# Supplementary material for: Multi-Omics and Experimental Validation Reveal the Protective Effect of Paeoniflorin Against Coronary Heart Disease in Mice via Inhibiting the C3-Cfd-C3aR Pathway
Source: Int J Mol Sci. 2026 Jul 13;27(14):6236. doi: 10.3390/ijms27146236 (PMC13410309; doi:10.3390/ijms27146236)
Supplement: Supplementary file 1 [file ijms-27-06236-s001.zip]

Archive with 1,373 entries (1,321 files):
- Supplementary Materials/
- __MACOSX/._Supplementary Materials
- Supplementary Materials/ijms-4276706_Supplementary_Table_S1_DEPs.xlsx
- __MACOSX/Supplementary Materials/._ijms-4276706_Supplementary_Table_S1_DEPs.xlsx
- Supplementary Materials/._ijms-4276706_Supplementary_Table_S1_DEPs.xlsx
- Supplementary Materials/ijms-4276706_Supplementary_Table_S2_DEMs.xlsx
- __MACOSX/Supplementary Materials/._ijms-4276706_Supplementary_Table_S2_DEMs.xlsx
- Supplementary Materials/._ijms-4276706_Supplementary_Table_S2_DEMs.xlsx
- Supplementary Materials/ijms-4276706_Metabolomics_Dataset/
- __MACOSX/Supplementary Materials/._ijms-4276706_Metabolomics_Dataset
- Supplementary Materials/ijms-4276706_Proteomics_Dataset/
- __MACOSX/Supplementary Materials/._ijms-4276706_Proteomics_Dataset
- Supplementary Materials/._ijms-4276706_Proteomics_Dataset
- Supplementary Materials/._ijms-4276706_Metabolomics_Dataset
- Supplementary Materials/ijms-4276706_Metabolomics_Dataset/5-Pathway Network Analysis/
- __MACOSX/Supplementary Materials/ijms-4276706_Metabolomics_Dataset/._5-Pathway Network Analysis
- Supplementary Materials/ijms-4276706_Metabolomics_Dataset/.DS_Store
- __MACOSX/Supplementary Materials/ijms-4276706_Metabolomics_Dataset/._.DS_Store
- Supplementary Materials/ijms-4276706_Metabolomics_Dataset/Σ╗úΦ░óτ╗äσ¡aμèÑσæèΦoúΦ»╗μûçμíú.pdf
- __MACOSX/Supplementary Materials/ijms-4276706_Metabolomics_Dataset/._Σ╗úΦ░óτ╗äσ¡aμèÑσæèΦoúΦ»╗μûçμíú.pdf
- Supplementary Materials/ijms-4276706_Metabolomics_Dataset/1-MS_identified_summary/
- __MACOSX/Supplementary Materials/ijms-4276706_Metabolomics_Dataset/._1-MS_identified_summary
- Supplementary Materials/ijms-4276706_Metabolomics_Dataset/input/
- __MACOSX/Supplementary Materials/ijms-4276706_Metabolomics_Dataset/._input
- Supplementary Materials/ijms-4276706_Metabolomics_Dataset/3-Differentially abundant metabolites/
- __MACOSX/Supplementary Materials/ijms-4276706_Metabolomics_Dataset/._3-Differentially abundant metabolites
- Supplementary Materials/ijms-4276706_Metabolomics_Dataset/report.html
- __MACOSX/Supplementary Materials/ijms-4276706_Metabolomics_Dataset/._report.html
- Supplementary Materials/ijms-4276706_Metabolomics_Dataset/4-Functional Annotation and Enrichment/
- __MACOSX/Supplementary Materials/ijms-4276706_Metabolomics_Dataset/._4-Functional Annotation and Enrichment
- Supplementary Materials/ijms-4276706_Metabolomics_Dataset/2-Metabolite Functional Classification/
- __MACOSX/Supplementary Materials/ijms-4276706_Metabolomics_Dataset/._2-Metabolite Functional Classification
- Supplementary Materials/ijms-4276706_Metabolomics_Dataset/._.DS_Store
- Supplementary Materials/ijms-4276706_Metabolomics_Dataset/._input
- Supplementary Materials/ijms-4276706_Metabolomics_Dataset/._Σ╗úΦ░óτ╗äσ¡aμèÑσæèΦoúΦ»╗μûçμíú.pdf
- Supplementary Materials/ijms-4276706_Metabolomics_Dataset/._5-Pathway Network Analysis
- Supplementary Materials/ijms-4276706_Metabolomics_Dataset/._4-Functional Annotation and Enrichment
- Supplementary Materials/ijms-4276706_Metabolomics_Dataset/._3-Differentially abundant metabolites
- Supplementary Materials/ijms-4276706_Metabolomics_Dataset/._2-Metabolite Functional Classification
- Supplementary Materials/ijms-4276706_Metabolomics_Dataset/._1-MS_identified_summary
- Supplementary Materials/ijms-4276706_Metabolomics_Dataset/._report.html
- Supplementary Materials/ijms-4276706_Proteomics_Dataset/.DS_Store
- __MACOSX/Supplementary Materials/ijms-4276706_Proteomics_Dataset/._.DS_Store
- Supplementary Materials/ijms-4276706_Proteomics_Dataset/1-MS_identified_summary/
- __MACOSX/Supplementary Materials/ijms-4276706_Proteomics_Dataset/._1-MS_identified_summary
- Supplementary Materials/ijms-4276706_Proteomics_Dataset/8-KEGG_pathway_image/
- __MACOSX/Supplementary Materials/ijms-4276706_Proteomics_Dataset/._8-KEGG_pathway_image
- Supplementary Materials/ijms-4276706_Proteomics_Dataset/3-Annotation_of_DEPs/
- __MACOSX/Supplementary Materials/ijms-4276706_Proteomics_Dataset/._3-Annotation_of_DEPs
- Supplementary Materials/ijms-4276706_Proteomics_Dataset/7-Protein-protein_interaction/
- __MACOSX/Supplementary Materials/ijms-4276706_Proteomics_Dataset/._7-Protein-protein_interaction
- Supplementary Materials/ijms-4276706_Proteomics_Dataset/2-Differentially_expressed_protein/
- __MACOSX/Supplementary Materials/ijms-4276706_Proteomics_Dataset/._2-Differentially_expressed_protein
- Supplementary Materials/ijms-4276706_Proteomics_Dataset/4-Functional_classification/
- __MACOSX/Supplementary Materials/ijms-4276706_Proteomics_Dataset/._4-Functional_classification
- Supplementary Materials/ijms-4276706_Proteomics_Dataset/Report description.pdf
- __MACOSX/Supplementary Materials/ijms-4276706_Proteomics_Dataset/._Report description.pdf
- Supplementary Materials/ijms-4276706_Proteomics_Dataset/5-Functional_enrichment/
- __MACOSX/Supplementary Materials/ijms-4276706_Proteomics_Dataset/._5-Functional_enrichment
- Supplementary Materials/ijms-4276706_Proteomics_Dataset/report.html
- __MACOSX/Supplementary Materials/ijms-4276706_Proteomics_Dataset/._report.html
- Supplementary Materials/ijms-4276706_Proteomics_Dataset/6-Functional_enrichment_cluster/
- __MACOSX/Supplementary Materials/ijms-4276706_Proteomics_Dataset/._6-Functional_enrichment_cluster
- Supplementary Materials/ijms-4276706_Proteomics_Dataset/._4-Functional_classification
- Supplementary Materials/ijms-4276706_Proteomics_Dataset/._8-KEGG_pathway_image
- Supplementary Materials/ijms-4276706_Proteomics_Dataset/._5-Functional_enrichment
- Supplementary Materials/ijms-4276706_Proteomics_Dataset/._7-Protein-protein_interaction
- Supplementary Materials/ijms-4276706_Proteomics_Dataset/._6-Functional_enrichment_cluster
- Supplementary Materials/ijms-4276706_Proteomics_Dataset/._.DS_Store
- Supplementary Materials/ijms-4276706_Proteomics_Dataset/._3-Annotation_of_DEPs
- Supplementary Materials/ijms-4276706_Proteomics_Dataset/._1-MS_identified_summary
- Supplementary Materials/ijms-4276706_Proteomics_Dataset/._2-Differentially_expressed_protein
- Supplementary Materials/ijms-4276706_Proteomics_Dataset/._Report description.pdf
- Supplementary Materials/ijms-4276706_Proteomics_Dataset/._report.html
- Supplementary Materials/ijms-4276706_Metabolomics_Dataset/5-Pathway Network Analysis/Figure 5. Pathway network plot of Model-vs-Paeoniflorin.png
- __MACOSX/Supplementary Materials/ijms-4276706_Metabolomics_Dataset/5-Pathway Network Analysis/._Figure 5. Pathway network plot of Model-vs-Paeoniflorin.png
- Supplementary Materials/ijms-4276706_Metabolomics_Dataset/5-Pathway Network Analysis/Figure 5. Pathway network plot of Model-vs-Paeoniflorin.pdf
- __MACOSX/Supplementary Materials/ijms-4276706_Metabolomics_Dataset/5-Pathway Network Analysis/._Figure 5. Pathway network plot of Model-vs-Paeoniflorin.pdf
- Supplementary Materials/ijms-4276706_Metabolomics_Dataset/5-Pathway Network Analysis/Figure 5. Pathway network plot of Control-vs-Model.pdf
- __MACOSX/Supplementary Materials/ijms-4276706_Metabolomics_Dataset/5-Pathway Network Analysis/._Figure 5. Pathway network plot of Control-vs-Model.pdf
- Supplementary Materials/ijms-4276706_Metabolomics_Dataset/5-Pathway Network Analysis/Figure 5. Pathway network plot of Control-vs-Model.png
- __MACOSX/Supplementary Materials/ijms-4276706_Metabolomics_Dataset/5-Pathway Network Analysis/._Figure 5. Pathway network plot of Control-vs-Model.png
- Supplementary Materials/ijms-4276706_Metabolomics_Dataset/5-Pathway Network Analysis/._Figure 5. Pathway network plot of Model-vs-Paeoniflorin.png
- Supplementary Materials/ijms-4276706_Metabolomics_Dataset/5-Pathway Network Analysis/._Figure 5. Pathway network plot of Model-vs-Paeoniflorin.pdf
- Supplementary Materials/ijms-4276706_Metabolomics_Dataset/5-Pathway Network Analysis/._Figure 5. Pathway network plot of Control-vs-Model.pdf
- Supplementary Materials/ijms-4276706_Metabolomics_Dataset/5-Pathway Network Analysis/._Figure 5. Pathway network plot of Control-vs-Model.png
- Supplementary Materials/ijms-4276706_Metabolomics_Dataset/1-MS_identified_summary/Table 1.2 MS identified metabolites detail_normalized.xls
- __MACOSX/Supplementary Materials/ijms-4276706_Metabolomics_Dataset/1-MS_identified_summary/._Table 1.2 MS identified metabolites detail_normalized.xls
- Supplementary Materials/ijms-4276706_Metabolomics_Dataset/1-MS_identified_summary/Identification_QC/
- __MACOSX/Supplementary Materials/ijms-4276706_Metabolomics_Dataset/1-MS_identified_summary/._Identification_QC
- Supplementary Materials/ijms-4276706_Metabolomics_Dataset/1-MS_identified_summary/Table 1.1 MS identified metabolites detail_raw.xls
- __MACOSX/Supplementary Materials/ijms-4276706_Metabolomics_Dataset/1-MS_identified_summary/._Table 1.1 MS identified metabolites detail_raw.xls
- Supplementary Materials/ijms-4276706_Metabolomics_Dataset/1-MS_identified_summary/Quantification_QC/
- __MACOSX/Supplementary Materials/ijms-4276706_Metabolomics_Dataset/1-MS_identified_summary/._Quantification_QC
- Supplementary Materials/ijms-4276706_Metabolomics_Dataset/1-MS_identified_summary/._Quantification_QC
- Supplementary Materials/ijms-4276706_Metabolomics_Dataset/1-MS_identified_summary/._Identification_QC
- Supplementary Materials/ijms-4276706_Metabolomics_Dataset/1-MS_identified_summary/._Table 1.2 MS identified metabolites detail_normalized.xls
- Supplementary Materials/ijms-4276706_Metabolomics_Dataset/1-MS_identified_summary/._Table 1.1 MS identified metabolites detail_raw.xls
- Supplementary Materials/ijms-4276706_Metabolomics_Dataset/input/Metabolomics.txt
- __MACOSX/Supplementary Materials/ijms-4276706_Metabolomics_Dataset/input/._Metabolomics.txt
- Supplementary Materials/ijms-4276706_Metabolomics_Dataset/input/samples.txt
- __MACOSX/Supplementary Materials/ijms-4276706_Metabolomics_Dataset/input/._samples.txt
- Supplementary Materials/ijms-4276706_Metabolomics_Dataset/input/._Metabolomics.txt
- Supplementary Materials/ijms-4276706_Metabolomics_Dataset/input/._samples.txt
- Supplementary Materials/ijms-4276706_Metabolomics_Dataset/3-Differentially abundant metabolites/Table 3c. OPLS-DA results of Model-vs-Paeoniflorin.xlsx
- __MACOSX/Supplementary Materials/ijms-4276706_Metabolomics_Dataset/3-Differentially abundant metabolites/._Table 3c. OPLS-DA results of Model-vs-Paeoniflorin.xlsx
- Supplementary Materials/ijms-4276706_Metabolomics_Dataset/3-Differentially abundant metabolites/Figure 3b. Volcano plot of Model-vs-Paeoniflorin.png
- __MACOSX/Supplementary Materials/ijms-4276706_Metabolomics_Dataset/3-Differentially abundant metabolites/._Figure 3b. Volcano plot of Model-vs-Paeoniflorin.png
- Supplementary Materials/ijms-4276706_Metabolomics_Dataset/3-Differentially abundant metabolites/Figure 3b. Volcano plot of Control-vs-Model.png
- __MACOSX/Supplementary Materials/ijms-4276706_Metabolomics_Dataset/3-Differentially abundant metabolites/._Figure 3b. Volcano plot of Control-vs-Model.png
- Supplementary Materials/ijms-4276706_Metabolomics_Dataset/3-Differentially abundant metabolites/Table 3c. OPLS-DA results of Control-vs-Model.xlsx
- __MACOSX/Supplementary Materials/ijms-4276706_Metabolomics_Dataset/3-Differentially abundant metabolites/._Table 3c. OPLS-DA results of Control-vs-Model.xlsx
- Supplementary Materials/ijms-4276706_Metabolomics_Dataset/3-Differentially abundant metabolites/Figure 3b. Volcano plot of Control-vs-Model.pdf
- __MACOSX/Supplementary Materials/ijms-4276706_Metabolomics_Dataset/3-Differentially abundant metabolites/._Figure 3b. Volcano plot of Control-vs-Model.pdf
- Supplementary Materials/ijms-4276706_Metabolomics_Dataset/3-Differentially abundant metabolites/Figure 3b. Volcano plot of Model-vs-Paeoniflorin.pdf
- __MACOSX/Supplementary Materials/ijms-4276706_Metabolomics_Dataset/3-Differentially abundant metabolites/._Figure 3b. Volcano plot of Model-vs-Paeoniflorin.pdf
- Supplementary Materials/ijms-4276706_Metabolomics_Dataset/3-Differentially abundant metabolites/Figure 3a. OPLS-DA plot of Control-vs-Model.pdf
- __MACOSX/Supplementary Materials/ijms-4276706_Metabolomics_Dataset/3-Differentially abundant metabolites/._Figure 3a. OPLS-DA plot of Control-vs-Model.pdf
- Supplementary Materials/ijms-4276706_Metabolomics_Dataset/3-Differentially abundant metabolites/Figure 3c. Heatmap of Model-vs-Paeoniflorin.png
- __MACOSX/Supplementary Materials/ijms-4276706_Metabolomics_Dataset/3-Differentially abundant metabolites/._Figure 3c. Heatmap of Model-vs-Paeoniflorin.png
- Supplementary Materials/ijms-4276706_Metabolomics_Dataset/3-Differentially abundant metabolites/Table 3b. Combined DEMs list.xls
- __MACOSX/Supplementary Materials/ijms-4276706_Metabolomics_Dataset/3-Differentially abundant metabolites/._Table 3b. Combined DEMs list.xls
- Supplementary Materials/ijms-4276706_Metabolomics_Dataset/3-Differentially abundant metabolites/Table 3a. Differentially abundant metabolites list of Model-vs-Paeoniflorin.xls
- __MACOSX/Supplementary Materials/ijms-4276706_Metabolomics_Dataset/3-Differentially abundant metabolites/._Table 3a. Differentially abundant metabolites list of Model-vs-Paeoniflorin.xls
- Supplementary Materials/ijms-4276706_Metabolomics_Dataset/3-Differentially abundant metabolites/Figure 3a. OPLS-DA plot of Control-vs-Model.png
- __MACOSX/Supplementary Materials/ijms-4276706_Metabolomics_Dataset/3-Differentially abundant metabolites/._Figure 3a. OPLS-DA plot of Control-vs-Model.png
- Supplementary Materials/ijms-4276706_Metabolomics_Dataset/3-Differentially abundant metabolites/Figure 3c. Heatmap of Model-vs-Paeoniflorin.pdf
- __MACOSX/Supplementary Materials/ijms-4276706_Metabolomics_Dataset/3-Differentially abundant metabolites/._Figure 3c. Heatmap of Model-vs-Paeoniflorin.pdf
- Supplementary Materials/ijms-4276706_Metabolomics_Dataset/3-Differentially abundant metabolites/OPLSDA Model-vs-Paeoniflorin.RData
- __MACOSX/Supplementary Materials/ijms-4276706_Metabolomics_Dataset/3-Differentially abundant metabolites/._OPLSDA Model-vs-Paeoniflorin.RData
- Supplementary Materials/ijms-4276706_Metabolomics_Dataset/3-Differentially abundant metabolites/Figure 3c. Heatmap of Control-vs-Model.png
- __MACOSX/Supplementary Materials/ijms-4276706_Metabolomics_Dataset/3-Differentially abundant metabolites/._Figure 3c. Heatmap of Control-vs-Model.png
- Supplementary Materials/ijms-4276706_Metabolomics_Dataset/3-Differentially abundant metabolites/Table 3a. Differentially abundant metabolites list of Control-vs-Model.xls
- __MACOSX/Supplementary Materials/ijms-4276706_Metabolomics_Dataset/3-Differentially abundant metabolites/._Table 3a. Differentially abundant metabolites list of Control-vs-Model.xls
- Supplementary Materials/ijms-4276706_Metabolomics_Dataset/3-Differentially abundant metabolites/OPLSDA Control-vs-Model.RData
- __MACOSX/Supplementary Materials/ijms-4276706_Metabolomics_Dataset/3-Differentially abundant metabolites/._OPLSDA Control-vs-Model.RData
- Supplementary Materials/ijms-4276706_Metabolomics_Dataset/3-Differentially abundant metabolites/Figure 3c. Heatmap of Control-vs-Model.pdf
- __MACOSX/Supplementary Materials/ijms-4276706_Metabolomics_Dataset/3-Differentially abundant metabolites/._Figure 3c. Heatmap of Control-vs-Model.pdf
- Supplementary Materials/ijms-4276706_Metabolomics_Dataset/3-Differentially abundant metabolites/Figure 3a. OPLS-DA plot of Model-vs-Paeoniflorin.pdf
- __MACOSX/Supplementary Materials/ijms-4276706_Metabolomics_Dataset/3-Differentially abundant metabolites/._Figure 3a. OPLS-DA plot of Model-vs-Paeoniflorin.pdf
- Supplementary Materials/ijms-4276706_Metabolomics_Dataset/3-Differentially abundant metabolites/Figure 3a. OPLS-DA plot of Model-vs-Paeoniflorin.png
- __MACOSX/Supplementary Materials/ijms-4276706_Metabolomics_Dataset/3-Differentially abundant metabolites/._Figure 3a. OPLS-DA plot of Model-vs-Paeoniflorin.png
- Supplementary Materials/ijms-4276706_Metabolomics_Dataset/3-Differentially abundant metabolites/._Table 3c. OPLS-DA results of Model-vs-Paeoniflorin.xlsx
- Supplementary Materials/ijms-4276706_Metabolomics_Dataset/3-Differentially abundant metabolites/._Figure 3b. Volcano plot of Model-vs-Paeoniflorin.png
- Supplementary Materials/ijms-4276706_Metabolomics_Dataset/3-Differentially abundant metabolites/._Figure 3b. Volcano plot of Control-vs-Model.png
- Supplementary Materials/ijms-4276706_Metabolomics_Dataset/3-Differentially abundant metabolites/._Table 3c. OPLS-DA results of Control-vs-Model.xlsx
- Supplementary Materials/ijms-4276706_Metabolomics_Dataset/3-Differentially abundant metabolites/._Figure 3b. Volcano plot of Control-vs-Model.pdf
- Supplementary Materials/ijms-4276706_Metabolomics_Dataset/3-Differentially abundant metabolites/._Figure 3b. Volcano plot of Model-vs-Paeoniflorin.pdf
- Supplementary Materials/ijms-4276706_Metabolomics_Dataset/3-Differentially abundant metabolites/._Figure 3a. OPLS-DA plot of Control-vs-Model.pdf
- Supplementary Materials/ijms-4276706_Metabolomics_Dataset/3-Differentially abundant metabolites/._Figure 3c. Heatmap of Model-vs-Paeoniflorin.png
- Supplementary Materials/ijms-4276706_Metabolomics_Dataset/3-Differentially abundant metabolites/._Table 3b. Combined DEMs list.xls
- Supplementary Materials/ijms-4276706_Metabolomics_Dataset/3-Differentially abundant metabolites/._Table 3a. Differentially abundant metabolites list of Model-vs-Paeoniflorin.xls
- Supplementary Materials/ijms-4276706_Metabolomics_Dataset/3-Differentially abundant metabolites/._Figure 3a. OPLS-DA plot of Control-vs-Model.png
- Supplementary Materials/ijms-4276706_Metabolomics_Dataset/3-Differentially abundant metabolites/._Figure 3c. Heatmap of Model-vs-Paeoniflorin.pdf
- Supplementary Materials/ijms-4276706_Metabolomics_Dataset/3-Differentially abundant metabolites/._OPLSDA Model-vs-Paeoniflorin.RData
- Supplementary Materials/ijms-4276706_Metabolomics_Dataset/3-Differentially abundant metabolites/._Figure 3c. Heatmap of Control-vs-Model.png
- Supplementary Materials/ijms-4276706_Metabolomics_Dataset/3-Differentially abundant metabolites/._Table 3a. Differentially abundant metabolites list of Control-vs-Model.xls
- Supplementary Materials/ijms-4276706_Metabolomics_Dataset/3-Differentially abundant metabolites/._OPLSDA Control-vs-Model.RData
- Supplementary Materials/ijms-4276706_Metabolomics_Dataset/3-Differentially abundant metabolites/._Figure 3c. Heatmap of Control-vs-Model.pdf
- Supplementary Materials/ijms-4276706_Metabolomics_Dataset/3-Differentially abundant metabolites/._Figure 3a. OPLS-DA plot of Model-vs-Paeoniflorin.pdf
- Supplementary Materials/ijms-4276706_Metabolomics_Dataset/3-Differentially abundant metabolites/._Figure 3a. OPLS-DA plot of Model-vs-Paeoniflorin.png
- Supplementary Materials/ijms-4276706_Metabolomics_Dataset/4-Functional Annotation and Enrichment/Figure 4a. Diff Metabolite Classification by Category of Model-vs-Paeoniflorin.pdf
- __MACOSX/Supplementary Materials/ijms-4276706_Metabolomics_Dataset/4-Functional Annotation and Enrichment/._Figure 4a. Diff Metabolite Classification by Category of Model-vs-Paeoniflorin.pdf
- Supplementary Materials/ijms-4276706_Metabolomics_Dataset/4-Functional Annotation and Enrichment/Table 4b.KEGG Enrichment of Control-vs-Model.xls
- __MACOSX/Supplementary Materials/ijms-4276706_Metabolomics_Dataset/4-Functional Annotation and Enrichment/._Table 4b.KEGG Enrichment of Control-vs-Model.xls
- Supplementary Materials/ijms-4276706_Metabolomics_Dataset/4-Functional Annotation and Enrichment/Figure 4a. Diff Metabolite Classification by Category of Model-vs-Paeoniflorin.png
- __MACOSX/Supplementary Materials/ijms-4276706_Metabolomics_Dataset/4-Functional Annotation and Enrichment/._Figure 4a. Diff Metabolite Classification by Category of Model-vs-Paeoniflorin.png
- Supplementary Materials/ijms-4276706_Metabolomics_Dataset/4-Functional Annotation and Enrichment/Table 4b.KEGG Enrichment of Model-vs-Paeoniflorin.xls
- __MACOSX/Supplementary Materials/ijms-4276706_Metabolomics_Dataset/4-Functional Annotation and Enrichment/._Table 4b.KEGG Enrichment of Model-vs-Paeoniflorin.xls
- Supplementary Materials/ijms-4276706_Metabolomics_Dataset/4-Functional Annotation and Enrichment/Figure 4c. KEGG enrichment of Control-vs-Model.png
- __MACOSX/Supplementary Materials/ijms-4276706_Metabolomics_Dataset/4-Functional Annotation and Enrichment/._Figure 4c. KEGG enrichment of Control-vs-Model.png
- Supplementary Materials/ijms-4276706_Metabolomics_Dataset/4-Functional Annotation and Enrichment/Figure 4c. KEGG enrichment of Control-vs-Model.pdf
- __MACOSX/Supplementary Materials/ijms-4276706_Metabolomics_Dataset/4-Functional Annotation and Enrichment/._Figure 4c. KEGG enrichment of Control-vs-Model.pdf
- Supplementary Materials/ijms-4276706_Metabolomics_Dataset/4-Functional Annotation and Enrichment/Figure 4b. Diff Metabolite Classification by Pathway of Control-vs-Model.png
- __MACOSX/Supplementary Materials/ijms-4276706_Metabolomics_Dataset/4-Functional Annotation and Enrichment/._Figure 4b. Diff Metabolite Classification by Pathway of Control-vs-Model.png
- Supplementary Materials/ijms-4276706_Metabolomics_Dataset/4-Functional Annotation and Enrichment/Table 4c.MSEA Enrichment of Model-vs-Paeoniflorin.xls
- __MACOSX/Supplementary Materials/ijms-4276706_Metabolomics_Dataset/4-Functional Annotation and Enrichment/._Table 4c.MSEA Enrichment of Model-vs-Paeoniflorin.xls
- Supplementary Materials/ijms-4276706_Metabolomics_Dataset/4-Functional Annotation and Enrichment/Figure 4b. Diff Metabolite Classification by Pathway of Control-vs-Model.pdf
- __MACOSX/Supplementary Materials/ijms-4276706_Metabolomics_Dataset/4-Functional Annotation and Enrichment/._Figure 4b. Diff Metabolite Classification by Pathway of Control-vs-Model.pdf
- Supplementary Materials/ijms-4276706_Metabolomics_Dataset/4-Functional Annotation and Enrichment/Figure 4e. MSEA enrichment2 of Model-vs-Paeoniflorin.pdf
- __MACOSX/Supplementary Materials/ijms-4276706_Metabolomics_Dataset/4-Functional Annotation and Enrichment/._Figure 4e. MSEA enrichment2 of Model-vs-Paeoniflorin.pdf
- Supplementary Materials/ijms-4276706_Metabolomics_Dataset/4-Functional Annotation and Enrichment/Figure 4b. Diff Metabolite Classification by Pathway of Model-vs-Paeoniflorin.png
- __MACOSX/Supplementary Materials/ijms-4276706_Metabolomics_Dataset/4-Functional Annotation and Enrichment/._Figure 4b. Diff Metabolite Classification by Pathway of Model-vs-Paeoniflorin.png
- Supplementary Materials/ijms-4276706_Metabolomics_Dataset/4-Functional Annotation and Enrichment/Figure 4b. Diff Metabolite Classification by Pathway of Model-vs-Paeoniflorin.pdf
- __MACOSX/Supplementary Materials/ijms-4276706_Metabolomics_Dataset/4-Functional Annotation and Enrichment/._Figure 4b. Diff Metabolite Classification by Pathway of Model-vs-Paeoniflorin.pdf
- Supplementary Materials/ijms-4276706_Metabolomics_Dataset/4-Functional Annotation and Enrichment/Figure 4e. MSEA enrichment2 of Model-vs-Paeoniflorin.png
- __MACOSX/Supplementary Materials/ijms-4276706_Metabolomics_Dataset/4-Functional Annotation and Enrichment/._Figure 4e. MSEA enrichment2 of Model-vs-Paeoniflorin.png
- Supplementary Materials/ijms-4276706_Metabolomics_Dataset/4-Functional Annotation and Enrichment/Table 4c.MSEA Enrichment of Control-vs-Model.xls
- __MACOSX/Supplementary Materials/ijms-4276706_Metabolomics_Dataset/4-Functional Annotation and Enrichment/._Table 4c.MSEA Enrichment of Control-vs-Model.xls
- Supplementary Materials/ijms-4276706_Metabolomics_Dataset/4-Functional Annotation and Enrichment/MSEA res of Control-vs-Model.RData
- __MACOSX/Supplementary Materials/ijms-4276706_Metabolomics_Dataset/4-Functional Annotation and Enrichment/._MSEA res of Control-vs-Model.RData
- Supplementary Materials/ijms-4276706_Metabolomics_Dataset/4-Functional Annotation and Enrichment/Figure 4c. KEGG enrichment of Model-vs-Paeoniflorin.pdf
- __MACOSX/Supplementary Materials/ijms-4276706_Metabolomics_Dataset/4-Functional Annotation and Enrichment/._Figure 4c. KEGG enrichment of Model-vs-Paeoniflorin.pdf
- Supplementary Materials/ijms-4276706_Metabolomics_Dataset/4-Functional Annotation and Enrichment/Figure 4e. MSEA enrichment2 of Control-vs-Model.png
- __MACOSX/Supplementary Materials/ijms-4276706_Metabolomics_Dataset/4-Functional Annotation and Enrichment/._Figure 4e. MSEA enrichment2 of Control-vs-Model.png
- Supplementary Materials/ijms-4276706_Metabolomics_Dataset/4-Functional Annotation and Enrichment/Figure 4c. KEGG enrichment of Model-vs-Paeoniflorin.png
- __MACOSX/Supplementary Materials/ijms-4276706_Metabolomics_Dataset/4-Functional Annotation and Enrichment/._Figure 4c. KEGG enrichment of Model-vs-Paeoniflorin.png
- Supplementary Materials/ijms-4276706_Metabolomics_Dataset/4-Functional Annotation and Enrichment/Figure 4e. MSEA enrichment2 of Control-vs-Model.pdf
- __MACOSX/Supplementary Materials/ijms-4276706_Metabolomics_Dataset/4-Functional Annotation and Enrichment/._Figure 4e. MSEA enrichment2 of Control-vs-Model.pdf
- Supplementary Materials/ijms-4276706_Metabolomics_Dataset/4-Functional Annotation and Enrichment/Table 4a.KEGG Annotation of Model-vs-Paeoniflorin.xls
- __MACOSX/Supplementary Materials/ijms-4276706_Metabolomics_Dataset/4-Functional Annotation and Enrichment/._Table 4a.KEGG Annotation of Model-vs-Paeoniflorin.xls
- Supplementary Materials/ijms-4276706_Metabolomics_Dataset/4-Functional Annotation and Enrichment/Figure 4d. MSEA enrichment1 of Model-vs-Paeoniflorin.png
- __MACOSX/Supplementary Materials/ijms-4276706_Metabolomics_Dataset/4-Functional Annotation and Enrichment/._Figure 4d. MSEA enrichment1 of Model-vs-Paeoniflorin.png
- Supplementary Materials/ijms-4276706_Metabolomics_Dataset/4-Functional Annotation and Enrichment/MSEA res of Model-vs-Paeoniflorin.RData
- __MACOSX/Supplementary Materials/ijms-4276706_Metabolomics_Dataset/4-Functional Annotation and Enrichment/._MSEA res of Model-vs-Paeoniflorin.RData
- Supplementary Materials/ijms-4276706_Metabolomics_Dataset/4-Functional Annotation and Enrichment/Figure 4d. MSEA enrichment1 of Model-vs-Paeoniflorin.pdf
- __MACOSX/Supplementary Materials/ijms-4276706_Metabolomics_Dataset/4-Functional Annotation and Enrichment/._Figure 4d. MSEA enrichment1 of Model-vs-Paeoniflorin.pdf
- Supplementary Materials/ijms-4276706_Metabolomics_Dataset/4-Functional Annotation and Enrichment/msea_ind/
- __MACOSX/Supplementary Materials/ijms-4276706_Metabolomics_Dataset/4-Functional Annotation and Enrichment/._msea_ind
- Supplementary Materials/ijms-4276706_Metabolomics_Dataset/4-Functional Annotation and Enrichment/Table 4a.KEGG Annotation of Control-vs-Model.xls
- __MACOSX/Supplementary Materials/ijms-4276706_Metabolomics_Dataset/4-Functional Annotation and Enrichment/._Table 4a.KEGG Annotation of Control-vs-Model.xls
- Supplementary Materials/ijms-4276706_Metabolomics_Dataset/4-Functional Annotation and Enrichment/Figure 4d. MSEA enrichment1 of Control-vs-Model.png
- __MACOSX/Supplementary Materials/ijms-4276706_Metabolomics_Dataset/4-Functional Annotation and Enrichment/._Figure 4d. MSEA enrichment1 of Control-vs-Model.png
- Supplementary Materials/ijms-4276706_Metabolomics_Dataset/4-Functional Annotation and Enrichment/Figure 4a. Diff Metabolite Classification by Category of Control-vs-Model.pdf
- __MACOSX/Supplementary Materials/ijms-4276706_Metabolomics_Dataset/4-Functional Annotation and Enrichment/._Figure 4a. Diff Metabolite Classification by Category of Control-vs-Model.pdf
- Supplementary Materials/ijms-4276706_Metabolomics_Dataset/4-Functional Annotation and Enrichment/Figure 4d. MSEA enrichment1 of Control-vs-Model.pdf
- __MACOSX/Supplementary Materials/ijms-4276706_Metabolomics_Dataset/4-Functional Annotation and Enrichment/._Figure 4d. MSEA enrichment1 of Control-vs-Model.pdf
- Supplementary Materials/ijms-4276706_Metabolomics_Dataset/4-Functional Annotation and Enrichment/Figure 4a. Diff Metabolite Classification by Category of Control-vs-Model.png
- __MACOSX/Supplementary Materials/ijms-4276706_Metabolomics_Dataset/4-Functional Annotation and Enrichment/._Figure 4a. Diff Metabolite Classification by Category of Control-vs-Model.png
- Supplementary Materials/ijms-4276706_Metabolomics_Dataset/4-Functional Annotation and Enrichment/._msea_ind
- Supplementary Materials/ijms-4276706_Metabolomics_Dataset/4-Functional Annotation and Enrichment/._Figure 4a. Diff Metabolite Classification by Category of Model-vs-Paeoniflorin.pdf
- Supplementary Materials/ijms-4276706_Metabolomics_Dataset/4-Functional Annotation and Enrichment/._Table 4b.KEGG Enrichment of Control-vs-Model.xls
- Supplementary Materials/ijms-4276706_Metabolomics_Dataset/4-Functional Annotation and Enrichment/._Figure 4a. Diff Metabolite Classification by Category of Model-vs-Paeoniflorin.png
- Supplementary Materials/ijms-4276706_Metabolomics_Dataset/4-Functional Annotation and Enrichment/._Table 4b.KEGG Enrichment of Model-vs-Paeoniflorin.xls
- Supplementary Materials/ijms-4276706_Metabolomics_Dataset/4-Functional Annotation and Enrichment/._Figure 4c. KEGG enrichment of Control-vs-Model.png
- Supplementary Materials/ijms-4276706_Metabolomics_Dataset/4-Functional Annotation and Enrichment/._Figure 4c. KEGG enrichment of Control-vs-Model.pdf
- Supplementary Materials/ijms-4276706_Metabolomics_Dataset/4-Functional Annotation and Enrichment/._Figure 4b. Diff Metabolite Classification by Pathway of Control-vs-Model.png
- Supplementary Materials/ijms-4276706_Metabolomics_Dataset/4-Functional Annotation and Enrichment/._Table 4c.MSEA Enrichment of Model-vs-Paeoniflorin.xls
- Supplementary Materials/ijms-4276706_Metabolomics_Dataset/4-Functional Annotation and Enrichment/._Figure 4b. Diff Metabolite Classification by Pathway of Control-vs-Model.pdf
- Supplementary Materials/ijms-4276706_Metabolomics_Dataset/4-Functional Annotation and Enrichment/._Figure 4e. MSEA enrichment2 of Model-vs-Paeoniflorin.pdf
- Supplementary Materials/ijms-4276706_Metabolomics_Dataset/4-Functional Annotation and Enrichment/._Figure 4b. Diff Metabolite Classification by Pathway of Model-vs-Paeoniflorin.png
- Supplementary Materials/ijms-4276706_Metabolomics_Dataset/4-Functional Annotation and Enrichment/._Figure 4b. Diff Metabolite Classification by Pathway of Model-vs-Paeoniflorin.pdf
- Supplementary Materials/ijms-4276706_Metabolomics_Dataset/4-Functional Annotation and Enrichment/._Figure 4e. MSEA enrichment2 of Model-vs-Paeoniflorin.png
- Supplementary Materials/ijms-4276706_Metabolomics_Dataset/4-Functional Annotation and Enrichment/._Table 4c.MSEA Enrichment of Control-vs-Model.xls
- Supplementary Materials/ijms-4276706_Metabolomics_Dataset/4-Functional Annotation and Enrichment/._MSEA res of Control-vs-Model.RData
- Supplementary Materials/ijms-4276706_Metabolomics_Dataset/4-Functional Annotation and Enrichment/._Figure 4c. KEGG enrichment of Model-vs-Paeoniflorin.pdf
- Supplementary Materials/ijms-4276706_Metabolomics_Dataset/4-Functional Annotation and Enrichment/._Figure 4e. MSEA enrichment2 of Control-vs-Model.png
- Supplementary Materials/ijms-4276706_Metabolomics_Dataset/4-Functional Annotation and Enrichment/._Figure 4c. KEGG enrichment of Model-vs-Paeoniflorin.png
- Supplementary Materials/ijms-4276706_Metabolomics_Dataset/4-Functional Annotation and Enrichment/._Figure 4e. MSEA enrichment2 of Control-vs-Model.pdf
- Supplementary Materials/ijms-4276706_Metabolomics_Dataset/4-Functional Annotation and Enrichment/._Table 4a.KEGG Annotation of Model-vs-Paeoniflorin.xls
- Supplementary Materials/ijms-4276706_Metabolomics_Dataset/4-Functional Annotation and Enrichment/._Figure 4d. MSEA enrichment1 of Model-vs-Paeoniflorin.png
- Supplementary Materials/ijms-4276706_Metabolomics_Dataset/4-Functional Annotation and Enrichment/._MSEA res of Model-vs-Paeoniflorin.RData
- Supplementary Materials/ijms-4276706_Metabolomics_Dataset/4-Functional Annotation and Enrichment/._Figure 4d. MSEA enrichment1 of Model-vs-Paeoniflorin.pdf
- Supplementary Materials/ijms-4276706_Metabolomics_Dataset/4-Functional Annotation and Enrichment/._Table 4a.KEGG Annotation of Control-vs-Model.xls
- Supplementary Materials/ijms-4276706_Metabolomics_Dataset/4-Functional Annotation and Enrichment/._Figure 4d. MSEA enrichment1 of Control-vs-Model.png
- Supplementary Materials/ijms-4276706_Metabolomics_Dataset/4-Functional Annotation and Enrichment/._Figure 4a. Diff Metabolite Classification by Category of Control-vs-Model.pdf
- Supplementary Materials/ijms-4276706_Metabolomics_Dataset/4-Functional Annotation and Enrichment/._Figure 4d. MSEA enrichment1 of Control-vs-Model.pdf
- Supplementary Materials/ijms-4276706_Metabolomics_Dataset/4-Functional Annotation and Enrichment/._Figure 4a. Diff Metabolite Classification by Category of Control-vs-Model.png
- Supplementary Materials/ijms-4276706_Metabolomics_Dataset/2-Metabolite Functional Classification/Table 2b. Metabolite Classification by Pathway.xls
- __MACOSX/Supplementary Materials/ijms-4276706_Metabolomics_Dataset/2-Metabolite Functional Classification/._Table 2b. Metabolite Classification by Pathway.xls
- Supplementary Materials/ijms-4276706_Metabolomics_Dataset/2-Metabolite Functional Classification/Figure 2b. Metabolites Classification by Pathway.png
- __MACOSX/Supplementary Materials/ijms-4276706_Metabolomics_Dataset/2-Metabolite Functional Classification/._Figure 2b. Metabolites Classification by Pathway.png
- Supplementary Materials/ijms-4276706_Metabolomics_Dataset/2-Metabolite Functional Classification/Figure 2b. Metabolites Classification by Pathway.pdf
- __MACOSX/Supplementary Materials/ijms-4276706_Metabolomics_Dataset/2-Metabolite Functional Classification/._Figure 2b. Metabolites Classification by Pathway.pdf
- Supplementary Materials/ijms-4276706_Metabolomics_Dataset/2-Metabolite Functional Classification/Table 2c. Metabolite Detailed Annotation.xls
- __MACOSX/Supplementary Materials/ijms-4276706_Metabolomics_Dataset/2-Metabolite Functional Classification/._Table 2c. Metabolite Detailed Annotation.xls
- Supplementary Materials/ijms-4276706_Metabolomics_Dataset/2-Metabolite Functional Classification/Table 2a. Metabolite Classification by Category.xls
- __MACOSX/Supplementary Materials/ijms-4276706_Metabolomics_Dataset/2-Metabolite Functional Classification/._Table 2a. Metabolite Classification by Category.xls
- Supplementary Materials/ijms-4276706_Metabolomics_Dataset/2-Metabolite Functional Classification/Figure 2a. Metabolites Classification by Category.pdf
- __MACOSX/Supplementary Materials/ijms-4276706_Metabolomics_Dataset/2-Metabolite Functional Classification/._Figure 2a. Metabolites Classification by Category.pdf
- Supplementary Materials/ijms-4276706_Metabolomics_Dataset/2-Metabolite Functional Classification/Figure 2a. Metabolites Classification by Category.png
- __MACOSX/Supplementary Materials/ijms-4276706_Metabolomics_Dataset/2-Metabolite Functional Classification/._Figure 2a. Metabolites Classification by Category.png
- Supplementary Materials/ijms-4276706_Metabolomics_Dataset/2-Metabolite Functional Classification/._Table 2b. Metabolite Classification by Pathway.xls
- Supplementary Materials/ijms-4276706_Metabolomics_Dataset/2-Metabolite Functional Classification/._Figure 2b. Metabolites Classification by Pathway.png
- Supplementary Materials/ijms-4276706_Metabolomics_Dataset/2-Metabolite Functional Classification/._Figure 2b. Metabolites Classification by Pathway.pdf
- Supplementary Materials/ijms-4276706_Metabolomics_Dataset/2-Metabolite Functional Classification/._Table 2c. Metabolite Detailed Annotation.xls
- Supplementary Materials/ijms-4276706_Metabolomics_Dataset/2-Metabolite Functional Classification/._Table 2a. Metabolite Classification by Category.xls
- Supplementary Materials/ijms-4276706_Metabolomics_Dataset/2-Metabolite Functional Classification/._Figure 2a. Metabolites Classification by Category.pdf
- Supplementary Materials/ijms-4276706_Metabolomics_Dataset/2-Metabolite Functional Classification/._Figure 2a. Metabolites Classification by Category.png
- Supplementary Materials/ijms-4276706_Proteomics_Dataset/1-MS_identified_summary/.DS_Store
- __MACOSX/Supplementary Materials/ijms-4276706_Proteomics_Dataset/1-MS_identified_summary/._.DS_Store
- Supplementary Materials/ijms-4276706_Proteomics_Dataset/1-MS_identified_summary/Identification_QC/
- __MACOSX/Supplementary Materials/ijms-4276706_Proteomics_Dataset/1-MS_identified_summary/._Identification_QC
- Supplementary Materials/ijms-4276706_Proteomics_Dataset/1-MS_identified_summary/Quantification_QC/
- __MACOSX/Supplementary Materials/ijms-4276706_Proteomics_Dataset/1-MS_identified_summary/._Quantification_QC
- Supplementary Materials/ijms-4276706_Proteomics_Dataset/1-MS_identified_summary/Table 1b. MS identified peptide detail.xls
- __MACOSX/Supplementary Materials/ijms-4276706_Proteomics_Dataset/1-MS_identified_summary/._Table 1b. MS identified peptide detail.xls
- Supplementary Materials/ijms-4276706_Proteomics_Dataset/1-MS_identified_summary/Table 1a. MS identified protein detail.xls
- __MACOSX/Supplementary Materials/ijms-4276706_Proteomics_Dataset/1-MS_identified_summary/._Table 1a. MS identified protein detail.xls
- Supplementary Materials/ijms-4276706_Proteomics_Dataset/1-MS_identified_summary/._.DS_Store
- Supplementary Materials/ijms-4276706_Proteomics_Dataset/1-MS_identified_summary/._Quantification_QC
- Supplementary Materials/ijms-4276706_Proteomics_Dataset/1-MS_identified_summary/._Identification_QC
- Supplementary Materials/ijms-4276706_Proteomics_Dataset/1-MS_identified_summary/._Table 1b. MS identified peptide detail.xls
- Supplementary Materials/ijms-4276706_Proteomics_Dataset/1-MS_identified_summary/._Table 1a. MS identified protein detail.xls
- Supplementary Materials/ijms-4276706_Proteomics_Dataset/8-KEGG_pathway_image/Model-vs-Paeoniflorin/
- __MACOSX/Supplementary Materials/ijms-4276706_Proteomics_Dataset/8-KEGG_pathway_image/._Model-vs-Paeoniflorin
- Supplementary Materials/ijms-4276706_Proteomics_Dataset/8-KEGG_pathway_image/Control-vs-Model/
- __MACOSX/Supplementary Materials/ijms-4276706_Proteomics_Dataset/8-KEGG_pathway_image/._Control-vs-Model
- Supplementary Materials/ijms-4276706_Proteomics_Dataset/8-KEGG_pathway_image/._Model-vs-Paeoniflorin
- Supplementary Materials/ijms-4276706_Proteomics_Dataset/8-KEGG_pathway_image/._Control-vs-Model
- Supplementary Materials/ijms-4276706_Proteomics_Dataset/3-Annotation_of_DEPs/Table 3. Pfam of Control-vs-Model.xls
- __MACOSX/Supplementary Materials/ijms-4276706_Proteomics_Dataset/3-Annotation_of_DEPs/._Table 3. Pfam of Control-vs-Model.xls
- Supplementary Materials/ijms-4276706_Proteomics_Dataset/3-Annotation_of_DEPs/Table 3. KOG of Model-vs-Paeoniflorin.xls
- __MACOSX/Supplementary Materials/ijms-4276706_Proteomics_Dataset/3-Annotation_of_DEPs/._Table 3. KOG of Model-vs-Paeoniflorin.xls
- Supplementary Materials/ijms-4276706_Proteomics_Dataset/3-Annotation_of_DEPs/Table 3. MF of Model-vs-Paeoniflorin.xls
- __MACOSX/Supplementary Materials/ijms-4276706_Proteomics_Dataset/3-Annotation_of_DEPs/._Table 3. MF of Model-vs-Paeoniflorin.xls
- Supplementary Materials/ijms-4276706_Proteomics_Dataset/3-Annotation_of_DEPs/Table 3. BP of Control-vs-Model.xls
- __MACOSX/Supplementary Materials/ijms-4276706_Proteomics_Dataset/3-Annotation_of_DEPs/._Table 3. BP of Control-vs-Model.xls
- Supplementary Materials/ijms-4276706_Proteomics_Dataset/3-Annotation_of_DEPs/Table 3. CC of Model-vs-Paeoniflorin.xls
- __MACOSX/Supplementary Materials/ijms-4276706_Proteomics_Dataset/3-Annotation_of_DEPs/._Table 3. CC of Model-vs-Paeoniflorin.xls
[truncated: 1,073 more entries]
