# Supplementary material for: Multi-Omics and Experimental Validation Reveal the Protective Effect of Paeoniflorin Against Coronary Heart Disease in Mice via Inhibiting the C3-Cfd-C3aR Pathway
Source: Int J Mol Sci. 2026 Jul 13;27(14):6236. doi: 10.3390/ijms27146236 (PMC13410309; doi:10.3390/ijms27146236)
Supplement: Supplementary file 1 [file ijms-27-06236-s001.zip › Supplementary Materials/ijms-4276706_Supplementary_Table_S2_DEMs.xlsx]

## Sheet: DEMs list of Control-v
Alignment ID	Metabolite name	Category1	Category2	HMDB ID	log2fc	p.value	fdr	VIP	regulation	Control1	Control2	Control3	Control4	Control5	Control6	Model1	Model2	Model3	Model4	Model5	Model6
Meta_10	2-Pyrrolidinone	Xenobiotics	Chemical	HMDB0002039	-0.186167	0.0464504	0.0464504	1.02135	down	16.559	16.643	16.631	16.265	16.422	16.641	16.934	16.738	16.588	16.617	16.641	16.76
Meta_100	L-Asparagine	Amino Acid	Alanine, Aspartate and Glutamate Metabolism	HMDB0000168	-0.767	0.0352527	0.0352527	1.06176	down	14.455	14.01	14.074	12.909	14.365	13.57	14.281	14.974	14.676	15.303	13.879	14.872
Meta_102	2-HYDROXY-4-METHYLPENTANOIC ACID	Lipid	Fatty Acid, Monohydroxy	HMDB0000665	-1.407	4.84061e-05	4.84061e-05	1.56997	down	11.148	11.687	11.177	10.86	11.304	10.674	12.438	12.769	11.939	12.695	12.452	12.999
Meta_107	L-Aspartic Acid	Amino Acid	Alanine, Aspartate and Glutamate Metabolism	HMDB0000191	-0.5815	0.000323914	0.000323914	1.53372	down	15.093	15.336	14.89	15.392	15.032	14.959	15.668	15.787	15.785	15.797	15.626	15.528
Meta_113	Thiaproline	Xenobiotics	Natural Product/Food/Plant	HMDB0258979	-0.279833	0.0205506	0.0205506	1.17265	down	15.254	15.282	15.123	15.184	15.657	15.52	15.778	15.458	15.673	15.591	15.663	15.536
Meta_123	Urocanate	Amino Acid	Histidine Metabolism	HMDB0062562	-0.805333	0.0134948	0.0134948	1.21273	down	16.209	16.285	16.374	17.509	17.134	17.026	17.041	17.398	17.675	17.523	18.009	17.723
Meta_136	Spermidine	Amino Acid	Polyamine Metabolism	HMDB0001257	-0.687	0.00475323	0.00475323	1.33925	down	16.478	16.337	15.587	15.801	15.877	15.603	16.649	16.789	16.238	16.534	16.762	16.833
Meta_139	L-Lysine	Amino Acid	Lysine Metabolism	HMDB0000182	-0.5215	0.000219981	0.000219981	1.51847	down	19.833	19.718	19.945	19.629	20.013	20.055	20.313	20.564	20.49	20.405	20.136	20.414
Meta_140	L-Glutamic Acid	Amino Acid	Alanine, Aspartate and Glutamate Metabolism	HMDB0000148	-0.477167	0.00300022	0.00300022	1.39006	down	16.223	16.64	16.566	16.397	16.394	16.414	16.702	16.744	17.342	16.943	17.005	16.761
Meta_149	3-Hydroxyanthranilic Acid	Amino Acid	Tryptophan Metabolism	HMDB0001476	-0.572	0.00298298	0.00298298	1.469	down	15.616	15.508	15.638	15.546	15.591	15.7	15.835	16.101	16.522	16.083	16.009	16.481
Meta_156	N-Acetylvaline	Amino Acid	Leucine, Isoleucine and Valine Metabolism	HMDB0011757	-2.265	0.00168705	0.00168705	1.50411	down	12.302	12.357	12.241	11.703	11.817	12.163	12.893	14.321	14.096	15.276	14.002	15.585
Meta_16	Putrescine	Amino Acid	Polyamine Metabolism	HMDB0001414	-0.582	0.000454501	0.000454501	1.4732	down	12.935	12.537	12.581	12.496	12.611	12.897	12.998	13.241	13.108	13.359	13.26	13.583
Meta_164	Aminoadipic Acid	Amino Acid	Lysine Metabolism	HMDB0000510	-0.7915	6.54458e-07	6.54458e-07	1.65391	down	11.768	11.956	11.959	12.043	11.795	11.724	12.605	12.67	12.741	12.808	12.466	12.704
Meta_166	2-Aminocaprylic acid	Xenobiotics	Natural Product/Food/Plant	HMDB0000991	-1.21217	1.91016e-06	1.91016e-06	1.65173	down	14.906	15.003	15.226	14.784	15.151	14.62	16.02	16.344	15.893	16.149	16.198	16.359
Meta_176	L-Allothreonine	Amino Acid	Other Amino Acid Metabolism	HMDB0004041	-0.277833	0.0298199	0.0298199	1.06915	down	15.639	15.472	15.946	15.514	15.755	15.717	16.241	15.995	16.018	15.963	15.877	15.616
Meta_190	1-Methylhistidine	Amino Acid	Histidine Metabolism	HMDB0000001	-0.558333	0.000282748	0.000282748	1.52144	down	14.493	14.804	14.612	14.272	14.629	14.452	14.922	15.118	15.288	14.953	15.328	15.003
Meta_192	Decanoic Acid (C10:0)	Lipid	Medium Chain Fatty Acid	HMDB0000511	-2.38383	1.34228e-05	1.34228e-05	1.65313	down	14.794	15.023	14.942	15.239	14.86	14.566	17.596	17.572	17.911	17.218	16.7	16.73
Meta_2	Ethanolamine	Lipid	Glycerolipid and Phospholipid Metabolism	HMDB0000149	-0.669167	0.00447717	0.00447717	1.345	down	13.757	14.427	13.51	13.585	13.79	13.823	14.192	15.01	14.691	14.244	14.417	14.353
Meta_20	2-Aminopyridine	Xenobiotics	Chemical	HMDB0245026	-0.936833	0.00549723	0.00549723	1.4194	down	10.8	10.87	10.642	10.624	10.762	10.834	10.9	11.253	11.891	12.106	12.156	11.847
Meta_222	Acisoga	Amino Acid	Polyamine Metabolism	HMDB0061384	-0.871167	0.000440646	0.000440646	1.47517	down	12.49	12.047	11.88	11.672	11.756	11.967	12.378	12.72	12.868	13.07	12.767	13.236
Meta_225	P-Cresol Sulfate	Xenobiotics	Benzoate Metabolism	HMDB0011635	-2.81017	0.0183027	0.0183027	1.18405	down	11.968	9.789	13.464	10.812	11.129	11.447	11.229	16.749	15.369	15.499	13.545	13.079
Meta_253	5-Dodecenoic Acid (C12:1n7)	Lipid	Medium Chain Fatty Acid	HMDB0000529	-2.236	2.60787e-06	2.60787e-06	1.6365	down	15.088	15.041	15.072	15.39	14.694	14.209	16.788	17.843	16.965	17.303	17.248	16.763
Meta_254	Dodecanoic Acid (C12:0)	Lipid	Medium Chain Fatty Acid	HMDB0000638	-5.9175	4.03954e-10	4.03954e-10	1.71206	down	17.149	17.335	16.994	17.599	16.924	16.591	23.202	23.443	23.461	23.007	22.442	22.542
Meta_255	Cysteine S-sulfate	Amino Acid	Methionine, Cysteine, SAM and Taurine Metabolism	HMDB0000731	-1.62817	0.00673222	0.00673222	1.30546	down	9.677	10.898	10.369	9.41	11.174	10.632	11.978	12.645	10.99	10.797	13.059	12.46
Meta_256	Octanoylglycine	Lipid	Fatty Acid Metabolism (Acyl glycines)	HMDB0000832	-0.987	0.00138413	0.00138413	1.49802	down	15.138	15.18	15.478	15.078	15.282	15.134	16.198	16.36	15.777	15.843	16.108	16.926
Meta_28	Gamma-Aminobutyric Acid	Amino Acid	Alanine, Aspartate and Glutamate Metabolism	HMDB0000112	-0.402833	0.0104386	0.0104386	1.27454	down	11.519	12.22	12.223	12.027	11.989	11.924	12.37	12.235	12.566	12.469	12.43	12.249
Meta_293	Myristoleic Acid (C14:1n5)	Lipid	Long Chain Fatty Acid	HMDB0002000	-1.90933	0.000215804	0.000215804	1.57006	down	17.669	17.584	17.308	18.306	16.778	16.689	19.03	19.76	19.354	19.339	19.256	19.051
Meta_298	Myristic Acid (C14:0)	Lipid	Long Chain Fatty Acid	HMDB0000806	-2.28783	1.26821e-06	1.26821e-06	1.64954	down	20.09	20.343	19.915	20.656	19.739	19.766	22.374	22.791	22.813	22.451	21.892	21.915
Meta_299	Deoxycytidine	Nucleotide	Pyrimidine Metabolism, Cytidine containing	HMDB0000014	-0.424	0.0438319	0.0438319	1.0184	down	11.34	11.104	11.901	11.725	11.316	11.535	11.784	12.335	11.73	11.502	11.791	12.323
Meta_30	1-Aminocyclopropane-1-Carboxylate	Xenobiotics	Natural Product/Food/Plant	HMDB0036458	-0.139667	0.0214076	0.0214076	1.11714	down	16.766	16.753	16.742	16.769	16.906	16.698	17.046	16.953	16.775	16.988	16.848	16.862
Meta_302	Dodecanedioic acid	Lipid	Fatty Acid, Dicarboxylate	HMDB0000623	-6.32967	0.000351862	0.000351862	1.62033	down	7.301	10.706	5.958	8.725	6.013	6.666	13.8	14.267	13.835	13.559	13.931	13.955
Meta_303	Dodecanedioate (C12-DC)	Lipid	Fatty Acid, Dicarboxylate	HMDB0000623	-2.704	1.10365e-06	1.10365e-06	1.69488	down	14.351	14.368	13.995	14.426	15.192	14.603	17.13	17.472	17.226	16.968	17.333	17.03
Meta_304	L-Prolyl-L-isoleucine	Peptide	Dipeptide		-0.254833	0.0142512	0.0142512	1.21776	down	15.62	15.73	15.578	15.538	15.715	15.87	15.893	15.938	15.832	15.732	15.957	16.228
Meta_312	L-Homocarnosine	Peptide	Hybrid peptide	HMDB0000745	-0.570667	0.00977694	0.00977694	1.22931	down	10.602	10.142	9.641	9.946	10.359	10.337	10.862	10.908	10.281	10.899	10.55	10.951
Meta_315	Thymidine	Nucleotide	Pyrimidine Metabolism, Thymine containing	HMDB0000273	-0.457	0.00219495	0.00219495	1.40074	down	15.284	15.107	15.245	15.16	15.145	15.393	16.014	15.389	15.545	15.755	15.596	15.777
Meta_316	Anserine	Peptide	Hybrid peptide	HMDB0000194	-0.596667	0.00122544	0.00122544	1.40853	down	12.721	12.162	12.014	12.152	12.09	12.195	12.591	12.645	12.853	13.15	12.889	12.786
Meta_317	N,N-Dimethyl-Proline-Proline Betaine	Amino Acid	Urea cycle; Arginine and Proline Metabolism		-0.276833	0.000762087	0.000762087	1.46711	down	15.666	15.828	15.684	15.692	15.555	15.69	15.789	15.949	16.09	15.996	16.052	15.9
Meta_324	2-Hydroxymyristate	Lipid	Fatty Acid, Monohydroxy	HMDB0002261	-0.770167	0.0235214	0.0235214	1.1154	down	13.092	13.322	13.012	14.021	12.784	12.601	13.578	14.658	14.128	13.458	13.42	14.211
Meta_325	4-Hydroxychlorothalonil	Xenobiotics	Chemical	HMDB0240624	-1.29967	6.29366e-05	6.29366e-05	1.64387	down	11.062	11.157	11.288	11.166	11.074	11.065	12.345	11.957	12.341	12.453	12.782	12.732
Meta_337	Gamma-Glutamyl-Cysteine	Peptide	Gamma-glutamyl Amino Acid	HMDB0001049	-0.435	0.000968738	0.000968738	1.44489	down	14.303	14.062	14.221	13.781	14.115	14.01	14.512	14.369	14.534	14.675	14.623	14.389
Meta_343	N-Acetylglucosamine	Carbohydrate	Amino sugar and Nucleotide sugar Metabolism	HMDB0000215	-0.514333	0.00350935	0.00350935	1.41436	down	13.76	13.575	13.787	13.795	13.634	13.564	13.961	14.695	14.035	14.091	14.264	14.155
Meta_346	Tetradecanedioate (C14-DC)	Lipid	Fatty Acid, Dicarboxylate	HMDB0000872	-0.680333	0.0012139	0.0012139	1.44101	down	14.6	14.606	14.548	15.031	14.825	14.921	15.441	15.94	15.301	15.041	15.396	15.494
Meta_35	3-Hydroxyisobutyrate	Amino Acid	Leucine, Isoleucine and Valine Metabolism	HMDB0000336	-0.614833	0.00320521	0.00320521	1.33079	down	20.443	20.426	20.404	20.393	20.43	19.711	20.894	20.736	20.855	20.791	21.436	20.784
Meta_351	Phosphotyrosine	Amino Acid	Tyrosine Metabolism	HMDB0006049	-0.586167	0.0164363	0.0164363	1.16269	down	11.424	11.407	11.043	11.918	10.935	10.848	12.044	11.935	12.241	11.584	11.532	11.756
Meta_352	Tyrosine O-sulfate	Amino Acid	Tyrosine Metabolism	HMDB0155722	-0.624333	0.00794611	0.00794611	1.24359	down	14.826	14.652	14.649	15.198	14.338	14.173	15.385	15.552	15.58	15.023	14.968	15.074
Meta_37	Choline	Lipid	Glycerolipid and Phospholipid Metabolism	HMDB0000097	-0.388167	0.00885603	0.00885603	1.24646	down	22.508	22.868	22.485	22.496	22.358	22.208	22.988	22.787	23.181	22.748	22.909	22.639
Meta_377	12-HHTrE	Lipid	Eicosanoid	HMDB0012535	-1.38283	0.000428207	0.000428207	1.49613	down	14.545	15.462	14.93	14.762	15.681	15.187	15.559	16.307	16.706	16.673	16.716	16.903
Meta_380	N1-Methyladenosine	Nucleotide	Purine Metabolism, Adenine containing	HMDB0003331	-0.742167	0.0100773	0.0100773	1.24193	down	11.572	11.758	11.758	11.14	10.568	11.419	11.779	12.185	12.285	12.643	11.943	11.833
Meta_382	P-Cresol Glucuronide	Amino Acid	Tyrosine Metabolism	HMDB0011686	-2.51567	0.0367129	0.0367129	1.08325	down	10.631	11.059	13.541	11.114	10.262	11.035	11.871	16.065	14.906	16.127	12.236	11.531
Meta_383	Stearic Acid (C18:0)	Lipid	Long Chain Fatty Acid	HMDB0000827	-0.407667	0.00141245	0.00141245	1.38634	down	22.761	22.934	22.779	23.039	22.89	22.556	23.22	23.107	23.429	23.391	23.227	23.031
Meta_387	Octenoylcarnitine	Lipid	Fatty Acid Metabolism (Acyl Carnitine)		-1.00683	0.00294649	0.00294649	1.42874	down	11.858	12.389	11.919	12.09	12.012	12.147	13.286	13.698	12.337	13.299	12.641	13.195
Meta_401	7-Methylguanosine	Nucleotide	Purine Metabolism, Guanine containing	HMDB0001107	-0.312167	0.0345889	0.0345889	1.08806	down	11.78	11.576	11.429	11.383	11.141	11.773	11.489	12	11.755	11.845	11.92	11.946
Meta_429	Octadecanedioate (C18-DC)	Lipid	Fatty Acid, Dicarboxylate	HMDB0000782	-1.27483	5.22488e-06	5.22488e-06	1.65491	down	13.441	13.384	13.567	13.554	13.448	13.144	14.629	15.054	14.984	14.46	14.491	14.569
Meta_432	Decanoylcarnitine	Lipid	Fatty Acid Metabolism (Acyl Carnitine)	HMDB0000651	-0.871	0.00622605	0.00622605	1.27639	down	13.874	14.206	13.324	14.416	13.619	13.553	14.605	15.503	14.095	14.677	14.575	14.763
Meta_439	Heneicosanoic acid	Unclassified	Unclassified		-0.780167	0.00386133	0.00386133	1.35638	down	13.56	13.572	13.601	13.896	13.325	13.823	14.565	14.131	14.602	14.968	14.413	13.779
Meta_44	Cytosine	Nucleotide	Pyrimidine Metabolism, Cytidine containing	HMDB0000630	-0.598167	0.00534097	0.00534097	1.3113	down	14.543	15.114	15.432	15.278	14.824	14.814	15.624	15.562	15.399	15.328	15.856	15.825
Meta_440	Oleoyl ethanolamide	Lipid	Endocannabinoid (N-acylethanolamine)	HMDB0002088	-0.7885	0.000185111	0.000185111	1.51504	down	12.693	12.617	12.566	12.93	12.275	12.454	13.188	13.557	13.554	13.422	13.579	12.966
Meta_443	Oxodecanoylcarnitine (C10:1-O)	Lipid	Fatty Acid Metabolism (Acyl Carnitine)	HMDB0241138	-1.192	0.00218061	0.00218061	1.40684	down	9.974	10.532	8.819	9.714	9.501	9.813	10.672	11.549	10.624	10.681	10.718	11.261
Meta_445	Glycerophosphoinositol	Lipid	Glycerolipid and Phospholipid Metabolism	HMDB0011649	-0.826167	0.0172966	0.0172966	1.17966	down	10.661	11.075	10.187	10.832	9.954	9.523	10.993	10.736	11.66	11.42	11.34	11.04
Meta_446	13,16,19-Docosatrienoic Acid (C22:3n3)	Lipid	Long Chain Fatty Acid	HMDB0002823	-0.5745	0.0228004	0.0228004	1.15556	down	13.964	14.481	14.604	13.839	13.666	14.636	15.001	14.626	15.061	14.314	14.711	14.924
Meta_450	Monoolein	Xenobiotics	Natural Product/Food/Plant	HMDB0011567	-0.1805	0.0468759	0.0468759	1.03911	down	13.07	13.119	13.207	13.111	13.153	13.034	13.481	13.066	13.456	13.337	13.307	13.13
Meta_453	Lauroylcarnitine	Lipid	Fatty Acid Metabolism (Acyl Carnitine)	HMDB0002250	-2.00533	0.0059506	0.0059506	1.38877	down	15.095	14.61	15.721	14.404	14.382	17.298	17.2	17.136	17.686	17.013	17.673	16.834
Meta_455	C-Glycosyltryptophan	Amino Acid	Tryptophan Metabolism	HMDB0240296	-0.7205	2.04897e-05	2.04897e-05	1.60441	down	13.579	13.352	13.27	13.327	13.152	13.345	13.822	14.207	13.943	14.04	14.021	14.315
Meta_458	Myristoylcarnitine	Lipid	Fatty Acid Metabolism (Acyl Carnitine)	HMDB0005066	-1.67583	1.86913e-05	1.86913e-05	1.60232	down	16.841	17.015	16.282	17.083	16.567	16.072	17.924	18.768	18.525	18.496	18.219	17.983
Meta_46	Uracil	Nucleotide	Pyrimidine Metabolism, Uracil containing	HMDB0000300	-0.437667	0.0179039	0.0179039	1.19813	down	17.271	16.979	17.107	16.908	16.855	16.887	16.908	17.193	17.674	17.654	17.573	17.631
Meta_460	Sphingosine-1-Phosphate	Unclassified	Unclassified		-0.781667	0.00152552	0.00152552	1.39965	down	16.886	17.054	16.321	16.78	16.746	17.307	18.051	17.32	17.816	17.471	17.769	17.357
Meta_461	LPA 14:0_sn2	Lipid	Glycerophospholipid (lysophosphatidic acid)	HMDB0114765	-3.8055	0.00101965	0.00101965	1.5368	down	7.054	7.375	10.153	6.333	8.599	6.44	11.71	12.111	11.464	10.961	11.339	11.202
Meta_462	LPA 14:0_sn1	Lipid	Glycerophospholipid (lysophosphatidic acid)	HMDB0114765	-2.9675	2.3021e-07	2.3021e-07	1.70447	down	12.742	12.69	12.749	12.279	12.466	12.574	15.764	16.122	15.658	15.235	15.338	15.188
Meta_463	Sphinganine-1-Phosphate	Lipid	Sphingolipid Metabolism	HMDB0001383	-1.04817	0.00113098	0.00113098	1.41504	down	16.436	16.24	15.705	16.037	15.907	16.889	17.659	16.738	17.628	17.231	17.364	16.883
Meta_468	4-Cholesten-3-One	Lipid	Sterol	HMDB0000921	-1.46983	0.000289931	0.000289931	1.53564	down	10.529	10.257	10.526	10.305	11.211	10.71	11.759	12.692	12.41	11.272	12.324	11.9
Meta_476	LPA 16:1_sn2	Lipid	Glycerophospholipid (lysophosphatidic acid)		-1.974	4.6813e-07	4.6813e-07	1.68618	down	12.562	12.354	12.787	12.446	12.259	12.4	14.449	14.89	14.681	14.086	14.269	14.277
Meta_477	LPA 16:1_sn1	Lipid	Glycerophospholipid (lysophosphatidic acid)		-0.835333	2.8154e-05	2.8154e-05	1.58056	down	15.792	15.634	16.063	15.868	15.504	15.779	16.445	16.42	16.972	16.495	16.658	16.662
Meta_478	b-Muricholic Acid	Lipid	Bile Acid	HMDB0000415	-2.112	0.00179788	0.00179788	1.4025	down	11.803	13.609	12.578	12.895	12.207	12.01	14.958	15.161	13.944	14.336	13.317	16.058
Meta_483	N6-Threonylcarbamoyladenosine	Nucleotide	Purine Metabolism, Adenine containing	HMDB0041623	-0.2715	0.0207982	0.0207982	1.15775	down	11.657	11.679	11.515	11.419	11.233	11.637	11.719	11.95	11.795	11.538	11.756	12.011
Meta_486	LPA 17:0_(1)	Lipid	Glycerophospholipid (lysophosphatidic acid)		-0.489667	0.00480688	0.00480688	1.35923	down	12.914	12.7	12.879	12.904	12.736	13.007	13.359	13.201	13.811	13.473	13.137	13.097
Meta_492	Stearoylcarnitine	Lipid	Fatty Acid Metabolism (Acyl Carnitine)	HMDB0000848	-3.84983	0.0207715	0.0207715	1.14459	down	15.748	10.523	9.227	11.298	15.725	11.001	16.512	16.849	17.055	16.98	16.866	12.359
Meta_493	Alpha-Tocopherol	Cofactors and Vitamins	Tocopherol Metabolism	HMDB0001893	-1.46883	0.00287349	0.00287349	1.38019	down	13.916	14.139	13.465	12.115	13.224	12.954	14.648	14.629	15.365	15.026	15.05	13.908
Meta_497	LPA 18:1_sn1	Lipid	Glycerophospholipid (lysophosphatidic acid)	HMDB0007855	-0.679	0.000661038	0.000661038	1.47858	down	19.041	19.13	19.3	19.419	19.021	19.358	19.702	19.747	20.419	19.886	19.737	19.852
Meta_499	LPE P-16:1	Lipid	Glycerophospholipid (lysophosphatidylethanolamine)		-0.652167	0.0061453	0.0061453	1.27439	down	12.229	11.689	12.489	12.261	12.614	11.838	12.507	12.941	12.833	12.76	12.677	13.315
Meta_500	LPE O-16:1	Lipid	Glycerophospholipid (lysophosphatidylethanolamine)		-0.471	0.014579	0.014579	1.24932	down	16.786	16.931	16.681	16.996	17.037	16.715	16.853	17.387	17.639	17.444	17.633	17.016
Meta_503	LPE P-16:0	Lipid	Glycerophospholipid (lysophosphatidylethanolamine)	HMDB0011152	-0.582833	0.0193188	0.0193188	1.23638	down	16.981	17.192	17.065	17.195	17.116	16.859	17.153	17.581	18.207	17.917	17.88	17.167
Meta_510	LPE 16:1_sn1	Lipid	Glycerophospholipid (lysophosphatidylethanolamine)	HMDB0011504	-0.9335	0.0011387	0.0011387	1.49166	down	13.535	13.519	13.889	13.592	13.448	13.798	14.372	14.707	14.619	14.202	14.234	15.248
Meta_511	LPE P-17:0	Lipid	Glycerophospholipid (lysophosphatidylethanolamine)		-0.607333	0.0395649	0.0395649	1.07874	down	10.879	11.24	11.107	11.272	11.043	10.53	10.998	12.3	11.803	12.062	11.494	11.058
Meta_513	LPE 16:0_sn2	Lipid	Glycerophospholipid (lysophosphatidylethanolamine)	HMDB0011473	-0.772667	9.81128e-06	9.81128e-06	1.6428	down	17.82	17.809	17.843	17.962	17.823	18.096	18.395	18.802	18.703	18.516	18.737	18.836
Meta_516	LPA 20:3_sn1	Lipid	Glycerophospholipid (lysophosphatidic acid)		-0.678833	0.00471522	0.00471522	1.28647	down	15.601	15.69	15.927	16.341	15.465	15.925	16.408	16.133	17.116	16.616	16.351	16.398
Meta_517	LPA 20:2_sn1	Lipid	Glycerophospholipid (lysophosphatidic acid)	HMDB0114758	-0.714833	0.000868953	0.000868953	1.47911	down	16.77	16.861	17.016	17.143	16.749	17.031	17.455	17.5	18.214	17.655	17.429	17.606
Meta_519	LPE O-18:2	Unclassified	Unclassified		-0.623	0.0141759	0.0141759	1.21244	down	14.602	15.079	15.188	15.208	15.127	14.623	15.017	15.664	15.991	15.703	16.013	15.177
Meta_52	5,6-Dihydrouracil	Nucleotide	Pyrimidine Metabolism, Uracil containing	HMDB0000076	-0.766833	0.0086859	0.0086859	1.25342	down	16.176	15.942	16.101	15.305	16.269	15.765	16.171	16.871	16.729	17.233	16.142	17.013
Meta_520	LPE P-18:1	Lipid	Glycerophospholipid (lysophosphatidylethanolamine)	HMDB0240599	-0.675333	0.023932	0.023932	1.16207	down	15.083	15.433	15.565	15.597	15.362	14.947	15.349	16.051	16.436	16.29	16.529	15.384
Meta_523	LPC 14:0_sn1	Lipid	Glycerophospholipid (lysophosphatidylcholine)	HMDB0010379	-2.8815	1.90107e-08	1.90107e-08	1.69964	down	18.035	17.718	17.821	17.235	17.717	17.52	20.761	21.025	20.699	20.296	20.389	20.165
Meta_524	LPE 17:0	Lipid	Glycerophospholipid (lysophosphatidylethanolamine)		-0.291333	0.0285654	0.0285654	1.12402	down	14.133	13.876	14.143	14.186	13.97	14.56	14.495	14.488	14.6	14.411	14.291	14.331
Meta_530	LPE 18:0_sn2	Lipid	Glycerophospholipid (lysophosphatidylethanolamine)	HMDB0011129	-0.9035	0.000128312	0.000128312	1.60273	down	14.892	14.763	15.153	15.315	15.008	15.447	15.915	16.017	16.03	15.839	16.137	16.061
Meta_532	LPE 18:0_sn1	Lipid	Glycerophospholipid (lysophosphatidylethanolamine)	HMDB0011130	-0.7245	2.26898e-05	2.26898e-05	1.6424	down	18.594	18.401	18.755	18.803	18.627	18.817	19.463	19.435	19.36	19.284	19.36	19.442
Meta_533	LPA 22:5_sn1	Unclassified	Unclassified		-0.902167	0.00508519	0.00508519	1.32115	down	11.651	12.278	12.543	12.772	11.486	12.223	12.921	12.997	13.538	13.221	12.669	13.02
Meta_534	LPE O-20:5	Lipid	Glycerophospholipid (lysophosphatidylethanolamine)		-0.691167	0.020301	0.020301	1.17748	down	12.94	13.275	13.525	13.459	13.225	12.821	13.263	14.078	14.273	14.265	14.282	13.231
Meta_537	LPC 16:1_sn2	Lipid	Glycerophospholipid (lysophosphatidylcholine)	HMDB0010383	-0.799833	4.02172e-05	4.02172e-05	1.5783	down	20.375	20.179	20.487	20.024	19.97	20.12	20.86	20.932	21.337	20.774	21.079	20.972
Meta_54	Gamma-caprolactone	Xenobiotics	Natural Product/Food/Plant	HMDB0003843	-1.1225	8.91308e-05	8.91308e-05	1.55776	down	13.77	14.558	13.832	14.077	14.306	13.719	15.289	15.241	14.661	15.284	15.198	15.324
Meta_547	LPG 18:2	Lipid	Glycerophospholipid (lysophosphatidylglycerol)	HMDB0240600	-1.39183	2.28013e-05	2.28013e-05	1.5905	down	12.007	12.005	12.144	12.331	11.499	12.061	13.37	13.544	13.74	13.412	12.742	13.59
Meta_549	LPE 20:1_sn1	Lipid	Glycerophospholipid (lysophosphatidylethanolamine)	HMDB0011512	-0.5415	0.04225	0.04225	1.0392	down	14.11	14.005	14.555	14.723	14.448	14.619	15.061	14.997	15	14.259	14.698	15.694
Meta_553	LPC 18:2_sn1	Lipid	Glycerophospholipid (lysophosphatidylcholine)	HMDB0010386	-1.31033	0.0301034	0.0301034	1.15081	down	14.019	15.081	14.815	15.461	14.664	14.61	15.122	17.473	16.087	15.663	17.26	14.907
Meta_554	LPC 18:1_sn2	Lipid	Glycerophospholipid (lysophosphatidylcholine)	HMDB0061701	-0.206333	0.0254124	0.0254124	1.1586	down	19.594	19.698	19.727	19.746	19.625	19.79	19.886	19.765	20.211	19.839	19.928	19.789
Meta_555	LPC 18:1_sn1	Lipid	Glycerophospholipid (lysophosphatidylcholine)	HMDB0002815	-0.511833	0.000538248	0.000538248	1.55731	down	22.747	22.757	22.835	22.831	22.651	22.824	23.134	23.259	23.558	23.089	23.457	23.219
Meta_557	LPC 18:0_sn1	Lipid	Glycerophospholipid (lysophosphatidylcholine)	HMDB0010384	-0.186	0.0238904	0.0238904	1.12769	down	23.799	23.652	23.587	23.458	23.612	23.601	23.822	23.696	24.018	23.709	23.883	23.697
Meta_558	LPC 18:0_sn2	Lipid	Glycerophospholipid (lysophosphatidylcholine)	HMDB0011128	-0.287167	0.0446029	0.0446029	1.01294	down	21.039	20.676	20.589	20.685	20.389	20.897	20.964	20.818	21.36	21.064	20.983	20.809
Meta_562	LPC 19:1_sn2	Lipid	Glycerophospholipid (lysophosphatidylcholine)		-0.31	0.0381895	0.0381895	1.04695	down	15.664	15.476	15.838	15.699	15.735	16.071	16.145	15.89	16.5	15.816	15.942	16.05
Meta_566	LPC 20:4_sn1	Lipid	Glycerophospholipid (lysophosphatidylcholine)	HMDB0010395	-0.281833	0.0440588	0.0440588	1.04832	down	21.986	21.946	22.127	22.206	21.913	22.081	22.285	21.988	22.667	22.367	22.54	22.103
Meta_567	LPC 20:3_sn2	Lipid	Glycerophospholipid (lysophosphatidylcholine)	HMDB0010393	-0.746167	0.000155671	0.000155671	1.51189	down	20.28	20.134	20.265	20.584	20.031	20.462	21.146	20.761	21.437	20.926	20.956	21.007
Meta_569	LPC 20:1_sn2	Lipid	Glycerophospholipid (lysophosphatidylcholine)	HMDB0010391	-0.469667	0.00778253	0.00778253	1.28225	down	14.883	14.507	14.686	14.971	14.687	14.939	15.078	15.25	15.579	14.872	15.565	15.147
Meta_570	LPC 20:1_sn1	Lipid	Glycerophospholipid (lysophosphatidylcholine)	HMDB0010391	-0.426167	0.00257831	0.00257831	1.39204	down	18.342	18.278	18.591	18.531	18.449	18.581	18.874	18.871	19.099	18.5	18.964	19.021
Meta_574	Phe-DCA	Lipid	Bile Acid, amino acid conjungate		-0.978	0.00988225	0.00988225	1.28351	down	12.902	14.027	13.853	14.815	13.595	13.832	15.095	15.169	14.806	14.677	14.655	14.49
Meta_575	LPC 22:6_sn1	Lipid	Glycerophospholipid (lysophosphatidylcholine)	HMDB0010404	-0.639167	8.75688e-05	8.75688e-05	1.55687	down	18.049	18.022	17.943	18.198	17.815	18.128	18.72	18.429	18.99	18.535	18.666	18.65
Meta_577	LPC 22:5_(1)	Lipid	Glycerophospholipid (lysophosphatidylcholine)	HMDB0010402	-0.647833	0.00581037	0.00581037	1.28325	down	17.212	17.882	18.108	17.989	17.465	17.932	18.437	18.291	18.801	18.445	17.944	18.557
Meta_579	LPC 22:4_sn1	Lipid	Glycerophospholipid (lysophosphatidylcholine)	HMDB0010401	-0.502667	0.000207477	0.000207477	1.49678	down	15.183	15.104	15.004	15.177	14.766	14.968	15.697	15.393	15.715	15.485	15.562	15.366
Meta_580	LPC 22:1	Lipid	Glycerophospholipid (lysophosphatidylcholine)	HMDB0010399	-0.644833	0.000133096	0.000133096	1.54718	down	15.941	15.882	16.051	16.037	15.958	16.341	16.382	16.602	16.818	16.56	16.923	16.794
Meta_585	LPC 24:6	Lipid	Glycerophospholipid (lysophosphatidylcholine)		-0.520667	0.0183545	0.0183545	1.11616	down	13.696	13.436	13.92	14.114	13.27	13.657	14.277	14.008	14.439	14.374	13.623	14.496
Meta_586	LPI 18:1	Lipid	Glycerophospholipid (lysophosphatidylinositiol)	HMDB0061693	-0.973833	0.00987607	0.00987607	1.29828	down	11.276	11.602	11.52	11.952	11.352	11.578	12.431	12.514	13.489	12.828	12.214	11.647
Meta_590	LPC 24:1	Lipid	Glycerophospholipid (lysophosphatidylcholine)	HMDB0010406	-0.221333	0.0282363	0.0282363	1.11006	down	16.08	15.95	15.905	16.002	16.019	16.251	16.108	16.051	16.381	16.159	16.397	16.439
Meta_595	LPI 20:4	Lipid	Glycerophospholipid (lysophosphatidylinositiol)	HMDB0061690	-0.660833	0.0162348	0.0162348	1.19391	down	12.379	12.419	12.215	12.486	11.947	12.012	13.121	12.405	13.513	13.258	12.747	12.379
Meta_596	LPI 20:3	Lipid	Glycerophospholipid (lysophosphatidylinositiol)		-1.268	0.0012938	0.0012938	1.43476	down	11.748	12.114	12.369	12.607	11.829	12.129	13.465	13.067	14.264	13.77	13.126	12.712
Meta_599	LPI 22:6	Unclassified	Unclassified		-0.7185	0.0480565	0.0480565	1.03734	down	11.223	11.45	11.539	11.831	11.362	11.141	12.319	11.421	13.103	12.59	12.057	11.367
Meta_6	Glycine	Amino Acid	Glycine, Serine and Threonine Metabolism	HMDB0000123	-0.467167	0.0032375	0.0032375	1.33745	down	16.3	16.231	15.904	15.967	16.167	15.8	16.333	16.267	16.531	16.655	16.873	16.513
Meta_601	SM 32:2;O2	Lipid	Sphingolipid Metabolism		-2.858	7.05181e-06	7.05181e-06	1.6912	down	13.484	13.169	13.56	13.328	13.399	13.453	16.094	16.189	16.487	16.014	17.035	15.722
Meta_602	SM 32:1;O2	Lipid	Sphingolipid Metabolism		-2.60567	1.29187e-06	1.29187e-06	1.70731	down	17.062	16.972	16.973	17.006	17.192	17.046	19.626	19.527	19.801	19.698	20.065	19.168
Meta_607	PC 30:0|PC 14:0_16:0	Lipid	Glycerophospholipid (phosphatidylcholine)	HMDB0007869	-3.399	4.59511e-09	4.59511e-09	1.70593	down	15.386	15.438	15.179	14.928	15.467	14.856	19.025	19.007	18.355	18.342	18.583	18.336
Meta_61	3-hydroxy-2-ethylpropionate	Amino Acid	Leucine, Isoleucine and Valine Metabolism	HMDB0000396	-0.526	0.0306921	0.0306921	1.10661	down	15.476	15.738	15.91	15.19	15.323	15.412	16.232	15.881	15.76	15.597	16.773	15.962
Meta_614	PC 32:2|PC 14:0_18:2	Lipid	Glycerophospholipid (phosphatidylcholine)	HMDB0007874	-2.834	1.15602e-10	1.15602e-10	1.71989	down	16.26	16.277	16.383	15.997	16.304	16.565	19.126	19.394	19.277	18.913	18.987	19.093
Meta_616	PC 32:1|PC 16:0_16:1	Lipid	Glycerophospholipid (phosphatidylcholine)	HMDB0007969	-1.98633	1.0462e-08	1.0462e-08	1.7131	down	17.8	17.838	17.876	17.818	17.632	17.969	19.687	19.667	19.883	19.647	20.126	19.841
Meta_623	LNAPE 18:1/N-18:0	Lipid	Glycerophospholipid ( N-acyl-lysophosphatidylethanolamines)		-0.187333	0.0330511	0.0330511	1.11006	down	13.458	13.407	13.416	13.199	13.169	13.57	13.508	13.477	13.499	13.566	13.71	13.583
Meta_625	PC 33:1	Lipid	Glycerophospholipid (phosphatidylcholine)		-0.5245	0.000149166	0.000149166	1.53378	down	16.57	16.453	16.76	16.329	16.525	16.71	17.071	16.991	17.232	16.859	17.103	17.238
Meta_626	PC 33:0_2	Lipid	Glycerophospholipid (phosphatidylcholine)		-0.821167	0.000102807	0.000102807	1.53487	down	13.307	12.699	13.065	13.04	13.065	13.002	14.231	13.854	13.925	13.466	13.756	13.873
Meta_628	PC 34:5	Lipid	Glycerophospholipid (phosphatidylcholine)		-1.41917	0.0300908	0.0300908	1.07505	down	10.843	9.961	10.674	8.707	10.615	8.444	11.554	11.965	11.633	11.757	9.568	11.282
Meta_629	PC 34:4	Lipid	Glycerophospholipid (phosphatidylcholine)		-2.85483	3.94198e-09	3.94198e-09	1.70939	down	13.921	13.773	13.828	13.564	14.305	14.169	16.909	16.895	16.631	16.639	17.086	16.529
Meta_633	PC 34:1|PC 16:0_18:1	Lipid	Glycerophospholipid (phosphatidylcholine)	HMDB0007972	-0.265167	0.0170559	0.0170559	1.19005	down	21.549	21.544	21.758	21.391	21.567	21.553	21.792	21.572	21.968	21.685	22.082	21.854
Meta_639	LNAPE 20:3/N-18:0	Lipid	Glycerophospholipid ( N-acyl-lysophosphatidylethanolamines)		-0.6045	0.000571228	0.000571228	1.45809	down	11.911	11.801	12.053	11.88	11.379	11.897	12.635	12.292	12.44	12.211	12.348	12.622
Meta_641	LNAPE 18:2/N-20:0	Lipid	Glycerophospholipid ( N-acyl-lysophosphatidylethanolamines)		-0.219667	0.0205741	0.0205741	1.18292	down	13.57	13.748	13.735	13.535	13.703	13.706	13.981	13.858	14.17	13.782	13.766	13.758
Meta_647	PC 36:3|PC 16:0_20:3	Lipid	Glycerophospholipid (phosphatidylcholine)	HMDB0007981	-0.339333	0.0183518	0.0183518	1.21871	down	20.024	20.065	20.174	19.946	19.92	19.995	20.33	19.948	20.661	20.29	20.559	20.372
Meta_648	SM 40:2;O2|SM 18:2;O2/22:0	Lipid	Sphingolipid Metabolism	HMDB0240633	-1.302	0.00725335	0.00725335	1.27958	down	18.32	18.246	16.842	17.819	18.738	18.404	19.06	19.329	19.263	18.719	20.673	19.137
Meta_649	PC 36:2|PC 18:0_18:2	Lipid	Glycerophospholipid (phosphatidylcholine)	HMDB0008039	-0.3045	0.000810568	0.000810568	1.46989	down	22.228	22.3	22.178	22.036	22.26	22.232	22.588	22.488	22.631	22.294	22.586	22.474
Meta_65	N-Acetylglycine	Amino Acid	Glycine, Serine and Threonine Metabolism	HMDB0000532	-0.928667	0.00110601	0.00110601	1.41664	down	16.379	15.999	15.749	15.742	16.05	15.315	16.242	16.664	16.677	17.066	17.232	16.925
Meta_650	PC 36:1|PC 18:0_18:1	Lipid	Glycerophospholipid (phosphatidylcholine)	HMDB0008038	-0.817833	4.29515e-06	4.29515e-06	1.63488	down	20.95	21.026	20.96	20.665	20.851	20.655	21.753	21.607	21.861	21.493	21.8	21.5
Meta_659	PC 38:3|PC 18:0_20:3	Lipid	Glycerophospholipid (phosphatidylcholine)	HMDB0008047	-0.405667	0.0086181	0.0086181	1.24999	down	19.317	19.339	19.211	19.019	18.948	18.958	19.717	19.227	19.752	19.355	19.781	19.394
Meta_70	2,4-DIHYDROXYBUTANOIC ACID	Xenobiotics	Natural Product/Food/Plant	HMDB0000360	-0.205833	0.031497	0.031497	1.09183	down	17.867	17.994	18.199	17.849	17.81	18.058	18.187	18.406	18.03	18.05	18.141	18.198
Meta_88	Thymine	Nucleotide	Pyrimidine Metabolism, Thymine containing	HMDB0000262	-0.483667	0.00293805	0.00293805	1.4245	down	16.332	16.38	16.344	16.222	16.212	16.375	17.087	16.458	16.628	16.884	16.727	16.983
Meta_95	N-Methylproline	Amino Acid	Urea cycle; Arginine and Proline Metabolism	HMDB0094696	-0.515	0.000432812	0.000432812	1.49235	down	18.186	18.104	18.351	18	18.422	18.471	18.674	18.955	18.84	18.806	18.528	18.821
Meta_1	Urea	Amino Acid	Urea cycle; Arginine and Proline Metabolism	HMDB0000294	-0.162	0.206338	0.206338	0.681594	unchanged	25.059	24.763	24.829	24.987	25.06	24.795	25.027	25.492	24.78	25.147	24.861	25.158
Meta_103	2-Hydroxycaproic Acid	Lipid	Fatty Acid, Monohydroxy	HMDB0001624	0.0121667	0.938497	0.938497	0.0287492	unchanged	12.57	12.813	13.12	12.596	12.616	12.672	12.722	12.868	12.231	12.53	13.142	12.821
Meta_104	2-hydroxy-3-methylvalerate	Amino Acid	Leucine, Isoleucine and Valine Metabolism	HMDB0000317	0.138333	0.370409	0.370409	0.49736	unchanged	15.5	15.367	15.868	15.715	15.384	15.928	15.585	15.235	15.424	15.15	15.81	15.728
Meta_105	3-Hydroxyhexanoate	Lipid	Fatty Acid, Monohydroxy	HMDB0061652	-0.257167	0.0846819	0.0846819	0.905571	unchanged	14.917	14.951	14.699	15.11	14.641	14.539	14.752	15.456	14.961	14.954	15.04	15.237
Meta_106	L-Norleucine	Amino Acid	Other Amino Acid Metabolism	HMDB0001645	0.0683333	0.696847	0.696847	0.207624	unchanged	13.072	13.318	13.584	13.057	13.423	13.33	13.435	12.779	13.403	12.773	13.611	13.373
Meta_108	Creatine	Amino Acid	Creatine Metabolism	HMDB0000064	-0.0146667	0.928009	0.928009	0.0686342	unchanged	20.411	20.193	20.678	20.126	20.251	20.343	19.911	20.092	20.478	20.208	20.761	20.64
Meta_109	3-Methylindole	Xenobiotics	Natural Product/Food/Plant	HMDB0000466	0.0223333	0.928091	0.928091	0.0204019	unchanged	17.75	17.512	17.289	16.435	17.66	17.659	17.269	16.899	17.66	17.283	17.801	17.259
Meta_11	2-Methylpyrrolidine	Xenobiotics	Natural Product/Food/Plant	HMDB0341433	0.0211667	0.835928	0.835928	0.128796	unchanged	21.889	21.359	21.825	21.76	21.993	21.921	21.649	21.763	21.902	21.771	21.774	21.761
Meta_110	L-Leucine	Amino Acid	Leucine, Isoleucine and Valine Metabolism	HMDB0000687	0.0835	0.403622	0.403622	0.464474	unchanged	23.913	23.533	23.967	23.902	24.125	24.072	23.682	23.892	23.927	23.799	23.928	23.783
Meta_111	L-Isoleucine	Amino Acid	Leucine, Isoleucine and Valine Metabolism	HMDB0000172	0.0988333	0.172966	0.172966	0.738321	unchanged	23.002	22.814	23.044	22.913	23.231	23.04	22.878	23.04	22.905	22.953	22.809	22.866
Meta_114	5-Hydroxyindole	Xenobiotics	Natural Product/Food/Plant	HMDB0059805	0.991	0.116804	0.116804	0.864096	unchanged	12.458	11.755	12.434	12.131	11.419	11.197	10.938	12.097	8.681	10.778	10.894	12.06
Meta_115	Threonic Acid	Cofactors and Vitamins	Ascorbate and Aldarate Metabolism	HMDB0000943	-0.271167	0.0770745	0.0770745	0.951539	unchanged	16.854	16.894	16.859	16.771	16.769	16.5	17.029	17.102	16.761	16.69	17.463	17.229
Meta_117	P-Octopamine	Xenobiotics	Natural Product/Food/Plant	HMDB0004825	-0.193833	0.136511	0.136511	0.806072	unchanged	19.711	19.668	19.688	19.433	19.952	19.74	20.163	19.883	20.028	19.723	20.041	19.517
Meta_118	Hypoxanthine	Nucleotide	Purine Metabolism, (Hypo)Xanthine/Inosine containing	HMDB0000157	-0.0125	0.966053	0.966053	0.0443119	unchanged	15.439	15.552	14.442	15.145	14.488	15	14.637	15.248	14.844	15.231	15.827	14.354
Meta_119	1-Methylnicotinamide	Cofactors and Vitamins	Nicotinate and Nicotinamide Metabolism	HMDB0000699	-0.190667	0.158779	0.158779	0.764685	unchanged	15.989	15.856	15.987	15.75	16.236	15.963	16.416	16.163	16.29	15.985	16.336	15.735
Meta_121	Phenylethanolamine	Xenobiotics	Chemical	HMDB0001065	-0.039	0.661454	0.661454	0.263248	unchanged	11.95	11.865	12.08	11.85	11.982	12.037	11.881	11.831	12.154	11.96	12.303	11.869
Meta_122	Phosphonoacetate	Xenobiotics	Natural Product/Food/Plant	HMDB0004110	0.822167	0.116246	0.116246	0.834005	unchanged	11.381	11.641	11.138	10.193	10.729	11.5	11.318	9.682	9.37	9.1	10.973	11.206
Meta_124	Phosphoethanolamine	Lipid	Glycerolipid and Phospholipid Metabolism	HMDB0000224	-0.597667	0.0501875	0.0501875	0.986803	unchanged	11.27	11.851	11.664	12.229	10.726	11.561	11.723	11.617	12.408	12.654	12.208	12.277
Meta_125	Methylimidazoleacetic acid	Amino Acid	Histidine Metabolism	HMDB0002820	-0.161167	0.316387	0.316387	0.541066	unchanged	14.72	14.101	14.821	14.499	14.635	14.919	14.423	14.896	14.812	15.091	14.603	14.837
Meta_126	Octanoic Acid (C8:0)	Lipid	Medium Chain Fatty Acid	HMDB0000482	-0.121667	0.090542	0.090542	0.86921	unchanged	14.511	14.398	14.412	14.699	14.556	14.315	14.645	14.567	14.648	14.631	14.653	14.477
Meta_127	Alpha-Ketoglutaramate	Amino Acid	Alanine, Aspartate and Glutamate Metabolism	HMDB0001552	0.270833	0.340874	0.340874	0.53541	unchanged	10.915	10.111	10.694	10.059	10.121	10.606	10.434	9.635	10.981	9.857	9.585	10.389
Meta_128	Butyrylglycine	Lipid	Fatty Acid Metabolism (Acyl glycines)	HMDB0000808	0.352	0.139601	0.139601	0.760723	unchanged	14.773	14.505	13.764	14.404	14.84	14.751	13.654	14.479	13.813	14.247	14.185	14.547
Meta_129	Isobutyrylglycine	Lipid	Fatty Acid Metabolism (Acyl glycines)	HMDB0000730	0.258167	0.261007	0.261007	0.589161	unchanged	17.265	16.911	16.215	16.831	17.371	17.182	16.272	17.044	16.408	16.735	16.716	17.051
Meta_13	Sarcosine	Amino Acid	Glycine, Serine and Threonine Metabolism	HMDB0000271	0.0578333	0.654059	0.654059	0.242186	unchanged	14.944	14.889	15.447	14.877	15.25	15.087	14.999	14.905	14.882	14.846	15.389	15.126
Meta_130	2-Naphthylamine	Xenobiotics	Natural Product/Food/Plant	HMDB0243964	0.0341667	0.891473	0.891473	0.0470314	unchanged	18.702	18.476	18.202	17.384	18.611	18.577	18.217	17.816	18.606	18.223	18.746	18.139
Meta_134	Allysine	Amino Acid	Lysine Metabolism	HMDB0001263	0.099	0.598644	0.598644	0.265237	unchanged	15.707	15.32	14.793	15.303	15.749	15.724	14.935	15.497	15.285	15.22	15.483	15.582
Meta_135	Acetylcholine	Lipid	Fatty Acid Metabolism (Acyl Choline)	HMDB0000895	-0.0293333	0.796657	0.796657	0.183593	unchanged	15.548	15.822	15.614	15.489	15.865	15.747	15.689	15.793	15.445	15.549	16.091	15.694
Meta_137	2-Hydroxyglutaric Acid	Carbohydrate	Citrate cycle (TCA cycle)	HMDB0059655	-0.0935	0.507123	0.507123	0.402387	unchanged	15.44	15.745	15.543	15.182	15.409	15.641	15.312	15.662	15.614	15.64	15.283	16.01
Meta_138	L-Glutamine	Amino Acid	Alanine, Aspartate and Glutamate Metabolism	HMDB0000641	-0.180833	0.211145	0.211145	0.695148	unchanged	17.818	17.979	18.257	17.736	18.114	18.348	18.123	17.891	18.5	18.142	18.453	18.228
Meta_14	Oxalic Acid	Cofactors and Vitamins	Ascorbate and Aldarate Metabolism	HMDB0002329	0.0903333	0.486072	0.486072	0.366536	unchanged	14.348	14.838	14.427	14.534	14.379	14.439	14.38	14.419	14.344	14.174	14.236	14.87
Meta_141	3-Phenylpropionic Acid	Xenobiotics	Benzoate Metabolism	HMDB0000764	0.2175	0.65457	0.65457	0.26696	unchanged	14.654	13.043	13.611	12.33	11.871	12.342	13.663	12.726	12.491	12.178	12.869	12.619
Meta_142	Cinnamic Acid	Amino Acid	Phenylalanine Metabolism	HMDB0000567	0.1665	0.135546	0.135546	0.830683	unchanged	16.182	15.712	16.22	16.003	16.223	16.339	15.912	15.861	16.049	15.872	15.968	16.018
Meta_143	L-Methionine	Amino Acid	Methionine, Cysteine, SAM and Taurine Metabolism	HMDB0000696	-0.167667	0.137535	0.137535	0.782762	unchanged	21.592	21.545	21.726	21.623	22.065	21.91	22.112	21.741	21.947	21.918	22.01	21.739
Meta_144	6-methoxypurine	Nucleotide	Purine and Pyrimidine Metabolism		-0.176167	0.149748	0.149748	0.757323	unchanged	17.39	17.356	17.567	17.477	17.922	17.744	17.952	17.551	17.753	17.799	17.892	17.566
Meta_145	Guanine	Nucleotide	Purine Metabolism, Guanine containing	HMDB0000132	-0.1655	0.173083	0.173083	0.725218	unchanged	16.962	16.944	17.148	17.079	17.522	17.349	17.519	17.162	17.389	17.374	17.416	17.137
Meta_147	Xanthine	Nucleotide	Purine Metabolism, (Hypo)Xanthine/Inosine containing	HMDB0000292	-0.0638333	0.834831	0.834831	0.125009	unchanged	14.115	14.413	14.114	13.426	13.72	13.734	14.57	13.288	14.635	13.591	14.448	13.373
Meta_15	Lactic Acid	Carbohydrate	Glycolysis, Gluconeogenesis, and Pyruvate Metabolism	HMDB0000190	-0.101833	0.40946	0.40946	0.445174	unchanged	23.094	22.787	22.89	22.947	22.739	23.224	23.137	22.782	23.423	22.925	22.938	23.087
Meta_150	L-Histidine	Amino Acid	Histidine Metabolism	HMDB0000177	-0.207333	0.303592	0.303592	0.562775	unchanged	12.729	12.175	12.903	13.079	12.713	13.43	12.812	13.087	13.293	13.159	12.871	13.051
Meta_151	3-Methylcrotonylglycine	Lipid	Fatty Acid Metabolism (Acyl glycines)	HMDB0000459	0.235833	0.345468	0.345468	0.531601	unchanged	13.777	12.356	12.89	13.164	13.226	12.921	12.274	13.081	12.508	12.961	13.004	13.091
Meta_152	2-ketocaprylate	Amino Acid	Leucine, Isoleucine and Valine Metabolism	HMDB0013211	-0.392667	0.44556	0.44556	0.430484	unchanged	14.103	12.988	13.408	11.797	14.053	14.23	13.904	13.63	12.43	13.93	14.493	14.548
Meta_153	Nonanoic Acid (C9:0)	Lipid	Medium Chain Fatty Acid	HMDB0000847	0.121167	0.108612	0.108612	0.815658	unchanged	17.453	17.714	17.648	17.465	17.592	17.617	17.433	17.293	17.486	17.345	17.646	17.559
Meta_154	Indole-3-acetaldehyde	Amino Acid	Tryptophan Metabolism	HMDB0001190	0.263333	0.345092	0.345092	0.489108	unchanged	11.608	10.784	11.347	10.364	11.19	11.685	10.287	11.151	10.561	10.934	11.383	11.082
Meta_157	Isovalerylglycine	Amino Acid	Leucine, Isoleucine and Valine Metabolism	HMDB0000678	-0.1185	0.704398	0.704398	0.203354	unchanged	13.346	11.904	11.92	11.946	11.78	11.821	11.698	12.42	12.318	12.87	12.314	11.808
Meta_160	1,5-Naphthalenediamine	Xenobiotics	Chemical	HMDB0244231	0.0558333	0.830999	0.830999	0.0895131	unchanged	18.211	17.998	17.717	16.845	18.128	18.114	17.691	17.261	18.146	17.681	18.205	17.694
Meta_161	3-Hydroxyoctanoate	Lipid	Fatty Acid, Monohydroxy	HMDB0001954	-0.462333	0.146314	0.146314	0.801363	unchanged	9.312	9.662	9.336	9.59	9.787	10.354	10.294	10.765	9.4	9.478	10.121	10.757
Meta_162	8-Hydroxyoctanoate	Lipid	Fatty Acid, Monohydroxy	HMDB0061914	-0.0156667	0.945565	0.945565	0.0195351	unchanged	11.926	11.87	12.08	12.557	11.683	11.42	11.553	12.404	11.443	12.124	11.84	12.266
Meta_163	2-HYDROXYOCTANOIC ACID	Lipid	Fatty Acid, Monohydroxy	HMDB0000711	-0.0481667	0.778509	0.778509	0.139399	unchanged	15.362	15.202	15.242	15.832	14.999	15	15.076	15.715	14.966	15.41	15.363	15.396
Meta_165	N,N,N-Trimethyl-5-Aminovalerate	Amino Acid	Lysine Metabolism	HMDB0240732	0.3895	0.0631108	0.0631108	1.033	unchanged	20.631	19.815	20.597	20.535	21.036	20.669	20.052	20.006	20.117	20.279	20.198	20.294
Meta_167	ALLOSE	Carbohydrate	Polysaccharides and Oligosaccharides	HMDB0001151	0.0506667	0.890848	0.890848	0.0940152	unchanged	17.861	16.705	16.829	16.455	17.957	17.258	17.45	16.3	16.509	17.175	17.355	17.972
Meta_168	3-Hydroxy-3-Methylglutaric Acid	Amino Acid	Leucine, Isoleucine and Valine Metabolism	HMDB0029169	-0.202333	0.427809	0.427809	0.485462	unchanged	13.72	14.167	13.77	13.421	13.909	13.834	13.275	14.212	13.646	13.839	14.259	14.804
Meta_17	L-Alanine	Amino Acid	Alanine, Aspartate and Glutamate Metabolism	HMDB0000161	-0.114667	0.420981	0.420981	0.454323	unchanged	18.128	17.929	18.432	17.945	18.088	18.484	18.127	17.963	18.46	18.187	18.605	18.352
Meta_172	N-Acetylthreonine	Amino Acid	Glycine, Serine and Threonine Metabolism	HMDB0062557	-0.405167	0.118194	0.118194	0.861239	unchanged	14.856	14.327	14.462	14.299	14.723	14.376	14.456	14.824	15.899	14.768	14.635	14.892
Meta_173	Carnitine	Lipid	Fatty Acid Metabolism (Acyl Carnitine)	HMDB0000062	-0.0335	0.849364	0.849364	0.129431	unchanged	19.154	19.37	19.711	19.072	19.403	19.896	19.615	19.164	19.656	19.065	19.65	19.657
Meta_175	5-hydroxylysine	Amino Acid	Lysine Metabolism	HMDB0000450	-0.024	0.889039	0.889039	0.0990434	unchanged	15.312	15.909	15.444	15.435	16.102	15.732	15.843	15.556	15.292	15.59	16.08	15.717
Meta_177	P-Coumaric Acid	Amino Acid	Tyrosine Metabolism	HMDB0002035	-0.186333	0.155259	0.155259	0.772614	unchanged	19.36	19.3	19.306	19.059	19.607	19.342	19.775	19.52	19.654	19.339	19.665	19.139
Meta_180	Quinolinate	Cofactors and Vitamins	Nicotinate and Nicotinamide Metabolism	HMDB0000232	-0.314167	0.359314	0.359314	0.475803	unchanged	12.172	12.495	13.518	13.424	12.29	12.636	12.575	12.485	12.883	13.553	13.028	13.896
Meta_181	L-methionine sulfoxide	Amino Acid	Methionine, Cysteine, SAM and Taurine Metabolism	HMDB0002005	-0.0786667	0.535558	0.535558	0.397132	unchanged	15.633	15.881	15.813	15.46	15.841	16.29	15.779	15.926	16.045	15.906	15.834	15.9
Meta_182	L-Phenylalanine	Amino Acid	Phenylalanine Metabolism	HMDB0000159	0.139333	0.202109	0.202109	0.718053	unchanged	23.242	22.748	23.2	23.034	23.287	23.387	22.976	22.991	23.076	22.91	23.038	23.071
Meta_183	Hordenine	Xenobiotics	Natural Product/Food/Plant	HMDB0004366	0.126667	0.362562	0.362562	0.504869	unchanged	15.496	14.949	15.553	15.289	15.524	15.289	15.162	15.321	15.546	14.993	14.948	15.37
Meta_184	Phosphoenolpyruvate	Carbohydrate	Glycolysis, Gluconeogenesis, and Pyruvate Metabolism	HMDB0000263	-0.231167	0.825581	0.825581	0.0797071	unchanged	7.42	8.673	8.098	13.071	8.693	6.745	9.836	7.28	9.427	9.385	8.128	10.031
Meta_185	Urate	Nucleotide	Purine Metabolism, (Hypo)Xanthine/Inosine containing	HMDB0000289	0.2745	0.179135	0.179135	0.719191	unchanged	17.336	17.946	17.559	17.591	17.072	17.198	17.143	16.551	17.462	17.095	17.366	17.438
Meta_186	Pyridoxal	Cofactors and Vitamins	Vitamin B6 Metabolism	HMDB0001545	-0.0555	0.398137	0.398137	0.487418	unchanged	14.581	14.513	14.51	14.408	14.519	14.675	14.481	14.463	14.546	14.6	14.802	14.647
Meta_188	Decenoate (10:1)	Lipid	Medium Chain Fatty Acid	HMDB0041012	-0.170833	0.798994	0.798994	0.119803	unchanged	11.837	11.049	12.687	11.405	13.921	11.492	11.664	11.074	11.173	13.588	12.112	13.805
Meta_189	Pyridoxine	Cofactors and Vitamins	Vitamin B6 Metabolism	HMDB0000239	-0.127667	0.273288	0.273288	0.630972	unchanged	14.149	14.429	14.162	13.992	14.263	14.35	14.353	14.087	14.545	14.22	14.667	14.239
Meta_191	Glycerol 3-Phosphate	Lipid	Glycerolipid and Phospholipid Metabolism	HMDB0000126	-0.328333	0.15838	0.15838	0.765981	unchanged	15.756	16.683	15.999	15.537	15.802	15.572	16.434	15.832	16.653	16.274	15.916	16.21
Meta_193	Hexanoylglycine	Lipid	Fatty Acid Metabolism (Acyl glycines)	HMDB0000701	0.373833	0.473998	0.473998	0.434876	unchanged	15.336	13.782	13.402	15.668	14.089	14.032	13.437	13.276	14.232	15.007	13.173	14.941
Meta_196	Phenol Sulfate	Amino Acid	Tyrosine Metabolism	HMDB0060015	2.55517	0.0570975	0.0570975	1.002	unchanged	16.315	17.411	17.935	14.722	15.932	16.713	16.758	13.521	11.731	12.012	17.39	12.285
Meta_197	Aconitic Acid	Carbohydrate	Citrate cycle (TCA cycle)	HMDB0000072	0.165833	0.0518023	0.0518023	0.948774	unchanged	17.348	17.543	17.405	17.191	17.273	17.369	17.065	17.332	17.238	17.065	17.073	17.361
Meta_198	Suberate (C8-DC)	Lipid	Fatty Acid, Dicarboxylate	HMDB0000893	-0.136667	0.147671	0.147671	0.78793	unchanged	15.361	15.274	15.147	15.151	15.482	15.445	15.313	15.55	15.396	15.466	15.265	15.69
Meta_199	N-Acetyl-L-Aspartic Acid	Amino Acid	Alanine, Aspartate and Glutamate Metabolism	HMDB0000812	-0.407167	0.148428	0.148428	0.801435	unchanged	12.112	12.531	12.737	12.683	12.778	12.528	12.853	13.171	12.664	12.334	12.819	13.971
Meta_200	Ascorbic Acid	Cofactors and Vitamins	Ascorbate and Aldarate Metabolism	HMDB0000044	0.488333	0.21318	0.21318	0.705523	unchanged	16.148	16.086	17.159	17.216	15.625	16.162	15.562	15.52	15.282	16.738	15.69	16.674
Meta_201	Gly-Val	Peptide	Dipeptide	HMDB0028854	0.197167	0.410644	0.410644	0.482849	unchanged	14.181	14.014	14.206	14.529	13.793	14.781	14.722	13.445	13.975	13.787	14.124	14.268
Meta_203	L-Arginine	Amino Acid	Urea cycle; Arginine and Proline Metabolism	HMDB0000517	0.191333	0.455785	0.455785	0.385618	unchanged	17.718	18.656	18.794	18.771	18.712	19.308	18.069	18.282	18.865	18.307	18.71	18.578
Meta_204	N6,N6-Dimethyllysine	Amino Acid	Lysine Metabolism	HMDB0013287	0.115833	0.492495	0.492495	0.371525	unchanged	12.43	12.334	12.636	12.356	12.358	12.383	12.022	12.056	12.574	11.849	12.532	12.769
Meta_206	Guanidinosuccinic Acid	Amino Acid	Urea cycle; Arginine and Proline Metabolism	HMDB0003157	0.01	0.91669	0.91669	0.0665865	unchanged	16.452	16.047	16.418	16.337	16.515	16.475	16.258	16.292	16.55	16.434	16.491	16.159
Meta_207	Citrulline	Amino Acid	Urea cycle; Arginine and Proline Metabolism	HMDB0000904	-0.0828333	0.594503	0.594503	0.312428	unchanged	14.951	15.074	15.327	14.604	15.01	15.332	15.276	15.013	15.447	15.242	15.092	14.725
Meta_208	Serotonin	Amino Acid	Tryptophan Metabolism	HMDB0000259	0.446167	0.17157	0.17157	0.715469	unchanged	19.398	19.479	19.205	18.253	18.801	19.07	18.08	17.686	18.927	18.94	19.205	18.691
Meta_21	3-Hydroxypyridine	Xenobiotics	Chemical	HMDB0240652	-0.209167	0.0574321	0.0574321	0.988131	unchanged	14.076	14.242	14.179	13.765	14.152	14.051	14.389	14.182	14.088	14.143	14.496	14.422
Meta_210	Alliin	Xenobiotics	Natural Product/Food/Plant	HMDB0033592	-0.0923333	0.549426	0.549426	0.333546	unchanged	14.985	14.398	14.942	15.047	14.982	15.479	15.072	15.146	15.161	14.926	15.011	15.071
Meta_211	4-Hydroxyphenylpyruvic Acid	Amino Acid	Tyrosine Metabolism	HMDB0000707	0.358167	0.611038	0.611038	0.258083	unchanged	12.387	11.887	12.307	8.521	12.434	12.702	10.955	11.178	10.991	11.535	11.451	11.979
Meta_212	Glucose	Carbohydrate	Glycolysis, Gluconeogenesis, and Pyruvate Metabolism	HMDB0000122	0.138167	0.259233	0.259233	0.605448	unchanged	17.608	17.624	17.712	17.342	17.739	17.77	17.435	17.102	17.495	17.469	17.724	17.741
Meta_213	Mannose	Carbohydrate	Polysaccharides and Oligosaccharides	HMDB0000169	0.0743333	0.61811	0.61811	0.260258	unchanged	17.395	17.304	17.527	16.88	17.597	17.452	17.323	16.908	17.397	17.117	17.618	17.346
Meta_214	Hydroxyphenyllactic Acid	Amino Acid	Tyrosine Metabolism	HMDB0000755	-0.038	0.846211	0.846211	0.151046	unchanged	14.106	14.576	14.122	13.858	14.247	14.555	14.613	14.747	13.996	13.746	14.338	14.252
Meta_215	Mannitol/Sorbitol	Carbohydrate	Polysaccharides and Oligosaccharides	HMDB0000247	0.102333	0.59445	0.59445	0.296454	unchanged	11.475	11.369	11.71	11.529	11.343	12.435	11.569	11.212	11.708	11.61	11.692	11.456
Meta_216	Pyridoxate	Cofactors and Vitamins	Vitamin B6 Metabolism	HMDB0000017	-0.283667	0.548719	0.548719	0.324768	unchanged	15.216	13.648	13.536	12.911	13.099	13.723	14.825	14.83	13.312	13.774	12.975	14.119
Meta_217	L-Tyrosine	Amino Acid	Tyrosine Metabolism	HMDB0000158	-0.182167	0.148861	0.148861	0.782715	unchanged	21.911	21.82	21.784	21.564	22.082	21.828	22.263	22.005	22.137	21.84	22.176	21.661
Meta_218	2,4-Dinitrophenol	Unclassified	Unclassified		-0.0268333	0.713991	0.713991	0.228381	unchanged	18.082	18.194	18.176	17.903	18.049	18.026	18.083	17.908	18.221	18.016	18.287	18.076
Meta_22	Phosphate	Energy	Oxidative Phosphorylation	HMDB0001429	0.1315	0.294172	0.294172	0.542665	unchanged	21.699	22.226	22.092	22.045	21.868	22.123	21.691	21.865	21.708	21.731	22.032	22.237
Meta_223	Undecanoic Acid (C11:0)	Lipid	Medium Chain Fatty Acid	HMDB0000947	0.38	0.260447	0.260447	0.625924	unchanged	10.974	11.064	12.242	11.723	11.488	10.466	10.232	11.094	10.696	11.528	11.283	10.844
Meta_228	3-Hydroxydecanoate	Lipid	Fatty Acid, Monohydroxy	HMDB0002203	0.251167	0.356108	0.356108	0.51677	unchanged	12.973	13.035	13.022	13.816	12.363	12.547	12.256	13.277	12.292	12.862	12.822	12.74
Meta_229	10-Hydroxydecanoic acid	Lipid	Fatty Acid, Monohydroxy	HMDB0094656	0.2015	0.461966	0.461966	0.428549	unchanged	15.291	15.056	15.151	16.067	14.706	14.524	14.458	15.398	14.639	15.163	15.044	14.884
Meta_23	2-Piperidinone	Xenobiotics	Natural Product/Food/Plant	HMDB0011749	-0.640667	0.0516534	0.0516534	1.07915	unchanged	17.486	17.373	17.243	17.146	17.322	17.319	17.463	17.386	19.091	17.983	17.749	18.061
Meta_231	N1/N8-Acetylspermidine	Amino Acid	Polyamine Metabolism	HMDB0001276	0.413167	0.39212	0.39212	0.471307	unchanged	12.897	12.834	11.888	11.573	10.726	12.45	11.756	11.011	11.065	11.673	11.312	13.072
Meta_234	Gly-Leu	Peptide	Dipeptide	HMDB0000759	-0.0176667	0.952337	0.952337	0.0674648	unchanged	11.726	11.748	11.403	10.292	11.658	11.703	11.132	10.899	11.966	11.609	11.804	11.226
Meta_236	N6-Acetyllysine	Amino Acid	Lysine Metabolism	HMDB0000206	0.26	0.0580784	0.0580784	0.954719	unchanged	13.686	14.262	14.029	13.66	14.096	14.168	13.597	13.811	13.522	13.751	13.829	13.831
Meta_237	N6,N6,N6-Trimethyllysine	Amino Acid	Lysine Metabolism	HMDB0001325	0.0151667	0.908033	0.908033	0.0686411	unchanged	15.642	15.817	15.507	16.316	15.811	15.686	15.717	15.839	15.931	15.619	15.924	15.658
Meta_238	Kynurenate	Amino Acid	Tryptophan Metabolism	HMDB0000715	0.317	0.362885	0.362885	0.484909	unchanged	14.258	12.789	13.363	12.619	13.554	13.598	12.419	13.761	12.79	13.074	12.589	13.646
Meta_239	N-Acetylmethionine	Amino Acid	Methionine, Cysteine, SAM and Taurine Metabolism	HMDB0011745	-0.333667	0.571774	0.571774	0.323612	unchanged	8.867	10.346	11.84	11.742	12.006	11.42	10.977	11.057	11.738	10.499	11.6	12.352
Meta_24	Cyclohexanamine	Xenobiotics	Chemical	HMDB0031404	0.280333	0.206199	0.206199	0.680732	unchanged	15.43	16.194	15.895	15.535	15.865	15.255	16.072	15.165	15.3	15.132	15.629	15.194
Meta_242	Indole-3-Methyl Acetate	Amino Acid	Tryptophan Metabolism	HMDB0029738	-0.4955	0.279526	0.279526	0.569916	unchanged	9.974	9.482	9.739	9.982	10.67	8.795	9.305	9.371	10.5	11.103	10.02	11.316
Meta_243	Lactoylvaline	Peptide	Pseudodipeptides (N-Lactoyl-amino acids )	HMDB0062181	-0.281667	0.239349	0.239349	0.638433	unchanged	11.918	10.457	11.135	11.156	11.133	11.624	11.488	11.51	11.763	11.46	11.243	11.649
Meta_244	Citric Acid/Isocitric Acid	Carbohydrate	Citrate cycle (TCA cycle)	HMDB0000193	0.261	0.108967	0.108967	0.821332	unchanged	19.538	20.005	19.98	19.303	19.388	19.446	19.137	19.443	19.512	19.198	19.24	19.564
Meta_245	Citric Acid	Carbohydrate	Citrate cycle (TCA cycle)	HMDB0000094	0.138	0.212569	0.212569	0.627701	unchanged	22.471	22.596	22.556	22.041	22.414	22.262	22.121	22.446	22.307	22.052	22.299	22.287
Meta_246	Phenylacetylglycine	Lipid	Fatty Acid Metabolism (Acyl glycines)	HMDB0000821	-0.4825	0.34142	0.34142	0.544212	unchanged	16.52	16.371	16.864	15.924	14.982	16.726	16.65	18.062	16.751	16.553	17.135	15.131
Meta_248	m-Cumenyl methylcarbamate	Unclassified	Unclassified		0.0255	0.761636	0.761636	0.159008	unchanged	13.887	14.071	13.863	13.679	13.76	13.616	13.926	13.706	13.894	13.721	13.835	13.641
Meta_25	Alpha-Ketobutyrate	Amino Acid	Methionine, Cysteine, SAM and Taurine Metabolism	HMDB0000005	0.173	0.533849	0.533849	0.333911	unchanged	16.642	15.633	15.912	15.027	15.593	15.867	15.478	15.115	15.938	15.223	16.038	15.844
Meta_250	4-Aminohippuric acid	Xenobiotics	Benzoate Metabolism	HMDB0001867	0.196333	0.673801	0.673801	0.227374	unchanged	11.884	10.273	11.346	11.33	10.397	11.226	10.17	12.662	10.505	10.486	10.444	11.011
Meta_251	N-Acetylhistidine	Amino Acid	Histidine Metabolism	HMDB0032055	0.197833	0.364991	0.364991	0.467938	unchanged	12.607	12.573	12.756	12.059	12.849	13.013	12.625	12.208	12.827	11.774	12.528	12.708
Meta_257	Sebacate (C10-DC)	Lipid	Fatty Acid, Dicarboxylate	HMDB0000792	-0.6305	0.192513	0.192513	0.69359	unchanged	16.344	15.798	16.071	15.587	17.619	15.838	16.369	16.624	16.038	17.185	16.492	18.332
Meta_258	25-HYDROXYCHOLESTEROL	Lipid	Sterol	HMDB0006247	-0.112667	0.129622	0.129622	0.859071	unchanged	13.402	13.697	13.446	13.273	13.543	13.496	13.546	13.509	13.635	13.505	13.644	13.694
Meta_259	Dimethylarginine (SDMA + ADMA)	Amino Acid	Urea cycle; Arginine and Proline Metabolism	HMDB0001539	-0.260833	0.121701	0.121701	0.853605	unchanged	13.851	13.806	13.836	13.369	13.157	13.898	13.756	13.916	14.076	13.733	14.237	13.764
Meta_26	Acetoacetic Acid	Lipid	Ketone Bodies	HMDB0000060	-0.1385	0.635927	0.635927	0.313581	unchanged	17.225	17.903	16.762	16.615	17.922	17.052	17.159	17.57	17.472	17.018	18.076	17.015
Meta_260	Spermine	Amino Acid	Polyamine Metabolism	HMDB0001256	0.61	0.286838	0.286838	0.572836	unchanged	9.58	9.49	9.602	8.887	7.904	9.948	8.06	9.948	8.455	9.98	7.92	7.388
Meta_262	L-Acetylcarnitine	Lipid	Fatty Acid Metabolism (Acyl Carnitine)	HMDB0000201	-0.186167	0.105874	0.105874	0.871523	unchanged	22.268	22.675	22.179	22.387	22.431	22.282	22.36	22.513	22.371	22.588	22.862	22.645
Meta_263	L-Tryptophan	Amino Acid	Tryptophan Metabolism	HMDB0000929	0.0473333	0.843278	0.843278	0.0788775	unchanged	23.018	22.822	22.58	21.783	22.932	22.967	22.531	22.174	22.93	22.501	23.08	22.602
Meta_264	Hydroxy-N6,N6,N6-Trimethyllysine	Amino Acid	Lysine Metabolism	HMDB0001422	0.526167	0.0686332	0.0686332	0.988439	unchanged	10.332	10.042	10.451	10.56	10.588	10.658	10.412	9.232	10.379	9.213	10.161	10.077
Meta_265	Xanthurenic Acid	Amino Acid	Tryptophan Metabolism	HMDB0000881	0.627333	0.119758	0.119758	0.814823	unchanged	13.441	11.62	12.579	11.598	12.231	12.358	10.807	12.242	11.155	11.995	11.668	12.196
Meta_266	Indolelactate	Amino Acid	Tryptophan Metabolism	HMDB0000671	0.297333	0.0873307	0.0873307	0.889314	unchanged	14.271	14.145	14.072	13.503	13.91	14.48	13.574	13.682	13.711	13.782	13.987	13.861
Meta_27	5-Valerolactone	Xenobiotics	Chemical		0.307	0.0897472	0.0897472	0.916489	unchanged	14.296	14.259	14.059	13.934	13.769	13.892	13.684	13.258	13.705	14.299	13.707	13.714
Meta_270	L-Kynurenine	Amino Acid	Tryptophan Metabolism	HMDB0000684	0.006	0.97371	0.97371	0.0110077	unchanged	16.23	16.274	15.915	15.293	16.042	16.178	16.235	16.032	16.052	15.741	15.661	16.175
Meta_273	Creatine phosphate	Amino Acid	Urea cycle; Arginine and Proline Metabolism	HMDB0001511	-0.401833	0.606638	0.606638	0.290385	unchanged	8.263	9.34	8.384	10.858	10.231	10.382	8.066	10.568	10.678	11.682	8.185	10.69
Meta_275	1,3-Diphenylguanidine	Xenobiotics	Chemical		-0.326667	0.255918	0.255918	0.632578	unchanged	16.195	16.067	16.346	15.883	17.089	15.699	16.148	16.906	16.379	16.081	16.481	17.244
Meta_276	Glycerophosphoethanolamine	Lipid	Glycerolipid and Phospholipid Metabolism	HMDB0000114	-0.324667	0.147801	0.147801	0.747701	unchanged	10.24	9.94	10.824	10.762	9.955	9.802	10.538	10.429	10.848	10.765	10.27	10.621
Meta_277	Undecanedioate (C11-DC)	Lipid	Fatty Acid, Dicarboxylate	HMDB0000888	0.253333	0.188261	0.188261	0.759907	unchanged	14.097	13.816	13.654	14.765	14.226	13.847	13.676	13.688	13.892	13.749	13.945	13.935
Meta_278	3-Hydroxylaurate	Lipid	Fatty Acid, Monohydroxy	HMDB0000387	0.0383333	0.910106	0.910106	0.0830986	unchanged	13.246	13.331	13.14	14.392	12.671	12.698	12.993	14.002	12.458	13.404	13.053	13.338
Meta_279	OMEGA-HYDROXYDODECANOIC ACID	Lipid	Fatty Acid, Monohydroxy	HMDB0002059	-0.0485	0.878099	0.878099	0.0742273	unchanged	15.011	15.082	14.91	15.985	14.725	14.29	14.65	15.964	14.577	15.235	14.892	14.976
Meta_280	Tyramine O-Sulfate	Amino Acid	Tyrosine Metabolism	HMDB0006409	-0.0575	0.626408	0.626408	0.274129	unchanged	18.616	18.416	18.674	18.248	18.846	18.64	18.603	18.312	18.646	18.648	18.886	18.69
Meta_282	N-Acetylcitrulline	Amino Acid	Urea cycle; Arginine and Proline Metabolism	HMDB0000856	0.136667	0.716465	0.716465	0.176032	unchanged	11.654	11.754	11.7	10.371	11.77	11.423	11.992	11.467	11.054	10.01	11.529	11.8
Meta_283	Propionylcarnitine	Lipid	Fatty Acid Metabolism (Acyl Carnitine)	HMDB0000824	0.4925	0.0740231	0.0740231	0.925094	unchanged	18.155	18.184	18.57	17.793	18.85	18.814	18.309	17.436	17.749	17.815	17.555	18.547
Meta_284	Gamma-Glutamylalanine	Peptide	Gamma-glutamyl Amino Acid	HMDB0006248	0.5145	0.0642836	0.0642836	0.981163	unchanged	14.934	14.379	15.038	13.751	15.05	14.966	14.447	13.822	14.344	14.104	13.996	14.318
Meta_285	Pantothenate	Cofactors and Vitamins	Pantothenate and CoA Metabolism	HMDB0000210	0.195833	0.440274	0.440274	0.425412	unchanged	15.74	15.72	15.982	15.663	16.226	16.263	16.057	15.455	15.162	15.296	16.537	15.912
Meta_286	5-Hydroxy-L-Tryptophan	Amino Acid	Tryptophan Metabolism	HMDB0000472	-0.1035	0.805542	0.805542	0.151435	unchanged	12.049	11.726	11.376	10.254	10.05	10.732	11.889	11.323	11.087	10.179	11.47	10.86
Meta_288	N-Acetyl-L-Tyrosine	Amino Acid	Tyrosine Metabolism	HMDB0000866	-0.0581667	0.831927	0.831927	0.091664	unchanged	11.107	10.83	10.946	11.48	11.409	10.97	12.06	11.064	11.767	10.789	10.659	10.752
Meta_29	Alpha-Aminobutyric Acid	Amino Acid	Methionine, Cysteine, SAM and Taurine Metabolism	HMDB0000452	-0.0608333	0.852249	0.852249	0.0933595	unchanged	9.76	10.832	11.566	10.81	10.301	10.58	10.978	10.529	11.022	10.718	9.808	11.159
Meta_290	Tetradecadienoate (14:2)	Lipid	Medium Chain Fatty Acid	HMDB0340799	0.349167	0.530954	0.530954	0.379103	unchanged	14.498	13.667	14.585	14.053	15.439	13.053	13.467	13.277	12.879	15.144	13.241	15.192
Meta_291	Myo-Inositol	Lipid	Inositol Metabolism	HMDB0000211	-0.462167	0.128568	0.128568	0.801452	unchanged	14.219	13.556	13.817	13.289	14.186	13.945	14.138	13.385	14.951	14.844	14.308	14.159
Meta_292	3-Hydroxy-l-kynurenine	Amino Acid	Tryptophan Metabolism	HMDB0011631	0.219833	0.476449	0.476449	0.349453	unchanged	11.358	11.948	11.711	11.074	12.014	11.067	10.829	11.839	11.014	10.652	12.146	11.373
Meta_294	Dicyclohexylurea	Xenobiotics	Chemical	HMDB0244166	-0.0931667	0.690799	0.690799	0.204092	unchanged	12.142	12.185	12.519	12.332	12.247	12.096	13.202	12.061	12.534	11.968	12.55	11.765
Meta_295	Vitamin K1	Cofactors and Vitamins	Vitamin K Metabolism	HMDB0003555	0.0981667	0.529503	0.529503	0.36688	unchanged	14.091	14.301	14.557	14.173	14.086	13.81	14.409	14.095	14.128	14.165	14.055	13.577
Meta_296	2'-Deoxyuridine	Nucleotide	Pyrimidine Metabolism, Uracil containing	HMDB0000012	-0.00883333	0.951828	0.951828	0.0427863	unchanged	12.645	12.689	13.126	12.651	12.737	12.777	12.326	12.683	12.702	12.932	12.815	13.22
Meta_297	Traumatic Acid	Lipid	Fatty Acid, Dicarboxylate	HMDB0000933	-0.005	0.980992	0.980992	0.00796571	unchanged	12.006	12.421	11.969	12.901	12.146	11.948	12.167	11.669	12.712	12.316	12.309	12.248
Meta_3	Pyrrolidine	Xenobiotics	Natural Product/Food/Plant	HMDB0031641	-0.0185	0.856836	0.856836	0.104683	unchanged	20.928	20.519	20.724	20.618	21.1	20.977	20.763	20.895	20.896	20.923	20.721	20.779
Meta_300	D-Ribulose 5-Phosphate	Carbohydrate	Pentose phosphate pathway	HMDB0000618	0.206667	0.830421	0.830421	0.12341	unchanged	8.19	9.688	10.055	10.615	7.045	10.695	7.119	7.853	10.375	10.716	7.79	11.195
Meta_301	Pro-Hydroxy-Pro	Amino Acid	Urea cycle; Arginine and Proline Metabolism	HMDB0006695	-0.470667	0.0863051	0.0863051	0.888306	unchanged	12.999	12.03	12.909	12.885	12.435	12.374	12.446	13.142	13.311	12.657	13.157	13.743
Meta_306	N,N-Dimethyldodecylamine N-Oxide	Xenobiotics	Natural Product/Food/Plant		0.233333	0.119728	0.119728	0.831975	unchanged	17.156	17.164	16.722	16.811	16.843	16.55	16.819	16.384	16.842	16.842	16.615	16.344
Meta_307	Isobutyrylcarnitine (C4)	Amino Acid	Leucine, Isoleucine and Valine Metabolism	HMDB0000736	0.397667	0.0980283	0.0980283	0.841211	unchanged	15.778	15.948	16.192	15.276	16.313	16.339	15.817	15.882	15.089	15.257	15.52	15.895
Meta_308	Butyrylcarnitine	Lipid	Fatty Acid Metabolism (Acyl Carnitine)	HMDB0002013	-0.1425	0.436318	0.436318	0.4613	unchanged	18.377	18.743	18.476	18.081	18.714	18.902	18.804	18.508	18.99	18.327	18.439	19.08
Meta_309	Formylkynurenine	Amino Acid	Tryptophan Metabolism	HMDB0001200	0.266333	0.395266	0.395266	0.48146	unchanged	10.531	10.268	10.201	11.383	11.793	10.467	10.499	10.499	10.65	10.01	10.929	10.458
Meta_31	Hydroxypyruvic Acid	Amino Acid	Glycine, Serine and Threonine Metabolism	HMDB0001352	-0.156833	0.451265	0.451265	0.46966	unchanged	12.406	12.778	12.583	12.426	12.554	12.788	12.526	13.358	12.266	12.297	13.084	12.945
Meta_310	Lactoylphenylalanine	Peptide	Pseudodipeptides (N-Lactoyl-amino acids )	HMDB0062175	0.0888333	0.694321	0.694321	0.243182	unchanged	12.032	11.121	11.943	11.898	11.69	12.209	11.724	11.328	12.007	11.519	11.45	12.332
Meta_311	Cystine	Amino Acid	Methionine, Cysteine, SAM and Taurine Metabolism	HMDB0000192	-0.169	0.616636	0.616636	0.268342	unchanged	10.557	10.035	10.282	9.984	9.073	10.537	9.779	9.434	10.267	10.604	10.318	11.08
Meta_313	Pentadecenoic Acid (C15:1n5)	Lipid	Long Chain Fatty Acid	HMDB0302623	-0.0165	0.91044	0.91044	0.0550185	unchanged	13.433	13.37	13.385	13.546	12.94	12.921	13.126	13.427	13.584	13.369	13.238	12.95
Meta_314	7,8-Dihydrobiopterin	Cofactors and Vitamins	Folate Metabolism	HMDB0000038	-0.0848333	0.710791	0.710791	0.239926	unchanged	12.727	13.071	12.301	11.736	12.31	12.589	12.604	12.562	12.12	12.378	12.561	13.018
Meta_318	Pentadecanoic Acid (C15:0)	Lipid	Long Chain Fatty Acid	HMDB0000826	-0.611	0.0488654	0.0488654	0.986464	unchanged	14.559	14.169	14.871	14.838	14.162	13.997	15.024	15.178	15.606	15.577	14.662	14.215
Meta_319	Cytidine	Nucleotide	Pyrimidine Metabolism, Cytidine containing	HMDB0000089	-0.604	0.0643013	0.0643013	0.977064	unchanged	11.492	12.907	12.99	13.033	12.509	12.228	13.089	13.331	12.75	12.684	13.439	13.49
Meta_32	Malonic Acid (C3-DC)	Lipid	Fatty Acid, Dicarboxylate	HMDB0000691	-0.3535	0.0896767	0.0896767	0.913942	unchanged	14.644	14.411	14.122	14.002	13.914	14.472	14.41	14.822	14.291	14.24	15.137	14.786
Meta_320	Pseudouridine	Nucleotide	Pyrimidine Metabolism, Uracil containing	HMDB0000767	-0.0321667	0.659889	0.659889	0.276198	unchanged	13.296	13.347	13.496	13.132	13.157	13.235	13.18	13.434	13.289	13.229	13.274	13.45
Meta_321	Uridine	Nucleotide	Pyrimidine Metabolism, Uracil containing	HMDB0000296	-0.267167	0.567789	0.567789	0.321701	unchanged	13.365	13.423	13.029	12.305	13.327	12.359	12.595	11.741	14.463	13.937	13.467	13.208
Meta_322	Lumichrome	Xenobiotics	Natural Product/Food/Plant	HMDB0254199	0.1155	0.354588	0.354588	0.50154	unchanged	12.755	12.774	12.392	12.08	12.451	12.489	12.545	12.362	12.171	12.425	12.317	12.428
Meta_326	Glycerophosphoglycerol	Lipid	Glycerolipid and Phospholipid Metabolism	HMDB0240316	-0.6005	0.147582	0.147582	0.810308	unchanged	8.257	10.496	10.416	9.474	9.854	9.684	9.869	9.869	10.62	10.251	10.282	10.893
Meta_327	N-Acetyltryptophan	Amino Acid	Tryptophan Metabolism	HMDB0013713	0.169333	0.430108	0.430108	0.398678	unchanged	15.693	15.659	15.095	14.666	15.509	15.758	15.047	15.214	15.207	15.028	15.147	15.721
Meta_329	2-Methylbutyrylcarnitine (C5)	Amino Acid	Leucine, Isoleucine and Valine Metabolism	HMDB0000378	0.221333	0.444112	0.444112	0.411317	unchanged	15.647	15.396	16.48	14.624	15.712	15.959	15.219	15.643	15.151	15.713	15.561	15.203
Meta_33	3-HYDROXYBUTANOIC ACID	Unclassified	Unclassified		-0.380167	0.286144	0.286144	0.575799	unchanged	19.005	19.126	18.429	19.455	19.088	17.577	18.602	19.187	18.942	19.469	19.891	18.87
Meta_330	Isovalerylcarnitine (C5)	Amino Acid	Leucine, Isoleucine and Valine Metabolism	HMDB0000688	0.210833	0.181728	0.181728	0.675245	unchanged	16.164	16.101	16.162	15.775	16.378	16.526	15.726	16.318	15.663	15.917	16.08	16.137
Meta_332	5,6-Dihydrouridine	Nucleotide	Pyrimidine Metabolism, Uracil containing	HMDB0000497	-0.0153333	0.944392	0.944392	0.0555472	unchanged	11.623	11.741	11.677	11.304	10.892	10.932	10.83	11.236	11.701	11.487	11.812	11.195
Meta_334	Pyridoxal 5'-Phosphate	Cofactors and Vitamins	Vitamin B6 Metabolism	HMDB0001491	-0.283667	0.116784	0.116784	0.831979	unchanged	9.654	9.172	8.997	8.913	8.982	9.43	9.408	9.303	10.007	9.463	9.209	9.46
Meta_335	3-Hydroxybutyrylcarnitine	Lipid	Fatty Acid Metabolism (Acyl Carnitine)	HMDB0013127	-0.262333	0.16098	0.16098	0.803201	unchanged	16.993	17.237	16.891	16.999	17.17	16.983	16.853	17.379	16.903	17.273	17.798	17.641
Meta_336	Gamma-Glutamylthreonine	Peptide	Gamma-glutamyl Amino Acid	HMDB0029159	0.2455	0.25605	0.25605	0.651407	unchanged	12.796	12.461	13.474	12.586	12.922	12.528	13.11	12.316	12.428	12.725	12.518	12.197
Meta_34	3-Hydroxybutyric Acid	Lipid	Ketone Bodies	HMDB0000011	-0.325	0.305605	0.305605	0.554736	unchanged	21.302	21.257	20.5	21.549	21.437	20.164	20.844	21.396	21.172	21.695	22.095	20.957
Meta_340	Palmitoleic Acid (C16:1)	Lipid	Long Chain Fatty Acid	HMDB0003229	-0.095	0.561833	0.561833	0.308281	unchanged	22.459	22.348	22.45	22.808	21.919	22.025	22.284	22.443	22.789	22.394	22.496	22.173
Meta_342	Palmitic Acid (C16:0)	Lipid	Long Chain Fatty Acid	HMDB0000220	0.145833	0.108055	0.108055	0.860716	unchanged	23.904	24.058	23.995	24.21	23.987	23.865	23.789	23.732	24.102	24.002	23.818	23.701
Meta_344	Lauroylglycine	Lipid	Fatty Acid Metabolism (Acyl glycines)	HMDB0013272	-1.21367	0.0537611	0.0537611	0.970145	unchanged	8.13	9.001	8.838	10.664	8.074	9.954	11.481	10.98	10.702	10.138	9.333	9.309
Meta_345	Palmitamide	Lipid	Fatty Acid Metabolism (Fatty Amide)	HMDB0012273	0.0118333	0.870209	0.870209	0.0747969	unchanged	17.25	17.329	17.468	17.134	17.329	17.312	17.277	17.145	17.297	17.284	17.538	17.21
Meta_347	Glucosamine 6-Phosphate	Carbohydrate	Amino sugar and Nucleotide sugar Metabolism	HMDB0001254	-0.895167	0.0586126	0.0586126	0.967352	unchanged	9.73	10.239	9.858	10.958	9.203	8.592	9.58	10.623	11.243	11.139	10.872	10.494
Meta_348	2-Methylcytidine	Nucleotide	Pyrimidine Metabolism, Cytidine containing	HMDB0242132	-0.173833	0.196996	0.196996	0.675612	unchanged	13.277	13.318	12.962	13.092	13.159	12.921	13.675	13.088	13.481	13.378	13.022	13.128
Meta_349	Glycerophosphorylcholine	Lipid	Glycerolipid and Phospholipid Metabolism	HMDB0000086	-0.0728333	0.70014	0.70014	0.207851	unchanged	15.911	15.906	16.087	15.656	15.791	15.639	15.891	15.496	16.511	16.244	15.801	15.484
Meta_350	Glucose 6-Phosphate/Fructose 6-Phosphate	Carbohydrate	Glycolysis, Gluconeogenesis, and Pyruvate Metabolism	HMDB0001401	-0.0626667	0.888602	0.888602	0.0572322	unchanged	14.761	15.314	14.369	16.52	14.251	14.845	14.559	14.061	15.874	15.575	15.045	15.322
Meta_353	Hexanoylcarnitine	Lipid	Fatty Acid Metabolism (Acyl Carnitine)	HMDB0000756	-0.415667	0.166581	0.166581	0.73596	unchanged	15.855	16.69	15.484	16.738	16.004	15.798	16.435	17.028	15.702	16.821	16.494	16.583
Meta_356	Methylmalonylcarnitine	Lipid	Fatty Acid Metabolism (Acyl Carnitine)	HMDB0062735	-0.027	0.93855	0.93855	0.00152223	unchanged	14.589	12.976	14.537	14.768	13.292	14.223	14.192	14.217	13.381	14.181	14.373	14.203
Meta_357	3-Hydroxyisovalerylcarnitine	Amino Acid	Leucine, Isoleucine and Valine Metabolism	HMDB0062555	-0.424667	0.0516628	0.0516628	1.02303	unchanged	14.92	15.738	15.234	15.155	15.357	15.797	15.634	16.122	15.575	15.647	15.496	16.275
Meta_359	Lauryl sulfate	Unclassified	Unclassified		0.790167	0.0940858	0.0940858	0.960505	unchanged	15.203	14.802	14.969	17.299	15.497	15.004	14.987	14.219	14.787	14.556	14.839	14.645
Meta_36	L-Serine	Amino Acid	Glycine, Serine and Threonine Metabolism	HMDB0000187	-0.337833	0.153557	0.153557	0.748661	unchanged	13.621	13.544	13.236	13.795	13.612	12.71	13.312	13.698	13.532	14.048	14.316	13.639
Meta_360	Adenosine	Nucleotide	Purine Metabolism, Adenine containing	HMDB0000050	-0.159667	0.460395	0.460395	0.392171	unchanged	10.85	10.329	10.438	9.825	10.85	10.116	11.084	10.572	10.177	10.671	10.431	10.431
Meta_361	Metoprolol acid	Xenobiotics	Drug	HMDB0254682	0.349667	0.525702	0.525702	0.340859	unchanged	9.967	10.969	11.085	9.616	9.779	10.472	8.982	9.879	8.913	10.36	9.678	11.978
Meta_363	Retinol (Vitamin A)	Cofactors and Vitamins	Vitamin A Metabolism	HMDB0000305	-0.106667	0.647881	0.647881	0.242518	unchanged	16.023	15.361	15.94	15.143	15.627	15.209	15.844	15.126	16.213	15.561	15.914	15.285
Meta_365	16-Hydroxyhexadecanoic acid	Lipid	Fatty Acid, Monohydroxy	HMDB0006294	-0.278333	0.299717	0.299717	0.571924	unchanged	15.583	16.079	15.642	16.702	15.436	16.089	15.598	16.483	16.458	16.227	15.806	16.629
Meta_367	Glu-Gln	Unclassified	Unclassified		0.686333	0.19071	0.19071	0.702087	unchanged	13.794	12.995	13.507	10.969	12.99	13.64	12.538	11.396	13.007	12.353	12.169	12.314
Meta_368	Lauryl diethanolamine	Lipid	Endocannabinoid (N-acylethanolamine)		0.303167	0.0901379	0.0901379	0.899825	unchanged	19.19	19.188	18.765	18.891	19.043	18.418	18.82	18.233	18.944	18.716	18.445	18.518
Meta_369	6-Phosphogluconic Acid	Carbohydrate	Pentose phosphate pathway	HMDB0001316	0.448	0.0872327	0.0872327	0.901382	unchanged	13.046	13.09	13.887	13.166	13.452	13.579	12.563	12.466	12.628	13.168	13.01	13.697
Meta_370	Gamma-Glutamylglutamine	Peptide	Gamma-glutamyl Amino Acid	HMDB0011738	0.634833	0.222989	0.222989	0.653236	unchanged	13.366	12.581	13.158	10.928	12.414	13.284	11.993	10.551	12.755	12.393	11.904	12.326
Meta_371	Glutarylcarnitine (C5-DC)	Amino Acid	Lysine Metabolism	HMDB0013130	0.767833	0.187419	0.187419	0.748323	unchanged	16.184	14.805	16.268	16.291	14.363	14.282	13.991	13.43	14.798	15.941	14.275	15.151
Meta_372	Gamma-Glutamylglutamate	Peptide	Gamma-glutamyl Amino Acid	HMDB0011737	0.287	0.247039	0.247039	0.670214	unchanged	11.536	11.038	11.7	12.008	12.289	11.056	11.408	11.124	11.568	11.369	11.499	10.937
Meta_374	Terbucarb	Xenobiotics	Chemical		0.143833	0.611139	0.611139	0.26261	unchanged	11.614	11.389	11.382	10.877	10.925	11.036	11.324	11.426	11.678	10.04	10.718	11.174
Meta_375	Gamma-Glutamylmethionine	Peptide	Gamma-glutamyl Amino Acid	HMDB0034367	0.8285	0.0853938	0.0853938	0.914603	unchanged	14.352	13.269	13.022	11.665	13.06	13.845	12.984	11.948	12.609	12.703	11.794	12.204
Meta_376	Phe-Leu	Peptide	Dipeptide	HMDB0253025	0.862167	0.0656657	0.0656657	0.974191	unchanged	9.626	8.571	9.181	9.391	7.843	9.407	7.912	8.162	7.718	9.519	7.255	8.28
Meta_379	Oleic Acid (C18:1)	Lipid	Long Chain Fatty Acid	HMDB0000207	0.202	0.0838576	0.0838576	0.913266	unchanged	24.065	24.101	24.225	24.221	23.857	23.994	23.82	23.76	24.296	23.866	23.746	23.763
Meta_38	Glyceric Acid	Carbohydrate	Pentose phosphate pathway	HMDB0000139	0.130167	0.467906	0.467906	0.388705	unchanged	13.388	14.155	13.851	14.339	13.979	13.597	13.759	14.094	13.681	13.386	13.826	13.782
Meta_384	Stearamide	Lipid	Fatty Acid Metabolism (Fatty Amide)	HMDB0034146	-0.0753333	0.408231	0.408231	0.455641	unchanged	14.914	14.559	14.706	14.893	15.004	14.777	14.834	15.118	14.876	14.775	14.966	14.736
Meta_385	Xanthosine	Nucleotide	Purine Metabolism, (Hypo)Xanthine/Inosine containing	HMDB0000299	0.0575	0.874264	0.874264	0.0910009	unchanged	12.983	13.352	13.018	12.529	12.463	12.144	13.365	11.767	13.351	12.087	13.338	12.236
Meta_386	Hexadecanedioate (C16-DC)	Lipid	Fatty Acid, Dicarboxylate	HMDB0000672	-0.178167	0.122354	0.122354	0.821381	unchanged	14.917	15.041	15.249	15.283	14.902	14.949	15.155	15.553	15.381	15.058	15.068	15.195
Meta_388	Octanoylcarnitine	Lipid	Fatty Acid Metabolism (Acyl Carnitine)	HMDB0000791	-0.281333	0.310997	0.310997	0.560933	unchanged	13.43	14.071	13.223	14.127	13.285	13.541	13.784	14.707	13.123	14.027	13.787	13.937
Meta_389	Lauryl diethanolamide	Lipid	Endocannabinoid (N-acylethanolamine)	HMDB0032358	0.111667	0.477426	0.477426	0.356706	unchanged	12.322	12.275	11.885	11.538	11.714	12.102	11.658	11.83	11.791	11.775	12.216	11.896
Meta_390	Sedoheptulose 7-Phosphate	Carbohydrate	Pentose phosphate pathway	HMDB0001068	-0.0193333	0.958237	0.958237	0.0293788	unchanged	11.57	12.221	11.784	12.205	10.919	12.157	11.058	11.091	12.543	12.407	11.405	12.468
Meta_391	Ophthalmate	Peptide	Small peptide	HMDB0005765	0.9395	0.217944	0.217944	0.712816	unchanged	13.217	11.114	14.201	13.574	12.177	10.331	11.29	11.795	11.659	12	9.936	12.297
Meta_392	6-Gingerol	Xenobiotics	Natural Product/Food/Plant	HMDB0005783	0.09	0.281578	0.281578	0.559183	unchanged	17.256	17.511	17.39	17.121	17.398	17.351	17.298	17.044	17.242	17.17	17.464	17.269
Meta_399	Cysteinylglycine Disulfide	Amino Acid	Glutathione Metabolism	HMDB0000709	-0.0995	0.644815	0.644815	0.220879	unchanged	11.332	10.304	11.348	11.167	11.302	10.918	10.854	11.154	11.288	11.656	10.797	11.219
Meta_4	Propanoic Acid	Carbohydrate	Propanoate Metabolism	HMDB0000237	0.270667	0.337755	0.337755	0.4868	unchanged	12.671	12.846	12.955	11.698	12.631	12.923	12.609	12.564	12.217	11.492	12.437	12.781
Meta_40	Guaiacol	Xenobiotics	Natural Product/Food/Plant	HMDB0001398	0.1395	0.199954	0.199954	0.718693	unchanged	16.839	16.339	16.756	16.62	16.865	16.981	16.519	16.582	16.658	16.519	16.645	16.64
Meta_400	5-Methylthioadenosine (MTA)	Amino Acid	Polyamine Metabolism	HMDB0001173	-0.481	0.117667	0.117667	0.854711	unchanged	11.557	11.448	11.566	10.017	11.17	11.291	11.666	11.412	11.286	11.736	11.625	12.21
Meta_402	Palmitoleoyl ethanolamide	Lipid	Endocannabinoid (N-acylethanolamine)	HMDB0013648	-0.0991667	0.302912	0.302912	0.576345	unchanged	15.547	15.802	15.783	15.421	15.727	15.592	15.769	15.457	15.886	15.743	15.92	15.692
Meta_403	Perfluorobutane Sulfonic Acid	Xenobiotics	Chemical	HMDB0246220	0.238167	0.051865	0.051865	0.96663	unchanged	15.158	15.717	15.401	15.343	15.395	15.414	15.181	14.868	15.358	15.001	15.298	15.293
Meta_404	2-Hydroxystearate	Lipid	Fatty Acid, Monohydroxy	HMDB0062549	0.334	0.342677	0.342677	0.501983	unchanged	12.121	13.82	12.129	12.74	12.055	12.127	12.26	12.386	12.091	11.679	11.76	12.812
Meta_405	Palmitoyl ethanolamide	Lipid	Endocannabinoid (N-acylethanolamine)	HMDB0002100	-0.298167	0.10536	0.10536	0.844221	unchanged	15.079	15.301	15.611	15.48	15.046	15.451	15.833	15.917	15.768	15.801	15.062	15.376
Meta_406	Sphingosine	Lipid	Sphingolipid Metabolism	HMDB0000252	-0.078	0.801981	0.801981	0.136229	unchanged	15.145	15.704	15.703	15.757	15.43	15.768	16.843	15.531	15.894	14.8	15.63	15.277
Meta_408	12-HETE	Lipid	Eicosanoid	HMDB0006111	-0.214167	0.217917	0.217917	0.687431	unchanged	20.219	20.755	20.436	20.471	20.365	19.994	20.235	20.469	21.077	20.541	20.808	20.395
Meta_409	Arachidonic Acid (C20:4n6)	Lipid	Long Chain Fatty Acid	HMDB0001043	0.493833	0.0493725	0.0493725	0.99502	unchanged	22.328	22.302	22.199	21.455	21.946	21.849	21.339	20.792	22.022	21.718	21.689	21.556
Meta_41	2-AMINOPHENOL	Amino Acid	Tryptophan Metabolism	HMDB0001169	-0.146	0.419111	0.419111	0.476468	unchanged	12.832	13.027	12.925	12.427	13.093	13.312	13.406	13.135	13.197	12.569	12.903	13.282
Meta_410	Monoerucin	Xenobiotics	Natural Product/Food/Plant		-0.849167	0.122381	0.122381	0.811612	unchanged	9.838	9.991	9.36	8.901	8.233	9.487	11.267	10.231	10.461	10.482	8.209	10.255
Meta_412	Benzyldodecyldimethylammonium	Xenobiotics	Drug		-0.115833	0.848019	0.848019	0.0617709	unchanged	14.329	13.526	14.531	15.663	13.474	13.054	15.645	13.545	15.329	14.111	13.848	12.794
Meta_413	Eicosatrienoic Acid (C20:3n3)	Lipid	Long Chain Fatty Acid	HMDB0002925	0.309333	0.0550457	0.0550457	1.00355	unchanged	20.03	20.084	20.29	20.033	19.843	19.876	19.623	19.46	20.299	19.675	19.605	19.638
Meta_414	Epigallocatechin	Xenobiotics	Natural Product/Food/Plant	HMDB0001871	0.0741667	0.753344	0.753344	0.190947	unchanged	15.96	15.363	15.648	16.739	16.403	16.06	15.641	16.256	16.119	15.778	15.787	16.147
Meta_416	Glutathione	Amino Acid	Glutathione Metabolism	HMDB0000125	0.451	0.557267	0.557267	0.318784	unchanged	8.454	10.653	10.465	13.066	10.977	12.258	9.688	11.46	10.526	10.78	11.291	9.422
Meta_417	N-Acetylneuraminic Acid	Carbohydrate	Amino sugar and Nucleotide sugar Metabolism	HMDB0000230	-0.288667	0.286297	0.286297	0.577344	unchanged	8.629	9.646	9.305	9.552	8.795	8.604	9.157	9.451	9.812	9.599	8.653	9.591
Meta_418	Fructosylysine	Xenobiotics	Natural Product/Food/Plant	HMDB0252495	0.380833	0.0876263	0.0876263	0.946906	unchanged	15.343	14.877	15.191	14.807	14.964	14.925	14.978	14.42	14.78	15.067	13.906	14.671
Meta_419	Mestranol	Xenobiotics	Drug	HMDB0015446	0.582833	0.0562752	0.0562752	0.996266	unchanged	12.076	11.209	11.4	11.649	12.595	11.912	11.92	10.764	11.35	11.156	11.362	10.792
Meta_42	BENZYL ALCOHOL	Xenobiotics	Degradation of aromatic compounds	HMDB0003119	-0.171833	0.103832	0.103832	0.883095	unchanged	14.165	14.227	14.072	13.963	14.3	14.311	14.455	14.266	14.468	14.209	14.587	14.084
Meta_420	Octadecadienedioate (C18:2-DC)	Lipid	Fatty Acid, Dicarboxylate	HMDB0000782	0.310667	0.129478	0.129478	0.797966	unchanged	14.077	14.376	14.379	14.474	13.747	13.762	13.838	14.355	13.88	13.571	13.401	13.906
Meta_421	Eicosenoic Acid (C20:1)	Lipid	Long Chain Fatty Acid	HMDB0062436	-0.182333	0.262358	0.262358	0.594196	unchanged	20.688	20.44	20.666	20.944	20.411	20.584	20.627	20.51	21.369	20.939	20.791	20.591
Meta_425	Arachidate (C20:0)	Lipid	Long Chain Fatty Acid	HMDB0002212	0.0463333	0.715341	0.715341	0.243467	unchanged	18.639	18.634	18.611	19.105	18.632	18.844	18.758	18.464	18.89	19.026	18.515	18.534
Meta_427	Decadienoylcarnitine	Lipid	Fatty Acid Metabolism (Acyl Carnitine)	HMDB0241094	-0.189667	0.265177	0.265177	0.573014	unchanged	11.255	10.752	11.044	11.481	11.135	10.584	11.19	11.522	11.116	11.3	10.915	11.346
Meta_428	Palmitoylglycine	Lipid	Fatty Acid Metabolism (Acyl glycines)	HMDB0013034	-0.230667	0.583513	0.583513	0.275622	unchanged	12.794	10.967	12.225	12.69	10.939	11.798	12.038	12.413	12.947	12.374	11.615	11.41
Meta_43	Pyrrole-2-Carboxylic Acid	Xenobiotics	Benzoate Metabolism	HMDB0004230	0.079	0.900243	0.900243	0.0547871	unchanged	5.851	6.875	5.991	6.842	8.138	7.126	6.092	5.803	9.125	6.951	6.459	5.919
Meta_431	Decenoylcarnitine	Lipid	Fatty Acid Metabolism (Acyl Carnitine)	HMDB0241072	-0.806833	0.220176	0.220176	0.64214	unchanged	11.638	11.454	12.13	11.232	13.445	11.006	12.407	11.725	11.209	13.917	12.228	14.26
Meta_435	12-OxoETE	Unclassified	Unclassified		0.132333	0.7868	0.7868	0.127436	unchanged	14.989	15.487	14.996	13.337	13.307	15.709	14.669	13.754	14.63	14.376	15.159	14.443
Meta_436	8-HETE	Unclassified	Unclassified		0.0808333	0.572355	0.572355	0.293035	unchanged	21.976	22.489	22.328	22.192	22.035	21.843	21.783	21.847	22.376	22.045	22.315	22.012
Meta_438	Dodecylbenzenesulfonic acid	Xenobiotics	Chemical	HMDB0031031	0.309667	0.258493	0.258493	0.643112	unchanged	14.581	13.729	14.336	14.961	14.37	14.616	14.243	13.527	14.811	13.825	13.833	14.496
Meta_448	Erucate (22:1n9)	Lipid	Long Chain Fatty Acid	HMDB0002068	-0.253167	0.14615	0.14615	0.757726	unchanged	17.816	17.699	17.867	18.319	17.584	18.271	18.034	17.974	18.504	18.178	17.925	18.46
Meta_449	Erucamide	Lipid	Fatty Acid Metabolism (Fatty Amide)	HMDB0244507	-0.186333	0.521784	0.521784	0.35409	unchanged	17.461	18.359	18.092	17.909	17.611	18.553	19.034	18.364	17.353	18.114	18.092	18.146
Meta_45	Histamine	Amino Acid	Histidine Metabolism	HMDB0000870	0.1545	0.703419	0.703419	0.206145	unchanged	16.78	16.059	15.762	17.267	16.571	16.924	14.987	16.546	16.586	17.081	17.096	16.14
Meta_451	Eicosanedioate (C20-DC)	Lipid	Fatty Acid, Dicarboxylate	HMDB0242141	-0.169	0.269971	0.269971	0.619806	unchanged	11.888	11.817	11.497	11.219	11.354	11.87	11.673	11.762	11.927	12.011	11.448	11.838
Meta_452	5-Dodecenoylcarnitine	Lipid	Fatty Acid Metabolism (Acyl Carnitine)	HMDB0241212	-0.330333	0.297716	0.297716	0.564868	unchanged	13.695	13.995	13.212	14.356	13.52	12.843	13.808	14.652	13.232	13.846	14.343	13.722
Meta_454	Corticosterone	Lipid	Corticosteroids	HMDB0001547	0.881167	0.0521482	0.0521482	0.989266	unchanged	15.887	16.06	14.95	14.589	15.65	15.391	15.289	13.744	14.532	14.498	15.557	13.62
Meta_457	N-Palmitoyl Leucine	Lipid	Fatty Acid Metabolism (Fatty amides)	HMDB0241928	-0.034	0.92621	0.92621	0.0204192	unchanged	11.934	10.434	11.683	12.473	11.695	11.242	11.423	11.836	12.456	11.765	11.314	10.871
Meta_464	Cholest-4,6-Dien-3-One	Lipid	Sterol	HMDB0002394	-0.3625	0.0533196	0.0533196	0.99212	unchanged	12.786	12.985	12.308	12.196	12.292	12.455	13.207	12.858	12.833	12.801	12.456	13.042
Meta_465	N6-Succinyladenosine	Nucleotide	Purine Metabolism, Adenine containing	HMDB0000912	-0.288167	0.471043	0.471043	0.425638	unchanged	11.523	13.165	12.686	11.723	12.016	11.673	12.126	11.725	12.725	12.183	13.641	12.115
Meta_467	N-Palmitoyl Lysine	Lipid	Fatty Acid Metabolism (Fatty amides)	HMDB0241929	-1.84317	0.0627193	0.0627193	0.977809	unchanged	12.467	11.212	7.821	12.97	12.024	11.808	12.968	13.589	14.432	13.879	11.934	12.559
Meta_469	Deoxycholic Acid	Lipid	Bile Acid	HMDB0000626	0.328833	0.674037	0.674037	0.232468	unchanged	14.401	12.534	14.404	12.987	14.365	13.811	14.373	15.234	11.222	11.506	14.111	14.083
Meta_47	Creatinine	Amino Acid	Creatine Metabolism	HMDB0000562	-0.0898333	0.399073	0.399073	0.511239	unchanged	16.872	16.821	16.731	16.303	16.687	16.688	16.731	16.827	16.907	16.514	16.907	16.755
Meta_470	Hyodeoxycholic Acid	Lipid	Bile Acid	HMDB0000733	-1.159	0.215195	0.215195	0.654557	unchanged	9.786	8.777	11.823	10.129	11.439	9.144	11.969	12.651	11.7	10.967	8.042	12.723
Meta_472	LPA 15:0_sn2	Lipid	Glycerophospholipid (lysophosphatidic acid)		0.420167	0.103328	0.103328	0.878144	unchanged	9.122	8.578	9.618	9.031	9.417	9.959	9.234	8.694	9.179	8.866	8.673	8.558
Meta_473	Palmitoylcarnitine	Lipid	Fatty Acid Metabolism (Acyl Carnitine)	HMDB0000222	-0.128167	0.664112	0.664112	0.249964	unchanged	18.323	19.273	19.401	19.256	18.288	18.125	18.233	19.079	18.838	18.969	18.956	19.36
Meta_474	7-Oxocholesterol	Lipid	Sterol	HMDB0000501	-0.197	0.535716	0.535716	0.354949	unchanged	16.273	17.225	17.369	17.177	16.14	16.059	16.068	17.137	16.863	17.009	17.031	17.317
Meta_479	Cholic Acid	Lipid	Bile Acid	HMDB0000619	-1.28033	0.0673902	0.0673902	0.944381	unchanged	12.03	14.37	11.959	12.133	12.193	11.323	14.028	13.611	12.982	13.466	12.135	15.468
Meta_48	Fumaric Acid	Carbohydrate	Citrate cycle (TCA cycle)	HMDB0000134	0.317833	0.0643076	0.0643076	0.939962	unchanged	15.074	15.118	15.771	15.139	15.221	15.454	14.608	15.021	14.855	15.081	14.914	15.391
Meta_480	Leu-Leu-Tyr	Peptide	Small peptide	HMDB0304804	-0.203	0.251857	0.251857	0.637248	unchanged	13.191	13.37	13.553	13.095	13.335	13.35	13.266	12.906	13.67	13.659	13.712	13.899
Meta_481	LPA 16:0_sn1	Lipid	Glycerophospholipid (lysophosphatidic acid)	HMDB0007853	0.176333	0.0650237	0.0650237	0.97754	unchanged	21.405	21.475	21.594	21.447	21.447	21.58	21.2	21.096	21.632	21.343	21.322	21.297
Meta_482	LPA 16:0_sn2	Lipid	Glycerophospholipid (lysophosphatidic acid)	HMDB0007849	0.126833	0.286812	0.286812	0.589731	unchanged	18.353	18.23	18.434	18.427	18.284	18.517	18.07	18.08	18.73	18.266	18.167	18.171
Meta_484	DEHP	Xenobiotics	Chemical	HMDB0249243	-0.0183333	0.878439	0.878439	0.0883509	unchanged	12.829	12.73	13.164	12.911	12.783	13.04	12.738	12.749	13.371	12.911	12.852	12.946
Meta_485	LPA 17:1	Unclassified	Unclassified		-0.0521667	0.843368	0.843368	0.108075	unchanged	11.873	12.493	12.597	12.838	12.196	12.957	12.65	12.544	13.154	12.56	11.672	12.687
Meta_489	LPG O-13:1	Unclassified	Unclassified		0.1745	0.780982	0.780982	0.159662	unchanged	11.701	12.659	11.133	13.867	11.638	13.777	11.648	12.616	12.047	13.18	10.899	13.338
Meta_49	Maleic Acid (C4:1-DC)	Lipid	Fatty Acid, Dicarboxylate	HMDB0000176	0.102167	0.476065	0.476065	0.398054	unchanged	15.21	14.843	15.469	15.194	15.285	15.356	14.715	15.136	14.956	15.28	15.19	15.467
Meta_490	Oleoylcarnitine	Lipid	Fatty Acid Metabolism (Acyl Carnitine)	HMDB0005065	0.957667	0.351302	0.351302	0.55417	unchanged	17.767	17.807	18.084	17.368	16.897	16.641	17.041	12.018	17.964	17.631	17.625	16.539
Meta_491	Cysteine-glutathione disulfide	Amino Acid	Glutathione Metabolism	HMDB0250707	-1.4575	0.164278	0.164278	0.722913	unchanged	8.309	9.179	11.235	10.59	8.249	10.693	12.554	7.66	11.443	10.541	11.553	13.249
Meta_494	LPA 18:3_sn1	Lipid	Glycerophospholipid (lysophosphatidic acid)	HMDB0114744	-0.406667	0.0823846	0.0823846	0.884604	unchanged	13.608	13.658	13.544	14.138	13.224	13.791	13.895	13.779	14.524	14.579	13.549	14.077
Meta_495	LPA 18:2_sn1	Lipid	Glycerophospholipid (lysophosphatidic acid)	HMDB0007856	-0.0573333	0.590056	0.590056	0.293251	unchanged	20.291	20.54	20.568	20.763	20.498	20.744	20.673	20.52	20.948	20.642	20.418	20.547
Meta_496	LPA 18:2_sn2	Lipid	Glycerophospholipid (lysophosphatidic acid)	HMDB0007856	-0.23	0.20775	0.20775	0.673738	unchanged	16.884	17.189	17.329	17.797	17.308	17.64	17.57	17.652	18.026	17.616	17.255	17.408
Meta_498	LPA 18:1_sn2	Lipid	Glycerophospholipid (lysophosphatidic acid)	HMDB0007855	0.0985	0.280863	0.280863	0.59095	unchanged	19.547	19.592	19.722	19.6	19.567	19.719	19.389	19.324	19.875	19.531	19.518	19.519
Meta_5	Glycolic Acid	Carbohydrate	Glyoxylate and dicarboxylate metabolism	HMDB0000115	0.228833	0.111361	0.111361	0.829552	unchanged	15.766	16.437	16.081	15.613	15.945	15.996	15.845	15.747	15.634	15.599	15.886	15.754
Meta_50	Ketoisovaleric Acid	Amino Acid	Leucine, Isoleucine and Valine Metabolism	HMDB0000019	0.0698333	0.700913	0.700913	0.218798	unchanged	15.643	15.397	15.726	15.704	15.587	15.675	15.155	15.654	15.104	15.525	15.655	16.22
Meta_501	LPA 18:0_sn1	Lipid	Glycerophospholipid (lysophosphatidic acid)	HMDB0007854	-0.0866667	0.407443	0.407443	0.490764	unchanged	20.07	20.057	19.752	19.683	19.766	19.822	19.779	19.889	20.295	19.847	19.959	19.901
Meta_502	LPA 18:0_sn2	Lipid	Glycerophospholipid (lysophosphatidic acid)	HMDB0007850	-0.343333	0.089665	0.089665	0.934189	unchanged	16.541	16.58	16.29	16.409	16.318	16.364	16.426	16.43	17.38	17.121	16.561	16.644
Meta_505	N-Linoleoyl Tyrosine	Lipid	Fatty Acid Metabolism (Fatty amides)	HMDB0241987	-0.152	0.530187	0.530187	0.401262	unchanged	10.702	11.813	10.807	10.635	11.211	11.785	11.443	11.278	11.236	11.101	11.254	11.553
Meta_508	LPA 19:1_sn2	Lipid	Glycerophospholipid (lysophosphatidic acid)		-0.360833	0.482093	0.482093	0.373578	unchanged	10.372	10.724	9.048	10.957	9.759	10.565	10.959	9.922	11.691	11.047	8.981	10.99
Meta_509	Dihomo-Linolenoylcarnitine (C20:3n6)	Lipid	Fatty Acid Metabolism (Acyl Carnitine)		0.527833	0.424722	0.424722	0.46285	unchanged	9.436	9.35	9.439	9.571	11.403	11.08	11.333	7.778	8.637	9.739	10.207	9.418
Meta_51	3-Methyl-2-Oxobutyrate	Amino Acid	Leucine, Isoleucine and Valine Metabolism	HMDB0000019	0.00416667	0.973753	0.973753	0.014623	unchanged	18.911	18.78	18.894	18.953	19.014	18.977	18.699	19.064	18.552	18.871	18.951	19.367
Meta_512	5-O-Methylvisammioside	Xenobiotics	Natural Product/Food/Plant		-0.202	0.314388	0.314388	0.572258	unchanged	16.228	16.495	16.565	16.17	16.391	16.494	16.59	16.331	16.533	16.851	17.241	16.009
Meta_514	LPA 20:4_sn2	Lipid	Glycerophospholipid (lysophosphatidic acid)	HMDB0114742	-0.230667	0.28808	0.28808	0.554673	unchanged	13.686	13.765	13.994	14.512	13.592	13.829	13.988	13.785	14.599	14.439	14.304	13.647
Meta_515	LPA 20:4_sn1	Lipid	Glycerophospholipid (lysophosphatidic acid)	HMDB0114742	-0.181833	0.296773	0.296773	0.544764	unchanged	17.126	17.247	17.396	17.84	17.019	17.367	17.392	17.099	17.865	17.694	17.698	17.338
Meta_521	LPE P-18:0	Lipid	Glycerophospholipid (lysophosphatidylethanolamine)	HMDB0240598	-0.1885	0.299152	0.299152	0.596271	unchanged	16.829	17.235	16.736	16.982	16.956	16.726	16.717	17.153	17.504	17.397	17.23	16.594
Meta_522	LPE O-18:1	Lipid	Glycerophospholipid (lysophosphatidylethanolamine)		0.168167	0.317075	0.317075	0.523366	unchanged	12.568	13.114	13.069	12.939	12.471	12.826	12.366	12.689	12.646	12.76	13.146	12.371
Meta_526	LPE 18:3_sn2	Lipid	Glycerophospholipid (lysophosphatidylethanolamine)	HMDB0011478	0.109	0.666095	0.666095	0.235255	unchanged	14.506	14.997	14.678	14.604	14.609	15.007	14.538	14.76	14.836	14.766	13.604	15.243
Meta_527	LPE 18:2_sn1	Lipid	Glycerophospholipid (lysophosphatidylethanolamine)	HMDB0011507	-0.130667	0.506367	0.506367	0.379149	unchanged	19.183	19.203	19.474	19.056	19.295	19.592	19.623	19.703	19.46	19.223	18.717	19.861
Meta_528	LPE 18:1_sn1	Lipid	Glycerophospholipid (lysophosphatidylethanolamine)	HMDB0011505	-0.0321667	0.817623	0.817623	0.149677	unchanged	17.477	17.668	17.914	17.713	17.624	17.954	17.805	18.036	17.632	17.377	17.592	18.101
Meta_529	LPA 22:6	Lipid	Glycerophospholipid (lysophosphatidic acid)	HMDB0114755	0.221833	0.361027	0.361027	0.538608	unchanged	16.706	16.667	17.015	17.423	16.811	16.935	16.664	15.948	17.349	17.101	16.656	16.508
Meta_53	Caproic Acid (C6:0)/4-methylvaleric acid	Lipid	Medium Chain Fatty Acid	HMDB0000535	-0.152167	0.544075	0.544075	0.324437	unchanged	14.615	14.123	14.143	14.675	14.39	13.383	14.037	14.677	13.94	14.302	14.868	14.418
Meta_535	LPE O-20:4	Lipid	Glycerophospholipid (lysophosphatidylethanolamine)		-0.2755	0.129154	0.129154	0.834672	unchanged	14.201	14.601	14.146	14.24	14.372	14.018	14.131	14.458	14.865	14.841	14.794	14.142
Meta_538	LPC 16:1_sn1	Lipid	Glycerophospholipid (lysophosphatidylcholine)	HMDB0010383	-0.229333	0.0573264	0.0573264	1.05313	unchanged	13.074	12.876	13.173	12.511	12.953	12.856	13.045	13.176	13.206	13.148	13.17	13.074
Meta_540	LPC 16:0_sn1	Lipid	Glycerophospholipid (lysophosphatidylcholine)	HMDB0010382	0.0466667	0.480607	0.480607	0.381139	unchanged	24.512	24.386	24.347	24.265	24.366	24.406	24.316	24.148	24.503	24.272	24.469	24.294
Meta_541	Taurohyodeoxycholic Acid	Lipid	Bile Acid, taurine conjungate		0.00466667	0.993662	0.993662	0.021008	unchanged	14.831	12.851	13.708	12.781	14.28	13.782	15.225	13.83	11.952	13.179	14.619	13.4
Meta_542	LPE 20:5_sn1	Lipid	Glycerophospholipid (lysophosphatidylethanolamine)	HMDB0011519	0.235167	0.363431	0.363431	0.499463	unchanged	14.412	14.758	14.366	14.733	14.345	15.12	14.34	14.433	14.528	14.412	13.503	15.107
Meta_543	LPE 20:5_sn2	Lipid	Glycerophospholipid (lysophosphatidylethanolamine)	HMDB0011519	-0.0271667	0.934155	0.934155	0.0305214	unchanged	12.718	13.482	13.446	14.413	13.338	13.41	13.823	14.332	12.982	13.552	12.765	13.516
Meta_544	LPE 20:4_sn1	Lipid	Glycerophospholipid (lysophosphatidylethanolamine)	HMDB0011518	0.211	0.075297	0.075297	0.9278	unchanged	14.88	15.07	15.186	14.991	15.073	15.231	15.02	14.894	14.578	14.623	14.92	15.13
Meta_545	LPE 20:4_sn2	Lipid	Glycerophospholipid (lysophosphatidylethanolamine)	HMDB0011487	0.164	0.333693	0.333693	0.539669	unchanged	19.246	19.158	19.477	19.207	19.055	19.519	19.174	18.952	19.069	18.842	18.874	19.767
Meta_548	LPC 17:1_(1)	Lipid	Glycerophospholipid (lysophosphatidylcholine)		0.000833333	0.995204	0.995204	0.00300485	unchanged	17.318	17.08	17.179	17.036	17.013	17.201	17.197	17.068	17.584	16.934	16.712	17.327
Meta_55	Prolinamide	Xenobiotics	Natural Product/Food/Plant	HMDB0253910	0.0116667	0.93168	0.93168	0.0690158	unchanged	14.732	14.203	13.996	14.204	14.362	14.034	14.353	14.444	14.127	14.383	13.968	14.186
Meta_551	Taurocholic Acid	Lipid	Bile Acid, taurine conjungate	HMDB0000036	1.0365	0.0979531	0.0979531	0.902452	unchanged	16.808	17.044	15.645	15.37	16.364	16.214	17.296	13.774	14.886	15.628	14.911	14.731
Meta_552	Taurohyocholic Acid	Lipid	Bile Acid, taurine conjungate	HMDB0258742	-0.3025	0.475906	0.475906	0.378418	unchanged	14.843	15.607	14.682	14.509	14.967	14.964	16.877	14.2	14.98	15.484	15.014	14.832
Meta_56	L-Norvaline	Amino Acid	Other Amino Acid Metabolism	HMDB0013716	0.142833	0.148219	0.148219	0.755344	unchanged	18.427	18.258	18.445	18.338	18.698	18.623	18.217	18.478	18.238	18.296	18.173	18.53
Meta_560	LPE 22:5_(1)	Lipid	Glycerophospholipid (lysophosphatidylethanolamine)	HMDB0011524	0.223167	0.402756	0.402756	0.457077	unchanged	15.081	15.316	15.728	15.241	15.119	15.987	15.281	14.952	15.061	14.805	14.872	16.162
Meta_561	LPE 22:4_sn2	Lipid	Glycerophospholipid (lysophosphatidylethanolamine)	HMDB0011493	0.015	0.908613	0.908613	0.0527123	unchanged	15.177	15.071	15.067	14.836	14.928	15.066	15.04	14.918	15.472	14.804	14.669	15.152
Meta_564	LPC 20:5_sn1	Lipid	Glycerophospholipid (lysophosphatidylcholine)	HMDB0010397	-0.286	0.266645	0.266645	0.605145	unchanged	17.412	18.058	17.187	18.138	17.488	18.179	18.029	17.881	18.66	18.338	17.542	17.728
Meta_565	LPC 20:5_sn2	Lipid	Glycerophospholipid (lysophosphatidylcholine)	HMDB0010397	-0.6155	0.0934008	0.0934008	0.885401	unchanged	12.273	13.141	13.159	14.408	12.972	12.871	13.906	14.158	13.762	13.783	13.789	13.119
Meta_568	LPC 20:2_sn1	Lipid	Glycerophospholipid (lysophosphatidylcholine)	HMDB0010392	-0.155167	0.26262	0.26262	0.62729	unchanged	18.485	18.538	18.467	18.705	18.353	18.854	18.758	18.896	19.139	18.534	18.546	18.46
Meta_57	L-Proline	Amino Acid	Urea cycle; Arginine and Proline Metabolism	HMDB0000162	-0.127	0.359075	0.359075	0.498963	unchanged	19.686	19.749	20.412	19.765	19.97	19.992	20.238	19.825	20.243	19.954	20.153	19.923
Meta_571	LPC 20:0_sn2	Lipid	Glycerophospholipid (lysophosphatidylcholine)	HMDB0010390	-1.15183	0.0913344	0.0913344	0.904894	unchanged	12.985	12.516	12.973	15.503	15.135	15.059	15.324	14.514	15.767	15.44	14.963	15.074
Meta_572	LPC 20:0_sn1	Lipid	Glycerophospholipid (lysophosphatidylcholine)	HMDB0010390	-0.0518333	0.620899	0.620899	0.261033	unchanged	19.584	19.508	19.307	19.591	19.452	19.66	19.515	19.307	19.816	19.838	19.491	19.446
Meta_576	LPC 22:6_sn2	Lipid	Glycerophospholipid (lysophosphatidylcholine)	HMDB0010404	0.173167	0.394906	0.394906	0.504456	unchanged	21.709	21.485	21.789	22.126	21.603	21.758	21.519	20.936	22.124	21.849	21.689	21.314
Meta_578	LPI 16:0	Lipid	Glycerophospholipid (lysophosphatidylinositiol)	HMDB0061695	-0.178167	0.432696	0.432696	0.436083	unchanged	11.626	12.042	11.926	11.927	11.548	11.903	12.039	11.836	12.727	12.391	11.449	11.599
Meta_58	Succinic Acid	Carbohydrate	Citrate cycle (TCA cycle)	HMDB0000254	0.0206667	0.923531	0.923531	0.0238846	unchanged	17.097	17.43	17.162	17.063	17.226	17.691	17	17.663	16.737	17.126	17.081	17.938
Meta_582	Bilirubin (Z,Z)	Cofactors and Vitamins	Hemoglobin and Porphyrin Metabolism	HMDB0000054	-0.459167	0.471627	0.471627	0.439489	unchanged	14.394	14.329	13.894	10.857	13.483	14.407	14.711	14.5	13.544	13.576	14.234	13.554
Meta_583	Bilirubin (E,E)	Cofactors and Vitamins	Hemoglobin and Porphyrin Metabolism	HMDB0240584	-0.303	0.543741	0.543741	0.348739	unchanged	13.078	13.019	12.516	12.456	10.335	13.293	13.304	12.999	12.45	12.369	12.992	12.401
Meta_584	LPI 18:2	Lipid	Glycerophospholipid (lysophosphatidylinositiol)	HMDB0240597	-0.293333	0.325649	0.325649	0.545885	unchanged	14.669	14.7	14.734	15.044	14.817	14.793	15.09	14.909	16.096	15.554	14.441	14.427
Meta_587	LPC 24:5	Lipid	Glycerophospholipid (lysophosphatidylcholine)		-0.124667	0.407234	0.407234	0.432981	unchanged	12.91	13.085	13.069	13.711	12.759	13.085	13.26	13.139	13.095	13.302	13.176	13.395
Meta_588	LPC 24:4	Lipid	Glycerophospholipid (lysophosphatidylcholine)		-0.2355	0.0725481	0.0725481	0.935356	unchanged	13.153	13.057	13.006	13.421	12.934	13.156	13.227	13.304	13.695	13.192	13.584	13.138
Meta_59	2-Hydroxy-2-methylbutyric acid	Lipid	Fatty Acid, Monohydroxy	HMDB0001987	-0.068	0.756864	0.756864	0.194367	unchanged	16.412	16.962	17.236	16.369	16.035	16.837	16.738	16.499	16.653	16.345	16.994	17.03
Meta_593	Glutathione Disulfide (GSSG)	Amino Acid	Glutathione Metabolism	HMDB0003337	0.052	0.854246	0.854246	0.119011	unchanged	13.905	13.176	13.49	14.83	14.421	13.931	13.566	14.374	14.038	13.756	13.696	14.011
Meta_594	Heme	Cofactors and Vitamins	Hemoglobin and Porphyrin Metabolism	HMDB0003178	1.07583	0.463613	0.463613	0.432894	unchanged	14.094	12.144	13.553	19.71	18.296	12.581	13.717	16.103	14.511	12.603	13.59	13.399
Meta_598	LPC 26:1	Lipid	Glycerophospholipid (lysophosphatidylcholine)	HMDB0029220	-0.0556667	0.579409	0.579409	0.30353	unchanged	12.707	12.519	12.418	12.587	12.678	12.274	12.383	12.511	12.646	12.709	12.832	12.436
Meta_60	2-Hydroxyisovaleric acid	Amino Acid	Leucine, Isoleucine and Valine Metabolism	HMDB0000407	-0.143833	0.345016	0.345016	0.537622	unchanged	20.159	20.34	20.565	19.889	19.823	20.353	20.384	20.114	20.328	20.076	20.581	20.509
Meta_600	NAGlySer 15:0/17:0	Lipid	N-acyl glycine serine		-0.741667	0.368323	0.368323	0.558015	unchanged	11.58	12.817	9.895	8.774	13.011	12.465	11.162	12.338	12.654	11.332	13.077	12.429
Meta_603	SM 33:1;O2|SM 17:1;O2/16:0	Lipid	Sphingolipid Metabolism		0.184	0.256938	0.256938	0.643727	unchanged	18.691	18.451	18.45	18.665	18.721	18.654	18.532	18.13	18.656	18.49	18.815	17.905
Meta_604	SM 34:2;O2|SM 18:2;O2/16:0	Lipid	Sphingolipid Metabolism	HMDB0240638	-0.0526667	0.724951	0.724951	0.221737	unchanged	20.018	20.042	20.294	19.988	20.139	20.334	20.092	20.024	20.378	20.061	20.737	19.839
Meta_605	SM 34:1;O2|SM 18:1;O2/16:0	Lipid	Sphingolipid Metabolism	HMDB0010169	-0.0843333	0.515205	0.515205	0.372457	unchanged	21.23	21.24	21.031	20.914	21.082	20.904	21.249	21.049	21.203	21.166	21.524	20.716
Meta_606	SM 34:0;O2	Lipid	Sphingolipid Metabolism		-0.143167	0.247035	0.247035	0.636413	unchanged	17.877	17.976	17.778	17.725	17.851	17.669	18.161	18.073	17.895	18.165	17.953	17.488
Meta_609	PE 34:2|PE 16:0_18:2	Lipid	Glycerophospholipid (phosphatidylethanolamine)	HMDB0008928	0.369	0.320524	0.320524	0.552081	unchanged	12.898	12.814	13.059	12.983	13.372	13.723	13.044	13.329	12.243	12.418	11.755	13.846
Meta_611	PC 31:0	Lipid	Glycerophospholipid (phosphatidylcholine)	HMDB0007935	0.233	0.0720371	0.0720371	0.936627	unchanged	15.512	15.23	15.411	15.033	15.455	15.206	15.436	15.198	14.853	14.95	15.09	14.922
Meta_612	PC 32:3	Lipid	Glycerophospholipid (phosphatidylcholine)		-0.807333	0.29395	0.29395	0.628187	unchanged	10.311	9.759	10.421	10.537	10.313	10.858	7.96	12.432	11.359	11.301	12.522	11.469
Meta_613	SM 36:2;O2|SM 18:2;O2/18:0	Lipid	Sphingolipid Metabolism	HMDB0240631	-0.158	0.410527	0.410527	0.476439	unchanged	15.961	15.842	15.711	15.702	15.998	15.715	15.998	15.876	16.057	15.921	16.663	15.362
Meta_618	PE 36:4|PE 16:0_20:4	Lipid	Glycerophospholipid (phosphatidylethanolamine)	HMDB0008937	1.04467	0.0505592	0.0505592	1.06206	unchanged	12.123	11.936	12.444	12.626	12.496	12.874	11.626	11.515	11.337	11.167	9.736	12.85
Meta_619	LNAPE 18:2/N-18:1	Lipid	Glycerophospholipid ( N-acyl-lysophosphatidylethanolamines)		0.0178333	0.937364	0.937364	0.00350148	unchanged	11.755	11.772	11.896	11.34	11.459	11.795	10.911	11.987	11.408	11.732	12.33	11.542
Meta_62	2-Hydroxyvaleric acid	Amino Acid	Leucine, Isoleucine and Valine Metabolism	HMDB0001863	0.0261667	0.911509	0.911509	0.0345771	unchanged	16.183	15.903	15.695	14.877	16.022	15.914	15.71	15.314	16.094	15.622	16.122	15.575
Meta_620	LNAPE 18:2/N-18:0	Lipid	Glycerophospholipid ( N-acyl-lysophosphatidylethanolamines)		-0.0316667	0.563155	0.563155	0.329599	unchanged	14.081	14.189	14.127	13.958	14.12	14.145	14.234	13.945	14.185	14.107	14.188	14.151
Meta_621	PE 36:2|PE 18:0_18:2	Lipid	Glycerophospholipid (phosphatidylethanolamine)	HMDB0008994	-0.168833	0.673525	0.673525	0.235926	unchanged	13.872	13.827	14.193	13.955	14.411	14.398	14.724	15.048	13.856	13.976	12.843	15.222
Meta_63	Aminomalonic Acid	Amino Acid	Other Amino Acid Metabolism	HMDB0001147	-0.137333	0.369196	0.369196	0.535087	unchanged	14.498	14.619	14.347	14.33	14.657	14.891	14.415	15.003	14.471	14.557	14.622	15.098
Meta_630	PC 34:3|PC 16:1_18:2	Lipid	Glycerophospholipid (phosphatidylcholine)	HMDB0008006	-0.1805	0.31823	0.31823	0.595024	unchanged	18.967	19.17	19.336	18.821	19.014	19.178	19.167	19.485	19.125	18.643	19.694	19.455
Meta_631	PC 34:2|PC 16:1_18:1	Lipid	Glycerophospholipid (phosphatidylcholine)	HMDB0008005	0.0195	0.788151	0.788151	0.128049	unchanged	22.571	22.676	22.586	22.531	22.694	22.692	22.665	22.431	22.733	22.456	22.814	22.534
Meta_632	SM 38:1;O2	Lipid	Sphingolipid Metabolism	HMDB0001348	0.302167	0.390599	0.390599	0.508428	unchanged	16.656	16.757	16.498	16.389	16.963	16.58	16.986	15.119	16.491	16.839	16.924	15.671
Meta_637	PE 38:4|PE 18:0_20:4	Lipid	Glycerophospholipid (phosphatidylethanolamine)	HMDB0009003	1.13867	0.0594902	0.0594902	1.05091	unchanged	12.823	12.404	12.583	12.386	13.008	12.75	12.194	11.711	11.2	11.556	9.521	12.94
Meta_638	PC 35:4|PC 15:0_20:4	Lipid	Glycerophospholipid (phosphatidylcholine)	HMDB0007949	-0.093	0.505065	0.505065	0.382366	unchanged	14.368	14.189	14.446	13.988	14.159	14.595	14.426	14.162	14.298	14.281	14.854	14.282
Meta_64	ALLOTHREONINE	Amino Acid	Glycine, Serine and Threonine Metabolism	HMDB00004041	-0.278833	0.0584416	0.0584416	0.945688	unchanged	13.169	12.987	13.589	13.172	13.343	13.148	13.875	13.61	13.414	13.547	13.499	13.136
Meta_642	PC 35:1	Lipid	Glycerophospholipid (phosphatidylcholine)		-0.032	0.760786	0.760786	0.158832	unchanged	17.464	17.19	17.446	17.174	17.265	17.23	17.484	17.09	17.659	17.147	17.32	17.261
Meta_643	PC 36:5|PC 16:1_20:4	Lipid	Glycerophospholipid (phosphatidylcholine)	HMDB0008015	0.0581667	0.786988	0.786988	0.117457	unchanged	17.308	18.206	17.214	17.261	17.478	18.163	17.553	17.196	17.873	17.639	17.486	17.534
Meta_644	PC 36:4|PC 16:0_20:4	Lipid	Glycerophospholipid (phosphatidylcholine)	HMDB0007982	-0.194167	0.123046	0.123046	0.849058	unchanged	20.836	20.976	20.98	20.817	20.767	20.843	21.082	20.68	21.229	21.053	21.414	20.926
Meta_645	PC 36:4|PC 18:2_18:2	Lipid	Glycerophospholipid (phosphatidylcholine)	HMDB0008138	0.1675	0.193578	0.193578	0.667213	unchanged	19.877	19.938	19.95	19.778	20.194	20.435	19.928	20.035	20.032	19.642	19.74	19.79
Meta_646	Flavin Adenine Dinucleotide	Cofactors and Vitamins	Vitamin B2 Metabolism	HMDB0001248	-0.00483333	0.994185	0.994185	0.0408899	unchanged	6.76	6.086	6.073	7.099	6.961	9.184	6.166	8.349	7.376	5.91	8.222	6.169
Meta_651	PE 40:7|PE 18:1_22:6	Lipid	Glycerophospholipid (phosphatidylethanolamine)	HMDB0009078	-0.105667	0.630164	0.630164	0.268255	unchanged	11.51	11.284	11.735	11.529	11.359	11.668	11.299	11.029	11.505	11.674	12.436	11.776
Meta_654	PC 38:7_2	Lipid	Glycerophospholipid (phosphatidylcholine)		-0.0758333	0.689052	0.689052	0.220534	unchanged	15.015	14.697	14.859	14.493	14.714	14.789	14.827	14.164	15.198	14.917	15.287	14.629
Meta_656	PC 38:6|PC 18:2_20:4	Lipid	Glycerophospholipid (phosphatidylcholine)	HMDB0008147	0.194	0.088495	0.088495	0.868252	unchanged	18.224	18.444	18.167	18.213	18.099	18.625	18.101	17.852	18.252	18.048	18.265	18.09
Meta_657	PC 38:5|PC 18:1_20:4	Lipid	Glycerophospholipid (phosphatidylcholine)	HMDB0008114	-0.0693333	0.616051	0.616051	0.303507	unchanged	17.981	18.31	18.217	17.782	17.929	18.085	18.231	17.799	18.209	17.874	18.523	18.084
Meta_658	PC 38:4|PC 18:0_20:4	Lipid	Glycerophospholipid (phosphatidylcholine)	HMDB0008048	-0.181167	0.146584	0.146584	0.775827	unchanged	20.401	20.583	20.224	20.097	20.199	20.101	20.536	20.208	20.425	20.521	20.765	20.237
Meta_66	L-Homoserine	Amino Acid	Other Amino Acid Metabolism	HMDB0000719	0.0243333	0.901144	0.901144	0.0370443	unchanged	11.281	11.904	11.945	11.235	11.101	11.785	11.571	11.423	11.43	11.074	11.813	11.794
Meta_661	PC 39:5	Lipid	Glycerophospholipid (phosphatidylcholine)		-0.00816667	0.98491	0.98491	0.0326778	unchanged	10.839	11.159	9.81	9.757	10.032	10.8	10.406	10.355	10.934	11.032	10.908	8.811
Meta_667	PC 40:5	Lipid	Glycerophospholipid (phosphatidylcholine)	HMDB0008056	-0.0391667	0.690276	0.690276	0.232999	unchanged	15.972	16.126	16.092	15.729	15.906	15.938	16.165	15.75	15.958	15.841	16.224	16.06
Meta_668	PC 40:4|PC 18:0_22:4	Lipid	Glycerophospholipid (phosphatidylcholine)	HMDB0008054	-0.0336667	0.800661	0.800661	0.154841	unchanged	15.968	16.189	15.959	15.601	15.668	15.469	15.975	15.728	15.986	15.714	16	15.653
Meta_669	Eplerenone	Xenobiotics	Drug	HMDB0014838	-0.316667	0.326231	0.326231	0.549102	unchanged	14.035	14.046	14.581	13.928	14.443	14.28	14.654	14.348	14.169	14.926	15.556	13.56
Meta_67	Guanidinoacetic acid	Amino Acid	Creatine Metabolism	HMDB0000128	0.117167	0.263776	0.263776	0.641467	unchanged	16.043	15.51	15.937	15.85	16.099	16.098	15.769	15.824	15.817	15.736	15.793	15.895
Meta_670	PC 42:10|PC 20:4_22:6	Lipid	Glycerophospholipid (phosphatidylcholine)	HMDB0008452	0.248333	0.0764891	0.0764891	0.910905	unchanged	14.274	14.102	13.953	14.031	13.59	14.194	13.595	13.601	14.1	13.8	13.842	13.716
Meta_672	PI 38:4	Lipid	Glycerophospholipid (phosphatidylinositol)	HMDB0009815	-0.064	0.718281	0.718281	0.234632	unchanged	16.171	16.623	16.603	16.292	16.519	16.364	16.673	16.807	16.183	15.879	16.783	16.631
Meta_68	L-Valine	Amino Acid	Leucine, Isoleucine and Valine Metabolism	HMDB0000883	-0.0255	0.786684	0.786684	0.154631	unchanged	22.539	22.157	22.338	22.289	22.719	22.568	22.397	22.512	22.541	22.527	22.377	22.409
Meta_71	2-Hydroxybenzonitrile	Xenobiotics	Chemical		0.2515	0.0562797	0.0562797	0.965953	unchanged	12.237	11.999	12.45	11.955	12.428	12.129	11.829	12.189	11.962	11.901	11.673	12.135
Meta_72	Anthranilate	Amino Acid	Tryptophan Metabolism	HMDB0001123	0.590333	0.0591066	0.0591066	0.971107	unchanged	13.096	12.253	13.012	12.84	12.203	12.413	11.9	13.088	12.062	11.639	11.604	11.982
Meta_73	1H-Benzotriazole	Xenobiotics	Chemical	HMDB0244873	-0.383333	0.43149	0.43149	0.417715	unchanged	9.275	9.151	7.732	9.799	9.268	9.823	10.573	9.332	10.09	9.974	9.236	8.143
Meta_74	L-Threonine	Amino Acid	Glycine, Serine and Threonine Metabolism	HMDB0000167	-0.204667	0.166088	0.166088	0.73013	unchanged	16.606	16.381	16.987	16.414	16.711	16.736	17.048	16.758	17.107	16.885	16.855	16.41
Meta_77	Phenylacetaldehyde	Amino Acid	Phenylalanine Metabolism	HMDB0006236	-0.166667	0.107994	0.107994	0.870813	unchanged	16.02	16.136	16.141	15.851	16.224	15.994	16.408	16.43	16.122	16.042	16.34	16.024
Meta_78	Phenethylamine	Amino Acid	Phenylalanine Metabolism	HMDB0012275	-0.811833	0.113904	0.113904	0.821617	unchanged	10.771	10.844	10.967	10.047	9.176	10.394	11.102	10.971	11.308	12.882	10.539	10.268
Meta_79	Benzoic acid	Xenobiotics	Benzoate Metabolism	HMDB0001870	-0.212	0.113947	0.113947	0.848032	unchanged	18.608	18.529	18.529	18.301	18.846	18.626	19.04	18.777	18.967	18.611	18.908	18.408
Meta_8	Dimethyl Sulfoxide	Xenobiotics	Chemical	HMDB0002151	-0.0731667	0.611473	0.611473	0.317674	unchanged	14.929	15.337	15.176	14.683	15.105	15.133	15.173	14.862	15.418	14.999	15.448	14.902
Meta_80	Nicotinamide	Cofactors and Vitamins	Nicotinate and Nicotinamide Metabolism	HMDB0001406	-0.133333	0.600035	0.600035	0.272539	unchanged	17.794	17.637	18.029	19.113	18.345	18.238	17.808	18.214	18.367	18.484	18.444	18.639
Meta_81	Taurine	Amino Acid	Methionine, Cysteine, SAM and Taurine Metabolism	HMDB0000251	-0.116833	0.49592	0.49592	0.413542	unchanged	16.229	16.775	16.81	16.531	16.525	16.47	16.151	16.934	16.381	16.719	17.033	16.823
Meta_82	Picolinic Acid	Amino Acid	Tryptophan Metabolism	HMDB0002243	-0.0453333	0.771433	0.771433	0.197609	unchanged	15.599	15.93	15.714	15.123	15.82	15.678	15.806	15.623	15.413	15.436	16.042	15.816
Meta_83	5-Methylcytosine	Nucleotide	Pyrimidine Metabolism, Cytidine containing	HMDB0002894	-1.12733	0.454482	0.454482	0.410748	unchanged	11.704	16.996	12.271	13.162	13.182	17.374	17.478	13.092	12.556	17.237	13.092	17.998
Meta_84	1-Methylcytosine	Nucleotide	Pyrimidine Metabolism, Cytidine containing	HMDB0243939	-0.2845	0.174249	0.174249	0.726212	unchanged	16.605	17.059	17.29	17.298	17.522	17.412	17.583	17.579	17.144	17.248	17.26	18.079
Meta_85	Methylhistamine	Amino Acid	Histidine Metabolism	HMDB0000898	-0.704833	0.0716009	0.0716009	0.998169	unchanged	17.173	17.478	16.895	17.22	16.872	16.935	16.448	17.855	18.235	18.339	17.476	18.449
Meta_86	4-Hydroxy-6-Methylpyran-2-One	Xenobiotics	Natural Product/Food/Plant		-0.349167	0.212163	0.212163	0.739915	unchanged	13.33	14.228	12.506	12.994	13.501	13.537	13.526	13.844	13.924	13.377	13.654	13.866
Meta_87	4-Imidazoleacetic Acid	Amino Acid	Histidine Metabolism	HMDB0002024	0.138167	0.594795	0.594795	0.316514	unchanged	14.099	14.125	14.259	14.14	13.785	13.889	13.598	12.878	14.217	14.13	14.403	14.242
Meta_89	Itaconic Acid	Carbohydrate	Citrate cycle (TCA cycle)	HMDB0002092	0.0776667	0.639728	0.639728	0.278725	unchanged	15.891	16.059	16.145	16.222	15.58	16.18	16.094	15.421	16.133	15.756	15.926	16.281
Meta_9	Pyridine	Xenobiotics	Chemical	HMDB0000926	-0.0126667	0.946667	0.946667	0.0670979	unchanged	14.076	14.418	13.951	13.738	14.198	14.428	14.504	13.93	14.632	13.799	14.217	13.803
Meta_90	Citraconic Acid	Lipid	Fatty Acid, Dicarboxylate	HMDB0000634	0.0978333	0.283832	0.283832	0.539976	unchanged	15.301	15.419	15.328	14.981	15.174	15.281	15.034	15.276	15.258	15.059	14.965	15.305
Meta_91	4-methyl-2-oxopentanoate	Amino Acid	Leucine, Isoleucine and Valine Metabolism	HMDB0000695	0.121667	0.583239	0.583239	0.315491	unchanged	20.149	19.354	20.213	20.091	20.161	20.266	19.564	20.028	19.405	19.88	20.109	20.518
Meta_92	3-Methyl-2-Oxovaleric Acid	Amino Acid	Leucine, Isoleucine and Valine Metabolism	HMDB0000491	0.0971667	0.552274	0.552274	0.337	unchanged	19.66	19.189	19.708	19.474	19.59	19.7	19.204	19.406	19.077	19.399	19.662	19.99
Meta_93	Heptanoic Acid (C7:0)	Lipid	Medium Chain Fatty Acid	HMDB0000666	-0.0606667	0.567192	0.567192	0.312515	unchanged	11.235	11.55	11.821	11.578	11.528	11.315	11.665	11.549	11.489	11.374	11.543	11.771
Meta_94	Pyroglutamic Acid	Amino Acid	Glutathione Metabolism	HMDB0000267	-0.165333	0.261404	0.261404	0.63649	unchanged	16.808	16.988	17.226	16.697	17.11	17.3	17	16.867	17.48	17.125	17.456	17.193
Meta_97	Methylsuccinic Acid	Amino Acid	Leucine, Isoleucine and Valine Metabolism	HMDB0001844	-0.219	0.461716	0.461716	0.405792	unchanged	13.451	12.645	12.554	13.243	12.939	13.482	12.823	13.121	13.805	13.816	13.626	12.437
Meta_98	Glutarate (C5-DC)	Lipid	Fatty Acid, Dicarboxylate	HMDB0000661	-0.2885	0.262239	0.262239	0.634142	unchanged	15.082	14.898	15.13	15.009	15.545	15.693	14.836	15.49	16.24	15.664	15.11	15.748
Meta_99	Ethylmalonic acid	Lipid	Medium Chain Fatty Acid	HMDB0000622	-0.197333	0.256074	0.256074	0.662843	unchanged	14.919	14.979	14.387	14.159	14.941	14.659	14.865	15.036	14.716	14.545	15.068	14.998
Meta_101	TRANS-CINNAMATE	Amino Acid	Phenylalanine Metabolism	HMDB0000930	6.07083	0.000353377	0.000353377	1.60233	up	15.965	14.877	15.188	16.176	15.764	15.935	11.48	6.629	10.088	8.387	11.582	9.314
Meta_112	Malic Acid	Carbohydrate	Citrate cycle (TCA cycle)	HMDB0000156	0.380833	0.0418144	0.0418144	1.034	up	19.388	19.413	20.004	19.502	19.478	19.677	18.809	19.109	19.034	19.354	19.132	19.739
Meta_12	Pyruvic Acid	Carbohydrate	Glycolysis, Gluconeogenesis, and Pyruvate Metabolism	HMDB0000243	0.257667	0.0415924	0.0415924	1.02208	up	17.369	17.324	17.511	17.219	17.668	17.657	17.182	16.877	17.147	17.179	17.409	17.408
Meta_120	Trigonelline (N'-Methylnicotinate)	Cofactors and Vitamins	Nicotinate and Nicotinamide Metabolism	HMDB0000875	0.861333	0.000295679	0.000295679	1.57131	up	15.247	15.618	15.67	15.18	15.689	15.86	14.707	14.772	14.655	14.599	14.784	14.579
Meta_131	Stachydrine	Xenobiotics	Natural Product/Food/Plant	HMDB0004827	2.53433	2.09365e-11	2.09365e-11	1.71694	up	17.454	17.764	17.779	17.673	17.549	17.738	15.115	14.976	15.008	15.08	15.353	15.219
Meta_132	Oxoglutaric Acid	Carbohydrate	Citrate cycle (TCA cycle)	HMDB0000208	0.649333	9.77136e-05	9.77136e-05	1.59216	up	18.598	18.535	18.804	18.267	18.675	18.695	17.857	17.824	17.973	18.054	18.008	17.962
Meta_133	4-Guanidinobutanoate	Amino Acid	Urea cycle; Arginine and Proline Metabolism	HMDB0003464	3.19417	0.000273642	0.000273642	1.5832	up	14.423	14.522	14.163	13.96	14.74	14.961	10.722	10.849	10.43	11.863	10.677	13.063
Meta_146	2,6-dihydroxybenzoic acid	Xenobiotics	Chemical	HMDB0013676	7.2	0.000232869	0.000232869	1.59234	up	15.531	14.596	15.559	14.646	15.99	16.385	10.346	10.65	6.455	5.895	9.588	6.573
Meta_155	Valerylglycine	Lipid	Fatty Acid Metabolism (Acyl glycines)	HMDB0000927	0.537333	0.0122937	0.0122937	1.21282	up	16.438	15.461	16.187	15.846	16.153	16.127	15.29	15.807	15.265	15.453	15.341	15.832
Meta_158	Homostachydrine	Xenobiotics	Natural Product/Food/Plant	HMDB0004827	4.058	1.65206e-09	1.65206e-09	1.70464	up	16.345	16.918	16.878	16.17	16.345	16.915	12.743	12.856	12.396	12.133	12.501	12.594
Meta_159	Pimelate (C7-DC)	Lipid	Fatty Acid, Dicarboxylate	HMDB0000857	0.456333	0.0104035	0.0104035	1.18596	up	14.439	14.514	14.487	14.039	14.836	14.634	13.693	14.165	13.909	13.923	14.168	14.353
Meta_169	Ala-Ala	Peptide	Dipeptide	HMDB0003459	1.4725	0.0378841	0.0378841	1.10374	up	11.854	10.592	12.301	11.517	11.718	11.369	9.942	8.186	12.003	10.585	10.47	9.33
Meta_170	N6-Methyllysine	Amino Acid	Lysine Metabolism	HMDB0002038	1.2135	2.75195e-06	2.75195e-06	1.64343	up	15.218	15.706	15.173	15.111	15.144	15.425	13.848	14.057	14.246	14.054	14.057	14.234
Meta_171	L-Beta-homolysine	Amino Acid	Other Amino Acid Metabolism		0.425	0.0468045	0.0468045	1.09057	up	16.977	16.189	17.008	16.88	17.404	17.019	16.35	16.353	16.472	16.627	16.504	16.621
Meta_174	Phenylpyruvic Acid	Amino Acid	Phenylalanine Metabolism	HMDB0000205	3.3605	0.000184959	0.000184959	1.59439	up	13.591	12.507	14.376	11.874	14.265	13.776	10.544	10.257	9.606	9.602	10.018	10.199
Meta_178	3-(2-Hydroxyphenyl)propanoic acid	Amino Acid	Phenylalanine Metabolism	HMDB0033752	1.0015	0.00335403	0.00335403	1.34537	up	14.298	15.04	14.211	14.803	14.937	15.609	13.802	14.073	13.443	13.518	13.815	14.238
Meta_18	Glycerol	Lipid	Glycerolipid and Phospholipid Metabolism	HMDB0000131	0.663	0.0168215	0.0168215	1.22141	up	15.065	15.229	15.046	14.773	15.04	14.884	14.562	14.338	14.181	13.494	14.777	14.707
Meta_194	N-Acetylleucine	Amino Acid	Leucine, Isoleucine and Valine Metabolism	HMDB0011756	1.37417	0.000459001	0.000459001	1.47961	up	12.63	12.2	13.45	12.967	13.42	13.336	11.566	11.589	11.618	11.254	11.337	12.394
Meta_195	N-Acetylisoleucine	Amino Acid	Leucine, Isoleucine and Valine Metabolism	HMDB0061684	1.4805	6.99228e-05	6.99228e-05	1.56906	up	10.86	9.816	10.799	9.95	10.364	10.39	8.716	8.836	8.859	9.064	8.415	9.406
Meta_202	N-Alpha-Acetylornithine	Amino Acid	Urea cycle; Arginine and Proline Metabolism	HMDB0003357	4.504	1.08525e-08	1.08525e-08	1.70864	up	14.743	15.027	14.992	14.538	14.971	15.017	10.354	10.501	10.586	9.754	10.212	10.857
Meta_205	N-Formylmethionine	Amino Acid	Methionine, Cysteine, SAM and Taurine Metabolism	HMDB0001015	0.6095	0.0445551	0.0445551	1.02099	up	13.084	12.548	12.548	13.118	13.565	13.876	12.267	13.064	12.112	12.524	12.388	12.727
Meta_209	Hippuric acid	Unclassified	Unclassified		6.95217	3.23717e-08	3.23717e-08	1.69519	up	17.071	16.635	15.971	16.647	16.836	17.744	8.811	10.137	9.848	10.724	9.014	10.657
Meta_219	Undecylenic Acid (C11:1n1)	Lipid	Medium Chain Fatty Acid	HMDB0033724	0.979167	0.000160086	0.000160086	1.5544	up	11.92	12.063	12.01	11.778	11.948	11.468	11.17	10.926	10.539	11.33	10.602	10.745
Meta_226	Azelaic acid	Lipid	Medium Chain Fatty Acid	HMDB0000784	0.848167	0.00983393	0.00983393	1.28225	up	12.686	12.036	12.63	12.489	12.841	12.532	11.021	11.107	11.811	12.161	11.686	12.339
Meta_227	Azelate (C9-DC)	Lipid	Fatty Acid, Dicarboxylate	HMDB0000784	0.461	0.0205923	0.0205923	1.15833	up	17.282	16.738	17.096	17.101	17.526	17.133	16.443	16.223	16.737	17.089	16.686	16.932
Meta_230	Indoleacrylic Acid	Amino Acid	Tryptophan Metabolism	HMDB0000734	3.20817	0.000206996	0.000206996	1.5067	up	12.059	10.26	11.937	10.747	12.362	12.129	7.897	8.794	9.838	7.188	7.379	9.149
Meta_232	Catechol Sulfate	Xenobiotics	Benzoate Metabolism	HMDB0059724	7.02817	0.000136743	0.000136743	1.56476	up	15.099	13.073	14.972	14.673	16.353	16.783	9.552	6.705	6.345	5.565	9.631	10.986
Meta_233	N-Acetylglutamine	Amino Acid	Alanine, Aspartate and Glutamate Metabolism	HMDB0006029	0.793333	0.00898488	0.00898488	1.26099	up	13.681	13.214	14.448	13.731	14.401	14.043	13.163	12.453	13.45	13.202	13.119	13.371
Meta_235	Gly-Ile	Peptide	Dipeptide	HMDB0028844	1.88283	0.0071909	0.0071909	1.27999	up	9.671	9.763	9.768	10.446	8.402	11.174	9.194	6.677	6.835	8.311	8.273	8.637
Meta_240	N-Acetylglutamate	Amino Acid	Alanine, Aspartate and Glutamate Metabolism	HMDB0001138	0.667167	0.039323	0.039323	1.00528	up	13.601	13.241	13.226	12.339	13.389	13.517	11.772	12.741	12.166	12.513	12.957	13.161
Meta_241	3-Indolepropionic Acid	Amino Acid	Tryptophan Metabolism	HMDB0002302	3.16767	0.00457842	0.00457842	1.41807	up	16.853	12.412	16.743	15.952	16.545	16.064	12.881	13.059	12.16	11.89	13.2	12.373
Meta_247	Glucuronate	Carbohydrate	Amino sugar and Nucleotide sugar Metabolism	HMDB0000127	0.432333	0.00336444	0.00336444	1.36279	up	13.377	13.189	13.574	13.175	13.301	13.234	12.994	12.798	12.606	12.76	12.854	13.244
Meta_249	D-Gluconic Acid	Carbohydrate	Pentose phosphate pathway	HMDB0000625	0.718667	0.00594121	0.00594121	1.40825	up	16.292	16.489	16.421	16.318	16.435	16.391	15.602	15.464	15.448	15.811	15.313	16.396
Meta_252	Cyclo(L-Val-L-Pro)	Peptide	Dipeptide	HMDB0240493	1.28667	0.000129139	0.000129139	1.55489	up	11.86	11.836	12.246	12.684	12.141	12.18	11.372	11.098	10.905	11.031	10.571	10.25
Meta_267	Phenylpropionylglycine	Lipid	Fatty Acid Metabolism (Acyl glycines)	HMDB0002042	0.6045	0.00453474	0.00453474	1.30294	up	14.705	14.634	14.954	14.577	15.006	15.211	14.364	14.339	14.175	13.896	13.939	14.747
Meta_268	N-Acetylphenylalanine	Amino Acid	Phenylalanine Metabolism	HMDB0000512	0.574667	0.00578042	0.00578042	1.27525	up	14.707	14.639	14.962	14.539	15.001	15.198	14.37	14.358	14.187	13.902	14.011	14.77
Meta_271	3-Indoxyl Sulfate	Amino Acid	Tryptophan Metabolism	HMDB0000682	1.32717	0.00780278	0.00780278	1.28846	up	17.227	16.362	17.718	17.318	17.238	17.111	15.364	16.802	15.024	15.281	15.676	16.864
Meta_272	5-Hydroxyindole Sulfate	Amino Acid	Tryptophan Metabolism	HMDB0341278	1.1725	0.00767278	0.00767278	1.28673	up	19.6	18.664	19.845	19.514	19.549	19.307	17.723	19.041	17.506	17.824	18.187	19.163
Meta_274	3-Methoxytyrosine	Amino Acid	Tyrosine Metabolism	HMDB0001434	1.04417	0.0258257	0.0258257	1.14192	up	11.541	11.654	12.453	11.424	12.1	11.699	10.925	10.927	11.162	11.175	11.304	9.113
Meta_281	N-Acetylarginine	Amino Acid	Urea cycle; Arginine and Proline Metabolism	HMDB0004620	1.5975	0.00208985	0.00208985	1.49772	up	11.158	11.408	11.088	10.92	11.097	11.333	9.656	8.215	9.856	10.223	9.522	9.947
Meta_323	Tridecanedioic acid	Lipid	Long Chain Fatty Acid	HMDB0002327	0.7025	0.000192649	0.000192649	1.55381	up	13.767	13.671	13.958	14.323	13.936	14.093	13.265	13.288	13.001	13.469	13.189	13.321
Meta_328	Ile-Leu	Peptide	Dipeptide	HMDB0028911	0.666	0.0123727	0.0123727	1.19769	up	10.179	10.108	9.491	10.106	10.096	10.636	9.706	9.344	8.842	9.527	9.969	9.232
Meta_331	Valerylcarnitine (C5)	Amino Acid	Leucine, Isoleucine and Valine Metabolism	HMDB0013128	0.318	0.0186977	0.0186977	1.14741	up	12.821	13.19	12.567	12.874	13.073	12.889	12.929	12.533	12.52	12.51	12.551	12.463
Meta_333	Gamma-Glutamylvaline	Peptide	Gamma-glutamyl Amino Acid	HMDB0011172	0.6395	0.00525091	0.00525091	1.42429	up	16.833	15.977	16.753	16.448	16.491	16.081	15.867	15.77	15.872	15.871	15.705	15.661
Meta_338	Hexadecadienoate (16:2n6)	Lipid	Long Chain Fatty Acid	HMDB0000477	1.6705	6.52459e-06	6.52459e-06	1.6305	up	17.799	17.493	17.641	17.735	17.206	16.859	15.588	16.009	16.227	15.807	15.495	15.584
Meta_339	Ser-Phe	Peptide	Dipeptide	HMDB0029046	1.011	0.00162266	0.00162266	1.39364	up	11.171	10.891	10.772	10.353	10.816	11.262	10.384	10.241	9.498	9.194	9.823	10.059
Meta_341	Daidzein	Xenobiotics	Natural Product/Food/Plant	HMDB0003312	0.922167	0.0275439	0.0275439	1.10137	up	11.623	10.123	12.023	11.028	11.428	11.095	9.219	10.255	10.486	10.967	10.293	10.567
Meta_354	Gamma-Glutamylleucine	Peptide	Gamma-glutamyl Amino Acid	HMDB0011171	0.741667	0.00112493	0.00112493	1.48993	up	17.969	17.145	17.891	17.665	17.942	17.572	16.985	16.777	17.133	16.858	17.132	16.849
Meta_355	Gamma-Glutamylisoleucine	Peptide	Gamma-glutamyl Amino Acid	HMDB0011170	0.5915	0.000705851	0.000705851	1.5092	up	15.722	15.172	15.674	15.396	15.747	15.374	15.053	14.829	15.016	14.921	14.989	14.728
Meta_358	Ile-Met	Peptide	Dipeptide	HMDB0028913	0.832333	0.00345002	0.00345002	1.41956	up	11.301	10.227	11.265	10.891	11.352	10.986	10.129	10.318	10.307	9.904	10.275	10.095
Meta_364	Heptadecanoic Acid (C17:0)	Lipid	Long Chain Fatty Acid	HMDB0002259	0.778833	0.00186054	0.00186054	1.45124	up	17.923	17.774	17.746	18.232	17.904	17.745	17.11	16.83	17.466	17.587	17.005	16.653
Meta_366	2-Hydroxypalmitate	Lipid	Fatty Acid, Monohydroxy	HMDB0031057	2.62883	1.03256e-06	1.03256e-06	1.66732	up	14.722	14.303	14.703	15.303	14.754	15.532	12.097	12.843	12.281	12.136	11.974	12.213
Meta_373	Alpha/Gamma-Linolenic Acid (C18:3n3 or n6)	Lipid	Long Chain Fatty Acid	HMDB0001388	0.946	0.000200786	0.000200786	1.55693	up	21.349	21.217	21.398	21.356	20.963	21.06	20.233	20.273	20.792	20.432	19.93	20.007
Meta_378	Linoleic Acid (C18:2n6)	Lipid	Long Chain Fatty Acid	HMDB0000673	0.6875	0.000230842	0.000230842	1.57978	up	24.31	24.456	24.466	24.43	24.28	24.27	23.698	23.64	24.049	23.768	23.47	23.462
Meta_381	9-Octadecenamide	Lipid	Fatty Acid Metabolism (Fatty Amide)	HMDB0002117	0.1845	0.0389458	0.0389458	1.03211	up	19.773	19.925	20.123	19.67	19.851	19.868	19.665	19.516	19.769	19.616	19.811	19.726
Meta_39	4-hydroxybenzaldehyde	Xenobiotics	Benzoate Metabolism	HMDB0011718	1.68633	1.43366e-06	1.43366e-06	1.66318	up	18.115	18.005	18.053	18.408	18.369	18.609	16.619	16.236	16.613	17.11	16.536	16.327
Meta_393	13-HODE + 9-HODE	Lipid	Fatty Acid, Monohydroxy	HMDB0004667	1.53833	3.69279e-05	3.69279e-05	1.58575	up	13.283	13.609	13.792	14.149	13.363	13.495	12.269	12.682	12.262	11.894	11.524	11.83
Meta_394	Gamma-Glutamylphenylalanine	Peptide	Gamma-glutamyl Amino Acid	HMDB0000594	0.910667	5.88637e-05	5.88637e-05	1.61324	up	16.77	16.21	16.706	16.357	16.836	16.536	15.761	15.437	15.663	15.651	15.818	15.621
Meta_395	9-HODE	Lipid	Fatty Acid Metabolism (Linolenic acid metabolism)	HMDB0004670	1.13883	8.84836e-05	8.84836e-05	1.55241	up	18.458	18.801	18.758	19.062	18.346	18.495	17.617	17.967	17.775	17.442	17.102	17.184
Meta_396	2-Hydroxyoleate	Lipid	Fatty Acid, Monohydroxy		1.817	0.0176867	0.0176867	1.26127	up	11.82	11.331	11.44	13.221	14.707	12.782	10.817	10.568	11.137	10.344	10.877	10.656
Meta_397	Ricinoleic Acid	Lipid	Fatty Acid, Monohydroxy	HMDB0034297	1.92983	3.24613e-07	3.24613e-07	1.66549	up	17.548	17.564	18.119	17.835	17.48	17.874	15.535	16.365	15.863	15.607	15.734	15.737
Meta_398	(9Z,12R)-12-Hydroxyoctadec-9-enoic acid	Lipid	Fatty Acid, Monohydroxy	HMDB0034297	1.7875	1.09023e-05	1.09023e-05	1.63998	up	17.959	17.646	18.21	17.768	17.855	18.06	15.793	16.829	16.249	16.033	15.818	16.051
Meta_407	Eicosapentaenoic Acid (C20:5n3 EPA)	Lipid	Long Chain Fatty Acid	HMDB0001999	1.96833	3.03754e-05	3.03754e-05	1.60765	up	19.924	19.666	19.627	18.973	19.511	19.548	17.435	16.724	18.269	17.771	17.572	17.668
Meta_411	Asp-Gly-Leu	Peptide	Small peptide		0.685667	0.00513448	0.00513448	1.33043	up	11.557	12.317	11.699	11.586	12.3	12.301	11.448	11.229	10.961	11.497	11.263	11.248
Meta_415	Eicosadienoic Acid (C20:2n6)	Lipid	Long Chain Fatty Acid	HMDB0005060	1.0245	9.25039e-06	9.25039e-06	1.62586	up	18.83	18.825	18.972	19.19	18.688	19.046	18.016	17.788	18.295	17.782	17.636	17.887
Meta_422	Gamma-Glutamyltyrosine	Peptide	Gamma-glutamyl Amino Acid	HMDB0011741	0.431667	0.05	0.05	1.01266	up	15.871	15.39	15.736	15.253	15.712	14.931	15.469	14.803	15.251	14.87	15.238	14.672
Meta_423	FA 18:2+2O	Lipid	Fatty Acid Metabolism ( Oxidized fatty acid)		2.8975	6.72728e-08	6.72728e-08	1.68649	up	15.778	15.54	16.601	15.904	15.649	15.821	12.985	13.44	12.989	12.549	12.756	13.189
Meta_424	Octadecenedioate (C18:1-DC)	Lipid	Fatty Acid, Dicarboxylate	HMDB0304442	2.698	3.515e-08	3.515e-08	1.68955	up	17.869	17.413	18.35	17.664	17.558	17.744	14.892	15.534	15.012	14.739	15.036	15.197
Meta_426	N2,N2-Dimethylguanosine	Nucleotide	Purine Metabolism, Guanine containing	HMDB0004824	0.380667	0.0404025	0.0404025	1.04962	up	13.18	12.622	12.928	12.654	12.921	12.477	12.818	12.266	12.676	12.184	12.504	12.05
Meta_430	FA 18:1+2O	Unclassified	Unclassified		2.89467	2.28076e-05	2.28076e-05	1.67142	up	18.093	17.902	18.224	18.003	17.761	18.051	15.386	16.077	14.701	15.066	14.536	14.9
Meta_433	12-HEPE	Lipid	Eicosanoid	HMDB0010202	1.634	1.38869e-05	1.38869e-05	1.60322	up	18.325	18.764	18.57	19.118	18.126	18.343	17.052	16.849	17.547	16.652	16.825	16.517
Meta_437	Linoleoyl ethanolamide	Lipid	Endocannabinoid (N-acylethanolamine)	HMDB0012252	0.762833	0.0326777	0.0326777	1.07733	up	11.777	11.745	11.856	11.717	10.783	11.14	11.441	10.881	11.238	9.963	10.836	10.082
Meta_441	Docosahexaenoic Acid (C22:6n3 DHA)	Lipid	Long Chain Fatty Acid	HMDB0002183	0.628667	0.00982048	0.00982048	1.3239	up	21.785	21.896	21.75	21.684	21.623	21.557	21.031	20.586	21.733	21.316	20.91	20.947
Meta_442	Docosapentaenoic Acid (C22:5n6 DPA)	Lipid	Long Chain Fatty Acid	HMDB0006528	0.416	0.023393	0.023393	1.1121	up	18.737	18.99	19.161	18.644	18.31	18.793	18.368	18.287	18.669	18.219	18.017	18.579
Meta_444	Adrenic Acid (C22:4n6)	Lipid	Long Chain Fatty Acid	HMDB0002226	1.01383	9.04598e-06	9.04598e-06	1.6349	up	18.492	18.531	18.537	18.366	18.167	18.376	17.174	17.187	17.722	17.494	17.265	17.544
Meta_447	13,16-Docosadienoic Acid (C22:2n6)	Lipid	Long Chain Fatty Acid	HMDB0061714	0.697833	0.0105182	0.0105182	1.22656	up	15.295	15.336	15.393	15.782	15.059	16.019	14.904	14.772	15.092	14.717	14.028	15.184
Meta_456	Tetradecadienoylcarnitine (C14:2)	Lipid	Fatty Acid Metabolism (Acyl Carnitine)	HMDB0241376	0.7825	0.0249226	0.0249226	1.12524	up	14.787	14.399	15.274	14.427	14.134	13.582	13.681	13.363	13.984	13.599	14.244	13.037
Meta_459	Riboflavin	Cofactors and Vitamins	Vitamin B2 Metabolism	HMDB0000244	0.5575	0.0304688	0.0304688	1.07072	up	10.864	11.268	11.227	11.585	10.454	10.859	9.892	10.75	10.233	10.496	10.653	10.888
Meta_466	Oxotetradecenoylcarnitine (C14:2-O)	Lipid	Fatty Acid Metabolism (Acyl Carnitine)	HMDB0241429	1.364	0.000300591	0.000300591	1.50046	up	12.158	12.006	11.692	12.825	11.788	11.618	10.73	11.241	10.15	10.441	10.303	11.038
Meta_471	LPA 15:0_sn1	Lipid	Glycerophospholipid (lysophosphatidic acid)		0.604	0.000101726	0.000101726	1.57339	up	13.612	13.311	13.674	13.199	13.503	13.522	12.944	12.862	13.009	12.787	12.708	12.887
Meta_475	7alpha-Hydroxy-cholesterol	Lipid	Sterol	HMDB0001496	0.757333	0.0123415	0.0123415	1.2444	up	19.406	20.416	20.743	20.349	19.684	19.895	19.201	19.176	19.471	19.146	19.187	19.768
Meta_487	LPA 17:0_(2)	Lipid	Glycerophospholipid (lysophosphatidic acid)		0.888167	0.0012449	0.0012449	1.47543	up	15.23	14.894	14.746	15.01	14.804	15.09	14.047	13.778	14.753	14.259	13.814	13.794
Meta_488	Linoleylcarnitine	Lipid	Fatty Acid Metabolism (Acyl Carnitine)	HMDB0006469	2.03333	0.000124451	0.000124451	1.57754	up	17.179	18.298	18.063	18.381	17.21	17.039	15.545	16.182	15.271	15.526	15.52	15.926
Meta_504	LPE O-16:0	Lipid	Glycerophospholipid (lysophosphatidylethanolamine)		0.4345	0.0197767	0.0197767	1.20954	up	15.158	15.115	15.276	15.328	15.383	15.273	14.531	14.666	15.193	14.854	15.208	14.474
Meta_506	Arachidonoylcarnitine	Lipid	Fatty Acid Metabolism (Acyl Carnitine)	HMDB0006455	0.969667	0.00257396	0.00257396	1.3546	up	16.024	15.497	15.21	15.274	14.793	14.826	14.263	14.959	14.298	14.113	14.326	13.847
Meta_507	LPA 19:1_sn1	Lipid	Glycerophospholipid (lysophosphatidic acid)		0.7565	0.0282058	0.0282058	1.09395	up	13.285	12.812	11.771	12.934	12.83	13.118	12.114	11.672	12.795	12.393	11.587	11.65
Meta_518	LPE P-18:2	Lipid	Glycerophospholipid (lysophosphatidylethanolamine)		0.44	0.0194775	0.0194775	1.17809	up	13.036	13.075	13.426	13.39	13.334	13.383	12.752	12.599	13.072	12.909	13.281	12.391
Meta_525	LPE O-18:0	Lipid	Glycerophospholipid (lysophosphatidylethanolamine)		0.5845	0.004581	0.004581	1.31527	up	16.876	16.996	16.63	16.976	16.817	16.371	16.15	15.951	16.546	16.3	16.463	15.749
Meta_531	LPC 15:0_sn1	Lipid	Glycerophospholipid (lysophosphatidylcholine)	HMDB0010381	0.467833	0.000445666	0.000445666	1.46446	up	18.386	18.122	18.266	17.939	18.196	18.323	17.857	17.577	17.956	17.555	17.753	17.727
Meta_536	LPE O-20:1	Unclassified	Unclassified		0.513	0.0141681	0.0141681	1.16449	up	14.087	14.679	14.041	13.621	14.078	14.032	13.545	13.374	13.539	13.404	14.036	13.562
Meta_539	LPE O-20:0	Unclassified	Unclassified		0.783333	0.000624565	0.000624565	1.44822	up	16.181	16.243	16.032	15.788	15.75	15.581	15.149	14.858	15.501	15.114	15.447	14.806
Meta_546	LPE 20:2_sn1	Lipid	Glycerophospholipid (lysophosphatidylethanolamine)	HMDB0011513	0.605333	0.0485745	0.0485745	1.01818	up	13.468	13.434	14.078	14.077	14.147	14.261	13.688	13.376	13.441	12.656	12.685	13.987
Meta_550	LPC 17:0_(2)	Lipid	Glycerophospholipid (lysophosphatidylcholine)	HMDB0012108	0.610833	0.000462966	0.000462966	1.4739	up	20.423	19.967	20.104	20.047	20.123	20.357	19.588	19.416	19.945	19.476	19.634	19.297
Meta_556	LPE O-22:0	Unclassified	Unclassified		0.717167	0.000352184	0.000352184	1.50119	up	13.235	13.537	13.298	12.934	13.244	12.826	12.67	12.512	12.466	12.369	12.569	12.185
Meta_559	LPE 22:6_sn2	Lipid	Glycerophospholipid (lysophosphatidylethanolamine)	HMDB0011496	0.83	0.00646141	0.00646141	1.35022	up	19.266	19.059	19.49	19.285	19.315	19.638	18.533	17.804	18.65	18.315	18.486	19.285
Meta_563	LPC 19:0_sn2	Lipid	Glycerophospholipid (lysophosphatidylcholine)		0.496167	0.0171473	0.0171473	1.19549	up	19.792	19.277	19.5	19.545	19.62	19.825	19.091	18.546	19.569	19.06	19.36	18.956
Meta_573	FAHFA 36:3	Lipid	Fatty Acid Metabolism ( Fatty acid estolides)		1.15367	0.00120214	0.00120214	1.5193	up	17.283	17.383	17.348	17.629	17.234	17.248	16.286	16.338	16.853	16.401	15.56	15.765
Meta_581	LPC 22:0	Lipid	Glycerophospholipid (lysophosphatidylcholine)	HMDB0010398	0.162833	0.0331283	0.0331283	1.0866	up	17.08	16.994	16.923	17.039	17.058	17.144	16.728	16.724	17.068	16.97	16.893	16.878
Meta_589	LPC 24:2	Lipid	Glycerophospholipid (lysophosphatidylcholine)		0.437333	0.000989793	0.000989793	1.41492	up	14.167	13.747	13.989	13.99	13.841	14.073	13.336	13.714	13.745	13.361	13.564	13.463
Meta_591	LPC 24:0_sn1	Lipid	Glycerophospholipid (lysophosphatidylcholine)	HMDB0010405	0.498667	6.11006e-05	6.11006e-05	1.55649	up	17.095	16.955	16.968	16.815	17.036	16.732	16.376	16.392	16.574	16.495	16.534	16.238
Meta_592	LPC 24:0_sn2	Unclassified	Unclassified		0.335667	0.0218191	0.0218191	1.17148	up	13.15	12.898	13.241	12.948	13.116	12.916	12.874	12.486	12.855	12.807	12.925	12.308
Meta_597	LPC 26:2	Lipid	Glycerophospholipid (lysophosphatidylcholine)		0.828167	7.22635e-05	7.22635e-05	1.558	up	12.113	12.049	12.224	12.042	11.697	12.076	11.295	11.509	11.391	10.98	11.172	10.885
Meta_610	SM 35:1;O2	Lipid	Sphingolipid Metabolism		0.994833	1.89896e-05	1.89896e-05	1.63929	up	16.119	15.796	16.017	15.798	15.976	15.841	15.229	14.723	15	14.984	15.056	14.586
Meta_615	SM 36:1;O2|SM 18:1;O2/18:0	Lipid	Sphingolipid Metabolism		0.369667	0.0175586	0.0175586	1.19797	up	18.603	18.448	18.475	18.331	18.699	18.337	18.416	17.988	18.137	18.139	18.324	17.671
Meta_617	PC 32:0|PC 16:0_16:0	Lipid	Glycerophospholipid (phosphatidylcholine)	HMDB0000564	0.341833	0.019673	0.019673	1.15688	up	19.14	19.101	19.073	18.766	19.195	18.956	19.09	18.682	18.641	18.466	18.861	18.44
Meta_622	PC 33:2|PC 15:0_18:2	Lipid	Glycerophospholipid (phosphatidylcholine)	HMDB0007940	0.314833	0.0158844	0.0158844	1.19618	up	17.49	17.508	17.649	17.624	17.908	18.029	17.541	17.243	17.518	17.3	17.418	17.299
Meta_624	PE 36:1	Lipid	Glycerophospholipid (phosphatidylethanolamine)		1.60033	0.0458127	0.0458127	1.06646	up	11.565	11.698	12.875	12.294	12.694	12.7	10.816	12.393	10.478	11.037	7.996	11.504
Meta_627	PC 33:0	Lipid	Glycerophospholipid (phosphatidylcholine)		1.085	0.00041537	0.00041537	1.54267	up	15.291	14.819	15.038	14.797	15.13	14.886	14.517	13.685	14.206	13.782	13.837	13.424
Meta_634	PC 34:0	Lipid	Glycerophospholipid (phosphatidylcholine)		0.527833	0.0123217	0.0123217	1.27788	up	18.892	18.744	18.746	18.445	18.733	18.608	18.824	17.801	18.205	18.067	18.136	17.968
Meta_635	PE 38:6|PE 18:2_20:4	Lipid	Glycerophospholipid (phosphatidylethanolamine)	HMDB0009102	2.0565	0.00304671	0.00304671	1.40436	up	12.906	12.405	12.857	13.119	13.188	13.875	11.218	10.798	10.605	10.043	10.389	12.958
Meta_636	PE 38:5|PE 18:1_20:4	Lipid	Glycerophospholipid (phosphatidylethanolamine)	HMDB0009069	0.469667	0.00151786	0.00151786	1.40595	up	15.474	15.416	15.459	15.404	15.732	15.773	15.357	14.834	15.284	15.028	14.935	15.002
Meta_640	PC 35:3	Lipid	Glycerophospholipid (phosphatidylcholine)		0.418333	0.00612748	0.00612748	1.26633	up	15.789	15.843	15.943	15.796	15.954	16.367	15.802	15.385	15.706	15.255	15.532	15.502
Meta_652	PC 35:2	Lipid	Glycerophospholipid (phosphatidylcholine)		0.888167	4.20321e-06	4.20321e-06	1.63265	up	16.512	16.416	16.464	16.321	16.691	16.811	15.802	15.52	15.771	15.479	15.734	15.58
Meta_653	PC 37:2|PC 19:0_18:2	Lipid	Glycerophospholipid (phosphatidylcholine)	HMDB0256163	0.729	0.0013174	0.0013174	1.44299	up	19.183	19.032	18.987	19.261	19.373	19.499	18.648	18.011	18.805	18.551	18.753	18.193
Meta_655	PC 38:6|PC 16:0_22:6	Lipid	Glycerophospholipid (phosphatidylcholine)	HMDB0007991	0.291667	0.0449227	0.0449227	1.10207	up	20.798	20.783	20.849	20.689	20.826	20.778	20.526	20.056	20.649	20.578	20.831	20.333
Meta_660	PC 38:2	Lipid	Glycerophospholipid (phosphatidylcholine)		0.334333	0.0070036	0.0070036	1.29423	up	18.801	19.001	18.665	18.711	18.728	18.847	18.713	18.287	18.624	18.555	18.269	18.299
Meta_662	PC 39:4	Lipid	Glycerophospholipid (phosphatidylcholine)		0.653	0.0097748	0.0097748	1.31813	up	15.186	15.158	14.86	15.105	14.881	15.09	14.626	13.733	14.552	14.31	14.929	14.212
Meta_663	PC 40:9|PC 20:4_20:5	Lipid	Glycerophospholipid (phosphatidylcholine)	HMDB0008445	0.8225	0.0141354	0.0141354	1.19008	up	11.745	11.897	11.418	11.055	11.067	12.072	11.258	9.991	11.179	11.003	10.239	10.649
Meta_664	PC 40:8|PC 20:4_20:4	Lipid	Glycerophospholipid (phosphatidylcholine)	HMDB0008443	0.446333	8.91556e-05	8.91556e-05	1.53368	up	16.735	16.643	16.564	16.488	16.526	16.822	16.101	16.065	16.374	16.188	16.247	16.125
Meta_665	PC 40:7|PC 18:1_22:6	Lipid	Glycerophospholipid (phosphatidylcholine)	HMDB0008123	0.278167	0.0483829	0.0483829	1.01309	up	16.846	16.92	16.952	16.698	16.741	17.051	16.697	16.38	16.589	16.261	16.997	16.615
Meta_666	PC 40:6|PC 18:0_22:6	Lipid	Glycerophospholipid (phosphatidylcholine)	HMDB0008057	0.514333	0.00401142	0.00401142	1.36776	up	19.098	19.199	19.014	18.845	19.052	18.806	18.613	17.969	18.697	18.658	18.588	18.403
Meta_671	PC 42:8|PC 20:2_22:6	Lipid	Glycerophospholipid (phosphatidylcholine)	HMDB0008354	1.62317	0.00283623	0.00283623	1.4128	up	12.58	12.27	11.876	12.348	12.22	12.872	11.519	11.102	10.203	9.368	11.199	11.036
Meta_69	Betaine	Amino Acid	Glycine, Serine and Threonine Metabolism	HMDB0000043	0.779167	0.0193555	0.0193555	1.21708	up	18.983	18.884	20.355	19.688	19.461	20.016	18.938	18.677	18.569	18.535	18.911	19.082
Meta_7	Trimethylamine N-Oxide	Lipid	Glycerolipid and Phospholipid Metabolism	HMDB0000925	2.21267	0.00369346	0.00369346	1.32462	up	19.566	19.577	19.273	16.879	19.673	20.057	17.868	17.499	17.039	16.257	17.194	15.892
Meta_96	L-Pipecolic Acid	Amino Acid	Lysine Metabolism	HMDB0000716	0.5665	0.0010183	0.0010183	1.40402	up	18.542	18.79	18.699	18.212	18.788	18.837	17.956	18.056	18.388	17.881	18.074	18.114

## Sheet: DEMs list of Model-vs-
Alignment ID	Metabolite name	Category1	Category2	HMDB ID	log2fc	p.value	fdr	VIP	regulation	Model1	Model2	Model3	Model4	Model5	Model6	PA1	PA2	PA3	PA4	PA5	PA6
Meta_10	2-Pyrrolidinone	Xenobiotics	Chemical	HMDB0002039	-0.326667	0.00692729	0.00692729	1.44268	down	16.934	16.738	16.588	16.617	16.641	16.76	16.784	17.211	17.125	16.963	16.893	17.262
Meta_103	2-Hydroxycaproic Acid	Lipid	Fatty Acid, Monohydroxy	HMDB0001624	-0.480667	0.0247873	0.0247873	1.25757	down	12.722	12.868	12.231	12.53	13.142	12.821	13.016	13.669	13.226	12.999	13.467	12.821
Meta_104	2-hydroxy-3-methylvalerate	Amino Acid	Leucine, Isoleucine and Valine Metabolism	HMDB0000317	-0.710333	0.0266702	0.0266702	1.26794	down	15.585	15.235	15.424	15.15	15.81	15.728	15.64	17.078	16.623	15.699	16.24	15.914
Meta_106	L-Norleucine	Amino Acid	Other Amino Acid Metabolism	HMDB0001645	-0.578833	0.00901293	0.00901293	1.43406	down	13.435	12.779	13.403	12.773	13.611	13.373	13.768	13.859	13.957	13.502	13.752	14.009
Meta_108	Creatine	Amino Acid	Creatine Metabolism	HMDB0000064	-0.531	0.0131043	0.0131043	1.36185	down	19.911	20.092	20.478	20.208	20.761	20.64	20.637	21.046	20.801	21.213	21.063	20.516
Meta_11	2-Methylpyrrolidine	Xenobiotics	Natural Product/Food/Plant	HMDB0341433	-0.376333	6.33061e-06	6.33061e-06	1.80601	down	21.649	21.763	21.902	21.771	21.774	21.761	22.116	22.113	22.099	22.163	22.278	22.109
Meta_110	L-Leucine	Amino Acid	Leucine, Isoleucine and Valine Metabolism	HMDB0000687	-0.434667	4.88744e-05	4.88744e-05	1.8369	down	23.682	23.892	23.927	23.799	23.928	23.783	24.272	24.261	24.241	24.317	24.29	24.238
Meta_111	L-Isoleucine	Amino Acid	Leucine, Isoleucine and Valine Metabolism	HMDB0000172	-0.318833	0.000143951	0.000143951	1.71692	down	22.878	23.04	22.905	22.953	22.809	22.866	23.255	23.234	23.048	23.295	23.336	23.196
Meta_113	Thiaproline	Xenobiotics	Natural Product/Food/Plant	HMDB0258979	-0.290333	0.0122831	0.0122831	1.39025	down	15.778	15.458	15.673	15.591	15.663	15.536	16.033	15.719	15.655	16.125	15.866	16.043
Meta_115	Threonic Acid	Cofactors and Vitamins	Ascorbate and Aldarate Metabolism	HMDB0000943	-0.617167	0.00841797	0.00841797	1.42492	down	17.029	17.102	16.761	16.69	17.463	17.229	17.43	18.233	17.634	17.73	17.77	17.18
Meta_120	Trigonelline (N'-Methylnicotinate)	Cofactors and Vitamins	Nicotinate and Nicotinamide Metabolism	HMDB0000875	-0.718667	0.00463983	0.00463983	1.60735	down	14.707	14.772	14.655	14.599	14.784	14.579	15.679	15.314	14.775	15.63	15.78	15.23
Meta_124	Phosphoethanolamine	Lipid	Glycerolipid and Phospholipid Metabolism	HMDB0000224	-0.790333	0.00316167	0.00316167	1.51654	down	11.723	11.617	12.408	12.654	12.208	12.277	13.051	12.856	13.175	13.065	12.643	12.839
Meta_13	Sarcosine	Amino Acid	Glycine, Serine and Threonine Metabolism	HMDB0000271	-0.586833	0.0147132	0.0147132	1.38962	down	14.999	14.905	14.882	14.846	15.389	15.126	15.862	15.313	15.51	15.524	16.288	15.171
Meta_135	Acetylcholine	Lipid	Fatty Acid Metabolism (Acyl Choline)	HMDB0000895	-0.289167	0.0324871	0.0324871	1.20073	down	15.689	15.793	15.445	15.549	16.091	15.694	15.882	16.309	15.988	15.797	16.011	16.009
Meta_14	Oxalic Acid	Cofactors and Vitamins	Ascorbate and Aldarate Metabolism	HMDB0002329	-0.913833	0.000118746	0.000118746	1.73583	down	14.38	14.419	14.344	14.174	14.236	14.87	15.032	15.749	15.198	15.252	15.539	15.136
Meta_142	Cinnamic Acid	Amino Acid	Phenylalanine Metabolism	HMDB0000567	-0.648667	1.2298e-05	1.2298e-05	1.85012	down	15.912	15.861	16.049	15.872	15.968	16.018	16.538	16.474	16.423	16.778	16.626	16.733
Meta_143	L-Methionine	Amino Acid	Methionine, Cysteine, SAM and Taurine Metabolism	HMDB0000696	-0.341667	0.0153169	0.0153169	1.34926	down	22.112	21.741	21.947	21.918	22.01	21.739	22.408	22.01	21.929	22.521	22.293	22.356
Meta_144	6-methoxypurine	Nucleotide	Purine and Pyrimidine Metabolism		-0.331167	0.0229023	0.0229023	1.28017	down	17.952	17.551	17.753	17.799	17.892	17.566	18.216	17.803	17.763	18.359	18.132	18.227
Meta_145	Guanine	Nucleotide	Purine Metabolism, Guanine containing	HMDB0000132	-0.347833	0.0273792	0.0273792	1.26979	down	17.519	17.162	17.389	17.374	17.416	17.137	17.876	17.406	17.293	18.005	17.736	17.768
Meta_146	2,6-dihydroxybenzoic acid	Xenobiotics	Chemical	HMDB0013676	-3.209	0.0132887	0.0132887	1.44606	down	10.346	10.65	6.455	5.895	9.588	6.573	12.137	11.733	10.419	12.115	11.95	10.407
Meta_149	3-Hydroxyanthranilic Acid	Amino Acid	Tryptophan Metabolism	HMDB0001476	-0.992333	4.83684e-05	4.83684e-05	1.74049	down	15.835	16.101	16.522	16.083	16.009	16.481	17.037	17.548	17.278	16.988	17.016	17.118
Meta_150	L-Histidine	Amino Acid	Histidine Metabolism	HMDB0000177	-0.629333	0.000110179	0.000110179	1.69589	down	12.812	13.087	13.293	13.159	12.871	13.051	13.775	13.729	13.375	13.809	13.551	13.81
Meta_153	Nonanoic Acid (C9:0)	Lipid	Medium Chain Fatty Acid	HMDB0000847	-0.388333	0.00027335	0.00027335	1.67202	down	17.433	17.293	17.486	17.345	17.646	17.559	17.811	17.985	17.854	17.693	17.958	17.791
Meta_17	L-Alanine	Amino Acid	Alanine, Aspartate and Glutamate Metabolism	HMDB0000161	-0.314333	0.0495242	0.0495242	1.12633	down	18.127	17.963	18.46	18.187	18.605	18.352	18.763	18.467	18.419	18.693	18.959	18.279
Meta_170	N6-Methyllysine	Amino Acid	Lysine Metabolism	HMDB0002038	-0.808833	3.72435e-06	3.72435e-06	1.82585	down	13.848	14.057	14.246	14.054	14.057	14.234	14.685	15.028	14.739	15.058	14.838	15.001
Meta_173	Carnitine	Lipid	Fatty Acid Metabolism (Acyl Carnitine)	HMDB0000062	-0.78	0.000338487	0.000338487	1.67019	down	19.615	19.164	19.656	19.065	19.65	19.657	20.105	20.609	20.413	20.093	20.095	20.172
Meta_174	Phenylpyruvic Acid	Amino Acid	Phenylalanine Metabolism	HMDB0000205	-1.71667	0.0247904	0.0247904	1.37398	down	10.544	10.257	9.606	9.602	10.018	10.199	12.935	11.218	10.179	12.723	13.139	10.332
Meta_175	5-hydroxylysine	Amino Acid	Lysine Metabolism	HMDB0000450	-0.5025	0.0273439	0.0273439	1.24569	down	15.843	15.556	15.292	15.59	16.08	15.717	16.457	16.585	16.179	16.298	16.077	15.497
Meta_176	L-Allothreonine	Amino Acid	Other Amino Acid Metabolism	HMDB0004041	-0.277333	0.033595	0.033595	1.18635	down	16.241	15.995	16.018	15.963	15.877	15.616	16.332	16.213	15.889	16.389	16.362	16.189
Meta_178	3-(2-Hydroxyphenyl)propanoic acid	Amino Acid	Phenylalanine Metabolism	HMDB0033752	-0.796167	0.00163089	0.00163089	1.61046	down	13.802	14.073	13.443	13.518	13.815	14.238	14.852	14.534	14.16	15.058	14.736	14.326
Meta_182	L-Phenylalanine	Amino Acid	Phenylalanine Metabolism	HMDB0000159	-0.601833	1.0334e-05	1.0334e-05	1.86332	down	22.976	22.991	23.076	22.91	23.038	23.071	23.576	23.515	23.455	23.782	23.613	23.732
Meta_183	Hordenine	Xenobiotics	Natural Product/Food/Plant	HMDB0004366	-0.5095	0.00181507	0.00181507	1.57356	down	15.162	15.321	15.546	14.993	14.948	15.37	15.61	15.747	15.639	15.949	15.527	15.925
Meta_186	Pyridoxal	Cofactors and Vitamins	Vitamin B6 Metabolism	HMDB0001545	-0.504167	2.22574e-05	2.22574e-05	1.76526	down	14.481	14.463	14.546	14.6	14.802	14.647	15.01	15.28	15.08	15.002	15.055	15.137
Meta_189	Pyridoxine	Cofactors and Vitamins	Vitamin B6 Metabolism	HMDB0000239	-0.29	0.0226685	0.0226685	1.23829	down	14.353	14.087	14.545	14.22	14.667	14.239	14.754	14.835	14.604	14.53	14.499	14.629
Meta_190	1-Methylhistidine	Amino Acid	Histidine Metabolism	HMDB0000001	-0.614667	8.74266e-05	8.74266e-05	1.77361	down	14.922	15.118	15.288	14.953	15.328	15.003	15.668	15.847	15.677	15.657	15.802	15.649
Meta_201	Gly-Val	Peptide	Dipeptide	HMDB0028854	-1.33717	0.000434511	0.000434511	1.6728	down	14.722	13.445	13.975	13.787	14.124	14.268	14.766	14.902	15.415	15.573	15.837	15.851
Meta_202	N-Alpha-Acetylornithine	Amino Acid	Urea cycle; Arginine and Proline Metabolism	HMDB0003357	-1.02267	0.0132351	0.0132351	1.42179	down	10.354	10.501	10.586	9.754	10.212	10.857	10.914	10.644	11.157	12.073	11.208	12.404
Meta_203	L-Arginine	Amino Acid	Urea cycle; Arginine and Proline Metabolism	HMDB0000517	-0.5945	0.00294094	0.00294094	1.53458	down	18.069	18.282	18.865	18.307	18.71	18.578	19.008	19.178	18.819	19	19.079	19.294
Meta_204	N6,N6-Dimethyllysine	Amino Acid	Lysine Metabolism	HMDB0013287	-0.620833	0.00763683	0.00763683	1.44962	down	12.022	12.056	12.574	11.849	12.532	12.769	12.966	12.771	13.025	12.929	12.593	13.243
Meta_206	Guanidinosuccinic Acid	Amino Acid	Urea cycle; Arginine and Proline Metabolism	HMDB0003157	-0.324833	0.00186585	0.00186585	1.54457	down	16.258	16.292	16.55	16.434	16.491	16.159	16.685	16.798	16.59	16.724	16.601	16.735
Meta_209	Hippuric acid	Unclassified	Unclassified		-5.99867	0.000737776	0.000737776	1.68328	down	8.811	10.137	9.848	10.724	9.014	10.657	18.117	19.179	15.562	14.379	14.037	13.909
Meta_210	Alliin	Xenobiotics	Natural Product/Food/Plant	HMDB0033592	-0.5645	0.000152467	0.000152467	1.75942	down	15.072	15.146	15.161	14.926	15.011	15.071	15.776	15.872	15.39	15.642	15.557	15.537
Meta_218	2,4-Dinitrophenol	Unclassified	Unclassified		-0.329667	0.00201428	0.00201428	1.5087	down	18.083	17.908	18.221	18.016	18.287	18.076	18.396	18.604	18.315	18.38	18.281	18.593
Meta_219	Undecylenic Acid (C11:1n1)	Lipid	Medium Chain Fatty Acid	HMDB0033724	-0.609333	0.0039318	0.0039318	1.47154	down	11.17	10.926	10.539	11.33	10.602	10.745	11.485	11.446	11.803	11.459	11.646	11.129
Meta_22	Phosphate	Energy	Oxidative Phosphorylation	HMDB0001429	-0.553333	0.000681456	0.000681456	1.65671	down	21.691	21.865	21.708	21.731	22.032	22.237	22.261	22.558	22.463	22.273	22.654	22.375
Meta_231	N1/N8-Acetylspermidine	Amino Acid	Polyamine Metabolism	HMDB0001276	-1.788	0.00139241	0.00139241	1.67718	down	11.756	11.011	11.065	11.673	11.312	13.072	13.434	13.893	13.387	13.171	13.131	13.601
Meta_235	Gly-Ile	Peptide	Dipeptide	HMDB0028844	-1.9085	0.00618743	0.00618743	1.42442	down	9.194	6.677	6.835	8.311	8.273	8.637	9.475	10.055	10.257	8.487	11.185	9.919
Meta_236	N6-Acetyllysine	Amino Acid	Lysine Metabolism	HMDB0000206	-0.3805	0.00039597	0.00039597	1.74838	down	13.597	13.811	13.522	13.751	13.829	13.831	14.026	14.188	14.074	14.136	14.121	14.079
Meta_237	N6,N6,N6-Trimethyllysine	Amino Acid	Lysine Metabolism	HMDB0001325	-0.3615	0.0214713	0.0214713	1.29468	down	15.717	15.839	15.931	15.619	15.924	15.658	15.754	16.588	16.15	16.053	16.236	16.076
Meta_24	Cyclohexanamine	Xenobiotics	Chemical	HMDB0031404	-0.553167	0.0348717	0.0348717	1.16124	down	16.072	15.165	15.3	15.132	15.629	15.194	15.839	16.503	15.843	15.564	15.604	16.458
Meta_247	Glucuronate	Carbohydrate	Amino sugar and Nucleotide sugar Metabolism	HMDB0000127	-0.267333	0.0473374	0.0473374	1.14505	down	12.994	12.798	12.606	12.76	12.854	13.244	13.198	13.43	13.263	12.949	13.037	12.983
Meta_248	m-Cumenyl methylcarbamate	Unclassified	Unclassified		-0.314	0.0390563	0.0390563	1.16166	down	13.926	13.706	13.894	13.721	13.835	13.641	14.152	14.331	14.07	13.838	13.748	14.468
Meta_251	N-Acetylhistidine	Amino Acid	Histidine Metabolism	HMDB0032055	-0.601333	0.0111628	0.0111628	1.40505	down	12.625	12.208	12.827	11.774	12.528	12.708	13.113	13.336	12.892	12.73	13.03	13.177
Meta_258	25-HYDROXYCHOLESTEROL	Lipid	Sterol	HMDB0006247	-0.272333	0.00500059	0.00500059	1.50303	down	13.546	13.509	13.635	13.505	13.644	13.694	13.778	13.896	13.709	13.765	13.888	14.131
Meta_259	Dimethylarginine (SDMA + ADMA)	Amino Acid	Urea cycle; Arginine and Proline Metabolism	HMDB0001539	-0.273167	0.0458382	0.0458382	1.10674	down	13.756	13.916	14.076	13.733	14.237	13.764	13.997	14.544	13.999	14.08	14.222	14.279
Meta_267	Phenylpropionylglycine	Lipid	Fatty Acid Metabolism (Acyl glycines)	HMDB0002042	-0.961333	0.000916609	0.000916609	1.65371	down	14.364	14.339	14.175	13.896	13.939	14.747	15.03	15.236	15.147	15.955	14.901	14.959
Meta_268	N-Acetylphenylalanine	Amino Acid	Phenylalanine Metabolism	HMDB0000512	-0.949167	0.00101475	0.00101475	1.64963	down	14.37	14.358	14.187	13.902	14.011	14.77	15.039	15.254	15.158	15.97	14.907	14.965
Meta_27	5-Valerolactone	Xenobiotics	Chemical		-0.662833	0.0033454	0.0033454	1.47089	down	13.684	13.258	13.705	14.299	13.707	13.714	14.525	14.241	13.976	14.489	14.426	14.687
Meta_273	Creatine phosphate	Amino Acid	Urea cycle; Arginine and Proline Metabolism	HMDB0001511	-2.6145	0.00619472	0.00619472	1.49249	down	8.066	10.568	10.678	11.682	8.185	10.69	12.745	12.758	11.551	12.76	12.627	13.115
Meta_283	Propionylcarnitine	Lipid	Fatty Acid Metabolism (Acyl Carnitine)	HMDB0000824	-0.898333	0.0041458	0.0041458	1.47625	down	18.309	17.436	17.749	17.815	17.555	18.547	18.957	19.473	18.786	18.746	18.574	18.265
Meta_285	Pantothenate	Cofactors and Vitamins	Pantothenate and CoA Metabolism	HMDB0000210	-0.587833	0.0403067	0.0403067	1.30181	down	16.057	15.455	15.162	15.296	16.537	15.912	16.3	16.342	16.202	16.319	16.418	16.365
Meta_297	Traumatic Acid	Lipid	Fatty Acid, Dicarboxylate	HMDB0000933	-0.735	0.00541346	0.00541346	1.41518	down	12.167	11.669	12.712	12.316	12.309	12.248	13.04	12.626	13.265	12.709	13.55	12.641
Meta_3	Pyrrolidine	Xenobiotics	Natural Product/Food/Plant	HMDB0031641	-0.397167	0.00109343	0.00109343	1.64628	down	20.763	20.895	20.896	20.923	20.721	20.779	21.409	21.097	21.052	21.445	21.243	21.114
Meta_30	1-Aminocyclopropane-1-Carboxylate	Xenobiotics	Natural Product/Food/Plant	HMDB0036458	-0.242167	0.0239837	0.0239837	1.29263	down	17.046	16.953	16.775	16.988	16.848	16.862	16.984	17.39	16.994	17.341	16.999	17.217
Meta_300	D-Ribulose 5-Phosphate	Carbohydrate	Pentose phosphate pathway	HMDB0000618	-3.584	0.00287114	0.00287114	1.51783	down	7.119	7.853	10.375	10.716	7.79	11.195	12.704	10.758	13.428	12.91	14.407	12.345
Meta_304	L-Prolyl-L-isoleucine	Peptide	Dipeptide		-0.252167	0.0263803	0.0263803	1.30222	down	15.893	15.938	15.832	15.732	15.957	16.228	16.082	16.328	16.069	16.448	16.144	16.022
Meta_32	Malonic Acid (C3-DC)	Lipid	Fatty Acid, Dicarboxylate	HMDB0000691	-0.701667	0.00872229	0.00872229	1.40748	down	14.41	14.822	14.291	14.24	15.137	14.786	15.4	15.978	14.951	15.453	15.178	14.936
Meta_320	Pseudouridine	Nucleotide	Pyrimidine Metabolism, Uracil containing	HMDB0000767	-0.368667	0.00903843	0.00903843	1.44849	down	13.18	13.434	13.289	13.229	13.274	13.45	13.375	13.873	13.749	13.485	13.974	13.612
Meta_322	Lumichrome	Xenobiotics	Natural Product/Food/Plant	HMDB0254199	-0.6045	0.00896524	0.00896524	1.48082	down	12.545	12.362	12.171	12.425	12.317	12.428	12.568	13.303	12.85	13.093	12.592	13.469
Meta_328	Ile-Leu	Peptide	Dipeptide	HMDB0028911	-1.37333	0.000369564	0.000369564	1.64875	down	9.706	9.344	8.842	9.527	9.969	9.232	10.272	11.674	10.931	10.562	10.532	10.889
Meta_332	5,6-Dihydrouridine	Nucleotide	Pyrimidine Metabolism, Uracil containing	HMDB0000497	-0.461167	0.0340973	0.0340973	1.14906	down	10.83	11.236	11.701	11.487	11.812	11.195	11.764	11.938	11.438	11.641	12.143	12.104
Meta_333	Gamma-Glutamylvaline	Peptide	Gamma-glutamyl Amino Acid	HMDB0011172	-0.257667	0.00263682	0.00263682	1.5194	down	15.867	15.77	15.872	15.871	15.705	15.661	16.145	15.887	15.95	16.205	16.113	15.992
Meta_334	Pyridoxal 5'-Phosphate	Cofactors and Vitamins	Vitamin B6 Metabolism	HMDB0001491	-0.544167	0.00843031	0.00843031	1.37003	down	9.408	9.303	10.007	9.463	9.209	9.46	9.965	9.684	9.89	10.087	9.926	10.563
Meta_345	Palmitamide	Lipid	Fatty Acid Metabolism (Fatty Amide)	HMDB0012273	-0.3385	0.00195871	0.00195871	1.50731	down	17.277	17.145	17.297	17.284	17.538	17.21	17.534	17.882	17.62	17.6	17.454	17.692
Meta_354	Gamma-Glutamylleucine	Peptide	Gamma-glutamyl Amino Acid	HMDB0011171	-0.3575	0.0161743	0.0161743	1.35183	down	16.985	16.777	17.133	16.858	17.132	16.849	17.258	17.075	17.029	17.47	17.688	17.359
Meta_360	Adenosine	Nucleotide	Purine Metabolism, Adenine containing	HMDB0000050	-0.930333	0.000252402	0.000252402	1.75394	down	11.084	10.572	10.177	10.671	10.431	10.431	11.478	11.234	11.562	11.516	11.498	11.66
Meta_361	Metoprolol acid	Xenobiotics	Drug	HMDB0254682	-4.77817	1.76653e-05	1.76653e-05	1.83563	down	8.982	9.879	8.913	10.36	9.678	11.978	14.288	14.443	14.073	15.11	15.916	14.629
Meta_367	Glu-Gln	Unclassified	Unclassified		-0.7685	0.0203017	0.0203017	1.25383	down	12.538	11.396	13.007	12.353	12.169	12.314	13.364	13.197	12.224	13.171	13.093	13.339
Meta_375	Gamma-Glutamylmethionine	Peptide	Gamma-glutamyl Amino Acid	HMDB0034367	-1.48867	0.0103757	0.0103757	1.41544	down	12.984	11.948	12.609	12.703	11.794	12.204	14.291	14.386	12.08	14.512	13.459	14.446
Meta_376	Phe-Leu	Peptide	Dipeptide	HMDB0253025	-1.562	0.00961618	0.00961618	1.36981	down	7.912	8.162	7.718	9.519	7.255	8.28	9.346	9.57	9.606	9.817	11.331	8.548
Meta_38	Glyceric Acid	Carbohydrate	Pentose phosphate pathway	HMDB0000139	-0.339667	0.0184645	0.0184645	1.32206	down	13.759	14.094	13.681	13.386	13.826	13.782	14.011	14.198	14.266	13.978	14.285	13.828
Meta_381	9-Octadecenamide	Lipid	Fatty Acid Metabolism (Fatty Amide)	HMDB0002117	-0.345667	0.000233028	0.000233028	1.64771	down	19.665	19.516	19.769	19.616	19.811	19.726	20.125	20.128	20.048	19.885	19.911	20.08
Meta_389	Lauryl diethanolamide	Lipid	Endocannabinoid (N-acylethanolamine)	HMDB0032358	-0.497333	0.00422651	0.00422651	1.46011	down	11.658	11.83	11.791	11.775	12.216	11.896	12.335	12.486	12.506	12.331	11.876	12.616
Meta_39	4-hydroxybenzaldehyde	Xenobiotics	Benzoate Metabolism	HMDB0011718	-1.635	0.00438571	0.00438571	1.5126	down	16.619	16.236	16.613	17.11	16.536	16.327	18.959	19.561	17.894	17.829	17.251	17.757
Meta_392	6-Gingerol	Xenobiotics	Natural Product/Food/Plant	HMDB0005783	-0.3215	0.00142779	0.00142779	1.55577	down	17.298	17.044	17.242	17.17	17.464	17.269	17.532	17.742	17.541	17.408	17.602	17.591
Meta_394	Gamma-Glutamylphenylalanine	Peptide	Gamma-glutamyl Amino Acid	HMDB0000594	-0.576833	0.000997218	0.000997218	1.65933	down	15.761	15.437	15.663	15.651	15.818	15.621	16.223	16.098	15.847	16.5	16.285	16.459
Meta_40	Guaiacol	Xenobiotics	Natural Product/Food/Plant	HMDB0001398	-0.614	7.81019e-06	7.81019e-06	1.86388	down	16.519	16.582	16.658	16.519	16.645	16.64	17.248	17.113	17.038	17.39	17.192	17.266
Meta_400	5-Methylthioadenosine (MTA)	Amino Acid	Polyamine Metabolism	HMDB0001173	-0.581833	0.00475403	0.00475403	1.52292	down	11.666	11.412	11.286	11.736	11.625	12.21	12.338	12.508	12.004	12.168	12.222	12.186
Meta_402	Palmitoleoyl ethanolamide	Lipid	Endocannabinoid (N-acylethanolamine)	HMDB0013648	-0.257667	0.0463505	0.0463505	1.10065	down	15.769	15.457	15.886	15.743	15.92	15.692	15.842	16.222	15.906	16.003	15.74	16.3
Meta_41	2-AMINOPHENOL	Amino Acid	Tryptophan Metabolism	HMDB0001169	-0.422667	0.0170168	0.0170168	1.43233	down	13.406	13.135	13.197	12.569	12.903	13.282	13.442	13.62	13.345	13.511	13.509	13.601
Meta_42	BENZYL ALCOHOL	Xenobiotics	Degradation of aromatic compounds	HMDB0003119	-0.414333	0.00201735	0.00201735	1.54641	down	14.455	14.266	14.468	14.209	14.587	14.084	14.831	14.7	14.6	14.888	14.943	14.593
Meta_460	Sphingosine-1-Phosphate	Unclassified	Unclassified		-0.452	0.0448478	0.0448478	1.08368	down	18.051	17.32	17.816	17.471	17.769	17.357	18.437	18.528	18.245	17.564	17.881	17.841
Meta_464	Cholest-4,6-Dien-3-One	Lipid	Sterol	HMDB0002394	-0.866667	0.0111899	0.0111899	1.45806	down	13.207	12.858	12.833	12.801	12.456	13.042	13.577	13.65	13.976	14.551	13.821	12.822
Meta_47	Creatinine	Amino Acid	Creatine Metabolism	HMDB0000562	-0.255667	0.0167786	0.0167786	1.29321	down	16.731	16.827	16.907	16.514	16.907	16.755	16.95	17.292	16.981	16.852	17.15	16.95
Meta_471	LPA 15:0_sn1	Lipid	Glycerophospholipid (lysophosphatidic acid)		-0.406333	0.00605167	0.00605167	1.50911	down	12.944	12.862	13.009	12.787	12.708	12.887	13.169	13.044	13.633	13.437	13.306	13.046
Meta_499	LPE P-16:1	Lipid	Glycerophospholipid (lysophosphatidylethanolamine)		-0.478333	0.0345224	0.0345224	1.18721	down	12.507	12.941	12.833	12.76	12.677	13.315	12.956	13.604	13.26	12.921	13.249	13.913
Meta_5	Glycolic Acid	Carbohydrate	Glyoxylate and dicarboxylate metabolism	HMDB0000115	-0.518167	1.93994e-05	1.93994e-05	1.78948	down	15.845	15.747	15.634	15.599	15.886	15.754	16.177	16.344	16.206	16.101	16.438	16.308
Meta_505	N-Linoleoyl Tyrosine	Lipid	Fatty Acid Metabolism (Fatty amides)	HMDB0241987	-0.505	0.0324795	0.0324795	1.27234	down	11.443	11.278	11.236	11.101	11.254	11.553	12.415	12.006	11.124	11.803	11.657	11.89
Meta_513	LPE 16:0_sn2	Lipid	Glycerophospholipid (lysophosphatidylethanolamine)	HMDB0011473	-0.567667	0.000465796	0.000465796	1.63343	down	18.395	18.802	18.703	18.516	18.737	18.836	19.178	19.448	19.205	19.068	18.988	19.508
Meta_522	LPE O-18:1	Lipid	Glycerophospholipid (lysophosphatidylethanolamine)		-0.3625	0.0437312	0.0437312	1.12093	down	12.366	12.689	12.646	12.76	13.146	12.371	12.903	12.864	13.392	13.197	13.102	12.695
Meta_528	LPE 18:1_sn1	Lipid	Glycerophospholipid (lysophosphatidylethanolamine)	HMDB0011505	-0.326333	0.047354	0.047354	1.19418	down	17.805	18.036	17.632	17.377	17.592	18.101	17.904	18.104	18.408	18.261	17.919	17.905
Meta_530	LPE 18:0_sn2	Lipid	Glycerophospholipid (lysophosphatidylethanolamine)	HMDB0011129	-0.301167	0.0295287	0.0295287	1.24519	down	15.915	16.017	16.03	15.839	16.137	16.061	16.266	16.722	16.196	16.175	16.015	16.432
Meta_531	LPC 15:0_sn1	Lipid	Glycerophospholipid (lysophosphatidylcholine)	HMDB0010381	-0.2795	0.0260602	0.0260602	1.23969	down	17.857	17.577	17.956	17.555	17.753	17.727	17.962	18.068	18.318	18.109	17.952	17.693
Meta_532	LPE 18:0_sn1	Lipid	Glycerophospholipid (lysophosphatidylethanolamine)	HMDB0011130	-0.337833	0.0221428	0.0221428	1.33825	down	19.463	19.435	19.36	19.284	19.36	19.442	19.596	20.1	19.77	19.625	19.37	19.91
Meta_536	LPE O-20:1	Unclassified	Unclassified		-1.10083	0.000773011	0.000773011	1.66783	down	13.545	13.374	13.539	13.404	14.036	13.562	13.918	14.757	15.201	14.661	14.995	14.533
Meta_539	LPE O-20:0	Unclassified	Unclassified		-0.514833	0.0284396	0.0284396	1.1893	down	15.149	14.858	15.501	15.114	15.447	14.806	15.192	15.773	16.342	15.697	15.5	15.46
Meta_540	LPC 16:0_sn1	Lipid	Glycerophospholipid (lysophosphatidylcholine)	HMDB0010382	-0.245333	0.0181925	0.0181925	1.25737	down	24.316	24.148	24.503	24.272	24.469	24.294	24.518	24.824	24.592	24.62	24.315	24.605
Meta_544	LPE 20:4_sn1	Lipid	Glycerophospholipid (lysophosphatidylethanolamine)	HMDB0011518	-0.392333	0.00523327	0.00523327	1.57406	down	15.02	14.894	14.578	14.623	14.92	15.13	15.107	15.317	15.361	15.323	15.192	15.219
Meta_545	LPE 20:4_sn2	Lipid	Glycerophospholipid (lysophosphatidylethanolamine)	HMDB0011487	-0.422167	0.049348	0.049348	1.16854	down	19.174	18.952	19.069	18.842	18.874	19.767	19.692	19.764	19.511	19.867	19.344	19.033
Meta_556	LPE O-22:0	Unclassified	Unclassified		-0.8265	0.00545691	0.00545691	1.52209	down	12.67	12.512	12.466	12.369	12.569	12.185	12.741	13.489	14.043	13.237	13.311	12.909
Meta_559	LPE 22:6_sn2	Lipid	Glycerophospholipid (lysophosphatidylethanolamine)	HMDB0011496	-0.569833	0.0356471	0.0356471	1.2267	down	18.533	17.804	18.65	18.315	18.486	19.285	18.828	19.593	19.041	19.117	18.958	18.955
Meta_56	L-Norvaline	Amino Acid	Other Amino Acid Metabolism	HMDB0013716	-0.495333	0.00724648	0.00724648	1.49909	down	18.217	18.478	18.238	18.296	18.173	18.53	18.994	18.53	18.809	19	19.164	18.407
Meta_57	L-Proline	Amino Acid	Urea cycle; Arginine and Proline Metabolism	HMDB0000162	-0.732333	0.0159484	0.0159484	1.41435	down	20.238	19.825	20.243	19.954	20.153	19.923	21.185	20.376	20.093	21.185	21.34	20.551
Meta_579	LPC 22:4_sn1	Lipid	Glycerophospholipid (lysophosphatidylcholine)	HMDB0010401	-0.257167	0.0300758	0.0300758	1.20845	down	15.697	15.393	15.715	15.485	15.562	15.366	15.649	15.823	16.014	15.939	15.855	15.481
Meta_598	LPC 26:1	Lipid	Glycerophospholipid (lysophosphatidylcholine)	HMDB0029220	-0.291833	0.023136	0.023136	1.22021	down	12.383	12.511	12.646	12.709	12.832	12.436	12.671	12.847	13.207	12.939	12.938	12.666
Meta_605	SM 34:1;O2|SM 18:1;O2/16:0	Lipid	Sphingolipid Metabolism	HMDB0010169	-0.424667	0.0106528	0.0106528	1.326	down	21.249	21.049	21.203	21.166	21.524	20.716	21.401	21.83	21.724	21.479	21.374	21.647
Meta_616	PC 32:1|PC 16:0_16:1	Lipid	Glycerophospholipid (phosphatidylcholine)	HMDB0007969	-0.307333	0.00840748	0.00840748	1.39167	down	19.687	19.667	19.883	19.647	20.126	19.841	20.048	20.234	20.311	20.06	19.975	20.067
Meta_617	PC 32:0|PC 16:0_16:0	Lipid	Glycerophospholipid (phosphatidylcholine)	HMDB0000564	-0.310667	0.0431053	0.0431053	1.13858	down	19.09	18.682	18.641	18.466	18.861	18.44	18.814	19.36	18.859	18.829	19.048	19.134
Meta_619	LNAPE 18:2/N-18:1	Lipid	Glycerophospholipid ( N-acyl-lysophosphatidylethanolamines)		-0.7195	0.013787	0.013787	1.3953	down	10.911	11.987	11.408	11.732	12.33	11.542	12.381	12.398	12.317	12.448	12.077	12.606
Meta_623	LNAPE 18:1/N-18:0	Lipid	Glycerophospholipid ( N-acyl-lysophosphatidylethanolamines)		-0.3475	0.000405517	0.000405517	1.66646	down	13.508	13.477	13.499	13.566	13.71	13.583	13.743	14.052	13.926	13.923	13.764	14.02
Meta_625	PC 33:1	Lipid	Glycerophospholipid (phosphatidylcholine)		-0.304667	0.00854394	0.00854394	1.40011	down	17.071	16.991	17.232	16.859	17.103	17.238	17.279	17.564	17.613	17.427	17.204	17.235
Meta_630	PC 34:3|PC 16:1_18:2	Lipid	Glycerophospholipid (phosphatidylcholine)	HMDB0008006	-0.461333	0.0276865	0.0276865	1.38476	down	19.167	19.485	19.125	18.643	19.694	19.455	19.782	19.65	19.71	19.799	19.652	19.744
Meta_633	PC 34:1|PC 16:0_18:1	Lipid	Glycerophospholipid (phosphatidylcholine)	HMDB0007972	-0.399833	0.00413377	0.00413377	1.44409	down	21.792	21.572	21.968	21.685	22.082	21.854	22.076	22.482	22.312	22.16	21.973	22.349
Meta_635	PE 38:6|PE 18:2_20:4	Lipid	Glycerophospholipid (phosphatidylethanolamine)	HMDB0009102	-1.97333	0.00665366	0.00665366	1.44994	down	11.218	10.798	10.605	10.043	10.389	12.958	11.642	14.547	12.86	12.466	13.336	13
Meta_638	PC 35:4|PC 15:0_20:4	Lipid	Glycerophospholipid (phosphatidylcholine)	HMDB0007949	-0.615833	0.00845749	0.00845749	1.41253	down	14.426	14.162	14.298	14.281	14.854	14.282	15.109	14.965	15.336	15.042	15.252	14.294
Meta_643	PC 36:5|PC 16:1_20:4	Lipid	Glycerophospholipid (phosphatidylcholine)	HMDB0008015	-0.4785	0.00786502	0.00786502	1.40012	down	17.553	17.196	17.873	17.639	17.486	17.534	18.036	17.855	17.979	18.524	17.723	18.035
Meta_644	PC 36:4|PC 16:0_20:4	Lipid	Glycerophospholipid (phosphatidylcholine)	HMDB0007982	-0.498333	0.00333739	0.00333739	1.55274	down	21.082	20.68	21.229	21.053	21.414	20.926	21.521	21.744	21.572	21.559	21.51	21.468
Meta_647	PC 36:3|PC 16:0_20:3	Lipid	Glycerophospholipid (phosphatidylcholine)	HMDB0007981	-0.303333	0.0336549	0.0336549	1.18589	down	20.33	19.948	20.661	20.29	20.559	20.372	20.53	20.796	20.705	20.816	20.414	20.719
Meta_651	PE 40:7|PE 18:1_22:6	Lipid	Glycerophospholipid (phosphatidylethanolamine)	HMDB0009078	-0.9455	0.00488756	0.00488756	1.44522	down	11.299	11.029	11.505	11.674	12.436	11.776	12.751	12.687	12.779	12.588	12.866	11.721
Meta_654	PC 38:7_2	Lipid	Glycerophospholipid (phosphatidylcholine)		-0.472333	0.0408963	0.0408963	1.13646	down	14.827	14.164	15.198	14.917	15.287	14.629	15.182	15.602	15.471	15.397	15.306	14.898
Meta_655	PC 38:6|PC 16:0_22:6	Lipid	Glycerophospholipid (phosphatidylcholine)	HMDB0007991	-0.400833	0.016292	0.016292	1.26904	down	20.526	20.056	20.649	20.578	20.831	20.333	20.68	21.242	20.918	20.865	20.733	20.94
Meta_657	PC 38:5|PC 18:1_20:4	Lipid	Glycerophospholipid (phosphatidylcholine)	HMDB0008114	-0.873333	0.000100775	0.000100775	1.7576	down	18.231	17.799	18.209	17.874	18.523	18.084	18.867	19.042	19.195	19.167	18.89	18.799
Meta_658	PC 38:4|PC 18:0_20:4	Lipid	Glycerophospholipid (phosphatidylcholine)	HMDB0008048	-0.459	0.00195639	0.00195639	1.51875	down	20.536	20.208	20.425	20.521	20.765	20.237	20.696	21.202	20.858	20.926	20.847	20.917
Meta_659	PC 38:3|PC 18:0_20:3	Lipid	Glycerophospholipid (phosphatidylcholine)	HMDB0008047	-0.3595	0.0229999	0.0229999	1.24319	down	19.717	19.227	19.752	19.355	19.781	19.394	19.66	20.097	20.029	20.107	19.593	19.897
Meta_661	PC 39:5	Lipid	Glycerophospholipid (phosphatidylcholine)		-1.56167	0.00425209	0.00425209	1.50122	down	10.406	10.355	10.934	11.032	10.908	8.811	11.498	12.184	12.085	12.481	11.744	11.824
Meta_662	PC 39:4	Lipid	Glycerophospholipid (phosphatidylcholine)		-0.625	0.013161	0.013161	1.3418	down	14.626	13.733	14.552	14.31	14.929	14.212	14.765	15.417	15.059	15.198	14.998	14.675
Meta_665	PC 40:7|PC 18:1_22:6	Lipid	Glycerophospholipid (phosphatidylcholine)	HMDB0008123	-0.834333	0.000580118	0.000580118	1.64713	down	16.697	16.38	16.589	16.261	16.997	16.615	17.238	17.668	17.737	17.706	17.173	17.023
Meta_667	PC 40:5	Lipid	Glycerophospholipid (phosphatidylcholine)	HMDB0008056	-0.6885	3.8982e-05	3.8982e-05	1.78828	down	16.165	15.75	15.958	15.841	16.224	16.06	16.532	16.847	16.757	16.721	16.738	16.534
Meta_668	PC 40:4|PC 18:0_22:4	Lipid	Glycerophospholipid (phosphatidylcholine)	HMDB0008054	-0.5215	0.0161284	0.0161284	1.34298	down	15.975	15.728	15.986	15.714	16	15.653	16.019	16.99	16.489	16.387	15.974	16.326
Meta_67	Guanidinoacetic acid	Amino Acid	Creatine Metabolism	HMDB0000128	-0.616333	1.48394e-05	1.48394e-05	1.87199	down	15.769	15.824	15.817	15.736	15.793	15.895	16.358	16.351	16.268	16.605	16.41	16.54
Meta_671	PC 42:8|PC 20:2_22:6	Lipid	Glycerophospholipid (phosphatidylcholine)	HMDB0008354	-1.7005	0.00263035	0.00263035	1.6796	down	11.519	11.102	10.203	9.368	11.199	11.036	12.515	12.223	12.471	12.862	12.23	12.329
Meta_672	PI 38:4	Lipid	Glycerophospholipid (phosphatidylinositol)	HMDB0009815	-0.500833	0.0352013	0.0352013	1.22359	down	16.673	16.807	16.183	15.879	16.783	16.631	17.284	17.135	17.221	17.141	16.754	16.426
Meta_68	L-Valine	Amino Acid	Leucine, Isoleucine and Valine Metabolism	HMDB0000883	-0.399	0.000428978	0.000428978	1.70702	down	22.397	22.512	22.541	22.527	22.377	22.409	23.009	22.745	22.737	23.061	22.864	22.741
Meta_69	Betaine	Amino Acid	Glycine, Serine and Threonine Metabolism	HMDB0000043	-0.7925	0.00113987	0.00113987	1.61258	down	18.938	18.677	18.569	18.535	18.911	19.082	19.721	19.961	19.598	19.556	18.946	19.685
Meta_80	Nicotinamide	Cofactors and Vitamins	Nicotinate and Nicotinamide Metabolism	HMDB0001406	-0.579167	0.022588	0.022588	1.20906	down	17.808	18.214	18.367	18.484	18.444	18.639	19.049	19.185	19.357	18.193	18.624	19.023
Meta_96	L-Pipecolic Acid	Amino Acid	Lysine Metabolism	HMDB0000716	-0.300833	0.0225684	0.0225684	1.25643	down	17.956	18.056	18.388	17.881	18.074	18.114	18.223	18.672	18.362	18.399	18.53	18.088
Meta_1	Urea	Amino Acid	Urea cycle; Arginine and Proline Metabolism	HMDB0000294	-0.185833	0.211518	0.211518	0.78395	unchanged	25.027	25.492	24.78	25.147	24.861	25.158	24.91	25.322	25.503	25.462	25.082	25.301
Meta_101	TRANS-CINNAMATE	Amino Acid	Phenylalanine Metabolism	HMDB0000930	-0.252833	0.809712	0.809712	0.14966	unchanged	11.48	6.629	10.088	8.387	11.582	9.314	7.697	11.627	10.795	8.587	11.328	8.963
Meta_107	L-Aspartic Acid	Amino Acid	Alanine, Aspartate and Glutamate Metabolism	HMDB0000191	-0.0603333	0.396025	0.396025	0.500299	unchanged	15.668	15.787	15.785	15.797	15.626	15.528	15.664	15.617	15.738	15.898	15.712	15.924
Meta_109	3-Methylindole	Xenobiotics	Natural Product/Food/Plant	HMDB0000466	-0.220333	0.195855	0.195855	0.78	unchanged	17.269	16.899	17.66	17.283	17.801	17.259	17.585	17.694	17.239	17.827	17.693	17.455
Meta_112	Malic Acid	Carbohydrate	Citrate cycle (TCA cycle)	HMDB0000156	0.594833	0.0560335	0.0560335	1.09024	unchanged	18.809	19.109	19.034	19.354	19.132	19.739	19.107	18.011	18.593	18.483	19.403	18.011
Meta_114	5-Hydroxyindole	Xenobiotics	Natural Product/Food/Plant	HMDB0059805	-0.243167	0.691215	0.691215	0.325621	unchanged	10.938	12.097	8.681	10.778	10.894	12.06	9.736	11.751	11.418	11.676	11.308	11.018
Meta_117	P-Octopamine	Xenobiotics	Natural Product/Food/Plant	HMDB0004825	-0.274333	0.114476	0.114476	0.957446	unchanged	20.163	19.883	20.028	19.723	20.041	19.517	20.337	19.726	19.873	20.492	20.385	20.188
Meta_118	Hypoxanthine	Nucleotide	Purine Metabolism, (Hypo)Xanthine/Inosine containing	HMDB0000157	-0.244833	0.434164	0.434164	0.404268	unchanged	14.637	15.248	14.844	15.231	15.827	14.354	15.753	15.032	15.681	14.601	14.806	15.737
Meta_119	1-Methylnicotinamide	Cofactors and Vitamins	Nicotinate and Nicotinamide Metabolism	HMDB0000699	-0.263333	0.170845	0.170845	0.850914	unchanged	16.416	16.163	16.29	15.985	16.336	15.735	16.593	15.92	16.074	16.788	16.706	16.424
Meta_12	Pyruvic Acid	Carbohydrate	Glycolysis, Gluconeogenesis, and Pyruvate Metabolism	HMDB0000243	-0.0336667	0.777048	0.777048	0.161042	unchanged	17.182	16.877	17.147	17.179	17.409	17.408	17.251	17.066	17.563	16.982	17.227	17.315
Meta_121	Phenylethanolamine	Xenobiotics	Chemical	HMDB0001065	-0.162	0.176074	0.176074	0.763609	unchanged	11.881	11.831	12.154	11.96	12.303	11.869	12.205	12.4	12.006	12.215	11.857	12.287
Meta_122	Phosphonoacetate	Xenobiotics	Natural Product/Food/Plant	HMDB0004110	-1.10433	0.0640573	0.0640573	1.13639	unchanged	11.318	9.682	9.37	9.1	10.973	11.206	11.051	11.103	12.138	11.898	12.072	10.013
Meta_123	Urocanate	Amino Acid	Histidine Metabolism	HMDB0062562	0.159667	0.325217	0.325217	0.607821	unchanged	17.041	17.398	17.675	17.523	18.009	17.723	17.208	17.201	17.484	17.395	17.467	17.656
Meta_125	Methylimidazoleacetic acid	Amino Acid	Histidine Metabolism	HMDB0002820	-0.205167	0.294927	0.294927	0.59583	unchanged	14.423	14.896	14.812	15.091	14.603	14.837	14.983	15.519	14.538	14.933	14.608	15.312
Meta_126	Octanoic Acid (C8:0)	Lipid	Medium Chain Fatty Acid	HMDB0000482	-0.388333	0.0869728	0.0869728	1.08441	unchanged	14.645	14.567	14.648	14.631	14.653	14.477	15.376	14.346	14.741	15.09	15.571	14.827
Meta_127	Alpha-Ketoglutaramate	Amino Acid	Alanine, Aspartate and Glutamate Metabolism	HMDB0001552	-0.305167	0.282606	0.282606	0.645111	unchanged	10.434	9.635	10.981	9.857	9.585	10.389	10.386	10.787	10.795	10.316	10.575	9.853
Meta_130	2-Naphthylamine	Xenobiotics	Natural Product/Food/Plant	HMDB0243964	-0.242833	0.172783	0.172783	0.814316	unchanged	18.217	17.816	18.606	18.223	18.746	18.139	18.547	18.637	18.16	18.75	18.689	18.421
Meta_131	Stachydrine	Xenobiotics	Natural Product/Food/Plant	HMDB0004827	0.0471667	0.716285	0.716285	0.262521	unchanged	15.115	14.976	15.008	15.08	15.353	15.219	15.117	15.559	15.105	14.876	14.772	15.039
Meta_133	4-Guanidinobutanoate	Amino Acid	Urea cycle; Arginine and Proline Metabolism	HMDB0003464	0.0323333	0.955376	0.955376	0.0120281	unchanged	10.722	10.849	10.43	11.863	10.677	13.063	12.956	11.175	10.271	11.478	10.883	10.647
Meta_136	Spermidine	Amino Acid	Polyamine Metabolism	HMDB0001257	0.169333	0.307315	0.307315	0.605714	unchanged	16.649	16.789	16.238	16.534	16.762	16.833	16.296	17.006	16.211	16.208	16.419	16.649
Meta_138	L-Glutamine	Amino Acid	Alanine, Aspartate and Glutamate Metabolism	HMDB0000641	-0.224167	0.070017	0.070017	1.04909	unchanged	18.123	17.891	18.5	18.142	18.453	18.228	18.36	18.532	18.277	18.42	18.661	18.432
Meta_139	L-Lysine	Amino Acid	Lysine Metabolism	HMDB0000182	-0.0953333	0.383024	0.383024	0.535823	unchanged	20.313	20.564	20.49	20.405	20.136	20.414	20.642	20.525	20.15	20.596	20.314	20.667
Meta_141	3-Phenylpropionic Acid	Xenobiotics	Benzoate Metabolism	HMDB0000764	-0.356333	0.255349	0.255349	0.740912	unchanged	13.663	12.726	12.491	12.178	12.869	12.619	12.639	12.572	12.996	13.069	13.454	13.954
Meta_147	Xanthine	Nucleotide	Purine Metabolism, (Hypo)Xanthine/Inosine containing	HMDB0000292	0.1275	0.65238	0.65238	0.314623	unchanged	14.57	13.288	14.635	13.591	14.448	13.373	14.029	13.964	13.647	13.665	14.064	13.771
Meta_15	Lactic Acid	Carbohydrate	Glycolysis, Gluconeogenesis, and Pyruvate Metabolism	HMDB0000190	-0.216667	0.066723	0.066723	1.10406	unchanged	23.137	22.782	23.423	22.925	22.938	23.087	23.189	23.244	23.166	23.419	23.358	23.216
Meta_152	2-ketocaprylate	Amino Acid	Leucine, Isoleucine and Valine Metabolism	HMDB0013211	-0.6135	0.125366	0.125366	0.964542	unchanged	13.904	13.63	12.43	13.93	14.493	14.548	14.129	14.254	14.607	14.064	15.173	14.389
Meta_154	Indole-3-acetaldehyde	Amino Acid	Tryptophan Metabolism	HMDB0001190	-0.406833	0.138683	0.138683	0.895126	unchanged	10.287	11.151	10.561	10.934	11.383	11.082	11.233	11.914	10.507	11.565	11.379	11.241
Meta_155	Valerylglycine	Lipid	Fatty Acid Metabolism (Acyl glycines)	HMDB0000927	0.2775	0.0947842	0.0947842	0.91179	unchanged	15.29	15.807	15.265	15.453	15.341	15.832	15.063	15.328	15.254	15.352	15.541	14.785
Meta_156	N-Acetylvaline	Amino Acid	Leucine, Isoleucine and Valine Metabolism	HMDB0011757	0.272167	0.582184	0.582184	0.332	unchanged	12.893	14.321	14.096	15.276	14.002	15.585	13.123	14.246	14.135	14.031	15.14	13.865
Meta_158	Homostachydrine	Xenobiotics	Natural Product/Food/Plant	HMDB0004827	0.45	0.320815	0.320815	0.603	unchanged	12.743	12.856	12.396	12.133	12.501	12.594	13.493	11.91	11.699	12.967	10.783	11.671
Meta_16	Putrescine	Amino Acid	Polyamine Metabolism	HMDB0001414	-0.0948333	0.570466	0.570466	0.331136	unchanged	12.998	13.241	13.108	13.359	13.26	13.583	13.497	13.851	12.964	13.112	13.137	13.557
Meta_160	1,5-Naphthalenediamine	Xenobiotics	Chemical	HMDB0244231	-0.2365	0.196827	0.196827	0.777332	unchanged	17.691	17.261	18.146	17.681	18.205	17.694	17.986	18.177	17.659	18.243	18.158	17.874
Meta_161	3-Hydroxyoctanoate	Lipid	Fatty Acid, Monohydroxy	HMDB0001954	0.132833	0.663765	0.663765	0.174191	unchanged	10.294	10.765	9.4	9.478	10.121	10.757	9.687	9.621	9.949	9.833	10.723	10.205
Meta_162	8-Hydroxyoctanoate	Lipid	Fatty Acid, Monohydroxy	HMDB0061914	0.411833	0.177564	0.177564	0.784702	unchanged	11.553	12.404	11.443	12.124	11.84	12.266	11.299	10.585	12.209	11.398	11.846	11.822
Meta_163	2-HYDROXYOCTANOIC ACID	Lipid	Fatty Acid, Monohydroxy	HMDB0000711	0.303167	0.111582	0.111582	0.935896	unchanged	15.076	15.715	14.966	15.41	15.363	15.396	14.815	14.717	15.5	14.744	14.994	15.337
Meta_165	N,N,N-Trimethyl-5-Aminovalerate	Amino Acid	Lysine Metabolism	HMDB0240732	-0.117333	0.423971	0.423971	0.456645	unchanged	20.052	20.006	20.117	20.279	20.198	20.294	20.221	20.861	20.248	20.152	19.91	20.258
Meta_166	2-Aminocaprylic acid	Xenobiotics	Natural Product/Food/Plant	HMDB0000991	-0.0741667	0.608932	0.608932	0.3502	unchanged	16.02	16.344	15.893	16.149	16.198	16.359	15.833	16.44	16.157	16.007	16.611	16.36
Meta_167	ALLOSE	Carbohydrate	Polysaccharides and Oligosaccharides	HMDB0001151	0.5795	0.220988	0.220988	0.67292	unchanged	17.45	16.3	16.509	17.175	17.355	17.972	16.953	16.64	15.343	17.602	17.111	15.635
Meta_169	Ala-Ala	Peptide	Dipeptide	HMDB0003459	-0.0998333	0.865733	0.865733	0.0516484	unchanged	9.942	8.186	12.003	10.585	10.47	9.33	9.382	10.002	10.413	10.037	10.988	10.293
Meta_171	L-Beta-homolysine	Amino Acid	Other Amino Acid Metabolism		-0.127	0.396612	0.396612	0.4864	unchanged	16.35	16.353	16.472	16.627	16.504	16.621	16.594	17.19	16.565	16.552	16.198	16.59
Meta_177	P-Coumaric Acid	Amino Acid	Tyrosine Metabolism	HMDB0002035	-0.271	0.116502	0.116502	0.951893	unchanged	19.775	19.52	19.654	19.339	19.665	19.139	19.961	19.35	19.485	20.089	20.015	19.818
Meta_18	Glycerol	Lipid	Glycerolipid and Phospholipid Metabolism	HMDB0000131	-0.5035	0.090896	0.090896	1.01575	unchanged	14.562	14.338	14.181	13.494	14.777	14.707	14.891	14.849	15.051	14.114	15.512	14.663
Meta_180	Quinolinate	Cofactors and Vitamins	Nicotinate and Nicotinamide Metabolism	HMDB0000232	-0.2755	0.466796	0.466796	0.491838	unchanged	12.575	12.485	12.883	13.553	13.028	13.896	13.728	12.747	12.336	14.014	14.01	13.238
Meta_181	L-methionine sulfoxide	Amino Acid	Methionine, Cysteine, SAM and Taurine Metabolism	HMDB0002005	-0.364333	0.0587803	0.0587803	1.17792	unchanged	15.779	15.926	16.045	15.906	15.834	15.9	15.652	16.141	16.562	16.676	16.167	16.378
Meta_184	Phosphoenolpyruvate	Carbohydrate	Glycolysis, Gluconeogenesis, and Pyruvate Metabolism	HMDB0000263	-1.06317	0.0639999	0.0639999	1.10136	unchanged	9.836	7.28	9.427	9.385	8.128	10.031	10.377	10.433	9.462	9.91	10.683	9.601
Meta_185	Urate	Nucleotide	Purine Metabolism, (Hypo)Xanthine/Inosine containing	HMDB0000289	-0.170833	0.462208	0.462208	0.46111	unchanged	17.143	16.551	17.462	17.095	17.366	17.438	17.244	16.671	17.595	17.125	17.876	17.569
Meta_188	Decenoate (10:1)	Lipid	Medium Chain Fatty Acid	HMDB0041012	0.321333	0.623518	0.623518	0.322499	unchanged	11.664	11.074	11.173	13.588	12.112	13.805	12.616	11.229	11.369	10.86	11.897	13.517
Meta_191	Glycerol 3-Phosphate	Lipid	Glycerolipid and Phospholipid Metabolism	HMDB0000126	0.115	0.515772	0.515772	0.439411	unchanged	16.434	15.832	16.653	16.274	15.916	16.21	16.193	16.104	16.304	16.251	15.548	16.229
Meta_192	Decanoic Acid (C10:0)	Lipid	Medium Chain Fatty Acid	HMDB0000511	-0.103833	0.820561	0.820561	0.162215	unchanged	17.596	17.572	17.911	17.218	16.7	16.73	18.366	15.763	17.04	18.331	17.534	17.316
Meta_194	N-Acetylleucine	Amino Acid	Leucine, Isoleucine and Valine Metabolism	HMDB0011756	-0.254167	0.409317	0.409317	0.588202	unchanged	11.566	11.589	11.618	11.254	11.337	12.394	12.314	11.634	11.546	12.474	12.348	10.967
Meta_195	N-Acetylisoleucine	Amino Acid	Leucine, Isoleucine and Valine Metabolism	HMDB0061684	0.994333	0.137207	0.137207	0.905789	unchanged	8.716	8.836	8.859	9.064	8.415	9.406	8.711	7.911	8.527	9.627	6.344	6.21
Meta_197	Aconitic Acid	Carbohydrate	Citrate cycle (TCA cycle)	HMDB0000072	0.251833	0.0979151	0.0979151	0.925502	unchanged	17.065	17.332	17.238	17.065	17.073	17.361	16.856	16.823	16.751	17.178	17.399	16.616
Meta_198	Suberate (C8-DC)	Lipid	Fatty Acid, Dicarboxylate	HMDB0000893	0.156167	0.223326	0.223326	0.777236	unchanged	15.313	15.55	15.396	15.466	15.265	15.69	15.469	15.564	15.38	14.868	15.241	15.221
Meta_199	N-Acetyl-L-Aspartic Acid	Amino Acid	Alanine, Aspartate and Glutamate Metabolism	HMDB0000812	0.1065	0.739677	0.739677	0.133492	unchanged	12.853	13.171	12.664	12.334	12.819	13.971	13.43	13.167	12.454	12.922	13.154	12.046
Meta_2	Ethanolamine	Lipid	Glycerolipid and Phospholipid Metabolism	HMDB0000149	0.420833	0.05002	0.05002	1.13567	unchanged	14.192	15.01	14.691	14.244	14.417	14.353	14.275	14.534	13.708	13.81	13.778	14.277
Meta_20	2-Aminopyridine	Xenobiotics	Chemical	HMDB0245026	0.0178333	0.948783	0.948783	0.0617689	unchanged	10.9	11.253	11.891	12.106	12.156	11.847	11.282	11.336	11.61	11.925	11.476	12.417
Meta_200	Ascorbic Acid	Cofactors and Vitamins	Ascorbate and Aldarate Metabolism	HMDB0000044	-0.198	0.645465	0.645465	0.313293	unchanged	15.562	15.52	15.282	16.738	15.69	16.674	16.403	14.926	15.313	16.376	16.699	16.937
Meta_207	Citrulline	Amino Acid	Urea cycle; Arginine and Proline Metabolism	HMDB0000904	-0.244667	0.138505	0.138505	0.865642	unchanged	15.276	15.013	15.447	15.242	15.092	14.725	15.338	15.222	15.372	15.719	15.642	14.97
Meta_208	Serotonin	Amino Acid	Tryptophan Metabolism	HMDB0000259	-0.456833	0.15592	0.15592	0.820557	unchanged	18.08	17.686	18.927	18.94	19.205	18.691	19.009	18.232	19.314	19.081	19.185	19.449
Meta_21	3-Hydroxypyridine	Xenobiotics	Chemical	HMDB0240652	-0.176167	0.214938	0.214938	0.806272	unchanged	14.389	14.182	14.088	14.143	14.496	14.422	14.769	14.004	14.475	14.685	14.332	14.512
Meta_211	4-Hydroxyphenylpyruvic Acid	Amino Acid	Tyrosine Metabolism	HMDB0000707	-0.7315	0.15108	0.15108	0.944835	unchanged	10.955	11.178	10.991	11.535	11.451	11.979	12.531	10.496	11.59	13.469	12.63	11.762
Meta_212	Glucose	Carbohydrate	Glycolysis, Gluconeogenesis, and Pyruvate Metabolism	HMDB0000122	-0.190667	0.131871	0.131871	0.912952	unchanged	17.435	17.102	17.495	17.469	17.724	17.741	17.875	17.739	17.515	17.732	17.776	17.473
Meta_213	Mannose	Carbohydrate	Polysaccharides and Oligosaccharides	HMDB0000169	-0.151167	0.212131	0.212131	0.792409	unchanged	17.323	16.908	17.397	17.117	17.618	17.346	17.407	17.528	17.338	17.613	17.417	17.313
Meta_214	Hydroxyphenyllactic Acid	Amino Acid	Tyrosine Metabolism	HMDB0000755	0.0555	0.767066	0.767066	0.0875323	unchanged	14.613	14.747	13.996	13.746	14.338	14.252	14.388	14.099	14.017	14.603	14.269	13.983
Meta_215	Mannitol/Sorbitol	Carbohydrate	Polysaccharides and Oligosaccharides	HMDB0000247	-0.318833	0.161089	0.161089	0.837352	unchanged	11.569	11.212	11.708	11.61	11.692	11.456	12.255	12.279	11.799	12.193	11.407	11.227
Meta_216	Pyridoxate	Cofactors and Vitamins	Vitamin B6 Metabolism	HMDB0000017	0.240167	0.585675	0.585675	0.310771	unchanged	14.825	14.83	13.312	13.774	12.975	14.119	13.324	13.72	13.347	12.858	14.517	14.628
Meta_217	L-Tyrosine	Amino Acid	Tyrosine Metabolism	HMDB0000158	-0.284	0.08421	0.08421	1.03084	unchanged	22.263	22.005	22.137	21.84	22.176	21.661	22.441	21.878	22.037	22.581	22.516	22.333
Meta_222	Acisoga	Amino Acid	Polyamine Metabolism	HMDB0061384	0.0448333	0.86511	0.86511	0.166968	unchanged	12.378	12.72	12.868	13.07	12.767	13.236	13.243	12.736	12.744	11.913	12.632	13.502
Meta_223	Undecanoic Acid (C11:0)	Lipid	Medium Chain Fatty Acid	HMDB0000947	0.272167	0.66782	0.66782	0.223997	unchanged	10.232	11.094	10.696	11.528	11.283	10.844	10.103	9.508	10.485	13.436	9.957	10.555
Meta_225	P-Cresol Sulfate	Xenobiotics	Benzoate Metabolism	HMDB0011635	-0.343333	0.790977	0.790977	0.146411	unchanged	11.229	16.749	15.369	15.499	13.545	13.079	10.524	14.845	14.85	13.916	17.591	15.804
Meta_226	Azelaic acid	Lipid	Medium Chain Fatty Acid	HMDB0000784	0.184667	0.519089	0.519089	0.436417	unchanged	11.021	11.107	11.811	12.161	11.686	12.339	12.036	11.541	11.082	10.993	11.835	11.53
Meta_227	Azelate (C9-DC)	Lipid	Fatty Acid, Dicarboxylate	HMDB0000784	0.00333333	0.982779	0.982779	0.0726415	unchanged	16.443	16.223	16.737	17.089	16.686	16.932	16.799	16.77	16.473	16.42	16.763	16.865
Meta_228	3-Hydroxydecanoate	Lipid	Fatty Acid, Monohydroxy	HMDB0002203	0.204833	0.511422	0.511422	0.423993	unchanged	12.256	13.277	12.292	12.862	12.822	12.74	12.261	11.873	13.505	12.106	12.261	13.014
Meta_229	10-Hydroxydecanoic acid	Lipid	Fatty Acid, Monohydroxy	HMDB0094656	0.242833	0.422822	0.422822	0.535031	unchanged	14.458	15.398	14.639	15.163	15.044	14.884	14.486	14.338	15.687	14.279	14.145	15.194
Meta_23	2-Piperidinone	Xenobiotics	Natural Product/Food/Plant	HMDB0011749	0.152	0.592196	0.592196	0.388666	unchanged	17.463	17.386	19.091	17.983	17.749	18.061	17.53	17.747	17.927	17.581	17.884	18.152
Meta_230	Indoleacrylic Acid	Amino Acid	Tryptophan Metabolism	HMDB0000734	-0.511833	0.442125	0.442125	0.483129	unchanged	7.897	8.794	9.838	7.188	7.379	9.149	8.884	9.251	7.347	7.719	10.29	9.825
Meta_232	Catechol Sulfate	Xenobiotics	Benzoate Metabolism	HMDB0059724	-0.631667	0.615334	0.615334	0.394437	unchanged	9.552	6.705	6.345	5.565	9.631	10.986	6.122	10.614	7.427	10.534	7.377	10.5
Meta_233	N-Acetylglutamine	Amino Acid	Alanine, Aspartate and Glutamate Metabolism	HMDB0006029	-0.0075	0.976977	0.976977	0.0526992	unchanged	13.163	12.453	13.45	13.202	13.119	13.371	13.42	12.596	12.411	13.665	13.447	13.264
Meta_234	Gly-Leu	Peptide	Dipeptide	HMDB0000759	-0.0233333	0.92224	0.92224	0.0434575	unchanged	11.132	10.899	11.966	11.609	11.804	11.226	11.524	11.495	10.718	11.853	11.673	11.513
Meta_239	N-Acetylmethionine	Amino Acid	Methionine, Cysteine, SAM and Taurine Metabolism	HMDB0011745	-0.3215	0.348737	0.348737	0.626406	unchanged	10.977	11.057	11.738	10.499	11.6	12.352	12.377	11.758	11.395	11.888	11.676	11.058
Meta_240	N-Acetylglutamate	Amino Acid	Alanine, Aspartate and Glutamate Metabolism	HMDB0001138	0.209833	0.570099	0.570099	0.296123	unchanged	11.772	12.741	12.166	12.513	12.957	13.161	12.751	11.699	12.551	13.151	12.617	11.282
Meta_241	3-Indolepropionic Acid	Amino Acid	Tryptophan Metabolism	HMDB0002302	-0.321833	0.697605	0.697605	0.251504	unchanged	12.881	13.059	12.16	11.89	13.2	12.373	10.311	13.641	14.419	11.092	14.994	13.037
Meta_242	Indole-3-Methyl Acetate	Amino Acid	Tryptophan Metabolism	HMDB0029738	0.00633333	0.986706	0.986706	0.0317974	unchanged	9.305	9.371	10.5	11.103	10.02	11.316	10.613	10.381	9.906	10.348	10.326	10.003
Meta_243	Lactoylvaline	Peptide	Pseudodipeptides (N-Lactoyl-amino acids )	HMDB0062181	0.059	0.735399	0.735399	0.167475	unchanged	11.488	11.51	11.763	11.46	11.243	11.649	11.667	11.045	11.58	11.996	11.424	11.047
Meta_246	Phenylacetylglycine	Lipid	Fatty Acid Metabolism (Acyl glycines)	HMDB0000821	0.128667	0.780054	0.780054	0.179341	unchanged	16.65	18.062	16.751	16.553	17.135	15.131	15.573	16.711	16.454	16.9	17.01	16.862
Meta_249	D-Gluconic Acid	Carbohydrate	Pentose phosphate pathway	HMDB0000625	0.254167	0.226861	0.226861	0.715951	unchanged	15.602	15.464	15.448	15.811	15.313	16.396	15.531	15.933	15.238	15.305	15.28	15.222
Meta_25	Alpha-Ketobutyrate	Amino Acid	Methionine, Cysteine, SAM and Taurine Metabolism	HMDB0000005	-0.118667	0.53354	0.53354	0.392656	unchanged	15.478	15.115	15.938	15.223	16.038	15.844	15.783	15.921	15.757	15.529	15.956	15.402
Meta_250	4-Aminohippuric acid	Xenobiotics	Benzoate Metabolism	HMDB0001867	0.459667	0.29971	0.29971	0.603575	unchanged	10.17	12.662	10.505	10.486	10.444	11.011	10.17	10.078	10.211	10.247	11.175	10.639
Meta_252	Cyclo(L-Val-L-Pro)	Peptide	Dipeptide	HMDB0240493	0.1625	0.535021	0.535021	0.3823	unchanged	11.372	11.098	10.905	11.031	10.571	10.25	10.994	10.142	10.169	10.744	11.333	10.87
Meta_253	5-Dodecenoic Acid (C12:1n7)	Lipid	Medium Chain Fatty Acid	HMDB0000529	-0.089	0.799182	0.799182	0.124549	unchanged	16.788	17.843	16.965	17.303	17.248	16.763	16.465	17.003	18.387	16.72	17.057	17.812
Meta_254	Dodecanoic Acid (C12:0)	Lipid	Medium Chain Fatty Acid	HMDB0000638	-0.0698333	0.803193	0.803193	0.143735	unchanged	23.202	23.443	23.461	23.007	22.442	22.542	23.597	22.216	23.33	23.407	22.809	23.157
Meta_255	Cysteine S-sulfate	Amino Acid	Methionine, Cysteine, SAM and Taurine Metabolism	HMDB0000731	-0.545833	0.278482	0.278482	0.710378	unchanged	11.978	12.645	10.99	10.797	13.059	12.46	12.272	13.23	11.978	11.755	13.562	12.407
Meta_256	Octanoylglycine	Lipid	Fatty Acid Metabolism (Acyl glycines)	HMDB0000832	-0.227	0.305286	0.305286	0.688436	unchanged	16.198	16.36	15.777	15.843	16.108	16.926	16.226	16.676	16.624	16.106	16.782	16.16
Meta_257	Sebacate (C10-DC)	Lipid	Fatty Acid, Dicarboxylate	HMDB0000792	0.806333	0.0693072	0.0693072	1.04549	unchanged	16.369	16.624	16.038	17.185	16.492	18.332	16.406	16.084	15.483	15.682	15.864	16.683
Meta_26	Acetoacetic Acid	Lipid	Ketone Bodies	HMDB0000060	0.356667	0.336693	0.336693	0.626714	unchanged	17.159	17.57	17.472	17.018	18.076	17.015	16.104	18.07	17.416	16.242	17.011	17.327
Meta_260	Spermine	Amino Acid	Polyamine Metabolism	HMDB0001256	0.0221667	0.96772	0.96772	0.0445363	unchanged	8.06	9.948	8.455	9.98	7.92	7.388	8.438	8.731	7.51	9.701	8.827	8.411
Meta_262	L-Acetylcarnitine	Lipid	Fatty Acid Metabolism (Acyl Carnitine)	HMDB0000201	0.263167	0.197631	0.197631	0.833992	unchanged	22.36	22.513	22.371	22.588	22.862	22.645	22.114	22.997	22.429	21.846	21.987	22.387
Meta_263	L-Tryptophan	Amino Acid	Tryptophan Metabolism	HMDB0000929	-0.247	0.1529	0.1529	0.863954	unchanged	22.531	22.174	22.93	22.501	23.08	22.602	22.837	23.011	22.551	23.108	23.03	22.763
Meta_264	Hydroxy-N6,N6,N6-Trimethyllysine	Amino Acid	Lysine Metabolism	HMDB0001422	-0.0896667	0.820574	0.820574	0.191734	unchanged	10.412	9.232	10.379	9.213	10.161	10.077	8.49	10.233	10.481	10.521	10.282	10.005
Meta_265	Xanthurenic Acid	Amino Acid	Tryptophan Metabolism	HMDB0000881	0.911333	0.0675818	0.0675818	1.02426	unchanged	10.807	12.242	11.155	11.995	11.668	12.196	9.717	11.81	10.371	11.817	10.844	10.036
Meta_266	Indolelactate	Amino Acid	Tryptophan Metabolism	HMDB0000671	-0.328833	0.0517236	0.0517236	1.15118	unchanged	13.574	13.682	13.711	13.782	13.987	13.861	14.309	14.429	13.613	14.324	13.91	13.985
Meta_270	L-Kynurenine	Amino Acid	Tryptophan Metabolism	HMDB0000684	-0.7495	0.0552767	0.0552767	1.20783	unchanged	16.235	16.032	16.052	15.741	15.661	16.175	15.701	16.855	17.178	17.407	17.32	15.932
Meta_271	3-Indoxyl Sulfate	Amino Acid	Tryptophan Metabolism	HMDB0000682	-0.584167	0.184269	0.184269	0.884467	unchanged	15.364	16.802	15.024	15.281	15.676	16.864	15.422	16.362	16.763	17.159	16.63	16.18
Meta_272	5-Hydroxyindole Sulfate	Amino Acid	Tryptophan Metabolism	HMDB0341278	-0.489167	0.225997	0.225997	0.809957	unchanged	17.723	19.041	17.506	17.824	18.187	19.163	17.715	18.704	19.195	19.479	18.656	18.63
Meta_274	3-Methoxytyrosine	Amino Acid	Tyrosine Metabolism	HMDB0001434	-0.215667	0.564184	0.564184	0.309295	unchanged	10.925	10.927	11.162	11.175	11.304	9.113	10.935	10.965	10.529	11.19	11.303	10.978
Meta_275	1,3-Diphenylguanidine	Xenobiotics	Chemical		0.1315	0.557774	0.557774	0.321594	unchanged	16.148	16.906	16.379	16.081	16.481	17.244	16.274	16.779	16.394	16.24	16.081	16.682
Meta_276	Glycerophosphoethanolamine	Lipid	Glycerolipid and Phospholipid Metabolism	HMDB0000114	0.4485	0.246564	0.246564	0.77334	unchanged	10.538	10.429	10.848	10.765	10.27	10.621	10.13	9.765	10.089	8.833	10.736	11.227
Meta_277	Undecanedioate (C11-DC)	Lipid	Fatty Acid, Dicarboxylate	HMDB0000888	0.1165	0.181382	0.181382	0.837186	unchanged	13.676	13.688	13.892	13.749	13.945	13.935	13.663	13.946	13.794	13.527	13.565	13.691
Meta_278	3-Hydroxylaurate	Lipid	Fatty Acid, Monohydroxy	HMDB0000387	0.200333	0.572439	0.572439	0.356412	unchanged	12.993	14.002	12.458	13.404	13.053	13.338	13.004	12.315	14.16	12.49	12.789	13.288
Meta_279	OMEGA-HYDROXYDODECANOIC ACID	Lipid	Fatty Acid, Monohydroxy	HMDB0002059	0.1395	0.692207	0.692207	0.275322	unchanged	14.65	15.964	14.577	15.235	14.892	14.976	14.584	14.66	15.992	14.317	14.441	15.463
Meta_280	Tyramine O-Sulfate	Amino Acid	Tyrosine Metabolism	HMDB0006409	-0.152167	0.164504	0.164504	0.831828	unchanged	18.603	18.312	18.646	18.648	18.886	18.69	18.879	18.911	18.474	18.899	18.795	18.74
Meta_281	N-Acetylarginine	Amino Acid	Urea cycle; Arginine and Proline Metabolism	HMDB0004620	-0.682667	0.121067	0.121067	0.918399	unchanged	9.656	8.215	9.856	10.223	9.522	9.947	10.246	9.258	10.678	10.964	10.771	9.598
Meta_282	N-Acetylcitrulline	Amino Acid	Urea cycle; Arginine and Proline Metabolism	HMDB0000856	-0.403833	0.382061	0.382061	0.625701	unchanged	11.992	11.467	11.054	10.01	11.529	11.8	10.679	11.788	12.553	12.733	11.461	11.061
Meta_284	Gamma-Glutamylalanine	Peptide	Gamma-glutamyl Amino Acid	HMDB0006248	-0.442	0.0677122	0.0677122	1.11395	unchanged	14.447	13.822	14.344	14.104	13.996	14.318	14.892	14.246	13.884	14.933	15	14.728
Meta_286	5-Hydroxy-L-Tryptophan	Amino Acid	Tryptophan Metabolism	HMDB0000472	-0.634167	0.0975721	0.0975721	0.987898	unchanged	11.889	11.323	11.087	10.179	11.47	10.86	11.95	12.377	12.087	11.614	11.971	10.614
Meta_288	N-Acetyl-L-Tyrosine	Amino Acid	Tyrosine Metabolism	HMDB0000866	-0.109833	0.812331	0.812331	0.202916	unchanged	12.06	11.064	11.767	10.789	10.659	10.752	11.727	10.306	10.315	12.501	12.027	10.874
Meta_29	Alpha-Aminobutyric Acid	Amino Acid	Methionine, Cysteine, SAM and Taurine Metabolism	HMDB0000452	0.393	0.416843	0.416843	0.503817	unchanged	10.978	10.529	11.022	10.718	9.808	11.159	9.994	11.085	9.445	9.348	11.923	10.061
Meta_290	Tetradecadienoate (14:2)	Lipid	Medium Chain Fatty Acid	HMDB0340799	0.382667	0.485417	0.485417	0.44332	unchanged	13.467	13.277	12.879	15.144	13.241	15.192	13.929	12.722	13.421	12.942	13.061	14.829
Meta_291	Myo-Inositol	Lipid	Inositol Metabolism	HMDB0000211	-0.006	0.985143	0.985143	0.0231564	unchanged	14.138	13.385	14.951	14.844	14.308	14.159	14.194	14.469	13.532	14.863	13.935	14.828
Meta_292	3-Hydroxy-l-kynurenine	Amino Acid	Tryptophan Metabolism	HMDB0011631	-0.377833	0.513209	0.513209	0.426465	unchanged	10.829	11.839	11.014	10.652	12.146	11.373	11.484	11.422	12.73	12.674	9.503	12.307
Meta_293	Myristoleic Acid (C14:1n5)	Lipid	Long Chain Fatty Acid	HMDB0002000	-0.197333	0.539304	0.539304	0.351516	unchanged	19.03	19.76	19.354	19.339	19.256	19.051	18.941	19.111	20.739	19.066	19.217	19.9
Meta_294	Dicyclohexylurea	Xenobiotics	Chemical	HMDB0244166	0.0111667	0.963816	0.963816	0.03757	unchanged	13.202	12.061	12.534	11.968	12.55	11.765	12.269	12.72	12.161	12.374	11.995	12.494
Meta_295	Vitamin K1	Cofactors and Vitamins	Vitamin K Metabolism	HMDB0003555	-0.196167	0.343063	0.343063	0.513159	unchanged	14.409	14.095	14.128	14.165	14.055	13.577	14.296	15.012	14.17	13.994	13.894	14.24
Meta_296	2'-Deoxyuridine	Nucleotide	Pyrimidine Metabolism, Uracil containing	HMDB0000012	0.183	0.469792	0.469792	0.470703	unchanged	12.326	12.683	12.702	12.932	12.815	13.22	12.223	12.845	12.378	11.974	12.762	13.398
Meta_298	Myristic Acid (C14:0)	Lipid	Long Chain Fatty Acid	HMDB0000806	0.211167	0.430876	0.430876	0.525314	unchanged	22.374	22.791	22.813	22.451	21.892	21.915	22.348	21.56	22.855	22.204	21.659	22.343
Meta_299	Deoxycytidine	Nucleotide	Pyrimidine Metabolism, Cytidine containing	HMDB0000014	-0.362667	0.203901	0.203901	0.79423	unchanged	11.784	12.335	11.73	11.502	11.791	12.323	11.444	12.759	12.399	11.798	12.407	12.834
Meta_301	Pro-Hydroxy-Pro	Amino Acid	Urea cycle; Arginine and Proline Metabolism	HMDB0006695	-0.288833	0.24682	0.24682	0.706618	unchanged	12.446	13.142	13.311	12.657	13.157	13.743	13.409	13.981	13.376	13.056	13.237	13.13
Meta_306	N,N-Dimethyldodecylamine N-Oxide	Xenobiotics	Natural Product/Food/Plant		-0.214	0.125535	0.125535	0.825168	unchanged	16.819	16.384	16.842	16.842	16.615	16.344	16.758	16.972	16.881	16.761	16.571	17.187
Meta_307	Isobutyrylcarnitine (C4)	Amino Acid	Leucine, Isoleucine and Valine Metabolism	HMDB0000736	-0.0965	0.564102	0.564102	0.460088	unchanged	15.817	15.882	15.089	15.257	15.52	15.895	15.706	15.793	15.467	15.953	15.483	15.637
Meta_308	Butyrylcarnitine	Lipid	Fatty Acid Metabolism (Acyl Carnitine)	HMDB0002013	-0.101333	0.542643	0.542643	0.419175	unchanged	18.804	18.508	18.99	18.327	18.439	19.08	18.836	18.947	18.974	19.015	18.503	18.481
Meta_309	Formylkynurenine	Amino Acid	Tryptophan Metabolism	HMDB0001200	-0.599333	0.0773937	0.0773937	1.07439	unchanged	10.499	10.499	10.65	10.01	10.929	10.458	11.008	11.939	10.158	11.565	10.642	11.329
Meta_31	Hydroxypyruvic Acid	Amino Acid	Glycine, Serine and Threonine Metabolism	HMDB0001352	0.0733333	0.772012	0.772012	0.165012	unchanged	12.526	13.358	12.266	12.297	13.084	12.945	13.185	13.065	12.422	12.135	12.747	12.482
Meta_310	Lactoylphenylalanine	Peptide	Pseudodipeptides (N-Lactoyl-amino acids )	HMDB0062175	-0.319833	0.114973	0.114973	0.986968	unchanged	11.724	11.328	12.007	11.519	11.45	12.332	11.86	11.978	12.189	12.439	11.832	11.981
Meta_311	Cystine	Amino Acid	Methionine, Cysteine, SAM and Taurine Metabolism	HMDB0000192	0.0278333	0.923671	0.923671	0.0677024	unchanged	9.779	9.434	10.267	10.604	10.318	11.08	10.488	9.8	10.794	10.24	10.006	9.987
Meta_312	L-Homocarnosine	Peptide	Hybrid peptide	HMDB0000745	0.135833	0.521351	0.521351	0.405127	unchanged	10.862	10.908	10.281	10.899	10.55	10.951	10.651	10.373	10.704	9.902	11.026	10.98
Meta_314	7,8-Dihydrobiopterin	Cofactors and Vitamins	Folate Metabolism	HMDB0000038	0.1235	0.368025	0.368025	0.459443	unchanged	12.604	12.562	12.12	12.378	12.561	13.018	12.414	12.315	12.32	12.583	12.43	12.44
Meta_315	Thymidine	Nucleotide	Pyrimidine Metabolism, Thymine containing	HMDB0000273	0.308	0.274566	0.274566	0.696341	unchanged	16.014	15.389	15.545	15.755	15.596	15.777	15	15.802	14.951	14.998	15.089	16.388
Meta_316	Anserine	Peptide	Hybrid peptide	HMDB0000194	0.079	0.531571	0.531571	0.467796	unchanged	12.591	12.645	12.853	13.15	12.889	12.786	12.668	12.673	12.894	12.364	12.978	12.863
Meta_317	N,N-Dimethyl-Proline-Proline Betaine	Amino Acid	Urea cycle; Arginine and Proline Metabolism		-0.121833	0.236543	0.236543	0.686645	unchanged	15.789	15.949	16.09	15.996	16.052	15.9	16.056	16.374	16.136	16.074	16.13	15.737
Meta_319	Cytidine	Nucleotide	Pyrimidine Metabolism, Cytidine containing	HMDB0000089	0.00983333	0.956777	0.956777	0.0159782	unchanged	13.089	13.331	12.75	12.684	13.439	13.49	13.029	13.253	13.224	12.671	13.413	13.134
Meta_321	Uridine	Nucleotide	Pyrimidine Metabolism, Uracil containing	HMDB0000296	0.908	0.183469	0.183469	0.841931	unchanged	12.595	11.741	14.463	13.937	13.467	13.208	11.908	11.392	12.349	10.835	13.915	13.564
Meta_323	Tridecanedioic acid	Lipid	Long Chain Fatty Acid	HMDB0002327	0.0805	0.468503	0.468503	0.506205	unchanged	13.265	13.288	13.001	13.469	13.189	13.321	13.211	13.417	13.372	12.869	13.009	13.172
Meta_324	2-Hydroxymyristate	Lipid	Fatty Acid, Monohydroxy	HMDB0002261	0.0161667	0.958963	0.958963	0.0171404	unchanged	13.578	14.658	14.128	13.458	13.42	14.211	14.149	13.598	14.834	13.778	13.815	13.182
Meta_325	4-Hydroxychlorothalonil	Xenobiotics	Chemical	HMDB0240624	-0.264667	0.15908	0.15908	0.878885	unchanged	12.345	11.957	12.341	12.453	12.782	12.732	12.736	12.464	12.613	12.941	13.128	12.316
Meta_329	2-Methylbutyrylcarnitine (C5)	Amino Acid	Leucine, Isoleucine and Valine Metabolism	HMDB0000378	0.121833	0.446422	0.446422	0.485107	unchanged	15.219	15.643	15.151	15.713	15.561	15.203	15.398	15.32	14.814	15.435	15.161	15.631
Meta_33	3-HYDROXYBUTANOIC ACID	Unclassified	Unclassified		0.3915	0.221574	0.221574	0.784419	unchanged	18.602	19.187	18.942	19.469	19.891	18.87	18	19.47	18.986	18.186	18.82	19.15
Meta_330	Isovalerylcarnitine (C5)	Amino Acid	Leucine, Isoleucine and Valine Metabolism	HMDB0000688	-0.205833	0.16478	0.16478	0.862388	unchanged	15.726	16.318	15.663	15.917	16.08	16.137	16.272	16.46	15.825	16.318	16.068	16.133
Meta_335	3-Hydroxybutyrylcarnitine	Lipid	Fatty Acid Metabolism (Acyl Carnitine)	HMDB0013127	0.3505	0.118184	0.118184	0.919146	unchanged	16.853	17.379	16.903	17.273	17.798	17.641	16.785	17.567	17.081	16.719	16.769	16.823
Meta_336	Gamma-Glutamylthreonine	Peptide	Gamma-glutamyl Amino Acid	HMDB0029159	-0.0055	0.977775	0.977775	0.00929096	unchanged	13.11	12.316	12.428	12.725	12.518	12.197	13.022	12.313	12.044	12.647	12.586	12.715
Meta_337	Gamma-Glutamyl-Cysteine	Peptide	Gamma-glutamyl Amino Acid	HMDB0001049	0.339	0.26332	0.26332	0.764618	unchanged	14.512	14.369	14.534	14.675	14.623	14.389	13.913	14.638	14.008	13.413	13.854	15.242
Meta_339	Ser-Phe	Peptide	Dipeptide	HMDB0029046	-0.392833	0.210236	0.210236	0.796829	unchanged	10.384	10.241	9.498	9.194	9.823	10.059	9.536	10.767	10.993	10.3	9.811	10.149
Meta_34	3-Hydroxybutyric Acid	Lipid	Ketone Bodies	HMDB0000011	0.729833	0.0693663	0.0693663	1.10187	unchanged	20.844	21.396	21.172	21.695	22.095	20.957	19.696	21.455	21.011	20.135	20.179	21.304
Meta_340	Palmitoleic Acid (C16:1)	Lipid	Long Chain Fatty Acid	HMDB0003229	0.372667	0.179786	0.179786	0.878014	unchanged	22.284	22.443	22.789	22.394	22.496	22.173	21.656	21.891	23.015	21.702	21.604	22.475
Meta_341	Daidzein	Xenobiotics	Natural Product/Food/Plant	HMDB0003312	0.1035	0.712841	0.712841	0.285483	unchanged	9.219	10.255	10.486	10.967	10.293	10.567	10.502	10.007	10.221	9.852	10.618	9.966
Meta_343	N-Acetylglucosamine	Carbohydrate	Amino sugar and Nucleotide sugar Metabolism	HMDB0000215	0.234	0.188006	0.188006	0.803721	unchanged	13.961	14.695	14.035	14.091	14.264	14.155	13.934	14.011	13.992	13.665	13.683	14.512
Meta_344	Lauroylglycine	Lipid	Fatty Acid Metabolism (Acyl glycines)	HMDB0013272	0.125667	0.805221	0.805221	0.165302	unchanged	11.481	10.98	10.702	10.138	9.333	9.309	10.952	9.314	10.282	9.51	11.38	9.751
Meta_349	Glycerophosphorylcholine	Lipid	Glycerolipid and Phospholipid Metabolism	HMDB0000086	0.348167	0.147165	0.147165	0.930218	unchanged	15.891	15.496	16.511	16.244	15.801	15.484	15.692	15.355	15.656	15.625	14.98	16.03
Meta_35	3-Hydroxyisobutyrate	Amino Acid	Leucine, Isoleucine and Valine Metabolism	HMDB0000336	-0.234	0.200271	0.200271	0.7523	unchanged	20.894	20.736	20.855	20.791	21.436	20.784	20.755	21.665	21.098	20.884	21.331	21.167
Meta_350	Glucose 6-Phosphate/Fructose 6-Phosphate	Carbohydrate	Glycolysis, Gluconeogenesis, and Pyruvate Metabolism	HMDB0001401	-0.623	0.126008	0.126008	0.885594	unchanged	14.559	14.061	15.874	15.575	15.045	15.322	15.682	14.597	15.481	15.896	16.283	16.235
Meta_355	Gamma-Glutamylisoleucine	Peptide	Gamma-glutamyl Amino Acid	HMDB0011170	-0.167833	0.130152	0.130152	0.924761	unchanged	15.053	14.829	15.016	14.921	14.989	14.728	15.107	14.988	14.856	15.242	15.418	14.932
Meta_356	Methylmalonylcarnitine	Lipid	Fatty Acid Metabolism (Acyl Carnitine)	HMDB0062735	-0.6515	0.0756971	0.0756971	1.10456	unchanged	14.192	14.217	13.381	14.181	14.373	14.203	15.222	14.34	13.579	15.411	15.162	14.742
Meta_357	3-Hydroxyisovalerylcarnitine	Amino Acid	Leucine, Isoleucine and Valine Metabolism	HMDB0062555	0.308	0.212251	0.212251	0.742011	unchanged	15.634	16.122	15.575	15.647	15.496	16.275	15.444	16.336	15.464	15.414	14.949	15.294
Meta_358	Ile-Met	Peptide	Dipeptide	HMDB0028913	-0.3385	0.243397	0.243397	0.791994	unchanged	10.129	10.318	10.307	9.904	10.275	10.095	10.259	9.468	10.423	10.973	11.202	10.734
Meta_359	Lauryl sulfate	Unclassified	Unclassified		-0.210167	0.173188	0.173188	0.788118	unchanged	14.987	14.219	14.787	14.556	14.839	14.645	14.934	14.798	14.956	14.478	15.13	14.998
Meta_36	L-Serine	Amino Acid	Glycine, Serine and Threonine Metabolism	HMDB0000187	0.263	0.284738	0.284738	0.706616	unchanged	13.312	13.698	13.532	14.048	14.316	13.639	13.176	14.059	13.502	12.825	13.693	13.712
Meta_363	Retinol (Vitamin A)	Cofactors and Vitamins	Vitamin A Metabolism	HMDB0000305	0.145	0.554082	0.554082	0.391987	unchanged	15.844	15.126	16.213	15.561	15.914	15.285	15.439	15.083	16.102	15.438	15.893	15.118
Meta_365	16-Hydroxyhexadecanoic acid	Lipid	Fatty Acid, Monohydroxy	HMDB0006294	0.764167	0.0767575	0.0767575	1.08478	unchanged	15.598	16.483	16.458	16.227	15.806	16.629	15.751	15.612	15.091	14.534	14.826	16.802
Meta_366	2-Hydroxypalmitate	Lipid	Fatty Acid, Monohydroxy	HMDB0031057	0.073	0.796396	0.796396	0.162865	unchanged	12.097	12.843	12.281	12.136	11.974	12.213	11.932	12.202	13.274	12.28	11.878	11.54
Meta_368	Lauryl diethanolamine	Lipid	Endocannabinoid (N-acylethanolamine)		-0.287833	0.137139	0.137139	0.845243	unchanged	18.82	18.233	18.944	18.716	18.445	18.518	18.615	19.008	18.885	18.935	18.486	19.474
Meta_369	6-Phosphogluconic Acid	Carbohydrate	Pentose phosphate pathway	HMDB0001316	1.66767	0.0900519	0.0900519	1.01677	unchanged	12.563	12.466	12.628	13.168	13.01	13.697	12.309	7.516	12.072	11.682	12.93	11.017
Meta_37	Choline	Lipid	Glycerolipid and Phospholipid Metabolism	HMDB0000097	-0.0358333	0.776716	0.776716	0.117629	unchanged	22.988	22.787	23.181	22.748	22.909	22.639	22.858	23.172	22.916	22.822	22.55	23.149
Meta_370	Gamma-Glutamylglutamine	Peptide	Gamma-glutamyl Amino Acid	HMDB0011738	-0.858167	0.0639512	0.0639512	1.04414	unchanged	11.993	10.551	12.755	12.393	11.904	12.326	12.691	13.47	11.625	12.976	13.074	13.235
Meta_371	Glutarylcarnitine (C5-DC)	Amino Acid	Lysine Metabolism	HMDB0013130	-0.7605	0.285779	0.285779	0.659031	unchanged	13.991	13.43	14.798	15.941	14.275	15.151	16.574	14.494	13.212	16.43	16.483	14.956
Meta_374	Terbucarb	Xenobiotics	Chemical		-0.069	0.812216	0.812216	0.194505	unchanged	11.324	11.426	11.678	10.04	10.718	11.174	11.282	10.47	11.469	11.102	11.119	11.332
Meta_379	Oleic Acid (C18:1)	Lipid	Long Chain Fatty Acid	HMDB0000207	0.3315	0.130532	0.130532	0.958939	unchanged	23.82	23.76	24.296	23.866	23.746	23.763	23.526	23.304	24.277	23.461	23.005	23.689
Meta_380	N1-Methyladenosine	Nucleotide	Purine Metabolism, Adenine containing	HMDB0003331	-0.1865	0.368297	0.368297	0.521671	unchanged	11.779	12.185	12.285	12.643	11.943	11.833	12.291	11.925	11.895	12.688	12.26	12.728
Meta_382	P-Cresol Glucuronide	Amino Acid	Tyrosine Metabolism	HMDB0011686	0.600667	0.678676	0.678676	0.287547	unchanged	11.871	16.065	14.906	16.127	12.236	11.531	8.328	13.642	13.226	12.685	15.976	15.275
Meta_384	Stearamide	Lipid	Fatty Acid Metabolism (Fatty Amide)	HMDB0034146	-0.171167	0.278927	0.278927	0.63251	unchanged	14.834	15.118	14.876	14.775	14.966	14.736	14.946	15.395	15.297	14.935	14.509	15.25
Meta_385	Xanthosine	Nucleotide	Purine Metabolism, (Hypo)Xanthine/Inosine containing	HMDB0000299	0.271667	0.43326	0.43326	0.515653	unchanged	13.365	11.767	13.351	12.087	13.338	12.236	12.238	12.752	12.826	12.092	12.341	12.265
Meta_388	Octanoylcarnitine	Lipid	Fatty Acid Metabolism (Acyl Carnitine)	HMDB0000791	0.296	0.277153	0.277153	0.647665	unchanged	13.784	14.707	13.123	14.027	13.787	13.937	13.674	13.941	13.898	13.462	13.672	12.942
Meta_390	Sedoheptulose 7-Phosphate	Carbohydrate	Pentose phosphate pathway	HMDB0001068	-0.274667	0.609065	0.609065	0.313013	unchanged	11.058	11.091	12.543	12.407	11.405	12.468	12.665	10.169	12.854	12.19	12.967	11.775
Meta_391	Ophthalmate	Peptide	Small peptide	HMDB0005765	-0.174333	0.685703	0.685703	0.292529	unchanged	11.29	11.795	11.659	12	9.936	12.297	11.368	10.705	11.632	12.404	11.98	11.934
Meta_393	13-HODE + 9-HODE	Lipid	Fatty Acid, Monohydroxy	HMDB0004667	0.245167	0.365091	0.365091	0.529244	unchanged	12.269	12.682	12.262	11.894	11.524	11.83	12.158	10.924	12.012	12.197	11.671	12.028
Meta_396	2-Hydroxyoleate	Lipid	Fatty Acid, Monohydroxy		-0.0993333	0.606821	0.606821	0.31214	unchanged	10.817	10.568	11.137	10.344	10.877	10.656	11.315	10.324	11.049	10.582	11.043	10.682
Meta_397	Ricinoleic Acid	Lipid	Fatty Acid, Monohydroxy	HMDB0034297	0.282	0.0765197	0.0765197	1.05741	unchanged	15.535	16.365	15.863	15.607	15.734	15.737	15.566	15.622	15.739	15.382	15.288	15.552
Meta_398	(9Z,12R)-12-Hydroxyoctadec-9-enoic acid	Lipid	Fatty Acid, Monohydroxy	HMDB0034297	0.260667	0.237754	0.237754	0.742286	unchanged	15.793	16.829	16.249	16.033	15.818	16.051	15.735	16.055	16.219	15.628	15.39	16.182
Meta_399	Cysteinylglycine Disulfide	Amino Acid	Glutathione Metabolism	HMDB0000709	0.482667	0.0609239	0.0609239	1.09061	unchanged	10.854	11.154	11.288	11.656	10.797	11.219	10.872	10.185	11.136	11.012	10.825	10.042
Meta_4	Propanoic Acid	Carbohydrate	Propanoate Metabolism	HMDB0000237	0.0141667	0.952447	0.952447	0.0611251	unchanged	12.609	12.564	12.217	11.492	12.437	12.781	12.32	11.751	12.566	12.315	12.718	12.345
Meta_401	7-Methylguanosine	Nucleotide	Purine Metabolism, Guanine containing	HMDB0001107	-0.032	0.805025	0.805025	0.194507	unchanged	11.489	12	11.755	11.845	11.92	11.946	11.716	11.909	11.454	12.101	11.867	12.1
Meta_403	Perfluorobutane Sulfonic Acid	Xenobiotics	Chemical	HMDB0246220	-0.00316667	0.986715	0.986715	0.0261407	unchanged	15.181	14.868	15.358	15.001	15.298	15.293	15.66	15.706	14.82	14.829	15.036	14.967
Meta_404	2-Hydroxystearate	Lipid	Fatty Acid, Monohydroxy	HMDB0062549	0.183833	0.487749	0.487749	0.374373	unchanged	12.26	12.386	12.091	11.679	11.76	12.812	11.794	11.82	12.88	11.991	11.846	11.554
Meta_405	Palmitoyl ethanolamide	Lipid	Endocannabinoid (N-acylethanolamine)	HMDB0002100	0.0888333	0.661908	0.661908	0.2841	unchanged	15.833	15.917	15.768	15.801	15.062	15.376	15.049	15.622	15.319	15.408	15.827	15.999
Meta_406	Sphingosine	Lipid	Sphingolipid Metabolism	HMDB0000252	0.0578333	0.852695	0.852695	0.0569621	unchanged	16.843	15.531	15.894	14.8	15.63	15.277	15.337	15.438	15.373	15.952	15.781	15.747
Meta_407	Eicosapentaenoic Acid (C20:5n3 EPA)	Lipid	Long Chain Fatty Acid	HMDB0001999	0.369833	0.287575	0.287575	0.675733	unchanged	17.435	16.724	18.269	17.771	17.572	17.668	17.538	16.778	17.818	17.732	16.198	17.156
Meta_408	12-HETE	Lipid	Eicosanoid	HMDB0006111	0.185667	0.211825	0.211825	0.813476	unchanged	20.235	20.469	21.077	20.541	20.808	20.395	20.552	20.191	20.391	20.484	20.375	20.418
Meta_409	Arachidonic Acid (C20:4n6)	Lipid	Long Chain Fatty Acid	HMDB0001043	0.0515	0.828741	0.828741	0.186837	unchanged	21.339	20.792	22.022	21.718	21.689	21.556	21.548	21.309	22.041	21.612	20.88	21.417
Meta_410	Monoerucin	Xenobiotics	Natural Product/Food/Plant		-0.189	0.777772	0.777772	0.135892	unchanged	11.267	10.231	10.461	10.482	8.209	10.255	11.65	9.341	11.794	8.716	10.337	10.201
Meta_411	Asp-Gly-Leu	Peptide	Small peptide		0.3155	0.0881119	0.0881119	1.01343	unchanged	11.448	11.229	10.961	11.497	11.263	11.248	10.378	11.195	11.37	10.84	11.1	10.87
Meta_412	Benzyldodecyldimethylammonium	Xenobiotics	Drug		-0.516	0.396366	0.396366	0.468035	unchanged	15.645	13.545	15.329	14.111	13.848	12.794	16.466	14.749	13.798	14.204	14.43	14.721
Meta_413	Eicosatrienoic Acid (C20:3n3)	Lipid	Long Chain Fatty Acid	HMDB0002925	0.509667	0.0571631	0.0571631	1.12846	unchanged	19.623	19.46	20.299	19.675	19.605	19.638	19.422	18.693	19.986	19.352	18.771	19.018
Meta_414	Epigallocatechin	Xenobiotics	Natural Product/Food/Plant	HMDB0001871	0.0151667	0.900943	0.900943	0.0685877	unchanged	15.641	16.256	16.119	15.778	15.787	16.147	15.94	16.171	15.776	15.912	15.81	16.028
Meta_415	Eicosadienoic Acid (C20:2n6)	Lipid	Long Chain Fatty Acid	HMDB0005060	0.383167	0.129603	0.129603	0.948734	unchanged	18.016	17.788	18.295	17.782	17.636	17.887	17.965	17.187	18.279	17.418	17.009	17.247
Meta_416	Glutathione	Amino Acid	Glutathione Metabolism	HMDB0000125	-0.809167	0.153858	0.153858	0.77124	unchanged	9.688	11.46	10.526	10.78	11.291	9.422	11.51	12.729	11.973	10.46	10.061	11.289
Meta_417	N-Acetylneuraminic Acid	Carbohydrate	Amino sugar and Nucleotide sugar Metabolism	HMDB0000230	0.105167	0.721357	0.721357	0.216366	unchanged	9.157	9.451	9.812	9.599	8.653	9.591	9.812	8.924	9.349	9.662	9.576	8.309
Meta_418	Fructosylysine	Xenobiotics	Natural Product/Food/Plant	HMDB0252495	-0.3675	0.434059	0.434059	0.516825	unchanged	14.978	14.42	14.78	15.067	13.906	14.671	15.605	14.209	13.39	15.94	15.219	15.664
Meta_419	Mestranol	Xenobiotics	Drug	HMDB0015446	-0.344333	0.30348	0.30348	0.614456	unchanged	11.92	10.764	11.35	11.156	11.362	10.792	11.421	11.078	11.206	11.05	11.982	12.673
Meta_420	Octadecadienedioate (C18:2-DC)	Lipid	Fatty Acid, Dicarboxylate	HMDB0000782	0.105	0.573974	0.573974	0.337668	unchanged	13.838	14.355	13.88	13.571	13.401	13.906	14.255	13.395	13.78	13.569	13.565	13.757
Meta_422	Gamma-Glutamyltyrosine	Peptide	Gamma-glutamyl Amino Acid	HMDB0011741	-0.2615	0.291196	0.291196	0.682464	unchanged	15.469	14.803	15.251	14.87	15.238	14.672	15.386	14.667	14.777	15.789	15.66	15.593
Meta_423	FA 18:2+2O	Lipid	Fatty Acid Metabolism ( Oxidized fatty acid)		0.416833	0.0564896	0.0564896	1.07016	unchanged	12.985	13.44	12.989	12.549	12.756	13.189	12.817	12.31	13.122	12.185	12.61	12.363
Meta_426	N2,N2-Dimethylguanosine	Nucleotide	Purine Metabolism, Guanine containing	HMDB0004824	-0.2635	0.23539	0.23539	0.755832	unchanged	12.818	12.266	12.676	12.184	12.504	12.05	12.822	12.182	12.174	13.11	13.04	12.751
Meta_427	Decadienoylcarnitine	Lipid	Fatty Acid Metabolism (Acyl Carnitine)	HMDB0241094	0.386833	0.0521708	0.0521708	1.07549	unchanged	11.19	11.522	11.116	11.3	10.915	11.346	10.467	11.086	10.719	11.446	10.752	10.598
Meta_43	Pyrrole-2-Carboxylic Acid	Xenobiotics	Benzoate Metabolism	HMDB0004230	-0.0778333	0.89979	0.89979	0.00986024	unchanged	6.092	5.803	9.125	6.951	6.459	5.919	6.095	7.733	7.249	5.954	6.3	7.485
Meta_430	FA 18:1+2O	Unclassified	Unclassified		0.488333	0.0942432	0.0942432	0.988007	unchanged	15.386	16.077	14.701	15.066	14.536	14.9	14.433	14.568	14.749	14.52	14.35	15.116
Meta_431	Decenoylcarnitine	Lipid	Fatty Acid Metabolism (Acyl Carnitine)	HMDB0241072	0.5835	0.372969	0.372969	0.547265	unchanged	12.407	11.725	11.209	13.917	12.228	14.26	12.239	12.222	11.041	11.502	11.555	13.686
Meta_432	Decanoylcarnitine	Lipid	Fatty Acid Metabolism (Acyl Carnitine)	HMDB0000651	0.197667	0.36685	0.36685	0.533843	unchanged	14.605	15.503	14.095	14.677	14.575	14.763	14.452	14.473	14.918	14.477	14.336	14.376
Meta_433	12-HEPE	Lipid	Eicosanoid	HMDB0010202	0.360667	0.123028	0.123028	0.890316	unchanged	17.052	16.849	17.547	16.652	16.825	16.517	16.674	16.106	16.493	16.932	16.958	16.115
Meta_435	12-OxoETE	Unclassified	Unclassified		0.167667	0.734831	0.734831	0.16057	unchanged	14.669	13.754	14.63	14.376	15.159	14.443	14.024	13.168	13.334	15.043	15.989	14.467
Meta_436	8-HETE	Unclassified	Unclassified		0.1065	0.420174	0.420174	0.518987	unchanged	21.783	21.847	22.376	22.045	22.315	22.012	22.142	21.743	22.037	22.007	22.124	21.686
Meta_437	Linoleoyl ethanolamide	Lipid	Endocannabinoid (N-acylethanolamine)	HMDB0012252	-0.0703333	0.822977	0.822977	0.183436	unchanged	11.441	10.881	11.238	9.963	10.836	10.082	10.379	10.232	11.172	11.395	10.861	10.824
Meta_438	Dodecylbenzenesulfonic acid	Xenobiotics	Chemical	HMDB0031031	-0.343667	0.294711	0.294711	0.619318	unchanged	14.243	13.527	14.811	13.825	13.833	14.496	14.922	14.526	13.795	13.69	15.058	14.806
Meta_44	Cytosine	Nucleotide	Pyrimidine Metabolism, Cytidine containing	HMDB0000630	-0.18	0.193993	0.193993	0.814678	unchanged	15.624	15.562	15.399	15.328	15.856	15.825	15.457	16.041	15.759	15.568	15.858	15.991
Meta_440	Oleoyl ethanolamide	Lipid	Endocannabinoid (N-acylethanolamine)	HMDB0002088	0.1615	0.424007	0.424007	0.565041	unchanged	13.188	13.557	13.554	13.422	13.579	12.966	12.962	13.643	13.686	13.056	12.669	13.281
Meta_441	Docosahexaenoic Acid (C22:6n3 DHA)	Lipid	Long Chain Fatty Acid	HMDB0002183	0.306667	0.168344	0.168344	0.877401	unchanged	21.031	20.586	21.733	21.316	20.91	20.947	20.905	20.63	21.264	20.929	20.385	20.57
Meta_442	Docosapentaenoic Acid (C22:5n6 DPA)	Lipid	Long Chain Fatty Acid	HMDB0006528	0.188	0.527445	0.527445	0.417121	unchanged	18.368	18.287	18.669	18.219	18.017	18.579	18.604	18.436	18.93	18.275	17.403	17.363
Meta_444	Adrenic Acid (C22:4n6)	Lipid	Long Chain Fatty Acid	HMDB0002226	0.274	0.272814	0.272814	0.718214	unchanged	17.174	17.187	17.722	17.494	17.265	17.544	17.455	17.112	17.874	17.192	16.488	16.621
Meta_445	Glycerophosphoinositol	Lipid	Glycerolipid and Phospholipid Metabolism	HMDB0011649	0.36	0.0576887	0.0576887	1.13353	unchanged	10.993	10.736	11.66	11.42	11.34	11.04	10.838	10.465	10.984	10.839	11.132	10.771
Meta_446	13,16,19-Docosatrienoic Acid (C22:3n3)	Lipid	Long Chain Fatty Acid	HMDB0002823	-0.158833	0.620977	0.620977	0.334012	unchanged	15.001	14.626	15.061	14.314	14.711	14.924	15.168	14.569	15.974	15.345	14.481	14.053
Meta_447	13,16-Docosadienoic Acid (C22:2n6)	Lipid	Long Chain Fatty Acid	HMDB0061714	0.512833	0.0699838	0.0699838	1.0431	unchanged	14.904	14.772	15.092	14.717	14.028	15.184	14.876	13.739	14.802	14.153	14.019	14.031
Meta_449	Erucamide	Lipid	Fatty Acid Metabolism (Fatty Amide)	HMDB0244507	-0.12	0.808766	0.808766	0.129579	unchanged	19.034	18.364	17.353	18.114	18.092	18.146	19.308	18.46	19.655	17.776	16.919	17.705
Meta_45	Histamine	Amino Acid	Histidine Metabolism	HMDB0000870	0.2055	0.628867	0.628867	0.360781	unchanged	14.987	16.546	16.586	17.081	17.096	16.14	16.542	15.541	16.143	15.862	15.819	17.296
Meta_450	Monoolein	Xenobiotics	Natural Product/Food/Plant	HMDB0011567	-0.130667	0.253343	0.253343	0.666188	unchanged	13.481	13.066	13.456	13.337	13.307	13.13	13.364	13.466	13.196	13.526	13.255	13.754
Meta_452	5-Dodecenoylcarnitine	Lipid	Fatty Acid Metabolism (Acyl Carnitine)	HMDB0241212	0.3475	0.188948	0.188948	0.771317	unchanged	13.808	14.652	13.232	13.846	14.343	13.722	13.024	13.797	13.978	13.562	13.473	13.684
Meta_453	Lauroylcarnitine	Lipid	Fatty Acid Metabolism (Acyl Carnitine)	HMDB0002250	0.0991667	0.640038	0.640038	0.33482	unchanged	17.2	17.136	17.686	17.013	17.673	16.834	16.666	17.555	17.217	16.952	16.978	17.579
Meta_454	Corticosterone	Lipid	Corticosteroids	HMDB0001547	0.0443333	0.94158	0.94158	0.021887	unchanged	15.289	13.744	14.532	14.498	15.557	13.62	13.219	15.424	14.636	16.167	14.436	13.092
Meta_455	C-Glycosyltryptophan	Amino Acid	Tryptophan Metabolism	HMDB0240296	-0.0666667	0.50932	0.50932	0.418407	unchanged	13.822	14.207	13.943	14.04	14.021	14.315	14.054	14.447	14.074	14.037	14.067	14.069
Meta_456	Tetradecadienoylcarnitine (C14:2)	Lipid	Fatty Acid Metabolism (Acyl Carnitine)	HMDB0241376	0.241833	0.323687	0.323687	0.650892	unchanged	13.681	13.363	13.984	13.599	14.244	13.037	13.173	13.78	13.011	13.221	13.313	13.959
Meta_459	Riboflavin	Cofactors and Vitamins	Vitamin B2 Metabolism	HMDB0000244	0.0968333	0.692953	0.692953	0.209205	unchanged	9.892	10.75	10.233	10.496	10.653	10.888	10.038	10.925	9.795	10.765	10.162	10.646
Meta_46	Uracil	Nucleotide	Pyrimidine Metabolism, Uracil containing	HMDB0000300	0.1625	0.272762	0.272762	0.739833	unchanged	16.908	17.193	17.674	17.654	17.573	17.631	17.259	17.26	17.357	17.117	17.37	17.295
Meta_461	LPA 14:0_sn2	Lipid	Glycerophospholipid (lysophosphatidic acid)	HMDB0114765	0.0815	0.804454	0.804454	0.145603	unchanged	11.71	12.111	11.464	10.961	11.339	11.202	11.8	11.45	12.074	11.209	11.605	10.16
Meta_462	LPA 14:0_sn1	Lipid	Glycerophospholipid (lysophosphatidic acid)	HMDB0114765	0.054	0.821022	0.821022	0.154328	unchanged	15.764	16.122	15.658	15.235	15.338	15.188	15.794	15.462	16.123	15.277	15.483	14.842
Meta_463	Sphinganine-1-Phosphate	Lipid	Sphingolipid Metabolism	HMDB0001383	-0.487833	0.0780496	0.0780496	0.945599	unchanged	17.659	16.738	17.628	17.231	17.364	16.883	18.256	18.211	17.932	17.088	17.374	17.569
Meta_465	N6-Succinyladenosine	Nucleotide	Purine Metabolism, Adenine containing	HMDB0000912	0.157167	0.670793	0.670793	0.241144	unchanged	12.126	11.725	12.725	12.183	13.641	12.115	11.912	12.038	11.719	13.217	12.059	12.627
Meta_466	Oxotetradecenoylcarnitine (C14:2-O)	Lipid	Fatty Acid Metabolism (Acyl Carnitine)	HMDB0241429	0.6745	0.121452	0.121452	0.927089	unchanged	10.73	11.241	10.15	10.441	10.303	11.038	8.993	11.194	10.209	9.504	9.338	10.618
Meta_468	4-Cholesten-3-One	Lipid	Sterol	HMDB0000921	0.0455	0.854467	0.854467	0.0837004	unchanged	11.759	12.692	12.41	11.272	12.324	11.9	12.04	11.897	12.283	12.326	11.552	11.986
Meta_469	Deoxycholic Acid	Lipid	Bile Acid	HMDB0000626	1.00617	0.205841	0.205841	0.715801	unchanged	14.373	15.234	11.222	11.506	14.111	14.083	11.919	12.718	12.957	11.721	13.03	12.147
Meta_470	Hyodeoxycholic Acid	Lipid	Bile Acid	HMDB0000733	0.510667	0.511771	0.511771	0.382614	unchanged	11.969	12.651	11.7	10.967	8.042	12.723	10.844	10.525	10.828	10.463	11.541	10.787
Meta_474	7-Oxocholesterol	Lipid	Sterol	HMDB0000501	1.15717	0.135576	0.135576	0.976494	unchanged	16.068	17.137	16.863	17.009	17.031	17.317	15.879	16.256	16.525	12.595	16.818	16.409
Meta_475	7alpha-Hydroxy-cholesterol	Lipid	Sterol	HMDB0001496	-0.299333	0.144848	0.144848	0.892011	unchanged	19.201	19.176	19.471	19.146	19.187	19.768	19.296	19.36	20.134	19.313	20.072	19.57
Meta_476	LPA 16:1_sn2	Lipid	Glycerophospholipid (lysophosphatidic acid)		0.083	0.712117	0.712117	0.232731	unchanged	14.449	14.89	14.681	14.086	14.269	14.277	14.644	14.277	14.973	14.301	14.314	13.645
Meta_477	LPA 16:1_sn1	Lipid	Glycerophospholipid (lysophosphatidic acid)		-0.181833	0.342916	0.342916	0.576875	unchanged	16.445	16.42	16.972	16.495	16.658	16.662	17.013	16.477	17.355	16.959	16.637	16.302
Meta_478	b-Muricholic Acid	Lipid	Bile Acid	HMDB0000415	1.63733	0.0821729	0.0821729	0.985947	unchanged	14.958	15.161	13.944	14.336	13.317	16.058	10.711	14.22	14.39	12.996	14.657	10.976
Meta_479	Cholic Acid	Lipid	Bile Acid	HMDB0000619	0.300833	0.710067	0.710067	0.171849	unchanged	14.028	13.611	12.982	13.466	12.135	15.468	13.667	13.212	13.836	14.072	14.793	10.305
Meta_48	Fumaric Acid	Carbohydrate	Citrate cycle (TCA cycle)	HMDB0000134	0.3465	0.112684	0.112684	0.923207	unchanged	14.608	15.021	14.855	15.081	14.914	15.391	14.987	14.227	14.722	14.43	15.193	14.232
Meta_480	Leu-Leu-Tyr	Peptide	Small peptide	HMDB0304804	-0.160167	0.390664	0.390664	0.522002	unchanged	13.266	12.906	13.67	13.659	13.712	13.899	13.768	13.804	13.821	13.825	13.635	13.22
Meta_481	LPA 16:0_sn1	Lipid	Glycerophospholipid (lysophosphatidic acid)	HMDB0007853	-0.161833	0.127249	0.127249	0.855393	unchanged	21.2	21.096	21.632	21.343	21.322	21.297	21.467	21.472	21.682	21.6	21.238	21.402
Meta_482	LPA 16:0_sn2	Lipid	Glycerophospholipid (lysophosphatidic acid)	HMDB0007849	-0.065	0.674	0.674	0.222011	unchanged	18.07	18.08	18.73	18.266	18.167	18.171	18.25	18.3	18.677	18.559	17.926	18.162
Meta_483	N6-Threonylcarbamoyladenosine	Nucleotide	Purine Metabolism, Adenine containing	HMDB0041623	-0.1405	0.373971	0.373971	0.573348	unchanged	11.719	11.95	11.795	11.538	11.756	12.011	11.715	12.384	11.614	11.838	11.767	12.294
Meta_484	DEHP	Xenobiotics	Chemical	HMDB0249243	-0.273	0.0544514	0.0544514	1.0597	unchanged	12.738	12.749	13.371	12.911	12.852	12.946	13.211	13.058	13.417	13.309	12.881	13.329
Meta_485	LPA 17:1	Unclassified	Unclassified		-0.286667	0.342646	0.342646	0.585833	unchanged	12.65	12.544	13.154	12.56	11.672	12.687	12.761	12.396	13.578	13.339	12.575	12.338
Meta_486	LPA 17:0_(1)	Lipid	Glycerophospholipid (lysophosphatidic acid)		-0.149333	0.485727	0.485727	0.428715	unchanged	13.359	13.201	13.811	13.473	13.137	13.097	13.301	13.304	13.899	14.131	13.321	13.018
Meta_487	LPA 17:0_(2)	Lipid	Glycerophospholipid (lysophosphatidic acid)		-0.0838333	0.670157	0.670157	0.223253	unchanged	14.047	13.778	14.753	14.259	13.814	13.794	13.889	13.961	14.363	14.49	13.908	14.337
Meta_488	Linoleylcarnitine	Lipid	Fatty Acid Metabolism (Acyl Carnitine)	HMDB0006469	0.279167	0.131403	0.131403	0.856742	unchanged	15.545	16.182	15.271	15.526	15.52	15.926	15.276	15.315	15.656	15.063	15.707	15.278
Meta_489	LPG O-13:1	Unclassified	Unclassified		0.320667	0.665659	0.665659	0.306	unchanged	11.648	12.616	12.047	13.18	10.899	13.338	13.769	13.364	10.086	10.476	11.965	12.144
Meta_490	Oleoylcarnitine	Lipid	Fatty Acid Metabolism (Acyl Carnitine)	HMDB0005065	-0.8975	0.386421	0.386421	0.506745	unchanged	17.041	12.018	17.964	17.631	17.625	16.539	16.651	17.096	17.159	17.098	17.424	18.775
Meta_491	Cysteine-glutathione disulfide	Amino Acid	Glutathione Metabolism	HMDB0250707	-0.606	0.487663	0.487663	0.473372	unchanged	12.554	7.66	11.443	10.541	11.553	13.249	11.663	12.18	11.471	12.186	11.295	11.841
Meta_492	Stearoylcarnitine	Lipid	Fatty Acid Metabolism (Acyl Carnitine)	HMDB0000848	0.6805	0.637327	0.637327	0.357322	unchanged	16.512	16.849	17.055	16.98	16.866	12.359	16.66	16.691	16.612	16.508	9.569	16.498
Meta_493	Alpha-Tocopherol	Cofactors and Vitamins	Tocopherol Metabolism	HMDB0001893	-0.186167	0.544	0.544	0.305756	unchanged	14.648	14.629	15.365	15.026	15.05	13.908	14.858	15.025	14.663	15.061	14.286	15.85
Meta_494	LPA 18:3_sn1	Lipid	Glycerophospholipid (lysophosphatidic acid)	HMDB0114744	0.375833	0.153562	0.153562	0.867312	unchanged	13.895	13.779	14.524	14.579	13.549	14.077	14.018	13.169	13.956	14.227	13.44	13.338
Meta_495	LPA 18:2_sn1	Lipid	Glycerophospholipid (lysophosphatidic acid)	HMDB0007856	0.216333	0.139134	0.139134	0.900193	unchanged	20.673	20.52	20.948	20.642	20.418	20.547	20.609	20.219	20.667	20.666	20.057	20.232
Meta_497	LPA 18:1_sn1	Lipid	Glycerophospholipid (lysophosphatidic acid)	HMDB0007855	-0.1145	0.542624	0.542624	0.350562	unchanged	19.702	19.747	20.419	19.886	19.737	19.852	20.014	19.729	20.534	20.291	19.596	19.866
Meta_498	LPA 18:1_sn2	Lipid	Glycerophospholipid (lysophosphatidic acid)	HMDB0007855	-0.141	0.223618	0.223618	0.692623	unchanged	19.389	19.324	19.875	19.531	19.518	19.519	19.657	19.633	19.94	19.804	19.409	19.559
Meta_50	Ketoisovaleric Acid	Amino Acid	Leucine, Isoleucine and Valine Metabolism	HMDB0000019	0.274167	0.200529	0.200529	0.743944	unchanged	15.155	15.654	15.104	15.525	15.655	16.22	15.309	15.032	15.456	14.88	15.501	15.49
Meta_500	LPE O-16:1	Lipid	Glycerophospholipid (lysophosphatidylethanolamine)		0.016	0.911228	0.911228	0.132409	unchanged	16.853	17.387	17.639	17.444	17.633	17.016	17.29	17.17	17.34	17.304	17.426	17.346
Meta_501	LPA 18:0_sn1	Lipid	Glycerophospholipid (lysophosphatidic acid)	HMDB0007854	-0.227	0.293863	0.293863	0.636401	unchanged	19.779	19.889	20.295	19.847	19.959	19.901	20.027	20.067	20.338	20.452	19.416	20.732
Meta_502	LPA 18:0_sn2	Lipid	Glycerophospholipid (lysophosphatidic acid)	HMDB0007850	-0.0116667	0.961273	0.961273	0.0133916	unchanged	16.426	16.43	17.38	17.121	16.561	16.644	16.597	16.609	16.895	17.261	16.13	17.14
Meta_503	LPE P-16:0	Lipid	Glycerophospholipid (lysophosphatidylethanolamine)	HMDB0011152	0.159833	0.425094	0.425094	0.567007	unchanged	17.153	17.581	18.207	17.917	17.88	17.167	17.459	17.178	17.544	17.617	17.514	17.634
Meta_504	LPE O-16:0	Lipid	Glycerophospholipid (lysophosphatidylethanolamine)		-0.00583333	0.969328	0.969328	0.0446854	unchanged	14.531	14.666	15.193	14.854	15.208	14.474	14.884	14.818	15.076	14.838	14.756	14.589
Meta_506	Arachidonoylcarnitine	Lipid	Fatty Acid Metabolism (Acyl Carnitine)	HMDB0006455	0.141833	0.439776	0.439776	0.505104	unchanged	14.263	14.959	14.298	14.113	14.326	13.847	14.362	14.422	14.25	14.076	13.943	13.902
Meta_507	LPA 19:1_sn1	Lipid	Glycerophospholipid (lysophosphatidic acid)		0.004	0.987139	0.987139	0.0669803	unchanged	12.114	11.672	12.795	12.393	11.587	11.65	11.771	11.81	12.362	12.32	11.62	12.304
Meta_508	LPA 19:1_sn2	Lipid	Glycerophospholipid (lysophosphatidic acid)		-0.244	0.617079	0.617079	0.294352	unchanged	10.959	9.922	11.691	11.047	8.981	10.99	10.338	10.358	11.973	11.057	10.662	10.666
Meta_509	Dihomo-Linolenoylcarnitine (C20:3n6)	Lipid	Fatty Acid Metabolism (Acyl Carnitine)		-1.2865	0.050866	0.050866	1.17597	unchanged	11.333	7.778	8.637	9.739	10.207	9.418	11.101	11.047	10.762	10.234	10.666	11.021
Meta_51	3-Methyl-2-Oxobutyrate	Amino Acid	Leucine, Isoleucine and Valine Metabolism	HMDB0000019	0.252333	0.104002	0.104002	0.921432	unchanged	18.699	19.064	18.552	18.871	18.951	19.367	18.648	18.463	18.773	18.438	18.773	18.895
Meta_510	LPE 16:1_sn1	Lipid	Glycerophospholipid (lysophosphatidylethanolamine)	HMDB0011504	-0.0678333	0.729457	0.729457	0.29287	unchanged	14.372	14.707	14.619	14.202	14.234	15.248	14.486	14.632	14.884	14.797	14.78	14.21
Meta_511	LPE P-17:0	Lipid	Glycerophospholipid (lysophosphatidylethanolamine)		0.00133333	0.996505	0.996505	0.0344388	unchanged	10.998	12.3	11.803	12.062	11.494	11.058	11.881	10.815	12.168	11.923	11.653	11.267
Meta_512	5-O-Methylvisammioside	Xenobiotics	Natural Product/Food/Plant		-0.336667	0.192258	0.192258	0.760092	unchanged	16.59	16.331	16.533	16.851	17.241	16.009	16.447	17.127	16.595	17.352	16.668	17.386
Meta_514	LPA 20:4_sn2	Lipid	Glycerophospholipid (lysophosphatidic acid)	HMDB0114742	-0.0745	0.764323	0.764323	0.135538	unchanged	13.988	13.785	14.599	14.439	14.304	13.647	14.604	13.793	14.643	14.566	13.969	13.634
Meta_515	LPA 20:4_sn1	Lipid	Glycerophospholipid (lysophosphatidic acid)	HMDB0114742	-0.183667	0.388139	0.388139	0.496384	unchanged	17.392	17.099	17.865	17.694	17.698	17.338	17.926	17.438	18.196	17.992	17.518	17.118
Meta_516	LPA 20:3_sn1	Lipid	Glycerophospholipid (lysophosphatidic acid)		0.155167	0.587349	0.587349	0.347693	unchanged	16.408	16.133	17.116	16.616	16.351	16.398	16.477	15.569	17.062	16.937	16.038	16.008
Meta_517	LPA 20:2_sn1	Lipid	Glycerophospholipid (lysophosphatidic acid)	HMDB0114758	-0.111167	0.575176	0.575176	0.317886	unchanged	17.455	17.5	18.214	17.655	17.429	17.606	17.742	17.499	18.314	18.038	17.313	17.62
Meta_518	LPE P-18:2	Lipid	Glycerophospholipid (lysophosphatidylethanolamine)		0.0371667	0.808036	0.808036	0.230653	unchanged	12.752	12.599	13.072	12.909	13.281	12.391	12.9	12.666	13.083	12.682	12.717	12.733
Meta_519	LPE O-18:2	Unclassified	Unclassified		0.0918333	0.658504	0.658504	0.324149	unchanged	15.017	15.664	15.991	15.703	16.013	15.177	15.529	15.054	15.644	15.405	15.845	15.537
Meta_520	LPE P-18:1	Lipid	Glycerophospholipid (lysophosphatidylethanolamine)	HMDB0240599	0.1365	0.578087	0.578087	0.411162	unchanged	15.349	16.051	16.436	16.29	16.529	15.384	15.86	15.427	16.129	15.904	16.008	15.892
Meta_521	LPE P-18:0	Lipid	Glycerophospholipid (lysophosphatidylethanolamine)	HMDB0240598	0.0045	0.981051	0.981051	0.10417	unchanged	16.717	17.153	17.504	17.397	17.23	16.594	16.772	17.132	17.552	17.022	16.944	17.146
Meta_523	LPC 14:0_sn1	Lipid	Glycerophospholipid (lysophosphatidylcholine)	HMDB0010379	0.1095	0.58809	0.58809	0.355497	unchanged	20.761	21.025	20.699	20.296	20.389	20.165	20.691	20.524	20.897	20.286	20.4	19.88
Meta_524	LPE 17:0	Lipid	Glycerophospholipid (lysophosphatidylethanolamine)		-0.22	0.156855	0.156855	0.866556	unchanged	14.495	14.488	14.6	14.411	14.291	14.331	14.451	14.834	14.97	14.977	14.217	14.487
Meta_525	LPE O-18:0	Lipid	Glycerophospholipid (lysophosphatidylethanolamine)		-0.018	0.916809	0.916809	0.00671894	unchanged	16.15	15.951	16.546	16.3	16.463	15.749	15.807	16.388	16.57	16.334	16.016	16.152
Meta_526	LPE 18:3_sn2	Lipid	Glycerophospholipid (lysophosphatidylethanolamine)	HMDB0011478	0.4095	0.173798	0.173798	0.782532	unchanged	14.538	14.76	14.836	14.766	13.604	15.243	14.59	14.003	14.121	14.824	13.905	13.847
Meta_527	LPE 18:2_sn1	Lipid	Glycerophospholipid (lysophosphatidylethanolamine)	HMDB0011507	0.2375	0.275295	0.275295	0.638705	unchanged	19.623	19.703	19.46	19.223	18.717	19.861	19.563	19.352	19.078	19.247	18.72	19.202
Meta_529	LPA 22:6	Lipid	Glycerophospholipid (lysophosphatidic acid)	HMDB0114755	0.078	0.762268	0.762268	0.245143	unchanged	16.664	15.948	17.349	17.101	16.656	16.508	16.774	16.365	17.097	16.961	16.156	16.405
Meta_533	LPA 22:5_sn1	Unclassified	Unclassified		-0.0375	0.880173	0.880173	0.0527328	unchanged	12.921	12.997	13.538	13.221	12.669	13.02	13.117	13.013	13.906	13.337	12.371	12.847
Meta_534	LPE O-20:5	Lipid	Glycerophospholipid (lysophosphatidylethanolamine)		0.113667	0.632023	0.632023	0.36877	unchanged	13.263	14.078	14.273	14.265	14.282	13.231	13.748	13.391	14.053	13.852	13.86	13.806
Meta_535	LPE O-20:4	Lipid	Glycerophospholipid (lysophosphatidylethanolamine)		-0.286833	0.116285	0.116285	0.860737	unchanged	14.131	14.458	14.865	14.841	14.794	14.142	14.478	14.887	15.077	14.758	14.815	14.937
Meta_537	LPC 16:1_sn2	Lipid	Glycerophospholipid (lysophosphatidylcholine)	HMDB0010383	-0.199167	0.187006	0.187006	0.793614	unchanged	20.86	20.932	21.337	20.774	21.079	20.972	21.279	21.065	21.567	21.414	21.006	20.818
Meta_538	LPC 16:1_sn1	Lipid	Glycerophospholipid (lysophosphatidylcholine)	HMDB0010383	-0.0268333	0.898906	0.898906	0.0295665	unchanged	13.045	13.176	13.206	13.148	13.17	13.074	13.417	12.83	13.968	12.875	12.635	13.255
Meta_541	Taurohyodeoxycholic Acid	Lipid	Bile Acid, taurine conjungate		0.306833	0.65295	0.65295	0.205739	unchanged	15.225	13.83	11.952	13.179	14.619	13.4	13.334	12.06	14.124	15.264	12.744	12.838
Meta_542	LPE 20:5_sn1	Lipid	Glycerophospholipid (lysophosphatidylethanolamine)	HMDB0011519	-0.211833	0.573243	0.573243	0.399808	unchanged	14.34	14.433	14.528	14.412	13.503	15.107	15.016	14.335	14.729	15.64	14.382	13.492
Meta_543	LPE 20:5_sn2	Lipid	Glycerophospholipid (lysophosphatidylethanolamine)	HMDB0011519	-0.0548333	0.901232	0.901232	0.11412	unchanged	13.823	14.332	12.982	13.552	12.765	13.516	14.072	14.094	13.231	14.228	13.776	11.898
Meta_546	LPE 20:2_sn1	Lipid	Glycerophospholipid (lysophosphatidylethanolamine)	HMDB0011513	-0.419333	0.132864	0.132864	0.965487	unchanged	13.688	13.376	13.441	12.656	12.685	13.987	13.807	13.832	13.998	13.929	13.582	13.201
Meta_548	LPC 17:1_(1)	Lipid	Glycerophospholipid (lysophosphatidylcholine)		-0.1385	0.52369	0.52369	0.412021	unchanged	17.197	17.068	17.584	16.934	16.712	17.327	17.344	17.058	17.848	17.638	16.992	16.773
Meta_549	LPE 20:1_sn1	Lipid	Glycerophospholipid (lysophosphatidylethanolamine)	HMDB0011512	-0.243833	0.279132	0.279132	0.740196	unchanged	15.061	14.997	15	14.259	14.698	15.694	15.178	15.366	15.461	15.129	15.031	15.007
Meta_55	Prolinamide	Xenobiotics	Natural Product/Food/Plant	HMDB0253910	0.281333	0.175674	0.175674	0.833051	unchanged	14.353	14.444	14.127	14.383	13.968	14.186	13.625	14.511	13.937	14.265	13.365	14.07
Meta_550	LPC 17:0_(2)	Lipid	Glycerophospholipid (lysophosphatidylcholine)	HMDB0012108	-0.0141667	0.937377	0.937377	0.0280513	unchanged	19.588	19.416	19.945	19.476	19.634	19.297	19.411	19.63	20.063	19.926	19.171	19.24
Meta_551	Taurocholic Acid	Lipid	Bile Acid, taurine conjungate	HMDB0000036	-0.4115	0.574189	0.574189	0.357738	unchanged	17.296	13.774	14.886	15.628	14.911	14.731	16.053	14.02	16.511	16.982	14.058	16.071
Meta_552	Taurohyocholic Acid	Lipid	Bile Acid, taurine conjungate	HMDB0258742	0.1555	0.769528	0.769528	0.156672	unchanged	16.877	14.2	14.98	15.484	15.014	14.832	14.827	14.219	16.083	16.282	14.614	14.429
Meta_553	LPC 18:2_sn1	Lipid	Glycerophospholipid (lysophosphatidylcholine)	HMDB0010386	-0.282	0.74786	0.74786	0.15411	unchanged	15.122	17.473	16.087	15.663	17.26	14.907	18.458	17.127	14.713	15.239	14.486	18.181
Meta_554	LPC 18:1_sn2	Lipid	Glycerophospholipid (lysophosphatidylcholine)	HMDB0061701	0.083	0.469076	0.469076	0.493444	unchanged	19.886	19.765	20.211	19.839	19.928	19.789	20.011	19.814	19.948	19.93	19.413	19.804
Meta_555	LPC 18:1_sn1	Lipid	Glycerophospholipid (lysophosphatidylcholine)	HMDB0002815	-0.0783333	0.515928	0.515928	0.390786	unchanged	23.134	23.259	23.558	23.089	23.457	23.219	23.389	23.333	23.64	23.549	23.037	23.238
Meta_557	LPC 18:0_sn1	Lipid	Glycerophospholipid (lysophosphatidylcholine)	HMDB0010384	-0.0956667	0.410693	0.410693	0.46748	unchanged	23.822	23.696	24.018	23.709	23.883	23.697	23.823	24.239	23.982	23.938	23.513	23.904
Meta_558	LPC 18:0_sn2	Lipid	Glycerophospholipid (lysophosphatidylcholine)	HMDB0011128	0.0278333	0.859903	0.859903	0.147206	unchanged	20.964	20.818	21.36	21.064	20.983	20.809	20.816	21.257	21.163	21.31	20.533	20.752
Meta_560	LPE 22:5_(1)	Lipid	Glycerophospholipid (lysophosphatidylethanolamine)	HMDB0011524	-0.571333	0.0688791	0.0688791	1.07197	unchanged	15.281	14.952	15.061	14.805	14.872	16.162	15.361	16.58	16.017	15.56	15.406	15.637
Meta_561	LPE 22:4_sn2	Lipid	Glycerophospholipid (lysophosphatidylethanolamine)	HMDB0011493	-0.172833	0.381792	0.381792	0.536172	unchanged	15.04	14.918	15.472	14.804	14.669	15.152	15.158	15.189	15.764	15.338	14.962	14.681
Meta_562	LPC 19:1_sn2	Lipid	Glycerophospholipid (lysophosphatidylcholine)		-0.277833	0.267544	0.267544	0.685603	unchanged	16.145	15.89	16.5	15.816	15.942	16.05	16.275	16.52	16.95	16.757	15.88	15.628
Meta_563	LPC 19:0_sn2	Lipid	Glycerophospholipid (lysophosphatidylcholine)		0.0275	0.890194	0.890194	0.118957	unchanged	19.091	18.546	19.569	19.06	19.36	18.956	18.896	19.34	19.408	19.318	18.741	18.714
Meta_564	LPC 20:5_sn1	Lipid	Glycerophospholipid (lysophosphatidylcholine)	HMDB0010397	0.207167	0.555456	0.555456	0.375896	unchanged	18.029	17.881	18.66	18.338	17.542	17.728	18.071	17.068	18.41	18.818	17.215	17.353
Meta_565	LPC 20:5_sn2	Lipid	Glycerophospholipid (lysophosphatidylcholine)	HMDB0010397	0.1435	0.607993	0.607993	0.326381	unchanged	13.906	14.158	13.762	13.783	13.789	13.119	14.16	13.553	13.718	13.975	13.7	12.55
Meta_566	LPC 20:4_sn1	Lipid	Glycerophospholipid (lysophosphatidylcholine)	HMDB0010395	-0.173	0.31598	0.31598	0.580018	unchanged	22.285	21.988	22.667	22.367	22.54	22.103	22.669	22.336	22.835	22.78	22.302	22.066
Meta_567	LPC 20:3_sn2	Lipid	Glycerophospholipid (lysophosphatidylcholine)	HMDB0010393	0.102	0.638172	0.638172	0.290626	unchanged	21.146	20.761	21.437	20.926	20.956	21.007	21.069	20.507	21.566	21.329	20.669	20.481
Meta_568	LPC 20:2_sn1	Lipid	Glycerophospholipid (lysophosphatidylcholine)	HMDB0010392	0.0185	0.935379	0.935379	0.0508561	unchanged	18.758	18.896	19.139	18.534	18.546	18.46	18.721	18.508	19.356	19.16	18.335	18.142
Meta_569	LPC 20:1_sn2	Lipid	Glycerophospholipid (lysophosphatidylcholine)	HMDB0010391	-0.196333	0.222874	0.222874	0.714801	unchanged	15.078	15.25	15.579	14.872	15.565	15.147	15.651	15.611	15.631	15.485	15.088	15.203
Meta_570	LPC 20:1_sn1	Lipid	Glycerophospholipid (lysophosphatidylcholine)	HMDB0010391	-0.201833	0.138553	0.138553	0.888473	unchanged	18.874	18.871	19.099	18.5	18.964	19.021	19.083	19.221	19.444	19.033	18.974	18.785
Meta_571	LPC 20:0_sn2	Lipid	Glycerophospholipid (lysophosphatidylcholine)	HMDB0010390	-0.670833	0.365803	0.365803	0.616275	unchanged	15.324	14.514	15.767	15.44	14.963	15.074	15.518	15.033	15.216	19.124	14.931	15.285
Meta_572	LPC 20:0_sn1	Lipid	Glycerophospholipid (lysophosphatidylcholine)	HMDB0010390	0.135667	0.286063	0.286063	0.760234	unchanged	19.515	19.307	19.816	19.838	19.491	19.446	19.63	19.555	19.606	19.125	19.26	19.423
Meta_575	LPC 22:6_sn1	Lipid	Glycerophospholipid (lysophosphatidylcholine)	HMDB0010404	-0.0148333	0.93237	0.93237	0.0556026	unchanged	18.72	18.429	18.99	18.535	18.666	18.65	18.811	18.276	19.222	18.921	18.505	18.344
Meta_576	LPC 22:6_sn2	Lipid	Glycerophospholipid (lysophosphatidylcholine)	HMDB0010404	0.112333	0.598365	0.598365	0.39345	unchanged	21.519	20.936	22.124	21.849	21.689	21.314	21.589	21.394	21.8	21.679	21.05	21.245
Meta_577	LPC 22:5_(1)	Lipid	Glycerophospholipid (lysophosphatidylcholine)	HMDB0010402	-0.102333	0.682363	0.682363	0.232483	unchanged	18.437	18.291	18.801	18.445	17.944	18.557	18.486	18.808	19.237	18.702	17.925	17.931
Meta_578	LPI 16:0	Lipid	Glycerophospholipid (lysophosphatidylinositiol)	HMDB0061695	0.0975	0.686391	0.686391	0.323643	unchanged	12.039	11.836	12.727	12.391	11.449	11.599	11.55	11.845	12.354	11.928	11.639	12.14
Meta_580	LPC 22:1	Lipid	Glycerophospholipid (lysophosphatidylcholine)	HMDB0010399	-0.0786667	0.552502	0.552502	0.337732	unchanged	16.382	16.602	16.818	16.56	16.923	16.794	17.042	16.674	17.029	16.535	16.792	16.479
Meta_581	LPC 22:0	Lipid	Glycerophospholipid (lysophosphatidylcholine)	HMDB0010398	-0.0398333	0.705408	0.705408	0.159484	unchanged	16.728	16.724	17.068	16.97	16.893	16.878	16.892	17.181	17.169	16.788	16.778	16.692
Meta_582	Bilirubin (Z,Z)	Cofactors and Vitamins	Hemoglobin and Porphyrin Metabolism	HMDB0000054	-0.3315	0.403112	0.403112	0.529854	unchanged	14.711	14.5	13.544	13.576	14.234	13.554	13.549	13.877	14.814	13.62	14.933	15.315
Meta_583	Bilirubin (E,E)	Cofactors and Vitamins	Hemoglobin and Porphyrin Metabolism	HMDB0240584	-0.195833	0.517565	0.517565	0.420368	unchanged	13.304	12.999	12.45	12.369	12.992	12.401	12.281	12.74	12.965	12.526	13.23	13.948
Meta_585	LPC 24:6	Lipid	Glycerophospholipid (lysophosphatidylcholine)		0.0403333	0.83347	0.83347	0.15777	unchanged	14.277	14.008	14.439	14.374	13.623	14.496	14.003	14.363	14.699	14.111	13.864	13.935
Meta_586	LPI 18:1	Lipid	Glycerophospholipid (lysophosphatidylinositiol)	HMDB0061693	0.673333	0.0561538	0.0561538	1.14355	unchanged	12.431	12.514	13.489	12.828	12.214	11.647	11.596	11.356	12.204	12.234	11.428	12.265
Meta_588	LPC 24:4	Lipid	Glycerophospholipid (lysophosphatidylcholine)		0.119833	0.533479	0.533479	0.427282	unchanged	13.227	13.304	13.695	13.192	13.584	13.138	13.501	13.104	13.602	13.378	12.522	13.314
Meta_589	LPC 24:2	Lipid	Glycerophospholipid (lysophosphatidylcholine)		-0.156	0.160849	0.160849	0.788038	unchanged	13.336	13.714	13.745	13.361	13.564	13.463	13.794	13.711	13.951	13.555	13.428	13.68
Meta_59	2-Hydroxy-2-methylbutyric acid	Lipid	Fatty Acid, Monohydroxy	HMDB0001987	-0.111	0.42819	0.42819	0.527689	unchanged	16.738	16.499	16.653	16.345	16.994	17.03	16.961	17.134	16.693	16.738	16.721	16.678
Meta_590	LPC 24:1	Lipid	Glycerophospholipid (lysophosphatidylcholine)	HMDB0010406	-0.0956667	0.302575	0.302575	0.61057	unchanged	16.108	16.051	16.381	16.159	16.397	16.439	16.401	16.332	16.597	16.248	16.273	16.258
Meta_591	LPC 24:0_sn1	Lipid	Glycerophospholipid (lysophosphatidylcholine)	HMDB0010405	-0.241667	0.057125	0.057125	1.04203	unchanged	16.376	16.392	16.574	16.495	16.534	16.238	16.537	17.018	16.926	16.51	16.48	16.588
Meta_592	LPC 24:0_sn2	Unclassified	Unclassified		-0.2415	0.20139	0.20139	0.687602	unchanged	12.874	12.486	12.855	12.807	12.925	12.308	12.939	13.49	13.213	12.547	12.827	12.688
Meta_593	Glutathione Disulfide (GSSG)	Amino Acid	Glutathione Metabolism	HMDB0003337	-0.0441667	0.75814	0.75814	0.228874	unchanged	13.566	14.374	14.038	13.756	13.696	14.011	13.732	14.155	13.813	14.135	13.98	13.891
Meta_597	LPC 26:2	Lipid	Glycerophospholipid (lysophosphatidylcholine)		-0.305833	0.0503545	0.0503545	1.11632	unchanged	11.295	11.509	11.391	10.98	11.172	10.885	11.448	11.343	11.773	11.807	11.213	11.483
Meta_6	Glycine	Amino Acid	Glycine, Serine and Threonine Metabolism	HMDB0000123	0.221	0.194509	0.194509	0.817677	unchanged	16.333	16.267	16.531	16.655	16.873	16.513	15.822	16.753	16.453	16.104	16.333	16.381
Meta_60	2-Hydroxyisovaleric acid	Amino Acid	Leucine, Isoleucine and Valine Metabolism	HMDB0000407	-0.13	0.31017	0.31017	0.637828	unchanged	20.384	20.114	20.328	20.076	20.581	20.509	20.515	20.838	20.303	20.493	20.215	20.408
Meta_600	NAGlySer 15:0/17:0	Lipid	N-acyl glycine serine		-0.165833	0.676845	0.676845	0.297857	unchanged	11.162	12.338	12.654	11.332	13.077	12.429	11.873	12.195	11.763	12.863	12.121	13.172
Meta_601	SM 32:2;O2	Lipid	Sphingolipid Metabolism		-0.1175	0.604445	0.604445	0.303961	unchanged	16.094	16.189	16.487	16.014	17.035	15.722	16.29	16.211	16.852	16.566	16.223	16.104
Meta_602	SM 32:1;O2	Lipid	Sphingolipid Metabolism		-0.274667	0.0881212	0.0881212	0.936259	unchanged	19.626	19.527	19.801	19.698	20.065	19.168	19.909	20.005	20.168	19.843	19.636	19.972
Meta_603	SM 33:1;O2|SM 17:1;O2/16:0	Lipid	Sphingolipid Metabolism		-0.101333	0.580478	0.580478	0.254049	unchanged	18.532	18.13	18.656	18.49	18.815	17.905	18.468	18.71	18.942	18.215	18.291	18.51
Meta_604	SM 34:2;O2|SM 18:2;O2/16:0	Lipid	Sphingolipid Metabolism	HMDB0240638	-0.1175	0.445799	0.445799	0.43023	unchanged	20.092	20.024	20.378	20.061	20.737	19.839	20.198	20.368	20.604	20.222	20.246	20.198
Meta_606	SM 34:0;O2	Lipid	Sphingolipid Metabolism		-0.184167	0.178271	0.178271	0.731772	unchanged	18.161	18.073	17.895	18.165	17.953	17.488	18.076	18.42	18.283	17.96	18.013	18.088
Meta_607	PC 30:0|PC 14:0_16:0	Lipid	Glycerophospholipid (phosphatidylcholine)	HMDB0007869	-0.113	0.546203	0.546203	0.366301	unchanged	19.025	19.007	18.355	18.342	18.583	18.336	18.673	19.173	18.879	18.311	18.762	18.528
Meta_609	PE 34:2|PE 16:0_18:2	Lipid	Glycerophospholipid (phosphatidylethanolamine)	HMDB0008928	-0.268833	0.566504	0.566504	0.371192	unchanged	13.044	13.329	12.243	12.418	11.755	13.846	12.826	14.422	12.627	12.03	13.094	13.249
Meta_61	3-hydroxy-2-ethylpropionate	Amino Acid	Leucine, Isoleucine and Valine Metabolism	HMDB0000396	-0.378833	0.155746	0.155746	0.858088	unchanged	16.232	15.881	15.76	15.597	16.773	15.962	16.068	16.987	16.388	16.037	16.912	16.086
Meta_610	SM 35:1;O2	Lipid	Sphingolipid Metabolism		-0.267	0.123212	0.123212	0.853555	unchanged	15.229	14.723	15	14.984	15.056	14.586	15.001	15.666	15.509	14.998	15.014	14.992
Meta_611	PC 31:0	Lipid	Glycerophospholipid (phosphatidylcholine)	HMDB0007935	-0.1455	0.253632	0.253632	0.688096	unchanged	15.436	15.198	14.853	14.95	15.09	14.922	15.12	15.424	15.308	14.895	15.398	15.177
Meta_612	PC 32:3	Lipid	Glycerophospholipid (phosphatidylcholine)		-0.160833	0.833668	0.833668	0.106784	unchanged	7.96	12.432	11.359	11.301	12.522	11.469	10.639	11.436	12.258	10.48	11.909	11.286
Meta_613	SM 36:2;O2|SM 18:2;O2/18:0	Lipid	Sphingolipid Metabolism	HMDB0240631	-0.203833	0.300182	0.300182	0.601805	unchanged	15.998	15.876	16.057	15.921	16.663	15.362	16.055	16.337	16.341	16.184	15.979	16.204
Meta_614	PC 32:2|PC 14:0_18:2	Lipid	Glycerophospholipid (phosphatidylcholine)	HMDB0007874	0.0631667	0.535853	0.535853	0.382167	unchanged	19.126	19.394	19.277	18.913	18.987	19.093	19.164	19.062	19.266	18.921	19.159	18.839
Meta_615	SM 36:1;O2|SM 18:1;O2/18:0	Lipid	Sphingolipid Metabolism		-0.2175	0.163162	0.163162	0.765999	unchanged	18.416	17.988	18.137	18.139	18.324	17.671	18.29	18.763	18.381	18.071	18.254	18.221
Meta_618	PE 36:4|PE 16:0_20:4	Lipid	Glycerophospholipid (phosphatidylethanolamine)	HMDB0008937	-1.047	0.0700915	0.0700915	1.07102	unchanged	11.626	11.515	11.337	11.167	9.736	12.85	11.804	13.903	12.006	12.173	12.455	12.172
Meta_62	2-Hydroxyvaleric acid	Amino Acid	Leucine, Isoleucine and Valine Metabolism	HMDB0001863	-0.239	0.149697	0.149697	0.856418	unchanged	15.71	15.314	16.094	15.622	16.122	15.575	15.964	16.137	15.69	16.165	16.1	15.815
Meta_620	LNAPE 18:2/N-18:0	Lipid	Glycerophospholipid ( N-acyl-lysophosphatidylethanolamines)		-0.182167	0.0754825	0.0754825	1.0167	unchanged	14.234	13.945	14.185	14.107	14.188	14.151	14.399	14.641	14.188	14.247	14.094	14.334
Meta_621	PE 36:2|PE 18:0_18:2	Lipid	Glycerophospholipid (phosphatidylethanolamine)	HMDB0008994	0.0646667	0.883844	0.883844	0.0644296	unchanged	14.724	15.048	13.856	13.976	12.843	15.222	14.394	15.168	13.73	13.762	13.874	14.353
Meta_622	PC 33:2|PC 15:0_18:2	Lipid	Glycerophospholipid (phosphatidylcholine)	HMDB0007940	-0.0175	0.802425	0.802425	0.130902	unchanged	17.541	17.243	17.518	17.3	17.418	17.299	17.495	17.37	17.555	17.359	17.405	17.24
Meta_624	PE 36:1	Lipid	Glycerophospholipid (phosphatidylethanolamine)		0.284	0.675557	0.675557	0.251806	unchanged	10.816	12.393	10.478	11.037	7.996	11.504	10.338	10.093	11.317	10.52	9.628	10.624
Meta_626	PC 33:0_2	Lipid	Glycerophospholipid (phosphatidylcholine)		-0.301833	0.0606691	0.0606691	1.10216	unchanged	14.231	13.854	13.925	13.466	13.756	13.873	13.874	14.486	14.343	14.101	14.226	13.886
Meta_627	PC 33:0	Lipid	Glycerophospholipid (phosphatidylcholine)		-0.2165	0.304036	0.304036	0.594988	unchanged	14.517	13.685	14.206	13.782	13.837	13.424	13.826	14.644	14.234	14.018	14.103	13.925
Meta_628	PC 34:5	Lipid	Glycerophospholipid (phosphatidylcholine)		-0.143333	0.768751	0.768751	0.199377	unchanged	11.554	11.965	11.633	11.757	9.568	11.282	11.674	10.481	11.983	12.121	11.905	10.455
Meta_629	PC 34:4	Lipid	Glycerophospholipid (phosphatidylcholine)		-0.192333	0.335336	0.335336	0.598833	unchanged	16.909	16.895	16.631	16.639	17.086	16.529	17.164	16.883	17.425	16.935	17.187	16.249
Meta_631	PC 34:2|PC 16:1_18:1	Lipid	Glycerophospholipid (phosphatidylcholine)	HMDB0008005	-0.150833	0.0920682	0.0920682	0.955965	unchanged	22.665	22.431	22.733	22.456	22.814	22.534	22.781	22.935	22.743	22.727	22.561	22.791
Meta_632	SM 38:1;O2	Lipid	Sphingolipid Metabolism	HMDB0001348	-0.0663333	0.859989	0.859989	0.0446772	unchanged	16.986	15.119	16.491	16.839	16.924	15.671	16.627	16.999	16.591	16.035	16.432	15.744
Meta_634	PC 34:0	Lipid	Glycerophospholipid (phosphatidylcholine)		-0.1325	0.478241	0.478241	0.414682	unchanged	18.824	17.801	18.205	18.067	18.136	17.968	18.176	18.814	18.321	18.083	18.189	18.213
Meta_636	PE 38:5|PE 18:1_20:4	Lipid	Glycerophospholipid (phosphatidylethanolamine)	HMDB0009069	0.0385	0.732694	0.732694	0.257029	unchanged	15.357	14.834	15.284	15.028	14.935	15.002	15.051	15.365	14.965	14.855	15	14.973
Meta_637	PE 38:4|PE 18:0_20:4	Lipid	Glycerophospholipid (phosphatidylethanolamine)	HMDB0009003	-0.999	0.0990048	0.0990048	1.01155	unchanged	12.194	11.711	11.2	11.556	9.521	12.94	12.263	13.704	11.92	12.389	12.522	12.318
Meta_639	LNAPE 20:3/N-18:0	Lipid	Glycerophospholipid ( N-acyl-lysophosphatidylethanolamines)		-0.195833	0.0506977	0.0506977	1.19103	unchanged	12.635	12.292	12.44	12.211	12.348	12.622	12.686	12.557	12.602	12.749	12.709	12.42
Meta_64	ALLOTHREONINE	Amino Acid	Glycine, Serine and Threonine Metabolism	HMDB00004041	-0.263167	0.0948392	0.0948392	0.978603	unchanged	13.875	13.61	13.414	13.547	13.499	13.136	14.069	13.666	13.419	13.915	13.984	13.607
Meta_640	PC 35:3	Lipid	Glycerophospholipid (phosphatidylcholine)		-0.198	0.106845	0.106845	0.978758	unchanged	15.802	15.385	15.706	15.255	15.532	15.502	15.783	15.583	15.916	15.858	15.802	15.428
Meta_641	LNAPE 18:2/N-20:0	Lipid	Glycerophospholipid ( N-acyl-lysophosphatidylethanolamines)		-0.1175	0.294157	0.294157	0.594675	unchanged	13.981	13.858	14.17	13.782	13.766	13.758	14.025	14.294	13.887	13.991	13.701	14.122
Meta_642	PC 35:1	Lipid	Glycerophospholipid (phosphatidylcholine)		-0.303333	0.0859418	0.0859418	0.989397	unchanged	17.484	17.09	17.659	17.147	17.32	17.261	17.285	18.04	17.951	17.707	17.343	17.455
Meta_645	PC 36:4|PC 18:2_18:2	Lipid	Glycerophospholipid (phosphatidylcholine)	HMDB0008138	0.249667	0.0886767	0.0886767	1.00506	unchanged	19.928	20.035	20.032	19.642	19.74	19.79	19.88	19.809	19.626	19.777	19.184	19.393
Meta_646	Flavin Adenine Dinucleotide	Cofactors and Vitamins	Vitamin B2 Metabolism	HMDB0001248	-0.252167	0.677607	0.677607	0.239992	unchanged	6.166	8.349	7.376	5.91	8.222	6.169	7.813	8.916	6.606	7.088	6.418	6.864
Meta_648	SM 40:2;O2|SM 18:2;O2/22:0	Lipid	Sphingolipid Metabolism	HMDB0240633	-0.702667	0.0533462	0.0533462	1.13112	unchanged	19.06	19.329	19.263	18.719	20.673	19.137	20.021	20.472	20.209	19.626	19.854	20.215
Meta_649	PC 36:2|PC 18:0_18:2	Lipid	Glycerophospholipid (phosphatidylcholine)	HMDB0008039	-0.0555	0.644197	0.644197	0.265225	unchanged	22.588	22.488	22.631	22.294	22.586	22.474	22.496	22.918	22.536	22.452	22.204	22.788
Meta_65	N-Acetylglycine	Amino Acid	Glycine, Serine and Threonine Metabolism	HMDB0000532	0.7575	0.0533423	0.0533423	1.15066	unchanged	16.242	16.664	16.677	17.066	17.232	16.925	14.966	17.096	16.033	15.637	16.474	16.055
Meta_650	PC 36:1|PC 18:0_18:1	Lipid	Glycerophospholipid (phosphatidylcholine)	HMDB0008038	-0.176167	0.239192	0.239192	0.68054	unchanged	21.753	21.607	21.861	21.493	21.8	21.5	21.605	22.248	22.065	21.727	21.459	21.967
Meta_652	PC 35:2	Lipid	Glycerophospholipid (phosphatidylcholine)		0.0518333	0.625427	0.625427	0.329125	unchanged	15.802	15.52	15.771	15.479	15.734	15.58	15.712	15.895	15.544	15.588	15.26	15.576
Meta_653	PC 37:2|PC 19:0_18:2	Lipid	Glycerophospholipid (phosphatidylcholine)	HMDB0256163	0.181167	0.353988	0.353988	0.622704	unchanged	18.648	18.011	18.805	18.551	18.753	18.193	18.199	18.91	18.298	18.324	17.928	18.215
Meta_656	PC 38:6|PC 18:2_20:4	Lipid	Glycerophospholipid (phosphatidylcholine)	HMDB0008147	-0.316333	0.0544032	0.0544032	1.13387	unchanged	18.101	17.852	18.252	18.048	18.265	18.09	18.601	18.433	18.561	18.751	18.262	17.898
Meta_66	L-Homoserine	Amino Acid	Other Amino Acid Metabolism	HMDB0000719	-0.176167	0.244455	0.244455	0.744536	unchanged	11.571	11.423	11.43	11.074	11.813	11.794	11.804	12.054	11.618	11.557	11.674	11.455
Meta_660	PC 38:2	Lipid	Glycerophospholipid (phosphatidylcholine)		-0.0306667	0.835988	0.835988	0.0864956	unchanged	18.713	18.287	18.624	18.555	18.269	18.299	18.48	18.919	18.096	18.435	18.294	18.707
Meta_663	PC 40:9|PC 20:4_20:5	Lipid	Glycerophospholipid (phosphatidylcholine)	HMDB0008445	-0.3575	0.524204	0.524204	0.418259	unchanged	11.258	9.991	11.179	11.003	10.239	10.649	11.664	10.075	11.852	12.304	11.392	9.177
Meta_664	PC 40:8|PC 20:4_20:4	Lipid	Glycerophospholipid (phosphatidylcholine)	HMDB0008443	-0.3015	0.134928	0.134928	0.929667	unchanged	16.101	16.065	16.374	16.188	16.247	16.125	16.62	16.598	16.699	16.931	16.304	15.757
Meta_666	PC 40:6|PC 18:0_22:6	Lipid	Glycerophospholipid (phosphatidylcholine)	HMDB0008057	-0.2565	0.199375	0.199375	0.739057	unchanged	18.613	17.969	18.697	18.658	18.588	18.403	18.415	19.19	18.601	18.939	18.287	19.035
Meta_669	Eplerenone	Xenobiotics	Drug	HMDB0014838	-0.235833	0.589182	0.589182	0.335358	unchanged	14.654	14.348	14.169	14.926	15.556	13.56	13.827	15.249	14.199	15.821	14.278	15.254
Meta_670	PC 42:10|PC 20:4_22:6	Lipid	Glycerophospholipid (phosphatidylcholine)	HMDB0008452	-0.4785	0.10863	0.10863	0.994297	unchanged	13.595	13.601	14.1	13.8	13.842	13.716	14.48	14.304	14.411	14.922	14.265	13.143
Meta_7	Trimethylamine N-Oxide	Lipid	Glycerolipid and Phospholipid Metabolism	HMDB0000925	1.33617	0.120308	0.120308	0.913681	unchanged	17.868	17.499	17.039	16.257	17.194	15.892	13.319	15.21	17.703	16.127	17.132	14.241
Meta_70	2,4-DIHYDROXYBUTANOIC ACID	Xenobiotics	Natural Product/Food/Plant	HMDB0000360	-0.00566667	0.9717	0.9717	0.0355638	unchanged	18.187	18.406	18.03	18.05	18.141	18.198	17.877	18.697	17.961	17.897	18.528	18.086
Meta_71	2-Hydroxybenzonitrile	Xenobiotics	Chemical		-0.425833	0.0631442	0.0631442	1.15165	unchanged	11.829	12.189	11.962	11.901	11.673	12.135	11.558	12.408	12.574	12.751	12.646	12.307
Meta_72	Anthranilate	Amino Acid	Tryptophan Metabolism	HMDB0001123	0.3685	0.217327	0.217327	0.700867	unchanged	11.9	13.088	12.062	11.639	11.604	11.982	11.432	11.238	11.427	11.593	12.267	12.107
Meta_73	1H-Benzotriazole	Xenobiotics	Chemical	HMDB0244873	-0.0405	0.942531	0.942531	0.0176625	unchanged	10.573	9.332	10.09	9.974	9.236	8.143	9.367	10.082	10.577	10.686	8.78	8.099
Meta_74	L-Threonine	Amino Acid	Glycine, Serine and Threonine Metabolism	HMDB0000167	-0.287667	0.0616486	0.0616486	1.06031	unchanged	17.048	16.758	17.107	16.885	16.855	16.41	17.203	17.028	16.825	17.4	17.349	16.984
Meta_77	Phenylacetaldehyde	Amino Acid	Phenylalanine Metabolism	HMDB0006236	-0.201	0.0785617	0.0785617	1.07211	unchanged	16.408	16.43	16.122	16.042	16.34	16.024	16.331	16.419	16.379	16.656	16.588	16.199
Meta_78	Phenethylamine	Amino Acid	Phenylalanine Metabolism	HMDB0012275	0.2115	0.626669	0.626669	0.407045	unchanged	11.102	10.971	11.308	12.882	10.539	10.268	11.339	11.412	11.291	10.707	10.75	10.302
Meta_79	Benzoic acid	Xenobiotics	Benzoate Metabolism	HMDB0001870	-0.287	0.109974	0.109974	0.967013	unchanged	19.04	18.777	18.967	18.611	18.908	18.408	19.263	18.615	18.757	19.42	19.268	19.11
Meta_8	Dimethyl Sulfoxide	Xenobiotics	Chemical	HMDB0002151	-0.319	0.0500388	0.0500388	1.06523	unchanged	15.173	14.862	15.418	14.999	15.448	14.902	15.257	15.738	15.478	15.324	15.185	15.734
Meta_81	Taurine	Amino Acid	Methionine, Cysteine, SAM and Taurine Metabolism	HMDB0000251	-0.349167	0.0622814	0.0622814	1.08433	unchanged	16.151	16.934	16.381	16.719	17.033	16.823	17.062	16.985	17.301	16.858	17.177	16.753
Meta_82	Picolinic Acid	Amino Acid	Tryptophan Metabolism	HMDB0002243	-0.121833	0.411983	0.411983	0.589117	unchanged	15.806	15.623	15.413	15.436	16.042	15.816	15.711	15.613	15.629	15.9	16.273	15.741
Meta_83	5-Methylcytosine	Nucleotide	Pyrimidine Metabolism, Cytidine containing	HMDB0002894	1.0635	0.486504	0.486504	0.431076	unchanged	17.478	13.092	12.556	17.237	13.092	17.998	17.337	12.345	12.516	12.232	13.147	17.495
Meta_84	1-Methylcytosine	Nucleotide	Pyrimidine Metabolism, Cytidine containing	HMDB0243939	0.473167	0.0675536	0.0675536	1.02813	unchanged	17.583	17.579	17.144	17.248	17.26	18.079	17.352	17.044	16.515	16.488	17.059	17.596
Meta_85	Methylhistamine	Amino Acid	Histidine Metabolism	HMDB0000898	-0.7585	0.063715	0.063715	1.05181	unchanged	16.448	17.855	18.235	18.339	17.476	18.449	18.515	18.748	18.596	18.603	17.815	19.076
Meta_87	4-Imidazoleacetic Acid	Amino Acid	Histidine Metabolism	HMDB0002024	-0.0808333	0.788872	0.788872	0.168545	unchanged	13.598	12.878	14.217	14.13	14.403	14.242	14.386	13.271	13.675	14.261	14.217	14.143
Meta_88	Thymine	Nucleotide	Pyrimidine Metabolism, Thymine containing	HMDB0000262	0.360833	0.229543	0.229543	0.75561	unchanged	17.087	16.458	16.628	16.884	16.727	16.983	15.957	16.894	15.999	16.046	16.217	17.489
Meta_89	Itaconic Acid	Carbohydrate	Citrate cycle (TCA cycle)	HMDB0002092	-0.339	0.0610846	0.0610846	1.06122	unchanged	16.094	15.421	16.133	15.756	15.926	16.281	16.47	16.159	16.574	15.911	16.205	16.326
Meta_9	Pyridine	Xenobiotics	Chemical	HMDB0000926	-0.456667	0.0866647	0.0866647	1.0102	unchanged	14.504	13.93	14.632	13.799	14.217	13.803	14.989	14.506	14.216	14.83	15.13	13.954
Meta_90	Citraconic Acid	Lipid	Fatty Acid, Dicarboxylate	HMDB0000634	0.215333	0.127408	0.127408	0.849213	unchanged	15.034	15.276	15.258	15.059	14.965	15.305	14.749	14.971	14.646	15.248	15.264	14.727
Meta_91	4-methyl-2-oxopentanoate	Amino Acid	Leucine, Isoleucine and Valine Metabolism	HMDB0000695	0.482833	0.0516902	0.0516902	1.07644	unchanged	19.564	20.028	19.405	19.88	20.109	20.518	19.572	19.052	19.526	18.962	19.884	19.611
Meta_92	3-Methyl-2-Oxovaleric Acid	Amino Acid	Leucine, Isoleucine and Valine Metabolism	HMDB0000491	0.300667	0.124455	0.124455	0.878023	unchanged	19.204	19.406	19.077	19.399	19.662	19.99	19.256	18.907	19.309	18.719	19.516	19.227
Meta_93	Heptanoic Acid (C7:0)	Lipid	Medium Chain Fatty Acid	HMDB0000666	0.0178333	0.921684	0.921684	0.00691317	unchanged	11.665	11.549	11.489	11.374	11.543	11.771	11.602	11.421	11.476	11.458	12.278	11.049
Meta_94	Pyroglutamic Acid	Amino Acid	Glutathione Metabolism	HMDB0000267	-0.177	0.159557	0.159557	0.836093	unchanged	17	16.867	17.48	17.125	17.456	17.193	17.304	17.42	17.269	17.359	17.599	17.232
Meta_95	N-Methylproline	Amino Acid	Urea cycle; Arginine and Proline Metabolism	HMDB0094696	-0.098	0.39915	0.39915	0.520891	unchanged	18.674	18.955	18.84	18.806	18.528	18.821	19.067	18.91	18.505	18.986	18.687	19.057
Meta_97	Methylsuccinic Acid	Amino Acid	Leucine, Isoleucine and Valine Metabolism	HMDB0001844	-0.167167	0.576713	0.576713	0.265258	unchanged	12.823	13.121	13.805	13.816	13.626	12.437	13.813	13.595	13.64	13.627	13.303	12.653
Meta_99	Ethylmalonic acid	Lipid	Medium Chain Fatty Acid	HMDB0000622	-0.022	0.853294	0.853294	0.182948	unchanged	14.865	15.036	14.716	14.545	15.068	14.998	14.643	15.221	14.804	14.888	14.981	14.823
Meta_100	L-Asparagine	Amino Acid	Alanine, Aspartate and Glutamate Metabolism	HMDB0000168	1.165	0.0126019	0.0126019	1.35739	up	14.281	14.974	14.676	15.303	13.879	14.872	12.849	13.881	12.814	13.918	12.899	14.634
Meta_102	2-HYDROXY-4-METHYLPENTANOIC ACID	Lipid	Fatty Acid, Monohydroxy	HMDB0000665	1.1955	0.0150723	0.0150723	1.37347	up	12.438	12.769	11.939	12.695	12.452	12.999	11.303	12.082	10.281	10.41	11.996	12.047
Meta_105	3-Hydroxyhexanoate	Lipid	Fatty Acid, Monohydroxy	HMDB0061652	0.429833	0.00614744	0.00614744	1.42956	up	14.752	15.456	14.961	14.954	15.04	15.237	14.455	14.502	14.829	14.662	14.598	14.775
Meta_128	Butyrylglycine	Lipid	Fatty Acid Metabolism (Acyl glycines)	HMDB0000808	1.376	0.000284031	0.000284031	1.67174	up	13.654	14.479	13.813	14.247	14.185	14.547	11.984	13.12	13.198	12.488	13.144	12.735
Meta_129	Isobutyrylglycine	Lipid	Fatty Acid Metabolism (Acyl glycines)	HMDB0000730	1.13833	0.000472791	0.000472791	1.64498	up	16.272	17.044	16.408	16.735	16.716	17.051	14.932	15.967	15.97	15.212	15.78	15.535
Meta_132	Oxoglutaric Acid	Carbohydrate	Citrate cycle (TCA cycle)	HMDB0000208	1.16283	0.000629668	0.000629668	1.74732	up	17.857	17.824	17.973	18.054	18.008	17.962	16.929	16.121	16.751	16.698	17.35	16.852
Meta_134	Allysine	Amino Acid	Lysine Metabolism	HMDB0001263	0.876	0.000472857	0.000472857	1.65502	up	14.935	15.497	15.285	15.22	15.483	15.582	14.054	14.766	14.778	14.076	14.631	14.441
Meta_137	2-Hydroxyglutaric Acid	Carbohydrate	Citrate cycle (TCA cycle)	HMDB0059655	0.708333	0.0238828	0.0238828	1.23424	up	15.312	15.662	15.614	15.64	15.283	16.01	14.749	14.511	14.118	15.427	15.563	14.903
Meta_140	L-Glutamic Acid	Amino Acid	Alanine, Aspartate and Glutamate Metabolism	HMDB0000148	0.284	0.0368612	0.0368612	1.2182	up	16.702	16.744	17.342	16.943	17.005	16.761	16.471	16.688	16.566	16.765	16.803	16.5
Meta_151	3-Methylcrotonylglycine	Lipid	Fatty Acid Metabolism (Acyl glycines)	HMDB0000459	1.151	0.00826136	0.00826136	1.40416	up	12.274	13.081	12.508	12.961	13.004	13.091	11.417	10.454	11.852	12.359	12.323	11.608
Meta_157	Isovalerylglycine	Amino Acid	Leucine, Isoleucine and Valine Metabolism	HMDB0000678	0.7385	0.0101896	0.0101896	1.41533	up	11.698	12.42	12.318	12.87	12.314	11.808	10.995	12.148	11.486	11.364	11.582	11.422
Meta_159	Pimelate (C7-DC)	Lipid	Fatty Acid, Dicarboxylate	HMDB0000857	0.485667	0.00259993	0.00259993	1.56542	up	13.693	14.165	13.909	13.923	14.168	14.353	13.489	13.753	13.513	13.475	13.481	13.586
Meta_164	Aminoadipic Acid	Amino Acid	Lysine Metabolism	HMDB0000510	0.623167	5.45577e-05	5.45577e-05	1.78468	up	12.605	12.67	12.741	12.808	12.466	12.704	11.856	12.231	12.014	11.849	12.054	12.251
Meta_168	3-Hydroxy-3-Methylglutaric Acid	Amino Acid	Leucine, Isoleucine and Valine Metabolism	HMDB0029169	0.654	0.0458946	0.0458946	1.10575	up	13.275	14.212	13.646	13.839	14.259	14.804	13.682	13.968	12.704	13.151	13.48	13.126
Meta_172	N-Acetylthreonine	Amino Acid	Glycine, Serine and Threonine Metabolism	HMDB0062557	0.612667	0.0330035	0.0330035	1.25876	up	14.456	14.824	15.899	14.768	14.635	14.892	14.215	14.534	14.113	13.866	14.573	14.497
Meta_193	Hexanoylglycine	Lipid	Fatty Acid Metabolism (Acyl glycines)	HMDB0000701	1.30817	0.0464191	0.0464191	1.1213	up	13.437	13.276	14.232	15.007	13.173	14.941	12.855	10.508	12.845	13.015	13.611	13.383
Meta_196	Phenol Sulfate	Amino Acid	Tyrosine Metabolism	HMDB0060015	4.27883	0.00674048	0.00674048	1.45299	up	16.758	13.521	11.731	12.012	17.39	12.285	8.793	8.491	9.545	10.089	11.469	9.637
Meta_205	N-Formylmethionine	Amino Acid	Methionine, Cysteine, SAM and Taurine Metabolism	HMDB0001015	0.517	0.04324	0.04324	1.12433	up	12.267	13.064	12.112	12.524	12.388	12.727	12.75	12.067	11.582	12.106	11.773	11.702
Meta_238	Kynurenate	Amino Acid	Tryptophan Metabolism	HMDB0000715	0.783167	0.0336996	0.0336996	1.14968	up	12.419	13.761	12.79	13.074	12.589	13.646	11.765	13.075	11.986	12.834	11.896	12.024
Meta_244	Citric Acid/Isocitric Acid	Carbohydrate	Citrate cycle (TCA cycle)	HMDB0000193	0.406667	0.021747	0.021747	1.23016	up	19.137	19.443	19.512	19.198	19.24	19.564	18.895	18.652	18.839	19.206	19.402	18.66
Meta_245	Citric Acid	Carbohydrate	Citrate cycle (TCA cycle)	HMDB0000094	0.325167	0.00601448	0.00601448	1.37553	up	22.121	22.446	22.307	22.052	22.299	22.287	21.899	21.832	21.777	22.115	22.175	21.763
Meta_28	Gamma-Aminobutyric Acid	Amino Acid	Alanine, Aspartate and Glutamate Metabolism	HMDB0000112	0.3695	0.041364	0.041364	1.20309	up	12.37	12.235	12.566	12.469	12.43	12.249	11.998	12.061	11.721	12.065	12.595	11.662
Meta_302	Dodecanedioic acid	Lipid	Fatty Acid, Dicarboxylate	HMDB0000623	0.659167	0.00032779	0.00032779	1.63857	up	13.8	14.267	13.835	13.559	13.931	13.955	13.36	12.995	13.487	13.298	13.153	13.099
Meta_303	Dodecanedioate (C12-DC)	Lipid	Fatty Acid, Dicarboxylate	HMDB0000623	0.601	0.00057493	0.00057493	1.62733	up	17.13	17.472	17.226	16.968	17.333	17.03	16.673	16.589	16.847	16.717	16.19	16.537
Meta_313	Pentadecenoic Acid (C15:1n5)	Lipid	Long Chain Fatty Acid	HMDB0302623	0.636333	0.0257181	0.0257181	1.32467	up	13.126	13.427	13.584	13.369	13.238	12.95	12.329	12.332	13.606	12.312	12.523	12.774
Meta_318	Pentadecanoic Acid (C15:0)	Lipid	Long Chain Fatty Acid	HMDB0000826	0.694167	0.0283087	0.0283087	1.29308	up	15.024	15.178	15.606	15.577	14.662	14.215	14.164	14.07	15.027	14.348	14.082	14.406
Meta_326	Glycerophosphoglycerol	Lipid	Glycerolipid and Phospholipid Metabolism	HMDB0240316	0.831833	0.0465553	0.0465553	1.15334	up	9.869	9.869	10.62	10.251	10.282	10.893	8.237	9.872	10.095	9.56	8.889	10.14
Meta_327	N-Acetyltryptophan	Amino Acid	Tryptophan Metabolism	HMDB0013713	0.474333	0.0128415	0.0128415	1.31474	up	15.047	15.214	15.207	15.028	15.147	15.721	14.763	15.318	14.611	14.679	14.542	14.605
Meta_331	Valerylcarnitine (C5)	Amino Acid	Leucine, Isoleucine and Valine Metabolism	HMDB0013128	0.397333	0.0436723	0.0436723	1.20206	up	12.929	12.533	12.52	12.51	12.551	12.463	11.879	12.794	12.302	11.776	12.183	12.188
Meta_338	Hexadecadienoate (16:2n6)	Lipid	Long Chain Fatty Acid	HMDB0000477	0.839	0.00443528	0.00443528	1.52946	up	15.588	16.009	16.227	15.807	15.495	15.584	14.813	14.808	15.495	14.494	14.552	15.514
Meta_342	Palmitic Acid (C16:0)	Lipid	Long Chain Fatty Acid	HMDB0000220	0.311	0.049854	0.049854	1.19487	up	23.789	23.732	24.102	24.002	23.818	23.701	23.502	23.353	24.085	23.458	23.277	23.603
Meta_346	Tetradecanedioate (C14-DC)	Lipid	Fatty Acid, Dicarboxylate	HMDB0000872	0.494167	0.00924479	0.00924479	1.36768	up	15.441	15.94	15.301	15.041	15.396	15.494	15.21	14.806	15.189	14.696	14.747	15
Meta_347	Glucosamine 6-Phosphate	Carbohydrate	Amino sugar and Nucleotide sugar Metabolism	HMDB0001254	1.362	0.037143	0.037143	1.21795	up	9.58	10.623	11.243	11.139	10.872	10.494	10.615	7.317	9.657	10.036	8.607	9.547
Meta_348	2-Methylcytidine	Nucleotide	Pyrimidine Metabolism, Cytidine containing	HMDB0242132	0.473333	0.00450568	0.00450568	1.5393	up	13.675	13.088	13.481	13.378	13.022	13.128	12.876	12.925	12.949	12.56	12.849	12.773
Meta_351	Phosphotyrosine	Amino Acid	Tyrosine Metabolism	HMDB0006049	0.5605	0.00496884	0.00496884	1.42388	up	12.044	11.935	12.241	11.584	11.532	11.756	11.365	10.806	11.327	11.527	11.195	11.509
Meta_352	Tyrosine O-sulfate	Amino Acid	Tyrosine Metabolism	HMDB0155722	0.4	0.023685	0.023685	1.23464	up	15.385	15.552	15.58	15.023	14.968	15.074	14.851	14.519	14.777	14.814	14.966	15.255
Meta_353	Hexanoylcarnitine	Lipid	Fatty Acid Metabolism (Acyl Carnitine)	HMDB0000756	0.655667	0.0149529	0.0149529	1.35601	up	16.435	17.028	15.702	16.821	16.494	16.583	15.708	16.141	16.172	15.621	15.757	15.73
Meta_364	Heptadecanoic Acid (C17:0)	Lipid	Long Chain Fatty Acid	HMDB0002259	0.666167	0.00717066	0.00717066	1.46032	up	17.11	16.83	17.466	17.587	17.005	16.653	16.455	16.114	17	16.518	16.143	16.424
Meta_372	Gamma-Glutamylglutamate	Peptide	Gamma-glutamyl Amino Acid	HMDB0011737	1.41417	0.00784774	0.00784774	1.53347	up	11.408	11.124	11.568	11.369	11.499	10.937	9.937	9.515	10.787	8.774	10.955	9.452
Meta_373	Alpha/Gamma-Linolenic Acid (C18:3n3 or n6)	Lipid	Long Chain Fatty Acid	HMDB0001388	0.669833	0.00907392	0.00907392	1.42397	up	20.233	20.273	20.792	20.432	19.93	20.007	19.785	19.148	20.148	19.615	19.154	19.798
Meta_377	12-HHTrE	Lipid	Eicosanoid	HMDB0012535	0.912	0.0148092	0.0148092	1.31534	up	15.559	16.307	16.706	16.673	16.716	16.903	16.082	14.982	15.373	15.364	16.454	15.137
Meta_378	Linoleic Acid (C18:2n6)	Lipid	Long Chain Fatty Acid	HMDB0000673	0.414167	0.0183166	0.0183166	1.34207	up	23.698	23.64	24.049	23.768	23.47	23.462	23.301	23.116	23.631	23.185	22.853	23.516
Meta_383	Stearic Acid (C18:0)	Lipid	Long Chain Fatty Acid	HMDB0000827	0.380833	0.00871184	0.00871184	1.43972	up	23.22	23.107	23.429	23.391	23.227	23.031	22.955	22.569	23.214	22.938	22.689	22.755
Meta_386	Hexadecanedioate (C16-DC)	Lipid	Fatty Acid, Dicarboxylate	HMDB0000672	0.474167	0.00181586	0.00181586	1.54478	up	15.155	15.553	15.381	15.058	15.068	15.195	15.093	14.637	14.905	14.663	14.675	14.592
Meta_387	Octenoylcarnitine	Lipid	Fatty Acid Metabolism (Acyl Carnitine)		0.629833	0.0267805	0.0267805	1.24591	up	13.286	13.698	12.337	13.299	12.641	13.195	12.313	12.953	12.346	12.165	12.523	12.377
Meta_395	9-HODE	Lipid	Fatty Acid Metabolism (Linolenic acid metabolism)	HMDB0004670	0.573333	0.00761409	0.00761409	1.43951	up	17.617	17.967	17.775	17.442	17.102	17.184	17.013	16.793	16.934	16.777	16.763	17.367
Meta_421	Eicosenoic Acid (C20:1)	Lipid	Long Chain Fatty Acid	HMDB0062436	0.8385	0.00606577	0.00606577	1.48289	up	20.627	20.51	21.369	20.939	20.791	20.591	20.18	19.389	20.781	19.904	19.726	19.816
Meta_424	Octadecenedioate (C18:1-DC)	Lipid	Fatty Acid, Dicarboxylate	HMDB0304442	0.398333	0.0241493	0.0241493	1.23832	up	14.892	15.534	15.012	14.739	15.036	15.197	14.945	14.667	14.95	14.326	14.542	14.59
Meta_425	Arachidate (C20:0)	Lipid	Long Chain Fatty Acid	HMDB0002212	0.8725	0.00756761	0.00756761	1.50138	up	18.758	18.464	18.89	19.026	18.515	18.534	18.431	17.163	18.462	17.663	17.769	17.464
Meta_428	Palmitoylglycine	Lipid	Fatty Acid Metabolism (Acyl glycines)	HMDB0013034	1.57317	0.00169958	0.00169958	1.5834	up	12.038	12.413	12.947	12.374	11.615	11.41	10.605	10.55	11.406	11.026	9.355	10.416
Meta_429	Octadecanedioate (C18-DC)	Lipid	Fatty Acid, Dicarboxylate	HMDB0000782	0.6625	0.00678961	0.00678961	1.44432	up	14.629	15.054	14.984	14.46	14.491	14.569	14.797	13.827	13.974	13.985	13.768	13.861
Meta_439	Heneicosanoic acid	Unclassified	Unclassified		1.15533	0.0013644	0.0013644	1.60077	up	14.565	14.131	14.602	14.968	14.413	13.779	13.484	12.666	13.782	13.043	13.76	12.791
Meta_443	Oxodecanoylcarnitine (C10:1-O)	Lipid	Fatty Acid Metabolism (Acyl Carnitine)	HMDB0241138	1.321	0.0300944	0.0300944	1.31011	up	10.672	11.549	10.624	10.681	10.718	11.261	10.167	10.749	9.521	7.913	8.761	10.468
Meta_448	Erucate (22:1n9)	Lipid	Long Chain Fatty Acid	HMDB0002068	1.11567	0.0044741	0.0044741	1.55011	up	18.034	17.974	18.504	18.178	17.925	18.46	17.842	16.32	17.671	16.742	17.149	16.657
Meta_451	Eicosanedioate (C20-DC)	Lipid	Fatty Acid, Dicarboxylate	HMDB0242141	0.735333	0.02127	0.02127	1.35015	up	11.673	11.762	11.927	12.011	11.448	11.838	10.673	11.315	11.374	10.642	11.846	10.397
Meta_457	N-Palmitoyl Leucine	Lipid	Fatty Acid Metabolism (Fatty amides)	HMDB0241928	1.09417	0.00474859	0.00474859	1.49123	up	11.423	11.836	12.456	11.765	11.314	10.871	10.819	10.299	11.294	10.669	10.065	9.954
Meta_458	Myristoylcarnitine	Lipid	Fatty Acid Metabolism (Acyl Carnitine)	HMDB0005066	0.743833	0.00228387	0.00228387	1.56009	up	17.924	18.768	18.525	18.496	18.219	17.983	17.403	17.602	17.766	17.475	17.175	18.031
Meta_467	N-Palmitoyl Lysine	Lipid	Fatty Acid Metabolism (Fatty amides)	HMDB0241929	2.39867	0.00609298	0.00609298	1.48144	up	12.968	13.589	14.432	13.879	11.934	12.559	11.936	11.236	11.267	11.542	8.162	10.826
Meta_472	LPA 15:0_sn2	Lipid	Glycerophospholipid (lysophosphatidic acid)		1.03433	0.0122419	0.0122419	1.38348	up	9.234	8.694	9.179	8.866	8.673	8.558	7.47	6.696	8.107	8.727	7.937	8.061
Meta_473	Palmitoylcarnitine	Lipid	Fatty Acid Metabolism (Acyl Carnitine)	HMDB0000222	0.511167	0.0337737	0.0337737	1.17683	up	18.233	19.079	18.838	18.969	18.956	19.36	18.038	18.412	18.668	18.049	18.907	18.294
Meta_49	Maleic Acid (C4:1-DC)	Lipid	Fatty Acid, Dicarboxylate	HMDB0000176	0.6625	0.00984159	0.00984159	1.3788	up	14.715	15.136	14.956	15.28	15.19	15.467	14.813	14.063	14.32	14.309	15.118	14.146
Meta_496	LPA 18:2_sn2	Lipid	Glycerophospholipid (lysophosphatidic acid)	HMDB0007856	0.487833	0.0254406	0.0254406	1.26026	up	17.57	17.652	18.026	17.616	17.255	17.408	17.411	16.766	17.456	17.419	16.698	16.85
Meta_52	5,6-Dihydrouracil	Nucleotide	Pyrimidine Metabolism, Uracil containing	HMDB0000076	0.811333	0.0110185	0.0110185	1.36749	up	16.171	16.871	16.729	17.233	16.142	17.013	15.552	16.303	15.581	16.043	15.344	16.468
Meta_53	Caproic Acid (C6:0)/4-methylvaleric acid	Lipid	Medium Chain Fatty Acid	HMDB0000535	0.488333	0.0438919	0.0438919	1.13439	up	14.037	14.677	13.94	14.302	14.868	14.418	13.755	13.975	14.091	13.319	14.427	13.745
Meta_54	Gamma-caprolactone	Xenobiotics	Natural Product/Food/Plant	HMDB0003843	0.602	0.00523138	0.00523138	1.44435	up	15.289	15.241	14.661	15.284	15.198	15.324	14.457	15.114	14.233	14.319	14.517	14.745
Meta_547	LPG 18:2	Lipid	Glycerophospholipid (lysophosphatidylglycerol)	HMDB0240600	0.6115	0.012218	0.012218	1.34108	up	13.37	13.544	13.74	13.412	12.742	13.59	13.229	12.233	12.931	12.796	12.577	12.963
Meta_573	FAHFA 36:3	Lipid	Fatty Acid Metabolism ( Fatty acid estolides)		1.2715	0.00241204	0.00241204	1.56095	up	16.286	16.338	16.853	16.401	15.56	15.765	15.101	14.447	15.744	14.831	14.104	15.347
Meta_574	Phe-DCA	Lipid	Bile Acid, amino acid conjungate		0.4975	0.00581765	0.00581765	1.43421	up	15.095	15.169	14.806	14.677	14.655	14.49	14.693	14.304	14.226	14.414	14.036	14.234
Meta_58	Succinic Acid	Carbohydrate	Citrate cycle (TCA cycle)	HMDB0000254	0.555167	0.0305037	0.0305037	1.18963	up	17	17.663	16.737	17.126	17.081	17.938	16.984	16.495	16.919	16.481	16.894	16.441
Meta_584	LPI 18:2	Lipid	Glycerophospholipid (lysophosphatidylinositiol)	HMDB0240597	1.06433	0.00943121	0.00943121	1.43569	up	15.09	14.909	16.096	15.554	14.441	14.427	14.222	13.5	14.567	14.309	13.469	14.064
Meta_587	LPC 24:5	Lipid	Glycerophospholipid (lysophosphatidylcholine)		0.367	0.00467418	0.00467418	1.48185	up	13.26	13.139	13.095	13.302	13.176	13.395	12.851	12.843	12.879	13.044	12.498	13.05
Meta_594	Heme	Cofactors and Vitamins	Hemoglobin and Porphyrin Metabolism	HMDB0003178	2.20567	0.00603134	0.00603134	1.42786	up	13.717	16.103	14.511	12.603	13.59	13.399	12	12.276	12.1	10.585	13.033	10.695
Meta_595	LPI 20:4	Lipid	Glycerophospholipid (lysophosphatidylinositiol)	HMDB0061690	0.663667	0.0479866	0.0479866	1.17074	up	13.121	12.405	13.513	13.258	12.747	12.379	12.799	11.852	12.78	12.515	11.448	12.047
Meta_596	LPI 20:3	Lipid	Glycerophospholipid (lysophosphatidylinositiol)		0.908333	0.0257545	0.0257545	1.27799	up	13.465	13.067	14.264	13.77	13.126	12.712	12.933	11.861	13.22	12.829	11.593	12.518
Meta_599	LPI 22:6	Unclassified	Unclassified		0.8165	0.0446626	0.0446626	1.1941	up	12.319	11.421	13.103	12.59	12.057	11.367	11.937	10.667	11.975	11.404	10.978	10.997
Meta_63	Aminomalonic Acid	Amino Acid	Other Amino Acid Metabolism	HMDB0001147	0.420833	0.0142725	0.0142725	1.32675	up	14.415	15.003	14.471	14.557	14.622	15.098	14.44	14.213	14.466	14.067	14.328	14.127
Meta_86	4-Hydroxy-6-Methylpyran-2-One	Xenobiotics	Natural Product/Food/Plant		0.3395	0.035544	0.035544	1.1237	up	13.526	13.844	13.924	13.377	13.654	13.866	13.117	13.453	13.048	13.704	13.25	13.582
Meta_98	Glutarate (C5-DC)	Lipid	Fatty Acid, Dicarboxylate	HMDB0000661	0.558667	0.0397402	0.0397402	1.23376	up	14.836	15.49	16.24	15.664	15.11	15.748	14.964	15.176	14.576	14.911	15.105	15.004
