# Supplementary material for: Multi-Omics and Experimental Validation Reveal the Protective Effect of Paeoniflorin Against Coronary Heart Disease in Mice via Inhibiting the C3-Cfd-C3aR Pathway
Source: Int J Mol Sci. 2026 Jul 13;27(14):6236. doi: 10.3390/ijms27146236 (PMC13410309; doi:10.3390/ijms27146236)
Supplement: Supplementary file 1 [file ijms-27-06236-s001.zip › Supplementary Materials/ijms-4276706_Metabolomics_Dataset/input/samples.txt]

Sample	Group
Control1	Control
Control2	Control
Control3	Control
Control4	Control
Control5	Control
Control6	Control
Model1	Model
Model2	Model
Model3	Model
Model4	Model
Model5	Model
Model6	Model
PA1	Paeoniflorin
PA2	Paeoniflorin
PA3	Paeoniflorin
PA4	Paeoniflorin
PA5	Paeoniflorin
PA6	Paeoniflorin
