# Supplementary material for: Multi-Omics and Experimental Validation Reveal the Protective Effect of Paeoniflorin Against Coronary Heart Disease in Mice via Inhibiting the C3-Cfd-C3aR Pathway
Source: Int J Mol Sci. 2026 Jul 13;27(14):6236. doi: 10.3390/ijms27146236 (PMC13410309; doi:10.3390/ijms27146236)
Supplement: Supplementary file 1 [file ijms-27-06236-s001.zip › Supplementary Materials/ijms-4276706_Metabolomics_Dataset/3-Differentially abundant metabolites/Table 3c. OPLS-DA results of Model-vs-Paeoniflorin.xlsx]

## Sheet: oplsda.table1
Component	variable	value
p1	R2Y	0.93
o1	R2Y	0.0654
p1	Q2	0.829
o1	Q2	0.0133

## Sheet: oplsda.table2
sim	variable	value
1	R2Y.cum.	0.995
0.833333	R2Y.cum.	0.977
0.333333	R2Y.cum.	0.949
0.333333	R2Y.cum.	0.941
0.666667	R2Y.cum.	0.95
0.166667	R2Y.cum.	0.988
0.333333	R2Y.cum.	0.929
0.333333	R2Y.cum.	0.929
0.5	R2Y.cum.	0.929
0.666667	R2Y.cum.	0.927
0.333333	R2Y.cum.	0.948
0.666667	R2Y.cum.	0.938
0.5	R2Y.cum.	0.982
0.666667	R2Y.cum.	0.921
0.5	R2Y.cum.	0.963
0.666667	R2Y.cum.	0.921
0.666667	R2Y.cum.	0.936
0.5	R2Y.cum.	0.958
0.666667	R2Y.cum.	0.969
0.5	R2Y.cum.	0.959
0.333333	R2Y.cum.	0.904
1	Q2.cum.	0.842
0.833333	Q2.cum.	0.276
0.333333	Q2.cum.	0.23
0.333333	Q2.cum.	0.202
0.666667	Q2.cum.	-0.528
0.166667	Q2.cum.	0.59
0.333333	Q2.cum.	-0.163
0.333333	Q2.cum.	0.25
0.5	Q2.cum.	0.0538
0.666667	Q2.cum.	0.193
0.333333	Q2.cum.	-0.000359
0.666667	Q2.cum.	0.329
0.5	Q2.cum.	-1.09
0.666667	Q2.cum.	-0.0456
0.5	Q2.cum.	-0.102
0.666667	Q2.cum.	0.241
0.666667	Q2.cum.	-0.266
0.5	Q2.cum.	0.302
0.666667	Q2.cum.	0.157
0.5	Q2.cum.	-0.323
0.333333	Q2.cum.	-0.596

## Sheet: oplsda.table3
P1.cov	VIP	P1.cor
1.34355	0.78395	0.406525
2.27782	1.44268	0.748115
-8.07536	1.35739	-0.70389
1.741	0.14966	0.0776078
-8.25842	1.37347	-0.712228
3.38576	1.25757	0.652127
4.89008	1.26794	0.657505
-2.91406	1.42956	-0.741314
4.00698	1.43406	0.743644
0.400918	0.500299	0.259435
3.74821	1.36185	0.706201
1.52101	0.78	0.404477
2.59359	1.80601	0.936527
2.99482	1.8369	0.952545
2.21372	1.71692	0.890327
-4.02733	1.09024	-0.565355
2.03484	1.39025	0.720927
2.20152	0.325621	0.168854
4.36991	1.42492	0.738905
1.95645	0.957446	0.496493
1.42363	0.404268	0.209637
1.89017	0.850914	0.44125
0.212383	0.161042	0.0835099
5.03859	1.60735	0.833505
1.06141	0.763609	0.395977
8.16583	1.13639	0.589286
-1.10397	0.607821	-0.315192
5.32238	1.51654	0.786415
1.31592	0.59583	0.308974
2.73025	1.08441	0.562334
2.07276	0.645111	0.334529
-9.4607	1.67174	-0.866898
-7.84439	1.64498	-0.853022
4.13748	1.38962	0.720602
1.66697	0.814316	0.422272
-0.37492	0.262521	-0.136133
-8.00596	1.74732	-0.90609
-0.0769281	0.0120281	-0.00623729
-6.06071	1.65502	-0.858227
2.00691	1.20073	0.622649
-1.13708	0.605714	-0.314099
-4.68876	1.23424	-0.640026
1.53341	1.04909	0.544014
0.658554	0.535823	0.277856
6.40996	1.73583	0.900134
-2.00229	1.2182	-0.631709
2.6576	0.740912	0.384207
4.52511	1.85012	0.959397
2.39242	1.34926	0.699672
2.31791	1.28017	0.663843
2.4352	1.26979	0.658463
22.7815	1.44606	0.749866
-0.970366	0.314623	-0.163151
6.80132	1.74049	0.902546
1.51686	1.10406	0.572521
4.30866	1.69589	0.879418
-7.72285	1.40416	-0.728143
4.44186	0.964542	0.500173
2.68101	1.67202	0.867044
2.87798	0.895126	0.464177
-1.80166	0.91179	-0.472818
-1.8241	0.332	-0.172162
-5.29799	1.41533	-0.733935
-2.99494	0.603	-0.312692
-3.31842	1.56542	-0.811765
0.613533	0.331136	0.171714
1.62904	0.777332	0.403093
-0.589851	0.174191	-0.0903284
-2.75969	0.784702	-0.406915
-2.10102	0.935896	-0.485319
-4.35682	1.78468	-0.925462
0.737614	0.456645	0.236798
0.562579	0.3502	0.1816
-3.6444	0.67292	-0.34895
-4.42749	1.10575	-0.573399
0.333508	0.0516484	0.0267828
2.20125	1.12633	0.584071
5.60691	1.82585	0.946811
0.803247	0.4864	0.252227
-4.37395	1.25876	-0.65274
5.40241	1.67019	0.866094
12.2746	1.37398	0.712489
3.51181	1.24569	0.645966
1.92058	1.18635	0.615191
1.93119	0.951893	0.493614
5.71957	1.61046	0.835118
3.60463	1.01575	0.526729
2.08624	0.491838	0.255048
2.57087	1.17792	0.610821
4.20392	1.86332	0.966241
3.56667	1.57356	0.815986
7.36549	1.10136	0.571119
1.2009	0.46111	0.239113
3.45926	1.76526	0.915392
-2.34945	0.322499	-0.167235
1.94318	1.23829	0.642126
4.22237	1.77361	0.919722
-0.870062	0.439411	-0.227861
0.815847	0.162215	0.0841181
-8.95533	1.1213	-0.581463
2.03077	0.588202	0.305018
-6.72304	0.905789	-0.469706
-28.8559	1.45299	-0.753461
-1.62222	0.925502	-0.479929
-1.1357	0.777236	-0.403044
-0.474897	0.133492	-0.0692234
-2.97572	1.13567	-0.588915
-0.189726	0.0617689	-0.0320309
1.4983	0.313293	0.162461
9.41806	1.6728	0.867447
7.3398	1.42179	0.737284
4.07401	1.53458	0.795773
4.34443	1.44962	0.751716
-3.51882	1.12433	-0.583031
2.17861	1.54457	0.800955
1.67438	0.865642	0.448888
3.06348	0.820557	0.425508
40.7857	1.68328	0.872881
1.30487	0.806272	0.418101
3.90203	1.75942	0.912365
5.41308	0.944835	0.489954
1.34305	0.912952	0.47342
1.08069	0.792409	0.410912
-0.181117	0.0875323	-0.0453908
2.1452	0.837352	0.434217
-1.52719	0.310771	-0.161153
2.01966	1.03084	0.534551
2.24624	1.5087	0.782349
4.16906	1.47154	0.76308
3.88468	1.65671	0.859105
-0.484445	0.166968	-0.0865829
-1.55029	0.223997	-0.116156
2.10187	0.146411	0.075923
-1.39539	0.436417	-0.226309
-0.123456	0.0726415	-0.037669
-1.47043	0.423993	-0.219866
-1.80542	0.535031	-0.277446
-1.20818	0.388666	-0.201546
3.61584	0.483129	0.250531
12.4772	1.67718	0.869717
5.52405	0.394437	0.204539
0.151148	0.0526992	0.0273277
0.115002	0.0434575	0.0225353
13.2046	1.42442	0.738646
2.65722	1.74838	0.90664
2.47971	1.29468	0.671371
-5.26315	1.14968	-0.596179
2.41991	0.626406	0.324829
3.7695	1.16124	0.602173
-1.21786	0.296123	-0.153558
2.2679	0.251504	0.13042
-0.131532	0.0317974	-0.0164888
-0.321095	0.167475	-0.0868461
-2.69163	1.23016	-0.637913
-2.16028	1.37553	-0.713295
-0.909843	0.179341	-0.092999
1.88455	1.14505	0.593775
2.07896	1.16166	0.602391
-1.72052	0.715951	-0.371264
0.829219	0.392656	0.203615
-2.98256	0.603575	-0.31299
4.19381	1.40505	0.728601
-1.11883	0.3823	-0.198245
0.479719	0.124549	0.064586
0.446351	0.143735	0.0745353
4.07158	0.710378	0.368374
1.72572	0.688436	0.356995
-5.4575	1.04549	-0.542151
1.8893	1.50303	0.77941
1.85548	1.10674	0.573912
-2.60396	0.626714	-0.324989
-0.268944	0.0445363	-0.0230947
-1.91903	0.833992	-0.432475
1.72243	0.863954	0.448012
0.837973	0.191734	0.0994258
-6.0775	1.02426	-0.531138
2.28524	1.15118	0.596956
6.86857	1.65371	0.857549
6.78716	1.64963	0.855432
4.49906	1.47089	0.762745
5.4102	1.20783	0.626332
4.48685	0.884467	0.458649
3.75899	0.809957	0.420011
17.7819	1.49249	0.773947
1.26409	0.309295	0.160388
-0.799951	0.321594	-0.166766
-3.29153	0.77334	-0.401023
-0.84389	0.837186	-0.434131
-1.40913	0.356412	-0.184821
-1.07622	0.275322	-0.142771
-2.54823	1.20309	-0.623873
1.05905	0.831828	0.431353
4.76407	0.918399	0.476245
3.26233	0.625701	0.324464
6.26062	1.47625	0.765523
3.16478	1.11395	0.577648
4.21396	1.30181	0.675068
4.49247	0.987898	0.512284
1.03575	0.202916	0.105224
-2.70575	0.503817	-0.26126
-2.71965	0.44332	-0.229888
-0.0825725	0.0231564	-0.012008
2.72221	0.426465	0.221148
1.23967	0.351516	0.182282
-0.101408	0.03757	-0.0194823
1.1965	0.513159	0.266104
-1.32523	0.470703	-0.244088
5.00065	1.41518	0.733854
-1.5826	0.525314	-0.272407
2.58754	0.79423	0.411856
2.75144	1.64628	0.853697
1.69366	1.29263	0.670306
24.701	1.51783	0.787085
2.00876	0.706618	0.366424
-4.47602	1.63857	-0.849699
-4.15044	1.62733	-0.84387
1.85455	1.30222	0.675277
1.35524	0.825168	0.427899
0.851169	0.460088	0.238583
0.778216	0.419175	0.217367
4.22589	1.07439	0.557134
-0.463169	0.165012	-0.0855685
2.32686	0.986968	0.511802
-0.216744	0.0677024	-0.0351077
-0.954452	0.405127	-0.210083
-4.53902	1.32467	-0.68692
-0.693031	0.459443	-0.238249
-2.17569	0.696341	-0.361094
-0.660409	0.467796	-0.24258
0.797646	0.686645	0.356067
-5.04339	1.29308	-0.670539
0.0320163	0.0159782	0.00828566
4.94048	1.40748	0.729862
2.56783	1.44849	0.75113
-6.64249	0.841931	-0.436592
4.19469	1.48082	0.767893
-0.628898	0.506205	-0.262498
-0.0595966	0.0171404	-0.00888833
1.92532	0.878885	0.455755
-5.74085	1.15334	-0.598076
-3.23403	1.31474	-0.681771
9.43148	1.64875	0.854978
-0.872057	0.485107	-0.251557
-2.88506	0.784419	-0.406769
1.48579	0.862388	0.4472
-2.80246	1.20206	-0.623342
3.081	1.14906	0.595858
1.77976	1.5194	0.7879
3.72031	1.37003	0.710444
-2.42689	0.919146	-0.476633
0.0203039	0.00929096	0.00481792
-2.5312	0.764618	-0.3965
-5.9637	1.52946	-0.793116
2.87491	0.796829	0.413204
-5.26427	1.10187	-0.571387
-2.72936	0.878014	-0.455303
-0.883888	0.285483	-0.14804
-2.25605	1.19487	-0.619611
-1.65208	0.803721	-0.416778
-0.933821	0.165302	-0.0857189
2.29812	1.50731	0.78163
-3.37583	1.36768	-0.709224
-9.52524	1.21795	-0.63158
-3.35227	1.5393	-0.79822
-2.6084	0.930218	-0.482374
1.58358	0.7523	0.390113
4.23968	0.885594	0.459234
-3.81868	1.42388	-0.738369
-2.74547	1.23464	-0.640234
-4.53278	1.35601	-0.703172
2.5168	1.35183	0.701003
1.18485	0.924761	0.479544
4.73051	1.10456	0.572781
-2.09827	0.742011	-0.384777
2.52804	0.791994	0.410696
1.4101	0.788118	0.408687
-1.97835	0.706616	-0.366423
6.46439	1.75394	0.909522
33.4038	1.83563	0.951882
-1.07325	0.391987	-0.203269
-4.78274	1.46032	-0.757263
-5.46042	1.08478	-0.562525
-0.506382	0.162865	-0.0844553
5.23908	1.25383	0.650187
1.90923	0.845243	0.438309
-11.1953	1.01677	-0.527258
0.164733	0.117629	0.0609977
5.83431	1.04414	0.54145
5.31122	0.659031	0.341747
-9.94992	1.53347	-0.795199
-4.76421	1.42397	-0.738416
0.622467	0.194505	0.100863
10.2819	1.41544	0.73399
10.7729	1.36981	0.71033
-6.30635	1.31534	-0.682082
-2.98027	1.34207	-0.695945
-2.40581	0.958939	-0.497267
2.41377	1.32206	0.685566
1.22237	0.521671	0.270518
2.34907	1.64771	0.854439
-4.62941	0.287547	-0.14911
-2.70208	1.43972	-0.74658
1.11383	0.63251	0.327994
-1.97055	0.515653	-0.267397
-3.28928	1.54478	-0.801059
-4.31561	1.24591	-0.646077
-2.00357	0.647665	-0.335853
3.39887	1.46011	0.757153
10.9664	1.5126	0.784375
1.86616	0.313013	0.162316
1.39635	0.292529	0.151694
2.20289	1.55577	0.80676
-1.61853	0.529244	-0.274445
4.03459	1.65933	0.86046
-4.02505	1.43951	-0.746472
0.669961	0.31214	0.161863
-1.97372	1.05741	-0.548333
-1.87972	0.742286	-0.38492
-3.36567	1.09061	-0.565545
0.160328	0.0611251	0.0316971
4.27871	1.86388	0.966531
4.08014	1.52292	0.789724
0.278996	0.194507	0.100863
1.73184	1.10065	0.570755
-0.0544887	0.0261407	-0.0135555
-1.11153	0.374373	-0.194135
-0.64206	0.2841	-0.147323
-0.19369	0.0569621	-0.0295383
-2.67346	0.675733	-0.350408
-1.35264	0.813476	-0.421836
-0.492862	0.186837	-0.096886
3.03271	1.43233	0.74275
1.00862	0.135892	0.070468
-2.1858	1.01343	-0.525525
3.20871	0.468035	0.242704
-3.60529	1.12846	-0.585173
-0.091978	0.0685877	-0.0355668
-2.73609	0.948734	-0.491976
5.09841	0.77124	0.399934
-0.706865	0.216366	-0.112199
2.68049	0.516825	0.268005
2.32377	0.614456	0.318632
2.87602	1.54641	0.801905
-0.70372	0.337668	-0.175101
-5.93957	1.48289	-0.768967
1.91191	0.682464	0.353899
-2.83824	1.07016	-0.554941
-2.74953	1.23832	-0.642143
-6.15756	1.50138	-0.778556
1.91759	0.755832	0.391944
-2.55448	1.07549	-0.557706
-11.0926	1.5834	-0.821088
-4.61472	1.44432	-0.748965
-0.0671552	0.00986024	-0.00511313
-3.3342	0.988007	-0.512341
-4.03924	0.547265	-0.28379
-1.29824	0.533843	-0.27683
-2.45106	0.890316	-0.461682
-0.871022	0.16057	-0.0832652
-0.770753	0.518987	-0.269126
0.637806	0.183436	0.0951227
2.30958	0.619318	0.321154
-8.15487	1.60077	-0.830093
1.30556	0.814678	0.422459
-1.27513	0.565041	-0.293008
-2.26458	0.877401	-0.454985
-1.36095	0.417121	-0.216302
-9.38201	1.31011	-0.67937
-2.00068	0.718214	-0.372437
-2.5766	1.13353	-0.587805
1.1764	0.334012	0.173205
-3.55168	1.0431	-0.540908
-7.76846	1.55011	-0.803824
0.706121	0.129579	0.0671944
-1.70627	0.360781	-0.187087
0.871335	0.666188	0.345459
-5.13233	1.35015	-0.700134
-2.33979	0.771317	-0.399974
-0.790444	0.33482	-0.173624
-0.145979	0.021887	-0.0113497
0.473073	0.418407	0.216969
-1.80957	0.650892	-0.337527
-7.77874	1.49123	-0.773291
-5.27095	1.56009	-0.808998
-0.569578	0.209205	-0.108486
-1.2066	0.739833	-0.383648
2.97739	1.08368	0.561951
-0.528389	0.145603	-0.0755041
-0.407945	0.154328	-0.0800285
3.12722	0.945599	0.49035
6.17011	1.45806	0.75609
-0.990599	0.241144	-0.125048
-4.63867	0.927089	-0.480752
-16.9961	1.48144	-0.768217
-0.228324	0.0837004	-0.0434037
-6.3292	0.715801	-0.371186
1.76528	1.29321	0.670607
-3.23879	0.382614	-0.198408
2.84166	1.50911	0.782565
-7.00187	1.38348	-0.717416
-3.51525	1.17683	-0.610258
-8.43304	0.976494	-0.506371
2.11764	0.892011	0.462561
-0.579179	0.232731	-0.120685
1.23573	0.576875	0.299144
-10.8589	0.985947	-0.511273
-1.5403	0.171849	-0.0891142
-2.35295	0.923207	-0.478739
1.09151	0.522002	0.27069
1.06553	0.855393	0.443573
0.381401	0.222011	0.115126
1.01	0.573348	0.297315
1.82655	1.0597	0.549517
2.00551	0.585833	0.30379
1.0228	0.428715	0.222315
0.487064	0.223253	0.11577
-1.85175	0.856742	-0.444272
-2.51246	0.306	-0.15868
-4.53054	1.3788	-0.71499
5.76715	0.506745	0.262778
4.48926	0.473372	0.245472
-5.71298	0.357322	-0.185293
1.0485	0.305756	0.158553
-2.66564	0.867312	-0.449754
-1.52813	0.900193	-0.466804
-3.41983	1.26026	-0.653521
0.735149	0.350562	0.181787
0.923326	0.692623	0.359167
3.29915	1.18721	0.615641
3.60477	1.78948	0.927955
-1.82259	0.743944	-0.38578
-0.206415	0.132409	-0.068662
1.52793	0.636401	0.330012
-0.0356171	0.0133916	-0.00694434
-1.25152	0.567007	-0.294027
-0.0743604	0.0446854	-0.0231721
3.53678	1.27234	0.659784
-1.03347	0.505104	-0.261927
-0.183369	0.0669803	-0.0347333
1.59131	0.294352	0.152639
8.83144	1.17597	0.609809
-1.67315	0.921432	-0.477818
0.634701	0.29287	0.151871
-0.116025	0.0344388	-0.0178586
2.27072	0.760092	0.394154
3.90226	1.63343	0.84703
0.37337	0.135538	0.0702844
1.18684	0.496384	0.257405
-1.10032	0.347693	-0.1803
0.702667	0.317886	0.164843
-0.387584	0.230653	-0.119607
-0.745473	0.324149	-0.168091
-5.67634	1.36749	-0.709124
-1.11067	0.411162	-0.213212
-0.217903	0.10417	-0.0540187
2.47031	1.12093	0.58127
-0.801619	0.355497	-0.184346
1.51035	0.866556	0.449361
0.0128166	0.00671894	0.00348417
-2.72013	0.782532	-0.40579
-1.57757	0.638705	-0.331207
2.39077	1.19418	0.619255
-0.700066	0.245143	-0.127121
-3.37473	1.13439	-0.588248
2.05312	1.24519	0.645704
1.93876	1.23969	0.642853
2.31156	1.33825	0.693963
0.144355	0.0527328	0.0273451
-0.960764	0.36877	-0.19123
1.82301	0.860737	0.446344
7.64899	1.66783	0.864869
1.37836	0.793614	0.411537
0.067547	0.0295665	0.015332
3.46332	1.1893	0.616723
-4.14834	1.44435	-0.748984
1.65529	1.25737	0.652022
-1.5623	0.205739	-0.106688
1.67248	0.399808	0.207325
0.5559	0.11412	0.059178
2.81994	1.57406	0.816246
3.0635	1.16854	0.605958
3.09774	0.965487	0.500663
-4.23828	1.34108	-0.695433
0.998401	0.412021	0.213658
1.85112	0.740196	0.383836
-1.95082	0.833051	-0.431987
0.055711	0.0280513	0.0145463
2.92383	0.357738	0.185508
-0.922478	0.156672	-0.0812437
1.49179	0.15411	0.0799155
-0.633147	0.493444	-0.255881
0.52697	0.390786	0.202646
5.68408	1.52209	0.789294
0.605491	0.46748	0.242416
-0.256032	0.147206	-0.0763353
4.01236	1.2267	0.63612
3.5147	1.49909	0.777367
4.05504	1.07197	0.555882
1.19363	0.536172	0.278037
1.92477	0.685603	0.355526
-0.26236	0.118957	-0.0616863
-1.46309	0.375896	-0.194925
-1.01119	0.326381	-0.169248
1.13557	0.580018	0.300774
-0.694576	0.290626	-0.150707
-0.127551	0.0508561	-0.026372
1.32336	0.714801	0.370667
5.15705	1.41435	0.733425
1.4182	0.888473	0.460727
5.00245	0.616275	0.319576
-1.10251	0.760234	-0.394227
-8.99421	1.56095	-0.809448
-3.44211	1.43421	-0.743723
0.106708	0.0556026	0.0288333
-0.931552	0.39345	-0.204027
0.641094	0.232483	0.120557
-0.86402	0.323643	-0.167829
1.77402	1.20845	0.626655
-3.7065	1.18963	-0.616896
0.499166	0.337732	0.175134
0.185809	0.159484	0.0827021
2.35691	0.529854	0.274761
1.41669	0.420368	0.217986
-7.59503	1.43569	-0.74449
-0.335381	0.15777	-0.0818135
-4.8497	1.14355	-0.592999
-2.51041	1.48185	-0.768426
-0.912104	0.427282	-0.221572
1.02127	0.788038	0.408645
0.827713	0.527689	0.273638
0.643224	0.61057	0.316617
1.56377	1.04203	0.540355
1.49247	0.687602	0.356563
0.36192	0.228874	0.118685
-15.2044	1.42786	-0.740434
-4.79586	1.17074	-0.607099
-6.5225	1.27799	-0.662717
2.12982	1.11632	0.578878
1.97206	1.22021	0.632754
-5.93161	1.1941	-0.619215
-1.59912	0.817677	-0.424015
0.92903	0.637828	0.330752
1.31474	0.297857	0.154457
0.763797	0.303961	0.157622
1.76711	0.936259	0.485507
0.518888	0.254049	0.13174
0.73488	0.43023	0.2231
2.83486	1.326	0.687611
1.15282	0.731772	0.379468
0.766295	0.366301	0.189949
1.94373	0.371192	0.192485
2.67106	0.858088	0.44497
1.73192	0.853555	0.442619
1.00413	0.688096	0.356819
0.894764	0.106784	0.055374
1.30824	0.601805	0.312072
-0.435855	0.382167	-0.198177
1.38993	0.765999	0.397216
2.10644	1.39167	0.721666
2.14529	1.13858	0.590423
7.41071	1.07102	0.555389
4.92622	1.3953	0.723549
1.63694	0.856418	0.444104
1.2194	1.0167	0.52722
-0.314219	0.0644296	-0.0334106
0.101472	0.130902	0.0678807
2.39305	1.66646	0.864158
-1.86953	0.251806	-0.130576
2.12417	1.40011	0.726039
2.14845	1.10216	0.571534
1.42057	0.594988	0.308537
1.07784	0.199377	0.103389
1.33628	0.598833	0.310531
-2.85296	1.32675	-0.688001
3.32543	1.38476	0.718079
1.01457	0.955965	0.495725
0.184981	0.0446772	0.0231678
2.7269	1.44409	0.748846
0.866611	0.414682	0.215037
13.9952	1.44994	0.751883
-0.321478	0.257029	-0.133285
7.10355	1.01155	0.524548
4.2693	1.41253	0.732484
1.44069	1.19103	0.617621
1.83395	0.978603	0.507465
1.42217	0.978758	0.507545
0.757172	0.594675	0.308375
2.06329	0.989397	0.513062
3.30797	1.40012	0.726048
3.38678	1.55274	0.805191
-1.72715	1.00506	-0.521186
1.61753	0.239992	0.12445
2.06696	1.18589	0.614953
4.81123	1.13112	0.586555
0.350681	0.265225	0.137535
-5.30926	1.15066	-0.596686
1.14883	0.68054	0.352901
6.51901	1.44522	0.749432
-0.387447	0.329125	-0.170671
-1.37803	0.622704	-0.32291
3.16775	1.13646	0.589325
2.68379	1.26904	0.658075
2.19716	1.13387	0.587978
6.06462	1.7576	0.911419
3.12515	1.51875	0.787561
2.47831	1.24319	0.644669
1.28773	0.744536	0.386087
0.141453	0.0864956	0.0448532
10.5028	1.50122	0.778471
4.29752	1.3418	0.695806
2.58476	0.418259	0.216893
2.08872	0.929667	0.482088
5.82574	1.64713	0.854135
1.69924	0.739057	0.383245
4.79453	1.78828	0.92733
3.54719	1.34298	0.696416
1.63279	0.335358	0.173903
4.31019	1.87199	0.970741
3.33641	0.994297	0.515603
12.1408	1.6796	0.870975
3.60072	1.22359	0.634506
2.76233	1.70702	0.885192
5.50182	1.61258	0.836217
-8.96268	0.913681	-0.473799
0.0620294	0.0355638	0.018442
3.07152	1.15165	0.597198
-2.40168	0.700867	-0.363442
0.109755	0.0176625	0.00915908
1.97424	1.06031	0.549836
1.46733	1.07211	0.555952
-1.94861	0.407045	-0.211077
2.04174	0.967013	0.501455
2.11678	1.06523	0.552384
3.82315	1.20906	0.62697
2.40927	1.08433	0.562288
0.985705	0.589117	0.305493
-7.38609	0.431076	-0.223539
-3.19359	1.02813	-0.533149
5.07591	1.05181	0.545428
-2.24016	1.1237	-0.582704
0.563028	0.168545	0.0874007
-2.52655	0.75561	-0.391829
2.31262	1.06122	0.550306
3.20077	1.0102	0.52385
-1.38047	0.849213	-0.440368
-3.25356	1.07644	-0.558197
-2.01989	0.878023	-0.455308
-0.013669	0.00691317	-0.00358489
1.20258	0.836093	0.433564
0.67845	0.520891	0.270113
2.08501	1.25643	0.651533
0.884021	0.265258	0.137552
-3.94669	1.23376	-0.639781
0.241126	0.182948	0.0948694

## Sheet: oplsda.table4
Sample	P1	O1	Group
Model1	-12.0272	4.73239	Model
Model2	-12.2121	-12.8538	Model
Model3	-13.5964	4.90978	Model
Model4	-14.272	-4.72844	Model
Model5	-12.614	10.627	Model
Model6	-11.2154	-2.68688	Model
PA1	12.0338	-2.32337	Paeoniflorin
PA2	12.017	9.81308	Paeoniflorin
PA3	12.1508	-5.60956	Paeoniflorin
PA4	14.1068	3.51499	Paeoniflorin
PA5	13.2067	-1.57995	Paeoniflorin
PA6	12.4221	-3.81519	Paeoniflorin
