# Supplementary material for: Multi-Omics and Experimental Validation Reveal the Protective Effect of Paeoniflorin Against Coronary Heart Disease in Mice via Inhibiting the C3-Cfd-C3aR Pathway
Source: Int J Mol Sci. 2026 Jul 13;27(14):6236. doi: 10.3390/ijms27146236 (PMC13410309; doi:10.3390/ijms27146236)
Supplement: Supplementary file 1 [file ijms-27-06236-s001.zip › Supplementary Materials/ijms-4276706_Metabolomics_Dataset/3-Differentially abundant metabolites/Table 3c. OPLS-DA results of Control-vs-Model.xlsx]

## Sheet: oplsda.table1
Component	variable	value
p1	R2Y	0.987
o1	R2Y	0.0113
p1	Q2	0.916
o1	Q2	0.0122

## Sheet: oplsda.table2
sim	variable	value
1	R2Y.cum.	0.998
0.666667	R2Y.cum.	0.926
0.333333	R2Y.cum.	0.896
0.5	R2Y.cum.	0.908
0.666667	R2Y.cum.	0.915
0.166667	R2Y.cum.	0.922
0.5	R2Y.cum.	0.888
0.5	R2Y.cum.	0.9
0.5	R2Y.cum.	0.99
0.5	R2Y.cum.	0.934
0.5	R2Y.cum.	0.954
0.666667	R2Y.cum.	0.934
0.5	R2Y.cum.	0.974
0.666667	R2Y.cum.	0.854
0.5	R2Y.cum.	0.974
0.166667	R2Y.cum.	0.895
0.666667	R2Y.cum.	0.955
0.333333	R2Y.cum.	0.918
0.333333	R2Y.cum.	0.942
0.333333	R2Y.cum.	0.9
0.333333	R2Y.cum.	0.92
1	Q2.cum.	0.928
0.666667	Q2.cum.	-0.174
0.333333	Q2.cum.	-0.057
0.5	Q2.cum.	0.335
0.666667	Q2.cum.	0.143
0.166667	Q2.cum.	0.181
0.5	Q2.cum.	0.18
0.5	Q2.cum.	-0.301
0.5	Q2.cum.	0.16
0.5	Q2.cum.	-0.602
0.5	Q2.cum.	0.184
0.666667	Q2.cum.	0.0442
0.5	Q2.cum.	0.0351
0.666667	Q2.cum.	0.181
0.5	Q2.cum.	-0.0599
0.166667	Q2.cum.	0.166
0.666667	Q2.cum.	0.343
0.333333	Q2.cum.	0.0276
0.333333	Q2.cum.	0.312
0.333333	Q2.cum.	-0.663
0.333333	Q2.cum.	-0.112

## Sheet: oplsda.table3
P1.cov	VIP	P1.cor
1.23417	0.681594	0.394485
1.45339	1.02135	0.591128
5.9653	1.06176	0.614512
-47.166	1.60233	-0.927378
10.9002	1.56997	0.908651
-0.0623268	0.0287492	-0.0166391
-1.08199	0.49736	-0.287856
2.00933	0.905571	0.524116
-0.500635	0.207624	-0.120166
4.4856	1.53372	0.887671
0.152868	0.0686342	0.0397233
-0.069392	0.0204019	-0.011808
-0.178993	0.128796	-0.0745431
-0.641645	0.464474	-0.268823
-0.762595	0.738321	-0.427317
-2.94086	1.034	-0.598444
2.17029	1.17265	0.678691
-7.74971	0.864096	-0.500111
2.1174	0.951539	0.550721
1.52086	0.806072	0.466529
0.179503	0.0443119	0.0256464
1.48583	0.764685	0.442575
-1.98141	1.02208	-0.591547
-6.57565	1.57131	-0.909425
0.321468	0.263248	0.15236
-6.28456	0.834005	-0.482696
6.21156	1.21273	0.701888
4.5588	0.986803	0.57113
1.2301	0.541066	0.313152
0.903198	0.86921	0.503072
-2.13688	0.53541	-0.309878
-2.64411	0.760723	-0.440283
-1.92246	0.589161	-0.340988
-0.433351	0.242186	-0.14017
-0.162016	0.0470314	-0.0272203
-19.5561	1.71694	-0.99371
-4.99439	1.59216	-0.921491
-24.6609	1.5832	-0.916303
-0.689451	0.265237	-0.153511
0.287852	0.183593	0.106258
5.32568	1.33925	0.775118
0.789237	0.402387	0.232889
1.44439	0.695148	0.402329
4.05645	1.51847	0.878842
-0.662018	0.366536	-0.21214
3.73093	1.39006	0.804525
-1.77982	0.26696	-0.154508
-1.29706	0.830683	-0.480773
1.28267	0.782762	0.453038
1.34183	0.757323	0.438315
1.26349	0.725218	0.419733
-55.4153	1.59234	-0.921597
0.524958	0.125009	0.0723515
4.44969	1.469	0.850212
0.770866	0.445174	0.257653
1.5718	0.562775	0.325716
-1.86917	0.531601	-0.307674
3.10011	0.430484	0.249151
-0.904506	0.815658	-0.472077
-1.92241	0.489108	-0.28308
-4.16754	1.21282	-0.701941
17.5654	1.50411	0.870531
0.876917	0.203354	0.117695
-31.2293	1.70464	-0.986593
-3.42806	1.18596	-0.686395
4.50678	1.4732	0.852644
-0.32231	0.0895131	-0.0518074
3.67298	0.801363	0.463804
0.0618473	0.0195351	0.0113063
0.32985	0.139399	0.0806795
6.08974	1.65391	0.957232
-3.07119	1.033	-0.597866
9.37609	1.65173	0.955971
-0.479112	0.0940152	-0.054413
1.70818	0.485462	0.28097
-11.548	1.10374	-0.638809
0.908481	0.454323	0.262948
-9.28648	1.64343	-0.951166
-3.34108	1.09057	-0.631186
3.17938	0.861239	0.498458
0.315092	0.129431	0.0749105
-25.9073	1.59439	-0.922782
0.235049	0.0990434	0.0573232
2.12072	1.06915	0.618792
1.46434	0.772614	0.447164
-7.61937	1.34537	-0.778655
-5.04647	1.22141	-0.706911
2.29982	0.475803	0.27538
0.687181	0.397132	0.229848
-1.08058	0.718053	-0.415586
-0.99034	0.504869	-0.292202
1.14343	0.0797071	0.046132
-2.12414	0.719191	-0.416245
0.448021	0.487418	0.282102
1.11033	0.119803	0.0693382
1.04145	0.630972	0.365186
4.39286	1.52144	0.880563
2.5752	0.765981	0.443325
18.3769	1.65313	0.956777
-3.17437	0.434876	-0.251693
-10.6383	1.47961	-0.856353
-11.4889	1.56906	-0.908122
-19.6035	1.002	-0.579929
-1.22717	0.948774	-0.549121
1.08301	0.78793	0.456029
3.18681	0.801435	0.463845
5.32678	1.345	0.778446
7.28944	1.4194	0.821502
-3.9759	0.705523	-0.408334
-1.62245	0.482849	-0.279458
-34.6766	1.70864	-0.988906
-1.37197	0.385618	-0.223184
-0.854231	0.371525	-0.215027
-4.66179	1.02099	-0.590915
-0.0878104	0.0665865	-0.0385381
0.675618	0.312428	0.180823
-3.36877	0.715469	-0.414091
-53.6113	1.69519	-0.98112
1.64625	0.988131	0.571899
0.69818	0.333546	0.193046
-2.46359	0.258083	-0.14937
-1.04953	0.605448	-0.350414
-0.53886	0.260258	-0.150629
0.407827	0.151046	0.0874208
-0.781175	0.296454	-0.171578
2.1394	0.324768	0.187965
1.4306	0.782715	0.453011
0.231106	0.228381	0.132179
-7.62898	1.5544	-0.89964
-0.965209	0.542665	-0.314078
6.75	1.47517	0.853784
-3.00024	0.625924	-0.362265
21.9082	1.18405	0.685291
-6.60598	1.28225	-0.742126
-3.62748	1.15833	-0.670406
-1.97828	0.51677	-0.29909
-1.63195	0.428549	-0.24803
4.99193	1.07915	0.624579
-24.6478	1.5067	-0.872028
-3.19916	0.471307	-0.272778
-54.38	1.56476	-0.905631
-6.2042	1.26099	-0.729823
0.274513	0.0674648	0.0390465
-14.7802	1.27999	-0.74082
-1.92561	0.954719	-0.552561
-0.123178	0.0686411	-0.0397273
-2.38149	0.484909	-0.28065
2.63103	0.323612	0.187296
-2.17104	0.680732	-0.393986
-4.99598	1.00528	-0.581824
-24.7338	1.41807	-0.820735
3.69718	0.569916	0.329849
2.11451	0.638433	0.369505
-1.9372	0.821332	-0.475361
-0.990938	0.627701	-0.363294
3.88284	0.544212	0.314973
-3.3681	1.36279	-0.788741
-0.184268	0.159008	-0.092029
-5.57231	1.40825	-0.815051
-1.29031	0.333911	-0.193257
-1.46408	0.227374	-0.131597
-1.43877	0.467938	-0.270828
-10.0378	1.55489	-0.899918
17.2554	1.6365	0.947156
45.6545	1.71206	0.990884
12.8657	1.30546	0.755556
7.63601	1.49802	0.867007
4.83589	0.69359	0.401428
0.917042	0.859071	0.497203
2.08859	0.853605	0.49404
1.26977	0.313581	0.181491
-4.63046	0.572836	-0.331539
1.48049	0.871523	0.50441
-0.259979	0.0788775	-0.0456518
-4.11028	0.988439	-0.572077
-4.81808	0.814823	-0.471594
-2.21626	0.889314	-0.514707
-4.63707	1.30294	-0.754098
-4.40048	1.27525	-0.738076
-2.42877	0.916489	-0.530435
0.0275257	0.0110077	0.0063709
-10.2427	1.28846	-0.745722
-9.05289	1.28673	-0.744721
3.13944	0.290385	0.168066
-8.03474	1.14192	-0.660907
2.59493	0.632578	0.366116
2.38062	0.747701	0.432746
-2.02511	0.759907	-0.43981
-0.388985	0.0830986	-0.0480948
0.323932	0.0742273	0.0429604
3.13013	1.27454	0.737664
0.449308	0.274129	0.158657
-12.4191	1.49772	-0.86683
-0.915208	0.176032	-0.101882
-3.81914	0.925094	-0.535415
-3.96079	0.981163	-0.567866
-1.49239	0.425412	-0.246215
0.877431	0.151435	0.087646
0.343048	0.091664	0.0530522
0.420648	0.0933595	0.0540335
-2.94033	0.379103	-0.219413
3.52637	0.801452	0.463855
-1.50284	0.349453	-0.202252
14.6845	1.57006	0.9087
0.64895	0.204092	0.118122
-0.798301	0.36688	-0.212339
0.0858716	0.0427863	0.0247633
-0.0230574	0.00796571	-0.0046103
17.6468	1.64954	0.9547
3.27143	1.0184	0.589419
0.146102	0.104683	0.0605873
1.05621	1.11714	0.646567
-1.64337	0.12341	-0.0714257
3.6177	0.888306	0.514124
49.0744	1.62033	0.937798
20.9469	1.69488	0.980943
2.00983	1.21776	0.7048
-1.83241	0.831975	-0.481521
-2.98805	0.841211	-0.486866
1.1837	0.4613	0.266986
-2.0834	0.48146	-0.278654
1.33923	0.46966	0.271824
-0.761455	0.243182	-0.140746
1.25789	0.268342	0.155308
4.39622	1.22931	0.711484
0.111304	0.0550185	0.031843
0.756524	0.239926	0.138861
3.46907	1.40074	0.810703
4.58075	1.40853	0.815212
2.16744	1.46711	0.849117
4.61116	0.986464	0.570934
4.70745	0.977064	0.565494
2.82003	0.913942	0.528961
0.27962	0.276198	0.159855
2.07175	0.321701	0.18619
-0.868349	0.50154	-0.290276
-5.48942	1.55381	-0.899298
5.95701	1.1154	0.645559
10.0105	1.64387	0.951418
4.77802	0.810308	0.46898
-1.18901	0.398678	-0.230742
-5.14154	1.19769	-0.693186
-1.63401	0.411317	-0.238057
2.89802	0.575799	0.333254
-1.54068	0.675245	-0.390811
-2.44743	1.14741	-0.664082
0.168474	0.0555472	0.032149
-5.0273	1.42429	-0.824335
2.21213	0.831979	0.481523
2.09448	0.803201	0.464867
-2.00742	0.651407	-0.377014
3.35389	1.44489	0.836259
-12.931	1.6305	-0.94368
-7.74043	1.39364	-0.806595
2.49197	0.554736	0.321063
0.698953	0.308281	0.178423
-7.18357	1.10137	-0.637441
-1.14638	0.860716	-0.498155
3.99854	1.41436	0.818586
9.24759	0.970145	0.561489
-0.0747123	0.0747969	-0.0432901
5.28838	1.44101	0.834011
6.87014	0.967352	0.559873
1.29688	0.675612	0.391023
0.536832	0.207851	0.120298
4.72933	1.33079	0.770221
0.353027	0.0572322	0.0331242
4.46681	1.16269	0.672929
4.76785	1.24359	0.71975
3.20423	0.73596	0.42595
-5.78358	1.48993	-0.862323
-4.61155	1.5092	-0.873479
0.00728311	0.00152223	0.000881018
3.39255	1.02303	0.592095
-6.45698	1.41956	-0.821597
-6.35504	0.960505	-0.55591
2.57715	0.748661	0.433301
1.18378	0.392171	0.226976
-2.59338	0.340859	-0.197279
0.785552	0.242518	0.140362
-6.09591	1.45124	-0.839929
2.17666	0.571924	0.331011
-20.2908	1.66732	-0.964994
-5.20056	0.702087	-0.406346
-2.38908	0.899825	-0.52079
-3.4815	0.901382	-0.521691
3.01844	1.24646	0.721412
-4.87212	0.653236	-0.378072
-6.28859	0.748323	-0.433105
-2.32391	0.670214	-0.387899
-7.33445	1.55693	-0.9011
-1.02065	0.26261	-0.15199
-6.3802	0.914603	-0.529343
-6.85793	0.974191	-0.563831
10.8354	1.49613	0.86591
-5.31506	1.57978	-0.914325
-1.5712	0.913266	-0.528569
-0.969149	0.388705	-0.22497
5.76167	1.24193	0.718787
-1.40341	1.03211	-0.597355
19.537	1.08325	0.626951
3.11965	1.38634	0.80237
0.582532	0.455641	0.263711
-0.453928	0.0910009	-0.0526684
1.38831	0.821381	0.475389
7.78381	1.42874	0.826912
2.20082	0.560933	0.32465
-0.777734	0.356706	-0.20645
-13.0863	1.66318	-0.962594
0.149246	0.0293788	0.0170035
-7.67897	0.712816	-0.412555
-0.664655	0.559183	-0.323637
-11.898	1.58575	-0.91778
-7.06986	1.61324	-0.93369
-8.79794	1.55241	-0.898483
-14.0805	1.26127	-0.729986
-14.8479	1.66549	-0.963932
-13.738	1.63998	-0.949167
0.660205	0.220879	0.127838
-1.94257	0.4868	-0.281745
-1.07789	0.718693	-0.415957
3.77992	0.854711	0.49468
2.46568	1.08806	0.629737
0.786654	0.576345	0.33357
-1.79876	0.96663	-0.559455
-2.47165	0.501983	-0.290532
2.27218	0.844221	0.488608
0.576474	0.136229	0.0788453
-15.1912	1.60765	-0.930456
1.71224	0.687431	0.397863
-3.79004	0.99502	-0.575886
1.20841	0.476468	0.275765
6.46221	0.811612	0.469735
-5.23428	1.33043	-0.770013
0.515333	0.0617709	0.035751
-2.38981	1.00355	-0.580822
-0.61736	0.190947	-0.110514
-7.94085	1.62586	-0.940998
-3.37337	0.318784	-0.184502
2.21992	0.577344	0.334149
-3.04526	0.946906	-0.548039
-4.59792	0.996266	-0.576607
1.36773	0.883095	0.511107
-2.39437	0.797966	-0.461838
1.36349	0.594196	0.343902
-3.38945	1.01266	-0.586095
-22.3697	1.68649	-0.976087
-20.8088	1.68955	-0.977858
-0.427962	0.243467	-0.140911
-2.98736	1.04962	-0.607486
1.37703	0.573014	0.331642
1.60618	0.275622	0.159521
9.86034	1.65491	0.957807
-0.474762	0.0547871	-0.031709
-22.3533	1.67142	-0.967368
6.0312	0.64214	0.371651
6.73894	1.27639	0.738731
-12.6323	1.60322	-0.927895
-0.851252	0.127436	-0.0737562
-0.5837	0.293035	-0.169599
-5.90522	1.07733	-0.623527
-2.51096	0.643112	-0.372213
5.9489	1.35638	0.785027
4.615	1.3113	0.758937
6.08849	1.51504	0.87686
-4.87568	1.3239	-0.76623
-3.19262	1.1121	-0.643647
9.34322	1.40684	0.814235
-7.82058	1.6349	-0.94623
6.33919	1.17966	0.682749
4.51336	1.15556	0.668804
-5.41992	1.22656	-0.709894
1.91923	0.757726	0.438548
1.43353	0.35409	0.204936
-1.15514	0.206145	-0.11931
1.36394	1.03911	0.601406
1.34377	0.619806	0.358724
2.54258	0.564868	0.326928
15.6314	1.38877	0.803777
-6.75887	0.989266	-0.572556
5.58022	1.60441	0.92858
-6.10262	1.12524	-0.651256
0.103293	0.0204192	0.011818
12.9622	1.60232	0.927374
-4.2833	1.07072	-0.619701
3.39081	1.19813	0.693439
6.0562	1.39965	0.810071
29.4478	1.5368	0.889452
22.9769	1.70447	0.986492
8.0938	1.41504	0.818981
2.81418	0.99212	0.574208
2.37992	0.425638	0.246346
-10.606	1.50046	-0.86842
14.1469	0.977809	0.565925
11.5005	1.53564	0.888779
-2.49187	0.232468	-0.134545
0.762679	0.511239	0.295889
8.7322	0.654557	0.378837
-4.66283	1.57339	-0.910628
-3.28487	0.878144	-0.508242
1.01749	0.249964	0.144671
1.56802	0.354949	0.205433
-5.83511	1.2444	-0.720217
15.2743	1.68618	0.975906
6.44232	1.58056	0.91478
16.3159	1.4025	0.811724
9.93527	0.944381	0.546578
-2.43229	0.939962	-0.54402
1.57203	0.637248	0.368819
-1.35044	0.97754	-0.56577
-0.974494	0.589731	-0.341318
2.14649	1.15775	0.670067
0.14579	0.0883509	0.0511347
0.393747	0.108075	0.0625502
3.75812	1.35923	0.786681
-6.88258	1.47543	-0.853934
-15.6991	1.57754	-0.913028
-1.3836	0.159662	-0.0924072
-0.796714	0.398054	-0.230381
-7.76111	0.55417	-0.320736
10.8846	0.722913	0.418399
29.6119	1.14459	0.662455
11.4881	1.38019	0.798812
3.06488	0.884604	0.511981
0.433818	0.293251	0.169724
1.76396	0.673738	0.389938
5.24656	1.47858	0.855756
-0.747669	0.59095	-0.342023
4.9979	1.27439	0.737576
-1.68875	0.829552	-0.480118
-0.540059	0.218798	-0.126634
3.69063	1.24932	0.723068
0.720985	0.490764	0.284039
2.65661	0.934189	0.540679
4.54204	1.23638	0.715578
-3.32867	1.20954	-0.700045
1.32257	0.401262	0.232237
-7.45825	1.3546	-0.783999
-5.87406	1.09395	-0.633143
2.67115	0.373578	0.216215
-4.28115	0.46285	-0.267883
-0.0250975	0.014623	-0.00846333
7.24121	1.49166	0.863326
4.74075	1.07874	0.624341
1.5843	0.572258	0.331205
6.00951	1.6428	0.950801
1.70991	0.554673	0.321027
1.34772	0.544764	0.315292
5.18491	1.28647	0.744567
5.51969	1.47911	0.856062
-3.4006	1.17809	-0.681844
4.86844	1.21244	0.701721
5.95952	1.25342	0.725439
5.26132	1.16207	0.67257
1.51192	0.596271	0.345103
-1.24547	0.523366	-0.302908
22.2997	1.69964	0.983699
2.2436	1.12402	0.650548
-4.52762	1.31527	-0.761238
-0.810903	0.235255	-0.136158
1.02649	0.379149	0.21944
0.287205	0.149677	0.0866283
-1.82356	0.538608	-0.311729
1.13099	0.324437	0.187774
6.97564	1.60273	0.927612
-3.6001	1.46446	-0.847584
5.56935	1.6424	0.950567
6.93051	1.32115	0.764638
5.37647	1.17748	0.681486
2.18233	0.834672	0.483082
-3.85913	1.16449	-0.67397
6.20566	1.5783	0.913469
1.80164	1.05313	0.609519
-6.03371	1.44822	-0.838185
8.67972	1.55776	0.901585
-0.349836	0.381139	-0.220591
-0.169763	0.021008	-0.0121588
-1.80382	0.499463	-0.289073
0.138476	0.0305214	0.0176648
-1.61479	0.9278	-0.536981
-1.27611	0.539669	-0.312343
-4.70188	1.01818	-0.589291
10.7129	1.5905	0.920529
-0.00566815	0.00300485	-0.00173911
4.16561	1.0392	0.601454
-0.129145	0.0690158	-0.0399442
-4.7122	1.4739	-0.853046
-8.18374	0.902452	-0.522311
2.20417	0.378418	0.219016
10.3498	1.15081	0.666052
1.60395	1.1586	0.670559
3.9851	1.55731	0.901324
-5.50977	1.50119	-0.868843
1.45345	1.12769	0.652673
2.21178	1.01294	0.586257
-6.45196	1.35022	-0.781465
-1.08578	0.755344	-0.437169
-1.70622	0.457077	-0.264542
-0.0939323	0.0527123	-0.0305082
2.3994	1.04695	0.605943
-3.85644	1.19549	-0.69191
2.21986	0.605145	0.350239
4.67957	0.885401	0.512442
2.15276	1.04832	0.606736
5.71992	1.51189	0.875035
1.23097	0.62729	0.363056
3.65249	1.28225	0.742125
0.968233	0.498963	0.288784
3.31012	1.39204	0.805667
8.7017	0.904894	0.523724
0.37715	0.261033	0.151078
-8.94019	1.5193	-0.879325
7.52142	1.28351	0.742857
4.92251	1.55687	0.901067
-1.42426	0.504456	-0.291963
4.99512	1.28325	0.742704
1.36038	0.436083	0.252391
3.85226	1.49678	0.866289
-0.0704156	0.0238846	-0.0138237
5.02208	1.54718	0.895459
-1.25205	1.0866	-0.62889
3.8413	0.439489	0.254362
2.37701	0.348739	0.201839
2.21554	0.545885	0.315941
3.9081	1.11616	0.645996
7.51402	1.29828	0.751403
0.891987	0.432981	0.250596
1.8262	0.935356	0.541355
-3.35333	1.41492	-0.81891
0.587046	0.194367	0.112493
1.72822	1.11006	0.642468
-3.84649	1.55649	-0.900845
-2.62955	1.17148	-0.678017
-0.460661	0.119011	-0.0688796
-8.70711	0.432894	-0.250546
5.02187	1.19391	0.690996
9.72695	1.43476	0.830394
-6.36768	1.558	-0.901719
0.423973	0.30353	0.175674
5.44797	1.03734	0.600379
3.61445	1.33745	0.774076
1.15085	0.537622	0.311159
6.35498	0.558015	0.322962
22.112	1.6912	0.978814
20.1314	1.70731	0.988139
-1.44412	0.643727	-0.372569
0.454039	0.221737	0.128335
0.666821	0.372457	0.215566
1.09691	0.636413	0.368335
26.2697	1.70593	0.98734
-2.84265	0.552081	-0.319527
4.11169	1.10661	0.640472
-7.72737	1.63929	-0.94877
-1.81458	0.936627	-0.54209
6.58381	0.628187	0.363575
1.25034	0.476439	0.275748
21.9511	1.71989	0.995417
-2.87779	1.19797	-0.69335
15.3673	1.7131	0.991487
-2.63113	1.15688	-0.669565
-8.15491	1.06206	-0.614689
-0.0108423	0.00350148	-0.00202655
-0.111965	0.0345771	-0.0200121
0.250759	0.329599	0.190762
1.28354	0.235926	0.136547
-2.42463	1.19618	-0.69231
1.46868	1.11006	0.642467
-12.3879	1.06646	-0.617234
4.07667	1.53378	0.887702
6.29244	1.53487	0.888334
-8.4379	1.54267	-0.89285
10.8987	1.07505	0.622205
22.0921	1.70939	0.989339
1.14892	0.535087	0.309691
1.4975	0.595024	0.344381
-0.126976	0.128049	-0.0741105
-2.43789	0.508428	-0.294262
2.06437	1.19005	0.688762
-4.13332	1.27788	-0.739596
-15.9049	1.40436	-0.812796
-3.64178	1.40595	-0.813722
-8.91837	1.05091	-0.608234
0.744395	0.382366	0.221301
4.63584	1.45809	0.843895
2.10277	0.945688	0.547334
-3.20821	1.26633	-0.732911
1.72173	1.18292	0.684638
0.229505	0.158832	0.0919271
-0.345864	0.117457	-0.0679805
1.50066	0.849058	0.491408
-1.22869	0.667213	-0.386162
0.374109	0.0408899	0.0236658
2.62034	1.21871	0.705353
10.2343	1.27958	0.74058
2.38778	1.46989	0.850726
7.18051	1.41664	0.819905
6.3419	1.63488	0.946218
0.802481	0.268255	0.155258
-6.83544	1.63265	-0.944926
-5.65496	1.44299	-0.835157
0.571165	0.220534	0.127638
-2.26581	1.10207	-0.637843
-1.46209	0.868252	-0.502517
0.581201	0.303507	0.17566
1.4102	0.775827	0.449024
3.1326	1.24999	0.723456
-0.0999247	0.0370443	-0.0214401
-2.59138	1.29423	-0.74906
0.19419	0.0326778	0.0189129
-5.07266	1.31813	-0.762891
-6.37584	1.19008	-0.688781
-3.42006	1.53368	-0.887648
-2.11084	1.01309	-0.586344
-3.99954	1.36776	-0.791618
0.316701	0.232999	0.134853
0.283544	0.154841	0.089617
2.44101	0.549102	0.317803
-0.919472	0.641467	-0.371261
-1.90066	0.910905	-0.527203
-12.4709	1.4128	-0.817683
0.57005	0.234632	0.135798
0.198193	0.154631	0.0894954
-6.06659	1.21708	-0.704406
-16.8	1.32462	-0.766645
1.61974	1.09183	0.631916
-1.92631	0.965953	-0.559063
-4.55323	0.971107	-0.562046
2.85299	0.417715	0.24176
1.56394	0.73013	0.422576
1.32164	0.870813	0.503999
6.16965	0.821617	0.475526
1.66353	0.848032	0.490814
0.635298	0.317674	0.18386
0.954574	0.272539	0.157737
0.984263	0.413542	0.239345
0.426174	0.197609	0.11437
8.66696	0.410748	0.237728
2.20096	0.726212	0.420308
5.53516	0.998169	0.577709
2.87829	0.739915	0.42824
-1.1182	0.316514	-0.183188
3.687	1.4245	0.824457
-0.640614	0.278725	-0.161317
0.174952	0.0670979	0.0388341
-0.700764	0.539976	-0.312521
-0.972115	0.315491	-0.182596
-0.761683	0.337	-0.195045
0.458823	0.312515	0.180874
1.33604	0.63649	0.36838
4.01032	1.49235	0.863723
-4.28046	1.40402	-0.812602
1.68253	0.405792	0.23486
2.30551	0.634142	0.367021
1.62525	0.662843	0.383633

## Sheet: oplsda.table4
Sample	P1	O1	Group
Control1	-14.5621	-2.80354	Control
Control2	-13.2318	9.0078	Control
Control3	-14.3811	-3.17063	Control
Control4	-15.0945	13.6386	Control
Control5	-14.0415	-7.85205	Control
Control6	-13.6234	-8.82017	Control
Model1	13.282	-6.3561	Model
Model2	14.9324	3.85346	Model
Model3	14.5539	6.1812	Model
Model4	13.4873	4.87845	Model
Model5	14.5591	0.371009	Model
Model6	14.1197	-8.92802	Model
