# Supplementary material for: Multi-Omics and Experimental Validation Reveal the Protective Effect of Paeoniflorin Against Coronary Heart Disease in Mice via Inhibiting the C3-Cfd-C3aR Pathway
Source: Int J Mol Sci. 2026 Jul 13;27(14):6236. doi: 10.3390/ijms27146236 (PMC13410309; doi:10.3390/ijms27146236)
Supplement: Supplementary file 1 [file ijms-27-06236-s001.zip › Supplementary Materials/ijms-4276706_Metabolomics_Dataset/3-Differentially abundant metabolites/Table 3b. Combined DEMs list.xls]

Alignment ID	Metabolite name	HMDB ID	Average Rt(min)	Average Mz	Adduct type	Mode	Control1	Control2	Control3	Control4	Control5	Control6	Model1	Model2	Model3	Model4	Model5	Model6	PA1	PA2	PA3	PA4	PA5	PA6	log2fc_Control-vs-Model	p.value_Control-vs-Model	fdr_Control-vs-Model	VIP_Control-vs-Model	regulation_Control-vs-Model	log2fc_Model-vs-Paeoniflorin	p.value_Model-vs-Paeoniflorin	fdr_Model-vs-Paeoniflorin	VIP_Model-vs-Paeoniflorin	regulation_Model-vs-Paeoniflorin
Meta_1	Urea	HMDB0000294	0.961	61.04028	[M+H]+	Positive	25.059	24.763	24.829	24.987	25.06	24.795	25.027	25.492	24.78	25.147	24.861	25.158	24.91	25.322	25.503	25.462	25.082	25.301	-0.161999999999999	0.206337843247351	0.206337843247351	0.681594303888727	unchanged	-0.185833333333331	0.211518287156626	0.211518287156626	0.783949520507065	unchanged
Meta_10	2-Pyrrolidinone	HMDB0002039	1.368	86.06065	[M+H]+	Positive	16.559	16.643	16.631	16.265	16.422	16.641	16.934	16.738	16.588	16.617	16.641	16.76	16.784	17.211	17.125	16.963	16.893	17.262	-0.186166666666669	0.0464504033066243	0.0464504033066243	1.02135430189497	down	-0.326666666666664	0.00692728906327676	0.00692728906327676	1.4426774257516	down
Meta_100	L-Asparagine	HMDB0000168	1.045	131.04561	[M-H]-	Negative_FA	14.455	14.01	14.074	12.909	14.365	13.57	14.281	14.974	14.676	15.303	13.879	14.872	12.849	13.881	12.814	13.918	12.899	14.634	-0.767	0.0352526565858197	0.0352526565858197	1.06175758448584	down	1.165	0.0126018639144669	0.0126018639144669	1.35739360747873	up
Meta_101	TRANS-CINNAMATE	HMDB0000930	5.392	131.04915	[M+H-H2O]+	Positive	15.965	14.877	15.188	16.176	15.764	15.935	11.48	6.629	10.088	8.387	11.582	9.314	7.697	11.627	10.795	8.587	11.328	8.963	6.07083333333333	0.000353376927024666	0.000353376927024666	1.6023301998399	up	-0.252833333333333	0.809712431013922	0.809712431013922	0.149660205134226	unchanged
Meta_102	2-HYDROXY-4-METHYLPENTANOIC ACID	HMDB0000665	1.172	131.07022	[M-H]-	Negative_NH4HCO3	11.148	11.687	11.177	10.86	11.304	10.674	12.438	12.769	11.939	12.695	12.452	12.999	11.303	12.082	10.281	10.41	11.996	12.047	-1.407	4.84061373207096e-05	4.84061373207096e-05	1.56997316344376	down	1.1955	0.0150723225536887	0.0150723225536887	1.37347192921203	up
Meta_103	2-Hydroxycaproic Acid	HMDB0001624	1.951	131.07034	[M-H]-	Negative_NH4HCO3	12.57	12.813	13.12	12.596	12.616	12.672	12.722	12.868	12.231	12.53	13.142	12.821	13.016	13.669	13.226	12.999	13.467	12.821	0.0121666666666673	0.938496708633073	0.938496708633073	0.0287492350055728	unchanged	-0.480666666666668	0.0247872927553444	0.0247872927553444	1.25757178081888	down
Meta_104	2-hydroxy-3-methylvalerate	HMDB0000317	4.702	131.07062	[M-H]-	Negative_FA	15.5	15.367	15.868	15.715	15.384	15.928	15.585	15.235	15.424	15.15	15.81	15.728	15.64	17.078	16.623	15.699	16.24	15.914	0.138333333333334	0.37040867637278	0.37040867637278	0.497359862830393	unchanged	-0.710333333333331	0.0266701543263265	0.0266701543263265	1.26794419550218	down
Meta_105	3-Hydroxyhexanoate	HMDB0061652	4.109	131.07066	[M-H]-	Negative_FA	14.917	14.951	14.699	15.11	14.641	14.539	14.752	15.456	14.961	14.954	15.04	15.237	14.455	14.502	14.829	14.662	14.598	14.775	-0.257166666666667	0.0846818683971992	0.0846818683971992	0.905571444857845	unchanged	0.429833333333333	0.00614744373385416	0.00614744373385416	1.42956215161393	up
Meta_106	L-Norleucine	HMDB0001645	1.513	132.0027	[M+H]+	Positive	13.072	13.318	13.584	13.057	13.423	13.33	13.435	12.779	13.403	12.773	13.611	13.373	13.768	13.859	13.957	13.502	13.752	14.009	0.0683333333333334	0.696846734747869	0.696846734747869	0.207624258395578	unchanged	-0.578833333333336	0.00901292901235633	0.00901292901235633	1.43405505626236	down
Meta_107	L-Aspartic Acid	HMDB0000191	0.952	132.02945	[M-H]-	Negative_FA	15.093	15.336	14.89	15.392	15.032	14.959	15.668	15.787	15.785	15.797	15.626	15.528	15.664	15.617	15.738	15.898	15.712	15.924	-0.581499999999998	0.000323913939806803	0.000323913939806803	1.53372371364212	down	-0.0603333333333342	0.396025017814613	0.396025017814613	0.500299194940254	unchanged
Meta_108	Creatine	HMDB0000064	0.944	132.07674	[M+H]+	Positive	20.411	20.193	20.678	20.126	20.251	20.343	19.911	20.092	20.478	20.208	20.761	20.64	20.637	21.046	20.801	21.213	21.063	20.516	-0.0146666666666668	0.92800946877019	0.92800946877019	0.0686342089369306	unchanged	-0.530999999999999	0.0131043362596951	0.0131043362596951	1.36184983074447	down
Meta_109	3-Methylindole	HMDB0000466	3.123	132.08073	[M+H]+	Positive	17.75	17.512	17.289	16.435	17.66	17.659	17.269	16.899	17.66	17.283	17.801	17.259	17.585	17.694	17.239	17.827	17.693	17.455	0.0223333333333322	0.928090560090981	0.928090560090981	0.0204019497730465	unchanged	-0.220333333333333	0.195854862569001	0.195854862569001	0.780000403282142	unchanged
Meta_11	2-Methylpyrrolidine	HMDB0341433	1.522	86.09696	[M+H]+	Positive	21.889	21.359	21.825	21.76	21.993	21.921	21.649	21.763	21.902	21.771	21.774	21.761	22.116	22.113	22.099	22.163	22.278	22.109	0.0211666666666659	0.835927601884922	0.835927601884922	0.128796148082649	unchanged	-0.376333333333335	6.3306094178301e-06	6.3306094178301e-06	1.80601479278841	down
Meta_110	L-Leucine	HMDB0000687	1.522	132.10161	[M+H]+	Positive	23.913	23.533	23.967	23.902	24.125	24.072	23.682	23.892	23.927	23.799	23.928	23.783	24.272	24.261	24.241	24.317	24.29	24.238	0.0835000000000008	0.403621561057447	0.403621561057447	0.464473962238968	unchanged	-0.434666666666665	4.88743841184829e-05	4.88743841184829e-05	1.83690321861193	down
Meta_111	L-Isoleucine	HMDB0000172	1.421	132.10168	[M+H]+	Positive	23.002	22.814	23.044	22.913	23.231	23.04	22.878	23.04	22.905	22.953	22.809	22.866	23.255	23.234	23.048	23.295	23.336	23.196	0.0988333333333351	0.172965711251942	0.172965711251942	0.738321119395466	unchanged	-0.318833333333334	0.000143951090498161	0.000143951090498161	1.71692226816841	down
Meta_112	Malic Acid	HMDB0000156	0.825	133.01323	[M-H]-	Negative_NH4HCO3	19.388	19.413	20.004	19.502	19.478	19.677	18.809	19.109	19.034	19.354	19.132	19.739	19.107	18.011	18.593	18.483	19.403	18.011	0.380833333333335	0.041814379148612	0.041814379148612	1.03399600826362	up	0.594833333333334	0.0560334757432063	0.0560334757432063	1.09024004509198	unchanged
Meta_113	Thiaproline	HMDB0258979	1.198	134.03502	[M+H]+	Positive	15.254	15.282	15.123	15.184	15.657	15.52	15.778	15.458	15.673	15.591	15.663	15.536	16.033	15.719	15.655	16.125	15.866	16.043	-0.279833333333334	0.020550627414796	0.020550627414796	1.17264723266216	down	-0.290333333333333	0.0122830789572356	0.0122830789572356	1.39024764431805	down
Meta_114	5-Hydroxyindole	HMDB0059805	3.35	134.05991	[M+H]+	Positive	12.458	11.755	12.434	12.131	11.419	11.197	10.938	12.097	8.681	10.778	10.894	12.06	9.736	11.751	11.418	11.676	11.308	11.018	0.991000000000001	0.116804401012471	0.116804401012471	0.864095761587723	unchanged	-0.243166666666667	0.69121510428586	0.69121510428586	0.325621480194688	unchanged
Meta_115	Threonic Acid	HMDB0000943	0.873	135.02869	[M-H]-	Negative_NH4HCO3	16.854	16.894	16.859	16.771	16.769	16.5	17.029	17.102	16.761	16.69	17.463	17.229	17.43	18.233	17.634	17.73	17.77	17.18	-0.271166666666666	0.0770744906984839	0.0770744906984839	0.951538921764749	unchanged	-0.617166666666666	0.00841797291383831	0.00841797291383831	1.42491728069581	down
Meta_117	P-Octopamine	HMDB0004825	1.222	136.07559	[M+H-H2O]+	Positive	19.711	19.668	19.688	19.433	19.952	19.74	20.163	19.883	20.028	19.723	20.041	19.517	20.337	19.726	19.873	20.492	20.385	20.188	-0.19383333333333	0.13651065788275	0.13651065788275	0.806071584859483	unchanged	-0.274333333333335	0.114475978097023	0.114475978097023	0.957445656205036	unchanged
Meta_118	Hypoxanthine	HMDB0000157	1.21	137.05392	[M+H]+	Positive	15.439	15.552	14.442	15.145	14.488	15	14.637	15.248	14.844	15.231	15.827	14.354	15.753	15.032	15.681	14.601	14.806	15.737	-0.0125000000000011	0.966052921305512	0.966052921305512	0.044311943185387	unchanged	-0.244833333333332	0.434163698235678	0.434163698235678	0.404267612115122	unchanged
Meta_119	1-Methylnicotinamide	HMDB0000699	1.222	137.07898	[M+H]+	Positive	15.989	15.856	15.987	15.75	16.236	15.963	16.416	16.163	16.29	15.985	16.336	15.735	16.593	15.92	16.074	16.788	16.706	16.424	-0.190666666666665	0.158778906120207	0.158778906120207	0.764684734176747	unchanged	-0.263333333333335	0.170845435895901	0.170845435895901	0.850914394348919	unchanged
Meta_12	Pyruvic Acid	HMDB0000243	0.951	87.00768	[M-H]-	Negative_NH4HCO3	17.369	17.324	17.511	17.219	17.668	17.657	17.182	16.877	17.147	17.179	17.409	17.408	17.251	17.066	17.563	16.982	17.227	17.315	0.257666666666665	0.041592380114406	0.041592380114406	1.0220786372968	up	-0.0336666666666687	0.777048260779792	0.777048260779792	0.161041934942077	unchanged
Meta_120	Trigonelline (N'-Methylnicotinate)	HMDB0000875	0.941	138.05499	[M+H]+	Positive	15.247	15.618	15.67	15.18	15.689	15.86	14.707	14.772	14.655	14.599	14.784	14.579	15.679	15.314	14.775	15.63	15.78	15.23	0.861333333333334	0.00029567854147249	0.00029567854147249	1.57131080001654	up	-0.718666666666668	0.00463983159140981	0.00463983159140981	1.60734539042629	down
Meta_121	Phenylethanolamine	HMDB0001065	1.79	138.09131	[M+H]+	Positive	11.95	11.865	12.08	11.85	11.982	12.037	11.881	11.831	12.154	11.96	12.303	11.869	12.205	12.4	12.006	12.215	11.857	12.287	-0.0389999999999997	0.661454120521919	0.661454120521919	0.26324793350237	unchanged	-0.162000000000001	0.176074316823992	0.176074316823992	0.763609210210737	unchanged
Meta_122	Phosphonoacetate	HMDB0004110	0.813	138.97832	[M-H]-	Negative_NH4HCO3	11.381	11.641	11.138	10.193	10.729	11.5	11.318	9.682	9.37	9.1	10.973	11.206	11.051	11.103	12.138	11.898	12.072	10.013	0.822166666666666	0.116245835685384	0.116245835685384	0.834005356023662	unchanged	-1.10433333333333	0.0640573410857439	0.0640573410857439	1.13638926746095	unchanged
Meta_123	Urocanate	HMDB0062562	1.015	139.05005	[M+H]+	Positive	16.209	16.285	16.374	17.509	17.134	17.026	17.041	17.398	17.675	17.523	18.009	17.723	17.208	17.201	17.484	17.395	17.467	17.656	-0.805333333333334	0.0134948485439062	0.0134948485439062	1.21272768897221	down	0.159666666666666	0.325216820462989	0.325216820462989	0.607820775271558	unchanged
Meta_124	Phosphoethanolamine	HMDB0000224	0.864	140.01054	[M-H]-	Negative_NH4HCO3	11.27	11.851	11.664	12.229	10.726	11.561	11.723	11.617	12.408	12.654	12.208	12.277	13.051	12.856	13.175	13.065	12.643	12.839	-0.597666666666667	0.0501874577449729	0.0501874577449729	0.986802697442185	unchanged	-0.790333333333335	0.0031616667088468	0.0031616667088468	1.51653609950011	down
Meta_125	Methylimidazoleacetic acid	HMDB0002820	0.937	141.06567	[M+H]+	Positive	14.72	14.101	14.821	14.499	14.635	14.919	14.423	14.896	14.812	15.091	14.603	14.837	14.983	15.519	14.538	14.933	14.608	15.312	-0.161166666666665	0.316387149562265	0.316387149562265	0.541066369435619	unchanged	-0.205166666666667	0.294927325312635	0.294927325312635	0.595830032251672	unchanged
Meta_126	Octanoic Acid (C8:0)	HMDB0000482	7.125	143.10661	[M-H]-	Negative_NH4HCO3	14.511	14.398	14.412	14.699	14.556	14.315	14.645	14.567	14.648	14.631	14.653	14.477	15.376	14.346	14.741	15.09	15.571	14.827	-0.121666666666668	0.090542042059403	0.090542042059403	0.869210473981682	unchanged	-0.388333333333332	0.0869727865491436	0.0869727865491436	1.08441423047114	unchanged
Meta_127	Alpha-Ketoglutaramate	HMDB0001552	0.937	144.03474	[M+Na-2H]-	Negative_NH4HCO3	10.915	10.111	10.694	10.059	10.121	10.606	10.434	9.635	10.981	9.857	9.585	10.389	10.386	10.787	10.795	10.316	10.575	9.853	0.270833333333334	0.340874068252095	0.340874068252095	0.535409865896665	unchanged	-0.305166666666667	0.282606174397375	0.282606174397375	0.645110884027594	unchanged
Meta_128	Butyrylglycine	HMDB0000808	1.352	144.0656	[M-H]-	Negative_NH4HCO3	14.773	14.505	13.764	14.404	14.84	14.751	13.654	14.479	13.813	14.247	14.185	14.547	11.984	13.12	13.198	12.488	13.144	12.735	0.352	0.139601207849041	0.139601207849041	0.760723265147766	unchanged	1.376	0.000284031008947243	0.000284031008947243	1.67174019438172	up
Meta_129	Isobutyrylglycine	HMDB0000730	2.042	144.06589	[M-H]-	Negative_FA	17.265	16.911	16.215	16.831	17.371	17.182	16.272	17.044	16.408	16.735	16.716	17.051	14.932	15.967	15.97	15.212	15.78	15.535	0.258166666666664	0.261006661926949	0.261006661926949	0.589161189553375	unchanged	1.13833333333333	0.000472790928502986	0.000472790928502986	1.64498137457415	up
Meta_13	Sarcosine	HMDB0000271	0.962	88.03933	[M-H]-	Negative_NH4HCO3	14.944	14.889	15.447	14.877	15.25	15.087	14.999	14.905	14.882	14.846	15.389	15.126	15.862	15.313	15.51	15.524	16.288	15.171	0.057833333333333	0.654059457833385	0.654059457833385	0.242185904055842	unchanged	-0.586833333333333	0.0147132283274277	0.0147132283274277	1.38962103918177	down
Meta_130	2-Naphthylamine	HMDB0243964	3.123	144.08066	[M+H]+	Positive	18.702	18.476	18.202	17.384	18.611	18.577	18.217	17.816	18.606	18.223	18.746	18.139	18.547	18.637	18.16	18.75	18.689	18.421	0.0341666666666676	0.891472654587599	0.891472654587599	0.0470313885933262	unchanged	-0.242833333333333	0.172782771857514	0.172782771857514	0.814316341143181	unchanged
Meta_131	Stachydrine	HMDB0004827	1.016	144.10178	[M+H]+	Positive	17.454	17.764	17.779	17.673	17.549	17.738	15.115	14.976	15.008	15.08	15.353	15.219	15.117	15.559	15.105	14.876	14.772	15.039	2.53433333333333	2.09365068985381e-11	2.09365068985381e-11	1.71693940992457	up	0.0471666666666675	0.716285350920441	0.716285350920441	0.262520911831615	unchanged
Meta_132	Oxoglutaric Acid	HMDB0000208	0.828	145.01324	[M-H]-	Negative_NH4HCO3	18.598	18.535	18.804	18.267	18.675	18.695	17.857	17.824	17.973	18.054	18.008	17.962	16.929	16.121	16.751	16.698	17.35	16.852	0.649333333333335	9.77136142017079e-05	9.77136142017079e-05	1.59215811823033	up	1.16283333333333	0.000629667876447644	0.000629667876447644	1.74731957274907	up
Meta_133	4-Guanidinobutanoate	HMDB0003464	1.018	146.0809	[M+H]+	Positive	14.423	14.522	14.163	13.96	14.74	14.961	10.722	10.849	10.43	11.863	10.677	13.063	12.956	11.175	10.271	11.478	10.883	10.647	3.19416666666667	0.000273641695514755	0.000273641695514755	1.58319542408939	up	0.0323333333333338	0.955375897552511	0.955375897552511	0.0120280946891632	unchanged
Meta_134	Allysine	HMDB0001263	2.042	146.08098	[M+H]+	Positive	15.707	15.32	14.793	15.303	15.749	15.724	14.935	15.497	15.285	15.22	15.483	15.582	14.054	14.766	14.778	14.076	14.631	14.441	0.0989999999999984	0.598644463298364	0.598644463298364	0.265236977521652	unchanged	0.876000000000001	0.00047285740667966	0.00047285740667966	1.65501942384256	up
Meta_135	Acetylcholine	HMDB0000895	0.958	146.11745	[M]+	Positive	15.548	15.822	15.614	15.489	15.865	15.747	15.689	15.793	15.445	15.549	16.091	15.694	15.882	16.309	15.988	15.797	16.011	16.009	-0.0293333333333319	0.796657396537216	0.796657396537216	0.183592541393943	unchanged	-0.289166666666667	0.0324870998529131	0.0324870998529131	1.20072775360156	down
Meta_136	Spermidine	HMDB0001257	0.831	146.16507	[M+H]+	Positive	16.478	16.337	15.587	15.801	15.877	15.603	16.649	16.789	16.238	16.534	16.762	16.833	16.296	17.006	16.211	16.208	16.419	16.649	-0.686999999999998	0.00475323112603196	0.00475323112603196	1.33925360186882	down	0.169333333333334	0.307314906188031	0.307314906188031	0.605713634994637	unchanged
Meta_137	2-Hydroxyglutaric Acid	HMDB0059655	0.826	147.02864	[M-H]-	Negative_NH4HCO3	15.44	15.745	15.543	15.182	15.409	15.641	15.312	15.662	15.614	15.64	15.283	16.01	14.749	14.511	14.118	15.427	15.563	14.903	-0.0935000000000024	0.507122719834286	0.507122719834286	0.402386927747661	unchanged	0.708333333333334	0.0238828300024366	0.0238828300024366	1.23423733671663	up
Meta_138	L-Glutamine	HMDB0000641	0.939	147.07619	[M+H]+	Positive	17.818	17.979	18.257	17.736	18.114	18.348	18.123	17.891	18.5	18.142	18.453	18.228	18.36	18.532	18.277	18.42	18.661	18.432	-0.180833333333332	0.211144644966392	0.211144644966392	0.695147504278442	unchanged	-0.224166666666665	0.0700169700498042	0.0700169700498042	1.04908626759486	unchanged
Meta_139	L-Lysine	HMDB0000182	0.846	147.11255	[M+H]+	Positive	19.833	19.718	19.945	19.629	20.013	20.055	20.313	20.564	20.49	20.405	20.136	20.414	20.642	20.525	20.15	20.596	20.314	20.667	-0.5215	0.000219981106936774	0.000219981106936774	1.51846923388012	down	-0.0953333333333326	0.383024256426066	0.383024256426066	0.535822614109094	unchanged
Meta_14	Oxalic Acid	HMDB0002329	0.828	88.98689	[M-H]-	Negative_NH4HCO3	14.348	14.838	14.427	14.534	14.379	14.439	14.38	14.419	14.344	14.174	14.236	14.87	15.032	15.749	15.198	15.252	15.539	15.136	0.0903333333333336	0.486072306610106	0.486072306610106	0.366536106162698	unchanged	-0.913833333333335	0.000118745668770212	0.000118745668770212	1.73583381642838	down
Meta_140	L-Glutamic Acid	HMDB0000148	0.95	148.0603	[M+H]+	Positive	16.223	16.64	16.566	16.397	16.394	16.414	16.702	16.744	17.342	16.943	17.005	16.761	16.471	16.688	16.566	16.765	16.803	16.5	-0.477166666666665	0.00300022407855176	0.00300022407855176	1.39006358606369	down	0.283999999999999	0.0368611915889476	0.0368611915889476	1.21819874756767	up
Meta_141	3-Phenylpropionic Acid	HMDB0000764	5.425	149.05975	[M-H]-	Negative_NH4HCO3	14.654	13.043	13.611	12.33	11.871	12.342	13.663	12.726	12.491	12.178	12.869	12.619	12.639	12.572	12.996	13.069	13.454	13.954	0.217499999999999	0.654570021005038	0.654570021005038	0.266960092568472	unchanged	-0.356333333333334	0.25534934529052	0.25534934529052	0.740911680669206	unchanged
Meta_142	Cinnamic Acid	HMDB0000567	2.037	149.05977	[M+H]+	Positive	16.182	15.712	16.22	16.003	16.223	16.339	15.912	15.861	16.049	15.872	15.968	16.018	16.538	16.474	16.423	16.778	16.626	16.733	0.166499999999997	0.13554615555653	0.13554615555653	0.830683359443349	unchanged	-0.648666666666665	1.22979524915976e-05	1.22979524915976e-05	1.85011648566123	down
Meta_143	L-Methionine	HMDB0000696	1.199	150.0583	[M+H]+	Positive	21.592	21.545	21.726	21.623	22.065	21.91	22.112	21.741	21.947	21.918	22.01	21.739	22.408	22.01	21.929	22.521	22.293	22.356	-0.167666666666666	0.137534645616651	0.137534645616651	0.782762022447574	unchanged	-0.341666666666669	0.015316917063414	0.015316917063414	1.34925921533722	down
Meta_144	6-methoxypurine		1.201	151.06143	[M+H]+	Positive	17.39	17.356	17.567	17.477	17.922	17.744	17.952	17.551	17.753	17.799	17.892	17.566	18.216	17.803	17.763	18.359	18.132	18.227	-0.176166666666667	0.149748028633896	0.149748028633896	0.757323444556202	unchanged	-0.331166666666668	0.0229023355095766	0.0229023355095766	1.28016545394988	down
Meta_145	Guanine	HMDB0000132	1.199	152.05411	[M+H]+	Positive	16.962	16.944	17.148	17.079	17.522	17.349	17.519	17.162	17.389	17.374	17.416	17.137	17.876	17.406	17.293	18.005	17.736	17.768	-0.165500000000002	0.173082716562834	0.173082716562834	0.725217690698611	unchanged	-0.347833333333334	0.0273791768979626	0.0273791768979626	1.26979092084365	down
Meta_146	2,6-dihydroxybenzoic acid	HMDB0013676	3.994	153.0182	[M-H]-	Negative_NH4HCO3	15.531	14.596	15.559	14.646	15.99	16.385	10.346	10.65	6.455	5.895	9.588	6.573	12.137	11.733	10.419	12.115	11.95	10.407	7.2	0.000232869194111255	0.000232869194111255	1.59234183613494	up	-3.209	0.0132886588063471	0.0132886588063471	1.44605517322192	down
Meta_147	Xanthine	HMDB0000292	1.257	153.04051	[M+H]+	Positive	14.115	14.413	14.114	13.426	13.72	13.734	14.57	13.288	14.635	13.591	14.448	13.373	14.029	13.964	13.647	13.665	14.064	13.771	-0.0638333333333332	0.834831476840144	0.834831476840144	0.125009365674596	unchanged	0.1275	0.652379505979115	0.652379505979115	0.314622803999062	unchanged
Meta_149	3-Hydroxyanthranilic Acid	HMDB0001476	1.231	154.04993	[M+H]+	Positive	15.616	15.508	15.638	15.546	15.591	15.7	15.835	16.101	16.522	16.083	16.009	16.481	17.037	17.548	17.278	16.988	17.016	17.118	-0.571999999999999	0.00298298046944533	0.00298298046944533	1.46900200177005	down	-0.992333333333335	4.83684477414442e-05	4.83684477414442e-05	1.74048553103824	down
Meta_15	Lactic Acid	HMDB0000190	0.933	89.02319	[M-H]-	Negative_NH4HCO3	23.094	22.787	22.89	22.947	22.739	23.224	23.137	22.782	23.423	22.925	22.938	23.087	23.189	23.244	23.166	23.419	23.358	23.216	-0.101833333333332	0.409460278530843	0.409460278530843	0.445174143624785	unchanged	-0.216666666666669	0.0667229543664127	0.0667229543664127	1.10405961965757	unchanged
Meta_150	L-Histidine	HMDB0000177	0.969	154.06116	[M-H]-	Negative_NH4HCO3	12.729	12.175	12.903	13.079	12.713	13.43	12.812	13.087	13.293	13.159	12.871	13.051	13.775	13.729	13.375	13.809	13.551	13.81	-0.207333333333334	0.303592383208009	0.303592383208009	0.562774969859944	unchanged	-0.629333333333333	0.000110179051352191	0.000110179051352191	1.69588542806821	down
Meta_151	3-Methylcrotonylglycine	HMDB0000459	3.232	156.06593	[M-H]-	Negative_FA	13.777	12.356	12.89	13.164	13.226	12.921	12.274	13.081	12.508	12.961	13.004	13.091	11.417	10.454	11.852	12.359	12.323	11.608	0.235833333333334	0.345467738992017	0.345467738992017	0.531601130337872	unchanged	1.151	0.00826135706585979	0.00826135706585979	1.40416330503477	up
Meta_152	2-ketocaprylate	HMDB0013211	6.066	157.08647	[M-H]-	Negative_FA	14.103	12.988	13.408	11.797	14.053	14.23	13.904	13.63	12.43	13.93	14.493	14.548	14.129	14.254	14.607	14.064	15.173	14.389	-0.392666666666667	0.445560355262758	0.445560355262758	0.430483959000611	unchanged	-0.6135	0.125366447135533	0.125366447135533	0.964542150482325	unchanged
Meta_153	Nonanoic Acid (C9:0)	HMDB0000847	7.372	157.12242	[M-H]-	Negative_NH4HCO3	17.453	17.714	17.648	17.465	17.592	17.617	17.433	17.293	17.486	17.345	17.646	17.559	17.811	17.985	17.854	17.693	17.958	17.791	0.121166666666664	0.108611940372162	0.108611940372162	0.815658206925932	unchanged	-0.388333333333332	0.000273350470815921	0.000273350470815921	1.67202179245851	down
Meta_154	Indole-3-acetaldehyde	HMDB0001190	5.134	158.06061	[M-H]-	Negative_FA	11.608	10.784	11.347	10.364	11.19	11.685	10.287	11.151	10.561	10.934	11.383	11.082	11.233	11.914	10.507	11.565	11.379	11.241	0.263333333333334	0.345091929431026	0.345091929431026	0.489108417686878	unchanged	-0.406833333333333	0.138682592272326	0.138682592272326	0.895126184902055	unchanged
Meta_155	Valerylglycine	HMDB0000927	3.415	158.08182	[M-H]-	Negative_FA	16.438	15.461	16.187	15.846	16.153	16.127	15.29	15.807	15.265	15.453	15.341	15.832	15.063	15.328	15.254	15.352	15.541	14.785	0.537333333333335	0.0122937480763501	0.0122937480763501	1.21281806456534	up	0.2775	0.0947841797058766	0.0947841797058766	0.911790483065167	unchanged
Meta_156	N-Acetylvaline	HMDB0011757	1.931	158.08195	[M-H]-	Negative_FA	12.302	12.357	12.241	11.703	11.817	12.163	12.893	14.321	14.096	15.276	14.002	15.585	13.123	14.246	14.135	14.031	15.14	13.865	-2.265	0.00168705259324697	0.00168705259324697	1.50410889405224	down	0.272166666666667	0.582183543164612	0.582183543164612	0.331999627703386	unchanged
Meta_157	Isovalerylglycine	HMDB0000678	3.26	158.08205	[M-H]-	Negative_FA	13.346	11.904	11.92	11.946	11.78	11.821	11.698	12.42	12.318	12.87	12.314	11.808	10.995	12.148	11.486	11.364	11.582	11.422	-0.118499999999999	0.704398053135647	0.704398053135647	0.203354120306676	unchanged	0.738499999999998	0.0101896355336615	0.0101896355336615	1.41533270993636	up
Meta_158	Homostachydrine	HMDB0004827	1.013	158.11731	[M+H]+	Positive	16.345	16.918	16.878	16.17	16.345	16.915	12.743	12.856	12.396	12.133	12.501	12.594	13.493	11.91	11.699	12.967	10.783	11.671	4.058	1.6520645581708e-09	1.6520645581708e-09	1.70464162080919	up	0.449999999999999	0.320814830652519	0.320814830652519	0.602999710213748	unchanged
Meta_159	Pimelate (C7-DC)	HMDB0000857	4.007	159.06564	[M-H]-	Negative_FA	14.439	14.514	14.487	14.039	14.836	14.634	13.693	14.165	13.909	13.923	14.168	14.353	13.489	13.753	13.513	13.475	13.481	13.586	0.456333333333333	0.0104034506173939	0.0104034506173939	1.18595788728138	up	0.485666666666667	0.00259992870562097	0.00259992870562097	1.56542035231434	up
Meta_16	Putrescine	HMDB0001414	0.829	89.10789	[M+H]+	Positive	12.935	12.537	12.581	12.496	12.611	12.897	12.998	13.241	13.108	13.359	13.26	13.583	13.497	13.851	12.964	13.112	13.137	13.557	-0.581999999999999	0.000454500850209913	0.000454500850209913	1.47320385629207	down	-0.0948333333333338	0.570465961913189	0.570465961913189	0.331136280657306	unchanged
Meta_160	1,5-Naphthalenediamine	HMDB0244231	3.123	159.09158	[M+ACN+H]+	Positive	18.211	17.998	17.717	16.845	18.128	18.114	17.691	17.261	18.146	17.681	18.205	17.694	17.986	18.177	17.659	18.243	18.158	17.874	0.0558333333333323	0.830999311973868	0.830999311973868	0.0895131031207887	unchanged	-0.2365	0.196827340030954	0.196827340030954	0.777331749369663	unchanged
Meta_161	3-Hydroxyoctanoate	HMDB0001954	6.657	159.10175	[M-H]-	Negative_NH4HCO3	9.312	9.662	9.336	9.59	9.787	10.354	10.294	10.765	9.4	9.478	10.121	10.757	9.687	9.621	9.949	9.833	10.723	10.205	-0.462333333333334	0.146314496205191	0.146314496205191	0.80136345856355	unchanged	0.132833333333334	0.663764773952772	0.663764773952772	0.174190849566768	unchanged
Meta_162	8-Hydroxyoctanoate	HMDB0061914	6.115	159.10184	[M-H]-	Negative_NH4HCO3	11.926	11.87	12.08	12.557	11.683	11.42	11.553	12.404	11.443	12.124	11.84	12.266	11.299	10.585	12.209	11.398	11.846	11.822	-0.0156666666666663	0.945564963736588	0.945564963736588	0.0195351381080538	unchanged	0.411833333333332	0.177564081620481	0.177564081620481	0.784702239699493	unchanged
Meta_163	2-HYDROXYOCTANOIC ACID	HMDB0000711	5.89	159.10208	[M-H]-	Negative_FA	15.362	15.202	15.242	15.832	14.999	15	15.076	15.715	14.966	15.41	15.363	15.396	14.815	14.717	15.5	14.744	14.994	15.337	-0.0481666666666651	0.778509347934746	0.778509347934746	0.139398534411559	unchanged	0.303166666666666	0.111582192308819	0.111582192308819	0.935896464757865	unchanged
Meta_164	Aminoadipic Acid	HMDB0000510	0.869	160.06023	[M-H]-	Negative_NH4HCO3	11.768	11.956	11.959	12.043	11.795	11.724	12.605	12.67	12.741	12.808	12.466	12.704	11.856	12.231	12.014	11.849	12.054	12.251	-0.791499999999999	6.54458458920578e-07	6.54458458920578e-07	1.65391277584857	down	0.623166666666666	5.45576668310189e-05	5.45576668310189e-05	1.78467593337389	up
Meta_165	N,N,N-Trimethyl-5-Aminovalerate	HMDB0240732	0.992	160.13292	[M+H]+	Positive	20.631	19.815	20.597	20.535	21.036	20.669	20.052	20.006	20.117	20.279	20.198	20.294	20.221	20.861	20.248	20.152	19.91	20.258	0.389500000000002	0.063110811564818	0.063110811564818	1.0329972576375	unchanged	-0.117333333333331	0.42397147872627	0.42397147872627	0.456644505103542	unchanged
Meta_166	2-Aminocaprylic acid	HMDB0000991	4.749	160.13306	[M+H]+	Positive	14.906	15.003	15.226	14.784	15.151	14.62	16.02	16.344	15.893	16.149	16.198	16.359	15.833	16.44	16.157	16.007	16.611	16.36	-1.21216666666666	1.91015627449649e-06	1.91015627449649e-06	1.65173340716498	down	-0.0741666666666667	0.608932209155031	0.608932209155031	0.350199710796787	unchanged
Meta_167	ALLOSE	HMDB0001151	1.036	161.04434	[M-H2O-H]-	Negative_NH4HCO3	17.861	16.705	16.829	16.455	17.957	17.258	17.45	16.3	16.509	17.175	17.355	17.972	16.953	16.64	15.343	17.602	17.111	15.635	0.0506666666666646	0.890848271762999	0.890848271762999	0.0940152165314862	unchanged	0.5795	0.220987590501503	0.220987590501503	0.672920155993875	unchanged
Meta_168	3-Hydroxy-3-Methylglutaric Acid	HMDB0029169	0.83	161.04446	[M-H]-	Negative_NH4HCO3	13.72	14.167	13.77	13.421	13.909	13.834	13.275	14.212	13.646	13.839	14.259	14.804	13.682	13.968	12.704	13.151	13.48	13.126	-0.202333333333334	0.427808745609255	0.427808745609255	0.4854615751505	unchanged	0.654	0.045894583060831	0.045894583060831	1.10575137184403	up
Meta_169	Ala-Ala	HMDB0003459	0.962	161.09198	[M+H]+	Positive	11.854	10.592	12.301	11.517	11.718	11.369	9.942	8.186	12.003	10.585	10.47	9.33	9.382	10.002	10.413	10.037	10.988	10.293	1.4725	0.0378841167422833	0.0378841167422833	1.10373893423351	up	-0.0998333333333328	0.865732655906383	0.865732655906383	0.0516484094305765	unchanged
Meta_17	L-Alanine	HMDB0000161	0.933	90.0554	[M+H]+	Positive	18.128	17.929	18.432	17.945	18.088	18.484	18.127	17.963	18.46	18.187	18.605	18.352	18.763	18.467	18.419	18.693	18.959	18.279	-0.114666666666668	0.420980657423088	0.420980657423088	0.454323079447873	unchanged	-0.314333333333334	0.049524164843917	0.049524164843917	1.12633185893526	down
Meta_170	N6-Methyllysine	HMDB0002038	0.854	161.12842	[M+H]+	Positive	15.218	15.706	15.173	15.111	15.144	15.425	13.848	14.057	14.246	14.054	14.057	14.234	14.685	15.028	14.739	15.058	14.838	15.001	1.2135	2.75194845810508e-06	2.75194845810508e-06	1.64343095443119	up	-0.808833333333334	3.72435215321385e-06	3.72435215321385e-06	1.82584678156512	down
Meta_171	L-Beta-homolysine		0.991	161.13632	[M+H]+	Positive	16.977	16.189	17.008	16.88	17.404	17.019	16.35	16.353	16.472	16.627	16.504	16.621	16.594	17.19	16.565	16.552	16.198	16.59	0.424999999999997	0.0468045258063057	0.0468045258063057	1.09056733109142	up	-0.126999999999999	0.396612326093428	0.396612326093428	0.486399699920419	unchanged
Meta_172	N-Acetylthreonine	HMDB0062557	1.222	162.07594	[M+H]+	Positive	14.856	14.327	14.462	14.299	14.723	14.376	14.456	14.824	15.899	14.768	14.635	14.892	14.215	14.534	14.113	13.866	14.573	14.497	-0.405166666666666	0.118193587806968	0.118193587806968	0.861238538758651	unchanged	0.612666666666666	0.0330035299195489	0.0330035299195489	1.25875537455194	up
Meta_173	Carnitine	HMDB0000062	0.936	162.11235	[M+H]+	Positive	19.154	19.37	19.711	19.072	19.403	19.896	19.615	19.164	19.656	19.065	19.65	19.657	20.105	20.609	20.413	20.093	20.095	20.172	-0.0334999999999965	0.849364192152958	0.849364192152958	0.129430857670636	unchanged	-0.780000000000001	0.000338487323699764	0.000338487323699764	1.67018961283357	down
Meta_174	Phenylpyruvic Acid	HMDB0000205	4.641	163.03976	[M-H]-	Negative_FA	13.591	12.507	14.376	11.874	14.265	13.776	10.544	10.257	9.606	9.602	10.018	10.199	12.935	11.218	10.179	12.723	13.139	10.332	3.3605	0.000184958624094067	0.000184958624094067	1.59438871633973	up	-1.71666666666667	0.0247903730357767	0.0247903730357767	1.37397662183053	down
Meta_175	5-hydroxylysine	HMDB0000450	0.936	163.11545	[M+H]+	Positive	15.312	15.909	15.444	15.435	16.102	15.732	15.843	15.556	15.292	15.59	16.08	15.717	16.457	16.585	16.179	16.298	16.077	15.497	-0.0239999999999991	0.889039395556126	0.889039395556126	0.099043406730325	unchanged	-0.502500000000001	0.0273439046091672	0.0273439046091672	1.24569107754527	down
Meta_176	L-Allothreonine	HMDB0004041	0.931	164.02917	[M+H]+	Positive	15.639	15.472	15.946	15.514	15.755	15.717	16.241	15.995	16.018	15.963	15.877	15.616	16.332	16.213	15.889	16.389	16.362	16.189	-0.277833333333334	0.0298198685465568	0.0298198685465568	1.06915293550875	down	-0.277333333333333	0.0335949654682009	0.0335949654682009	1.18634507891658	down
Meta_177	P-Coumaric Acid	HMDB0002035	1.222	165.05455	[M+H]+	Positive	19.36	19.3	19.306	19.059	19.607	19.342	19.775	19.52	19.654	19.339	19.665	19.139	19.961	19.35	19.485	20.089	20.015	19.818	-0.18633333333333	0.155258952870693	0.155258952870693	0.772613542072702	unchanged	-0.271000000000001	0.116501725930069	0.116501725930069	0.951892872096926	unchanged
Meta_178	3-(2-Hydroxyphenyl)propanoic acid	HMDB0033752	5.016	165.05525	[M-H]-	Negative_FA	14.298	15.04	14.211	14.803	14.937	15.609	13.802	14.073	13.443	13.518	13.815	14.238	14.852	14.534	14.16	15.058	14.736	14.326	1.0015	0.00335402936102395	0.00335402936102395	1.34536573942669	up	-0.796166666666668	0.00163089382446698	0.00163089382446698	1.61045601324825	down
Meta_18	Glycerol	HMDB0000131	1.954	91.02086	[M-H]-	Negative_NH4HCO3	15.065	15.229	15.046	14.773	15.04	14.884	14.562	14.338	14.181	13.494	14.777	14.707	14.891	14.849	15.051	14.114	15.512	14.663	0.662999999999999	0.0168214828170184	0.0168214828170184	1.22140532704849	up	-0.503500000000001	0.0908960047337532	0.0908960047337532	1.01575300180166	unchanged
Meta_180	Quinolinate	HMDB0000232	0.87	166.01688	[M-H]-	Negative_NH4HCO3	12.172	12.495	13.518	13.424	12.29	12.636	12.575	12.485	12.883	13.553	13.028	13.896	13.728	12.747	12.336	14.014	14.01	13.238	-0.314166666666667	0.359313580543005	0.359313580543005	0.475802713199069	unchanged	-0.275499999999999	0.466796191628673	0.466796191628673	0.491838249721088	unchanged
Meta_181	L-methionine sulfoxide	HMDB0002005	1.221	166.05795	[M+H]+	Positive	15.633	15.881	15.813	15.46	15.841	16.29	15.779	15.926	16.045	15.906	15.834	15.9	15.652	16.141	16.562	16.676	16.167	16.378	-0.0786666666666669	0.535557746484741	0.535557746484741	0.397132420427163	unchanged	-0.364333333333335	0.0587803224998554	0.0587803224998554	1.17791821632436	unchanged
Meta_182	L-Phenylalanine	HMDB0000159	2.037	166.08607	[M+H]+	Positive	23.242	22.748	23.2	23.034	23.287	23.387	22.976	22.991	23.076	22.91	23.038	23.071	23.576	23.515	23.455	23.782	23.613	23.732	0.139333333333333	0.202109374765949	0.202109374765949	0.718052836601982	unchanged	-0.601833333333332	1.03340082059906e-05	1.03340082059906e-05	1.86331638157159	down
Meta_183	Hordenine	HMDB0004366	2.038	166.12189	[M+H]+	Positive	15.496	14.949	15.553	15.289	15.524	15.289	15.162	15.321	15.546	14.993	14.948	15.37	15.61	15.747	15.639	15.949	15.527	15.925	0.126666666666667	0.362561688643045	0.362561688643045	0.504868769258097	unchanged	-0.509500000000001	0.00181506685463788	0.00181506685463788	1.57356192201183	down
Meta_184	Phosphoenolpyruvate	HMDB0000263	0.8	166.97377	[M-H]-	Negative_NH4HCO3	7.42	8.673	8.098	13.071	8.693	6.745	9.836	7.28	9.427	9.385	8.128	10.031	10.377	10.433	9.462	9.91	10.683	9.601	-0.231166666666667	0.825581391469511	0.825581391469511	0.0797071233426725	unchanged	-1.06316666666667	0.0639998859581154	0.0639998859581154	1.10135513447825	unchanged
Meta_185	Urate	HMDB0000289	0.947	167.02	[M-H]-	Negative_NH4HCO3	17.336	17.946	17.559	17.591	17.072	17.198	17.143	16.551	17.462	17.095	17.366	17.438	17.244	16.671	17.595	17.125	17.876	17.569	0.2745	0.179134835763594	0.179134835763594	0.719190521890714	unchanged	-0.170833333333334	0.462208002424196	0.462208002424196	0.461109834310376	unchanged
Meta_186	Pyridoxal	HMDB0001545	1.226	168.06546	[M+H]+	Positive	14.581	14.513	14.51	14.408	14.519	14.675	14.481	14.463	14.546	14.6	14.802	14.647	15.01	15.28	15.08	15.002	15.055	15.137	-0.0555000000000003	0.39813707418427	0.39813707418427	0.487417974617909	unchanged	-0.504166666666666	2.22573678995186e-05	2.22573678995186e-05	1.7652565400723	down
Meta_188	Decenoate (10:1)	HMDB0041012	7.28	169.12231	[M-H]-	Negative_NH4HCO3	11.837	11.049	12.687	11.405	13.921	11.492	11.664	11.074	11.173	13.588	12.112	13.805	12.616	11.229	11.369	10.86	11.897	13.517	-0.170833333333334	0.798994399839095	0.798994399839095	0.119802943427689	unchanged	0.321333333333335	0.62351826070026	0.62351826070026	0.322499316917034	unchanged
Meta_189	Pyridoxine	HMDB0000239	1.22	170.0829	[M+H]+	Positive	14.149	14.429	14.162	13.992	14.263	14.35	14.353	14.087	14.545	14.22	14.667	14.239	14.754	14.835	14.604	14.53	14.499	14.629	-0.127666666666666	0.273287939283161	0.273287939283161	0.630971640906807	unchanged	-0.289999999999999	0.0226685405207576	0.0226685405207576	1.23828749402645	down
Meta_190	1-Methylhistidine	HMDB0000001	0.858	170.09216	[M+H]+	Positive	14.493	14.804	14.612	14.272	14.629	14.452	14.922	15.118	15.288	14.953	15.328	15.003	15.668	15.847	15.677	15.657	15.802	15.649	-0.558333333333334	0.000282748479556997	0.000282748479556997	1.52144285938813	down	-0.614666666666667	8.74265922885431e-05	8.74265922885431e-05	1.77360666192328	down
Meta_191	Glycerol 3-Phosphate	HMDB0000126	0.83	171.00526	[M-H]-	Negative_NH4HCO3	15.756	16.683	15.999	15.537	15.802	15.572	16.434	15.832	16.653	16.274	15.916	16.21	16.193	16.104	16.304	16.251	15.548	16.229	-0.328333333333333	0.15838022855816	0.15838022855816	0.765980745883197	unchanged	0.115000000000002	0.515771867238471	0.515771867238471	0.439410567860415	unchanged
Meta_192	Decanoic Acid (C10:0)	HMDB0000511	7.539	171.13806	[M-H]-	Negative_NH4HCO3	14.794	15.023	14.942	15.239	14.86	14.566	17.596	17.572	17.911	17.218	16.7	16.73	18.366	15.763	17.04	18.331	17.534	17.316	-2.38383333333333	1.34228484523054e-05	1.34228484523054e-05	1.65312552811386	down	-0.103833333333334	0.820561250699172	0.820561250699172	0.162214832163901	unchanged
Meta_193	Hexanoylglycine	HMDB0000701	4.777	172.09683	[M-H]-	Negative_NH4HCO3	15.336	13.782	13.402	15.668	14.089	14.032	13.437	13.276	14.232	15.007	13.173	14.941	12.855	10.508	12.845	13.015	13.611	13.383	0.373833333333334	0.473998456597318	0.473998456597318	0.434876096897881	unchanged	1.30816666666667	0.0464190628987685	0.0464190628987685	1.12130381926564	up
Meta_194	N-Acetylleucine	HMDB0011756	3.416	172.09689	[M-H]-	Negative_NH4HCO3	12.63	12.2	13.45	12.967	13.42	13.336	11.566	11.589	11.618	11.254	11.337	12.394	12.314	11.634	11.546	12.474	12.348	10.967	1.37416666666667	0.000459001265650136	0.000459001265650136	1.47961323455489	up	-0.254166666666666	0.409317149291637	0.409317149291637	0.588202131535584	unchanged
Meta_195	N-Acetylisoleucine	HMDB0061684	3.175	172.09702	[M-H]-	Negative_NH4HCO3	10.86	9.816	10.799	9.95	10.364	10.39	8.716	8.836	8.859	9.064	8.415	9.406	8.711	7.911	8.527	9.627	6.344	6.21	1.4805	6.9922802808752e-05	6.9922802808752e-05	1.56905862995517	up	0.994333333333334	0.137206953544101	0.137206953544101	0.905789281797234	unchanged
Meta_196	Phenol Sulfate	HMDB0060015	2.857	172.99002	[M-H]-	Negative_NH4HCO3	16.315	17.411	17.935	14.722	15.932	16.713	16.758	13.521	11.731	12.012	17.39	12.285	8.793	8.491	9.545	10.089	11.469	9.637	2.55516666666667	0.0570975011039555	0.0570975011039555	1.00200446883863	unchanged	4.27883333333334	0.00674047688377464	0.00674047688377464	1.45298689399518	up
Meta_197	Aconitic Acid	HMDB0000072	0.797	173.0081	[M-H]-	Negative_NH4HCO3	17.348	17.543	17.405	17.191	17.273	17.369	17.065	17.332	17.238	17.065	17.073	17.361	16.856	16.823	16.751	17.178	17.399	16.616	0.165833333333332	0.0518023460177937	0.0518023460177937	0.948774440994293	unchanged	0.251833333333334	0.0979150807020999	0.0979150807020999	0.925502260679292	unchanged
Meta_198	Suberate (C8-DC)	HMDB0000893	5.046	173.08147	[M-H]-	Negative_FA	15.361	15.274	15.147	15.151	15.482	15.445	15.313	15.55	15.396	15.466	15.265	15.69	15.469	15.564	15.38	14.868	15.241	15.221	-0.136666666666667	0.147671392478818	0.147671392478818	0.787929947733332	unchanged	0.156166666666667	0.223326187953022	0.223326187953022	0.77723638167554	unchanged
Meta_199	N-Acetyl-L-Aspartic Acid	HMDB0000812	0.827	174.03963	[M-H]-	Negative_NH4HCO3	12.112	12.531	12.737	12.683	12.778	12.528	12.853	13.171	12.664	12.334	12.819	13.971	13.43	13.167	12.454	12.922	13.154	12.046	-0.407166666666667	0.148427543239875	0.148427543239875	0.801434614255341	unchanged	0.1065	0.739677436771443	0.739677436771443	0.133491575375245	unchanged
Meta_2	Ethanolamine	HMDB0000149	0.924	62.06079	[M+H]+	Positive	13.757	14.427	13.51	13.585	13.79	13.823	14.192	15.01	14.691	14.244	14.417	14.353	14.275	14.534	13.708	13.81	13.778	14.277	-0.669166666666667	0.00447716605935113	0.00447716605935113	1.34500362366155	down	0.420833333333334	0.0500200063047521	0.0500200063047521	1.13567292632521	unchanged
Meta_20	2-Aminopyridine	HMDB0245026	1.036	95.06074	[M+H]+	Positive	10.8	10.87	10.642	10.624	10.762	10.834	10.9	11.253	11.891	12.106	12.156	11.847	11.282	11.336	11.61	11.925	11.476	12.417	-0.936833333333334	0.00549722989193027	0.00549722989193027	1.4193967835295	down	0.0178333333333338	0.948783403499695	0.948783403499695	0.0617688990149014	unchanged
Meta_200	Ascorbic Acid	HMDB0000044	0.832	175.02394	[M-H]-	Negative_NH4HCO3	16.148	16.086	17.159	17.216	15.625	16.162	15.562	15.52	15.282	16.738	15.69	16.674	16.403	14.926	15.313	16.376	16.699	16.937	0.488333333333332	0.213179919479338	0.213179919479338	0.705522671489366	unchanged	-0.198000000000002	0.645465228670638	0.645465228670638	0.313292842419485	unchanged
Meta_201	Gly-Val	HMDB0028854	1.421	175.10754	[M+H]+	Positive	14.181	14.014	14.206	14.529	13.793	14.781	14.722	13.445	13.975	13.787	14.124	14.268	14.766	14.902	15.415	15.573	15.837	15.851	0.197166666666666	0.410644483712292	0.410644483712292	0.482849042697544	unchanged	-1.33716666666667	0.000434511310174744	0.000434511310174744	1.67280026789217	down
Meta_202	N-Alpha-Acetylornithine	HMDB0003357	0.968	175.1076	[M+H]+	Positive	14.743	15.027	14.992	14.538	14.971	15.017	10.354	10.501	10.586	9.754	10.212	10.857	10.914	10.644	11.157	12.073	11.208	12.404	4.504	1.08524965696405e-08	1.08524965696405e-08	1.70863851722341	up	-1.02266666666667	0.0132351174949633	0.0132351174949633	1.42179146961331	down
Meta_203	L-Arginine	HMDB0000517	0.86	175.1189	[M+H]+	Positive	17.718	18.656	18.794	18.771	18.712	19.308	18.069	18.282	18.865	18.307	18.71	18.578	19.008	19.178	18.819	19	19.079	19.294	0.191333333333333	0.455785182360029	0.455785182360029	0.385618315327287	unchanged	-0.5945	0.00294093954350666	0.00294093954350666	1.53458124896357	down
Meta_204	N6,N6-Dimethyllysine	HMDB0013287	0.861	175.14403	[M+H]+	Positive	12.43	12.334	12.636	12.356	12.358	12.383	12.022	12.056	12.574	11.849	12.532	12.769	12.966	12.771	13.025	12.929	12.593	13.243	0.115833333333333	0.492494972913742	0.492494972913742	0.371525057135083	unchanged	-0.620833333333334	0.00763683273045121	0.00763683273045121	1.44962227950156	down
Meta_205	N-Formylmethionine	HMDB0001015	1.4	176.03781	[M-H]-	Negative_NH4HCO3	13.084	12.548	12.548	13.118	13.565	13.876	12.267	13.064	12.112	12.524	12.388	12.727	12.75	12.067	11.582	12.106	11.773	11.702	0.609500000000001	0.0445550922696896	0.0445550922696896	1.02098683522038	up	0.517	0.0432400318754865	0.0432400318754865	1.12432595768228	up
Meta_206	Guanidinosuccinic Acid	HMDB0003157	1.521	176.06558	[M+H]+	Positive	16.452	16.047	16.418	16.337	16.515	16.475	16.258	16.292	16.55	16.434	16.491	16.159	16.685	16.798	16.59	16.724	16.601	16.735	0.0100000000000016	0.916689701698526	0.916689701698526	0.0665864700985612	unchanged	-0.324833333333331	0.00186584932999483	0.00186584932999483	1.54457489192704	down
Meta_207	Citrulline	HMDB0000904	0.947	176.10277	[M+H]+	Positive	14.951	15.074	15.327	14.604	15.01	15.332	15.276	15.013	15.447	15.242	15.092	14.725	15.338	15.222	15.372	15.719	15.642	14.97	-0.0828333333333333	0.594503321323629	0.594503321323629	0.31242764444072	unchanged	-0.244666666666666	0.138505272625883	0.138505272625883	0.865642387137932	unchanged
Meta_208	Serotonin	HMDB0000259	1.453	177.10214	[M+H]+	Positive	19.398	19.479	19.205	18.253	18.801	19.07	18.08	17.686	18.927	18.94	19.205	18.691	19.009	18.232	19.314	19.081	19.185	19.449	0.446166666666667	0.171569568296899	0.171569568296899	0.715468510734662	unchanged	-0.456833333333336	0.155919544213924	0.155919544213924	0.820556816406306	unchanged
Meta_209	Hippuric acid		2.696	178.05009	[M-H]-	Negative_NH4HCO3	17.071	16.635	15.971	16.647	16.836	17.744	8.811	10.137	9.848	10.724	9.014	10.657	18.117	19.179	15.562	14.379	14.037	13.909	6.95216666666667	3.23716690881994e-08	3.23716690881994e-08	1.69518531791823	up	-5.99866666666667	0.000737776293161144	0.000737776293161144	1.68327754164358	down
Meta_21	3-Hydroxypyridine	HMDB0240652	1.223	96.05296	[M+H]+	Positive	14.076	14.242	14.179	13.765	14.152	14.051	14.389	14.182	14.088	14.143	14.496	14.422	14.769	14.004	14.475	14.685	14.332	14.512	-0.209166666666667	0.0574320979152574	0.0574320979152574	0.988130682705587	unchanged	-0.176166666666667	0.214938152375418	0.214938152375418	0.806272099689268	unchanged
Meta_210	Alliin	HMDB0033592	0.866	178.05858	[M+H]+	Positive	14.985	14.398	14.942	15.047	14.982	15.479	15.072	15.146	15.161	14.926	15.011	15.071	15.776	15.872	15.39	15.642	15.557	15.537	-0.0923333333333325	0.549426414503896	0.549426414503896	0.333546257390648	unchanged	-0.564500000000001	0.00015246680126047	0.00015246680126047	1.75941933039834	down
Meta_211	4-Hydroxyphenylpyruvic Acid	HMDB0000707	1.6	179.03406	[M-H]-	Negative_NH4HCO3	12.387	11.887	12.307	8.521	12.434	12.702	10.955	11.178	10.991	11.535	11.451	11.979	12.531	10.496	11.59	13.469	12.63	11.762	0.358166666666666	0.611037810175017	0.611037810175017	0.258083007775685	unchanged	-0.731499999999999	0.151080116971262	0.151080116971262	0.944834777802287	unchanged
Meta_212	Glucose	HMDB0000122	0.954	179.05534	[M-H]-	Negative_NH4HCO3	17.608	17.624	17.712	17.342	17.739	17.77	17.435	17.102	17.495	17.469	17.724	17.741	17.875	17.739	17.515	17.732	17.776	17.473	0.138166666666667	0.259232806558283	0.259232806558283	0.605448297340123	unchanged	-0.190666666666665	0.13187121151441	0.13187121151441	0.912951738098945	unchanged
Meta_213	Mannose	HMDB0000169	0.919	179.05595	[M-H]-	Negative_FA	17.395	17.304	17.527	16.88	17.597	17.452	17.323	16.908	17.397	17.117	17.618	17.346	17.407	17.528	17.338	17.613	17.417	17.313	0.0743333333333354	0.618109833455933	0.618109833455933	0.260258443162071	unchanged	-0.151166666666668	0.212131296665527	0.212131296665527	0.792409261489404	unchanged
Meta_214	Hydroxyphenyllactic Acid	HMDB0000755	1.232	181.04947	[M-H]-	Negative_NH4HCO3	14.106	14.576	14.122	13.858	14.247	14.555	14.613	14.747	13.996	13.746	14.338	14.252	14.388	14.099	14.017	14.603	14.269	13.983	-0.0380000000000003	0.846211220115918	0.846211220115918	0.151046259922075	unchanged	0.0555000000000003	0.767065927397803	0.767065927397803	0.0875322878615808	unchanged
Meta_215	Mannitol/Sorbitol	HMDB0000247	0.956	181.07132	[M-H]-	Negative_NH4HCO3	11.475	11.369	11.71	11.529	11.343	12.435	11.569	11.212	11.708	11.61	11.692	11.456	12.255	12.279	11.799	12.193	11.407	11.227	0.102333333333332	0.594449935396247	0.594449935396247	0.296454274055048	unchanged	-0.318833333333332	0.161089174997653	0.161089174997653	0.837351506437854	unchanged
Meta_216	Pyridoxate	HMDB0000017	2.992	182.04489	[M-H]-	Negative_NH4HCO3	15.216	13.648	13.536	12.911	13.099	13.723	14.825	14.83	13.312	13.774	12.975	14.119	13.324	13.72	13.347	12.858	14.517	14.628	-0.283666666666667	0.548719116175054	0.548719116175054	0.324767671286451	unchanged	0.240166666666667	0.58567483917222	0.58567483917222	0.310770640342192	unchanged
Meta_217	L-Tyrosine	HMDB0000158	1.222	182.08104	[M+H]+	Positive	21.911	21.82	21.784	21.564	22.082	21.828	22.263	22.005	22.137	21.84	22.176	21.661	22.441	21.878	22.037	22.581	22.516	22.333	-0.182166666666667	0.148861053655194	0.148861053655194	0.782715488768211	unchanged	-0.283999999999999	0.0842100127961703	0.0842100127961703	1.03083788807926	unchanged
Meta_218	2,4-Dinitrophenol		5.739	183.00438	[M-H]-	Negative_FA	18.082	18.194	18.176	17.903	18.049	18.026	18.083	17.908	18.221	18.016	18.287	18.076	18.396	18.604	18.315	18.38	18.281	18.593	-0.0268333333333359	0.713991294874991	0.713991294874991	0.228380626603205	unchanged	-0.329666666666665	0.00201427659252528	0.00201427659252528	1.5086956201327	down
Meta_219	Undecylenic Acid (C11:1n1)	HMDB0033724	7.533	183.13792	[M-H]-	Negative_NH4HCO3	11.92	12.063	12.01	11.778	11.948	11.468	11.17	10.926	10.539	11.33	10.602	10.745	11.485	11.446	11.803	11.459	11.646	11.129	0.979166666666666	0.000160085551508224	0.000160085551508224	1.55440458878979	up	-0.609333333333334	0.0039317972759192	0.0039317972759192	1.47153649154974	down
Meta_22	Phosphate	HMDB0001429	0.828	96.95897	[M-H]-	Negative_NH4HCO3	21.699	22.226	22.092	22.045	21.868	22.123	21.691	21.865	21.708	21.731	22.032	22.237	22.261	22.558	22.463	22.273	22.654	22.375	0.131500000000003	0.294171982171314	0.294171982171314	0.542665424410976	unchanged	-0.553333333333335	0.000681455650223543	0.000681455650223543	1.65671327532755	down
Meta_222	Acisoga	HMDB0061384	2.396	185.12816	[M+H]+	Positive	12.49	12.047	11.88	11.672	11.756	11.967	12.378	12.72	12.868	13.07	12.767	13.236	13.243	12.736	12.744	11.913	12.632	13.502	-0.871166666666666	0.000440645661433767	0.000440645661433767	1.4751738967084	down	0.0448333333333331	0.865109757139543	0.865109757139543	0.166967905862493	unchanged
Meta_223	Undecanoic Acid (C11:0)	HMDB0000947	7.635	185.15355	[M-H]-	Negative_NH4HCO3	10.974	11.064	12.242	11.723	11.488	10.466	10.232	11.094	10.696	11.528	11.283	10.844	10.103	9.508	10.485	13.436	9.957	10.555	0.380000000000001	0.260447192106798	0.260447192106798	0.625923515241849	unchanged	0.272166666666667	0.667820316943778	0.667820316943778	0.223997043201027	unchanged
Meta_225	P-Cresol Sulfate	HMDB0011635	4.838	187.00623	[M-H]-	Negative_NH4HCO3	11.968	9.789	13.464	10.812	11.129	11.447	11.229	16.749	15.369	15.499	13.545	13.079	10.524	14.845	14.85	13.916	17.591	15.804	-2.81016666666667	0.0183026567321298	0.0183026567321298	1.18404973954799	down	-0.343333333333334	0.790976873048999	0.790976873048999	0.146411285817345	unchanged
Meta_226	Azelaic acid	HMDB0000784	1.103	187.09702	[M-H]-	Negative_NH4HCO3	12.686	12.036	12.63	12.489	12.841	12.532	11.021	11.107	11.811	12.161	11.686	12.339	12.036	11.541	11.082	10.993	11.835	11.53	0.848166666666668	0.00983393211745611	0.00983393211745611	1.2822502998911	up	0.184666666666667	0.519089337458393	0.519089337458393	0.436417381784664	unchanged
Meta_227	Azelate (C9-DC)	HMDB0000784	5.62	187.09729	[M-H]-	Negative_FA	17.282	16.738	17.096	17.101	17.526	17.133	16.443	16.223	16.737	17.089	16.686	16.932	16.799	16.77	16.473	16.42	16.763	16.865	0.461000000000002	0.02059230728977	0.02059230728977	1.15833267082011	up	0.00333333333333385	0.982779178158111	0.982779178158111	0.0726415393839277	unchanged
Meta_228	3-Hydroxydecanoate	HMDB0002203	7.293	187.13292	[M-H]-	Negative_NH4HCO3	12.973	13.035	13.022	13.816	12.363	12.547	12.256	13.277	12.292	12.862	12.822	12.74	12.261	11.873	13.505	12.106	12.261	13.014	0.251166666666666	0.356108138803166	0.356108138803166	0.516769845444155	unchanged	0.204833333333333	0.511422199667609	0.511422199667609	0.423992978880199	unchanged
Meta_229	10-Hydroxydecanoic acid	HMDB0094656	6.323	187.13358	[M-H]-	Negative_FA	15.291	15.056	15.151	16.067	14.706	14.524	14.458	15.398	14.639	15.163	15.044	14.884	14.486	14.338	15.687	14.279	14.145	15.194	0.201499999999999	0.461966400643627	0.461966400643627	0.42854855786885	unchanged	0.242833333333333	0.422822355170637	0.422822355170637	0.535031499376875	unchanged
Meta_23	2-Piperidinone	HMDB0011749	1.948	100.076	[M+H]+	Positive	17.486	17.373	17.243	17.146	17.322	17.319	17.463	17.386	19.091	17.983	17.749	18.061	17.53	17.747	17.927	17.581	17.884	18.152	-0.640666666666668	0.0516534095668892	0.0516534095668892	1.07915262758504	unchanged	0.152000000000001	0.59219642421998	0.59219642421998	0.388665640427563	unchanged
Meta_230	Indoleacrylic Acid	HMDB0000734	5.714	188.07063	[M+H]+	Positive	12.059	10.26	11.937	10.747	12.362	12.129	7.897	8.794	9.838	7.188	7.379	9.149	8.884	9.251	7.347	7.719	10.29	9.825	3.20816666666667	0.000206996458921051	0.000206996458921051	1.50669669734285	up	-0.511833333333334	0.44212461050614	0.44212461050614	0.483129048932735	unchanged
Meta_231	N1/N8-Acetylspermidine	HMDB0001276	0.893	188.17552	[M+H]+	Positive	12.897	12.834	11.888	11.573	10.726	12.45	11.756	11.011	11.065	11.673	11.312	13.072	13.434	13.893	13.387	13.171	13.131	13.601	0.413166666666667	0.392119908199467	0.392119908199467	0.471307192225975	unchanged	-1.788	0.0013924068984177	0.0013924068984177	1.67717732148655	down
Meta_232	Catechol Sulfate	HMDB0059724	2.215	188.9855	[M-H]-	Negative_NH4HCO3	15.099	13.073	14.972	14.673	16.353	16.783	9.552	6.705	6.345	5.565	9.631	10.986	6.122	10.614	7.427	10.534	7.377	10.5	7.02816666666667	0.000136742747874041	0.000136742747874041	1.56475518787154	up	-0.631666666666668	0.615334461963529	0.615334461963529	0.394437038670813	unchanged
Meta_233	N-Acetylglutamine	HMDB0006029	1.028	189.08656	[M+H]+	Positive	13.681	13.214	14.448	13.731	14.401	14.043	13.163	12.453	13.45	13.202	13.119	13.371	13.42	12.596	12.411	13.665	13.447	13.264	0.793333333333333	0.0089848820165481	0.0089848820165481	1.2609934700301	up	-0.00750000000000028	0.97697714391524	0.97697714391524	0.0526991519955629	unchanged
Meta_234	Gly-Leu	HMDB0000759	3.123	189.11969	[M+H]+	Positive	11.726	11.748	11.403	10.292	11.658	11.703	11.132	10.899	11.966	11.609	11.804	11.226	11.524	11.495	10.718	11.853	11.673	11.513	-0.0176666666666669	0.952337024742838	0.952337024742838	0.0674648414046501	unchanged	-0.0233333333333334	0.922240004006573	0.922240004006573	0.0434574694289269	unchanged
Meta_235	Gly-Ile	HMDB0028844	2.864	189.12305	[M+H]+	Positive	9.671	9.763	9.768	10.446	8.402	11.174	9.194	6.677	6.835	8.311	8.273	8.637	9.475	10.055	10.257	8.487	11.185	9.919	1.88283333333333	0.00719090287772897	0.00719090287772897	1.27999472176629	up	-1.9085	0.00618743467450364	0.00618743467450364	1.42441762043825	down
Meta_236	N6-Acetyllysine	HMDB0000206	1.006	189.12315	[M+H]+	Positive	13.686	14.262	14.029	13.66	14.096	14.168	13.597	13.811	13.522	13.751	13.829	13.831	14.026	14.188	14.074	14.136	14.121	14.079	0.26	0.0580784434348905	0.0580784434348905	0.954719359847256	unchanged	-0.3805	0.000395969905299615	0.000395969905299615	1.74838045799921	down
Meta_237	N6,N6,N6-Trimethyllysine	HMDB0001325	0.87	189.15948	[M+H]+	Positive	15.642	15.817	15.507	16.316	15.811	15.686	15.717	15.839	15.931	15.619	15.924	15.658	15.754	16.588	16.15	16.053	16.236	16.076	0.0151666666666674	0.908032803401892	0.908032803401892	0.068641090395027	unchanged	-0.3615	0.0214713242664176	0.0214713242664176	1.29468306168017	down
Meta_238	Kynurenate	HMDB0000715	3.352	190.04965	[M+H]+	Positive	14.258	12.789	13.363	12.619	13.554	13.598	12.419	13.761	12.79	13.074	12.589	13.646	11.765	13.075	11.986	12.834	11.896	12.024	0.317	0.36288475077115	0.36288475077115	0.484908545585342	unchanged	0.783166666666666	0.0336996183269334	0.0336996183269334	1.14968220305733	up
Meta_239	N-Acetylmethionine	HMDB0011745	1.761	190.05339	[M-H]-	Negative_NH4HCO3	8.867	10.346	11.84	11.742	12.006	11.42	10.977	11.057	11.738	10.499	11.6	12.352	12.377	11.758	11.395	11.888	11.676	11.058	-0.333666666666666	0.571774442012509	0.571774442012509	0.323611707972061	unchanged	-0.3215	0.348736842407848	0.348736842407848	0.626405970169875	unchanged
Meta_24	Cyclohexanamine	HMDB0031404	1.977	100.11253	[M+H]+	Positive	15.43	16.194	15.895	15.535	15.865	15.255	16.072	15.165	15.3	15.132	15.629	15.194	15.839	16.503	15.843	15.564	15.604	16.458	0.280333333333333	0.206198852172544	0.206198852172544	0.680732419422592	unchanged	-0.553166666666666	0.0348717401094256	0.0348717401094256	1.16123977408034	down
Meta_240	N-Acetylglutamate	HMDB0001138	1.207	190.07066	[M+H]+	Positive	13.601	13.241	13.226	12.339	13.389	13.517	11.772	12.741	12.166	12.513	12.957	13.161	12.751	11.699	12.551	13.151	12.617	11.282	0.667166666666667	0.0393229719996796	0.0393229719996796	1.00527984235114	up	0.209833333333332	0.570098713200196	0.570098713200196	0.296123355801394	unchanged
Meta_241	3-Indolepropionic Acid	HMDB0002302	5.797	190.08588	[M+H]+	Positive	16.853	12.412	16.743	15.952	16.545	16.064	12.881	13.059	12.16	11.89	13.2	12.373	10.311	13.641	14.419	11.092	14.994	13.037	3.16766666666667	0.00457842185432257	0.00457842185432257	1.41807159168438	up	-0.321833333333334	0.697605380376633	0.697605380376633	0.251504496724168	unchanged
Meta_242	Indole-3-Methyl Acetate	HMDB0029738	6.007	190.09392	[M-H]-	Positive	9.974	9.482	9.739	9.982	10.67	8.795	9.305	9.371	10.5	11.103	10.02	11.316	10.613	10.381	9.906	10.348	10.326	10.003	-0.4955	0.279526326819456	0.279526326819456	0.569916056404174	unchanged	0.00633333333333397	0.986706216353008	0.986706216353008	0.0317973607037822	unchanged
Meta_243	Lactoylvaline	HMDB0062181	4.005	190.10696	[M+H]+	Positive	11.918	10.457	11.135	11.156	11.133	11.624	11.488	11.51	11.763	11.46	11.243	11.649	11.667	11.045	11.58	11.996	11.424	11.047	-0.281666666666666	0.239348621658493	0.239348621658493	0.638433041443176	unchanged	0.0589999999999993	0.735398971122574	0.735398971122574	0.16747548774482	unchanged
Meta_244	Citric Acid/Isocitric Acid	HMDB0000193	0.794	191.01888	[M-H]-	Negative_NH4HCO3	19.538	20.005	19.98	19.303	19.388	19.446	19.137	19.443	19.512	19.198	19.24	19.564	18.895	18.652	18.839	19.206	19.402	18.66	0.260999999999999	0.108967169452737	0.108967169452737	0.821332348099197	unchanged	0.406666666666666	0.021746992163237	0.021746992163237	1.23016222182678	up
Meta_245	Citric Acid	HMDB0000094	1.152	191.0192	[M-H]-	Negative_FA	22.471	22.596	22.556	22.041	22.414	22.262	22.121	22.446	22.307	22.052	22.299	22.287	21.899	21.832	21.777	22.115	22.175	21.763	0.138000000000002	0.21256870286877	0.21256870286877	0.627701092719037	unchanged	0.325166666666664	0.00601448307143772	0.00601448307143772	1.37552927425756	up
Meta_246	Phenylacetylglycine	HMDB0000821	4.346	192.06638	[M-H]-	Negative_FA	16.52	16.371	16.864	15.924	14.982	16.726	16.65	18.062	16.751	16.553	17.135	15.131	15.573	16.711	16.454	16.9	17.01	16.862	-0.482500000000002	0.341420086916947	0.341420086916947	0.544211736969185	unchanged	0.128666666666668	0.780053544162148	0.780053544162148	0.17934085348359	unchanged
Meta_247	Glucuronate	HMDB0000127	0.871	193.03415	[M-H]-	Negative_NH4HCO3	13.377	13.189	13.574	13.175	13.301	13.234	12.994	12.798	12.606	12.76	12.854	13.244	13.198	13.43	13.263	12.949	13.037	12.983	0.432333333333334	0.00336443965424621	0.00336443965424621	1.3627922882021	up	-0.267333333333335	0.047337396532733	0.047337396532733	1.14504665580152	down
Meta_248	m-Cumenyl methylcarbamate		6.375	194.11778	[M+H]+	Positive	13.887	14.071	13.863	13.679	13.76	13.616	13.926	13.706	13.894	13.721	13.835	13.641	14.152	14.331	14.07	13.838	13.748	14.468	0.0254999999999992	0.761636020187526	0.761636020187526	0.15900825711658	unchanged	-0.313999999999998	0.0390562848440584	0.0390562848440584	1.16166170923583	down
Meta_249	D-Gluconic Acid	HMDB0000625	0.872	195.05008	[M-H]-	Negative_NH4HCO3	16.292	16.489	16.421	16.318	16.435	16.391	15.602	15.464	15.448	15.811	15.313	16.396	15.531	15.933	15.238	15.305	15.28	15.222	0.718666666666664	0.00594120964730705	0.00594120964730705	1.40825013884476	up	0.254166666666668	0.226861495178937	0.226861495178937	0.715951070147358	unchanged
Meta_25	Alpha-Ketobutyrate	HMDB0000005	0.968	101.02332	[M-H]-	Negative_NH4HCO3	16.642	15.633	15.912	15.027	15.593	15.867	15.478	15.115	15.938	15.223	16.038	15.844	15.783	15.921	15.757	15.529	15.956	15.402	0.173	0.533848988451325	0.533848988451325	0.333911010820893	unchanged	-0.118666666666666	0.533539723901946	0.533539723901946	0.392655527411611	unchanged
Meta_250	4-Aminohippuric acid	HMDB0001867	2.581	195.07628	[M+H]+	Positive	11.884	10.273	11.346	11.33	10.397	11.226	10.17	12.662	10.505	10.486	10.444	11.011	10.17	10.078	10.211	10.247	11.175	10.639	0.196333333333333	0.673800856676829	0.673800856676829	0.227374490060058	unchanged	0.459666666666667	0.299709623042199	0.299709623042199	0.603574553177833	unchanged
Meta_251	N-Acetylhistidine	HMDB0032055	0.95	196.0743	[M-H]-	Negative_FA	12.607	12.573	12.756	12.059	12.849	13.013	12.625	12.208	12.827	11.774	12.528	12.708	13.113	13.336	12.892	12.73	13.03	13.177	0.197833333333334	0.364991268437424	0.364991268437424	0.467937782569748	unchanged	-0.601333333333333	0.011162829605543	0.011162829605543	1.40504558031998	down
Meta_252	Cyclo(L-Val-L-Pro)	HMDB0240493	3.68	197.12822	[M+H]+	Positive	11.86	11.836	12.246	12.684	12.141	12.18	11.372	11.098	10.905	11.031	10.571	10.25	10.994	10.142	10.169	10.744	11.333	10.87	1.28666666666667	0.000129138673923217	0.000129138673923217	1.55488527626791	up	0.162500000000001	0.535020743693965	0.535020743693965	0.382299951881368	unchanged
Meta_253	5-Dodecenoic Acid (C12:1n7)	HMDB0000529	7.665	197.15375	[M-H]-	Negative_NH4HCO3	15.088	15.041	15.072	15.39	14.694	14.209	16.788	17.843	16.965	17.303	17.248	16.763	16.465	17.003	18.387	16.72	17.057	17.812	-2.236	2.60787171152809e-06	2.60787171152809e-06	1.63650272954294	down	-0.0889999999999986	0.79918205176132	0.79918205176132	0.124548734729719	unchanged
Meta_254	Dodecanoic Acid (C12:0)	HMDB0000638	7.812	199.16951	[M-H]-	Negative_NH4HCO3	17.149	17.335	16.994	17.599	16.924	16.591	23.202	23.443	23.461	23.007	22.442	22.542	23.597	22.216	23.33	23.407	22.809	23.157	-5.9175	4.03953792823561e-10	4.03953792823561e-10	1.7120554598174	down	-0.0698333333333316	0.803192618395243	0.803192618395243	0.143735164451798	unchanged
Meta_255	Cysteine S-sulfate	HMDB0000731	0.867	199.96829	[M-H]-	Negative_NH4HCO3	9.677	10.898	10.369	9.41	11.174	10.632	11.978	12.645	10.99	10.797	13.059	12.46	12.272	13.23	11.978	11.755	13.562	12.407	-1.62816666666667	0.0067322160919309	0.0067322160919309	1.30545508774857	down	-0.545833333333334	0.278482217335115	0.278482217335115	0.710378429549931	unchanged
Meta_256	Octanoylglycine	HMDB0000832	6.01	200.12863	[M-H]-	Negative_FA	15.138	15.18	15.478	15.078	15.282	15.134	16.198	16.36	15.777	15.843	16.108	16.926	16.226	16.676	16.624	16.106	16.782	16.16	-0.986999999999998	0.00138413148326686	0.00138413148326686	1.49802069745096	down	-0.227	0.305286282574619	0.305286282574619	0.688435872195114	unchanged
Meta_257	Sebacate (C10-DC)	HMDB0000792	5.871	201.11302	[M-H]-	Negative_FA	16.344	15.798	16.071	15.587	17.619	15.838	16.369	16.624	16.038	17.185	16.492	18.332	16.406	16.084	15.483	15.682	15.864	16.683	-0.630500000000001	0.192512610345402	0.192512610345402	0.693589800441637	unchanged	0.806333333333335	0.0693071715864819	0.0693071715864819	1.04549372908986	unchanged
Meta_258	25-HYDROXYCHOLESTEROL	HMDB0006247	1.121	202.17984	[M+H]+	Positive	13.402	13.697	13.446	13.273	13.543	13.496	13.546	13.509	13.635	13.505	13.644	13.694	13.778	13.896	13.709	13.765	13.888	14.131	-0.112666666666668	0.129622305107187	0.129622305107187	0.859071123662708	unchanged	-0.272333333333334	0.0050005934559875	0.0050005934559875	1.50302783612493	down
Meta_259	Dimethylarginine (SDMA + ADMA)	HMDB0001539	0.929	203.15002	[M+H]+	Positive	13.851	13.806	13.836	13.369	13.157	13.898	13.756	13.916	14.076	13.733	14.237	13.764	13.997	14.544	13.999	14.08	14.222	14.279	-0.260833333333334	0.121700504453972	0.121700504453972	0.853604939846252	unchanged	-0.273166666666665	0.0458382415402684	0.0458382415402684	1.10674160500754	down
Meta_26	Acetoacetic Acid	HMDB0000060	1.327	101.02344	[M-H]-	Negative_FA	17.225	17.903	16.762	16.615	17.922	17.052	17.159	17.57	17.472	17.018	18.076	17.015	16.104	18.07	17.416	16.242	17.011	17.327	-0.138500000000001	0.635927405445393	0.635927405445393	0.313580537276408	unchanged	0.356666666666669	0.336693280343038	0.336693280343038	0.626713688174139	unchanged
Meta_260	Spermine	HMDB0001256	0.784	203.22231	[M+H]+	Positive	9.58	9.49	9.602	8.887	7.904	9.948	8.06	9.948	8.455	9.98	7.92	7.388	8.438	8.731	7.51	9.701	8.827	8.411	0.609999999999999	0.286838469956277	0.286838469956277	0.572835575341823	unchanged	0.0221666666666671	0.967719520384827	0.967719520384827	0.0445362784290224	unchanged
Meta_262	L-Acetylcarnitine	HMDB0000201	1.058	204.1225	[M+H]+	Positive	22.268	22.675	22.179	22.387	22.431	22.282	22.36	22.513	22.371	22.588	22.862	22.645	22.114	22.997	22.429	21.846	21.987	22.387	-0.186166666666665	0.105873535814809	0.105873535814809	0.871522915538469	unchanged	0.263166666666667	0.197630557511258	0.197630557511258	0.833991667859558	unchanged
Meta_263	L-Tryptophan	HMDB0000929	3.124	205.09673	[M+H]+	Positive	23.018	22.822	22.58	21.783	22.932	22.967	22.531	22.174	22.93	22.501	23.08	22.602	22.837	23.011	22.551	23.108	23.03	22.763	0.0473333333333343	0.843277847800888	0.843277847800888	0.0788775260748997	unchanged	-0.247	0.152899962658614	0.152899962658614	0.863953980155675	unchanged
Meta_264	Hydroxy-N6,N6,N6-Trimethyllysine	HMDB0001422	0.867	205.15419	[M+H]+	Positive	10.332	10.042	10.451	10.56	10.588	10.658	10.412	9.232	10.379	9.213	10.161	10.077	8.49	10.233	10.481	10.521	10.282	10.005	0.526166666666667	0.068633152602756	0.068633152602756	0.988438808065724	unchanged	-0.0896666666666679	0.820573930398087	0.820573930398087	0.191734460187315	unchanged
Meta_265	Xanthurenic Acid	HMDB0000881	2.936	206.04434	[M+H]+	Positive	13.441	11.62	12.579	11.598	12.231	12.358	10.807	12.242	11.155	11.995	11.668	12.196	9.717	11.81	10.371	11.817	10.844	10.036	0.627333333333334	0.11975812082594	0.11975812082594	0.8148232870328	unchanged	0.911333333333333	0.0675818339288961	0.0675818339288961	1.02425557630119	unchanged
Meta_266	Indolelactate	HMDB0000671	5.134	206.08095	[M+H]+	Positive	14.271	14.145	14.072	13.503	13.91	14.48	13.574	13.682	13.711	13.782	13.987	13.861	14.309	14.429	13.613	14.324	13.91	13.985	0.297333333333333	0.0873307326502655	0.0873307326502655	0.889314273504262	unchanged	-0.328833333333332	0.0517236399920859	0.0517236399920859	1.15117969052311	unchanged
Meta_267	Phenylpropionylglycine	HMDB0002042	5.087	206.08214	[M-H]-	Negative_FA	14.705	14.634	14.954	14.577	15.006	15.211	14.364	14.339	14.175	13.896	13.939	14.747	15.03	15.236	15.147	15.955	14.901	14.959	0.6045	0.00453474139041297	0.00453474139041297	1.30293646862849	up	-0.961333333333332	0.000916608785240178	0.000916608785240178	1.6537121928389	down
Meta_268	N-Acetylphenylalanine	HMDB0000512	5.086	206.08221	[M-H]-	Negative_FA	14.707	14.639	14.962	14.539	15.001	15.198	14.37	14.358	14.187	13.902	14.011	14.77	15.039	15.254	15.158	15.97	14.907	14.965	0.574666666666667	0.00578042465771635	0.00578042465771635	1.27525316160772	up	-0.949166666666668	0.00101474836146182	0.00101474836146182	1.6496302191543	down
Meta_27	5-Valerolactone		1.001	101.06004	[M+H]+	Positive	14.296	14.259	14.059	13.934	13.769	13.892	13.684	13.258	13.705	14.299	13.707	13.714	14.525	14.241	13.976	14.489	14.426	14.687	0.307	0.0897471818749108	0.0897471818749108	0.91648899600202	unchanged	-0.662833333333333	0.00334540405664378	0.00334540405664378	1.47089109135923	down
Meta_270	L-Kynurenine	HMDB0000684	1.87	209.09174	[M+H]+	Positive	16.23	16.274	15.915	15.293	16.042	16.178	16.235	16.032	16.052	15.741	15.661	16.175	15.701	16.855	17.178	17.407	17.32	15.932	0.00600000000000023	0.973710179725679	0.973710179725679	0.0110076784039218	unchanged	-0.749500000000001	0.0552767310972438	0.0552767310972438	1.20782866290804	unchanged
Meta_271	3-Indoxyl Sulfate	HMDB0000682	3.117	212.00159	[M-H]-	Negative_NH4HCO3	17.227	16.362	17.718	17.318	17.238	17.111	15.364	16.802	15.024	15.281	15.676	16.864	15.422	16.362	16.763	17.159	16.63	16.18	1.32716666666667	0.00780278413966236	0.00780278413966236	1.28846285360515	up	-0.584166666666668	0.184268810410967	0.184268810410967	0.884467083135357	unchanged
Meta_272	5-Hydroxyindole Sulfate	HMDB0341278	3.373	212.00226	[M-H]-	Negative_FA	19.6	18.664	19.845	19.514	19.549	19.307	17.723	19.041	17.506	17.824	18.187	19.163	17.715	18.704	19.195	19.479	18.656	18.63	1.1725	0.00767278449195595	0.00767278449195595	1.28673395724686	up	-0.489166666666666	0.225996916866747	0.225996916866747	0.80995722555235	unchanged
Meta_273	Creatine phosphate	HMDB0001511	0.999	212.04277	[M+H]+	Positive	8.263	9.34	8.384	10.858	10.231	10.382	8.066	10.568	10.678	11.682	8.185	10.69	12.745	12.758	11.551	12.76	12.627	13.115	-0.401833333333332	0.606637987985742	0.606637987985742	0.290385454735615	unchanged	-2.6145	0.00619471710343112	0.00619471710343112	1.49249233042352	down
Meta_274	3-Methoxytyrosine	HMDB0001434	1.397	212.09148	[M+H]+	Positive	11.541	11.654	12.453	11.424	12.1	11.699	10.925	10.927	11.162	11.175	11.304	9.113	10.935	10.965	10.529	11.19	11.303	10.978	1.04416666666667	0.0258256527157363	0.0258256527157363	1.14191941211274	up	-0.215666666666667	0.564183553286894	0.564183553286894	0.309295381256903	unchanged
Meta_275	1,3-Diphenylguanidine		4.896	212.12526	[M+H]+	Positive	16.195	16.067	16.346	15.883	17.089	15.699	16.148	16.906	16.379	16.081	16.481	17.244	16.274	16.779	16.394	16.24	16.081	16.682	-0.326666666666668	0.255917819256713	0.255917819256713	0.632578146495966	unchanged	0.131500000000003	0.557773700322901	0.557773700322901	0.321593835331112	unchanged
Meta_276	Glycerophosphoethanolamine	HMDB0000114	0.89	214.04355	[M-H]-	Negative_NH4HCO3	10.24	9.94	10.824	10.762	9.955	9.802	10.538	10.429	10.848	10.765	10.27	10.621	10.13	9.765	10.089	8.833	10.736	11.227	-0.324666666666667	0.14780103108332	0.14780103108332	0.747701488920598	unchanged	0.448499999999999	0.246563844849245	0.246563844849245	0.773340470091135	unchanged
Meta_277	Undecanedioate (C11-DC)	HMDB0000888	6.073	215.12914	[M-H]-	Negative_FA	14.097	13.816	13.654	14.765	14.226	13.847	13.676	13.688	13.892	13.749	13.945	13.935	13.663	13.946	13.794	13.527	13.565	13.691	0.253333333333334	0.18826132056544	0.18826132056544	0.759907091997952	unchanged	0.1165	0.181381772703454	0.181381772703454	0.837186017139685	unchanged
Meta_278	3-Hydroxylaurate	HMDB0000387	7.621	215.16484	[M-H]-	Negative_NH4HCO3	13.246	13.331	13.14	14.392	12.671	12.698	12.993	14.002	12.458	13.404	13.053	13.338	13.004	12.315	14.16	12.49	12.789	13.288	0.0383333333333322	0.910105601018369	0.910105601018369	0.0830985784206274	unchanged	0.200333333333333	0.57243861343119	0.57243861343119	0.35641204727874	unchanged
Meta_279	OMEGA-HYDROXYDODECANOIC ACID	HMDB0002059	6.608	215.16547	[M-H]-	Negative_FA	15.011	15.082	14.91	15.985	14.725	14.29	14.65	15.964	14.577	15.235	14.892	14.976	14.584	14.66	15.992	14.317	14.441	15.463	-0.0485000000000007	0.87809906106827	0.87809906106827	0.0742273472572716	unchanged	0.1395	0.692207122260099	0.692207122260099	0.275322253091063	unchanged
Meta_28	Gamma-Aminobutyric Acid	HMDB0000112	0.868	102.05489	[M-H]-	Negative_NH4HCO3	11.519	12.22	12.223	12.027	11.989	11.924	12.37	12.235	12.566	12.469	12.43	12.249	11.998	12.061	11.721	12.065	12.595	11.662	-0.402833333333334	0.0104385613362585	0.0104385613362585	1.27454135841549	down	0.3695	0.0413640375771584	0.0413640375771584	1.20308665454047	up
Meta_280	Tyramine O-Sulfate	HMDB0006409	0.943	216.03587	[M-H]-	Negative_FA	18.616	18.416	18.674	18.248	18.846	18.64	18.603	18.312	18.646	18.648	18.886	18.69	18.879	18.911	18.474	18.899	18.795	18.74	-0.057500000000001	0.626408484993204	0.626408484993204	0.274129269051097	unchanged	-0.152166666666666	0.164504445731847	0.164504445731847	0.831828375776855	unchanged
Meta_281	N-Acetylarginine	HMDB0004620	0.993	217.12953	[M+H]+	Positive	11.158	11.408	11.088	10.92	11.097	11.333	9.656	8.215	9.856	10.223	9.522	9.947	10.246	9.258	10.678	10.964	10.771	9.598	1.5975	0.00208985288483571	0.00208985288483571	1.49771550138242	up	-0.682666666666668	0.121067493644333	0.121067493644333	0.918399166584051	unchanged
Meta_282	N-Acetylcitrulline	HMDB0000856	1.136	218.11343	[M+H]+	Positive	11.654	11.754	11.7	10.371	11.77	11.423	11.992	11.467	11.054	10.01	11.529	11.8	10.679	11.788	12.553	12.733	11.461	11.061	0.136666666666667	0.716465063787939	0.716465063787939	0.176032030298896	unchanged	-0.403833333333333	0.382060883144866	0.382060883144866	0.625701447359934	unchanged
Meta_283	Propionylcarnitine	HMDB0000824	1.425	218.1386	[M+H]+	Positive	18.155	18.184	18.57	17.793	18.85	18.814	18.309	17.436	17.749	17.815	17.555	18.547	18.957	19.473	18.786	18.746	18.574	18.265	0.492500000000003	0.0740230618935758	0.0740230618935758	0.925094242342313	unchanged	-0.898333333333333	0.00414579546892541	0.00414579546892541	1.47624841501711	down
Meta_284	Gamma-Glutamylalanine	HMDB0006248	1.018	219.09717	[M+H]+	Positive	14.934	14.379	15.038	13.751	15.05	14.966	14.447	13.822	14.344	14.104	13.996	14.318	14.892	14.246	13.884	14.933	15	14.728	0.514500000000002	0.0642836201820084	0.0642836201820084	0.981163430324568	unchanged	-0.442000000000002	0.0677122432512017	0.0677122432512017	1.11394707139474	unchanged
Meta_285	Pantothenate	HMDB0000210	2.122	220.11786	[M+H]+	Positive	15.74	15.72	15.982	15.663	16.226	16.263	16.057	15.455	15.162	15.296	16.537	15.912	16.3	16.342	16.202	16.319	16.418	16.365	0.195833333333335	0.44027374227571	0.44027374227571	0.425411531797038	unchanged	-0.587833333333332	0.0403066646832572	0.0403066646832572	1.3018133595378	down
Meta_286	5-Hydroxy-L-Tryptophan	HMDB0000472	1.71	221.08948	[M+H]+	Positive	12.049	11.726	11.376	10.254	10.05	10.732	11.889	11.323	11.087	10.179	11.47	10.86	11.95	12.377	12.087	11.614	11.971	10.614	-0.103499999999999	0.805542351419573	0.805542351419573	0.151435407978196	unchanged	-0.634166666666667	0.0975720877066391	0.0975720877066391	0.98789765341634	unchanged
Meta_288	N-Acetyl-L-Tyrosine	HMDB0000866	1.494	222.07635	[M-H]-	Negative_NH4HCO3	11.107	10.83	10.946	11.48	11.409	10.97	12.06	11.064	11.767	10.789	10.659	10.752	11.727	10.306	10.315	12.501	12.027	10.874	-0.0581666666666667	0.831927176821345	0.831927176821345	0.0916640180656683	unchanged	-0.109833333333333	0.812331362577519	0.812331362577519	0.202916024161497	unchanged
Meta_29	Alpha-Aminobutyric Acid	HMDB0000452	0.97	102.0549	[M-H]-	Negative_NH4HCO3	9.76	10.832	11.566	10.81	10.301	10.58	10.978	10.529	11.022	10.718	9.808	11.159	9.994	11.085	9.445	9.348	11.923	10.061	-0.0608333333333331	0.852248551156924	0.852248551156924	0.0933594533232965	unchanged	0.393000000000001	0.416842620979753	0.416842620979753	0.503817349953704	unchanged
Meta_290	Tetradecadienoate (14:2)	HMDB0340799	7.713	223.16951	[M-H]-	Negative_NH4HCO3	14.498	13.667	14.585	14.053	15.439	13.053	13.467	13.277	12.879	15.144	13.241	15.192	13.929	12.722	13.421	12.942	13.061	14.829	0.349166666666667	0.530953504609014	0.530953504609014	0.379103351979251	unchanged	0.382666666666667	0.485416603105569	0.485416603105569	0.443319742813399	unchanged
Meta_291	Myo-Inositol	HMDB0000211	0.948	225.06104	[M-H]-	Negative_NH4HCO3	14.219	13.556	13.817	13.289	14.186	13.945	14.138	13.385	14.951	14.844	14.308	14.159	14.194	14.469	13.532	14.863	13.935	14.828	-0.462166666666667	0.128568316937672	0.128568316937672	0.801451625206436	unchanged	-0.00600000000000023	0.985142570958911	0.985142570958911	0.0231563541507277	unchanged
Meta_292	3-Hydroxy-l-kynurenine	HMDB0011631	1.211	225.08606	[M+H]+	Positive	11.358	11.948	11.711	11.074	12.014	11.067	10.829	11.839	11.014	10.652	12.146	11.373	11.484	11.422	12.73	12.674	9.503	12.307	0.219833333333334	0.476448707797708	0.476448707797708	0.34945265801949	unchanged	-0.377833333333335	0.513208652761081	0.513208652761081	0.426465281468343	unchanged
Meta_293	Myristoleic Acid (C14:1n5)	HMDB0002000	7.904	225.18547	[M-H]-	Negative_NH4HCO3	17.669	17.584	17.308	18.306	16.778	16.689	19.03	19.76	19.354	19.339	19.256	19.051	18.941	19.111	20.739	19.066	19.217	19.9	-1.90933333333333	0.000215803571841017	0.000215803571841017	1.57005789641948	down	-0.197333333333333	0.539304139429372	0.539304139429372	0.35151619574286	unchanged
Meta_294	Dicyclohexylurea	HMDB0244166	6.288	225.19597	[M+H]+	Positive	12.142	12.185	12.519	12.332	12.247	12.096	13.202	12.061	12.534	11.968	12.55	11.765	12.269	12.72	12.161	12.374	11.995	12.494	-0.0931666666666668	0.690798532278519	0.690798532278519	0.204092236810943	unchanged	0.0111666666666679	0.963816400147466	0.963816400147466	0.0375700312372005	unchanged
Meta_295	Vitamin K1	HMDB0003555	6.131	226.17979	[M+H]+	Positive	14.091	14.301	14.557	14.173	14.086	13.81	14.409	14.095	14.128	14.165	14.055	13.577	14.296	15.012	14.17	13.994	13.894	14.24	0.0981666666666658	0.529502820275561	0.529502820275561	0.366880406334074	unchanged	-0.196166666666667	0.343062978572379	0.343062978572379	0.513158880958819	unchanged
Meta_296	2'-Deoxyuridine	HMDB0000012	1.378	227.06648	[M-H]-	Negative_NH4HCO3	12.645	12.689	13.126	12.651	12.737	12.777	12.326	12.683	12.702	12.932	12.815	13.22	12.223	12.845	12.378	11.974	12.762	13.398	-0.00883333333333525	0.951827736077316	0.951827736077316	0.0427862723333159	unchanged	0.183	0.469791800518916	0.469791800518916	0.470703481991461	unchanged
Meta_297	Traumatic Acid	HMDB0000933	6.313	227.12915	[M-H]-	Negative_FA	12.006	12.421	11.969	12.901	12.146	11.948	12.167	11.669	12.712	12.316	12.309	12.248	13.04	12.626	13.265	12.709	13.55	12.641	-0.00499999999999901	0.980992224027705	0.980992224027705	0.00796571226286556	unchanged	-0.734999999999999	0.00541346121920582	0.00541346121920582	1.41517588424685	down
Meta_298	Myristic Acid (C14:0)	HMDB0000806	8.102	227.20117	[M-H]-	Negative_NH4HCO3	20.09	20.343	19.915	20.656	19.739	19.766	22.374	22.791	22.813	22.451	21.892	21.915	22.348	21.56	22.855	22.204	21.659	22.343	-2.28783333333334	1.26820508192832e-06	1.26820508192832e-06	1.64953751728571	down	0.211166666666667	0.430875837940197	0.430875837940197	0.525313561939365	unchanged
Meta_299	Deoxycytidine	HMDB0000014	0.991	228.0976	[M+H]+	Positive	11.34	11.104	11.901	11.725	11.316	11.535	11.784	12.335	11.73	11.502	11.791	12.323	11.444	12.759	12.399	11.798	12.407	12.834	-0.424000000000001	0.0438318713559573	0.0438318713559573	1.01840244308025	down	-0.362666666666666	0.203901264032242	0.203901264032242	0.794229615981301	unchanged
Meta_3	Pyrrolidine	HMDB0031641	1.06	72.08146	[M+H]+	Positive	20.928	20.519	20.724	20.618	21.1	20.977	20.763	20.895	20.896	20.923	20.721	20.779	21.409	21.097	21.052	21.445	21.243	21.114	-0.0184999999999995	0.856836331786346	0.856836331786346	0.104683229773428	unchanged	-0.397166666666667	0.00109343038944358	0.00109343038944358	1.64628332388675	down
Meta_30	1-Aminocyclopropane-1-Carboxylate	HMDB0036458	0.969	102.06656	[M+H]+	Positive	16.766	16.753	16.742	16.769	16.906	16.698	17.046	16.953	16.775	16.988	16.848	16.862	16.984	17.39	16.994	17.341	16.999	17.217	-0.139666666666667	0.0214076455727809	0.0214076455727809	1.1171423750919	down	-0.24216666666667	0.0239837461805367	0.0239837461805367	1.29262998718981	down
Meta_300	D-Ribulose 5-Phosphate	HMDB0000618	0.836	229.01085	[M-H]-	Negative_NH4HCO3	8.19	9.688	10.055	10.615	7.045	10.695	7.119	7.853	10.375	10.716	7.79	11.195	12.704	10.758	13.428	12.91	14.407	12.345	0.206666666666667	0.83042072346908	0.83042072346908	0.12340983582293	unchanged	-3.584	0.00287114427759575	0.00287114427759575	1.51782879542024	down
Meta_301	Pro-Hydroxy-Pro	HMDB0006695	0.969	229.11766	[M+H]+	Positive	12.999	12.03	12.909	12.885	12.435	12.374	12.446	13.142	13.311	12.657	13.157	13.743	13.409	13.981	13.376	13.056	13.237	13.13	-0.470666666666666	0.0863050742190966	0.0863050742190966	0.888306169758862	unchanged	-0.288833333333333	0.246820165298662	0.246820165298662	0.706617575467419	unchanged
Meta_302	Dodecanedioic acid	HMDB0000623	5.308	229.14397	[M-H]-	Negative_NH4HCO3	7.301	10.706	5.958	8.725	6.013	6.666	13.8	14.267	13.835	13.559	13.931	13.955	13.36	12.995	13.487	13.298	13.153	13.099	-6.32966666666667	0.000351862120875169	0.000351862120875169	1.62033459921987	down	0.659166666666668	0.000327790186059075	0.000327790186059075	1.63857400033408	up
Meta_303	Dodecanedioate (C12-DC)	HMDB0000623	6.218	229.14468	[M-H]-	Negative_FA	14.351	14.368	13.995	14.426	15.192	14.603	17.13	17.472	17.226	16.968	17.333	17.03	16.673	16.589	16.847	16.717	16.19	16.537	-2.704	1.10365002746207e-06	1.10365002746207e-06	1.69488003482964	down	0.600999999999999	0.000574929829544824	0.000574929829544824	1.62733296904875	up
Meta_304	L-Prolyl-L-isoleucine		1.338	229.15443	[M+Li]+	Positive	15.62	15.73	15.578	15.538	15.715	15.87	15.893	15.938	15.832	15.732	15.957	16.228	16.082	16.328	16.069	16.448	16.144	16.022	-0.254833333333334	0.0142512461230185	0.0142512461230185	1.21775804522059	down	-0.252166666666668	0.0263803368159754	0.0263803368159754	1.30221531397049	down
Meta_306	N,N-Dimethyldodecylamine N-Oxide		6.785	230.2476	[M+H]+	Positive	17.156	17.164	16.722	16.811	16.843	16.55	16.819	16.384	16.842	16.842	16.615	16.344	16.758	16.972	16.881	16.761	16.571	17.187	0.233333333333334	0.119728249386293	0.119728249386293	0.831974615704229	unchanged	-0.214000000000002	0.125534673878045	0.125534673878045	0.825167656299098	unchanged
Meta_307	Isobutyrylcarnitine (C4)	HMDB0000736	2.476	232.15414	[M+H]+	Positive	15.778	15.948	16.192	15.276	16.313	16.339	15.817	15.882	15.089	15.257	15.52	15.895	15.706	15.793	15.467	15.953	15.483	15.637	0.397666666666668	0.0980283098588833	0.0980283098588833	0.841211017031554	unchanged	-0.0965000000000007	0.564101819265207	0.564101819265207	0.460088411113906	unchanged
Meta_308	Butyrylcarnitine	HMDB0002013	2.663	232.15422	[M+H]+	Positive	18.377	18.743	18.476	18.081	18.714	18.902	18.804	18.508	18.99	18.327	18.439	19.08	18.836	18.947	18.974	19.015	18.503	18.481	-0.142499999999998	0.436318392201553	0.436318392201553	0.461300323369163	unchanged	-0.101333333333333	0.542642895842355	0.542642895842355	0.419174826082692	unchanged
Meta_309	Formylkynurenine	HMDB0001200	1.813	237.08661	[M+H]+	Positive	10.531	10.268	10.201	11.383	11.793	10.467	10.499	10.499	10.65	10.01	10.929	10.458	11.008	11.939	10.158	11.565	10.642	11.329	0.266333333333334	0.395265637830497	0.395265637830497	0.481459548718644	unchanged	-0.599333333333332	0.0773937238273123	0.0773937238273123	1.07438580640293	unchanged
Meta_31	Hydroxypyruvic Acid	HMDB0001352	0.826	103.00246	[M-H]-	Negative_NH4HCO3	12.406	12.778	12.583	12.426	12.554	12.788	12.526	13.358	12.266	12.297	13.084	12.945	13.185	13.065	12.422	12.135	12.747	12.482	-0.156833333333333	0.451265326396433	0.451265326396433	0.469660111227312	unchanged	0.0733333333333341	0.772011668685227	0.772011668685227	0.165011760665772	unchanged
Meta_310	Lactoylphenylalanine	HMDB0062175	5.307	238.10672	[M+H]+	Positive	12.032	11.121	11.943	11.898	11.69	12.209	11.724	11.328	12.007	11.519	11.45	12.332	11.86	11.978	12.189	12.439	11.832	11.981	0.0888333333333335	0.694320822322097	0.694320822322097	0.24318171146215	unchanged	-0.319833333333333	0.114973112175721	0.114973112175721	0.986967892403215	unchanged
Meta_311	Cystine	HMDB0000192	0.931	239.01425	[M-H]-	Negative_NH4HCO3	10.557	10.035	10.282	9.984	9.073	10.537	9.779	9.434	10.267	10.604	10.318	11.08	10.488	9.8	10.794	10.24	10.006	9.987	-0.169	0.616636394587736	0.616636394587736	0.268342490851033	unchanged	0.0278333333333336	0.923670808988332	0.923670808988332	0.0677023736625298	unchanged
Meta_312	L-Homocarnosine	HMDB0000745	0.84	239.11476	[M-H]-	Negative_FA	10.602	10.142	9.641	9.946	10.359	10.337	10.862	10.908	10.281	10.899	10.55	10.951	10.651	10.373	10.704	9.902	11.026	10.98	-0.570666666666668	0.00977694016075564	0.00977694016075564	1.22930756931335	down	0.135833333333334	0.521351447626457	0.521351447626457	0.405127430361552	unchanged
Meta_313	Pentadecenoic Acid (C15:1n5)	HMDB0302623	8.042	239.20122	[M-H]-	Negative_NH4HCO3	13.433	13.37	13.385	13.546	12.94	12.921	13.126	13.427	13.584	13.369	13.238	12.95	12.329	12.332	13.606	12.312	12.523	12.774	-0.0165000000000006	0.910440209242078	0.910440209242078	0.0550184983254035	unchanged	0.636333333333333	0.0257180736204561	0.0257180736204561	1.32466891723929	up
Meta_314	7,8-Dihydrobiopterin	HMDB0000038	1.103	240.10864	[M+H]+	Positive	12.727	13.071	12.301	11.736	12.31	12.589	12.604	12.562	12.12	12.378	12.561	13.018	12.414	12.315	12.32	12.583	12.43	12.44	-0.0848333333333322	0.710791404792722	0.710791404792722	0.239925820132968	unchanged	0.1235	0.368024776149268	0.368024776149268	0.459442666906688	unchanged
Meta_315	Thymidine	HMDB0000273	1.578	241.08311	[M-H]-	Negative_FA	15.284	15.107	15.245	15.16	15.145	15.393	16.014	15.389	15.545	15.755	15.596	15.777	15	15.802	14.951	14.998	15.089	16.388	-0.456999999999999	0.00219495292312248	0.00219495292312248	1.40073834523267	down	0.307999999999998	0.274566166851159	0.274566166851159	0.696340590466713	unchanged
Meta_316	Anserine	HMDB0000194	0.845	241.12918	[M+H]+	Positive	12.721	12.162	12.014	12.152	12.09	12.195	12.591	12.645	12.853	13.15	12.889	12.786	12.668	12.673	12.894	12.364	12.978	12.863	-0.596666666666666	0.00122544305082226	0.00122544305082226	1.4085281147129	down	0.0789999999999989	0.531570653902326	0.531570653902326	0.467796303007912	unchanged
Meta_317	N,N-Dimethyl-Proline-Proline Betaine		1.215	241.15407	[M+H]+	Positive	15.666	15.828	15.684	15.692	15.555	15.69	15.789	15.949	16.09	15.996	16.052	15.9	16.056	16.374	16.136	16.074	16.13	15.737	-0.276833333333334	0.000762087184189041	0.000762087184189041	1.46711046052511	down	-0.121833333333331	0.236543445389904	0.236543445389904	0.686645449538931	unchanged
Meta_318	Pentadecanoic Acid (C15:0)	HMDB0000826	8.215	241.21678	[M-H]-	Negative_NH4HCO3	14.559	14.169	14.871	14.838	14.162	13.997	15.024	15.178	15.606	15.577	14.662	14.215	14.164	14.07	15.027	14.348	14.082	14.406	-0.611000000000001	0.0488654139007815	0.0488654139007815	0.986464389544017	unchanged	0.694166666666666	0.0283086678621291	0.0283086678621291	1.29307799777126	up
Meta_319	Cytidine	HMDB0000089	1.129	242.07756	[M-H]-	Negative_NH4HCO3	11.492	12.907	12.99	13.033	12.509	12.228	13.089	13.331	12.75	12.684	13.439	13.49	13.029	13.253	13.224	12.671	13.413	13.134	-0.603999999999999	0.0643013328742522	0.0643013328742522	0.977064100723375	unchanged	0.00983333333333292	0.956776712989111	0.956776712989111	0.0159782124123609	unchanged
Meta_32	Malonic Acid (C3-DC)	HMDB0000691	0.989	103.00299	[M-H]-	Negative_FA	14.644	14.411	14.122	14.002	13.914	14.472	14.41	14.822	14.291	14.24	15.137	14.786	15.4	15.978	14.951	15.453	15.178	14.936	-0.353499999999999	0.0896766958824525	0.0896766958824525	0.913942216700322	unchanged	-0.701666666666668	0.00872228851438043	0.00872228851438043	1.40747785894146	down
Meta_320	Pseudouridine	HMDB0000767	1.03	243.06125	[M-H]-	Negative_NH4HCO3	13.296	13.347	13.496	13.132	13.157	13.235	13.18	13.434	13.289	13.229	13.274	13.45	13.375	13.873	13.749	13.485	13.974	13.612	-0.0321666666666669	0.659889241245381	0.659889241245381	0.276197878685372	unchanged	-0.368666666666668	0.00903843143513236	0.00903843143513236	1.44849093834884	down
Meta_321	Uridine	HMDB0000296	1.212	243.06143	[M-H]-	Negative_NH4HCO3	13.365	13.423	13.029	12.305	13.327	12.359	12.595	11.741	14.463	13.937	13.467	13.208	11.908	11.392	12.349	10.835	13.915	13.564	-0.267166666666666	0.567788781677139	0.567788781677139	0.321701190659809	unchanged	0.907999999999999	0.183468768915054	0.183468768915054	0.841930600898642	unchanged
Meta_322	Lumichrome	HMDB0254199	5.555	243.08734	[M+H]+	Positive	12.755	12.774	12.392	12.08	12.451	12.489	12.545	12.362	12.171	12.425	12.317	12.428	12.568	13.303	12.85	13.093	12.592	13.469	0.115500000000001	0.35458762929015	0.35458762929015	0.501540000339589	unchanged	-0.6045	0.00896523639517025	0.00896523639517025	1.48081876465768	down
Meta_323	Tridecanedioic acid	HMDB0002327	6.354	243.16069	[M-H]-	Negative_FA	13.767	13.671	13.958	14.323	13.936	14.093	13.265	13.288	13.001	13.469	13.189	13.321	13.211	13.417	13.372	12.869	13.009	13.172	0.702500000000001	0.000192649248270636	0.000192649248270636	1.55381264748911	up	0.0804999999999989	0.46850252532848	0.46850252532848	0.506204927290268	unchanged
Meta_324	2-Hydroxymyristate	HMDB0002261	7.89	243.19595	[M-H]-	Negative_NH4HCO3	13.092	13.322	13.012	14.021	12.784	12.601	13.578	14.658	14.128	13.458	13.42	14.211	14.149	13.598	14.834	13.778	13.815	13.182	-0.770166666666666	0.0235214442391412	0.0235214442391412	1.11540081859454	down	0.0161666666666669	0.958962608465817	0.958962608465817	0.0171404150208603	unchanged
Meta_325	4-Hydroxychlorothalonil	HMDB0240624	7.183	244.9073	[M-H]-	Negative_NH4HCO3	11.062	11.157	11.288	11.166	11.074	11.065	12.345	11.957	12.341	12.453	12.782	12.732	12.736	12.464	12.613	12.941	13.128	12.316	-1.29966666666667	6.29366074388752e-05	6.29366074388752e-05	1.64386714100906	down	-0.264666666666667	0.159079779533323	0.159079779533323	0.878885407035696	unchanged
Meta_326	Glycerophosphoglycerol	HMDB0240316	0.872	245.05199	[M-H]-	Negative_NH4HCO3	8.257	10.496	10.416	9.474	9.854	9.684	9.869	9.869	10.62	10.251	10.282	10.893	8.237	9.872	10.095	9.56	8.889	10.14	-0.600499999999999	0.147582482361438	0.147582482361438	0.810307665293142	unchanged	0.831833333333332	0.0465553280591771	0.0465553280591771	1.15334016648645	up
Meta_327	N-Acetyltryptophan	HMDB0013713	5.168	245.09337	[M-H]-	Negative_FA	15.693	15.659	15.095	14.666	15.509	15.758	15.047	15.214	15.207	15.028	15.147	15.721	14.763	15.318	14.611	14.679	14.542	14.605	0.169333333333332	0.430108251964756	0.430108251964756	0.398677824032141	unchanged	0.474333333333334	0.0128415124020907	0.0128415124020907	1.31473940326156	up
Meta_328	Ile-Leu	HMDB0028911	4.665	245.18581	[M+H]+	Positive	10.179	10.108	9.491	10.106	10.096	10.636	9.706	9.344	8.842	9.527	9.969	9.232	10.272	11.674	10.931	10.562	10.532	10.889	0.666	0.0123726609068449	0.0123726609068449	1.19769223756586	up	-1.37333333333333	0.000369564459464157	0.000369564459464157	1.64875485546884	down
Meta_329	2-Methylbutyrylcarnitine (C5)	HMDB0000378	3.846	246.16986	[M+H]+	Positive	15.647	15.396	16.48	14.624	15.712	15.959	15.219	15.643	15.151	15.713	15.561	15.203	15.398	15.32	14.814	15.435	15.161	15.631	0.221333333333334	0.444112345506904	0.444112345506904	0.411316527501122	unchanged	0.121833333333333	0.446422422293382	0.446422422293382	0.485107289841247	unchanged
Meta_33	3-HYDROXYBUTANOIC ACID		0.959	103.03902	[M-H]-	Negative_NH4HCO3	19.005	19.126	18.429	19.455	19.088	17.577	18.602	19.187	18.942	19.469	19.891	18.87	18	19.47	18.986	18.186	18.82	19.15	-0.380166666666668	0.286143710050635	0.286143710050635	0.57579924938962	unchanged	0.391500000000001	0.221574468202098	0.221574468202098	0.78441945647826	unchanged
Meta_330	Isovalerylcarnitine (C5)	HMDB0000688	3.975	246.16998	[M+H]+	Positive	16.164	16.101	16.162	15.775	16.378	16.526	15.726	16.318	15.663	15.917	16.08	16.137	16.272	16.46	15.825	16.318	16.068	16.133	0.210833333333335	0.181727559491417	0.181727559491417	0.675245170262434	unchanged	-0.205833333333333	0.164780399040673	0.164780399040673	0.862388376635504	unchanged
Meta_331	Valerylcarnitine (C5)	HMDB0013128	4.11	246.17004	[M+H]+	Positive	12.821	13.19	12.567	12.874	13.073	12.889	12.929	12.533	12.52	12.51	12.551	12.463	11.879	12.794	12.302	11.776	12.183	12.188	0.318	0.0186977225317627	0.0186977225317627	1.14740591456697	up	0.397333333333334	0.0436722654008394	0.0436722654008394	1.20206342036836	up
Meta_332	5,6-Dihydrouridine	HMDB0000497	1.004	247.0923	[M+H]+	Positive	11.623	11.741	11.677	11.304	10.892	10.932	10.83	11.236	11.701	11.487	11.812	11.195	11.764	11.938	11.438	11.641	12.143	12.104	-0.0153333333333343	0.944391686721029	0.944391686721029	0.0555472434942949	unchanged	-0.461166666666667	0.0340973485770859	0.0340973485770859	1.14906323721201	down
Meta_333	Gamma-Glutamylvaline	HMDB0011172	1.837	247.12863	[M+H]+	Positive	16.833	15.977	16.753	16.448	16.491	16.081	15.867	15.77	15.872	15.871	15.705	15.661	16.145	15.887	15.95	16.205	16.113	15.992	0.639499999999998	0.00525090922450996	0.00525090922450996	1.4242911481122	up	-0.257666666666665	0.00263682013600986	0.00263682013600986	1.51939898812773	down
Meta_334	Pyridoxal 5'-Phosphate	HMDB0001491	1.297	248.03741	[M+H]+	Positive	9.654	9.172	8.997	8.913	8.982	9.43	9.408	9.303	10.007	9.463	9.209	9.46	9.965	9.684	9.89	10.087	9.926	10.563	-0.283666666666667	0.116783617403257	0.116783617403257	0.83197852969136	unchanged	-0.544166666666667	0.00843030679529082	0.00843030679529082	1.37003256795593	down
Meta_335	3-Hydroxybutyrylcarnitine	HMDB0013127	1.22	248.14915	[M+H]+	Positive	16.993	17.237	16.891	16.999	17.17	16.983	16.853	17.379	16.903	17.273	17.798	17.641	16.785	17.567	17.081	16.719	16.769	16.823	-0.262333333333334	0.1609802318387	0.1609802318387	0.803200956972763	unchanged	0.3505	0.118184324601519	0.118184324601519	0.919146159544585	unchanged
Meta_336	Gamma-Glutamylthreonine	HMDB0029159	0.981	249.10834	[M+H]+	Positive	12.796	12.461	13.474	12.586	12.922	12.528	13.11	12.316	12.428	12.725	12.518	12.197	13.022	12.313	12.044	12.647	12.586	12.715	0.2455	0.256050029314218	0.256050029314218	0.651407363765107	unchanged	-0.00550000000000139	0.977775073454644	0.977775073454644	0.00929096164159501	unchanged
Meta_337	Gamma-Glutamyl-Cysteine	HMDB0001049	1.221	251.06371	[M+H]+	Positive	14.303	14.062	14.221	13.781	14.115	14.01	14.512	14.369	14.534	14.675	14.623	14.389	13.913	14.638	14.008	13.413	13.854	15.242	-0.434999999999999	0.000968737991735733	0.000968737991735733	1.44489375320239	down	0.338999999999999	0.263320074961187	0.263320074961187	0.764617982314769	unchanged
Meta_338	Hexadecadienoate (16:2n6)	HMDB0000477	8.024	251.20107	[M-H]-	Negative_NH4HCO3	17.799	17.493	17.641	17.735	17.206	16.859	15.588	16.009	16.227	15.807	15.495	15.584	14.813	14.808	15.495	14.494	14.552	15.514	1.6705	6.52458872477304e-06	6.52458872477304e-06	1.63049679989709	up	0.839	0.00443528019113864	0.00443528019113864	1.52945868995876	up
Meta_339	Ser-Phe	HMDB0029046	1.698	253.11566	[M+H]+	Positive	11.171	10.891	10.772	10.353	10.816	11.262	10.384	10.241	9.498	9.194	9.823	10.059	9.536	10.767	10.993	10.3	9.811	10.149	1.011	0.00162266119789047	0.00162266119789047	1.3936395742838	up	-0.392833333333334	0.210235715883246	0.210235715883246	0.796829016400972	unchanged
Meta_34	3-Hydroxybutyric Acid	HMDB0000011	1.379	103.03908	[M-H]-	Negative_FA	21.302	21.257	20.5	21.549	21.437	20.164	20.844	21.396	21.172	21.695	22.095	20.957	19.696	21.455	21.011	20.135	20.179	21.304	-0.324999999999999	0.305604633113112	0.305604633113112	0.554735706949804	unchanged	0.729833333333335	0.069366253240903	0.069366253240903	1.10187271432983	unchanged
Meta_340	Palmitoleic Acid (C16:1)	HMDB0003229	8.183	253.21687	[M-H]-	Negative_NH4HCO3	22.459	22.348	22.45	22.808	21.919	22.025	22.284	22.443	22.789	22.394	22.496	22.173	21.656	21.891	23.015	21.702	21.604	22.475	-0.0950000000000024	0.561832893016114	0.561832893016114	0.308281345475188	unchanged	0.372666666666667	0.179785964266794	0.179785964266794	0.878014459492664	unchanged
Meta_341	Daidzein	HMDB0003312	5.62	255.05756	[M+H]+	Positive	11.623	10.123	12.023	11.028	11.428	11.095	9.219	10.255	10.486	10.967	10.293	10.567	10.502	10.007	10.221	9.852	10.618	9.966	0.922166666666667	0.0275439348630061	0.0275439348630061	1.10137499695514	up	0.1035	0.712841245800601	0.712841245800601	0.28548328948228	unchanged
Meta_342	Palmitic Acid (C16:0)	HMDB0000220	8.443	255.23256	[M-H]-	Negative_NH4HCO3	23.904	24.058	23.995	24.21	23.987	23.865	23.789	23.732	24.102	24.002	23.818	23.701	23.502	23.353	24.085	23.458	23.277	23.603	0.145833333333332	0.108055307277707	0.108055307277707	0.860715834585576	unchanged	0.311	0.0498539952136228	0.0498539952136228	1.19486808290058	up
Meta_343	N-Acetylglucosamine	HMDB0000215	0.953	256.05927	[M+Cl]-	Negative_FA	13.76	13.575	13.787	13.795	13.634	13.564	13.961	14.695	14.035	14.091	14.264	14.155	13.934	14.011	13.992	13.665	13.683	14.512	-0.514333333333333	0.00350934503516284	0.00350934503516284	1.41435763866922	down	0.234	0.18800584624294	0.18800584624294	0.803721451569863	unchanged
Meta_344	Lauroylglycine	HMDB0013272	6.692	256.19186	[M-H]-	Negative_FA	8.13	9.001	8.838	10.664	8.074	9.954	11.481	10.98	10.702	10.138	9.333	9.309	10.952	9.314	10.282	9.51	11.38	9.751	-1.21366666666667	0.0537610945620308	0.0537610945620308	0.970145220370836	unchanged	0.125666666666666	0.80522073938996	0.80522073938996	0.165301681535232	unchanged
Meta_345	Palmitamide	HMDB0012273	7.367	256.26315	[M+H]+	Positive	17.25	17.329	17.468	17.134	17.329	17.312	17.277	17.145	17.297	17.284	17.538	17.21	17.534	17.882	17.62	17.6	17.454	17.692	0.0118333333333354	0.870208586155305	0.870208586155305	0.0747968564716915	unchanged	-0.3385	0.00195871221533129	0.00195871221533129	1.50730884564902	down
Meta_346	Tetradecanedioate (C14-DC)	HMDB0000872	6.458	257.17603	[M-H]-	Negative_FA	14.6	14.606	14.548	15.031	14.825	14.921	15.441	15.94	15.301	15.041	15.396	15.494	15.21	14.806	15.189	14.696	14.747	15	-0.680333333333335	0.00121390409618669	0.00121390409618669	1.44101068490693	down	0.494166666666668	0.00924479301528966	0.00924479301528966	1.36767993051942	up
Meta_347	Glucosamine 6-Phosphate	HMDB0001254	0.863	258.03802	[M-H]-	Negative_NH4HCO3	9.73	10.239	9.858	10.958	9.203	8.592	9.58	10.623	11.243	11.139	10.872	10.494	10.615	7.317	9.657	10.036	8.607	9.547	-0.895166666666666	0.058612605824274	0.058612605824274	0.967352124010312	unchanged	1.362	0.0371429740751392	0.0371429740751392	1.21795029304396	up
Meta_348	2-Methylcytidine	HMDB0242132	1.2	258.10818	[M+H]+	Positive	13.277	13.318	12.962	13.092	13.159	12.921	13.675	13.088	13.481	13.378	13.022	13.128	12.876	12.925	12.949	12.56	12.849	12.773	-0.173833333333334	0.196996203377238	0.196996203377238	0.675611863205868	unchanged	0.473333333333335	0.00450567813401549	0.00450567813401549	1.5393006616768	up
Meta_349	Glycerophosphorylcholine	HMDB0000086	0.951	258.10995	[M]+	Positive	15.911	15.906	16.087	15.656	15.791	15.639	15.891	15.496	16.511	16.244	15.801	15.484	15.692	15.355	15.656	15.625	14.98	16.03	-0.0728333333333335	0.700140047303635	0.700140047303635	0.207851235303707	unchanged	0.348166666666666	0.14716457053077	0.14716457053077	0.93021797751011	unchanged
Meta_35	3-Hydroxyisobutyrate	HMDB0000336	1.569	103.03918	[M-H]-	Negative_FA	20.443	20.426	20.404	20.393	20.43	19.711	20.894	20.736	20.855	20.791	21.436	20.784	20.755	21.665	21.098	20.884	21.331	21.167	-0.614833333333333	0.00320520973835577	0.00320520973835577	1.33079379741684	down	-0.233999999999998	0.200270986782077	0.200270986782077	0.752299904241781	unchanged
Meta_350	Glucose 6-Phosphate/Fructose 6-Phosphate	HMDB0001401	0.824	259.02213	[M-H]-	Negative_NH4HCO3	14.761	15.314	14.369	16.52	14.251	14.845	14.559	14.061	15.874	15.575	15.045	15.322	15.682	14.597	15.481	15.896	16.283	16.235	-0.0626666666666669	0.888602111431049	0.888602111431049	0.0572322169032087	unchanged	-0.623000000000001	0.126007763240403	0.126007763240403	0.885594221513986	unchanged
Meta_351	Phosphotyrosine	HMDB0006049	0.993	260.02347	[M-H]-	Negative_NH4HCO3	11.424	11.407	11.043	11.918	10.935	10.848	12.044	11.935	12.241	11.584	11.532	11.756	11.365	10.806	11.327	11.527	11.195	11.509	-0.586166666666667	0.0164362742329858	0.0164362742329858	1.16269135586326	down	0.560499999999999	0.00496883900533102	0.00496883900533102	1.42388289496429	up
Meta_352	Tyrosine O-sulfate	HMDB0155722	1.207	260.0238	[M-H]-	Negative_FA	14.826	14.652	14.649	15.198	14.338	14.173	15.385	15.552	15.58	15.023	14.968	15.074	14.851	14.519	14.777	14.814	14.966	15.255	-0.624333333333333	0.0079461070929894	0.0079461070929894	1.24358960623812	down	0.399999999999999	0.0236850015166503	0.0236850015166503	1.23463746267341	up
Meta_353	Hexanoylcarnitine	HMDB0000756	5.246	260.18533	[M+H]+	Positive	15.855	16.69	15.484	16.738	16.004	15.798	16.435	17.028	15.702	16.821	16.494	16.583	15.708	16.141	16.172	15.621	15.757	15.73	-0.415666666666667	0.166581030387141	0.166581030387141	0.735960067743638	unchanged	0.655666666666667	0.014952851139645	0.014952851139645	1.356008416588	up
Meta_354	Gamma-Glutamylleucine	HMDB0011171	3.545	261.14413	[M+H]+	Positive	17.969	17.145	17.891	17.665	17.942	17.572	16.985	16.777	17.133	16.858	17.132	16.849	17.258	17.075	17.029	17.47	17.688	17.359	0.741666666666667	0.00112493042789474	0.00112493042789474	1.48992726834287	up	-0.357500000000002	0.0161742745177863	0.0161742745177863	1.35182552466958	down
Meta_355	Gamma-Glutamylisoleucine	HMDB0011170	3.309	261.14432	[M+H]+	Positive	15.722	15.172	15.674	15.396	15.747	15.374	15.053	14.829	15.016	14.921	14.989	14.728	15.107	14.988	14.856	15.242	15.418	14.932	0.5915	0.000705850508221586	0.000705850508221586	1.50920306599131	up	-0.167833333333334	0.130152177016529	0.130152177016529	0.92476134079777	unchanged
Meta_356	Methylmalonylcarnitine	HMDB0062735	1.1	262.12796	[M+H]+	Positive	14.589	12.976	14.537	14.768	13.292	14.223	14.192	14.217	13.381	14.181	14.373	14.203	15.222	14.34	13.579	15.411	15.162	14.742	-0.0269999999999992	0.938550403442571	0.938550403442571	0.00152222966542291	unchanged	-0.6515	0.075697129429793	0.075697129429793	1.10456105028177	unchanged
Meta_357	3-Hydroxyisovalerylcarnitine	HMDB0062555	1.472	262.16437	[M+H]+	Positive	14.92	15.738	15.234	15.155	15.357	15.797	15.634	16.122	15.575	15.647	15.496	16.275	15.444	16.336	15.464	15.414	14.949	15.294	-0.424666666666667	0.0516627915911923	0.0516627915911923	1.0230265151879	unchanged	0.308	0.212251142158391	0.212251142158391	0.74201052396054	unchanged
Meta_358	Ile-Met	HMDB0028913	3.545	263.1488	[M+H]+	Positive	11.301	10.227	11.265	10.891	11.352	10.986	10.129	10.318	10.307	9.904	10.275	10.095	10.259	9.468	10.423	10.973	11.202	10.734	0.832333333333335	0.00345002423559962	0.00345002423559962	1.41956022599526	up	-0.3385	0.243397433980303	0.243397433980303	0.791993964593027	unchanged
Meta_359	Lauryl sulfate		7.908	265.14764	[M-H]-	Negative_NH4HCO3	15.203	14.802	14.969	17.299	15.497	15.004	14.987	14.219	14.787	14.556	14.839	14.645	14.934	14.798	14.956	14.478	15.13	14.998	0.790166666666668	0.0940858284792916	0.0940858284792916	0.960505089268145	unchanged	-0.210166666666668	0.173188141712068	0.173188141712068	0.7881184362133	unchanged
Meta_36	L-Serine	HMDB0000187	0.957	104.04211	[M-H]-	Negative_NH4HCO3	13.621	13.544	13.236	13.795	13.612	12.71	13.312	13.698	13.532	14.048	14.316	13.639	13.176	14.059	13.502	12.825	13.693	13.712	-0.337833333333332	0.153557395859335	0.153557395859335	0.748660514925871	unchanged	0.263	0.284738407562602	0.284738407562602	0.706616206379258	unchanged
Meta_360	Adenosine	HMDB0000050	1.207	268.1033	[M+H]+	Positive	10.85	10.329	10.438	9.825	10.85	10.116	11.084	10.572	10.177	10.671	10.431	10.431	11.478	11.234	11.562	11.516	11.498	11.66	-0.159666666666666	0.460395391263806	0.460395391263806	0.392171185023631	unchanged	-0.930333333333333	0.000252401612201387	0.000252401612201387	1.75393847289478	down
Meta_361	Metoprolol acid	HMDB0254682	3.795	268.15182	[M+H]+	Positive	9.967	10.969	11.085	9.616	9.779	10.472	8.982	9.879	8.913	10.36	9.678	11.978	14.288	14.443	14.073	15.11	15.916	14.629	0.349666666666668	0.525701648187487	0.525701648187487	0.340859304357679	unchanged	-4.77816666666667	1.76652903001049e-05	1.76652903001049e-05	1.83562542468776	down
Meta_363	Retinol (Vitamin A)	HMDB0000305	7.316	269.22614	[M+H-H2O]+	Positive	16.023	15.361	15.94	15.143	15.627	15.209	15.844	15.126	16.213	15.561	15.914	15.285	15.439	15.083	16.102	15.438	15.893	15.118	-0.106666666666667	0.647880581518975	0.647880581518975	0.242518258469439	unchanged	0.145	0.554082497825116	0.554082497825116	0.391986651405655	unchanged
Meta_364	Heptadecanoic Acid (C17:0)	HMDB0002259	8.692	269.24829	[M-H]-	Negative_NH4HCO3	17.923	17.774	17.746	18.232	17.904	17.745	17.11	16.83	17.466	17.587	17.005	16.653	16.455	16.114	17	16.518	16.143	16.424	0.778833333333335	0.00186053912490859	0.00186053912490859	1.45123533849026	up	0.666166666666666	0.00717066239234707	0.00717066239234707	1.46031896373104	up
Meta_365	16-Hydroxyhexadecanoic acid	HMDB0006294	7.683	271.22739	[M-H]-	Negative_NH4HCO3	15.583	16.079	15.642	16.702	15.436	16.089	15.598	16.483	16.458	16.227	15.806	16.629	15.751	15.612	15.091	14.534	14.826	16.802	-0.278333333333334	0.299717159689686	0.299717159689686	0.571923604491943	unchanged	0.764166666666668	0.076757513551063	0.076757513551063	1.08478232747155	unchanged
Meta_366	2-Hydroxypalmitate	HMDB0031057	7.845	271.2276	[M-H]-	Negative_NH4HCO3	14.722	14.303	14.703	15.303	14.754	15.532	12.097	12.843	12.281	12.136	11.974	12.213	11.932	12.202	13.274	12.28	11.878	11.54	2.62883333333333	1.03256330577358e-06	1.03256330577358e-06	1.66732299798102	up	0.0730000000000004	0.796395899109357	0.796395899109357	0.16286508880122	unchanged
Meta_367	Glu-Gln		0.865	274.10391	[M-H]-	Negative_NH4HCO3	13.794	12.995	13.507	10.969	12.99	13.64	12.538	11.396	13.007	12.353	12.169	12.314	13.364	13.197	12.224	13.171	13.093	13.339	0.686333333333334	0.190709606151351	0.190709606151351	0.702087213509784	unchanged	-0.768500000000001	0.0203017475025945	0.0203017475025945	1.25383203383364	down
Meta_368	Lauryl diethanolamine		6.723	274.27356	[M+H]+	Positive	19.19	19.188	18.765	18.891	19.043	18.418	18.82	18.233	18.944	18.716	18.445	18.518	18.615	19.008	18.885	18.935	18.486	19.474	0.303166666666666	0.0901379024355761	0.0901379024355761	0.899824956137369	unchanged	-0.287833333333335	0.137139356308951	0.137139356308951	0.845242537195825	unchanged
Meta_369	6-Phosphogluconic Acid	HMDB0001316	0.825	275.0213	[M-H]-	Negative_NH4HCO3	13.046	13.09	13.887	13.166	13.452	13.579	12.563	12.466	12.628	13.168	13.01	13.697	12.309	7.516	12.072	11.682	12.93	11.017	0.448	0.0872326721307283	0.0872326721307283	0.901381659659202	unchanged	1.66766666666667	0.0900519356228729	0.0900519356228729	1.01677403748769	unchanged
Meta_37	Choline	HMDB0000097	0.924	104.10717	[M]+	Positive	22.508	22.868	22.485	22.496	22.358	22.208	22.988	22.787	23.181	22.748	22.909	22.639	22.858	23.172	22.916	22.822	22.55	23.149	-0.388166666666667	0.00885602892092552	0.00885602892092552	1.24646052003852	down	-0.0358333333333327	0.776715974428428	0.776715974428428	0.117629069957462	unchanged
Meta_370	Gamma-Glutamylglutamine	HMDB0011738	0.961	276.11914	[M+H]+	Positive	13.366	12.581	13.158	10.928	12.414	13.284	11.993	10.551	12.755	12.393	11.904	12.326	12.691	13.47	11.625	12.976	13.074	13.235	0.634833333333333	0.222989394536829	0.222989394536829	0.653235701717059	unchanged	-0.858166666666667	0.0639512437494561	0.0639512437494561	1.04414177378639	unchanged
Meta_371	Glutarylcarnitine (C5-DC)	HMDB0013130	1.427	276.14401	[M+H]+	Positive	16.184	14.805	16.268	16.291	14.363	14.282	13.991	13.43	14.798	15.941	14.275	15.151	16.574	14.494	13.212	16.43	16.483	14.956	0.767833333333334	0.187419491249541	0.187419491249541	0.748322601245577	unchanged	-0.7605	0.285779239218412	0.285779239218412	0.659031113245112	unchanged
Meta_372	Gamma-Glutamylglutamate	HMDB0011737	0.982	277.10226	[M+H]+	Positive	11.536	11.038	11.7	12.008	12.289	11.056	11.408	11.124	11.568	11.369	11.499	10.937	9.937	9.515	10.787	8.774	10.955	9.452	0.287000000000001	0.247039044049639	0.247039044049639	0.670214452915312	unchanged	1.41416666666667	0.00784774188322579	0.00784774188322579	1.53347463682467	up
Meta_373	Alpha/Gamma-Linolenic Acid (C18:3n3 or n6)	HMDB0001388	8.131	277.21667	[M-H]-	Negative_NH4HCO3	21.349	21.217	21.398	21.356	20.963	21.06	20.233	20.273	20.792	20.432	19.93	20.007	19.785	19.148	20.148	19.615	19.154	19.798	0.945999999999998	0.000200786170983444	0.000200786170983444	1.55692608588052	up	0.669833333333333	0.00907392224531908	0.00907392224531908	1.42397388083284	up
Meta_374	Terbucarb		6.442	278.20886	[M+H]+	Positive	11.614	11.389	11.382	10.877	10.925	11.036	11.324	11.426	11.678	10.04	10.718	11.174	11.282	10.47	11.469	11.102	11.119	11.332	0.143833333333333	0.611139349001464	0.611139349001464	0.262609540995008	unchanged	-0.0689999999999991	0.81221556477292	0.81221556477292	0.194505144363252	unchanged
Meta_375	Gamma-Glutamylmethionine	HMDB0034367	1.848	279.10065	[M+H]+	Positive	14.352	13.269	13.022	11.665	13.06	13.845	12.984	11.948	12.609	12.703	11.794	12.204	14.291	14.386	12.08	14.512	13.459	14.446	0.8285	0.0853937927249117	0.0853937927249117	0.914603153077663	unchanged	-1.48866666666667	0.0103757316475132	0.0103757316475132	1.4154386407445	down
Meta_376	Phe-Leu	HMDB0253025	5.118	279.17032	[M+H]+	Positive	9.626	8.571	9.181	9.391	7.843	9.407	7.912	8.162	7.718	9.519	7.255	8.28	9.346	9.57	9.606	9.817	11.331	8.548	0.862166666666667	0.0656657081606738	0.0656657081606738	0.974190989138989	unchanged	-1.562	0.00961618208455473	0.00961618208455473	1.36981150961655	down
Meta_377	12-HHTrE	HMDB0012535	7.592	279.19794	[M-H]-	Negative_NH4HCO3	14.545	15.462	14.93	14.762	15.681	15.187	15.559	16.307	16.706	16.673	16.716	16.903	16.082	14.982	15.373	15.364	16.454	15.137	-1.38283333333333	0.000428207251424325	0.000428207251424325	1.49612548133891	down	0.912000000000001	0.0148092108707699	0.0148092108707699	1.31533759094531	up
Meta_378	Linoleic Acid (C18:2n6)	HMDB0000673	8.292	279.23279	[M-H]-	Negative_NH4HCO3	24.31	24.456	24.466	24.43	24.28	24.27	23.698	23.64	24.049	23.768	23.47	23.462	23.301	23.116	23.631	23.185	22.853	23.516	0.6875	0.000230842459537866	0.000230842459537866	1.57977634175772	up	0.414166666666667	0.018316561574722	0.018316561574722	1.34207222979552	up
Meta_379	Oleic Acid (C18:1)	HMDB0000207	8.534	281.24847	[M-H]-	Negative_NH4HCO3	24.065	24.101	24.225	24.221	23.857	23.994	23.82	23.76	24.296	23.866	23.746	23.763	23.526	23.304	24.277	23.461	23.005	23.689	0.202000000000002	0.0838576276491433	0.0838576276491433	0.913265791938374	unchanged	0.331499999999998	0.130532031596657	0.130532031596657	0.958938502776847	unchanged
Meta_38	Glyceric Acid	HMDB0000139	0.871	105.01815	[M-H]-	Negative_NH4HCO3	13.388	14.155	13.851	14.339	13.979	13.597	13.759	14.094	13.681	13.386	13.826	13.782	14.011	14.198	14.266	13.978	14.285	13.828	0.130166666666666	0.467906090399178	0.467906090399178	0.38870516421233	unchanged	-0.339666666666666	0.0184645176834766	0.0184645176834766	1.32205703289686	down
Meta_380	N1-Methyladenosine	HMDB0003331	0.978	282.11963	[M+H]+	Positive	11.572	11.758	11.758	11.14	10.568	11.419	11.779	12.185	12.285	12.643	11.943	11.833	12.291	11.925	11.895	12.688	12.26	12.728	-0.742166666666668	0.0100772740238331	0.0100772740238331	1.241925673177	down	-0.186499999999999	0.368297366624741	0.368297366624741	0.5216709547002	unchanged
Meta_381	9-Octadecenamide	HMDB0002117	7.416	282.27887	[M+H]+	Positive	19.773	19.925	20.123	19.67	19.851	19.868	19.665	19.516	19.769	19.616	19.811	19.726	20.125	20.128	20.048	19.885	19.911	20.08	0.1845	0.0389457747172514	0.0389457747172514	1.03211451092386	up	-0.345666666666666	0.000233028122627846	0.000233028122627846	1.6477146639988	down
Meta_382	P-Cresol Glucuronide	HMDB0011686	4.814	283.08316	[M-H]-	Negative_FA	10.631	11.059	13.541	11.114	10.262	11.035	11.871	16.065	14.906	16.127	12.236	11.531	8.328	13.642	13.226	12.685	15.976	15.275	-2.51566666666667	0.0367128724882847	0.0367128724882847	1.08324960556619	down	0.600666666666667	0.678676157708183	0.678676157708183	0.287546525188038	unchanged
Meta_383	Stearic Acid (C18:0)	HMDB0000827	9.025	283.26407	[M-H]-	Negative_NH4HCO3	22.761	22.934	22.779	23.039	22.89	22.556	23.22	23.107	23.429	23.391	23.227	23.031	22.955	22.569	23.214	22.938	22.689	22.755	-0.407666666666668	0.00141245037724749	0.00141245037724749	1.38634073495258	down	0.380833333333335	0.00871184225073937	0.00871184225073937	1.43971688071056	up
Meta_384	Stearamide	HMDB0034146	7.76	284.29462	[M+H]+	Positive	14.914	14.559	14.706	14.893	15.004	14.777	14.834	15.118	14.876	14.775	14.966	14.736	14.946	15.395	15.297	14.935	14.509	15.25	-0.0753333333333348	0.408230630327168	0.408230630327168	0.455641342804465	unchanged	-0.171166666666666	0.278927221048452	0.278927221048452	0.632509726811972	unchanged
Meta_385	Xanthosine	HMDB0000299	1.289	285.07635	[M+H]+	Positive	12.983	13.352	13.018	12.529	12.463	12.144	13.365	11.767	13.351	12.087	13.338	12.236	12.238	12.752	12.826	12.092	12.341	12.265	0.0574999999999992	0.874264194290839	0.874264194290839	0.0910008718065171	unchanged	0.271666666666667	0.433260245387145	0.433260245387145	0.515653342761775	unchanged
Meta_386	Hexadecanedioate (C16-DC)	HMDB0000672	6.667	285.20758	[M-H]-	Negative_FA	14.917	15.041	15.249	15.283	14.902	14.949	15.155	15.553	15.381	15.058	15.068	15.195	15.093	14.637	14.905	14.663	14.675	14.592	-0.178166666666666	0.12235413666921	0.12235413666921	0.82138084865055	unchanged	0.474166666666665	0.00181585865720412	0.00181585865720412	1.54477540232027	up
Meta_387	Octenoylcarnitine		5.796	286.20099	[M+H]+	Positive	11.858	12.389	11.919	12.09	12.012	12.147	13.286	13.698	12.337	13.299	12.641	13.195	12.313	12.953	12.346	12.165	12.523	12.377	-1.00683333333333	0.00294649295224546	0.00294649295224546	1.42874403243245	down	0.629833333333334	0.0267805430758172	0.0267805430758172	1.24590536710905	up
Meta_388	Octanoylcarnitine	HMDB0000791	6.039	288.21664	[M+H]+	Positive	13.43	14.071	13.223	14.127	13.285	13.541	13.784	14.707	13.123	14.027	13.787	13.937	13.674	13.941	13.898	13.462	13.672	12.942	-0.281333333333333	0.310996992051497	0.310996992051497	0.560933001206164	unchanged	0.295999999999999	0.27715253122719	0.27715253122719	0.647664659984389	unchanged
Meta_389	Lauryl diethanolamide	HMDB0032358	6.747	288.25314	[M+H]+	Positive	12.322	12.275	11.885	11.538	11.714	12.102	11.658	11.83	11.791	11.775	12.216	11.896	12.335	12.486	12.506	12.331	11.876	12.616	0.111666666666666	0.47742554496488	0.47742554496488	0.356705783952652	unchanged	-0.497333333333334	0.00422651067819475	0.00422651067819475	1.46010753501432	down
Meta_39	4-hydroxybenzaldehyde	HMDB0011718	3.826	105.03387	[M+H]+	Positive	18.115	18.005	18.053	18.408	18.369	18.609	16.619	16.236	16.613	17.11	16.536	16.327	18.959	19.561	17.894	17.829	17.251	17.757	1.68633333333333	1.4336560865819e-06	1.4336560865819e-06	1.66317637984956	up	-1.635	0.0043857121184952	0.0043857121184952	1.51260271763711	down
Meta_390	Sedoheptulose 7-Phosphate	HMDB0001068	0.826	289.03244	[M-H]-	Negative_NH4HCO3	11.57	12.221	11.784	12.205	10.919	12.157	11.058	11.091	12.543	12.407	11.405	12.468	12.665	10.169	12.854	12.19	12.967	11.775	-0.0193333333333339	0.958237217665219	0.958237217665219	0.0293788245529234	unchanged	-0.274666666666667	0.609064688606361	0.609064688606361	0.313013435446633	unchanged
Meta_391	Ophthalmate	HMDB0005765	1.144	290.13477	[M+H]+	Positive	13.217	11.114	14.201	13.574	12.177	10.331	11.29	11.795	11.659	12	9.936	12.297	11.368	10.705	11.632	12.404	11.98	11.934	0.939499999999999	0.217944227537804	0.217944227537804	0.712815617420032	unchanged	-0.174333333333333	0.685702821853404	0.685702821853404	0.292528560053941	unchanged
Meta_392	6-Gingerol	HMDB0005783	7.373	293.17575	[M-H]-	Negative_NH4HCO3	17.256	17.511	17.39	17.121	17.398	17.351	17.298	17.044	17.242	17.17	17.464	17.269	17.532	17.742	17.541	17.408	17.602	17.591	0.0899999999999999	0.281578318921972	0.281578318921972	0.559182544685579	unchanged	-0.3215	0.00142778754162152	0.00142778754162152	1.55577022446452	down
Meta_393	13-HODE + 9-HODE	HMDB0004667	7.648	293.21194	[M-H]1-	Negative_NH4HCO3	13.283	13.609	13.792	14.149	13.363	13.495	12.269	12.682	12.262	11.894	11.524	11.83	12.158	10.924	12.012	12.197	11.671	12.028	1.53833333333333	3.69278721868428e-05	3.69278721868428e-05	1.5857462504471	up	0.245166666666666	0.365090811563074	0.365090811563074	0.529243804652778	unchanged
Meta_394	Gamma-Glutamylphenylalanine	HMDB0000594	3.794	295.12863	[M+H]+	Positive	16.77	16.21	16.706	16.357	16.836	16.536	15.761	15.437	15.663	15.651	15.818	15.621	16.223	16.098	15.847	16.5	16.285	16.459	0.910666666666668	5.8863698219912e-05	5.8863698219912e-05	1.61323653239777	up	-0.576833333333333	0.000997218167813927	0.000997218167813927	1.65932513383905	down
Meta_395	9-HODE	HMDB0004670	6.732	295.22791	[M-H]1-	Negative_FA	18.458	18.801	18.758	19.062	18.346	18.495	17.617	17.967	17.775	17.442	17.102	17.184	17.013	16.793	16.934	16.777	16.763	17.367	1.13883333333333	8.84835777301549e-05	8.84835777301549e-05	1.55240570343219	up	0.573333333333331	0.00761408941296333	0.00761408941296333	1.4395088015197	up
Meta_396	2-Hydroxyoleate		7.917	297.24307	[M-H]-	Negative_NH4HCO3	11.82	11.331	11.44	13.221	14.707	12.782	10.817	10.568	11.137	10.344	10.877	10.656	11.315	10.324	11.049	10.582	11.043	10.682	1.817	0.0176867194531852	0.0176867194531852	1.26127404349167	up	-0.0993333333333322	0.606821352076225	0.606821352076225	0.312139807754037	unchanged
Meta_397	Ricinoleic Acid	HMDB0034297	7.807	297.24307	[M-H]-	Negative_NH4HCO3	17.548	17.564	18.119	17.835	17.48	17.874	15.535	16.365	15.863	15.607	15.734	15.737	15.566	15.622	15.739	15.382	15.288	15.552	1.92983333333333	3.24613486709726e-07	3.24613486709726e-07	1.66548849089614	up	0.282	0.0765197012339455	0.0765197012339455	1.05741415881579	unchanged
Meta_398	(9Z,12R)-12-Hydroxyoctadec-9-enoic acid	HMDB0034297	6.831	297.24356	[M-H]-	Negative_FA	17.959	17.646	18.21	17.768	17.855	18.06	15.793	16.829	16.249	16.033	15.818	16.051	15.735	16.055	16.219	15.628	15.39	16.182	1.7875	1.09022909315901e-05	1.09022909315901e-05	1.63997643117336	up	0.260666666666666	0.237754081383545	0.237754081383545	0.742285859124757	unchanged
Meta_399	Cysteinylglycine Disulfide	HMDB0000709	0.891	298.06406	[M+K]+	Positive	11.332	10.304	11.348	11.167	11.302	10.918	10.854	11.154	11.288	11.656	10.797	11.219	10.872	10.185	11.136	11.012	10.825	10.042	-0.0995000000000008	0.644814598329541	0.644814598329541	0.22087916869399	unchanged	0.482666666666667	0.0609239173183284	0.0609239173183284	1.09060699699053	unchanged
Meta_4	Propanoic Acid	HMDB0000237	0.827	73.0285	[M-H]-	Negative_NH4HCO3	12.671	12.846	12.955	11.698	12.631	12.923	12.609	12.564	12.217	11.492	12.437	12.781	12.32	11.751	12.566	12.315	12.718	12.345	0.270666666666667	0.337755355709959	0.337755355709959	0.48680042205747	unchanged	0.0141666666666662	0.952446684732932	0.952446684732932	0.061125147635319	unchanged
Meta_40	Guaiacol	HMDB0001398	2.037	107.04947	[M+H-H2O]+	Positive	16.839	16.339	16.756	16.62	16.865	16.981	16.519	16.582	16.658	16.519	16.645	16.64	17.248	17.113	17.038	17.39	17.192	17.266	0.139500000000002	0.199953751297094	0.199953751297094	0.718693357270785	unchanged	-0.614000000000001	7.81018808018326e-06	7.81018808018326e-06	1.86387547215005	down
Meta_400	5-Methylthioadenosine (MTA)	HMDB0001173	2.964	298.09662	[M+H]+	Positive	11.557	11.448	11.566	10.017	11.17	11.291	11.666	11.412	11.286	11.736	11.625	12.21	12.338	12.508	12.004	12.168	12.222	12.186	-0.481	0.117667317771316	0.117667317771316	0.854710631313647	unchanged	-0.581833333333332	0.00475402657180187	0.00475402657180187	1.52291632387792	down
Meta_401	7-Methylguanosine	HMDB0001107	1.333	298.11417	[M+K]+	Positive	11.78	11.576	11.429	11.383	11.141	11.773	11.489	12	11.755	11.845	11.92	11.946	11.716	11.909	11.454	12.101	11.867	12.1	-0.312166666666668	0.0345889434144202	0.0345889434144202	1.0880640768773	down	-0.032	0.805025047799426	0.805025047799426	0.194506865302784	unchanged
Meta_402	Palmitoleoyl ethanolamide	HMDB0013648	6.838	298.27386	[M+H]+	Positive	15.547	15.802	15.783	15.421	15.727	15.592	15.769	15.457	15.886	15.743	15.92	15.692	15.842	16.222	15.906	16.003	15.74	16.3	-0.0991666666666671	0.302912095063311	0.302912095063311	0.576344632080637	unchanged	-0.257666666666667	0.0463504850480133	0.0463504850480133	1.10065384300779	down
Meta_403	Perfluorobutane Sulfonic Acid	HMDB0246220	7.045	298.94382	[M-H]-	Negative_NH4HCO3	15.158	15.717	15.401	15.343	15.395	15.414	15.181	14.868	15.358	15.001	15.298	15.293	15.66	15.706	14.82	14.829	15.036	14.967	0.238166666666668	0.0518649531740469	0.0518649531740469	0.966630401070755	unchanged	-0.00316666666666698	0.986715270747908	0.986715270747908	0.0261406519942757	unchanged
Meta_404	2-Hydroxystearate	HMDB0062549	7.993	299.259	[M-H]-	Negative_NH4HCO3	12.121	13.82	12.129	12.74	12.055	12.127	12.26	12.386	12.091	11.679	11.76	12.812	11.794	11.82	12.88	11.991	11.846	11.554	0.334000000000001	0.342676544757941	0.342676544757941	0.501982544549156	unchanged	0.183833333333332	0.487748886673423	0.487748886673423	0.374373161702429	unchanged
Meta_405	Palmitoyl ethanolamide	HMDB0002100	7.531	300.28922	[M+H]+	Positive	15.079	15.301	15.611	15.48	15.046	15.451	15.833	15.917	15.768	15.801	15.062	15.376	15.049	15.622	15.319	15.408	15.827	15.999	-0.298166666666667	0.105360191300677	0.105360191300677	0.844221014213546	unchanged	0.0888333333333335	0.661907857933609	0.661907857933609	0.284100298870925	unchanged
Meta_406	Sphingosine	HMDB0000252	7.531	300.28922	[M+H]+	Positive	15.145	15.704	15.703	15.757	15.43	15.768	16.843	15.531	15.894	14.8	15.63	15.277	15.337	15.438	15.373	15.952	15.781	15.747	-0.0779999999999994	0.801980634408381	0.801980634408381	0.136229396155406	unchanged	0.057833333333333	0.852694687091446	0.852694687091446	0.0569621075831034	unchanged
Meta_407	Eicosapentaenoic Acid (C20:5n3 EPA)	HMDB0001999	8.133	301.2168	[M-H]-	Negative_NH4HCO3	19.924	19.666	19.627	18.973	19.511	19.548	17.435	16.724	18.269	17.771	17.572	17.668	17.538	16.778	17.818	17.732	16.198	17.156	1.96833333333333	3.03753534236717e-05	3.03753534236717e-05	1.60764757374253	up	0.369833333333332	0.287575281697061	0.287575281697061	0.67573343276471	unchanged
Meta_408	12-HETE	HMDB0006111	6.8	303.23145	[M+H-H2O]+	Positive	20.219	20.755	20.436	20.471	20.365	19.994	20.235	20.469	21.077	20.541	20.808	20.395	20.552	20.191	20.391	20.484	20.375	20.418	-0.214166666666664	0.217916674494578	0.217916674494578	0.687431228262688	unchanged	0.185666666666666	0.211825259907803	0.211825259907803	0.81347595714624	unchanged
Meta_409	Arachidonic Acid (C20:4n6)	HMDB0001043	8.297	303.2327	[M-H]-	Negative_NH4HCO3	22.328	22.302	22.199	21.455	21.946	21.849	21.339	20.792	22.022	21.718	21.689	21.556	21.548	21.309	22.041	21.612	20.88	21.417	0.493833333333335	0.0493724766376995	0.0493724766376995	0.995020253173128	unchanged	0.0515000000000008	0.828740595105719	0.828740595105719	0.186836661484133	unchanged
Meta_41	2-AMINOPHENOL	HMDB0001169	1.362	108.04227	[M+H]+	Positive	12.832	13.027	12.925	12.427	13.093	13.312	13.406	13.135	13.197	12.569	12.903	13.282	13.442	13.62	13.345	13.511	13.509	13.601	-0.146000000000001	0.419110995361625	0.419110995361625	0.476468237750107	unchanged	-0.422666666666666	0.0170167575305031	0.0170167575305031	1.43233197667601	down
Meta_410	Monoerucin		8.199	303.30466	[M+H]+	Positive	9.838	9.991	9.36	8.901	8.233	9.487	11.267	10.231	10.461	10.482	8.209	10.255	11.65	9.341	11.794	8.716	10.337	10.201	-0.849166666666667	0.12238071497676	0.12238071497676	0.811612044926319	unchanged	-0.189	0.77777211265952	0.77777211265952	0.135891609682247	unchanged
Meta_411	Asp-Gly-Leu		3.188	304.14996	[M+H]+	Positive	11.557	12.317	11.699	11.586	12.3	12.301	11.448	11.229	10.961	11.497	11.263	11.248	10.378	11.195	11.37	10.84	11.1	10.87	0.685666666666668	0.00513447958442774	0.00513447958442774	1.33043289425262	up	0.3155	0.0881118581441389	0.0881118581441389	1.01343075150398	unchanged
Meta_412	Benzyldodecyldimethylammonium		7.012	304.29996	[M+H]+	Positive	14.329	13.526	14.531	15.663	13.474	13.054	15.645	13.545	15.329	14.111	13.848	12.794	16.466	14.749	13.798	14.204	14.43	14.721	-0.115833333333333	0.84801925963489	0.84801925963489	0.0617708723747015	unchanged	-0.516	0.39636625687853	0.39636625687853	0.468034676341849	unchanged
Meta_413	Eicosatrienoic Acid (C20:3n3)	HMDB0002925	8.434	305.24814	[M-H]-	Negative_NH4HCO3	20.03	20.084	20.29	20.033	19.843	19.876	19.623	19.46	20.299	19.675	19.605	19.638	19.422	18.693	19.986	19.352	18.771	19.018	0.309333333333331	0.0550457277522533	0.0550457277522533	1.00354758454159	unchanged	0.509666666666668	0.0571631394416489	0.0571631394416489	1.12845821672751	unchanged
Meta_414	Epigallocatechin	HMDB0001871	1.014	307.08289	[M+H]+	Positive	15.96	15.363	15.648	16.739	16.403	16.06	15.641	16.256	16.119	15.778	15.787	16.147	15.94	16.171	15.776	15.912	15.81	16.028	0.0741666666666649	0.753343817464243	0.753343817464243	0.190947443925641	unchanged	0.0151666666666674	0.9009434642175	0.9009434642175	0.0685877048598678	unchanged
Meta_415	Eicosadienoic Acid (C20:2n6)	HMDB0005060	8.694	307.26428	[M-H]-	Negative_NH4HCO3	18.83	18.825	18.972	19.19	18.688	19.046	18.016	17.788	18.295	17.782	17.636	17.887	17.965	17.187	18.279	17.418	17.009	17.247	1.0245	9.25038563177051e-06	9.25038563177051e-06	1.62586269170844	up	0.383166666666668	0.129603238170445	0.129603238170445	0.948734136634353	unchanged
Meta_416	Glutathione	HMDB0000125	1.081	308.0809	[M+H]+	Positive	8.454	10.653	10.465	13.066	10.977	12.258	9.688	11.46	10.526	10.78	11.291	9.422	11.51	12.729	11.973	10.46	10.061	11.289	0.451000000000001	0.557266869151684	0.557266869151684	0.318783742888237	unchanged	-0.809166666666666	0.153857966791128	0.153857966791128	0.771239647920779	unchanged
Meta_417	N-Acetylneuraminic Acid	HMDB0000230	0.876	308.09845	[M-H]-	Negative_NH4HCO3	8.629	9.646	9.305	9.552	8.795	8.604	9.157	9.451	9.812	9.599	8.653	9.591	9.812	8.924	9.349	9.662	9.576	8.309	-0.288666666666668	0.286296812509091	0.286296812509091	0.577344173875961	unchanged	0.105166666666667	0.721357321423883	0.721357321423883	0.216366357895699	unchanged
Meta_418	Fructosylysine	HMDB0252495	0.841	309.16519	[M+H]+	Positive	15.343	14.877	15.191	14.807	14.964	14.925	14.978	14.42	14.78	15.067	13.906	14.671	15.605	14.209	13.39	15.94	15.219	15.664	0.380833333333333	0.0876262525970256	0.0876262525970256	0.946906127852718	unchanged	-0.3675	0.434059369732107	0.434059369732107	0.516825236144167	unchanged
Meta_419	Mestranol	HMDB0015446	8.024	309.17383	[M-H]-	Negative_NH4HCO3	12.076	11.209	11.4	11.649	12.595	11.912	11.92	10.764	11.35	11.156	11.362	10.792	11.421	11.078	11.206	11.05	11.982	12.673	0.582833333333333	0.0562752251881381	0.0562752251881381	0.996266219632792	unchanged	-0.344333333333333	0.303479970538694	0.303479970538694	0.614455865979745	unchanged
Meta_42	BENZYL ALCOHOL	HMDB0003119	1.218	109.0651	[M+H]+	Positive	14.165	14.227	14.072	13.963	14.3	14.311	14.455	14.266	14.468	14.209	14.587	14.084	14.831	14.7	14.6	14.888	14.943	14.593	-0.171833333333334	0.103831612195814	0.103831612195814	0.883094580579815	unchanged	-0.414333333333332	0.00201734840636438	0.00201734840636438	1.54640616551835	down
Meta_420	Octadecadienedioate (C18:2-DC)	HMDB0000782	6.656	309.20767	[M-H]-	Negative_FA	14.077	14.376	14.379	14.474	13.747	13.762	13.838	14.355	13.88	13.571	13.401	13.906	14.255	13.395	13.78	13.569	13.565	13.757	0.310666666666668	0.129477671918898	0.129477671918898	0.797966179997209	unchanged	0.104999999999999	0.573973786505752	0.573973786505752	0.337667826235097	unchanged
Meta_421	Eicosenoic Acid (C20:1)	HMDB0062436	9.153	309.27975	[M-H]-	Negative_NH4HCO3	20.688	20.44	20.666	20.944	20.411	20.584	20.627	20.51	21.369	20.939	20.791	20.591	20.18	19.389	20.781	19.904	19.726	19.816	-0.182333333333336	0.26235817549922	0.26235817549922	0.594195894961378	unchanged	0.8385	0.00606576939966648	0.00606576939966648	1.48288863067166	up
Meta_422	Gamma-Glutamyltyrosine	HMDB0011741	1.859	311.12335	[M+H]+	Positive	15.871	15.39	15.736	15.253	15.712	14.931	15.469	14.803	15.251	14.87	15.238	14.672	15.386	14.667	14.777	15.789	15.66	15.593	0.431666666666667	0.0499999551374709	0.0499999551374709	1.01265814027155	up	-0.2615	0.291195603270583	0.291195603270583	0.682463965057912	unchanged
Meta_423	FA 18:2+2O		7.316	311.22269	[M-H]-	Negative_NH4HCO3	15.778	15.54	16.601	15.904	15.649	15.821	12.985	13.44	12.989	12.549	12.756	13.189	12.817	12.31	13.122	12.185	12.61	12.363	2.8975	6.72728239355976e-08	6.72728239355976e-08	1.68648898066938	up	0.416833333333333	0.0564896396488571	0.0564896396488571	1.07015668557497	unchanged
Meta_424	Octadecenedioate (C18:1-DC)	HMDB0304442	6.763	311.22327	[M-H]-	Negative_FA	17.869	17.413	18.35	17.664	17.558	17.744	14.892	15.534	15.012	14.739	15.036	15.197	14.945	14.667	14.95	14.326	14.542	14.59	2.698	3.51500173210739e-08	3.51500173210739e-08	1.6895499557766	up	0.398333333333333	0.0241493135697479	0.0241493135697479	1.23831877360722	up
Meta_425	Arachidate (C20:0)	HMDB0002212	9.862	311.29541	[M-H]-	Negative_NH4HCO3	18.639	18.634	18.611	19.105	18.632	18.844	18.758	18.464	18.89	19.026	18.515	18.534	18.431	17.163	18.462	17.663	17.769	17.464	0.0463333333333367	0.715341060315463	0.715341060315463	0.243466707516736	unchanged	0.872499999999999	0.00756760505542351	0.00756760505542351	1.50137955853511	up
Meta_426	N2,N2-Dimethylguanosine	HMDB0004824	1.863	312.12848	[M+H]+	Positive	13.18	12.622	12.928	12.654	12.921	12.477	12.818	12.266	12.676	12.184	12.504	12.05	12.822	12.182	12.174	13.11	13.04	12.751	0.380666666666667	0.0404024934865772	0.0404024934865772	1.04961880584438	up	-0.263499999999999	0.235390428581099	0.235390428581099	0.755831627031898	unchanged
Meta_427	Decadienoylcarnitine	HMDB0241094	6.067	312.21671	[M+H]+	Positive	11.255	10.752	11.044	11.481	11.135	10.584	11.19	11.522	11.116	11.3	10.915	11.346	10.467	11.086	10.719	11.446	10.752	10.598	-0.189666666666668	0.265176738641246	0.265176738641246	0.573014172629468	unchanged	0.386833333333334	0.0521708447149314	0.0521708447149314	1.07548975506236	unchanged
Meta_428	Palmitoylglycine	HMDB0013034	7.282	312.25497	[M-H]-	Negative_FA	12.794	10.967	12.225	12.69	10.939	11.798	12.038	12.413	12.947	12.374	11.615	11.41	10.605	10.55	11.406	11.026	9.355	10.416	-0.230666666666668	0.583513443836394	0.583513443836394	0.27562185514709	unchanged	1.57316666666667	0.00169957958850828	0.00169957958850828	1.58340021600091	up
Meta_429	Octadecanedioate (C18-DC)	HMDB0000782	6.89	313.23856	[M-H]-	Negative_FA	13.441	13.384	13.567	13.554	13.448	13.144	14.629	15.054	14.984	14.46	14.491	14.569	14.797	13.827	13.974	13.985	13.768	13.861	-1.27483333333333	5.22487686701473e-06	5.22487686701473e-06	1.65490583219507	down	0.6625	0.00678960999048385	0.00678960999048385	1.44431741740758	up
Meta_43	Pyrrole-2-Carboxylic Acid	HMDB0004230	1.209	110.02371	[M-H]-	Negative_NH4HCO3	5.851	6.875	5.991	6.842	8.138	7.126	6.092	5.803	9.125	6.951	6.459	5.919	6.095	7.733	7.249	5.954	6.3	7.485	0.0790000000000006	0.900242721672704	0.900242721672704	0.0547870712407495	unchanged	-0.0778333333333334	0.899790134788126	0.899790134788126	0.00986023854716923	unchanged
Meta_430	FA 18:1+2O		6.56	313.23926	[M-H]-	Negative_FA	18.093	17.902	18.224	18.003	17.761	18.051	15.386	16.077	14.701	15.066	14.536	14.9	14.433	14.568	14.749	14.52	14.35	15.116	2.89466666666667	2.2807590908201e-05	2.2807590908201e-05	1.67142468316587	up	0.488333333333333	0.0942432230473095	0.0942432230473095	0.988007426635679	unchanged
Meta_431	Decenoylcarnitine	HMDB0241072	6.157	314.23218	[M+H]+	Positive	11.638	11.454	12.13	11.232	13.445	11.006	12.407	11.725	11.209	13.917	12.228	14.26	12.239	12.222	11.041	11.502	11.555	13.686	-0.806833333333332	0.220176009344618	0.220176009344618	0.642140289536992	unchanged	0.583499999999999	0.37296940123314	0.37296940123314	0.547265019915717	unchanged
Meta_432	Decanoylcarnitine	HMDB0000651	6.445	316.24802	[M+H]+	Positive	13.874	14.206	13.324	14.416	13.619	13.553	14.605	15.503	14.095	14.677	14.575	14.763	14.452	14.473	14.918	14.477	14.336	14.376	-0.870999999999999	0.00622604988253605	0.00622604988253605	1.27638501899053	down	0.197666666666667	0.366850470948576	0.366850470948576	0.533843044609949	unchanged
Meta_433	12-HEPE	HMDB0010202	7.729	317.21194	[M-H]-	Negative_NH4HCO3	18.325	18.764	18.57	19.118	18.126	18.343	17.052	16.849	17.547	16.652	16.825	16.517	16.674	16.106	16.493	16.932	16.958	16.115	1.634	1.38868745767115e-05	1.38868745767115e-05	1.60322331213152	up	0.360666666666667	0.123027791481478	0.123027791481478	0.890315895095892	unchanged
Meta_435	12-OxoETE		6.827	317.21283	[M-H]1-	Negative_FA	14.989	15.487	14.996	13.337	13.307	15.709	14.669	13.754	14.63	14.376	15.159	14.443	14.024	13.168	13.334	15.043	15.989	14.467	0.132333333333332	0.786800036150294	0.786800036150294	0.127436491275737	unchanged	0.167666666666667	0.734830630669882	0.734830630669882	0.160570087379999	unchanged
Meta_436	8-HETE		7.837	319.22766	[M-H]1-	Negative_NH4HCO3	21.976	22.489	22.328	22.192	22.035	21.843	21.783	21.847	22.376	22.045	22.315	22.012	22.142	21.743	22.037	22.007	22.124	21.686	0.0808333333333309	0.572354572853313	0.572354572853313	0.293034847118951	unchanged	0.106500000000004	0.42017430119928	0.42017430119928	0.518986861670165	unchanged
Meta_437	Linoleoyl ethanolamide	HMDB0012252	7.126	324.2897	[M+H]+	Positive	11.777	11.745	11.856	11.717	10.783	11.14	11.441	10.881	11.238	9.963	10.836	10.082	10.379	10.232	11.172	11.395	10.861	10.824	0.762833333333333	0.0326776523799049	0.0326776523799049	1.07733338534185	up	-0.0703333333333323	0.822976964737092	0.822976964737092	0.183436285711109	unchanged
Meta_438	Dodecylbenzenesulfonic acid	HMDB0031031	8.182	325.18411	[M-H]-	Negative_NH4HCO3	14.581	13.729	14.336	14.961	14.37	14.616	14.243	13.527	14.811	13.825	13.833	14.496	14.922	14.526	13.795	13.69	15.058	14.806	0.309666666666667	0.258492568921386	0.258492568921386	0.643111525412457	unchanged	-0.343666666666666	0.294711381470095	0.294711381470095	0.619318214289966	unchanged
Meta_439	Heneicosanoic acid		10.19	325.31116	[M-H]-	Negative_NH4HCO3	13.56	13.572	13.601	13.896	13.325	13.823	14.565	14.131	14.602	14.968	14.413	13.779	13.484	12.666	13.782	13.043	13.76	12.791	-0.780166666666666	0.00386133245095655	0.00386133245095655	1.35637567086547	down	1.15533333333333	0.0013643961169304	0.0013643961169304	1.60076613336977	up
Meta_44	Cytosine	HMDB0000630	0.981	112.05069	[M+H]+	Positive	14.543	15.114	15.432	15.278	14.824	14.814	15.624	15.562	15.399	15.328	15.856	15.825	15.457	16.041	15.759	15.568	15.858	15.991	-0.598166666666668	0.005340974056639	0.005340974056639	1.31129685728564	down	-0.18	0.193992994013899	0.193992994013899	0.814677774152515	unchanged
Meta_440	Oleoyl ethanolamide	HMDB0002088	7.368	326.30508	[M+H]+	Positive	12.693	12.617	12.566	12.93	12.275	12.454	13.188	13.557	13.554	13.422	13.579	12.966	12.962	13.643	13.686	13.056	12.669	13.281	-0.788499999999999	0.000185110667967053	0.000185110667967053	1.51504442975246	down	0.1615	0.424007307536281	0.424007307536281	0.565040897428037	unchanged
Meta_441	Docosahexaenoic Acid (C22:6n3 DHA)	HMDB0002183	8.282	327.23239	[M-H]-	Negative_NH4HCO3	21.785	21.896	21.75	21.684	21.623	21.557	21.031	20.586	21.733	21.316	20.91	20.947	20.905	20.63	21.264	20.929	20.385	20.57	0.628666666666668	0.00982048185667189	0.00982048185667189	1.32389780660603	up	0.306666666666665	0.168343535916861	0.168343535916861	0.877401346512887	unchanged
Meta_442	Docosapentaenoic Acid (C22:5n6 DPA)	HMDB0006528	8.479	329.24808	[M-H]-	Negative_NH4HCO3	18.737	18.99	19.161	18.644	18.31	18.793	18.368	18.287	18.669	18.219	18.017	18.579	18.604	18.436	18.93	18.275	17.403	17.363	0.416	0.0233930372314396	0.0233930372314396	1.11209730928954	up	0.188000000000002	0.527445271657297	0.527445271657297	0.417121290527856	unchanged
Meta_443	Oxodecanoylcarnitine (C10:1-O)	HMDB0241138	5.888	330.22723	[M+H]+	Positive	9.974	10.532	8.819	9.714	9.501	9.813	10.672	11.549	10.624	10.681	10.718	11.261	10.167	10.749	9.521	7.913	8.761	10.468	-1.192	0.0021806090570335	0.0021806090570335	1.40684151702279	down	1.321	0.030094393267556	0.030094393267556	1.31010911574672	up
Meta_444	Adrenic Acid (C22:4n6)	HMDB0002226	8.606	331.26385	[M-H]-	Negative_NH4HCO3	18.492	18.531	18.537	18.366	18.167	18.376	17.174	17.187	17.722	17.494	17.265	17.544	17.455	17.112	17.874	17.192	16.488	16.621	1.01383333333333	9.04598230605155e-06	9.04598230605155e-06	1.6349021401904	up	0.274000000000001	0.272814318861541	0.272814318861541	0.718213739074167	unchanged
Meta_445	Glycerophosphoinositol	HMDB0011649	0.866	333.05872	[M-H]-	Negative_NH4HCO3	10.661	11.075	10.187	10.832	9.954	9.523	10.993	10.736	11.66	11.42	11.34	11.04	10.838	10.465	10.984	10.839	11.132	10.771	-0.826166666666667	0.0172966061669692	0.0172966061669692	1.17965808314489	down	0.360000000000001	0.0576886754094133	0.0576886754094133	1.13353292969836	unchanged
Meta_446	13,16,19-Docosatrienoic Acid (C22:3n3)	HMDB0002823	8.992	333.27969	[M-H]-	Negative_NH4HCO3	13.964	14.481	14.604	13.839	13.666	14.636	15.001	14.626	15.061	14.314	14.711	14.924	15.168	14.569	15.974	15.345	14.481	14.053	-0.574499999999999	0.022800388460037	0.022800388460037	1.15556403129958	down	-0.158833333333334	0.620977296469581	0.620977296469581	0.334011509775623	unchanged
Meta_447	13,16-Docosadienoic Acid (C22:2n6)	HMDB0061714	9.394	335.29526	[M-H]-	Negative_NH4HCO3	15.295	15.336	15.393	15.782	15.059	16.019	14.904	14.772	15.092	14.717	14.028	15.184	14.876	13.739	14.802	14.153	14.019	14.031	0.697833333333334	0.0105181563001161	0.0105181563001161	1.22655954212722	up	0.512833333333333	0.0699837672231392	0.0699837672231392	1.04309587245512	unchanged
Meta_448	Erucate (22:1n9)	HMDB0002068	9.976	337.31113	[M-H]-	Negative_NH4HCO3	17.816	17.699	17.867	18.319	17.584	18.271	18.034	17.974	18.504	18.178	17.925	18.46	17.842	16.32	17.671	16.742	17.149	16.657	-0.253166666666665	0.146149986927265	0.146149986927265	0.757725579702539	unchanged	1.11566666666667	0.00447410284820142	0.00447410284820142	1.55010747445201	up
Meta_449	Erucamide	HMDB0244507	8.198	338.34137	[M+H]+	Positive	17.461	18.359	18.092	17.909	17.611	18.553	19.034	18.364	17.353	18.114	18.092	18.146	19.308	18.46	19.655	17.776	16.919	17.705	-0.186333333333334	0.52178429782963	0.52178429782963	0.354089993848853	unchanged	-0.120000000000001	0.808766166507	0.808766166507	0.129578905196775	unchanged
Meta_45	Histamine	HMDB0000870	0.839	112.08719	[M+H]+	Positive	16.78	16.059	15.762	17.267	16.571	16.924	14.987	16.546	16.586	17.081	17.096	16.14	16.542	15.541	16.143	15.862	15.819	17.296	0.154500000000002	0.70341861833442	0.70341861833442	0.206144651869577	unchanged	0.205499999999997	0.628867481190175	0.628867481190175	0.360781123478707	unchanged
Meta_450	Monoolein	HMDB0011567	6.662	339.30072	[M+H]+	Positive	13.07	13.119	13.207	13.111	13.153	13.034	13.481	13.066	13.456	13.337	13.307	13.13	13.364	13.466	13.196	13.526	13.255	13.754	-0.180499999999999	0.0468759445928319	0.0468759445928319	1.03911291644312	down	-0.130666666666666	0.253342538456473	0.253342538456473	0.666188194458514	unchanged
Meta_451	Eicosanedioate (C20-DC)	HMDB0242141	7.151	341.27072	[M-H]-	Negative_FA	11.888	11.817	11.497	11.219	11.354	11.87	11.673	11.762	11.927	12.011	11.448	11.838	10.673	11.315	11.374	10.642	11.846	10.397	-0.169	0.269970915582088	0.269970915582088	0.619805824112261	unchanged	0.735333333333333	0.0212700448757875	0.0212700448757875	1.35015063197102	up
Meta_452	5-Dodecenoylcarnitine	HMDB0241212	6.611	342.26379	[M+H]+	Positive	13.695	13.995	13.212	14.356	13.52	12.843	13.808	14.652	13.232	13.846	14.343	13.722	13.024	13.797	13.978	13.562	13.473	13.684	-0.330333333333332	0.297715580348626	0.297715580348626	0.564867712068049	unchanged	0.3475	0.188947920569409	0.188947920569409	0.771317127583984	unchanged
Meta_453	Lauroylcarnitine	HMDB0002250	6.844	344.27924	[M+H]+	Positive	15.095	14.61	15.721	14.404	14.382	17.298	17.2	17.136	17.686	17.013	17.673	16.834	16.666	17.555	17.217	16.952	16.978	17.579	-2.00533333333333	0.00595059968167434	0.00595059968167434	1.38877211547719	down	0.0991666666666653	0.640037874302142	0.640037874302142	0.334820206441011	unchanged
Meta_454	Corticosterone	HMDB0001547	6.154	347.22137	[M+H]+	Positive	15.887	16.06	14.95	14.589	15.65	15.391	15.289	13.744	14.532	14.498	15.557	13.62	13.219	15.424	14.636	16.167	14.436	13.092	0.881166666666667	0.052148209105089	0.052148209105089	0.989265955398689	unchanged	0.0443333333333325	0.941579528365719	0.941579528365719	0.0218870239951782	unchanged
Meta_455	C-Glycosyltryptophan	HMDB0240296	1.753	367.14917	[M+H]+	Positive	13.579	13.352	13.27	13.327	13.152	13.345	13.822	14.207	13.943	14.04	14.021	14.315	14.054	14.447	14.074	14.037	14.067	14.069	-0.7205	2.04896564819192e-05	2.04896564819192e-05	1.60440768665225	down	-0.0666666666666664	0.509319906265881	0.509319906265881	0.418407174778691	unchanged
Meta_456	Tetradecadienoylcarnitine (C14:2)	HMDB0241376	6.784	368.2793	[M+H]+	Positive	14.787	14.399	15.274	14.427	14.134	13.582	13.681	13.363	13.984	13.599	14.244	13.037	13.173	13.78	13.011	13.221	13.313	13.959	0.782499999999999	0.0249226385072881	0.0249226385072881	1.12524438273675	up	0.241833333333334	0.323686531241287	0.323686531241287	0.650892031064554	unchanged
Meta_457	N-Palmitoyl Leucine	HMDB0241928	7.621	370.3316	[M+H]+	Positive	11.934	10.434	11.683	12.473	11.695	11.242	11.423	11.836	12.456	11.765	11.314	10.871	10.819	10.299	11.294	10.669	10.065	9.954	-0.0340000000000007	0.926209971395555	0.926209971395555	0.0204192055350344	unchanged	1.09416666666667	0.00474859438373615	0.00474859438373615	1.49122696899555	up
Meta_458	Myristoylcarnitine	HMDB0005066	7.287	372.31036	[M+H]+	Positive	16.841	17.015	16.282	17.083	16.567	16.072	17.924	18.768	18.525	18.496	18.219	17.983	17.403	17.602	17.766	17.475	17.175	18.031	-1.67583333333333	1.86912585805088e-05	1.86912585805088e-05	1.60232335078816	down	0.743833333333335	0.00228386831101123	0.00228386831101123	1.56008562509059	up
Meta_459	Riboflavin	HMDB0000244	4.163	377.14566	[M+H]+	Positive	10.864	11.268	11.227	11.585	10.454	10.859	9.892	10.75	10.233	10.496	10.653	10.888	10.038	10.925	9.795	10.765	10.162	10.646	0.557500000000001	0.0304688333534961	0.0304688333534961	1.07072294413661	up	0.0968333333333327	0.692953381863258	0.692953381863258	0.209205350117454	unchanged
Meta_46	Uracil	HMDB0000300	1.066	113.03468	[M+H]+	Positive	17.271	16.979	17.107	16.908	16.855	16.887	16.908	17.193	17.674	17.654	17.573	17.631	17.259	17.26	17.357	17.117	17.37	17.295	-0.437666666666669	0.0179039476123541	0.0179039476123541	1.1981281612851	down	0.162500000000001	0.272762268307994	0.272762268307994	0.739833282533035	unchanged
Meta_460	Sphingosine-1-Phosphate		6.955	380.25592	[M+H]+	Positive	16.886	17.054	16.321	16.78	16.746	17.307	18.051	17.32	17.816	17.471	17.769	17.357	18.437	18.528	18.245	17.564	17.881	17.841	-0.781666666666666	0.00152552332842104	0.00152552332842104	1.39964675246545	down	-0.452000000000002	0.044847839349486	0.044847839349486	1.08367542237336	down
Meta_461	LPA 14:0_sn2	HMDB0114765	8.479	381.20419	[M-H]-	Negative_NH4HCO3	7.054	7.375	10.153	6.333	8.599	6.44	11.71	12.111	11.464	10.961	11.339	11.202	11.8	11.45	12.074	11.209	11.605	10.16	-3.8055	0.00101965246578131	0.00101965246578131	1.53680078910217	down	0.0815000000000019	0.804454452572668	0.804454452572668	0.145603466916575	unchanged
Meta_462	LPA 14:0_sn1	HMDB0114765	8.593	381.20425	[M-H]-	Negative_NH4HCO3	12.742	12.69	12.749	12.279	12.466	12.574	15.764	16.122	15.658	15.235	15.338	15.188	15.794	15.462	16.123	15.277	15.483	14.842	-2.9675	2.30209701408058e-07	2.30209701408058e-07	1.70446681316117	down	0.0540000000000003	0.82102185714739	0.82102185714739	0.154328242245305	unchanged
Meta_463	Sphinganine-1-Phosphate	HMDB0001383	7.057	382.27158	[M+H]+	Positive	16.436	16.24	15.705	16.037	15.907	16.889	17.659	16.738	17.628	17.231	17.364	16.883	18.256	18.211	17.932	17.088	17.374	17.569	-1.04816666666667	0.00113098129985647	0.00113098129985647	1.41504139457724	down	-0.487833333333335	0.0780495718285082	0.0780495718285082	0.945598960738655	unchanged
Meta_464	Cholest-4,6-Dien-3-One	HMDB0002394	8.943	383.33072	[M+H]+	Positive	12.786	12.985	12.308	12.196	12.292	12.455	13.207	12.858	12.833	12.801	12.456	13.042	13.577	13.65	13.976	14.551	13.821	12.822	-0.362500000000001	0.0533196394200756	0.0533196394200756	0.99212029116248	unchanged	-0.866666666666667	0.0111899291643546	0.0111899291643546	1.45805693607837	down
Meta_465	N6-Succinyladenosine	HMDB0000912	1.917	384.11505	[M+H]+	Positive	11.523	13.165	12.686	11.723	12.016	11.673	12.126	11.725	12.725	12.183	13.641	12.115	11.912	12.038	11.719	13.217	12.059	12.627	-0.288166666666665	0.471043315512968	0.471043315512968	0.425637610543647	unchanged	0.157166666666665	0.670792936497356	0.670792936497356	0.241144305780646	unchanged
Meta_466	Oxotetradecenoylcarnitine (C14:2-O)	HMDB0241429	6.504	384.27417	[M+H]+	Positive	12.158	12.006	11.692	12.825	11.788	11.618	10.73	11.241	10.15	10.441	10.303	11.038	8.993	11.194	10.209	9.504	9.338	10.618	1.364	0.000300590836272172	0.000300590836272172	1.50046210935681	up	0.674500000000002	0.12145161405046	0.12145161405046	0.927089402316375	unchanged
Meta_467	N-Palmitoyl Lysine	HMDB0241929	7.692	385.34323	[M+H]+	Positive	12.467	11.212	7.821	12.97	12.024	11.808	12.968	13.589	14.432	13.879	11.934	12.559	11.936	11.236	11.267	11.542	8.162	10.826	-1.84316666666667	0.0627192914847198	0.0627192914847198	0.977809458792765	unchanged	2.39866666666667	0.00609298474583755	0.00609298474583755	1.48144190349607	up
Meta_468	4-Cholesten-3-One	HMDB0000921	9.114	385.34705	[M+H]+	Positive	10.529	10.257	10.526	10.305	11.211	10.71	11.759	12.692	12.41	11.272	12.324	11.9	12.04	11.897	12.283	12.326	11.552	11.986	-1.46983333333333	0.000289930726169117	0.000289930726169117	1.53563830176538	down	0.0455000000000005	0.854467267976078	0.854467267976078	0.0837003513632177	unchanged
Meta_469	Deoxycholic Acid	HMDB0000626	6.795	391.28647	[M-H]-	Negative_FA	14.401	12.534	14.404	12.987	14.365	13.811	14.373	15.234	11.222	11.506	14.111	14.083	11.919	12.718	12.957	11.721	13.03	12.147	0.328833333333334	0.674037376920584	0.674037376920584	0.232467570195937	unchanged	1.00616666666667	0.205840914439141	0.205840914439141	0.715801289230917	unchanged
Meta_47	Creatinine	HMDB0000562	0.936	114.06642	[M+H]+	Positive	16.872	16.821	16.731	16.303	16.687	16.688	16.731	16.827	16.907	16.514	16.907	16.755	16.95	17.292	16.981	16.852	17.15	16.95	-0.0898333333333312	0.39907282106262	0.39907282106262	0.511239080311051	unchanged	-0.25566666666667	0.0167785830178815	0.0167785830178815	1.29321021738446	down
Meta_470	Hyodeoxycholic Acid	HMDB0000733	6.503	391.28702	[M-H]-	Negative_FA	9.786	8.777	11.823	10.129	11.439	9.144	11.969	12.651	11.7	10.967	8.042	12.723	10.844	10.525	10.828	10.463	11.541	10.787	-1.159	0.2151953395408	0.2151953395408	0.654556983639879	unchanged	0.510666666666667	0.511771012387001	0.511771012387001	0.382614203123227	unchanged
Meta_471	LPA 15:0_sn1		8.939	395.21991	[M-H]-	Negative_NH4HCO3	13.612	13.311	13.674	13.199	13.503	13.522	12.944	12.862	13.009	12.787	12.708	12.887	13.169	13.044	13.633	13.437	13.306	13.046	0.604000000000001	0.000101726026094332	0.000101726026094332	1.57338958806753	up	-0.406333333333333	0.00605167192986995	0.00605167192986995	1.50911134453953	down
Meta_472	LPA 15:0_sn2		8.754	395.21991	[M-H]-	Negative_NH4HCO3	9.122	8.578	9.618	9.031	9.417	9.959	9.234	8.694	9.179	8.866	8.673	8.558	7.47	6.696	8.107	8.727	7.937	8.061	0.420166666666667	0.103327695081519	0.103327695081519	0.878144024337018	unchanged	1.03433333333333	0.0122419346292799	0.0122419346292799	1.38347642219389	up
Meta_473	Palmitoylcarnitine	HMDB0000222	7.791	400.34198	[M+H]+	Positive	18.323	19.273	19.401	19.256	18.288	18.125	18.233	19.079	18.838	18.969	18.956	19.36	18.038	18.412	18.668	18.049	18.907	18.294	-0.128166666666665	0.664111651692935	0.664111651692935	0.249963800012623	unchanged	0.511166666666668	0.0337737175772636	0.0337737175772636	1.17683145748645	up
Meta_474	7-Oxocholesterol	HMDB0000501	7.784	401.34543	[M+H]+	Positive	16.273	17.225	17.369	17.177	16.14	16.059	16.068	17.137	16.863	17.009	17.031	17.317	15.879	16.256	16.525	12.595	16.818	16.409	-0.197000000000003	0.535716262516766	0.535716262516766	0.354949257088784	unchanged	1.15716666666667	0.135576300554845	0.135576300554845	0.976493965254943	unchanged
Meta_475	7alpha-Hydroxy-cholesterol	HMDB0001496	7.791	403.36072	[M+H]+	Positive	19.406	20.416	20.743	20.349	19.684	19.895	19.201	19.176	19.471	19.146	19.187	19.768	19.296	19.36	20.134	19.313	20.072	19.57	0.757333333333332	0.0123414692058632	0.0123414692058632	1.24439558461957	up	-0.299333333333333	0.144848409079798	0.144848409079798	0.892011169938778	unchanged
Meta_476	LPA 16:1_sn2		8.59	407.22015	[M-H]-	Negative_NH4HCO3	12.562	12.354	12.787	12.446	12.259	12.4	14.449	14.89	14.681	14.086	14.269	14.277	14.644	14.277	14.973	14.301	14.314	13.645	-1.974	4.68130133158109e-07	4.68130133158109e-07	1.6861773415547	down	0.0830000000000002	0.71211663681864	0.71211663681864	0.232731176467946	unchanged
Meta_477	LPA 16:1_sn1		8.727	407.22031	[M-H]-	Negative_NH4HCO3	15.792	15.634	16.063	15.868	15.504	15.779	16.445	16.42	16.972	16.495	16.658	16.662	17.013	16.477	17.355	16.959	16.637	16.302	-0.835333333333335	2.8153965626749e-05	2.8153965626749e-05	1.58056365249113	down	-0.181833333333334	0.342915892761624	0.342915892761624	0.576874717942201	unchanged
Meta_478	b-Muricholic Acid	HMDB0000415	6.345	407.2814	[M-H]-	Negative_FA	11.803	13.609	12.578	12.895	12.207	12.01	14.958	15.161	13.944	14.336	13.317	16.058	10.711	14.22	14.39	12.996	14.657	10.976	-2.112	0.0017978781526857	0.0017978781526857	1.40250146352358	down	1.63733333333333	0.0821728741051594	0.0821728741051594	0.985946562583937	unchanged
Meta_479	Cholic Acid	HMDB0000619	6.564	407.28198	[M-H]-	Negative_FA	12.03	14.37	11.959	12.133	12.193	11.323	14.028	13.611	12.982	13.466	12.135	15.468	13.667	13.212	13.836	14.072	14.793	10.305	-1.28033333333333	0.0673901538492357	0.0673901538492357	0.944380727537305	unchanged	0.300833333333333	0.710067218830304	0.710067218830304	0.171849399144228	unchanged
Meta_48	Fumaric Acid	HMDB0000134	0.826	115.00237	[M-H]-	Negative_NH4HCO3	15.074	15.118	15.771	15.139	15.221	15.454	14.608	15.021	14.855	15.081	14.914	15.391	14.987	14.227	14.722	14.43	15.193	14.232	0.317833333333333	0.0643075637139515	0.0643075637139515	0.939961547124718	unchanged	0.346500000000001	0.112684359237174	0.112684359237174	0.923207479094234	unchanged
Meta_480	Leu-Leu-Tyr	HMDB0304804	0.94	408.00732	[M+H]+	Positive	13.191	13.37	13.553	13.095	13.335	13.35	13.266	12.906	13.67	13.659	13.712	13.899	13.768	13.804	13.821	13.825	13.635	13.22	-0.202999999999999	0.251857348525205	0.251857348525205	0.637247826270574	unchanged	-0.160166666666667	0.390663809762437	0.390663809762437	0.522002333472498	unchanged
Meta_481	LPA 16:0_sn1	HMDB0007853	9.376	409.23578	[M-H]-	Negative_NH4HCO3	21.405	21.475	21.594	21.447	21.447	21.58	21.2	21.096	21.632	21.343	21.322	21.297	21.467	21.472	21.682	21.6	21.238	21.402	0.176333333333332	0.0650237295984985	0.0650237295984985	0.977540457420903	unchanged	-0.16183333333333	0.127248591244089	0.127248591244089	0.855392878777205	unchanged
Meta_482	LPA 16:0_sn2	HMDB0007849	9.151	409.23608	[M-H]-	Negative_NH4HCO3	18.353	18.23	18.434	18.427	18.284	18.517	18.07	18.08	18.73	18.266	18.167	18.171	18.25	18.3	18.677	18.559	17.926	18.162	0.126833333333334	0.286811534534366	0.286811534534366	0.589731147096136	unchanged	-0.0650000000000013	0.673999873623704	0.673999873623704	0.222011198641667	unchanged
Meta_483	N6-Threonylcarbamoyladenosine	HMDB0041623	3.328	413.14099	[M+H]+	Positive	11.657	11.679	11.515	11.419	11.233	11.637	11.719	11.95	11.795	11.538	11.756	12.011	11.715	12.384	11.614	11.838	11.767	12.294	-0.2715	0.0207981518789274	0.0207981518789274	1.15774693141605	down	-0.140499999999999	0.373970943877424	0.373970943877424	0.573347873594607	unchanged
Meta_484	DEHP	HMDB0249243	7.818	413.26639	[M+H]+	Positive	12.829	12.73	13.164	12.911	12.783	13.04	12.738	12.749	13.371	12.911	12.852	12.946	13.211	13.058	13.417	13.309	12.881	13.329	-0.0183333333333344	0.87843886726596	0.87843886726596	0.0883509264361663	unchanged	-0.273	0.0544514150932028	0.0544514150932028	1.05969820735813	unchanged
Meta_485	LPA 17:1		9.112	421.23602	[M-H]-	Negative_NH4HCO3	11.873	12.493	12.597	12.838	12.196	12.957	12.65	12.544	13.154	12.56	11.672	12.687	12.761	12.396	13.578	13.339	12.575	12.338	-0.0521666666666665	0.843368419858937	0.843368419858937	0.108074652162055	unchanged	-0.286666666666667	0.342645559322365	0.342645559322365	0.585833361408399	unchanged
Meta_486	LPA 17:0_(1)		9.694	423.25137	[M-H]-	Negative_NH4HCO3	12.914	12.7	12.879	12.904	12.736	13.007	13.359	13.201	13.811	13.473	13.137	13.097	13.301	13.304	13.899	14.131	13.321	13.018	-0.489666666666668	0.00480687687161843	0.00480687687161843	1.35923211487556	down	-0.149333333333333	0.485727065973188	0.485727065973188	0.428715125261418	unchanged
Meta_487	LPA 17:0_(2)		9.85	423.25186	[M-H]-	Negative_NH4HCO3	15.23	14.894	14.746	15.01	14.804	15.09	14.047	13.778	14.753	14.259	13.814	13.794	13.889	13.961	14.363	14.49	13.908	14.337	0.888166666666667	0.00124489545857579	0.00124489545857579	1.47543257123727	up	-0.0838333333333328	0.670156725559457	0.670156725559457	0.223252608419809	unchanged
Meta_488	Linoleylcarnitine	HMDB0006469	7.484	424.34219	[M+H]+	Positive	17.179	18.298	18.063	18.381	17.21	17.039	15.545	16.182	15.271	15.526	15.52	15.926	15.276	15.315	15.656	15.063	15.707	15.278	2.03333333333333	0.000124450770278328	0.000124450770278328	1.57753607818857	up	0.279166666666667	0.131402973651075	0.131402973651075	0.856741989339803	unchanged
Meta_489	LPG O-13:1		7.924	425.23099	[M-H]-	Negative_NH4HCO3	11.701	12.659	11.133	13.867	11.638	13.777	11.648	12.616	12.047	13.18	10.899	13.338	13.769	13.364	10.086	10.476	11.965	12.144	0.1745	0.780981889270166	0.780981889270166	0.159661787418689	unchanged	0.320666666666666	0.66565931535187	0.66565931535187	0.306000309663831	unchanged
Meta_49	Maleic Acid (C4:1-DC)	HMDB0000176	1.03	115.00286	[M-H]-	Negative_FA	15.21	14.843	15.469	15.194	15.285	15.356	14.715	15.136	14.956	15.28	15.19	15.467	14.813	14.063	14.32	14.309	15.118	14.146	0.102166666666669	0.476065147095143	0.476065147095143	0.398053678944794	unchanged	0.662499999999998	0.00984159019695192	0.00984159019695192	1.3787979182693	up
Meta_490	Oleoylcarnitine	HMDB0005065	7.858	426.34863	[M+H-H2O]+	Positive	17.767	17.807	18.084	17.368	16.897	16.641	17.041	12.018	17.964	17.631	17.625	16.539	16.651	17.096	17.159	17.098	17.424	18.775	0.957666666666665	0.351302471778795	0.351302471778795	0.554170049238294	unchanged	-0.897499999999997	0.386421379596247	0.386421379596247	0.506745134635548	unchanged
Meta_491	Cysteine-glutathione disulfide	HMDB0250707	0.965	427.09506	[M+H]+	Positive	8.309	9.179	11.235	10.59	8.249	10.693	12.554	7.66	11.443	10.541	11.553	13.249	11.663	12.18	11.471	12.186	11.295	11.841	-1.4575	0.164277589952779	0.164277589952779	0.7229134286197	unchanged	-0.605999999999998	0.487663283087838	0.487663283087838	0.473371984287596	unchanged
Meta_492	Stearoylcarnitine	HMDB0000848	8.435	428.37329	[M+H]+	Positive	15.748	10.523	9.227	11.298	15.725	11.001	16.512	16.849	17.055	16.98	16.866	12.359	16.66	16.691	16.612	16.508	9.569	16.498	-3.84983333333333	0.0207714608475578	0.0207714608475578	1.14459464577175	down	0.6805	0.637326899766156	0.637326899766156	0.357322084659638	unchanged
Meta_493	Alpha-Tocopherol	HMDB0001893	9.194	430.38022	[M]+	Positive	13.916	14.139	13.465	12.115	13.224	12.954	14.648	14.629	15.365	15.026	15.05	13.908	14.858	15.025	14.663	15.061	14.286	15.85	-1.46883333333333	0.00287349228444969	0.00287349228444969	1.38019332055546	down	-0.186166666666665	0.543999521556848	0.543999521556848	0.305755778704548	unchanged
Meta_494	LPA 18:3_sn1	HMDB0114744	8.623	431.22067	[M-H]-	Negative_NH4HCO3	13.608	13.658	13.544	14.138	13.224	13.791	13.895	13.779	14.524	14.579	13.549	14.077	14.018	13.169	13.956	14.227	13.44	13.338	-0.406666666666666	0.0823846257655566	0.0823846257655566	0.884604294136143	unchanged	0.375833333333334	0.153561924179507	0.153561924179507	0.867312261771204	unchanged
Meta_495	LPA 18:2_sn1	HMDB0007856	8.977	433.23578	[M-H]-	Negative_NH4HCO3	20.291	20.54	20.568	20.763	20.498	20.744	20.673	20.52	20.948	20.642	20.418	20.547	20.609	20.219	20.667	20.666	20.057	20.232	-0.0573333333333324	0.590056244196114	0.590056244196114	0.293250672417456	unchanged	0.216333333333331	0.139134152647679	0.139134152647679	0.900193156963383	unchanged
Meta_496	LPA 18:2_sn2	HMDB0007856	8.795	433.23605	[M-H]-	Negative_NH4HCO3	16.884	17.189	17.329	17.797	17.308	17.64	17.57	17.652	18.026	17.616	17.255	17.408	17.411	16.766	17.456	17.419	16.698	16.85	-0.23	0.207749775729291	0.207749775729291	0.673737508416222	unchanged	0.487833333333331	0.0254405903521356	0.0254405903521356	1.26026149840893	up
Meta_497	LPA 18:1_sn1	HMDB0007855	9.548	435.2514	[M-H]-	Negative_NH4HCO3	19.041	19.13	19.3	19.419	19.021	19.358	19.702	19.747	20.419	19.886	19.737	19.852	20.014	19.729	20.534	20.291	19.596	19.866	-0.678999999999999	0.000661038400403342	0.000661038400403342	1.47858127426439	down	-0.1145	0.542624206925842	0.542624206925842	0.35056188522721	unchanged
Meta_498	LPA 18:1_sn2	HMDB0007855	9.375	435.25153	[M-H]-	Negative_NH4HCO3	19.547	19.592	19.722	19.6	19.567	19.719	19.389	19.324	19.875	19.531	19.518	19.519	19.657	19.633	19.94	19.804	19.409	19.559	0.0985000000000014	0.280862777188874	0.280862777188874	0.590950416151206	unchanged	-0.141000000000002	0.223617939306896	0.223617939306896	0.692622944904415	unchanged
Meta_499	LPE P-16:1		7.196	436.28296	[M+H]+	Positive	12.229	11.689	12.489	12.261	12.614	11.838	12.507	12.941	12.833	12.76	12.677	13.315	12.956	13.604	13.26	12.921	13.249	13.913	-0.652166666666666	0.00614529842011295	0.00614529842011295	1.27438941419845	down	-0.478333333333334	0.0345224434878237	0.0345224434878237	1.18721246947295	down
Meta_5	Glycolic Acid	HMDB0000115	0.908	74.96078	[M-H]-	Negative_NH4HCO3	15.766	16.437	16.081	15.613	15.945	15.996	15.845	15.747	15.634	15.599	15.886	15.754	16.177	16.344	16.206	16.101	16.438	16.308	0.228833333333334	0.111361378699518	0.111361378699518	0.829551759952303	unchanged	-0.518166666666668	1.93993804938639e-05	1.93993804938639e-05	1.78948406506711	down
Meta_50	Ketoisovaleric Acid	HMDB0000019	1.422	115.03889	[M-H]-	Negative_NH4HCO3	15.643	15.397	15.726	15.704	15.587	15.675	15.155	15.654	15.104	15.525	15.655	16.22	15.309	15.032	15.456	14.88	15.501	15.49	0.0698333333333334	0.700913021258802	0.700913021258802	0.218798465467449	unchanged	0.274166666666666	0.200529003492893	0.200529003492893	0.7439443077675	unchanged
Meta_500	LPE O-16:1		7.316	436.284	[M-H]-	Negative_FA	16.786	16.931	16.681	16.996	17.037	16.715	16.853	17.387	17.639	17.444	17.633	17.016	17.29	17.17	17.34	17.304	17.426	17.346	-0.471	0.0145789951632996	0.0145789951632996	1.24932236977482	down	0.0160000000000018	0.911228115943368	0.911228115943368	0.132408884262504	unchanged
Meta_501	LPA 18:0_sn1	HMDB0007854	10.398	437.26703	[M-H]-	Negative_NH4HCO3	20.07	20.057	19.752	19.683	19.766	19.822	19.779	19.889	20.295	19.847	19.959	19.901	20.027	20.067	20.338	20.452	19.416	20.732	-0.086666666666666	0.407443131263345	0.407443131263345	0.490764105122526	unchanged	-0.227	0.293862898826566	0.293862898826566	0.636400506358236	unchanged
Meta_502	LPA 18:0_sn2	HMDB0007850	10.103	437.2674	[M-H]-	Negative_NH4HCO3	16.541	16.58	16.29	16.409	16.318	16.364	16.426	16.43	17.38	17.121	16.561	16.644	16.597	16.609	16.895	17.261	16.13	17.14	-0.34333333333333	0.0896650356184381	0.0896650356184381	0.93418878638855	unchanged	-0.0116666666666667	0.961273440694356	0.961273440694356	0.0133915895807685	unchanged
Meta_503	LPE P-16:0	HMDB0011152	7.315	438.29813	[M+H]+	Positive	16.981	17.192	17.065	17.195	17.116	16.859	17.153	17.581	18.207	17.917	17.88	17.167	17.459	17.178	17.544	17.617	17.514	17.634	-0.582833333333333	0.0193187560365141	0.0193187560365141	1.23638116491562	down	0.159833333333335	0.425094495982471	0.425094495982471	0.567007484056731	unchanged
Meta_504	LPE O-16:0		7.4	440.31351	[M+H]+	Positive	15.158	15.115	15.276	15.328	15.383	15.273	14.531	14.666	15.193	14.854	15.208	14.474	14.884	14.818	15.076	14.838	14.756	14.589	0.4345	0.0197766693201793	0.0197766693201793	1.20954214958069	up	-0.00583333333333336	0.969328073880416	0.969328073880416	0.0446853984586886	unchanged
Meta_505	N-Linoleoyl Tyrosine	HMDB0241987	7.124	444.30878	[M+H]+	Positive	10.702	11.813	10.807	10.635	11.211	11.785	11.443	11.278	11.236	11.101	11.254	11.553	12.415	12.006	11.124	11.803	11.657	11.89	-0.151999999999999	0.530186694647044	0.530186694647044	0.401261505960115	unchanged	-0.505000000000001	0.0324794899319857	0.0324794899319857	1.27233790810186	down
Meta_506	Arachidonoylcarnitine	HMDB0006455	7.416	448.34229	[M+H]+	Positive	16.024	15.497	15.21	15.274	14.793	14.826	14.263	14.959	14.298	14.113	14.326	13.847	14.362	14.422	14.25	14.076	13.943	13.902	0.969666666666667	0.00257395648202923	0.00257395648202923	1.35459893628977	up	0.141833333333333	0.439776175425086	0.439776175425086	0.505104051725644	unchanged
Meta_507	LPA 19:1_sn1		9.85	449.26736	[M-H]-	Negative_NH4HCO3	13.285	12.812	11.771	12.934	12.83	13.118	12.114	11.672	12.795	12.393	11.587	11.65	11.771	11.81	12.362	12.32	11.62	12.304	0.756499999999999	0.028205761923111	0.028205761923111	1.09394805458424	up	0.00399999999999956	0.987139220728757	0.987139220728757	0.0669803020584747	unchanged
Meta_508	LPA 19:1_sn2		9.691	449.26767	[M-H]-	Negative_NH4HCO3	10.372	10.724	9.048	10.957	9.759	10.565	10.959	9.922	11.691	11.047	8.981	10.99	10.338	10.358	11.973	11.057	10.662	10.666	-0.360833333333332	0.482093315182778	0.482093315182778	0.373577782272187	unchanged	-0.244000000000002	0.617079418636758	0.617079418636758	0.294352371190256	unchanged
Meta_509	Dihomo-Linolenoylcarnitine (C20:3n6)		7.655	450.34793	[M+H]+	Positive	9.436	9.35	9.439	9.571	11.403	11.08	11.333	7.778	8.637	9.739	10.207	9.418	11.101	11.047	10.762	10.234	10.666	11.021	0.527833333333334	0.424721712935906	0.424721712935906	0.462849985144375	unchanged	-1.2865	0.0508659536866193	0.0508659536866193	1.17596615469176	unchanged
Meta_51	3-Methyl-2-Oxobutyrate	HMDB0000019	2.009	115.03926	[M-H]-	Negative_FA	18.911	18.78	18.894	18.953	19.014	18.977	18.699	19.064	18.552	18.871	18.951	19.367	18.648	18.463	18.773	18.438	18.773	18.895	0.00416666666666998	0.973753467362145	0.973753467362145	0.0146229957990734	unchanged	0.252333333333333	0.104002080496509	0.104002080496509	0.921431596790549	unchanged
Meta_510	LPE 16:1_sn1	HMDB0011504	6.932	452.27731	[M+H]+	Positive	13.535	13.519	13.889	13.592	13.448	13.798	14.372	14.707	14.619	14.202	14.234	15.248	14.486	14.632	14.884	14.797	14.78	14.21	-0.933499999999999	0.00113870370861475	0.00113870370861475	1.49166016021534	down	-0.0678333333333345	0.729456563687868	0.729456563687868	0.292869970748083	unchanged
Meta_511	LPE P-17:0		7.489	452.31409	[M+H]+	Positive	10.879	11.24	11.107	11.272	11.043	10.53	10.998	12.3	11.803	12.062	11.494	11.058	11.881	10.815	12.168	11.923	11.653	11.267	-0.607333333333333	0.0395649309262094	0.0395649309262094	1.0787397960397	down	0.00133333333333319	0.996505076215702	0.996505076215702	0.0344388462714166	unchanged
Meta_512	5-O-Methylvisammioside		6.443	453.1673	[M+H]+	Positive	16.228	16.495	16.565	16.17	16.391	16.494	16.59	16.331	16.533	16.851	17.241	16.009	16.447	17.127	16.595	17.352	16.668	17.386	-0.202000000000002	0.314387950203592	0.314387950203592	0.572257647585772	unchanged	-0.336666666666666	0.192257969936405	0.192257969936405	0.76009236933748	unchanged
Meta_513	LPE 16:0_sn2	HMDB0011473	7.196	454.29282	[M+H]+	Positive	17.82	17.809	17.843	17.962	17.823	18.096	18.395	18.802	18.703	18.516	18.737	18.836	19.178	19.448	19.205	19.068	18.988	19.508	-0.772666666666666	9.81128078445069e-06	9.81128078445069e-06	1.64280076186669	down	-0.567666666666668	0.000465796097361459	0.000465796097361459	1.63342691581876	down
Meta_514	LPA 20:4_sn2	HMDB0114742	8.759	457.23642	[M-H]-	Negative_NH4HCO3	13.686	13.765	13.994	14.512	13.592	13.829	13.988	13.785	14.599	14.439	14.304	13.647	14.604	13.793	14.643	14.566	13.969	13.634	-0.230666666666666	0.288080245423037	0.288080245423037	0.554673117795996	unchanged	-0.0744999999999987	0.764323169545063	0.764323169545063	0.135537679533274	unchanged
Meta_515	LPA 20:4_sn1	HMDB0114742	8.915	457.23834	[M-H]-	Negative_NH4HCO3	17.126	17.247	17.396	17.84	17.019	17.367	17.392	17.099	17.865	17.694	17.698	17.338	17.926	17.438	18.196	17.992	17.518	17.118	-0.181833333333334	0.296773335529824	0.296773335529824	0.544764383079523	unchanged	-0.183666666666667	0.388139012729798	0.388139012729798	0.496384115209509	unchanged
Meta_516	LPA 20:3_sn1		9.275	459.25226	[M-H]-	Negative_NH4HCO3	15.601	15.69	15.927	16.341	15.465	15.925	16.408	16.133	17.116	16.616	16.351	16.398	16.477	15.569	17.062	16.937	16.038	16.008	-0.678833333333333	0.00471521543113145	0.00471521543113145	1.28646875376461	down	0.155166666666666	0.58734936943435	0.58734936943435	0.34769339555185	unchanged
Meta_517	LPA 20:2_sn1	HMDB0114758	9.547	461.2674	[M-H]-	Negative_NH4HCO3	16.77	16.861	17.016	17.143	16.749	17.031	17.455	17.5	18.214	17.655	17.429	17.606	17.742	17.499	18.314	18.038	17.313	17.62	-0.714833333333331	0.000868952548302721	0.000868952548302721	1.47910937607558	down	-0.111166666666669	0.575176499609301	0.575176499609301	0.317886467258843	unchanged
Meta_518	LPE P-18:2		7.401	462.29538	[M+H]+	Positive	13.036	13.075	13.426	13.39	13.334	13.383	12.752	12.599	13.072	12.909	13.281	12.391	12.9	12.666	13.083	12.682	12.717	12.733	0.44	0.0194774728382086	0.0194774728382086	1.17809469230527	up	0.0371666666666659	0.808036414668034	0.808036414668034	0.230652887956143	unchanged
Meta_519	LPE O-18:2		7.355	462.30032	[M-H]-	Negative_FA	14.602	15.079	15.188	15.208	15.127	14.623	15.017	15.664	15.991	15.703	16.013	15.177	15.529	15.054	15.644	15.405	15.845	15.537	-0.622999999999999	0.0141759169415161	0.0141759169415161	1.21243848051135	down	0.0918333333333337	0.658503739635298	0.658503739635298	0.324149069752976	unchanged
Meta_52	5,6-Dihydrouracil	HMDB0000076	1.047	115.05041	[M+H]+	Positive	16.176	15.942	16.101	15.305	16.269	15.765	16.171	16.871	16.729	17.233	16.142	17.013	15.552	16.303	15.581	16.043	15.344	16.468	-0.766833333333334	0.0086858966533264	0.0086858966533264	1.25341839725062	down	0.811333333333334	0.0110185368167558	0.0110185368167558	1.36748713870555	up
Meta_520	LPE P-18:1	HMDB0240599	7.357	464.31372	[M+H]+	Positive	15.083	15.433	15.565	15.597	15.362	14.947	15.349	16.051	16.436	16.29	16.529	15.384	15.86	15.427	16.129	15.904	16.008	15.892	-0.675333333333333	0.0239320369389343	0.0239320369389343	1.16207150488261	down	0.1365	0.578086789485664	0.578086789485664	0.411162079092884	unchanged
Meta_521	LPE P-18:0	HMDB0240598	7.693	466.32935	[M+H]+	Positive	16.829	17.235	16.736	16.982	16.956	16.726	16.717	17.153	17.504	17.397	17.23	16.594	16.772	17.132	17.552	17.022	16.944	17.146	-0.188499999999998	0.299151808901154	0.299151808901154	0.596270591077902	unchanged	0.00450000000000017	0.981050921993949	0.981050921993949	0.104170475831215	unchanged
Meta_522	LPE O-18:1		7.434	466.32959	[M+H]+	Positive	12.568	13.114	13.069	12.939	12.471	12.826	12.366	12.689	12.646	12.76	13.146	12.371	12.903	12.864	13.392	13.197	13.102	12.695	0.168166666666666	0.317075259916633	0.317075259916633	0.523366416833124	unchanged	-0.362500000000001	0.0437311968146967	0.0437311968146967	1.12093093941411	down
Meta_523	LPC 14:0_sn1	HMDB0010379	6.871	468.30832	[M+H]+	Positive	18.035	17.718	17.821	17.235	17.717	17.52	20.761	21.025	20.699	20.296	20.389	20.165	20.691	20.524	20.897	20.286	20.4	19.88	-2.8815	1.90106870974915e-08	1.90106870974915e-08	1.69964163653674	down	0.109500000000001	0.588090412475311	0.588090412475311	0.355496769845388	unchanged
Meta_524	LPE 17:0		7.362	468.30936	[M+H]+	Positive	14.133	13.876	14.143	14.186	13.97	14.56	14.495	14.488	14.6	14.411	14.291	14.331	14.451	14.834	14.97	14.977	14.217	14.487	-0.291333333333334	0.0285654345165414	0.0285654345165414	1.1240218004587	down	-0.220000000000001	0.156854741381913	0.156854741381913	0.866556150468899	unchanged
Meta_525	LPE O-18:0		7.801	468.34464	[M+H]+	Positive	16.876	16.996	16.63	16.976	16.817	16.371	16.15	15.951	16.546	16.3	16.463	15.749	15.807	16.388	16.57	16.334	16.016	16.152	0.584499999999999	0.00458099770287083	0.00458099770287083	1.3152714182276	up	-0.0180000000000007	0.916809013931561	0.916809013931561	0.00671893696875422	unchanged
Meta_526	LPE 18:3_sn2	HMDB0011478	6.844	476.27777	[M+H]+	Positive	14.506	14.997	14.678	14.604	14.609	15.007	14.538	14.76	14.836	14.766	13.604	15.243	14.59	14.003	14.121	14.824	13.905	13.847	0.109	0.666094565754382	0.666094565754382	0.235255359786617	unchanged	0.4095	0.173797999583662	0.173797999583662	0.782532425471194	unchanged
Meta_527	LPE 18:2_sn1	HMDB0011507	7.013	478.29294	[M+H]+	Positive	19.183	19.203	19.474	19.056	19.295	19.592	19.623	19.703	19.46	19.223	18.717	19.861	19.563	19.352	19.078	19.247	18.72	19.202	-0.130666666666666	0.506367216618625	0.506367216618625	0.379149124083826	unchanged	0.237500000000001	0.275295338632346	0.275295338632346	0.638705184039532	unchanged
Meta_528	LPE 18:1_sn1	HMDB0011505	7.238	480.30865	[M+H]+	Positive	17.477	17.668	17.914	17.713	17.624	17.954	17.805	18.036	17.632	17.377	17.592	18.101	17.904	18.104	18.408	18.261	17.919	17.905	-0.0321666666666651	0.817622616693388	0.817622616693388	0.149676929734322	unchanged	-0.326333333333334	0.0473539648483461	0.0473539648483461	1.19418175963549	down
Meta_529	LPA 22:6	HMDB0114755	8.866	481.23615	[M-H]-	Negative_NH4HCO3	16.706	16.667	17.015	17.423	16.811	16.935	16.664	15.948	17.349	17.101	16.656	16.508	16.774	16.365	17.097	16.961	16.156	16.405	0.221833333333333	0.361027206084623	0.361027206084623	0.538608071765742	unchanged	0.0779999999999994	0.76226841921016	0.76226841921016	0.245143107936966	unchanged
Meta_53	Caproic Acid (C6:0)/4-methylvaleric acid	HMDB0000535	4.138	115.07529	[M-H]-	Negative_NH4HCO3	14.615	14.123	14.143	14.675	14.39	13.383	14.037	14.677	13.94	14.302	14.868	14.418	13.755	13.975	14.091	13.319	14.427	13.745	-0.152166666666666	0.544074503948741	0.544074503948741	0.324437343699641	unchanged	0.488333333333333	0.0438918508012381	0.0438918508012381	1.13438787453385	up
Meta_530	LPE 18:0_sn2	HMDB0011129	7.461	482.31326	[M+H]+	Positive	14.892	14.763	15.153	15.315	15.008	15.447	15.915	16.017	16.03	15.839	16.137	16.061	16.266	16.722	16.196	16.175	16.015	16.432	-0.903499999999999	0.000128312135442937	0.000128312135442937	1.60273396586652	down	-0.301166666666669	0.0295286532214875	0.0295286532214875	1.245186092639	down
Meta_531	LPC 15:0_sn1	HMDB0010381	7.018	482.32419	[M+H]+	Positive	18.386	18.122	18.266	17.939	18.196	18.323	17.857	17.577	17.956	17.555	17.753	17.727	17.962	18.068	18.318	18.109	17.952	17.693	0.467833333333331	0.00044566573184001	0.00044566573184001	1.46446165255709	up	-0.279500000000002	0.0260602394001587	0.0260602394001587	1.23968770101808	down
Meta_532	LPE 18:0_sn1	HMDB0011130	7.561	482.32419	[M+H]+	Positive	18.594	18.401	18.755	18.803	18.627	18.817	19.463	19.435	19.36	19.284	19.36	19.442	19.596	20.1	19.77	19.625	19.37	19.91	-0.724500000000003	2.26897844659304e-05	2.26897844659304e-05	1.64239584080068	down	-0.337833333333332	0.0221427878864528	0.0221427878864528	1.33824912453852	down
Meta_533	LPA 22:5_sn1		9.31	483.25116	[M-H]-	Negative_NH4HCO3	11.651	12.278	12.543	12.772	11.486	12.223	12.921	12.997	13.538	13.221	12.669	13.02	13.117	13.013	13.906	13.337	12.371	12.847	-0.902166666666666	0.0050851855664516	0.0050851855664516	1.32114656509413	down	-0.0374999999999996	0.880172991660441	0.880172991660441	0.0527328176042808	unchanged
Meta_534	LPE O-20:5		7.356	486.29562	[M+H]+	Positive	12.94	13.275	13.525	13.459	13.225	12.821	13.263	14.078	14.273	14.265	14.282	13.231	13.748	13.391	14.053	13.852	13.86	13.806	-0.691166666666668	0.0203009899652219	0.0203009899652219	1.17747657850145	down	0.113666666666667	0.632023207534516	0.632023207534516	0.368770316431714	unchanged
Meta_535	LPE O-20:4		7.696	488.31149	[M+H]+	Positive	14.201	14.601	14.146	14.24	14.372	14.018	14.131	14.458	14.865	14.841	14.794	14.142	14.478	14.887	15.077	14.758	14.815	14.937	-0.275499999999999	0.129153998636452	0.129153998636452	0.834672438924046	unchanged	-0.286833333333334	0.116284616598604	0.116284616598604	0.860737007502067	unchanged
Meta_536	LPE O-20:1		8.102	492.34818	[M-H]-	Negative_FA	14.087	14.679	14.041	13.621	14.078	14.032	13.545	13.374	13.539	13.404	14.036	13.562	13.918	14.757	15.201	14.661	14.995	14.533	0.513	0.0141681097031374	0.0141681097031374	1.16449044368795	up	-1.10083333333333	0.000773010567849926	0.000773010567849926	1.66782788857711	down
Meta_537	LPC 16:1_sn2	HMDB0010383	6.92	494.32397	[M+H]+	Positive	20.375	20.179	20.487	20.024	19.97	20.12	20.86	20.932	21.337	20.774	21.079	20.972	21.279	21.065	21.567	21.414	21.006	20.818	-0.799833333333336	4.0217155889286e-05	4.0217155889286e-05	1.57829884656527	down	-0.199166666666667	0.187005996749334	0.187005996749334	0.793614380092287	unchanged
Meta_538	LPC 16:1_sn1	HMDB0010383	7.065	494.3251	[M+H]+	Positive	13.074	12.876	13.173	12.511	12.953	12.856	13.045	13.176	13.206	13.148	13.17	13.074	13.417	12.83	13.968	12.875	12.635	13.255	-0.229333333333333	0.057326413470843	0.057326413470843	1.05313185431495	unchanged	-0.0268333333333342	0.898905893006283	0.898905893006283	0.0295665397586324	unchanged
Meta_539	LPE O-20:0		8.228	494.36404	[M-H]-	Negative_FA	16.181	16.243	16.032	15.788	15.75	15.581	15.149	14.858	15.501	15.114	15.447	14.806	15.192	15.773	16.342	15.697	15.5	15.46	0.783333333333335	0.000624565481665488	0.000624565481665488	1.44822205279449	up	-0.514833333333334	0.0284395637922903	0.0284395637922903	1.18929837433099	down
Meta_54	Gamma-caprolactone	HMDB0003843	2.875	115.07546	[M+H]+	Positive	13.77	14.558	13.832	14.077	14.306	13.719	15.289	15.241	14.661	15.284	15.198	15.324	14.457	15.114	14.233	14.319	14.517	14.745	-1.1225	8.91307711495773e-05	8.91307711495773e-05	1.55776494019613	down	0.602	0.00523138026385372	0.00523138026385372	1.44435261317521	up
Meta_540	LPC 16:0_sn1	HMDB0010382	7.174	496.33923	[M+H]+	Positive	24.512	24.386	24.347	24.265	24.366	24.406	24.316	24.148	24.503	24.272	24.469	24.294	24.518	24.824	24.592	24.62	24.315	24.605	0.0466666666666669	0.480607328664709	0.480607328664709	0.381139219465332	unchanged	-0.245333333333335	0.0181925120958926	0.0181925120958926	1.25736948128452	down
Meta_541	Taurohyodeoxycholic Acid		6.35	498.29111	[M-H]-	Negative_FA	14.831	12.851	13.708	12.781	14.28	13.782	15.225	13.83	11.952	13.179	14.619	13.4	13.334	12.06	14.124	15.264	12.744	12.838	0.00466666666666704	0.993662438444235	0.993662438444235	0.0210080294610212	unchanged	0.306833333333334	0.652949946189522	0.652949946189522	0.205739140513592	unchanged
Meta_542	LPE 20:5_sn1	HMDB0011519	6.811	500.27704	[M+H]+	Positive	14.412	14.758	14.366	14.733	14.345	15.12	14.34	14.433	14.528	14.412	13.503	15.107	15.016	14.335	14.729	15.64	14.382	13.492	0.235166666666666	0.363430890749024	0.363430890749024	0.499462656833235	unchanged	-0.211833333333333	0.573242913273188	0.573242913273188	0.399808484031257	unchanged
Meta_543	LPE 20:5_sn2	HMDB0011519	6.566	500.27713	[M+H]+	Positive	12.718	13.482	13.446	14.413	13.338	13.41	13.823	14.332	12.982	13.552	12.765	13.516	14.072	14.094	13.231	14.228	13.776	11.898	-0.0271666666666679	0.934155011005994	0.934155011005994	0.0305213771678375	unchanged	-0.0548333333333311	0.901231599712161	0.901231599712161	0.114119915638483	unchanged
Meta_544	LPE 20:4_sn1	HMDB0011518	7.246	502.29068	[M+H]+	Positive	14.88	15.07	15.186	14.991	15.073	15.231	15.02	14.894	14.578	14.623	14.92	15.13	15.107	15.317	15.361	15.323	15.192	15.219	0.211	0.075297007567809	0.075297007567809	0.927800109121747	unchanged	-0.392333333333333	0.00523327022626984	0.00523327022626984	1.57406222443308	down
Meta_545	LPE 20:4_sn2	HMDB0011487	6.96	502.29269	[M+H]+	Positive	19.246	19.158	19.477	19.207	19.055	19.519	19.174	18.952	19.069	18.842	18.874	19.767	19.692	19.764	19.511	19.867	19.344	19.033	0.164000000000001	0.333692668338727	0.333692668338727	0.539668565212165	unchanged	-0.422166666666669	0.0493479728028684	0.0493479728028684	1.16854025561302	down
Meta_546	LPE 20:2_sn1	HMDB0011513	7.298	506.32419	[M+H]+	Positive	13.468	13.434	14.078	14.077	14.147	14.261	13.688	13.376	13.441	12.656	12.685	13.987	13.807	13.832	13.998	13.929	13.582	13.201	0.605333333333332	0.0485745134598064	0.0485745134598064	1.0181816755087	up	-0.419333333333332	0.132864349372343	0.132864349372343	0.965486600945277	unchanged
Meta_547	LPG 18:2	HMDB0240600	8.273	507.27264	[M-H]-	Negative_NH4HCO3	12.007	12.005	12.144	12.331	11.499	12.061	13.37	13.544	13.74	13.412	12.742	13.59	13.229	12.233	12.931	12.796	12.577	12.963	-1.39183333333333	2.28012709989076e-05	2.28012709989076e-05	1.59049549387631	down	0.611500000000001	0.0122179870774174	0.0122179870774174	1.34108427595419	up
Meta_548	LPC 17:1_(1)		7.061	508.34	[M+H]+	Positive	17.318	17.08	17.179	17.036	17.013	17.201	17.197	17.068	17.584	16.934	16.712	17.327	17.344	17.058	17.848	17.638	16.992	16.773	0.000833333333332575	0.995204017922179	0.995204017922179	0.00300485230276495	unchanged	-0.138500000000001	0.523690084345496	0.523690084345496	0.412021362689942	unchanged
Meta_549	LPE 20:1_sn1	HMDB0011512	7.582	508.34006	[M+H]+	Positive	14.11	14.005	14.555	14.723	14.448	14.619	15.061	14.997	15	14.259	14.698	15.694	15.178	15.366	15.461	15.129	15.031	15.007	-0.541499999999999	0.0422500150543724	0.0422500150543724	1.03919659508053	down	-0.243833333333335	0.279132203216024	0.279132203216024	0.74019624158349	unchanged
Meta_55	Prolinamide	HMDB0253910	0.843	115.08675	[M+H]+	Positive	14.732	14.203	13.996	14.204	14.362	14.034	14.353	14.444	14.127	14.383	13.968	14.186	13.625	14.511	13.937	14.265	13.365	14.07	0.0116666666666667	0.9316797911696	0.9316797911696	0.0690158410745207	unchanged	0.281333333333334	0.175673931130094	0.175673931130094	0.833051312498852	unchanged
Meta_550	LPC 17:0_(2)	HMDB0012108	7.342	510.35559	[M+H]+	Positive	20.423	19.967	20.104	20.047	20.123	20.357	19.588	19.416	19.945	19.476	19.634	19.297	19.411	19.63	20.063	19.926	19.171	19.24	0.610833333333332	0.000462966475021103	0.000462966475021103	1.47389884115032	up	-0.0141666666666644	0.937376686096059	0.937376686096059	0.0280513308590015	unchanged
Meta_551	Taurocholic Acid	HMDB0000036	6.172	514.28619	[M-H]-	Negative_FA	16.808	17.044	15.645	15.37	16.364	16.214	17.296	13.774	14.886	15.628	14.911	14.731	16.053	14.02	16.511	16.982	14.058	16.071	1.0365	0.0979531198041264	0.0979531198041264	0.902452475329501	unchanged	-0.4115	0.574189132487601	0.574189132487601	0.357737527953935	unchanged
Meta_552	Taurohyocholic Acid	HMDB0258742	5.879	514.28625	[M-H]-	Negative_FA	14.843	15.607	14.682	14.509	14.967	14.964	16.877	14.2	14.98	15.484	15.014	14.832	14.827	14.219	16.083	16.282	14.614	14.429	-0.3025	0.475905915446527	0.475905915446527	0.378418048831497	unchanged	0.1555	0.769527617467234	0.769527617467234	0.156671773306851	unchanged
Meta_553	LPC 18:2_sn1	HMDB0010386	6.881	520.3399	[M+H]+	Positive	14.019	15.081	14.815	15.461	14.664	14.61	15.122	17.473	16.087	15.663	17.26	14.907	18.458	17.127	14.713	15.239	14.486	18.181	-1.31033333333333	0.0301034260945518	0.0301034260945518	1.15080873900358	down	-0.282	0.747859647349077	0.747859647349077	0.154110337358326	unchanged
Meta_554	LPC 18:1_sn2	HMDB0061701	6.993	522.34546	[M+H]+	Positive	19.594	19.698	19.727	19.746	19.625	19.79	19.886	19.765	20.211	19.839	19.928	19.789	20.011	19.814	19.948	19.93	19.413	19.804	-0.206333333333333	0.0254124337424222	0.0254124337424222	1.15859599067629	down	0.0829999999999984	0.469075813606145	0.469075813606145	0.493444387780178	unchanged
Meta_555	LPC 18:1_sn1	HMDB0002815	7.217	522.35504	[M+H]+	Positive	22.747	22.757	22.835	22.831	22.651	22.824	23.134	23.259	23.558	23.089	23.457	23.219	23.389	23.333	23.64	23.549	23.037	23.238	-0.511833333333335	0.000538248459070085	0.000538248459070085	1.5573131145586	down	-0.0783333333333331	0.515927640576074	0.515927640576074	0.390786492367962	unchanged
Meta_556	LPE O-22:0		8.695	522.39478	[M-H]-	Negative_FA	13.235	13.537	13.298	12.934	13.244	12.826	12.67	12.512	12.466	12.369	12.569	12.185	12.741	13.489	14.043	13.237	13.311	12.909	0.717166666666667	0.00035218409019014	0.00035218409019014	1.5011928872877	up	-0.826500000000001	0.00545691279557337	0.00545691279557337	1.52208725363151	down
Meta_557	LPC 18:0_sn1	HMDB0010384	7.532	524.37054	[M+H]+	Positive	23.799	23.652	23.587	23.458	23.612	23.601	23.822	23.696	24.018	23.709	23.883	23.697	23.823	24.239	23.982	23.938	23.513	23.904	-0.186	0.0238903640022985	0.0238903640022985	1.12769274931126	down	-0.0956666666666663	0.410693287543809	0.410693287543809	0.467479803473081	unchanged
Meta_558	LPC 18:0_sn2	HMDB0011128	7.432	524.37115	[M+H]+	Positive	21.039	20.676	20.589	20.685	20.389	20.897	20.964	20.818	21.36	21.064	20.983	20.809	20.816	21.257	21.163	21.31	20.533	20.752	-0.287166666666668	0.0446029316271318	0.0446029316271318	1.01293837294111	down	0.0278333333333336	0.859903270689471	0.859903270689471	0.147206318881212	unchanged
Meta_559	LPE 22:6_sn2	HMDB0011496	6.913	526.29279	[M+H]+	Positive	19.266	19.059	19.49	19.285	19.315	19.638	18.533	17.804	18.65	18.315	18.486	19.285	18.828	19.593	19.041	19.117	18.958	18.955	0.830000000000002	0.00646140831735267	0.00646140831735267	1.35022066324324	up	-0.569833333333335	0.0356470669371663	0.0356470669371663	1.22670361341124	down
Meta_56	L-Norvaline	HMDB0013716	1.066	116.0705	[M-H]-	Negative_NH4HCO3	18.427	18.258	18.445	18.338	18.698	18.623	18.217	18.478	18.238	18.296	18.173	18.53	18.994	18.53	18.809	19	19.164	18.407	0.142833333333336	0.14821875305794	0.14821875305794	0.755344315790845	unchanged	-0.495333333333335	0.0072464765801145	0.0072464765801145	1.49908711924903	down
Meta_560	LPE 22:5_(1)	HMDB0011524	7.079	528.30896	[M+H]+	Positive	15.081	15.316	15.728	15.241	15.119	15.987	15.281	14.952	15.061	14.805	14.872	16.162	15.361	16.58	16.017	15.56	15.406	15.637	0.223166666666666	0.402756119134049	0.402756119134049	0.457076990223372	unchanged	-0.571333333333334	0.0688790525056712	0.0688790525056712	1.07197187750308	unchanged
Meta_561	LPE 22:4_sn2	HMDB0011493	7.06	530.32233	[M+H]+	Positive	15.177	15.071	15.067	14.836	14.928	15.066	15.04	14.918	15.472	14.804	14.669	15.152	15.158	15.189	15.764	15.338	14.962	14.681	0.0150000000000006	0.90861254363842	0.90861254363842	0.0527122943513606	unchanged	-0.172833333333333	0.381792098546561	0.381792098546561	0.536172023581572	unchanged
Meta_562	LPC 19:1_sn2		7.379	536.37115	[M+H]+	Positive	15.664	15.476	15.838	15.699	15.735	16.071	16.145	15.89	16.5	15.816	15.942	16.05	16.275	16.52	16.95	16.757	15.88	15.628	-0.310000000000001	0.0381895133259287	0.0381895133259287	1.0469530684541	down	-0.277833333333334	0.2675438575897	0.2675438575897	0.68560310676234	unchanged
Meta_563	LPC 19:0_sn2		7.721	538.3869	[M+H]+	Positive	19.792	19.277	19.5	19.545	19.62	19.825	19.091	18.546	19.569	19.06	19.36	18.956	18.896	19.34	19.408	19.318	18.741	18.714	0.496166666666667	0.0171473034013422	0.0171473034013422	1.19548613477155	up	0.0274999999999999	0.890193597270725	0.890193597270725	0.118956897468894	unchanged
Meta_564	LPC 20:5_sn1	HMDB0010397	6.798	542.32428	[M+H]+	Positive	17.412	18.058	17.187	18.138	17.488	18.179	18.029	17.881	18.66	18.338	17.542	17.728	18.071	17.068	18.41	18.818	17.215	17.353	-0.286000000000001	0.266644931124464	0.266644931124464	0.605144794283997	unchanged	0.207166666666666	0.555455937064147	0.555455937064147	0.375896341117026	unchanged
Meta_565	LPC 20:5_sn2	HMDB0010397	6.556	542.3244	[M+H]+	Positive	12.273	13.141	13.159	14.408	12.972	12.871	13.906	14.158	13.762	13.783	13.789	13.119	14.16	13.553	13.718	13.975	13.7	12.55	-0.615499999999999	0.0934008392422844	0.0934008392422844	0.885401397347643	unchanged	0.1435	0.607992823820139	0.607992823820139	0.326381356248164	unchanged
Meta_566	LPC 20:4_sn1	HMDB0010395	6.95	544.33948	[M+H]+	Positive	21.986	21.946	22.127	22.206	21.913	22.081	22.285	21.988	22.667	22.367	22.54	22.103	22.669	22.336	22.835	22.78	22.302	22.066	-0.281833333333331	0.0440588412690623	0.0440588412690623	1.04832343511382	down	-0.173000000000002	0.315979914913522	0.315979914913522	0.580017672376345	unchanged
Meta_567	LPC 20:3_sn2	HMDB0010393	7.073	546.35565	[M+H]+	Positive	20.28	20.134	20.265	20.584	20.031	20.462	21.146	20.761	21.437	20.926	20.956	21.007	21.069	20.507	21.566	21.329	20.669	20.481	-0.746166666666667	0.000155671257905006	0.000155671257905006	1.51189113453878	down	0.102	0.638171547903061	0.638171547903061	0.290625811204128	unchanged
Meta_568	LPC 20:2_sn1	HMDB0010392	7.276	548.37109	[M+H]+	Positive	18.485	18.538	18.467	18.705	18.353	18.854	18.758	18.896	19.139	18.534	18.546	18.46	18.721	18.508	19.356	19.16	18.335	18.142	-0.155166666666666	0.262620449605195	0.262620449605195	0.627290002195207	unchanged	0.0184999999999995	0.935378583762499	0.935378583762499	0.0508561360853893	unchanged
Meta_569	LPC 20:1_sn2	HMDB0010391	7.459	550.38635	[M+H]+	Positive	14.883	14.507	14.686	14.971	14.687	14.939	15.078	15.25	15.579	14.872	15.565	15.147	15.651	15.611	15.631	15.485	15.088	15.203	-0.469666666666667	0.00778253100176384	0.00778253100176384	1.28224903413236	down	-0.196333333333333	0.222873840628249	0.222873840628249	0.714800658292907	unchanged
Meta_57	L-Proline	HMDB0000162	0.954	116.07083	[M+H]+	Positive	19.686	19.749	20.412	19.765	19.97	19.992	20.238	19.825	20.243	19.954	20.153	19.923	21.185	20.376	20.093	21.185	21.34	20.551	-0.126999999999999	0.359074906618694	0.359074906618694	0.498962725333456	unchanged	-0.732333333333337	0.0159483736856398	0.0159483736856398	1.41434907834094	down
Meta_570	LPC 20:1_sn1	HMDB0010391	7.559	550.38678	[M+H]+	Positive	18.342	18.278	18.591	18.531	18.449	18.581	18.874	18.871	19.099	18.5	18.964	19.021	19.083	19.221	19.444	19.033	18.974	18.785	-0.426166666666667	0.00257831100853412	0.00257831100853412	1.3920373813575	down	-0.201833333333333	0.138552512411675	0.138552512411675	0.888473199565256	unchanged
Meta_571	LPC 20:0_sn2	HMDB0010390	7.818	552.40204	[M+H]+	Positive	12.985	12.516	12.973	15.503	15.135	15.059	15.324	14.514	15.767	15.44	14.963	15.074	15.518	15.033	15.216	19.124	14.931	15.285	-1.15183333333333	0.0913344156494704	0.0913344156494704	0.90489420210958	unchanged	-0.670833333333333	0.365802533742642	0.365802533742642	0.616275262587766	unchanged
Meta_572	LPC 20:0_sn1	HMDB0010390	7.929	552.40222	[M+H]+	Positive	19.584	19.508	19.307	19.591	19.452	19.66	19.515	19.307	19.816	19.838	19.491	19.446	19.63	19.555	19.606	19.125	19.26	19.423	-0.0518333333333345	0.620898511919793	0.620898511919793	0.261033024041483	unchanged	0.135666666666669	0.286063123459546	0.286063123459546	0.760234306805228	unchanged
Meta_573	FAHFA 36:3		8.291	559.474	[M-H]-	Negative_NH4HCO3	17.283	17.383	17.348	17.629	17.234	17.248	16.286	16.338	16.853	16.401	15.56	15.765	15.101	14.447	15.744	14.831	14.104	15.347	1.15366666666667	0.00120214360066541	0.00120214360066541	1.51930375047872	up	1.2715	0.00241204155114572	0.00241204155114572	1.56095227149846	up
Meta_574	Phe-DCA		6.608	562.34869	[M+Na]+	Positive	12.902	14.027	13.853	14.815	13.595	13.832	15.095	15.169	14.806	14.677	14.655	14.49	14.693	14.304	14.226	14.414	14.036	14.234	-0.978	0.00988224991952483	0.00988224991952483	1.28351283672007	down	0.497500000000001	0.00581765309972801	0.00581765309972801	1.43420802295513	up
Meta_575	LPC 22:6_sn1	HMDB0010404	7.072	568.33783	[M+H]+	Positive	18.049	18.022	17.943	18.198	17.815	18.128	18.72	18.429	18.99	18.535	18.666	18.65	18.811	18.276	19.222	18.921	18.505	18.344	-0.639166666666664	8.75688244279536e-05	8.75688244279536e-05	1.5568690525681	down	-0.0148333333333355	0.932370156749917	0.932370156749917	0.055602628709558	unchanged
Meta_576	LPC 22:6_sn2	HMDB0010404	6.901	568.33966	[M+H]+	Positive	21.709	21.485	21.789	22.126	21.603	21.758	21.519	20.936	22.124	21.849	21.689	21.314	21.589	21.394	21.8	21.679	21.05	21.245	0.173166666666667	0.39490649636734	0.39490649636734	0.504455801400771	unchanged	0.112333333333336	0.598364737721785	0.598364737721785	0.393449802178452	unchanged
Meta_577	LPC 22:5_(1)	HMDB0010402	7.065	570.35614	[M+H]+	Positive	17.212	17.882	18.108	17.989	17.465	17.932	18.437	18.291	18.801	18.445	17.944	18.557	18.486	18.808	19.237	18.702	17.925	17.931	-0.647833333333335	0.00581037052273062	0.00581037052273062	1.2832487793619	down	-0.102333333333334	0.68236321885156	0.68236321885156	0.232483276950157	unchanged
Meta_578	LPI 16:0	HMDB0061695	8.398	571.28961	[M-H]-	Negative_NH4HCO3	11.626	12.042	11.926	11.927	11.548	11.903	12.039	11.836	12.727	12.391	11.449	11.599	11.55	11.845	12.354	11.928	11.639	12.14	-0.178166666666666	0.432696025849158	0.432696025849158	0.436083160523948	unchanged	0.0975000000000001	0.686390504390705	0.686390504390705	0.32364346662613	unchanged
Meta_579	LPC 22:4_sn1	HMDB0010401	7.16	572.37103	[M+H]+	Positive	15.183	15.104	15.004	15.177	14.766	14.968	15.697	15.393	15.715	15.485	15.562	15.366	15.649	15.823	16.014	15.939	15.855	15.481	-0.502666666666666	0.000207476894123268	0.000207476894123268	1.49678048839624	down	-0.257166666666667	0.0300757802924393	0.0300757802924393	1.20845114484091	down
Meta_58	Succinic Acid	HMDB0000254	0.826	117.01823	[M-H]-	Negative_NH4HCO3	17.097	17.43	17.162	17.063	17.226	17.691	17	17.663	16.737	17.126	17.081	17.938	16.984	16.495	16.919	16.481	16.894	16.441	0.0206666666666671	0.9235314658476	0.9235314658476	0.0238846310999802	unchanged	0.555166666666665	0.030503716540876	0.030503716540876	1.18963242078894	up
Meta_580	LPC 22:1	HMDB0010399	7.94	578.41833	[M+H]+	Positive	15.941	15.882	16.051	16.037	15.958	16.341	16.382	16.602	16.818	16.56	16.923	16.794	17.042	16.674	17.029	16.535	16.792	16.479	-0.644833333333335	0.000133096398071528	0.000133096398071528	1.5471805024942	down	-0.0786666666666669	0.55250168247971	0.55250168247971	0.337731799406116	unchanged
Meta_581	LPC 22:0	HMDB0010398	8.353	580.4342	[M+H]+	Positive	17.08	16.994	16.923	17.039	17.058	17.144	16.728	16.724	17.068	16.97	16.893	16.878	16.892	17.181	17.169	16.788	16.778	16.692	0.162833333333332	0.0331283309853967	0.0331283309853967	1.08660052916419	up	-0.0398333333333341	0.705408155985199	0.705408155985199	0.159484058561805	unchanged
Meta_582	Bilirubin (Z,Z)	HMDB0000054	6.227	585.27124	[M+H]+	Positive	14.394	14.329	13.894	10.857	13.483	14.407	14.711	14.5	13.544	13.576	14.234	13.554	13.549	13.877	14.814	13.62	14.933	15.315	-0.459166666666668	0.471626685813407	0.471626685813407	0.439489011109029	unchanged	-0.331499999999998	0.403112119595312	0.403112119595312	0.529853832234033	unchanged
Meta_583	Bilirubin (E,E)	HMDB0240584	5.677	585.27161	[M+H]+	Positive	13.078	13.019	12.516	12.456	10.335	13.293	13.304	12.999	12.45	12.369	12.992	12.401	12.281	12.74	12.965	12.526	13.23	13.948	-0.302999999999999	0.543740540643924	0.543740540643924	0.348739026568868	unchanged	-0.195833333333335	0.517564869990371	0.517564869990371	0.420368375487257	unchanged
Meta_584	LPI 18:2	HMDB0240597	8.249	595.29004	[M-H]-	Negative_NH4HCO3	14.669	14.7	14.734	15.044	14.817	14.793	15.09	14.909	16.096	15.554	14.441	14.427	14.222	13.5	14.567	14.309	13.469	14.064	-0.293333333333333	0.325649124981178	0.325649124981178	0.545885425973068	unchanged	1.06433333333333	0.00943121083334774	0.00943121083334774	1.43568674643187	up
Meta_585	LPC 24:6		7.084	596.37073	[M+H]+	Positive	13.696	13.436	13.92	14.114	13.27	13.657	14.277	14.008	14.439	14.374	13.623	14.496	14.003	14.363	14.699	14.111	13.864	13.935	-0.520666666666665	0.0183545353737453	0.0183545353737453	1.11615564795683	down	0.0403333333333329	0.833469964458378	0.833469964458378	0.157770453739257	unchanged
Meta_586	LPI 18:1	HMDB0061693	8.478	597.30591	[M-H]-	Negative_NH4HCO3	11.276	11.602	11.52	11.952	11.352	11.578	12.431	12.514	13.489	12.828	12.214	11.647	11.596	11.356	12.204	12.234	11.428	12.265	-0.973833333333333	0.00987607165821912	0.00987607165821912	1.29827945212116	down	0.673333333333334	0.0561538215417055	0.0561538215417055	1.14354872734837	unchanged
Meta_587	LPC 24:5		7.264	598.3866	[M+H]+	Positive	12.91	13.085	13.069	13.711	12.759	13.085	13.26	13.139	13.095	13.302	13.176	13.395	12.851	12.843	12.879	13.044	12.498	13.05	-0.124666666666666	0.407233866720686	0.407233866720686	0.432981088303725	unchanged	0.366999999999999	0.00467418228231179	0.00467418228231179	1.48184625569739	up
Meta_588	LPC 24:4		7.449	600.4035	[M+H]+	Positive	13.153	13.057	13.006	13.421	12.934	13.156	13.227	13.304	13.695	13.192	13.584	13.138	13.501	13.104	13.602	13.378	12.522	13.314	-0.2355	0.0725481409153618	0.0725481409153618	0.935356427049177	unchanged	0.119833333333334	0.533479121086776	0.533479121086776	0.427282472741619	unchanged
Meta_589	LPC 24:2		7.998	604.43378	[M+H]+	Positive	14.167	13.747	13.989	13.99	13.841	14.073	13.336	13.714	13.745	13.361	13.564	13.463	13.794	13.711	13.951	13.555	13.428	13.68	0.437333333333333	0.000989792972031487	0.000989792972031487	1.41491883074655	up	-0.156000000000001	0.160848513477828	0.160848513477828	0.788037904702945	unchanged
Meta_59	2-Hydroxy-2-methylbutyric acid	HMDB0001987	1.221	117.05466	[M-H]-	Negative_NH4HCO3	16.412	16.962	17.236	16.369	16.035	16.837	16.738	16.499	16.653	16.345	16.994	17.03	16.961	17.134	16.693	16.738	16.721	16.678	-0.0679999999999978	0.75686414882693	0.75686414882693	0.194366947572947	unchanged	-0.111000000000001	0.428189890580101	0.428189890580101	0.527688778068856	unchanged
Meta_590	LPC 24:1	HMDB0010406	8.355	606.44958	[M+H]+	Positive	16.08	15.95	15.905	16.002	16.019	16.251	16.108	16.051	16.381	16.159	16.397	16.439	16.401	16.332	16.597	16.248	16.273	16.258	-0.221333333333334	0.0282363415109611	0.0282363415109611	1.11006066071965	down	-0.0956666666666699	0.302574649159534	0.302574649159534	0.610569564015425	unchanged
Meta_591	LPC 24:0_sn1	HMDB0010405	8.819	608.46539	[M+H]+	Positive	17.095	16.955	16.968	16.815	17.036	16.732	16.376	16.392	16.574	16.495	16.534	16.238	16.537	17.018	16.926	16.51	16.48	16.588	0.498666666666665	6.11005773472638e-05	6.11005773472638e-05	1.55648593531701	up	-0.241666666666667	0.0571249915541227	0.0571249915541227	1.04202924554963	unchanged
Meta_592	LPC 24:0_sn2		8.691	608.46552	[M+H]+	Positive	13.15	12.898	13.241	12.948	13.116	12.916	12.874	12.486	12.855	12.807	12.925	12.308	12.939	13.49	13.213	12.547	12.827	12.688	0.335666666666667	0.0218191393728473	0.0218191393728473	1.17148311100994	up	-0.2415	0.201390349926156	0.201390349926156	0.687602247246346	unchanged
Meta_593	Glutathione Disulfide (GSSG)	HMDB0003337	1.013	613.16016	[M+H]+	Positive	13.905	13.176	13.49	14.83	14.421	13.931	13.566	14.374	14.038	13.756	13.696	14.011	13.732	14.155	13.813	14.135	13.98	13.891	0.0519999999999996	0.854245958563855	0.854245958563855	0.119010625931248	unchanged	-0.0441666666666674	0.758140207737382	0.758140207737382	0.228873998785304	unchanged
Meta_594	Heme	HMDB0003178	6.511	616.17725	[M+H]+	Positive	14.094	12.144	13.553	19.71	18.296	12.581	13.717	16.103	14.511	12.603	13.59	13.399	12	12.276	12.1	10.585	13.033	10.695	1.07583333333333	0.46361306700796	0.46361306700796	0.432894321925223	unchanged	2.20566666666667	0.00603133756297248	0.00603133756297248	1.42786460335817	up
Meta_595	LPI 20:4	HMDB0061690	8.172	619.29016	[M-H]-	Negative_NH4HCO3	12.379	12.419	12.215	12.486	11.947	12.012	13.121	12.405	13.513	13.258	12.747	12.379	12.799	11.852	12.78	12.515	11.448	12.047	-0.660833333333333	0.0162348446081237	0.0162348446081237	1.19390742891023	down	0.663666666666666	0.0479866434630889	0.0479866434630889	1.1707390470621	up
Meta_596	LPI 20:3		8.375	621.3056	[M-H]-	Negative_NH4HCO3	11.748	12.114	12.369	12.607	11.829	12.129	13.465	13.067	14.264	13.77	13.126	12.712	12.933	11.861	13.22	12.829	11.593	12.518	-1.268	0.00129380464865897	0.00129380464865897	1.43476089124159	down	0.908333333333331	0.0257544625637935	0.0257544625637935	1.27799389622008	up
Meta_597	LPC 26:2		8.406	632.46503	[M+H]+	Positive	12.113	12.049	12.224	12.042	11.697	12.076	11.295	11.509	11.391	10.98	11.172	10.885	11.448	11.343	11.773	11.807	11.213	11.483	0.828166666666666	7.22634832724691e-05	7.22634832724691e-05	1.55799620340769	up	-0.305833333333332	0.0503544904310154	0.0503544904310154	1.11631775601184	unchanged
Meta_598	LPC 26:1	HMDB0029220	8.812	634.47998	[M+H]+	Positive	12.707	12.519	12.418	12.587	12.678	12.274	12.383	12.511	12.646	12.709	12.832	12.436	12.671	12.847	13.207	12.939	12.938	12.666	-0.0556666666666672	0.579408949061141	0.579408949061141	0.303530062986813	unchanged	-0.291833333333333	0.0231359512522171	0.0231359512522171	1.22021314130717	down
Meta_599	LPI 22:6		8.22	643.29028	[M-H]-	Negative_NH4HCO3	11.223	11.45	11.539	11.831	11.362	11.141	12.319	11.421	13.103	12.59	12.057	11.367	11.937	10.667	11.975	11.404	10.978	10.997	-0.718500000000001	0.0480565114045073	0.0480565114045073	1.03733955402766	down	0.816500000000001	0.0446625874092064	0.0446625874092064	1.19410387415626	up
Meta_6	Glycine	HMDB0000123	1.069	76.03998	[M+H]+	Positive	16.3	16.231	15.904	15.967	16.167	15.8	16.333	16.267	16.531	16.655	16.873	16.513	15.822	16.753	16.453	16.104	16.333	16.381	-0.467166666666664	0.00323749676160613	0.00323749676160613	1.33745412876608	down	0.221	0.194508550470407	0.194508550470407	0.817677397800283	unchanged
Meta_60	2-Hydroxyisovaleric acid	HMDB0000407	3.072	117.05486	[M-H]-	Negative_FA	20.159	20.34	20.565	19.889	19.823	20.353	20.384	20.114	20.328	20.076	20.581	20.509	20.515	20.838	20.303	20.493	20.215	20.408	-0.143833333333333	0.345015889782989	0.345015889782989	0.537621847345792	unchanged	-0.129999999999999	0.310170114931163	0.310170114931163	0.637828157731206	unchanged
Meta_600	NAGlySer 15:0/17:0		10.088	653.51648	[M-H]-	Negative_NH4HCO3	11.58	12.817	9.895	8.774	13.011	12.465	11.162	12.338	12.654	11.332	13.077	12.429	11.873	12.195	11.763	12.863	12.121	13.172	-0.741666666666667	0.368322900845085	0.368322900845085	0.558015319042478	unchanged	-0.165833333333334	0.676845134629189	0.676845134629189	0.297857414431277	unchanged
Meta_601	SM 32:2;O2		8.587	673.52905	[M+H]+	Positive	13.484	13.169	13.56	13.328	13.399	13.453	16.094	16.189	16.487	16.014	17.035	15.722	16.29	16.211	16.852	16.566	16.223	16.104	-2.858	7.05180963955825e-06	7.05180963955825e-06	1.69120072096881	down	-0.1175	0.604445020162112	0.604445020162112	0.303961449355119	unchanged
Meta_602	SM 32:1;O2		9.045	675.5434	[M+H]+	Positive	17.062	16.972	16.973	17.006	17.192	17.046	19.626	19.527	19.801	19.698	20.065	19.168	19.909	20.005	20.168	19.843	19.636	19.972	-2.60566666666667	1.29187168073186e-06	1.29187168073186e-06	1.70731308155429	down	-0.274666666666665	0.0881212051823754	0.0881212051823754	0.936259266661656	unchanged
Meta_603	SM 33:1;O2|SM 17:1;O2/16:0		9.313	689.55914	[M+H]+	Positive	18.691	18.451	18.45	18.665	18.721	18.654	18.532	18.13	18.656	18.49	18.815	17.905	18.468	18.71	18.942	18.215	18.291	18.51	0.184000000000001	0.256938126015801	0.256938126015801	0.643726597175153	unchanged	-0.101333333333333	0.580478370768786	0.580478370768786	0.254049088544837	unchanged
Meta_604	SM 34:2;O2|SM 18:2;O2/16:0	HMDB0240638	9.073	701.55939	[M+H]+	Positive	20.018	20.042	20.294	19.988	20.139	20.334	20.092	20.024	20.378	20.061	20.737	19.839	20.198	20.368	20.604	20.222	20.246	20.198	-0.0526666666666635	0.724950794007768	0.724950794007768	0.221737353672349	unchanged	-0.117500000000003	0.445798686542185	0.445798686542185	0.430230292373735	unchanged
Meta_605	SM 34:1;O2|SM 18:1;O2/16:0	HMDB0010169	9.614	703.57513	[M+H]+	Positive	21.23	21.24	21.031	20.914	21.082	20.904	21.249	21.049	21.203	21.166	21.524	20.716	21.401	21.83	21.724	21.479	21.374	21.647	-0.0843333333333334	0.51520508052998	0.51520508052998	0.372456702825816	unchanged	-0.424666666666663	0.010652832617354	0.010652832617354	1.32600115923239	down
Meta_606	SM 34:0;O2		9.874	705.59033	[M+H]+	Positive	17.877	17.976	17.778	17.725	17.851	17.669	18.161	18.073	17.895	18.165	17.953	17.488	18.076	18.42	18.283	17.96	18.013	18.088	-0.143166666666669	0.247034901002155	0.247034901002155	0.636412538751274	unchanged	-0.184166666666666	0.178271410415504	0.178271410415504	0.731771602724931	unchanged
Meta_607	PC 30:0|PC 14:0_16:0	HMDB0007869	9.496	706.53839	[M+H]+	Positive	15.386	15.438	15.179	14.928	15.467	14.856	19.025	19.007	18.355	18.342	18.583	18.336	18.673	19.173	18.879	18.311	18.762	18.528	-3.399	4.59510809538251e-09	4.59510809538251e-09	1.70593270161579	down	-0.113	0.546202745972436	0.546202745972436	0.366301137217864	unchanged
Meta_609	PE 34:2|PE 16:0_18:2	HMDB0008928	9.652	716.52301	[M+H]+	Positive	12.898	12.814	13.059	12.983	13.372	13.723	13.044	13.329	12.243	12.418	11.755	13.846	12.826	14.422	12.627	12.03	13.094	13.249	0.369	0.320524348564465	0.320524348564465	0.552080726964593	unchanged	-0.268833333333333	0.566504382270862	0.566504382270862	0.371191570147891	unchanged
Meta_61	3-hydroxy-2-ethylpropionate	HMDB0000396	2.681	117.05494	[M-H]-	Negative_FA	15.476	15.738	15.91	15.19	15.323	15.412	16.232	15.881	15.76	15.597	16.773	15.962	16.068	16.987	16.388	16.037	16.912	16.086	-0.526	0.0306921171051511	0.0306921171051511	1.10661120279739	down	-0.378833333333333	0.155745813716747	0.155745813716747	0.858087880072926	unchanged
Meta_610	SM 35:1;O2		9.909	717.59076	[M+H]+	Positive	16.119	15.796	16.017	15.798	15.976	15.841	15.229	14.723	15	14.984	15.056	14.586	15.001	15.666	15.509	14.998	15.014	14.992	0.994833333333334	1.89895806598034e-05	1.89895806598034e-05	1.63929105431724	up	-0.267000000000001	0.12321217353212	0.12321217353212	0.8535545785961	unchanged
Meta_611	PC 31:0	HMDB0007935	9.787	720.55414	[M+H]+	Positive	15.512	15.23	15.411	15.033	15.455	15.206	15.436	15.198	14.853	14.95	15.09	14.922	15.12	15.424	15.308	14.895	15.398	15.177	0.232999999999999	0.0720370634366469	0.0720370634366469	0.936627032925465	unchanged	-0.145499999999998	0.253632100692368	0.253632100692368	0.688096339286842	unchanged
Meta_612	PC 32:3		9.031	728.51746	[M+H]+	Positive	10.311	9.759	10.421	10.537	10.313	10.858	7.96	12.432	11.359	11.301	12.522	11.469	10.639	11.436	12.258	10.48	11.909	11.286	-0.807333333333332	0.293949850442172	0.293949850442172	0.628186975318379	unchanged	-0.160833333333335	0.833667803539553	0.833667803539553	0.106784094883399	unchanged
Meta_613	SM 36:2;O2|SM 18:2;O2/18:0	HMDB0240631	9.621	729.59149	[M+H]+	Positive	15.961	15.842	15.711	15.702	15.998	15.715	15.998	15.876	16.057	15.921	16.663	15.362	16.055	16.337	16.341	16.184	15.979	16.204	-0.157999999999999	0.410526719059088	0.410526719059088	0.476438720364633	unchanged	-0.203833333333334	0.300182356607219	0.300182356607219	0.601805043309698	unchanged
Meta_614	PC 32:2|PC 14:0_18:2	HMDB0007874	9.068	730.53802	[M+H]+	Positive	16.26	16.277	16.383	15.997	16.304	16.565	19.126	19.394	19.277	18.913	18.987	19.093	19.164	19.062	19.266	18.921	19.159	18.839	-2.834	1.15602387412213e-10	1.15602387412213e-10	1.7198886773878	down	0.0631666666666675	0.535853252923908	0.535853252923908	0.382167091264918	unchanged
Meta_615	SM 36:1;O2|SM 18:1;O2/18:0		10.283	731.60626	[M+H]+	Positive	18.603	18.448	18.475	18.331	18.699	18.337	18.416	17.988	18.137	18.139	18.324	17.671	18.29	18.763	18.381	18.071	18.254	18.221	0.369666666666667	0.0175586353843406	0.0175586353843406	1.19797476107636	up	-0.217500000000001	0.163162323733044	0.163162323733044	0.765998986758261	unchanged
Meta_616	PC 32:1|PC 16:0_16:1	HMDB0007969	9.499	732.55383	[M+H]+	Positive	17.8	17.838	17.876	17.818	17.632	17.969	19.687	19.667	19.883	19.647	20.126	19.841	20.048	20.234	20.311	20.06	19.975	20.067	-1.98633333333333	1.04619648409878e-08	1.04619648409878e-08	1.71309811469566	down	-0.307333333333332	0.00840748165144996	0.00840748165144996	1.39167378703656	down
Meta_617	PC 32:0|PC 16:0_16:0	HMDB0000564	10.095	734.56989	[M+H]+	Positive	19.14	19.101	19.073	18.766	19.195	18.956	19.09	18.682	18.641	18.466	18.861	18.44	18.814	19.36	18.859	18.829	19.048	19.134	0.341833333333334	0.0196730466607171	0.0196730466607171	1.15687829635826	up	-0.31066666666667	0.043105315418486	0.043105315418486	1.138582603392	down
Meta_618	PE 36:4|PE 16:0_20:4	HMDB0008937	9.481	740.52325	[M+H]+	Positive	12.123	11.936	12.444	12.626	12.496	12.874	11.626	11.515	11.337	11.167	9.736	12.85	11.804	13.903	12.006	12.173	12.455	12.172	1.04466666666667	0.0505592159515988	0.0505592159515988	1.06206317210314	unchanged	-1.047	0.0700914782737645	0.0700914782737645	1.07102225261841	unchanged
Meta_619	LNAPE 18:2/N-18:1		9.103	740.5257	[M-H]-	Negative_FA	11.755	11.772	11.896	11.34	11.459	11.795	10.911	11.987	11.408	11.732	12.33	11.542	12.381	12.398	12.317	12.448	12.077	12.606	0.017833333333332	0.937363825840851	0.937363825840851	0.00350147840562624	unchanged	-0.7195	0.0137869956423435	0.0137869956423435	1.39530487233564	down
Meta_62	2-Hydroxyvaleric acid	HMDB0001863	3.123	117.05742	[M+H]+	Positive	16.183	15.903	15.695	14.877	16.022	15.914	15.71	15.314	16.094	15.622	16.122	15.575	15.964	16.137	15.69	16.165	16.1	15.815	0.0261666666666667	0.911508949730969	0.911508949730969	0.0345770910974004	unchanged	-0.239000000000001	0.149697115559717	0.149697115559717	0.856418029498825	unchanged
Meta_620	LNAPE 18:2/N-18:0		9.567	742.54041	[M-H]-	Negative_FA	14.081	14.189	14.127	13.958	14.12	14.145	14.234	13.945	14.185	14.107	14.188	14.151	14.399	14.641	14.188	14.247	14.094	14.334	-0.0316666666666663	0.563154913613859	0.563154913613859	0.329599301944139	unchanged	-0.182166666666667	0.0754824523275005	0.0754824523275005	1.01669900313754	unchanged
Meta_621	PE 36:2|PE 18:0_18:2	HMDB0008994	10.286	744.55322	[M+H]+	Positive	13.872	13.827	14.193	13.955	14.411	14.398	14.724	15.048	13.856	13.976	12.843	15.222	14.394	15.168	13.73	13.762	13.874	14.353	-0.168833333333334	0.673524729769319	0.673524729769319	0.235926190493277	unchanged	0.0646666666666675	0.883843617254731	0.883843617254731	0.0644296145232239	unchanged
Meta_622	PC 33:2|PC 15:0_18:2	HMDB0007940	9.316	744.55438	[M+H]+	Positive	17.49	17.508	17.649	17.624	17.908	18.029	17.541	17.243	17.518	17.3	17.418	17.299	17.495	17.37	17.555	17.359	17.405	17.24	0.314833333333336	0.0158844292792687	0.0158844292792687	1.19617831109788	up	-0.0175000000000018	0.802424770324063	0.802424770324063	0.130902251055381	unchanged
Meta_623	LNAPE 18:1/N-18:0		10.074	744.55981	[M-H]-	Negative_FA	13.458	13.407	13.416	13.199	13.169	13.57	13.508	13.477	13.499	13.566	13.71	13.583	13.743	14.052	13.926	13.923	13.764	14.02	-0.187333333333333	0.0330511306780861	0.0330511306780861	1.11005802817036	down	-0.3475	0.000405517008823744	0.000405517008823744	1.66645642122319	down
Meta_624	PE 36:1		11.709	746.5694	[M+H]+	Positive	11.565	11.698	12.875	12.294	12.694	12.7	10.816	12.393	10.478	11.037	7.996	11.504	10.338	10.093	11.317	10.52	9.628	10.624	1.60033333333333	0.0458127132651283	0.0458127132651283	1.06646158590869	up	0.284000000000001	0.675556631280359	0.675556631280359	0.251805759786297	unchanged
Meta_625	PC 33:1		9.786	746.56958	[M+H]+	Positive	16.57	16.453	16.76	16.329	16.525	16.71	17.071	16.991	17.232	16.859	17.103	17.238	17.279	17.564	17.613	17.427	17.204	17.235	-0.5245	0.000149165653884482	0.000149165653884482	1.53377718393412	down	-0.304666666666666	0.00854393718561371	0.00854393718561371	1.40010639765507	down
Meta_626	PC 33:0_2		10.348	748.58502	[M+H]+	Positive	13.307	12.699	13.065	13.04	13.065	13.002	14.231	13.854	13.925	13.466	13.756	13.873	13.874	14.486	14.343	14.101	14.226	13.886	-0.821166666666667	0.00010280673427882	0.00010280673427882	1.53486976893239	down	-0.301833333333333	0.0606690629491895	0.0606690629491895	1.10215558684383	unchanged
Meta_627	PC 33:0		10.588	748.58508	[M+H]+	Positive	15.291	14.819	15.038	14.797	15.13	14.886	14.517	13.685	14.206	13.782	13.837	13.424	13.826	14.644	14.234	14.018	14.103	13.925	1.085	0.000415370035523715	0.000415370035523715	1.54267228152861	up	-0.2165	0.304035753500359	0.304035753500359	0.594988269824443	unchanged
Meta_628	PC 34:5		8.637	752.5199	[M+H]+	Positive	10.843	9.961	10.674	8.707	10.615	8.444	11.554	11.965	11.633	11.757	9.568	11.282	11.674	10.481	11.983	12.121	11.905	10.455	-1.41916666666667	0.0300907946595507	0.0300907946595507	1.07504993298134	down	-0.143333333333334	0.768751242734148	0.768751242734148	0.199376531315565	unchanged
Meta_629	PC 34:4		8.936	754.53851	[M+H]+	Positive	13.921	13.773	13.828	13.564	14.305	14.169	16.909	16.895	16.631	16.639	17.086	16.529	17.164	16.883	17.425	16.935	17.187	16.249	-2.85483333333334	3.94197993510893e-09	3.94197993510893e-09	1.70938711375151	down	-0.19233333333333	0.335336336767578	0.335336336767578	0.598833408878485	unchanged
Meta_63	Aminomalonic Acid	HMDB0001147	1.312	118.02186	[M-H]-	Negative_FA	14.498	14.619	14.347	14.33	14.657	14.891	14.415	15.003	14.471	14.557	14.622	15.098	14.44	14.213	14.466	14.067	14.328	14.127	-0.137333333333332	0.36919573638609	0.36919573638609	0.535086542343935	unchanged	0.420833333333333	0.0142725405377208	0.0142725405377208	1.32675310413314	up
Meta_630	PC 34:3|PC 16:1_18:2	HMDB0008006	9.095	756.5542	[M+H]+	Positive	18.967	19.17	19.336	18.821	19.014	19.178	19.167	19.485	19.125	18.643	19.694	19.455	19.782	19.65	19.71	19.799	19.652	19.744	-0.180499999999999	0.318229987776007	0.318229987776007	0.595023924524721	unchanged	-0.461333333333336	0.027686485036237	0.027686485036237	1.38475615016176	down
Meta_631	PC 34:2|PC 16:1_18:1	HMDB0008005	9.569	758.56885	[M+H]+	Positive	22.571	22.676	22.586	22.531	22.694	22.692	22.665	22.431	22.733	22.456	22.814	22.534	22.781	22.935	22.743	22.727	22.561	22.791	0.0195000000000007	0.788150612466301	0.788150612466301	0.12804868819505	unchanged	-0.150833333333335	0.0920681864178485	0.0920681864178485	0.955964546298577	unchanged
Meta_632	SM 38:1;O2	HMDB0001348	12.038	759.63672	[M+H]+	Positive	16.656	16.757	16.498	16.389	16.963	16.58	16.986	15.119	16.491	16.839	16.924	15.671	16.627	16.999	16.591	16.035	16.432	15.744	0.302166666666668	0.390598735281091	0.390598735281091	0.50842815069216	unchanged	-0.0663333333333362	0.859988983336379	0.859988983336379	0.0446771543207233	unchanged
Meta_633	PC 34:1|PC 16:0_18:1	HMDB0007972	10.079	760.58478	[M+H]+	Positive	21.549	21.544	21.758	21.391	21.567	21.553	21.792	21.572	21.968	21.685	22.082	21.854	22.076	22.482	22.312	22.16	21.973	22.349	-0.265166666666666	0.017055874043277	0.017055874043277	1.19004685692033	down	-0.399833333333334	0.00413376867332404	0.00413376867332404	1.44408718156688	down
Meta_634	PC 34:0		11.515	762.60077	[M+H]+	Positive	18.892	18.744	18.746	18.445	18.733	18.608	18.824	17.801	18.205	18.067	18.136	17.968	18.176	18.814	18.321	18.083	18.189	18.213	0.527833333333334	0.0123217323516748	0.0123217323516748	1.27787897939976	up	-0.1325	0.478241042091184	0.478241042091184	0.414681725230853	unchanged
Meta_635	PE 38:6|PE 18:2_20:4	HMDB0009102	9.292	764.52319	[M+H]+	Positive	12.906	12.405	12.857	13.119	13.188	13.875	11.218	10.798	10.605	10.043	10.389	12.958	11.642	14.547	12.86	12.466	13.336	13	2.0565	0.00304670821968482	0.00304670821968482	1.40435515292724	up	-1.97333333333333	0.00665366384182121	0.00665366384182121	1.44994344352314	down
Meta_636	PE 38:5|PE 18:1_20:4	HMDB0009069	9.322	766.53583	[M+H]+	Positive	15.474	15.416	15.459	15.404	15.732	15.773	15.357	14.834	15.284	15.028	14.935	15.002	15.051	15.365	14.965	14.855	15	14.973	0.469666666666665	0.00151786332119592	0.00151786332119592	1.40595454889275	up	0.0385000000000009	0.732694301615862	0.732694301615862	0.257029415694342	unchanged
Meta_637	PE 38:4|PE 18:0_20:4	HMDB0009003	10.037	768.55341	[M+H]+	Positive	12.823	12.404	12.583	12.386	13.008	12.75	12.194	11.711	11.2	11.556	9.521	12.94	12.263	13.704	11.92	12.389	12.522	12.318	1.13866666666667	0.0594902157041376	0.0594902157041376	1.05091042658932	unchanged	-0.999000000000001	0.0990047860073945	0.0990047860073945	1.01154737905801	unchanged
Meta_638	PC 35:4|PC 15:0_20:4	HMDB0007949	9.168	768.55432	[M+H]+	Positive	14.368	14.189	14.446	13.988	14.159	14.595	14.426	14.162	14.298	14.281	14.854	14.282	15.109	14.965	15.336	15.042	15.252	14.294	-0.093	0.505064607012718	0.505064607012718	0.382366039210863	unchanged	-0.615833333333333	0.00845748539494666	0.00845748539494666	1.41253357929337	down
Meta_639	LNAPE 20:3/N-18:0		9.688	768.55865	[M-H]-	Negative_FA	11.911	11.801	12.053	11.88	11.379	11.897	12.635	12.292	12.44	12.211	12.348	12.622	12.686	12.557	12.602	12.749	12.709	12.42	-0.6045	0.000571228490783642	0.000571228490783642	1.45808789399177	down	-0.195833333333333	0.0506976856677615	0.0506976856677615	1.19103127774757	unchanged
Meta_64	ALLOTHREONINE	HMDB00004041	0.947	118.05	[M-H]-	Negative_NH4HCO3	13.169	12.987	13.589	13.172	13.343	13.148	13.875	13.61	13.414	13.547	13.499	13.136	14.069	13.666	13.419	13.915	13.984	13.607	-0.278833333333333	0.0584416173713098	0.0584416173713098	0.945688258941075	unchanged	-0.263166666666667	0.0948391663330988	0.0948391663330988	0.978603279399912	unchanged
Meta_640	PC 35:3		9.33	770.56982	[M+H]+	Positive	15.789	15.843	15.943	15.796	15.954	16.367	15.802	15.385	15.706	15.255	15.532	15.502	15.783	15.583	15.916	15.858	15.802	15.428	0.418333333333333	0.00612748079891997	0.00612748079891997	1.26632913867808	up	-0.198	0.106845479046189	0.106845479046189	0.978757821209721	unchanged
Meta_641	LNAPE 18:2/N-20:0		10.188	770.56995	[M-H]-	Negative_FA	13.57	13.748	13.735	13.535	13.703	13.706	13.981	13.858	14.17	13.782	13.766	13.758	14.025	14.294	13.887	13.991	13.701	14.122	-0.219666666666669	0.0205740914616728	0.0205740914616728	1.182921749084	down	-0.1175	0.29415663071148	0.29415663071148	0.594675031800597	unchanged
Meta_642	PC 35:1		10.558	774.60065	[M+H]+	Positive	17.464	17.19	17.446	17.174	17.265	17.23	17.484	17.09	17.659	17.147	17.32	17.261	17.285	18.04	17.951	17.707	17.343	17.455	-0.032	0.760786241767163	0.760786241767163	0.158832224508968	unchanged	-0.303333333333335	0.0859418042835623	0.0859418042835623	0.989396985938215	unchanged
Meta_643	PC 36:5|PC 16:1_20:4	HMDB0008015	9.078	780.55365	[M+H]+	Positive	17.308	18.206	17.214	17.261	17.478	18.163	17.553	17.196	17.873	17.639	17.486	17.534	18.036	17.855	17.979	18.524	17.723	18.035	0.0581666666666685	0.786988357888106	0.786988357888106	0.117457166985533	unchanged	-0.4785	0.00786501510319203	0.00786501510319203	1.4001239059417	down
Meta_644	PC 36:4|PC 16:0_20:4	HMDB0007982	9.417	782.56909	[M+H]+	Positive	20.836	20.976	20.98	20.817	20.767	20.843	21.082	20.68	21.229	21.053	21.414	20.926	21.521	21.744	21.572	21.559	21.51	21.468	-0.194166666666668	0.123046475245652	0.123046475245652	0.84905751600482	unchanged	-0.498333333333335	0.00333739376659173	0.00333739376659173	1.55274451585671	down
Meta_645	PC 36:4|PC 18:2_18:2	HMDB0008138	9.15	782.56946	[M+H]+	Positive	19.877	19.938	19.95	19.778	20.194	20.435	19.928	20.035	20.032	19.642	19.74	19.79	19.88	19.809	19.626	19.777	19.184	19.393	0.1675	0.193578035070593	0.193578035070593	0.667213027888357	unchanged	0.249666666666666	0.0886767269432511	0.0886767269432511	1.00506477392228	unchanged
Meta_646	Flavin Adenine Dinucleotide	HMDB0001248	4.101	784.15155	[M-H]-	Negative_NH4HCO3	6.76	6.086	6.073	7.099	6.961	9.184	6.166	8.349	7.376	5.91	8.222	6.169	7.813	8.916	6.606	7.088	6.418	6.864	-0.00483333333333302	0.994185180763211	0.994185180763211	0.0408899419874067	unchanged	-0.252166666666667	0.677607340826094	0.677607340826094	0.239992352459163	unchanged
Meta_647	PC 36:3|PC 16:0_20:3	HMDB0007981	9.682	784.58478	[M+H]+	Positive	20.024	20.065	20.174	19.946	19.92	19.995	20.33	19.948	20.661	20.29	20.559	20.372	20.53	20.796	20.705	20.816	20.414	20.719	-0.339333333333332	0.0183517625900185	0.0183517625900185	1.21871428002675	down	-0.303333333333335	0.033654857165628	0.033654857165628	1.18588589278295	down
Meta_648	SM 40:2;O2|SM 18:2;O2/22:0	HMDB0240633	11.793	785.6532	[M+H]+	Positive	18.32	18.246	16.842	17.819	18.738	18.404	19.06	19.329	19.263	18.719	20.673	19.137	20.021	20.472	20.209	19.626	19.854	20.215	-1.302	0.00725335327884146	0.00725335327884146	1.27957887843117	down	-0.702666666666666	0.0533462323522857	0.0533462323522857	1.13112212641285	unchanged
Meta_649	PC 36:2|PC 18:0_18:2	HMDB0008039	10.17	786.60077	[M+H]+	Positive	22.228	22.3	22.178	22.036	22.26	22.232	22.588	22.488	22.631	22.294	22.586	22.474	22.496	22.918	22.536	22.452	22.204	22.788	-0.304500000000001	0.00081056753334125	0.00081056753334125	1.46989039737564	down	-0.0554999999999986	0.644197383472964	0.644197383472964	0.265225123666115	unchanged
Meta_65	N-Acetylglycine	HMDB0000532	1.069	118.05016	[M+H]+	Positive	16.379	15.999	15.749	15.742	16.05	15.315	16.242	16.664	16.677	17.066	17.232	16.925	14.966	17.096	16.033	15.637	16.474	16.055	-0.928666666666668	0.00110601053014873	0.00110601053014873	1.41663763385835	down	0.7575	0.053342254132172	0.053342254132172	1.15065895469882	unchanged
Meta_650	PC 36:1|PC 18:0_18:1	HMDB0008038	11.448	788.61597	[M+H]+	Positive	20.95	21.026	20.96	20.665	20.851	20.655	21.753	21.607	21.861	21.493	21.8	21.5	21.605	22.248	22.065	21.727	21.459	21.967	-0.817833333333333	4.29515201789266e-06	4.29515201789266e-06	1.63488227117526	down	-0.176166666666667	0.239192367293469	0.239192367293469	0.680539804965826	unchanged
Meta_651	PE 40:7|PE 18:1_22:6	HMDB0009078	9.172	790.53558	[M+H]+	Positive	11.51	11.284	11.735	11.529	11.359	11.668	11.299	11.029	11.505	11.674	12.436	11.776	12.751	12.687	12.779	12.588	12.866	11.721	-0.105666666666666	0.630164168046876	0.630164168046876	0.268255064907776	unchanged	-0.945500000000001	0.00488755612269412	0.00488755612269412	1.44521664438205	down
Meta_652	PC 35:2		9.856	794.56677	[M+Na]+	Positive	16.512	16.416	16.464	16.321	16.691	16.811	15.802	15.52	15.771	15.479	15.734	15.58	15.712	15.895	15.544	15.588	15.26	15.576	0.888166666666667	4.2032076254917e-06	4.2032076254917e-06	1.63264886237966	up	0.0518333333333327	0.625427127936997	0.625427127936997	0.329124717190765	unchanged
Meta_653	PC 37:2|PC 19:0_18:2	HMDB0256163	10.727	800.61652	[M+H]+	Positive	19.183	19.032	18.987	19.261	19.373	19.499	18.648	18.011	18.805	18.551	18.753	18.193	18.199	18.91	18.298	18.324	17.928	18.215	0.728999999999999	0.00131739615742053	0.00131739615742053	1.44299030563982	up	0.181166666666666	0.35398802611427	0.35398802611427	0.622704341757619	unchanged
Meta_654	PC 38:7_2		8.942	804.55371	[M+H]+	Positive	15.015	14.697	14.859	14.493	14.714	14.789	14.827	14.164	15.198	14.917	15.287	14.629	15.182	15.602	15.471	15.397	15.306	14.898	-0.0758333333333336	0.689051738167327	0.689051738167327	0.220533670007543	unchanged	-0.472333333333333	0.0408962988588643	0.0408962988588643	1.13646348070283	down
Meta_655	PC 38:6|PC 16:0_22:6	HMDB0007991	9.234	806.56891	[M+H]+	Positive	20.798	20.783	20.849	20.689	20.826	20.778	20.526	20.056	20.649	20.578	20.831	20.333	20.68	21.242	20.918	20.865	20.733	20.94	0.291666666666668	0.0449226976873001	0.0449226976873001	1.10206990336325	up	-0.400833333333335	0.0162919501894479	0.0162919501894479	1.2690425751255	down
Meta_656	PC 38:6|PC 18:2_20:4	HMDB0008147	9.015	806.56958	[M+H]+	Positive	18.224	18.444	18.167	18.213	18.099	18.625	18.101	17.852	18.252	18.048	18.265	18.09	18.601	18.433	18.561	18.751	18.262	17.898	0.193999999999999	0.0884949657310865	0.0884949657310865	0.868252047321449	unchanged	-0.316333333333333	0.0544031908096065	0.0544031908096065	1.13386754396663	unchanged
Meta_657	PC 38:5|PC 18:1_20:4	HMDB0008114	9.409	808.58502	[M+H]+	Positive	17.981	18.31	18.217	17.782	17.929	18.085	18.231	17.799	18.209	17.874	18.523	18.084	18.867	19.042	19.195	19.167	18.89	18.799	-0.0693333333333364	0.616050635959364	0.616050635959364	0.303506563406009	unchanged	-0.873333333333331	0.000100774676401809	0.000100774676401809	1.75759530285735	down
Meta_658	PC 38:4|PC 18:0_20:4	HMDB0008048	9.965	810.60083	[M+H]+	Positive	20.401	20.583	20.224	20.097	20.199	20.101	20.536	20.208	20.425	20.521	20.765	20.237	20.696	21.202	20.858	20.926	20.847	20.917	-0.18116666666667	0.146584322891887	0.146584322891887	0.775826836704672	unchanged	-0.459	0.00195638871475634	0.00195638871475634	1.51874595584824	down
Meta_659	PC 38:3|PC 18:0_20:3	HMDB0008047	10.324	812.61627	[M+H]+	Positive	19.317	19.339	19.211	19.019	18.948	18.958	19.717	19.227	19.752	19.355	19.781	19.394	19.66	20.097	20.029	20.107	19.593	19.897	-0.405666666666669	0.00861809539901456	0.00861809539901456	1.24999200677378	down	-0.359500000000001	0.0229998849842214	0.0229998849842214	1.24319142857257	down
Meta_66	L-Homoserine	HMDB0000719	1.222	118.05786	[M-H]-	Negative_NH4HCO3	11.281	11.904	11.945	11.235	11.101	11.785	11.571	11.423	11.43	11.074	11.813	11.794	11.804	12.054	11.618	11.557	11.674	11.455	0.0243333333333329	0.90114445881283	0.90114445881283	0.0370442682729555	unchanged	-0.176166666666667	0.244455282527679	0.244455282527679	0.744536236017505	unchanged
Meta_660	PC 38:2		11.651	814.63202	[M+H]+	Positive	18.801	19.001	18.665	18.711	18.728	18.847	18.713	18.287	18.624	18.555	18.269	18.299	18.48	18.919	18.096	18.435	18.294	18.707	0.334333333333333	0.00700360336375751	0.00700360336375751	1.29423174665144	up	-0.0306666666666686	0.835987626402693	0.835987626402693	0.0864955825532874	unchanged
Meta_661	PC 39:5		9.669	822.60065	[M+H]+	Positive	10.839	11.159	9.81	9.757	10.032	10.8	10.406	10.355	10.934	11.032	10.908	8.811	11.498	12.184	12.085	12.481	11.744	11.824	-0.00816666666666777	0.984909610937761	0.984909610937761	0.0326777945350537	unchanged	-1.56166666666667	0.00425208520175153	0.00425208520175153	1.50121688022047	down
Meta_662	PC 39:4		10.318	824.61578	[M+H]+	Positive	15.186	15.158	14.86	15.105	14.881	15.09	14.626	13.733	14.552	14.31	14.929	14.212	14.765	15.417	15.059	15.198	14.998	14.675	0.653000000000001	0.00977479614723634	0.00977479614723634	1.31812828368473	up	-0.625	0.013161039136948	0.013161039136948	1.34180480177113	down
Meta_663	PC 40:9|PC 20:4_20:5	HMDB0008445	8.598	828.55237	[M+H]+	Positive	11.745	11.897	11.418	11.055	11.067	12.072	11.258	9.991	11.179	11.003	10.239	10.649	11.664	10.075	11.852	12.304	11.392	9.177	0.8225	0.0141354421233352	0.0141354421233352	1.19008077778369	up	-0.3575	0.524203678237428	0.524203678237428	0.418259163945958	unchanged
Meta_664	PC 40:8|PC 20:4_20:4	HMDB0008443	8.868	830.56885	[M+H]+	Positive	16.735	16.643	16.564	16.488	16.526	16.822	16.101	16.065	16.374	16.188	16.247	16.125	16.62	16.598	16.699	16.931	16.304	15.757	0.446333333333332	8.91555518150603e-05	8.91555518150603e-05	1.53368416080902	up	-0.301500000000001	0.134927762555046	0.134927762555046	0.929667066137568	unchanged
Meta_665	PC 40:7|PC 18:1_22:6	HMDB0008123	9.234	832.58521	[M+H]+	Positive	16.846	16.92	16.952	16.698	16.741	17.051	16.697	16.38	16.589	16.261	16.997	16.615	17.238	17.668	17.737	17.706	17.173	17.023	0.278166666666671	0.0483828833880028	0.0483828833880028	1.01308994705323	up	-0.834333333333333	0.000580117590537443	0.000580117590537443	1.64712905965273	down
Meta_666	PC 40:6|PC 18:0_22:6	HMDB0008057	9.736	834.60059	[M+H]+	Positive	19.098	19.199	19.014	18.845	19.052	18.806	18.613	17.969	18.697	18.658	18.588	18.403	18.415	19.19	18.601	18.939	18.287	19.035	0.514333333333333	0.00401142072606794	0.00401142072606794	1.36776306119224	up	-0.256499999999999	0.199375370894725	0.199375370894725	0.739056578543207	unchanged
Meta_667	PC 40:5	HMDB0008056	9.931	836.61597	[M+H]+	Positive	15.972	16.126	16.092	15.729	15.906	15.938	16.165	15.75	15.958	15.841	16.224	16.06	16.532	16.847	16.757	16.721	16.738	16.534	-0.0391666666666666	0.690276120843322	0.690276120843322	0.232999322767231	unchanged	-0.688500000000001	3.89819912068823e-05	3.89819912068823e-05	1.78827914155174	down
Meta_668	PC 40:4|PC 18:0_22:4	HMDB0008054	10.571	838.63098	[M+H]+	Positive	15.968	16.189	15.959	15.601	15.668	15.469	15.975	15.728	15.986	15.714	16	15.653	16.019	16.99	16.489	16.387	15.974	16.326	-0.033666666666667	0.800660693207895	0.800660693207895	0.154840919449339	unchanged	-0.5215	0.0161284059928866	0.0161284059928866	1.34298014116976	down
Meta_669	Eplerenone	HMDB0014838	6.441	851.39771	[M+H]+	Positive	14.035	14.046	14.581	13.928	14.443	14.28	14.654	14.348	14.169	14.926	15.556	13.56	13.827	15.249	14.199	15.821	14.278	15.254	-0.316666666666668	0.326231463697437	0.326231463697437	0.549102114320234	unchanged	-0.235833333333332	0.589182051459122	0.589182051459122	0.335358334315618	unchanged
Meta_67	Guanidinoacetic acid	HMDB0000128	2.037	118.06542	[M+H]+	Positive	16.043	15.51	15.937	15.85	16.099	16.098	15.769	15.824	15.817	15.736	15.793	15.895	16.358	16.351	16.268	16.605	16.41	16.54	0.117166666666666	0.263776029948536	0.263776029948536	0.641466621133189	unchanged	-0.616333333333333	1.48394124300158e-05	1.48394124300158e-05	1.87199399100865	down
Meta_670	PC 42:10|PC 20:4_22:6	HMDB0008452	8.733	854.56958	[M+H]+	Positive	14.274	14.102	13.953	14.031	13.59	14.194	13.595	13.601	14.1	13.8	13.842	13.716	14.48	14.304	14.411	14.922	14.265	13.143	0.248333333333335	0.0764891248203314	0.0764891248203314	0.910904823822752	unchanged	-0.4785	0.108630453235884	0.108630453235884	0.994297286868255	unchanged
Meta_671	PC 42:8|PC 20:2_22:6	HMDB0008354	9.288	858.59778	[M+H]+	Positive	12.58	12.27	11.876	12.348	12.22	12.872	11.519	11.102	10.203	9.368	11.199	11.036	12.515	12.223	12.471	12.862	12.23	12.329	1.62316666666667	0.00283623113714126	0.00283623113714126	1.4127991256894	up	-1.7005	0.00263034785832972	0.00263034785832972	1.67960374265566	down
Meta_672	PI 38:4	HMDB0009815	12.18	885.55438	[M-H]-	Negative_FA	16.171	16.623	16.603	16.292	16.519	16.364	16.673	16.807	16.183	15.879	16.783	16.631	17.284	17.135	17.221	17.141	16.754	16.426	-0.0639999999999965	0.718280698298103	0.718280698298103	0.234632079596066	unchanged	-0.500833333333336	0.0352012832307704	0.0352012832307704	1.22359286533393	down
Meta_68	L-Valine	HMDB0000883	1.059	118.08638	[M+H]+	Positive	22.539	22.157	22.338	22.289	22.719	22.568	22.397	22.512	22.541	22.527	22.377	22.409	23.009	22.745	22.737	23.061	22.864	22.741	-0.0254999999999974	0.78668392590103	0.78668392590103	0.154630697333093	unchanged	-0.399000000000001	0.000428977507232335	0.000428977507232335	1.7070182324775	down
Meta_69	Betaine	HMDB0000043	0.942	118.08644	[M+H]+	Positive	18.983	18.884	20.355	19.688	19.461	20.016	18.938	18.677	18.569	18.535	18.911	19.082	19.721	19.961	19.598	19.556	18.946	19.685	0.779166666666665	0.0193555074928971	0.0193555074928971	1.21707806189374	up	-0.7925	0.00113987194048592	0.00113987194048592	1.61257502220877	down
Meta_7	Trimethylamine N-Oxide	HMDB0000925	0.946	76.07635	[M+H]+	Positive	19.566	19.577	19.273	16.879	19.673	20.057	17.868	17.499	17.039	16.257	17.194	15.892	13.319	15.21	17.703	16.127	17.132	14.241	2.21266666666667	0.00369345613057318	0.00369345613057318	1.32461520796448	up	1.33616666666667	0.120307711732621	0.120307711732621	0.913681191911769	unchanged
Meta_70	2,4-DIHYDROXYBUTANOIC ACID	HMDB0000360	1.018	119.03437	[M-H]-	Negative_FA	17.867	17.994	18.199	17.849	17.81	18.058	18.187	18.406	18.03	18.05	18.141	18.198	17.877	18.697	17.961	17.897	18.528	18.086	-0.205833333333334	0.0314969721719552	0.0314969721719552	1.09182878982356	down	-0.00566666666666649	0.971700017720888	0.971700017720888	0.0355638115380443	unchanged
Meta_71	2-Hydroxybenzonitrile		1.878	120.04438	[M+H]+	Positive	12.237	11.999	12.45	11.955	12.428	12.129	11.829	12.189	11.962	11.901	11.673	12.135	11.558	12.408	12.574	12.751	12.646	12.307	0.2515	0.0562796667333971	0.0562796667333971	0.965953049773325	unchanged	-0.425833333333333	0.0631442322624323	0.0631442322624323	1.15164745956254	unchanged
Meta_72	Anthranilate	HMDB0001123	4.641	120.04449	[M+H-H2O]+	Positive	13.096	12.253	13.012	12.84	12.203	12.413	11.9	13.088	12.062	11.639	11.604	11.982	11.432	11.238	11.427	11.593	12.267	12.107	0.590333333333334	0.0591066414635243	0.0591066414635243	0.971106546437846	unchanged	0.368499999999999	0.217326906475933	0.217326906475933	0.700866894211118	unchanged
Meta_73	1H-Benzotriazole	HMDB0244873	4.177	120.05569	[M+H]+	Positive	9.275	9.151	7.732	9.799	9.268	9.823	10.573	9.332	10.09	9.974	9.236	8.143	9.367	10.082	10.577	10.686	8.78	8.099	-0.383333333333333	0.431489635189411	0.431489635189411	0.417714512944257	unchanged	-0.0404999999999998	0.9425313781308	0.9425313781308	0.0176625154244181	unchanged
Meta_74	L-Threonine	HMDB0000167	0.942	120.06573	[M+H]+	Positive	16.606	16.381	16.987	16.414	16.711	16.736	17.048	16.758	17.107	16.885	16.855	16.41	17.203	17.028	16.825	17.4	17.349	16.984	-0.204666666666665	0.166087900805867	0.166087900805867	0.730130342195791	unchanged	-0.287666666666667	0.0616486202002418	0.0616486202002418	1.06031297063067	unchanged
Meta_77	Phenylacetaldehyde	HMDB0006236	1.22	121.06495	[M+H]+	Positive	16.02	16.136	16.141	15.851	16.224	15.994	16.408	16.43	16.122	16.042	16.34	16.024	16.331	16.419	16.379	16.656	16.588	16.199	-0.166666666666668	0.107993819355062	0.107993819355062	0.870813480658076	unchanged	-0.201000000000001	0.0785617388139746	0.0785617388139746	1.07210745819787	unchanged
Meta_78	Phenethylamine	HMDB0012275	2.934	122.09648	[M+H]+	Positive	10.771	10.844	10.967	10.047	9.176	10.394	11.102	10.971	11.308	12.882	10.539	10.268	11.339	11.412	11.291	10.707	10.75	10.302	-0.811833333333333	0.113904118065085	0.113904118065085	0.821617321130015	unchanged	0.211499999999999	0.626668891727062	0.626668891727062	0.40704498666223	unchanged
Meta_79	Benzoic acid	HMDB0001870	1.222	123.04419	[M+H]+	Positive	18.608	18.529	18.529	18.301	18.846	18.626	19.04	18.777	18.967	18.611	18.908	18.408	19.263	18.615	18.757	19.42	19.268	19.11	-0.212000000000003	0.113947142396825	0.113947142396825	0.848032481159533	unchanged	-0.286999999999999	0.109973820637615	0.109973820637615	0.967013329338345	unchanged
Meta_8	Dimethyl Sulfoxide	HMDB0002151	1.046	79.02181	[M+H]+	Positive	14.929	15.337	15.176	14.683	15.105	15.133	15.173	14.862	15.418	14.999	15.448	14.902	15.257	15.738	15.478	15.324	15.185	15.734	-0.0731666666666673	0.611473004098792	0.611473004098792	0.317674244539625	unchanged	-0.318999999999999	0.0500388038831838	0.0500388038831838	1.06522599681488	unchanged
Meta_80	Nicotinamide	HMDB0001406	1.115	123.05531	[M+H]+	Positive	17.794	17.637	18.029	19.113	18.345	18.238	17.808	18.214	18.367	18.484	18.444	18.639	19.049	19.185	19.357	18.193	18.624	19.023	-0.133333333333333	0.600035447462964	0.600035447462964	0.272538915321319	unchanged	-0.579166666666666	0.0225880101392647	0.0225880101392647	1.20905976556973	down
Meta_81	Taurine	HMDB0000251	0.933	124.00624	[M-H]-	Negative_NH4HCO3	16.229	16.775	16.81	16.531	16.525	16.47	16.151	16.934	16.381	16.719	17.033	16.823	17.062	16.985	17.301	16.858	17.177	16.753	-0.116833333333336	0.49591990721405	0.49591990721405	0.413541789355509	unchanged	-0.349166666666665	0.0622813883236962	0.0622813883236962	1.08432645465865	unchanged
Meta_82	Picolinic Acid	HMDB0002243	0.825	124.04121	[M-H]-	Positive	15.599	15.93	15.714	15.123	15.82	15.678	15.806	15.623	15.413	15.436	16.042	15.816	15.711	15.613	15.629	15.9	16.273	15.741	-0.0453333333333337	0.771433220953057	0.771433220953057	0.197608990094281	unchanged	-0.121833333333333	0.411983310776204	0.411983310776204	0.589117233469306	unchanged
Meta_83	5-Methylcytosine	HMDB0002894	1.097	126.055	[M+H]+	Positive	11.704	16.996	12.271	13.162	13.182	17.374	17.478	13.092	12.556	17.237	13.092	17.998	17.337	12.345	12.516	12.232	13.147	17.495	-1.12733333333333	0.454482198900053	0.454482198900053	0.410747938534585	unchanged	1.0635	0.486503801354816	0.486503801354816	0.431075563133875	unchanged
Meta_84	1-Methylcytosine	HMDB0243939	1.199	126.06296	[M+H]+	Positive	16.605	17.059	17.29	17.298	17.522	17.412	17.583	17.579	17.144	17.248	17.26	18.079	17.352	17.044	16.515	16.488	17.059	17.596	-0.284500000000001	0.174248752455324	0.174248752455324	0.726211507857168	unchanged	0.473166666666668	0.0675535727481422	0.0675535727481422	1.02813385113763	unchanged
Meta_85	Methylhistamine	HMDB0000898	0.84	126.10264	[M+H]+	Positive	17.173	17.478	16.895	17.22	16.872	16.935	16.448	17.855	18.235	18.339	17.476	18.449	18.515	18.748	18.596	18.603	17.815	19.076	-0.704833333333333	0.0716008854455456	0.0716008854455456	0.998169301015343	unchanged	-0.758499999999998	0.0637149635299824	0.0637149635299824	1.05181245206794	unchanged
Meta_86	4-Hydroxy-6-Methylpyran-2-One		3.091	127.03896	[M+H]+	Positive	13.33	14.228	12.506	12.994	13.501	13.537	13.526	13.844	13.924	13.377	13.654	13.866	13.117	13.453	13.048	13.704	13.25	13.582	-0.349166666666665	0.212162538394079	0.212162538394079	0.739915193905163	unchanged	0.339499999999999	0.0355440060224335	0.0355440060224335	1.12369667244761	up
Meta_87	4-Imidazoleacetic Acid	HMDB0002024	0.988	127.03899	[M+H]+	Positive	14.099	14.125	14.259	14.14	13.785	13.889	13.598	12.878	14.217	14.13	14.403	14.242	14.386	13.271	13.675	14.261	14.217	14.143	0.138166666666667	0.594794820139867	0.594794820139867	0.316513820512028	unchanged	-0.0808333333333327	0.788872295365642	0.788872295365642	0.168544989011593	unchanged
Meta_88	Thymine	HMDB0000262	1.58	127.05028	[M+H]+	Positive	16.332	16.38	16.344	16.222	16.212	16.375	17.087	16.458	16.628	16.884	16.727	16.983	15.957	16.894	15.999	16.046	16.217	17.489	-0.483666666666665	0.00293805094103302	0.00293805094103302	1.42450248820367	down	0.360833333333332	0.229543259322569	0.229543259322569	0.755610281644806	unchanged
Meta_89	Itaconic Acid	HMDB0002092	0.934	129.01584	[M-H]-	Negative_NH4HCO3	15.891	16.059	16.145	16.222	15.58	16.18	16.094	15.421	16.133	15.756	15.926	16.281	16.47	16.159	16.574	15.911	16.205	16.326	0.0776666666666657	0.639727995152422	0.639727995152422	0.278724945132872	unchanged	-0.338999999999999	0.0610845756361878	0.0610845756361878	1.06121934938925	unchanged
Meta_9	Pyridine	HMDB0000926	1.421	80.05028	[M+H]+	Positive	14.076	14.418	13.951	13.738	14.198	14.428	14.504	13.93	14.632	13.799	14.217	13.803	14.989	14.506	14.216	14.83	15.13	13.954	-0.0126666666666679	0.946666847435905	0.946666847435905	0.0670978700307479	unchanged	-0.456666666666667	0.0866646678959479	0.0866646678959479	1.01020197312888	unchanged
Meta_90	Citraconic Acid	HMDB0000634	0.799	129.01802	[M-H]-	Negative_NH4HCO3	15.301	15.419	15.328	14.981	15.174	15.281	15.034	15.276	15.258	15.059	14.965	15.305	14.749	14.971	14.646	15.248	15.264	14.727	0.0978333333333339	0.283832065049319	0.283832065049319	0.539976218659262	unchanged	0.215333333333334	0.127408445030309	0.127408445030309	0.849212681711799	unchanged
Meta_91	4-methyl-2-oxopentanoate	HMDB0000695	4.067	129.05481	[M-H]-	Negative_FA	20.149	19.354	20.213	20.091	20.161	20.266	19.564	20.028	19.405	19.88	20.109	20.518	19.572	19.052	19.526	18.962	19.884	19.611	0.12166666666667	0.583239411115263	0.583239411115263	0.315491479001719	unchanged	0.482833333333332	0.0516902164312271	0.0516902164312271	1.07643684023534	unchanged
Meta_92	3-Methyl-2-Oxovaleric Acid	HMDB0000491	3.705	129.05496	[M-H]-	Negative_FA	19.66	19.189	19.708	19.474	19.59	19.7	19.204	19.406	19.077	19.399	19.662	19.99	19.256	18.907	19.309	18.719	19.516	19.227	0.0971666666666664	0.5522741397815	0.5522741397815	0.337000062589551	unchanged	0.300666666666665	0.124455498885882	0.124455498885882	0.878022673679709	unchanged
Meta_93	Heptanoic Acid (C7:0)	HMDB0000666	6.498	129.09099	[M-H]-	Negative_NH4HCO3	11.235	11.55	11.821	11.578	11.528	11.315	11.665	11.549	11.489	11.374	11.543	11.771	11.602	11.421	11.476	11.458	12.278	11.049	-0.0606666666666662	0.567191570431471	0.567191570431471	0.312514908451056	unchanged	0.017833333333332	0.921683897723786	0.921683897723786	0.00691316597354139	unchanged
Meta_94	Pyroglutamic Acid	HMDB0000267	0.941	130.04985	[M+H]+	Positive	16.808	16.988	17.226	16.697	17.11	17.3	17	16.867	17.48	17.125	17.456	17.193	17.304	17.42	17.269	17.359	17.599	17.232	-0.165333333333333	0.261403710282858	0.261403710282858	0.63648950142005	unchanged	-0.177	0.159557356818168	0.159557356818168	0.83609295006654	unchanged
Meta_95	N-Methylproline	HMDB0094696	0.843	130.08624	[M+H]+	Positive	18.186	18.104	18.351	18	18.422	18.471	18.674	18.955	18.84	18.806	18.528	18.821	19.067	18.91	18.505	18.986	18.687	19.057	-0.515000000000001	0.000432811638814534	0.000432811638814534	1.49234725374634	down	-0.097999999999999	0.399149578772225	0.399149578772225	0.520890681458192	unchanged
Meta_96	L-Pipecolic Acid	HMDB0000716	1.037	130.0863	[M+H]+	Positive	18.542	18.79	18.699	18.212	18.788	18.837	17.956	18.056	18.388	17.881	18.074	18.114	18.223	18.672	18.362	18.399	18.53	18.088	0.566499999999998	0.00101829885326911	0.00101829885326911	1.40402005764317	up	-0.300833333333333	0.0225684193877305	0.0225684193877305	1.2564271511981	down
Meta_97	Methylsuccinic Acid	HMDB0001844	0.997	131.03386	[M-H]-	Negative_NH4HCO3	13.451	12.645	12.554	13.243	12.939	13.482	12.823	13.121	13.805	13.816	13.626	12.437	13.813	13.595	13.64	13.627	13.303	12.653	-0.218999999999999	0.46171640278865	0.46171640278865	0.405792378106313	unchanged	-0.167166666666668	0.576713370981395	0.576713370981395	0.265258446790204	unchanged
Meta_98	Glutarate (C5-DC)	HMDB0000661	1.659	131.03416	[M-H]-	Negative_FA	15.082	14.898	15.13	15.009	15.545	15.693	14.836	15.49	16.24	15.664	15.11	15.748	14.964	15.176	14.576	14.911	15.105	15.004	-0.288499999999999	0.262239000402651	0.262239000402651	0.63414217421169	unchanged	0.558666666666667	0.0397401807624608	0.0397401807624608	1.23376462860159	up
Meta_99	Ethylmalonic acid	HMDB0000622	2.549	131.0343	[M-H]-	Negative_FA	14.919	14.979	14.387	14.159	14.941	14.659	14.865	15.036	14.716	14.545	15.068	14.998	14.643	15.221	14.804	14.888	14.981	14.823	-0.197333333333333	0.256073553501846	0.256073553501846	0.662843263495567	unchanged	-0.022000000000002	0.853293591216139	0.853293591216139	0.182947798986143	unchanged
