# Supplementary material for: Multi-Omics and Experimental Validation Reveal the Protective Effect of Paeoniflorin Against Coronary Heart Disease in Mice via Inhibiting the C3-Cfd-C3aR Pathway
Source: Int J Mol Sci. 2026 Jul 13;27(14):6236. doi: 10.3390/ijms27146236 (PMC13410309; doi:10.3390/ijms27146236)
Supplement: Supplementary file 1 [file ijms-27-06236-s001.zip › Supplementary Materials/ijms-4276706_Metabolomics_Dataset/3-Differentially abundant metabolites/Table 3a. Differentially abundant metabolites list of Model-vs-Paeoniflorin.xls]

Alignment ID	Metabolite name	Category1	Category2	HMDB ID	log2fc	p.value	fdr	VIP	regulation	Model1	Model2	Model3	Model4	Model5	Model6	PA1	PA2	PA3	PA4	PA5	PA6
Meta_10	2-Pyrrolidinone	Xenobiotics	Chemical	HMDB0002039	-0.326666666666664	0.00692728906327676	0.00692728906327676	1.4426774257516	down	16.934	16.738	16.588	16.617	16.641	16.76	16.784	17.211	17.125	16.963	16.893	17.262
Meta_103	2-Hydroxycaproic Acid	Lipid	Fatty Acid, Monohydroxy	HMDB0001624	-0.480666666666668	0.0247872927553444	0.0247872927553444	1.25757178081888	down	12.722	12.868	12.231	12.53	13.142	12.821	13.016	13.669	13.226	12.999	13.467	12.821
Meta_104	2-hydroxy-3-methylvalerate	Amino Acid	Leucine, Isoleucine and Valine Metabolism	HMDB0000317	-0.710333333333331	0.0266701543263265	0.0266701543263265	1.26794419550218	down	15.585	15.235	15.424	15.15	15.81	15.728	15.64	17.078	16.623	15.699	16.24	15.914
Meta_106	L-Norleucine	Amino Acid	Other Amino Acid Metabolism	HMDB0001645	-0.578833333333336	0.00901292901235633	0.00901292901235633	1.43405505626236	down	13.435	12.779	13.403	12.773	13.611	13.373	13.768	13.859	13.957	13.502	13.752	14.009
Meta_108	Creatine	Amino Acid	Creatine Metabolism	HMDB0000064	-0.530999999999999	0.0131043362596951	0.0131043362596951	1.36184983074447	down	19.911	20.092	20.478	20.208	20.761	20.64	20.637	21.046	20.801	21.213	21.063	20.516
Meta_11	2-Methylpyrrolidine	Xenobiotics	Natural Product/Food/Plant	HMDB0341433	-0.376333333333335	6.3306094178301e-06	6.3306094178301e-06	1.80601479278841	down	21.649	21.763	21.902	21.771	21.774	21.761	22.116	22.113	22.099	22.163	22.278	22.109
Meta_110	L-Leucine	Amino Acid	Leucine, Isoleucine and Valine Metabolism	HMDB0000687	-0.434666666666665	4.88743841184829e-05	4.88743841184829e-05	1.83690321861193	down	23.682	23.892	23.927	23.799	23.928	23.783	24.272	24.261	24.241	24.317	24.29	24.238
Meta_111	L-Isoleucine	Amino Acid	Leucine, Isoleucine and Valine Metabolism	HMDB0000172	-0.318833333333334	0.000143951090498161	0.000143951090498161	1.71692226816841	down	22.878	23.04	22.905	22.953	22.809	22.866	23.255	23.234	23.048	23.295	23.336	23.196
Meta_113	Thiaproline	Xenobiotics	Natural Product/Food/Plant	HMDB0258979	-0.290333333333333	0.0122830789572356	0.0122830789572356	1.39024764431805	down	15.778	15.458	15.673	15.591	15.663	15.536	16.033	15.719	15.655	16.125	15.866	16.043
Meta_115	Threonic Acid	Cofactors and Vitamins	Ascorbate and Aldarate Metabolism	HMDB0000943	-0.617166666666666	0.00841797291383831	0.00841797291383831	1.42491728069581	down	17.029	17.102	16.761	16.69	17.463	17.229	17.43	18.233	17.634	17.73	17.77	17.18
Meta_120	Trigonelline (N'-Methylnicotinate)	Cofactors and Vitamins	Nicotinate and Nicotinamide Metabolism	HMDB0000875	-0.718666666666668	0.00463983159140981	0.00463983159140981	1.60734539042629	down	14.707	14.772	14.655	14.599	14.784	14.579	15.679	15.314	14.775	15.63	15.78	15.23
Meta_124	Phosphoethanolamine	Lipid	Glycerolipid and Phospholipid Metabolism	HMDB0000224	-0.790333333333335	0.0031616667088468	0.0031616667088468	1.51653609950011	down	11.723	11.617	12.408	12.654	12.208	12.277	13.051	12.856	13.175	13.065	12.643	12.839
Meta_13	Sarcosine	Amino Acid	Glycine, Serine and Threonine Metabolism	HMDB0000271	-0.586833333333333	0.0147132283274277	0.0147132283274277	1.38962103918177	down	14.999	14.905	14.882	14.846	15.389	15.126	15.862	15.313	15.51	15.524	16.288	15.171
Meta_135	Acetylcholine	Lipid	Fatty Acid Metabolism (Acyl Choline)	HMDB0000895	-0.289166666666667	0.0324870998529131	0.0324870998529131	1.20072775360156	down	15.689	15.793	15.445	15.549	16.091	15.694	15.882	16.309	15.988	15.797	16.011	16.009
Meta_14	Oxalic Acid	Cofactors and Vitamins	Ascorbate and Aldarate Metabolism	HMDB0002329	-0.913833333333335	0.000118745668770212	0.000118745668770212	1.73583381642838	down	14.38	14.419	14.344	14.174	14.236	14.87	15.032	15.749	15.198	15.252	15.539	15.136
Meta_142	Cinnamic Acid	Amino Acid	Phenylalanine Metabolism	HMDB0000567	-0.648666666666665	1.22979524915976e-05	1.22979524915976e-05	1.85011648566123	down	15.912	15.861	16.049	15.872	15.968	16.018	16.538	16.474	16.423	16.778	16.626	16.733
Meta_143	L-Methionine	Amino Acid	Methionine, Cysteine, SAM and Taurine Metabolism	HMDB0000696	-0.341666666666669	0.015316917063414	0.015316917063414	1.34925921533722	down	22.112	21.741	21.947	21.918	22.01	21.739	22.408	22.01	21.929	22.521	22.293	22.356
Meta_144	6-methoxypurine	Nucleotide	Purine and Pyrimidine Metabolism		-0.331166666666668	0.0229023355095766	0.0229023355095766	1.28016545394988	down	17.952	17.551	17.753	17.799	17.892	17.566	18.216	17.803	17.763	18.359	18.132	18.227
Meta_145	Guanine	Nucleotide	Purine Metabolism, Guanine containing	HMDB0000132	-0.347833333333334	0.0273791768979626	0.0273791768979626	1.26979092084365	down	17.519	17.162	17.389	17.374	17.416	17.137	17.876	17.406	17.293	18.005	17.736	17.768
Meta_146	2,6-dihydroxybenzoic acid	Xenobiotics	Chemical	HMDB0013676	-3.209	0.0132886588063471	0.0132886588063471	1.44605517322192	down	10.346	10.65	6.455	5.895	9.588	6.573	12.137	11.733	10.419	12.115	11.95	10.407
Meta_149	3-Hydroxyanthranilic Acid	Amino Acid	Tryptophan Metabolism	HMDB0001476	-0.992333333333335	4.83684477414442e-05	4.83684477414442e-05	1.74048553103824	down	15.835	16.101	16.522	16.083	16.009	16.481	17.037	17.548	17.278	16.988	17.016	17.118
Meta_150	L-Histidine	Amino Acid	Histidine Metabolism	HMDB0000177	-0.629333333333333	0.000110179051352191	0.000110179051352191	1.69588542806821	down	12.812	13.087	13.293	13.159	12.871	13.051	13.775	13.729	13.375	13.809	13.551	13.81
Meta_153	Nonanoic Acid (C9:0)	Lipid	Medium Chain Fatty Acid	HMDB0000847	-0.388333333333332	0.000273350470815921	0.000273350470815921	1.67202179245851	down	17.433	17.293	17.486	17.345	17.646	17.559	17.811	17.985	17.854	17.693	17.958	17.791
Meta_17	L-Alanine	Amino Acid	Alanine, Aspartate and Glutamate Metabolism	HMDB0000161	-0.314333333333334	0.049524164843917	0.049524164843917	1.12633185893526	down	18.127	17.963	18.46	18.187	18.605	18.352	18.763	18.467	18.419	18.693	18.959	18.279
Meta_170	N6-Methyllysine	Amino Acid	Lysine Metabolism	HMDB0002038	-0.808833333333334	3.72435215321385e-06	3.72435215321385e-06	1.82584678156512	down	13.848	14.057	14.246	14.054	14.057	14.234	14.685	15.028	14.739	15.058	14.838	15.001
Meta_173	Carnitine	Lipid	Fatty Acid Metabolism (Acyl Carnitine)	HMDB0000062	-0.780000000000001	0.000338487323699764	0.000338487323699764	1.67018961283357	down	19.615	19.164	19.656	19.065	19.65	19.657	20.105	20.609	20.413	20.093	20.095	20.172
Meta_174	Phenylpyruvic Acid	Amino Acid	Phenylalanine Metabolism	HMDB0000205	-1.71666666666667	0.0247903730357767	0.0247903730357767	1.37397662183053	down	10.544	10.257	9.606	9.602	10.018	10.199	12.935	11.218	10.179	12.723	13.139	10.332
Meta_175	5-hydroxylysine	Amino Acid	Lysine Metabolism	HMDB0000450	-0.502500000000001	0.0273439046091672	0.0273439046091672	1.24569107754527	down	15.843	15.556	15.292	15.59	16.08	15.717	16.457	16.585	16.179	16.298	16.077	15.497
Meta_176	L-Allothreonine	Amino Acid	Other Amino Acid Metabolism	HMDB0004041	-0.277333333333333	0.0335949654682009	0.0335949654682009	1.18634507891658	down	16.241	15.995	16.018	15.963	15.877	15.616	16.332	16.213	15.889	16.389	16.362	16.189
Meta_178	3-(2-Hydroxyphenyl)propanoic acid	Amino Acid	Phenylalanine Metabolism	HMDB0033752	-0.796166666666668	0.00163089382446698	0.00163089382446698	1.61045601324825	down	13.802	14.073	13.443	13.518	13.815	14.238	14.852	14.534	14.16	15.058	14.736	14.326
Meta_182	L-Phenylalanine	Amino Acid	Phenylalanine Metabolism	HMDB0000159	-0.601833333333332	1.03340082059906e-05	1.03340082059906e-05	1.86331638157159	down	22.976	22.991	23.076	22.91	23.038	23.071	23.576	23.515	23.455	23.782	23.613	23.732
Meta_183	Hordenine	Xenobiotics	Natural Product/Food/Plant	HMDB0004366	-0.509500000000001	0.00181506685463788	0.00181506685463788	1.57356192201183	down	15.162	15.321	15.546	14.993	14.948	15.37	15.61	15.747	15.639	15.949	15.527	15.925
Meta_186	Pyridoxal	Cofactors and Vitamins	Vitamin B6 Metabolism	HMDB0001545	-0.504166666666666	2.22573678995186e-05	2.22573678995186e-05	1.7652565400723	down	14.481	14.463	14.546	14.6	14.802	14.647	15.01	15.28	15.08	15.002	15.055	15.137
Meta_189	Pyridoxine	Cofactors and Vitamins	Vitamin B6 Metabolism	HMDB0000239	-0.289999999999999	0.0226685405207576	0.0226685405207576	1.23828749402645	down	14.353	14.087	14.545	14.22	14.667	14.239	14.754	14.835	14.604	14.53	14.499	14.629
Meta_190	1-Methylhistidine	Amino Acid	Histidine Metabolism	HMDB0000001	-0.614666666666667	8.74265922885431e-05	8.74265922885431e-05	1.77360666192328	down	14.922	15.118	15.288	14.953	15.328	15.003	15.668	15.847	15.677	15.657	15.802	15.649
Meta_201	Gly-Val	Peptide	Dipeptide	HMDB0028854	-1.33716666666667	0.000434511310174744	0.000434511310174744	1.67280026789217	down	14.722	13.445	13.975	13.787	14.124	14.268	14.766	14.902	15.415	15.573	15.837	15.851
Meta_202	N-Alpha-Acetylornithine	Amino Acid	Urea cycle; Arginine and Proline Metabolism	HMDB0003357	-1.02266666666667	0.0132351174949633	0.0132351174949633	1.42179146961331	down	10.354	10.501	10.586	9.754	10.212	10.857	10.914	10.644	11.157	12.073	11.208	12.404
Meta_203	L-Arginine	Amino Acid	Urea cycle; Arginine and Proline Metabolism	HMDB0000517	-0.5945	0.00294093954350666	0.00294093954350666	1.53458124896357	down	18.069	18.282	18.865	18.307	18.71	18.578	19.008	19.178	18.819	19	19.079	19.294
Meta_204	N6,N6-Dimethyllysine	Amino Acid	Lysine Metabolism	HMDB0013287	-0.620833333333334	0.00763683273045121	0.00763683273045121	1.44962227950156	down	12.022	12.056	12.574	11.849	12.532	12.769	12.966	12.771	13.025	12.929	12.593	13.243
Meta_206	Guanidinosuccinic Acid	Amino Acid	Urea cycle; Arginine and Proline Metabolism	HMDB0003157	-0.324833333333331	0.00186584932999483	0.00186584932999483	1.54457489192704	down	16.258	16.292	16.55	16.434	16.491	16.159	16.685	16.798	16.59	16.724	16.601	16.735
Meta_209	Hippuric acid	Unclassified	Unclassified		-5.99866666666667	0.000737776293161144	0.000737776293161144	1.68327754164358	down	8.811	10.137	9.848	10.724	9.014	10.657	18.117	19.179	15.562	14.379	14.037	13.909
Meta_210	Alliin	Xenobiotics	Natural Product/Food/Plant	HMDB0033592	-0.564500000000001	0.00015246680126047	0.00015246680126047	1.75941933039834	down	15.072	15.146	15.161	14.926	15.011	15.071	15.776	15.872	15.39	15.642	15.557	15.537
Meta_218	2,4-Dinitrophenol	Unclassified	Unclassified		-0.329666666666665	0.00201427659252528	0.00201427659252528	1.5086956201327	down	18.083	17.908	18.221	18.016	18.287	18.076	18.396	18.604	18.315	18.38	18.281	18.593
Meta_219	Undecylenic Acid (C11:1n1)	Lipid	Medium Chain Fatty Acid	HMDB0033724	-0.609333333333334	0.0039317972759192	0.0039317972759192	1.47153649154974	down	11.17	10.926	10.539	11.33	10.602	10.745	11.485	11.446	11.803	11.459	11.646	11.129
Meta_22	Phosphate	Energy	Oxidative Phosphorylation	HMDB0001429	-0.553333333333335	0.000681455650223543	0.000681455650223543	1.65671327532755	down	21.691	21.865	21.708	21.731	22.032	22.237	22.261	22.558	22.463	22.273	22.654	22.375
Meta_231	N1/N8-Acetylspermidine	Amino Acid	Polyamine Metabolism	HMDB0001276	-1.788	0.0013924068984177	0.0013924068984177	1.67717732148655	down	11.756	11.011	11.065	11.673	11.312	13.072	13.434	13.893	13.387	13.171	13.131	13.601
Meta_235	Gly-Ile	Peptide	Dipeptide	HMDB0028844	-1.9085	0.00618743467450364	0.00618743467450364	1.42441762043825	down	9.194	6.677	6.835	8.311	8.273	8.637	9.475	10.055	10.257	8.487	11.185	9.919
Meta_236	N6-Acetyllysine	Amino Acid	Lysine Metabolism	HMDB0000206	-0.3805	0.000395969905299615	0.000395969905299615	1.74838045799921	down	13.597	13.811	13.522	13.751	13.829	13.831	14.026	14.188	14.074	14.136	14.121	14.079
Meta_237	N6,N6,N6-Trimethyllysine	Amino Acid	Lysine Metabolism	HMDB0001325	-0.3615	0.0214713242664176	0.0214713242664176	1.29468306168017	down	15.717	15.839	15.931	15.619	15.924	15.658	15.754	16.588	16.15	16.053	16.236	16.076
Meta_24	Cyclohexanamine	Xenobiotics	Chemical	HMDB0031404	-0.553166666666666	0.0348717401094256	0.0348717401094256	1.16123977408034	down	16.072	15.165	15.3	15.132	15.629	15.194	15.839	16.503	15.843	15.564	15.604	16.458
Meta_247	Glucuronate	Carbohydrate	Amino sugar and Nucleotide sugar Metabolism	HMDB0000127	-0.267333333333335	0.047337396532733	0.047337396532733	1.14504665580152	down	12.994	12.798	12.606	12.76	12.854	13.244	13.198	13.43	13.263	12.949	13.037	12.983
Meta_248	m-Cumenyl methylcarbamate	Unclassified	Unclassified		-0.313999999999998	0.0390562848440584	0.0390562848440584	1.16166170923583	down	13.926	13.706	13.894	13.721	13.835	13.641	14.152	14.331	14.07	13.838	13.748	14.468
Meta_251	N-Acetylhistidine	Amino Acid	Histidine Metabolism	HMDB0032055	-0.601333333333333	0.011162829605543	0.011162829605543	1.40504558031998	down	12.625	12.208	12.827	11.774	12.528	12.708	13.113	13.336	12.892	12.73	13.03	13.177
Meta_258	25-HYDROXYCHOLESTEROL	Lipid	Sterol	HMDB0006247	-0.272333333333334	0.0050005934559875	0.0050005934559875	1.50302783612493	down	13.546	13.509	13.635	13.505	13.644	13.694	13.778	13.896	13.709	13.765	13.888	14.131
Meta_259	Dimethylarginine (SDMA + ADMA)	Amino Acid	Urea cycle; Arginine and Proline Metabolism	HMDB0001539	-0.273166666666665	0.0458382415402684	0.0458382415402684	1.10674160500754	down	13.756	13.916	14.076	13.733	14.237	13.764	13.997	14.544	13.999	14.08	14.222	14.279
Meta_267	Phenylpropionylglycine	Lipid	Fatty Acid Metabolism (Acyl glycines)	HMDB0002042	-0.961333333333332	0.000916608785240178	0.000916608785240178	1.6537121928389	down	14.364	14.339	14.175	13.896	13.939	14.747	15.03	15.236	15.147	15.955	14.901	14.959
Meta_268	N-Acetylphenylalanine	Amino Acid	Phenylalanine Metabolism	HMDB0000512	-0.949166666666668	0.00101474836146182	0.00101474836146182	1.6496302191543	down	14.37	14.358	14.187	13.902	14.011	14.77	15.039	15.254	15.158	15.97	14.907	14.965
Meta_27	5-Valerolactone	Xenobiotics	Chemical		-0.662833333333333	0.00334540405664378	0.00334540405664378	1.47089109135923	down	13.684	13.258	13.705	14.299	13.707	13.714	14.525	14.241	13.976	14.489	14.426	14.687
Meta_273	Creatine phosphate	Amino Acid	Urea cycle; Arginine and Proline Metabolism	HMDB0001511	-2.6145	0.00619471710343112	0.00619471710343112	1.49249233042352	down	8.066	10.568	10.678	11.682	8.185	10.69	12.745	12.758	11.551	12.76	12.627	13.115
Meta_283	Propionylcarnitine	Lipid	Fatty Acid Metabolism (Acyl Carnitine)	HMDB0000824	-0.898333333333333	0.00414579546892541	0.00414579546892541	1.47624841501711	down	18.309	17.436	17.749	17.815	17.555	18.547	18.957	19.473	18.786	18.746	18.574	18.265
Meta_285	Pantothenate	Cofactors and Vitamins	Pantothenate and CoA Metabolism	HMDB0000210	-0.587833333333332	0.0403066646832572	0.0403066646832572	1.3018133595378	down	16.057	15.455	15.162	15.296	16.537	15.912	16.3	16.342	16.202	16.319	16.418	16.365
Meta_297	Traumatic Acid	Lipid	Fatty Acid, Dicarboxylate	HMDB0000933	-0.734999999999999	0.00541346121920582	0.00541346121920582	1.41517588424685	down	12.167	11.669	12.712	12.316	12.309	12.248	13.04	12.626	13.265	12.709	13.55	12.641
Meta_3	Pyrrolidine	Xenobiotics	Natural Product/Food/Plant	HMDB0031641	-0.397166666666667	0.00109343038944358	0.00109343038944358	1.64628332388675	down	20.763	20.895	20.896	20.923	20.721	20.779	21.409	21.097	21.052	21.445	21.243	21.114
Meta_30	1-Aminocyclopropane-1-Carboxylate	Xenobiotics	Natural Product/Food/Plant	HMDB0036458	-0.24216666666667	0.0239837461805367	0.0239837461805367	1.29262998718981	down	17.046	16.953	16.775	16.988	16.848	16.862	16.984	17.39	16.994	17.341	16.999	17.217
Meta_300	D-Ribulose 5-Phosphate	Carbohydrate	Pentose phosphate pathway	HMDB0000618	-3.584	0.00287114427759575	0.00287114427759575	1.51782879542024	down	7.119	7.853	10.375	10.716	7.79	11.195	12.704	10.758	13.428	12.91	14.407	12.345
Meta_304	L-Prolyl-L-isoleucine	Peptide	Dipeptide		-0.252166666666668	0.0263803368159754	0.0263803368159754	1.30221531397049	down	15.893	15.938	15.832	15.732	15.957	16.228	16.082	16.328	16.069	16.448	16.144	16.022
Meta_32	Malonic Acid (C3-DC)	Lipid	Fatty Acid, Dicarboxylate	HMDB0000691	-0.701666666666668	0.00872228851438043	0.00872228851438043	1.40747785894146	down	14.41	14.822	14.291	14.24	15.137	14.786	15.4	15.978	14.951	15.453	15.178	14.936
Meta_320	Pseudouridine	Nucleotide	Pyrimidine Metabolism, Uracil containing	HMDB0000767	-0.368666666666668	0.00903843143513236	0.00903843143513236	1.44849093834884	down	13.18	13.434	13.289	13.229	13.274	13.45	13.375	13.873	13.749	13.485	13.974	13.612
Meta_322	Lumichrome	Xenobiotics	Natural Product/Food/Plant	HMDB0254199	-0.6045	0.00896523639517025	0.00896523639517025	1.48081876465768	down	12.545	12.362	12.171	12.425	12.317	12.428	12.568	13.303	12.85	13.093	12.592	13.469
Meta_328	Ile-Leu	Peptide	Dipeptide	HMDB0028911	-1.37333333333333	0.000369564459464157	0.000369564459464157	1.64875485546884	down	9.706	9.344	8.842	9.527	9.969	9.232	10.272	11.674	10.931	10.562	10.532	10.889
Meta_332	5,6-Dihydrouridine	Nucleotide	Pyrimidine Metabolism, Uracil containing	HMDB0000497	-0.461166666666667	0.0340973485770859	0.0340973485770859	1.14906323721201	down	10.83	11.236	11.701	11.487	11.812	11.195	11.764	11.938	11.438	11.641	12.143	12.104
Meta_333	Gamma-Glutamylvaline	Peptide	Gamma-glutamyl Amino Acid	HMDB0011172	-0.257666666666665	0.00263682013600986	0.00263682013600986	1.51939898812773	down	15.867	15.77	15.872	15.871	15.705	15.661	16.145	15.887	15.95	16.205	16.113	15.992
Meta_334	Pyridoxal 5'-Phosphate	Cofactors and Vitamins	Vitamin B6 Metabolism	HMDB0001491	-0.544166666666667	0.00843030679529082	0.00843030679529082	1.37003256795593	down	9.408	9.303	10.007	9.463	9.209	9.46	9.965	9.684	9.89	10.087	9.926	10.563
Meta_345	Palmitamide	Lipid	Fatty Acid Metabolism (Fatty Amide)	HMDB0012273	-0.3385	0.00195871221533129	0.00195871221533129	1.50730884564902	down	17.277	17.145	17.297	17.284	17.538	17.21	17.534	17.882	17.62	17.6	17.454	17.692
Meta_354	Gamma-Glutamylleucine	Peptide	Gamma-glutamyl Amino Acid	HMDB0011171	-0.357500000000002	0.0161742745177863	0.0161742745177863	1.35182552466958	down	16.985	16.777	17.133	16.858	17.132	16.849	17.258	17.075	17.029	17.47	17.688	17.359
Meta_360	Adenosine	Nucleotide	Purine Metabolism, Adenine containing	HMDB0000050	-0.930333333333333	0.000252401612201387	0.000252401612201387	1.75393847289478	down	11.084	10.572	10.177	10.671	10.431	10.431	11.478	11.234	11.562	11.516	11.498	11.66
Meta_361	Metoprolol acid	Xenobiotics	Drug	HMDB0254682	-4.77816666666667	1.76652903001049e-05	1.76652903001049e-05	1.83562542468776	down	8.982	9.879	8.913	10.36	9.678	11.978	14.288	14.443	14.073	15.11	15.916	14.629
Meta_367	Glu-Gln	Unclassified	Unclassified		-0.768500000000001	0.0203017475025945	0.0203017475025945	1.25383203383364	down	12.538	11.396	13.007	12.353	12.169	12.314	13.364	13.197	12.224	13.171	13.093	13.339
Meta_375	Gamma-Glutamylmethionine	Peptide	Gamma-glutamyl Amino Acid	HMDB0034367	-1.48866666666667	0.0103757316475132	0.0103757316475132	1.4154386407445	down	12.984	11.948	12.609	12.703	11.794	12.204	14.291	14.386	12.08	14.512	13.459	14.446
Meta_376	Phe-Leu	Peptide	Dipeptide	HMDB0253025	-1.562	0.00961618208455473	0.00961618208455473	1.36981150961655	down	7.912	8.162	7.718	9.519	7.255	8.28	9.346	9.57	9.606	9.817	11.331	8.548
Meta_38	Glyceric Acid	Carbohydrate	Pentose phosphate pathway	HMDB0000139	-0.339666666666666	0.0184645176834766	0.0184645176834766	1.32205703289686	down	13.759	14.094	13.681	13.386	13.826	13.782	14.011	14.198	14.266	13.978	14.285	13.828
Meta_381	9-Octadecenamide	Lipid	Fatty Acid Metabolism (Fatty Amide)	HMDB0002117	-0.345666666666666	0.000233028122627846	0.000233028122627846	1.6477146639988	down	19.665	19.516	19.769	19.616	19.811	19.726	20.125	20.128	20.048	19.885	19.911	20.08
Meta_389	Lauryl diethanolamide	Lipid	Endocannabinoid (N-acylethanolamine)	HMDB0032358	-0.497333333333334	0.00422651067819475	0.00422651067819475	1.46010753501432	down	11.658	11.83	11.791	11.775	12.216	11.896	12.335	12.486	12.506	12.331	11.876	12.616
Meta_39	4-hydroxybenzaldehyde	Xenobiotics	Benzoate Metabolism	HMDB0011718	-1.635	0.0043857121184952	0.0043857121184952	1.51260271763711	down	16.619	16.236	16.613	17.11	16.536	16.327	18.959	19.561	17.894	17.829	17.251	17.757
Meta_392	6-Gingerol	Xenobiotics	Natural Product/Food/Plant	HMDB0005783	-0.3215	0.00142778754162152	0.00142778754162152	1.55577022446452	down	17.298	17.044	17.242	17.17	17.464	17.269	17.532	17.742	17.541	17.408	17.602	17.591
Meta_394	Gamma-Glutamylphenylalanine	Peptide	Gamma-glutamyl Amino Acid	HMDB0000594	-0.576833333333333	0.000997218167813927	0.000997218167813927	1.65932513383905	down	15.761	15.437	15.663	15.651	15.818	15.621	16.223	16.098	15.847	16.5	16.285	16.459
Meta_40	Guaiacol	Xenobiotics	Natural Product/Food/Plant	HMDB0001398	-0.614000000000001	7.81018808018326e-06	7.81018808018326e-06	1.86387547215005	down	16.519	16.582	16.658	16.519	16.645	16.64	17.248	17.113	17.038	17.39	17.192	17.266
Meta_400	5-Methylthioadenosine (MTA)	Amino Acid	Polyamine Metabolism	HMDB0001173	-0.581833333333332	0.00475402657180187	0.00475402657180187	1.52291632387792	down	11.666	11.412	11.286	11.736	11.625	12.21	12.338	12.508	12.004	12.168	12.222	12.186
Meta_402	Palmitoleoyl ethanolamide	Lipid	Endocannabinoid (N-acylethanolamine)	HMDB0013648	-0.257666666666667	0.0463504850480133	0.0463504850480133	1.10065384300779	down	15.769	15.457	15.886	15.743	15.92	15.692	15.842	16.222	15.906	16.003	15.74	16.3
Meta_41	2-AMINOPHENOL	Amino Acid	Tryptophan Metabolism	HMDB0001169	-0.422666666666666	0.0170167575305031	0.0170167575305031	1.43233197667601	down	13.406	13.135	13.197	12.569	12.903	13.282	13.442	13.62	13.345	13.511	13.509	13.601
Meta_42	BENZYL ALCOHOL	Xenobiotics	Degradation of aromatic compounds	HMDB0003119	-0.414333333333332	0.00201734840636438	0.00201734840636438	1.54640616551835	down	14.455	14.266	14.468	14.209	14.587	14.084	14.831	14.7	14.6	14.888	14.943	14.593
Meta_460	Sphingosine-1-Phosphate	Unclassified	Unclassified		-0.452000000000002	0.044847839349486	0.044847839349486	1.08367542237336	down	18.051	17.32	17.816	17.471	17.769	17.357	18.437	18.528	18.245	17.564	17.881	17.841
Meta_464	Cholest-4,6-Dien-3-One	Lipid	Sterol	HMDB0002394	-0.866666666666667	0.0111899291643546	0.0111899291643546	1.45805693607837	down	13.207	12.858	12.833	12.801	12.456	13.042	13.577	13.65	13.976	14.551	13.821	12.822
Meta_47	Creatinine	Amino Acid	Creatine Metabolism	HMDB0000562	-0.25566666666667	0.0167785830178815	0.0167785830178815	1.29321021738446	down	16.731	16.827	16.907	16.514	16.907	16.755	16.95	17.292	16.981	16.852	17.15	16.95
Meta_471	LPA 15:0_sn1	Lipid	Glycerophospholipid (lysophosphatidic acid)		-0.406333333333333	0.00605167192986995	0.00605167192986995	1.50911134453953	down	12.944	12.862	13.009	12.787	12.708	12.887	13.169	13.044	13.633	13.437	13.306	13.046
Meta_499	LPE P-16:1	Lipid	Glycerophospholipid (lysophosphatidylethanolamine)		-0.478333333333334	0.0345224434878237	0.0345224434878237	1.18721246947295	down	12.507	12.941	12.833	12.76	12.677	13.315	12.956	13.604	13.26	12.921	13.249	13.913
Meta_5	Glycolic Acid	Carbohydrate	Glyoxylate and dicarboxylate metabolism	HMDB0000115	-0.518166666666668	1.93993804938639e-05	1.93993804938639e-05	1.78948406506711	down	15.845	15.747	15.634	15.599	15.886	15.754	16.177	16.344	16.206	16.101	16.438	16.308
Meta_505	N-Linoleoyl Tyrosine	Lipid	Fatty Acid Metabolism (Fatty amides)	HMDB0241987	-0.505000000000001	0.0324794899319857	0.0324794899319857	1.27233790810186	down	11.443	11.278	11.236	11.101	11.254	11.553	12.415	12.006	11.124	11.803	11.657	11.89
Meta_513	LPE 16:0_sn2	Lipid	Glycerophospholipid (lysophosphatidylethanolamine)	HMDB0011473	-0.567666666666668	0.000465796097361459	0.000465796097361459	1.63342691581876	down	18.395	18.802	18.703	18.516	18.737	18.836	19.178	19.448	19.205	19.068	18.988	19.508
Meta_522	LPE O-18:1	Lipid	Glycerophospholipid (lysophosphatidylethanolamine)		-0.362500000000001	0.0437311968146967	0.0437311968146967	1.12093093941411	down	12.366	12.689	12.646	12.76	13.146	12.371	12.903	12.864	13.392	13.197	13.102	12.695
Meta_528	LPE 18:1_sn1	Lipid	Glycerophospholipid (lysophosphatidylethanolamine)	HMDB0011505	-0.326333333333334	0.0473539648483461	0.0473539648483461	1.19418175963549	down	17.805	18.036	17.632	17.377	17.592	18.101	17.904	18.104	18.408	18.261	17.919	17.905
Meta_530	LPE 18:0_sn2	Lipid	Glycerophospholipid (lysophosphatidylethanolamine)	HMDB0011129	-0.301166666666669	0.0295286532214875	0.0295286532214875	1.245186092639	down	15.915	16.017	16.03	15.839	16.137	16.061	16.266	16.722	16.196	16.175	16.015	16.432
Meta_531	LPC 15:0_sn1	Lipid	Glycerophospholipid (lysophosphatidylcholine)	HMDB0010381	-0.279500000000002	0.0260602394001587	0.0260602394001587	1.23968770101808	down	17.857	17.577	17.956	17.555	17.753	17.727	17.962	18.068	18.318	18.109	17.952	17.693
Meta_532	LPE 18:0_sn1	Lipid	Glycerophospholipid (lysophosphatidylethanolamine)	HMDB0011130	-0.337833333333332	0.0221427878864528	0.0221427878864528	1.33824912453852	down	19.463	19.435	19.36	19.284	19.36	19.442	19.596	20.1	19.77	19.625	19.37	19.91
Meta_536	LPE O-20:1	Unclassified	Unclassified		-1.10083333333333	0.000773010567849926	0.000773010567849926	1.66782788857711	down	13.545	13.374	13.539	13.404	14.036	13.562	13.918	14.757	15.201	14.661	14.995	14.533
Meta_539	LPE O-20:0	Unclassified	Unclassified		-0.514833333333334	0.0284395637922903	0.0284395637922903	1.18929837433099	down	15.149	14.858	15.501	15.114	15.447	14.806	15.192	15.773	16.342	15.697	15.5	15.46
Meta_540	LPC 16:0_sn1	Lipid	Glycerophospholipid (lysophosphatidylcholine)	HMDB0010382	-0.245333333333335	0.0181925120958926	0.0181925120958926	1.25736948128452	down	24.316	24.148	24.503	24.272	24.469	24.294	24.518	24.824	24.592	24.62	24.315	24.605
Meta_544	LPE 20:4_sn1	Lipid	Glycerophospholipid (lysophosphatidylethanolamine)	HMDB0011518	-0.392333333333333	0.00523327022626984	0.00523327022626984	1.57406222443308	down	15.02	14.894	14.578	14.623	14.92	15.13	15.107	15.317	15.361	15.323	15.192	15.219
Meta_545	LPE 20:4_sn2	Lipid	Glycerophospholipid (lysophosphatidylethanolamine)	HMDB0011487	-0.422166666666669	0.0493479728028684	0.0493479728028684	1.16854025561302	down	19.174	18.952	19.069	18.842	18.874	19.767	19.692	19.764	19.511	19.867	19.344	19.033
Meta_556	LPE O-22:0	Unclassified	Unclassified		-0.826500000000001	0.00545691279557337	0.00545691279557337	1.52208725363151	down	12.67	12.512	12.466	12.369	12.569	12.185	12.741	13.489	14.043	13.237	13.311	12.909
Meta_559	LPE 22:6_sn2	Lipid	Glycerophospholipid (lysophosphatidylethanolamine)	HMDB0011496	-0.569833333333335	0.0356470669371663	0.0356470669371663	1.22670361341124	down	18.533	17.804	18.65	18.315	18.486	19.285	18.828	19.593	19.041	19.117	18.958	18.955
Meta_56	L-Norvaline	Amino Acid	Other Amino Acid Metabolism	HMDB0013716	-0.495333333333335	0.0072464765801145	0.0072464765801145	1.49908711924903	down	18.217	18.478	18.238	18.296	18.173	18.53	18.994	18.53	18.809	19	19.164	18.407
Meta_57	L-Proline	Amino Acid	Urea cycle; Arginine and Proline Metabolism	HMDB0000162	-0.732333333333337	0.0159483736856398	0.0159483736856398	1.41434907834094	down	20.238	19.825	20.243	19.954	20.153	19.923	21.185	20.376	20.093	21.185	21.34	20.551
Meta_579	LPC 22:4_sn1	Lipid	Glycerophospholipid (lysophosphatidylcholine)	HMDB0010401	-0.257166666666667	0.0300757802924393	0.0300757802924393	1.20845114484091	down	15.697	15.393	15.715	15.485	15.562	15.366	15.649	15.823	16.014	15.939	15.855	15.481
Meta_598	LPC 26:1	Lipid	Glycerophospholipid (lysophosphatidylcholine)	HMDB0029220	-0.291833333333333	0.0231359512522171	0.0231359512522171	1.22021314130717	down	12.383	12.511	12.646	12.709	12.832	12.436	12.671	12.847	13.207	12.939	12.938	12.666
Meta_605	SM 34:1;O2|SM 18:1;O2/16:0	Lipid	Sphingolipid Metabolism	HMDB0010169	-0.424666666666663	0.010652832617354	0.010652832617354	1.32600115923239	down	21.249	21.049	21.203	21.166	21.524	20.716	21.401	21.83	21.724	21.479	21.374	21.647
Meta_616	PC 32:1|PC 16:0_16:1	Lipid	Glycerophospholipid (phosphatidylcholine)	HMDB0007969	-0.307333333333332	0.00840748165144996	0.00840748165144996	1.39167378703656	down	19.687	19.667	19.883	19.647	20.126	19.841	20.048	20.234	20.311	20.06	19.975	20.067
Meta_617	PC 32:0|PC 16:0_16:0	Lipid	Glycerophospholipid (phosphatidylcholine)	HMDB0000564	-0.31066666666667	0.043105315418486	0.043105315418486	1.138582603392	down	19.09	18.682	18.641	18.466	18.861	18.44	18.814	19.36	18.859	18.829	19.048	19.134
Meta_619	LNAPE 18:2/N-18:1	Lipid	Glycerophospholipid ( N-acyl-lysophosphatidylethanolamines)		-0.7195	0.0137869956423435	0.0137869956423435	1.39530487233564	down	10.911	11.987	11.408	11.732	12.33	11.542	12.381	12.398	12.317	12.448	12.077	12.606
Meta_623	LNAPE 18:1/N-18:0	Lipid	Glycerophospholipid ( N-acyl-lysophosphatidylethanolamines)		-0.3475	0.000405517008823744	0.000405517008823744	1.66645642122319	down	13.508	13.477	13.499	13.566	13.71	13.583	13.743	14.052	13.926	13.923	13.764	14.02
Meta_625	PC 33:1	Lipid	Glycerophospholipid (phosphatidylcholine)		-0.304666666666666	0.00854393718561371	0.00854393718561371	1.40010639765507	down	17.071	16.991	17.232	16.859	17.103	17.238	17.279	17.564	17.613	17.427	17.204	17.235
Meta_630	PC 34:3|PC 16:1_18:2	Lipid	Glycerophospholipid (phosphatidylcholine)	HMDB0008006	-0.461333333333336	0.027686485036237	0.027686485036237	1.38475615016176	down	19.167	19.485	19.125	18.643	19.694	19.455	19.782	19.65	19.71	19.799	19.652	19.744
Meta_633	PC 34:1|PC 16:0_18:1	Lipid	Glycerophospholipid (phosphatidylcholine)	HMDB0007972	-0.399833333333334	0.00413376867332404	0.00413376867332404	1.44408718156688	down	21.792	21.572	21.968	21.685	22.082	21.854	22.076	22.482	22.312	22.16	21.973	22.349
Meta_635	PE 38:6|PE 18:2_20:4	Lipid	Glycerophospholipid (phosphatidylethanolamine)	HMDB0009102	-1.97333333333333	0.00665366384182121	0.00665366384182121	1.44994344352314	down	11.218	10.798	10.605	10.043	10.389	12.958	11.642	14.547	12.86	12.466	13.336	13
Meta_638	PC 35:4|PC 15:0_20:4	Lipid	Glycerophospholipid (phosphatidylcholine)	HMDB0007949	-0.615833333333333	0.00845748539494666	0.00845748539494666	1.41253357929337	down	14.426	14.162	14.298	14.281	14.854	14.282	15.109	14.965	15.336	15.042	15.252	14.294
Meta_643	PC 36:5|PC 16:1_20:4	Lipid	Glycerophospholipid (phosphatidylcholine)	HMDB0008015	-0.4785	0.00786501510319203	0.00786501510319203	1.4001239059417	down	17.553	17.196	17.873	17.639	17.486	17.534	18.036	17.855	17.979	18.524	17.723	18.035
Meta_644	PC 36:4|PC 16:0_20:4	Lipid	Glycerophospholipid (phosphatidylcholine)	HMDB0007982	-0.498333333333335	0.00333739376659173	0.00333739376659173	1.55274451585671	down	21.082	20.68	21.229	21.053	21.414	20.926	21.521	21.744	21.572	21.559	21.51	21.468
Meta_647	PC 36:3|PC 16:0_20:3	Lipid	Glycerophospholipid (phosphatidylcholine)	HMDB0007981	-0.303333333333335	0.033654857165628	0.033654857165628	1.18588589278295	down	20.33	19.948	20.661	20.29	20.559	20.372	20.53	20.796	20.705	20.816	20.414	20.719
Meta_651	PE 40:7|PE 18:1_22:6	Lipid	Glycerophospholipid (phosphatidylethanolamine)	HMDB0009078	-0.945500000000001	0.00488755612269412	0.00488755612269412	1.44521664438205	down	11.299	11.029	11.505	11.674	12.436	11.776	12.751	12.687	12.779	12.588	12.866	11.721
Meta_654	PC 38:7_2	Lipid	Glycerophospholipid (phosphatidylcholine)		-0.472333333333333	0.0408962988588643	0.0408962988588643	1.13646348070283	down	14.827	14.164	15.198	14.917	15.287	14.629	15.182	15.602	15.471	15.397	15.306	14.898
Meta_655	PC 38:6|PC 16:0_22:6	Lipid	Glycerophospholipid (phosphatidylcholine)	HMDB0007991	-0.400833333333335	0.0162919501894479	0.0162919501894479	1.2690425751255	down	20.526	20.056	20.649	20.578	20.831	20.333	20.68	21.242	20.918	20.865	20.733	20.94
Meta_657	PC 38:5|PC 18:1_20:4	Lipid	Glycerophospholipid (phosphatidylcholine)	HMDB0008114	-0.873333333333331	0.000100774676401809	0.000100774676401809	1.75759530285735	down	18.231	17.799	18.209	17.874	18.523	18.084	18.867	19.042	19.195	19.167	18.89	18.799
Meta_658	PC 38:4|PC 18:0_20:4	Lipid	Glycerophospholipid (phosphatidylcholine)	HMDB0008048	-0.459	0.00195638871475634	0.00195638871475634	1.51874595584824	down	20.536	20.208	20.425	20.521	20.765	20.237	20.696	21.202	20.858	20.926	20.847	20.917
Meta_659	PC 38:3|PC 18:0_20:3	Lipid	Glycerophospholipid (phosphatidylcholine)	HMDB0008047	-0.359500000000001	0.0229998849842214	0.0229998849842214	1.24319142857257	down	19.717	19.227	19.752	19.355	19.781	19.394	19.66	20.097	20.029	20.107	19.593	19.897
Meta_661	PC 39:5	Lipid	Glycerophospholipid (phosphatidylcholine)		-1.56166666666667	0.00425208520175153	0.00425208520175153	1.50121688022047	down	10.406	10.355	10.934	11.032	10.908	8.811	11.498	12.184	12.085	12.481	11.744	11.824
Meta_662	PC 39:4	Lipid	Glycerophospholipid (phosphatidylcholine)		-0.625	0.013161039136948	0.013161039136948	1.34180480177113	down	14.626	13.733	14.552	14.31	14.929	14.212	14.765	15.417	15.059	15.198	14.998	14.675
Meta_665	PC 40:7|PC 18:1_22:6	Lipid	Glycerophospholipid (phosphatidylcholine)	HMDB0008123	-0.834333333333333	0.000580117590537443	0.000580117590537443	1.64712905965273	down	16.697	16.38	16.589	16.261	16.997	16.615	17.238	17.668	17.737	17.706	17.173	17.023
Meta_667	PC 40:5	Lipid	Glycerophospholipid (phosphatidylcholine)	HMDB0008056	-0.688500000000001	3.89819912068823e-05	3.89819912068823e-05	1.78827914155174	down	16.165	15.75	15.958	15.841	16.224	16.06	16.532	16.847	16.757	16.721	16.738	16.534
Meta_668	PC 40:4|PC 18:0_22:4	Lipid	Glycerophospholipid (phosphatidylcholine)	HMDB0008054	-0.5215	0.0161284059928866	0.0161284059928866	1.34298014116976	down	15.975	15.728	15.986	15.714	16	15.653	16.019	16.99	16.489	16.387	15.974	16.326
Meta_67	Guanidinoacetic acid	Amino Acid	Creatine Metabolism	HMDB0000128	-0.616333333333333	1.48394124300158e-05	1.48394124300158e-05	1.87199399100865	down	15.769	15.824	15.817	15.736	15.793	15.895	16.358	16.351	16.268	16.605	16.41	16.54
Meta_671	PC 42:8|PC 20:2_22:6	Lipid	Glycerophospholipid (phosphatidylcholine)	HMDB0008354	-1.7005	0.00263034785832972	0.00263034785832972	1.67960374265566	down	11.519	11.102	10.203	9.368	11.199	11.036	12.515	12.223	12.471	12.862	12.23	12.329
Meta_672	PI 38:4	Lipid	Glycerophospholipid (phosphatidylinositol)	HMDB0009815	-0.500833333333336	0.0352012832307704	0.0352012832307704	1.22359286533393	down	16.673	16.807	16.183	15.879	16.783	16.631	17.284	17.135	17.221	17.141	16.754	16.426
Meta_68	L-Valine	Amino Acid	Leucine, Isoleucine and Valine Metabolism	HMDB0000883	-0.399000000000001	0.000428977507232335	0.000428977507232335	1.7070182324775	down	22.397	22.512	22.541	22.527	22.377	22.409	23.009	22.745	22.737	23.061	22.864	22.741
Meta_69	Betaine	Amino Acid	Glycine, Serine and Threonine Metabolism	HMDB0000043	-0.7925	0.00113987194048592	0.00113987194048592	1.61257502220877	down	18.938	18.677	18.569	18.535	18.911	19.082	19.721	19.961	19.598	19.556	18.946	19.685
Meta_80	Nicotinamide	Cofactors and Vitamins	Nicotinate and Nicotinamide Metabolism	HMDB0001406	-0.579166666666666	0.0225880101392647	0.0225880101392647	1.20905976556973	down	17.808	18.214	18.367	18.484	18.444	18.639	19.049	19.185	19.357	18.193	18.624	19.023
Meta_96	L-Pipecolic Acid	Amino Acid	Lysine Metabolism	HMDB0000716	-0.300833333333333	0.0225684193877305	0.0225684193877305	1.2564271511981	down	17.956	18.056	18.388	17.881	18.074	18.114	18.223	18.672	18.362	18.399	18.53	18.088
Meta_1	Urea	Amino Acid	Urea cycle; Arginine and Proline Metabolism	HMDB0000294	-0.185833333333331	0.211518287156626	0.211518287156626	0.783949520507065	unchanged	25.027	25.492	24.78	25.147	24.861	25.158	24.91	25.322	25.503	25.462	25.082	25.301
Meta_101	TRANS-CINNAMATE	Amino Acid	Phenylalanine Metabolism	HMDB0000930	-0.252833333333333	0.809712431013922	0.809712431013922	0.149660205134226	unchanged	11.48	6.629	10.088	8.387	11.582	9.314	7.697	11.627	10.795	8.587	11.328	8.963
Meta_107	L-Aspartic Acid	Amino Acid	Alanine, Aspartate and Glutamate Metabolism	HMDB0000191	-0.0603333333333342	0.396025017814613	0.396025017814613	0.500299194940254	unchanged	15.668	15.787	15.785	15.797	15.626	15.528	15.664	15.617	15.738	15.898	15.712	15.924
Meta_109	3-Methylindole	Xenobiotics	Natural Product/Food/Plant	HMDB0000466	-0.220333333333333	0.195854862569001	0.195854862569001	0.780000403282142	unchanged	17.269	16.899	17.66	17.283	17.801	17.259	17.585	17.694	17.239	17.827	17.693	17.455
Meta_112	Malic Acid	Carbohydrate	Citrate cycle (TCA cycle)	HMDB0000156	0.594833333333334	0.0560334757432063	0.0560334757432063	1.09024004509198	unchanged	18.809	19.109	19.034	19.354	19.132	19.739	19.107	18.011	18.593	18.483	19.403	18.011
Meta_114	5-Hydroxyindole	Xenobiotics	Natural Product/Food/Plant	HMDB0059805	-0.243166666666667	0.69121510428586	0.69121510428586	0.325621480194688	unchanged	10.938	12.097	8.681	10.778	10.894	12.06	9.736	11.751	11.418	11.676	11.308	11.018
Meta_117	P-Octopamine	Xenobiotics	Natural Product/Food/Plant	HMDB0004825	-0.274333333333335	0.114475978097023	0.114475978097023	0.957445656205036	unchanged	20.163	19.883	20.028	19.723	20.041	19.517	20.337	19.726	19.873	20.492	20.385	20.188
Meta_118	Hypoxanthine	Nucleotide	Purine Metabolism, (Hypo)Xanthine/Inosine containing	HMDB0000157	-0.244833333333332	0.434163698235678	0.434163698235678	0.404267612115122	unchanged	14.637	15.248	14.844	15.231	15.827	14.354	15.753	15.032	15.681	14.601	14.806	15.737
Meta_119	1-Methylnicotinamide	Cofactors and Vitamins	Nicotinate and Nicotinamide Metabolism	HMDB0000699	-0.263333333333335	0.170845435895901	0.170845435895901	0.850914394348919	unchanged	16.416	16.163	16.29	15.985	16.336	15.735	16.593	15.92	16.074	16.788	16.706	16.424
Meta_12	Pyruvic Acid	Carbohydrate	Glycolysis, Gluconeogenesis, and Pyruvate Metabolism	HMDB0000243	-0.0336666666666687	0.777048260779792	0.777048260779792	0.161041934942077	unchanged	17.182	16.877	17.147	17.179	17.409	17.408	17.251	17.066	17.563	16.982	17.227	17.315
Meta_121	Phenylethanolamine	Xenobiotics	Chemical	HMDB0001065	-0.162000000000001	0.176074316823992	0.176074316823992	0.763609210210737	unchanged	11.881	11.831	12.154	11.96	12.303	11.869	12.205	12.4	12.006	12.215	11.857	12.287
Meta_122	Phosphonoacetate	Xenobiotics	Natural Product/Food/Plant	HMDB0004110	-1.10433333333333	0.0640573410857439	0.0640573410857439	1.13638926746095	unchanged	11.318	9.682	9.37	9.1	10.973	11.206	11.051	11.103	12.138	11.898	12.072	10.013
Meta_123	Urocanate	Amino Acid	Histidine Metabolism	HMDB0062562	0.159666666666666	0.325216820462989	0.325216820462989	0.607820775271558	unchanged	17.041	17.398	17.675	17.523	18.009	17.723	17.208	17.201	17.484	17.395	17.467	17.656
Meta_125	Methylimidazoleacetic acid	Amino Acid	Histidine Metabolism	HMDB0002820	-0.205166666666667	0.294927325312635	0.294927325312635	0.595830032251672	unchanged	14.423	14.896	14.812	15.091	14.603	14.837	14.983	15.519	14.538	14.933	14.608	15.312
Meta_126	Octanoic Acid (C8:0)	Lipid	Medium Chain Fatty Acid	HMDB0000482	-0.388333333333332	0.0869727865491436	0.0869727865491436	1.08441423047114	unchanged	14.645	14.567	14.648	14.631	14.653	14.477	15.376	14.346	14.741	15.09	15.571	14.827
Meta_127	Alpha-Ketoglutaramate	Amino Acid	Alanine, Aspartate and Glutamate Metabolism	HMDB0001552	-0.305166666666667	0.282606174397375	0.282606174397375	0.645110884027594	unchanged	10.434	9.635	10.981	9.857	9.585	10.389	10.386	10.787	10.795	10.316	10.575	9.853
Meta_130	2-Naphthylamine	Xenobiotics	Natural Product/Food/Plant	HMDB0243964	-0.242833333333333	0.172782771857514	0.172782771857514	0.814316341143181	unchanged	18.217	17.816	18.606	18.223	18.746	18.139	18.547	18.637	18.16	18.75	18.689	18.421
Meta_131	Stachydrine	Xenobiotics	Natural Product/Food/Plant	HMDB0004827	0.0471666666666675	0.716285350920441	0.716285350920441	0.262520911831615	unchanged	15.115	14.976	15.008	15.08	15.353	15.219	15.117	15.559	15.105	14.876	14.772	15.039
Meta_133	4-Guanidinobutanoate	Amino Acid	Urea cycle; Arginine and Proline Metabolism	HMDB0003464	0.0323333333333338	0.955375897552511	0.955375897552511	0.0120280946891632	unchanged	10.722	10.849	10.43	11.863	10.677	13.063	12.956	11.175	10.271	11.478	10.883	10.647
Meta_136	Spermidine	Amino Acid	Polyamine Metabolism	HMDB0001257	0.169333333333334	0.307314906188031	0.307314906188031	0.605713634994637	unchanged	16.649	16.789	16.238	16.534	16.762	16.833	16.296	17.006	16.211	16.208	16.419	16.649
Meta_138	L-Glutamine	Amino Acid	Alanine, Aspartate and Glutamate Metabolism	HMDB0000641	-0.224166666666665	0.0700169700498042	0.0700169700498042	1.04908626759486	unchanged	18.123	17.891	18.5	18.142	18.453	18.228	18.36	18.532	18.277	18.42	18.661	18.432
Meta_139	L-Lysine	Amino Acid	Lysine Metabolism	HMDB0000182	-0.0953333333333326	0.383024256426066	0.383024256426066	0.535822614109094	unchanged	20.313	20.564	20.49	20.405	20.136	20.414	20.642	20.525	20.15	20.596	20.314	20.667
Meta_141	3-Phenylpropionic Acid	Xenobiotics	Benzoate Metabolism	HMDB0000764	-0.356333333333334	0.25534934529052	0.25534934529052	0.740911680669206	unchanged	13.663	12.726	12.491	12.178	12.869	12.619	12.639	12.572	12.996	13.069	13.454	13.954
Meta_147	Xanthine	Nucleotide	Purine Metabolism, (Hypo)Xanthine/Inosine containing	HMDB0000292	0.1275	0.652379505979115	0.652379505979115	0.314622803999062	unchanged	14.57	13.288	14.635	13.591	14.448	13.373	14.029	13.964	13.647	13.665	14.064	13.771
Meta_15	Lactic Acid	Carbohydrate	Glycolysis, Gluconeogenesis, and Pyruvate Metabolism	HMDB0000190	-0.216666666666669	0.0667229543664127	0.0667229543664127	1.10405961965757	unchanged	23.137	22.782	23.423	22.925	22.938	23.087	23.189	23.244	23.166	23.419	23.358	23.216
Meta_152	2-ketocaprylate	Amino Acid	Leucine, Isoleucine and Valine Metabolism	HMDB0013211	-0.6135	0.125366447135533	0.125366447135533	0.964542150482325	unchanged	13.904	13.63	12.43	13.93	14.493	14.548	14.129	14.254	14.607	14.064	15.173	14.389
Meta_154	Indole-3-acetaldehyde	Amino Acid	Tryptophan Metabolism	HMDB0001190	-0.406833333333333	0.138682592272326	0.138682592272326	0.895126184902055	unchanged	10.287	11.151	10.561	10.934	11.383	11.082	11.233	11.914	10.507	11.565	11.379	11.241
Meta_155	Valerylglycine	Lipid	Fatty Acid Metabolism (Acyl glycines)	HMDB0000927	0.2775	0.0947841797058766	0.0947841797058766	0.911790483065167	unchanged	15.29	15.807	15.265	15.453	15.341	15.832	15.063	15.328	15.254	15.352	15.541	14.785
Meta_156	N-Acetylvaline	Amino Acid	Leucine, Isoleucine and Valine Metabolism	HMDB0011757	0.272166666666667	0.582183543164612	0.582183543164612	0.331999627703386	unchanged	12.893	14.321	14.096	15.276	14.002	15.585	13.123	14.246	14.135	14.031	15.14	13.865
Meta_158	Homostachydrine	Xenobiotics	Natural Product/Food/Plant	HMDB0004827	0.449999999999999	0.320814830652519	0.320814830652519	0.602999710213748	unchanged	12.743	12.856	12.396	12.133	12.501	12.594	13.493	11.91	11.699	12.967	10.783	11.671
Meta_16	Putrescine	Amino Acid	Polyamine Metabolism	HMDB0001414	-0.0948333333333338	0.570465961913189	0.570465961913189	0.331136280657306	unchanged	12.998	13.241	13.108	13.359	13.26	13.583	13.497	13.851	12.964	13.112	13.137	13.557
Meta_160	1,5-Naphthalenediamine	Xenobiotics	Chemical	HMDB0244231	-0.2365	0.196827340030954	0.196827340030954	0.777331749369663	unchanged	17.691	17.261	18.146	17.681	18.205	17.694	17.986	18.177	17.659	18.243	18.158	17.874
Meta_161	3-Hydroxyoctanoate	Lipid	Fatty Acid, Monohydroxy	HMDB0001954	0.132833333333334	0.663764773952772	0.663764773952772	0.174190849566768	unchanged	10.294	10.765	9.4	9.478	10.121	10.757	9.687	9.621	9.949	9.833	10.723	10.205
Meta_162	8-Hydroxyoctanoate	Lipid	Fatty Acid, Monohydroxy	HMDB0061914	0.411833333333332	0.177564081620481	0.177564081620481	0.784702239699493	unchanged	11.553	12.404	11.443	12.124	11.84	12.266	11.299	10.585	12.209	11.398	11.846	11.822
Meta_163	2-HYDROXYOCTANOIC ACID	Lipid	Fatty Acid, Monohydroxy	HMDB0000711	0.303166666666666	0.111582192308819	0.111582192308819	0.935896464757865	unchanged	15.076	15.715	14.966	15.41	15.363	15.396	14.815	14.717	15.5	14.744	14.994	15.337
Meta_165	N,N,N-Trimethyl-5-Aminovalerate	Amino Acid	Lysine Metabolism	HMDB0240732	-0.117333333333331	0.42397147872627	0.42397147872627	0.456644505103542	unchanged	20.052	20.006	20.117	20.279	20.198	20.294	20.221	20.861	20.248	20.152	19.91	20.258
Meta_166	2-Aminocaprylic acid	Xenobiotics	Natural Product/Food/Plant	HMDB0000991	-0.0741666666666667	0.608932209155031	0.608932209155031	0.350199710796787	unchanged	16.02	16.344	15.893	16.149	16.198	16.359	15.833	16.44	16.157	16.007	16.611	16.36
Meta_167	ALLOSE	Carbohydrate	Polysaccharides and Oligosaccharides	HMDB0001151	0.5795	0.220987590501503	0.220987590501503	0.672920155993875	unchanged	17.45	16.3	16.509	17.175	17.355	17.972	16.953	16.64	15.343	17.602	17.111	15.635
Meta_169	Ala-Ala	Peptide	Dipeptide	HMDB0003459	-0.0998333333333328	0.865732655906383	0.865732655906383	0.0516484094305765	unchanged	9.942	8.186	12.003	10.585	10.47	9.33	9.382	10.002	10.413	10.037	10.988	10.293
Meta_171	L-Beta-homolysine	Amino Acid	Other Amino Acid Metabolism		-0.126999999999999	0.396612326093428	0.396612326093428	0.486399699920419	unchanged	16.35	16.353	16.472	16.627	16.504	16.621	16.594	17.19	16.565	16.552	16.198	16.59
Meta_177	P-Coumaric Acid	Amino Acid	Tyrosine Metabolism	HMDB0002035	-0.271000000000001	0.116501725930069	0.116501725930069	0.951892872096926	unchanged	19.775	19.52	19.654	19.339	19.665	19.139	19.961	19.35	19.485	20.089	20.015	19.818
Meta_18	Glycerol	Lipid	Glycerolipid and Phospholipid Metabolism	HMDB0000131	-0.503500000000001	0.0908960047337532	0.0908960047337532	1.01575300180166	unchanged	14.562	14.338	14.181	13.494	14.777	14.707	14.891	14.849	15.051	14.114	15.512	14.663
Meta_180	Quinolinate	Cofactors and Vitamins	Nicotinate and Nicotinamide Metabolism	HMDB0000232	-0.275499999999999	0.466796191628673	0.466796191628673	0.491838249721088	unchanged	12.575	12.485	12.883	13.553	13.028	13.896	13.728	12.747	12.336	14.014	14.01	13.238
Meta_181	L-methionine sulfoxide	Amino Acid	Methionine, Cysteine, SAM and Taurine Metabolism	HMDB0002005	-0.364333333333335	0.0587803224998554	0.0587803224998554	1.17791821632436	unchanged	15.779	15.926	16.045	15.906	15.834	15.9	15.652	16.141	16.562	16.676	16.167	16.378
Meta_184	Phosphoenolpyruvate	Carbohydrate	Glycolysis, Gluconeogenesis, and Pyruvate Metabolism	HMDB0000263	-1.06316666666667	0.0639998859581154	0.0639998859581154	1.10135513447825	unchanged	9.836	7.28	9.427	9.385	8.128	10.031	10.377	10.433	9.462	9.91	10.683	9.601
Meta_185	Urate	Nucleotide	Purine Metabolism, (Hypo)Xanthine/Inosine containing	HMDB0000289	-0.170833333333334	0.462208002424196	0.462208002424196	0.461109834310376	unchanged	17.143	16.551	17.462	17.095	17.366	17.438	17.244	16.671	17.595	17.125	17.876	17.569
Meta_188	Decenoate (10:1)	Lipid	Medium Chain Fatty Acid	HMDB0041012	0.321333333333335	0.62351826070026	0.62351826070026	0.322499316917034	unchanged	11.664	11.074	11.173	13.588	12.112	13.805	12.616	11.229	11.369	10.86	11.897	13.517
Meta_191	Glycerol 3-Phosphate	Lipid	Glycerolipid and Phospholipid Metabolism	HMDB0000126	0.115000000000002	0.515771867238471	0.515771867238471	0.439410567860415	unchanged	16.434	15.832	16.653	16.274	15.916	16.21	16.193	16.104	16.304	16.251	15.548	16.229
Meta_192	Decanoic Acid (C10:0)	Lipid	Medium Chain Fatty Acid	HMDB0000511	-0.103833333333334	0.820561250699172	0.820561250699172	0.162214832163901	unchanged	17.596	17.572	17.911	17.218	16.7	16.73	18.366	15.763	17.04	18.331	17.534	17.316
Meta_194	N-Acetylleucine	Amino Acid	Leucine, Isoleucine and Valine Metabolism	HMDB0011756	-0.254166666666666	0.409317149291637	0.409317149291637	0.588202131535584	unchanged	11.566	11.589	11.618	11.254	11.337	12.394	12.314	11.634	11.546	12.474	12.348	10.967
Meta_195	N-Acetylisoleucine	Amino Acid	Leucine, Isoleucine and Valine Metabolism	HMDB0061684	0.994333333333334	0.137206953544101	0.137206953544101	0.905789281797234	unchanged	8.716	8.836	8.859	9.064	8.415	9.406	8.711	7.911	8.527	9.627	6.344	6.21
Meta_197	Aconitic Acid	Carbohydrate	Citrate cycle (TCA cycle)	HMDB0000072	0.251833333333334	0.0979150807020999	0.0979150807020999	0.925502260679292	unchanged	17.065	17.332	17.238	17.065	17.073	17.361	16.856	16.823	16.751	17.178	17.399	16.616
Meta_198	Suberate (C8-DC)	Lipid	Fatty Acid, Dicarboxylate	HMDB0000893	0.156166666666667	0.223326187953022	0.223326187953022	0.77723638167554	unchanged	15.313	15.55	15.396	15.466	15.265	15.69	15.469	15.564	15.38	14.868	15.241	15.221
Meta_199	N-Acetyl-L-Aspartic Acid	Amino Acid	Alanine, Aspartate and Glutamate Metabolism	HMDB0000812	0.1065	0.739677436771443	0.739677436771443	0.133491575375245	unchanged	12.853	13.171	12.664	12.334	12.819	13.971	13.43	13.167	12.454	12.922	13.154	12.046
Meta_2	Ethanolamine	Lipid	Glycerolipid and Phospholipid Metabolism	HMDB0000149	0.420833333333334	0.0500200063047521	0.0500200063047521	1.13567292632521	unchanged	14.192	15.01	14.691	14.244	14.417	14.353	14.275	14.534	13.708	13.81	13.778	14.277
Meta_20	2-Aminopyridine	Xenobiotics	Chemical	HMDB0245026	0.0178333333333338	0.948783403499695	0.948783403499695	0.0617688990149014	unchanged	10.9	11.253	11.891	12.106	12.156	11.847	11.282	11.336	11.61	11.925	11.476	12.417
Meta_200	Ascorbic Acid	Cofactors and Vitamins	Ascorbate and Aldarate Metabolism	HMDB0000044	-0.198000000000002	0.645465228670638	0.645465228670638	0.313292842419485	unchanged	15.562	15.52	15.282	16.738	15.69	16.674	16.403	14.926	15.313	16.376	16.699	16.937
Meta_207	Citrulline	Amino Acid	Urea cycle; Arginine and Proline Metabolism	HMDB0000904	-0.244666666666666	0.138505272625883	0.138505272625883	0.865642387137932	unchanged	15.276	15.013	15.447	15.242	15.092	14.725	15.338	15.222	15.372	15.719	15.642	14.97
Meta_208	Serotonin	Amino Acid	Tryptophan Metabolism	HMDB0000259	-0.456833333333336	0.155919544213924	0.155919544213924	0.820556816406306	unchanged	18.08	17.686	18.927	18.94	19.205	18.691	19.009	18.232	19.314	19.081	19.185	19.449
Meta_21	3-Hydroxypyridine	Xenobiotics	Chemical	HMDB0240652	-0.176166666666667	0.214938152375418	0.214938152375418	0.806272099689268	unchanged	14.389	14.182	14.088	14.143	14.496	14.422	14.769	14.004	14.475	14.685	14.332	14.512
Meta_211	4-Hydroxyphenylpyruvic Acid	Amino Acid	Tyrosine Metabolism	HMDB0000707	-0.731499999999999	0.151080116971262	0.151080116971262	0.944834777802287	unchanged	10.955	11.178	10.991	11.535	11.451	11.979	12.531	10.496	11.59	13.469	12.63	11.762
Meta_212	Glucose	Carbohydrate	Glycolysis, Gluconeogenesis, and Pyruvate Metabolism	HMDB0000122	-0.190666666666665	0.13187121151441	0.13187121151441	0.912951738098945	unchanged	17.435	17.102	17.495	17.469	17.724	17.741	17.875	17.739	17.515	17.732	17.776	17.473
Meta_213	Mannose	Carbohydrate	Polysaccharides and Oligosaccharides	HMDB0000169	-0.151166666666668	0.212131296665527	0.212131296665527	0.792409261489404	unchanged	17.323	16.908	17.397	17.117	17.618	17.346	17.407	17.528	17.338	17.613	17.417	17.313
Meta_214	Hydroxyphenyllactic Acid	Amino Acid	Tyrosine Metabolism	HMDB0000755	0.0555000000000003	0.767065927397803	0.767065927397803	0.0875322878615808	unchanged	14.613	14.747	13.996	13.746	14.338	14.252	14.388	14.099	14.017	14.603	14.269	13.983
Meta_215	Mannitol/Sorbitol	Carbohydrate	Polysaccharides and Oligosaccharides	HMDB0000247	-0.318833333333332	0.161089174997653	0.161089174997653	0.837351506437854	unchanged	11.569	11.212	11.708	11.61	11.692	11.456	12.255	12.279	11.799	12.193	11.407	11.227
Meta_216	Pyridoxate	Cofactors and Vitamins	Vitamin B6 Metabolism	HMDB0000017	0.240166666666667	0.58567483917222	0.58567483917222	0.310770640342192	unchanged	14.825	14.83	13.312	13.774	12.975	14.119	13.324	13.72	13.347	12.858	14.517	14.628
Meta_217	L-Tyrosine	Amino Acid	Tyrosine Metabolism	HMDB0000158	-0.283999999999999	0.0842100127961703	0.0842100127961703	1.03083788807926	unchanged	22.263	22.005	22.137	21.84	22.176	21.661	22.441	21.878	22.037	22.581	22.516	22.333
Meta_222	Acisoga	Amino Acid	Polyamine Metabolism	HMDB0061384	0.0448333333333331	0.865109757139543	0.865109757139543	0.166967905862493	unchanged	12.378	12.72	12.868	13.07	12.767	13.236	13.243	12.736	12.744	11.913	12.632	13.502
Meta_223	Undecanoic Acid (C11:0)	Lipid	Medium Chain Fatty Acid	HMDB0000947	0.272166666666667	0.667820316943778	0.667820316943778	0.223997043201027	unchanged	10.232	11.094	10.696	11.528	11.283	10.844	10.103	9.508	10.485	13.436	9.957	10.555
Meta_225	P-Cresol Sulfate	Xenobiotics	Benzoate Metabolism	HMDB0011635	-0.343333333333334	0.790976873048999	0.790976873048999	0.146411285817345	unchanged	11.229	16.749	15.369	15.499	13.545	13.079	10.524	14.845	14.85	13.916	17.591	15.804
Meta_226	Azelaic acid	Lipid	Medium Chain Fatty Acid	HMDB0000784	0.184666666666667	0.519089337458393	0.519089337458393	0.436417381784664	unchanged	11.021	11.107	11.811	12.161	11.686	12.339	12.036	11.541	11.082	10.993	11.835	11.53
Meta_227	Azelate (C9-DC)	Lipid	Fatty Acid, Dicarboxylate	HMDB0000784	0.00333333333333385	0.982779178158111	0.982779178158111	0.0726415393839277	unchanged	16.443	16.223	16.737	17.089	16.686	16.932	16.799	16.77	16.473	16.42	16.763	16.865
Meta_228	3-Hydroxydecanoate	Lipid	Fatty Acid, Monohydroxy	HMDB0002203	0.204833333333333	0.511422199667609	0.511422199667609	0.423992978880199	unchanged	12.256	13.277	12.292	12.862	12.822	12.74	12.261	11.873	13.505	12.106	12.261	13.014
Meta_229	10-Hydroxydecanoic acid	Lipid	Fatty Acid, Monohydroxy	HMDB0094656	0.242833333333333	0.422822355170637	0.422822355170637	0.535031499376875	unchanged	14.458	15.398	14.639	15.163	15.044	14.884	14.486	14.338	15.687	14.279	14.145	15.194
Meta_23	2-Piperidinone	Xenobiotics	Natural Product/Food/Plant	HMDB0011749	0.152000000000001	0.59219642421998	0.59219642421998	0.388665640427563	unchanged	17.463	17.386	19.091	17.983	17.749	18.061	17.53	17.747	17.927	17.581	17.884	18.152
Meta_230	Indoleacrylic Acid	Amino Acid	Tryptophan Metabolism	HMDB0000734	-0.511833333333334	0.44212461050614	0.44212461050614	0.483129048932735	unchanged	7.897	8.794	9.838	7.188	7.379	9.149	8.884	9.251	7.347	7.719	10.29	9.825
Meta_232	Catechol Sulfate	Xenobiotics	Benzoate Metabolism	HMDB0059724	-0.631666666666668	0.615334461963529	0.615334461963529	0.394437038670813	unchanged	9.552	6.705	6.345	5.565	9.631	10.986	6.122	10.614	7.427	10.534	7.377	10.5
Meta_233	N-Acetylglutamine	Amino Acid	Alanine, Aspartate and Glutamate Metabolism	HMDB0006029	-0.00750000000000028	0.97697714391524	0.97697714391524	0.0526991519955629	unchanged	13.163	12.453	13.45	13.202	13.119	13.371	13.42	12.596	12.411	13.665	13.447	13.264
Meta_234	Gly-Leu	Peptide	Dipeptide	HMDB0000759	-0.0233333333333334	0.922240004006573	0.922240004006573	0.0434574694289269	unchanged	11.132	10.899	11.966	11.609	11.804	11.226	11.524	11.495	10.718	11.853	11.673	11.513
Meta_239	N-Acetylmethionine	Amino Acid	Methionine, Cysteine, SAM and Taurine Metabolism	HMDB0011745	-0.3215	0.348736842407848	0.348736842407848	0.626405970169875	unchanged	10.977	11.057	11.738	10.499	11.6	12.352	12.377	11.758	11.395	11.888	11.676	11.058
Meta_240	N-Acetylglutamate	Amino Acid	Alanine, Aspartate and Glutamate Metabolism	HMDB0001138	0.209833333333332	0.570098713200196	0.570098713200196	0.296123355801394	unchanged	11.772	12.741	12.166	12.513	12.957	13.161	12.751	11.699	12.551	13.151	12.617	11.282
Meta_241	3-Indolepropionic Acid	Amino Acid	Tryptophan Metabolism	HMDB0002302	-0.321833333333334	0.697605380376633	0.697605380376633	0.251504496724168	unchanged	12.881	13.059	12.16	11.89	13.2	12.373	10.311	13.641	14.419	11.092	14.994	13.037
Meta_242	Indole-3-Methyl Acetate	Amino Acid	Tryptophan Metabolism	HMDB0029738	0.00633333333333397	0.986706216353008	0.986706216353008	0.0317973607037822	unchanged	9.305	9.371	10.5	11.103	10.02	11.316	10.613	10.381	9.906	10.348	10.326	10.003
Meta_243	Lactoylvaline	Peptide	Pseudodipeptides (N-Lactoyl-amino acids )	HMDB0062181	0.0589999999999993	0.735398971122574	0.735398971122574	0.16747548774482	unchanged	11.488	11.51	11.763	11.46	11.243	11.649	11.667	11.045	11.58	11.996	11.424	11.047
Meta_246	Phenylacetylglycine	Lipid	Fatty Acid Metabolism (Acyl glycines)	HMDB0000821	0.128666666666668	0.780053544162148	0.780053544162148	0.17934085348359	unchanged	16.65	18.062	16.751	16.553	17.135	15.131	15.573	16.711	16.454	16.9	17.01	16.862
Meta_249	D-Gluconic Acid	Carbohydrate	Pentose phosphate pathway	HMDB0000625	0.254166666666668	0.226861495178937	0.226861495178937	0.715951070147358	unchanged	15.602	15.464	15.448	15.811	15.313	16.396	15.531	15.933	15.238	15.305	15.28	15.222
Meta_25	Alpha-Ketobutyrate	Amino Acid	Methionine, Cysteine, SAM and Taurine Metabolism	HMDB0000005	-0.118666666666666	0.533539723901946	0.533539723901946	0.392655527411611	unchanged	15.478	15.115	15.938	15.223	16.038	15.844	15.783	15.921	15.757	15.529	15.956	15.402
Meta_250	4-Aminohippuric acid	Xenobiotics	Benzoate Metabolism	HMDB0001867	0.459666666666667	0.299709623042199	0.299709623042199	0.603574553177833	unchanged	10.17	12.662	10.505	10.486	10.444	11.011	10.17	10.078	10.211	10.247	11.175	10.639
Meta_252	Cyclo(L-Val-L-Pro)	Peptide	Dipeptide	HMDB0240493	0.162500000000001	0.535020743693965	0.535020743693965	0.382299951881368	unchanged	11.372	11.098	10.905	11.031	10.571	10.25	10.994	10.142	10.169	10.744	11.333	10.87
Meta_253	5-Dodecenoic Acid (C12:1n7)	Lipid	Medium Chain Fatty Acid	HMDB0000529	-0.0889999999999986	0.79918205176132	0.79918205176132	0.124548734729719	unchanged	16.788	17.843	16.965	17.303	17.248	16.763	16.465	17.003	18.387	16.72	17.057	17.812
Meta_254	Dodecanoic Acid (C12:0)	Lipid	Medium Chain Fatty Acid	HMDB0000638	-0.0698333333333316	0.803192618395243	0.803192618395243	0.143735164451798	unchanged	23.202	23.443	23.461	23.007	22.442	22.542	23.597	22.216	23.33	23.407	22.809	23.157
Meta_255	Cysteine S-sulfate	Amino Acid	Methionine, Cysteine, SAM and Taurine Metabolism	HMDB0000731	-0.545833333333334	0.278482217335115	0.278482217335115	0.710378429549931	unchanged	11.978	12.645	10.99	10.797	13.059	12.46	12.272	13.23	11.978	11.755	13.562	12.407
Meta_256	Octanoylglycine	Lipid	Fatty Acid Metabolism (Acyl glycines)	HMDB0000832	-0.227	0.305286282574619	0.305286282574619	0.688435872195114	unchanged	16.198	16.36	15.777	15.843	16.108	16.926	16.226	16.676	16.624	16.106	16.782	16.16
Meta_257	Sebacate (C10-DC)	Lipid	Fatty Acid, Dicarboxylate	HMDB0000792	0.806333333333335	0.0693071715864819	0.0693071715864819	1.04549372908986	unchanged	16.369	16.624	16.038	17.185	16.492	18.332	16.406	16.084	15.483	15.682	15.864	16.683
Meta_26	Acetoacetic Acid	Lipid	Ketone Bodies	HMDB0000060	0.356666666666669	0.336693280343038	0.336693280343038	0.626713688174139	unchanged	17.159	17.57	17.472	17.018	18.076	17.015	16.104	18.07	17.416	16.242	17.011	17.327
Meta_260	Spermine	Amino Acid	Polyamine Metabolism	HMDB0001256	0.0221666666666671	0.967719520384827	0.967719520384827	0.0445362784290224	unchanged	8.06	9.948	8.455	9.98	7.92	7.388	8.438	8.731	7.51	9.701	8.827	8.411
Meta_262	L-Acetylcarnitine	Lipid	Fatty Acid Metabolism (Acyl Carnitine)	HMDB0000201	0.263166666666667	0.197630557511258	0.197630557511258	0.833991667859558	unchanged	22.36	22.513	22.371	22.588	22.862	22.645	22.114	22.997	22.429	21.846	21.987	22.387
Meta_263	L-Tryptophan	Amino Acid	Tryptophan Metabolism	HMDB0000929	-0.247	0.152899962658614	0.152899962658614	0.863953980155675	unchanged	22.531	22.174	22.93	22.501	23.08	22.602	22.837	23.011	22.551	23.108	23.03	22.763
Meta_264	Hydroxy-N6,N6,N6-Trimethyllysine	Amino Acid	Lysine Metabolism	HMDB0001422	-0.0896666666666679	0.820573930398087	0.820573930398087	0.191734460187315	unchanged	10.412	9.232	10.379	9.213	10.161	10.077	8.49	10.233	10.481	10.521	10.282	10.005
Meta_265	Xanthurenic Acid	Amino Acid	Tryptophan Metabolism	HMDB0000881	0.911333333333333	0.0675818339288961	0.0675818339288961	1.02425557630119	unchanged	10.807	12.242	11.155	11.995	11.668	12.196	9.717	11.81	10.371	11.817	10.844	10.036
Meta_266	Indolelactate	Amino Acid	Tryptophan Metabolism	HMDB0000671	-0.328833333333332	0.0517236399920859	0.0517236399920859	1.15117969052311	unchanged	13.574	13.682	13.711	13.782	13.987	13.861	14.309	14.429	13.613	14.324	13.91	13.985
Meta_270	L-Kynurenine	Amino Acid	Tryptophan Metabolism	HMDB0000684	-0.749500000000001	0.0552767310972438	0.0552767310972438	1.20782866290804	unchanged	16.235	16.032	16.052	15.741	15.661	16.175	15.701	16.855	17.178	17.407	17.32	15.932
Meta_271	3-Indoxyl Sulfate	Amino Acid	Tryptophan Metabolism	HMDB0000682	-0.584166666666668	0.184268810410967	0.184268810410967	0.884467083135357	unchanged	15.364	16.802	15.024	15.281	15.676	16.864	15.422	16.362	16.763	17.159	16.63	16.18
Meta_272	5-Hydroxyindole Sulfate	Amino Acid	Tryptophan Metabolism	HMDB0341278	-0.489166666666666	0.225996916866747	0.225996916866747	0.80995722555235	unchanged	17.723	19.041	17.506	17.824	18.187	19.163	17.715	18.704	19.195	19.479	18.656	18.63
Meta_274	3-Methoxytyrosine	Amino Acid	Tyrosine Metabolism	HMDB0001434	-0.215666666666667	0.564183553286894	0.564183553286894	0.309295381256903	unchanged	10.925	10.927	11.162	11.175	11.304	9.113	10.935	10.965	10.529	11.19	11.303	10.978
Meta_275	1,3-Diphenylguanidine	Xenobiotics	Chemical		0.131500000000003	0.557773700322901	0.557773700322901	0.321593835331112	unchanged	16.148	16.906	16.379	16.081	16.481	17.244	16.274	16.779	16.394	16.24	16.081	16.682
Meta_276	Glycerophosphoethanolamine	Lipid	Glycerolipid and Phospholipid Metabolism	HMDB0000114	0.448499999999999	0.246563844849245	0.246563844849245	0.773340470091135	unchanged	10.538	10.429	10.848	10.765	10.27	10.621	10.13	9.765	10.089	8.833	10.736	11.227
Meta_277	Undecanedioate (C11-DC)	Lipid	Fatty Acid, Dicarboxylate	HMDB0000888	0.1165	0.181381772703454	0.181381772703454	0.837186017139685	unchanged	13.676	13.688	13.892	13.749	13.945	13.935	13.663	13.946	13.794	13.527	13.565	13.691
Meta_278	3-Hydroxylaurate	Lipid	Fatty Acid, Monohydroxy	HMDB0000387	0.200333333333333	0.57243861343119	0.57243861343119	0.35641204727874	unchanged	12.993	14.002	12.458	13.404	13.053	13.338	13.004	12.315	14.16	12.49	12.789	13.288
Meta_279	OMEGA-HYDROXYDODECANOIC ACID	Lipid	Fatty Acid, Monohydroxy	HMDB0002059	0.1395	0.692207122260099	0.692207122260099	0.275322253091063	unchanged	14.65	15.964	14.577	15.235	14.892	14.976	14.584	14.66	15.992	14.317	14.441	15.463
Meta_280	Tyramine O-Sulfate	Amino Acid	Tyrosine Metabolism	HMDB0006409	-0.152166666666666	0.164504445731847	0.164504445731847	0.831828375776855	unchanged	18.603	18.312	18.646	18.648	18.886	18.69	18.879	18.911	18.474	18.899	18.795	18.74
Meta_281	N-Acetylarginine	Amino Acid	Urea cycle; Arginine and Proline Metabolism	HMDB0004620	-0.682666666666668	0.121067493644333	0.121067493644333	0.918399166584051	unchanged	9.656	8.215	9.856	10.223	9.522	9.947	10.246	9.258	10.678	10.964	10.771	9.598
Meta_282	N-Acetylcitrulline	Amino Acid	Urea cycle; Arginine and Proline Metabolism	HMDB0000856	-0.403833333333333	0.382060883144866	0.382060883144866	0.625701447359934	unchanged	11.992	11.467	11.054	10.01	11.529	11.8	10.679	11.788	12.553	12.733	11.461	11.061
Meta_284	Gamma-Glutamylalanine	Peptide	Gamma-glutamyl Amino Acid	HMDB0006248	-0.442000000000002	0.0677122432512017	0.0677122432512017	1.11394707139474	unchanged	14.447	13.822	14.344	14.104	13.996	14.318	14.892	14.246	13.884	14.933	15	14.728
Meta_286	5-Hydroxy-L-Tryptophan	Amino Acid	Tryptophan Metabolism	HMDB0000472	-0.634166666666667	0.0975720877066391	0.0975720877066391	0.98789765341634	unchanged	11.889	11.323	11.087	10.179	11.47	10.86	11.95	12.377	12.087	11.614	11.971	10.614
Meta_288	N-Acetyl-L-Tyrosine	Amino Acid	Tyrosine Metabolism	HMDB0000866	-0.109833333333333	0.812331362577519	0.812331362577519	0.202916024161497	unchanged	12.06	11.064	11.767	10.789	10.659	10.752	11.727	10.306	10.315	12.501	12.027	10.874
Meta_29	Alpha-Aminobutyric Acid	Amino Acid	Methionine, Cysteine, SAM and Taurine Metabolism	HMDB0000452	0.393000000000001	0.416842620979753	0.416842620979753	0.503817349953704	unchanged	10.978	10.529	11.022	10.718	9.808	11.159	9.994	11.085	9.445	9.348	11.923	10.061
Meta_290	Tetradecadienoate (14:2)	Lipid	Medium Chain Fatty Acid	HMDB0340799	0.382666666666667	0.485416603105569	0.485416603105569	0.443319742813399	unchanged	13.467	13.277	12.879	15.144	13.241	15.192	13.929	12.722	13.421	12.942	13.061	14.829
Meta_291	Myo-Inositol	Lipid	Inositol Metabolism	HMDB0000211	-0.00600000000000023	0.985142570958911	0.985142570958911	0.0231563541507277	unchanged	14.138	13.385	14.951	14.844	14.308	14.159	14.194	14.469	13.532	14.863	13.935	14.828
Meta_292	3-Hydroxy-l-kynurenine	Amino Acid	Tryptophan Metabolism	HMDB0011631	-0.377833333333335	0.513208652761081	0.513208652761081	0.426465281468343	unchanged	10.829	11.839	11.014	10.652	12.146	11.373	11.484	11.422	12.73	12.674	9.503	12.307
Meta_293	Myristoleic Acid (C14:1n5)	Lipid	Long Chain Fatty Acid	HMDB0002000	-0.197333333333333	0.539304139429372	0.539304139429372	0.35151619574286	unchanged	19.03	19.76	19.354	19.339	19.256	19.051	18.941	19.111	20.739	19.066	19.217	19.9
Meta_294	Dicyclohexylurea	Xenobiotics	Chemical	HMDB0244166	0.0111666666666679	0.963816400147466	0.963816400147466	0.0375700312372005	unchanged	13.202	12.061	12.534	11.968	12.55	11.765	12.269	12.72	12.161	12.374	11.995	12.494
Meta_295	Vitamin K1	Cofactors and Vitamins	Vitamin K Metabolism	HMDB0003555	-0.196166666666667	0.343062978572379	0.343062978572379	0.513158880958819	unchanged	14.409	14.095	14.128	14.165	14.055	13.577	14.296	15.012	14.17	13.994	13.894	14.24
Meta_296	2'-Deoxyuridine	Nucleotide	Pyrimidine Metabolism, Uracil containing	HMDB0000012	0.183	0.469791800518916	0.469791800518916	0.470703481991461	unchanged	12.326	12.683	12.702	12.932	12.815	13.22	12.223	12.845	12.378	11.974	12.762	13.398
Meta_298	Myristic Acid (C14:0)	Lipid	Long Chain Fatty Acid	HMDB0000806	0.211166666666667	0.430875837940197	0.430875837940197	0.525313561939365	unchanged	22.374	22.791	22.813	22.451	21.892	21.915	22.348	21.56	22.855	22.204	21.659	22.343
Meta_299	Deoxycytidine	Nucleotide	Pyrimidine Metabolism, Cytidine containing	HMDB0000014	-0.362666666666666	0.203901264032242	0.203901264032242	0.794229615981301	unchanged	11.784	12.335	11.73	11.502	11.791	12.323	11.444	12.759	12.399	11.798	12.407	12.834
Meta_301	Pro-Hydroxy-Pro	Amino Acid	Urea cycle; Arginine and Proline Metabolism	HMDB0006695	-0.288833333333333	0.246820165298662	0.246820165298662	0.706617575467419	unchanged	12.446	13.142	13.311	12.657	13.157	13.743	13.409	13.981	13.376	13.056	13.237	13.13
Meta_306	N,N-Dimethyldodecylamine N-Oxide	Xenobiotics	Natural Product/Food/Plant		-0.214000000000002	0.125534673878045	0.125534673878045	0.825167656299098	unchanged	16.819	16.384	16.842	16.842	16.615	16.344	16.758	16.972	16.881	16.761	16.571	17.187
Meta_307	Isobutyrylcarnitine (C4)	Amino Acid	Leucine, Isoleucine and Valine Metabolism	HMDB0000736	-0.0965000000000007	0.564101819265207	0.564101819265207	0.460088411113906	unchanged	15.817	15.882	15.089	15.257	15.52	15.895	15.706	15.793	15.467	15.953	15.483	15.637
Meta_308	Butyrylcarnitine	Lipid	Fatty Acid Metabolism (Acyl Carnitine)	HMDB0002013	-0.101333333333333	0.542642895842355	0.542642895842355	0.419174826082692	unchanged	18.804	18.508	18.99	18.327	18.439	19.08	18.836	18.947	18.974	19.015	18.503	18.481
Meta_309	Formylkynurenine	Amino Acid	Tryptophan Metabolism	HMDB0001200	-0.599333333333332	0.0773937238273123	0.0773937238273123	1.07438580640293	unchanged	10.499	10.499	10.65	10.01	10.929	10.458	11.008	11.939	10.158	11.565	10.642	11.329
Meta_31	Hydroxypyruvic Acid	Amino Acid	Glycine, Serine and Threonine Metabolism	HMDB0001352	0.0733333333333341	0.772011668685227	0.772011668685227	0.165011760665772	unchanged	12.526	13.358	12.266	12.297	13.084	12.945	13.185	13.065	12.422	12.135	12.747	12.482
Meta_310	Lactoylphenylalanine	Peptide	Pseudodipeptides (N-Lactoyl-amino acids )	HMDB0062175	-0.319833333333333	0.114973112175721	0.114973112175721	0.986967892403215	unchanged	11.724	11.328	12.007	11.519	11.45	12.332	11.86	11.978	12.189	12.439	11.832	11.981
Meta_311	Cystine	Amino Acid	Methionine, Cysteine, SAM and Taurine Metabolism	HMDB0000192	0.0278333333333336	0.923670808988332	0.923670808988332	0.0677023736625298	unchanged	9.779	9.434	10.267	10.604	10.318	11.08	10.488	9.8	10.794	10.24	10.006	9.987
Meta_312	L-Homocarnosine	Peptide	Hybrid peptide	HMDB0000745	0.135833333333334	0.521351447626457	0.521351447626457	0.405127430361552	unchanged	10.862	10.908	10.281	10.899	10.55	10.951	10.651	10.373	10.704	9.902	11.026	10.98
Meta_314	7,8-Dihydrobiopterin	Cofactors and Vitamins	Folate Metabolism	HMDB0000038	0.1235	0.368024776149268	0.368024776149268	0.459442666906688	unchanged	12.604	12.562	12.12	12.378	12.561	13.018	12.414	12.315	12.32	12.583	12.43	12.44
Meta_315	Thymidine	Nucleotide	Pyrimidine Metabolism, Thymine containing	HMDB0000273	0.307999999999998	0.274566166851159	0.274566166851159	0.696340590466713	unchanged	16.014	15.389	15.545	15.755	15.596	15.777	15	15.802	14.951	14.998	15.089	16.388
Meta_316	Anserine	Peptide	Hybrid peptide	HMDB0000194	0.0789999999999989	0.531570653902326	0.531570653902326	0.467796303007912	unchanged	12.591	12.645	12.853	13.15	12.889	12.786	12.668	12.673	12.894	12.364	12.978	12.863
Meta_317	N,N-Dimethyl-Proline-Proline Betaine	Amino Acid	Urea cycle; Arginine and Proline Metabolism		-0.121833333333331	0.236543445389904	0.236543445389904	0.686645449538931	unchanged	15.789	15.949	16.09	15.996	16.052	15.9	16.056	16.374	16.136	16.074	16.13	15.737
Meta_319	Cytidine	Nucleotide	Pyrimidine Metabolism, Cytidine containing	HMDB0000089	0.00983333333333292	0.956776712989111	0.956776712989111	0.0159782124123609	unchanged	13.089	13.331	12.75	12.684	13.439	13.49	13.029	13.253	13.224	12.671	13.413	13.134
Meta_321	Uridine	Nucleotide	Pyrimidine Metabolism, Uracil containing	HMDB0000296	0.907999999999999	0.183468768915054	0.183468768915054	0.841930600898642	unchanged	12.595	11.741	14.463	13.937	13.467	13.208	11.908	11.392	12.349	10.835	13.915	13.564
Meta_323	Tridecanedioic acid	Lipid	Long Chain Fatty Acid	HMDB0002327	0.0804999999999989	0.46850252532848	0.46850252532848	0.506204927290268	unchanged	13.265	13.288	13.001	13.469	13.189	13.321	13.211	13.417	13.372	12.869	13.009	13.172
Meta_324	2-Hydroxymyristate	Lipid	Fatty Acid, Monohydroxy	HMDB0002261	0.0161666666666669	0.958962608465817	0.958962608465817	0.0171404150208603	unchanged	13.578	14.658	14.128	13.458	13.42	14.211	14.149	13.598	14.834	13.778	13.815	13.182
Meta_325	4-Hydroxychlorothalonil	Xenobiotics	Chemical	HMDB0240624	-0.264666666666667	0.159079779533323	0.159079779533323	0.878885407035696	unchanged	12.345	11.957	12.341	12.453	12.782	12.732	12.736	12.464	12.613	12.941	13.128	12.316
Meta_329	2-Methylbutyrylcarnitine (C5)	Amino Acid	Leucine, Isoleucine and Valine Metabolism	HMDB0000378	0.121833333333333	0.446422422293382	0.446422422293382	0.485107289841247	unchanged	15.219	15.643	15.151	15.713	15.561	15.203	15.398	15.32	14.814	15.435	15.161	15.631
Meta_33	3-HYDROXYBUTANOIC ACID	Unclassified	Unclassified		0.391500000000001	0.221574468202098	0.221574468202098	0.78441945647826	unchanged	18.602	19.187	18.942	19.469	19.891	18.87	18	19.47	18.986	18.186	18.82	19.15
Meta_330	Isovalerylcarnitine (C5)	Amino Acid	Leucine, Isoleucine and Valine Metabolism	HMDB0000688	-0.205833333333333	0.164780399040673	0.164780399040673	0.862388376635504	unchanged	15.726	16.318	15.663	15.917	16.08	16.137	16.272	16.46	15.825	16.318	16.068	16.133
Meta_335	3-Hydroxybutyrylcarnitine	Lipid	Fatty Acid Metabolism (Acyl Carnitine)	HMDB0013127	0.3505	0.118184324601519	0.118184324601519	0.919146159544585	unchanged	16.853	17.379	16.903	17.273	17.798	17.641	16.785	17.567	17.081	16.719	16.769	16.823
Meta_336	Gamma-Glutamylthreonine	Peptide	Gamma-glutamyl Amino Acid	HMDB0029159	-0.00550000000000139	0.977775073454644	0.977775073454644	0.00929096164159501	unchanged	13.11	12.316	12.428	12.725	12.518	12.197	13.022	12.313	12.044	12.647	12.586	12.715
Meta_337	Gamma-Glutamyl-Cysteine	Peptide	Gamma-glutamyl Amino Acid	HMDB0001049	0.338999999999999	0.263320074961187	0.263320074961187	0.764617982314769	unchanged	14.512	14.369	14.534	14.675	14.623	14.389	13.913	14.638	14.008	13.413	13.854	15.242
Meta_339	Ser-Phe	Peptide	Dipeptide	HMDB0029046	-0.392833333333334	0.210235715883246	0.210235715883246	0.796829016400972	unchanged	10.384	10.241	9.498	9.194	9.823	10.059	9.536	10.767	10.993	10.3	9.811	10.149
Meta_34	3-Hydroxybutyric Acid	Lipid	Ketone Bodies	HMDB0000011	0.729833333333335	0.069366253240903	0.069366253240903	1.10187271432983	unchanged	20.844	21.396	21.172	21.695	22.095	20.957	19.696	21.455	21.011	20.135	20.179	21.304
Meta_340	Palmitoleic Acid (C16:1)	Lipid	Long Chain Fatty Acid	HMDB0003229	0.372666666666667	0.179785964266794	0.179785964266794	0.878014459492664	unchanged	22.284	22.443	22.789	22.394	22.496	22.173	21.656	21.891	23.015	21.702	21.604	22.475
Meta_341	Daidzein	Xenobiotics	Natural Product/Food/Plant	HMDB0003312	0.1035	0.712841245800601	0.712841245800601	0.28548328948228	unchanged	9.219	10.255	10.486	10.967	10.293	10.567	10.502	10.007	10.221	9.852	10.618	9.966
Meta_343	N-Acetylglucosamine	Carbohydrate	Amino sugar and Nucleotide sugar Metabolism	HMDB0000215	0.234	0.18800584624294	0.18800584624294	0.803721451569863	unchanged	13.961	14.695	14.035	14.091	14.264	14.155	13.934	14.011	13.992	13.665	13.683	14.512
Meta_344	Lauroylglycine	Lipid	Fatty Acid Metabolism (Acyl glycines)	HMDB0013272	0.125666666666666	0.80522073938996	0.80522073938996	0.165301681535232	unchanged	11.481	10.98	10.702	10.138	9.333	9.309	10.952	9.314	10.282	9.51	11.38	9.751
Meta_349	Glycerophosphorylcholine	Lipid	Glycerolipid and Phospholipid Metabolism	HMDB0000086	0.348166666666666	0.14716457053077	0.14716457053077	0.93021797751011	unchanged	15.891	15.496	16.511	16.244	15.801	15.484	15.692	15.355	15.656	15.625	14.98	16.03
Meta_35	3-Hydroxyisobutyrate	Amino Acid	Leucine, Isoleucine and Valine Metabolism	HMDB0000336	-0.233999999999998	0.200270986782077	0.200270986782077	0.752299904241781	unchanged	20.894	20.736	20.855	20.791	21.436	20.784	20.755	21.665	21.098	20.884	21.331	21.167
Meta_350	Glucose 6-Phosphate/Fructose 6-Phosphate	Carbohydrate	Glycolysis, Gluconeogenesis, and Pyruvate Metabolism	HMDB0001401	-0.623000000000001	0.126007763240403	0.126007763240403	0.885594221513986	unchanged	14.559	14.061	15.874	15.575	15.045	15.322	15.682	14.597	15.481	15.896	16.283	16.235
Meta_355	Gamma-Glutamylisoleucine	Peptide	Gamma-glutamyl Amino Acid	HMDB0011170	-0.167833333333334	0.130152177016529	0.130152177016529	0.92476134079777	unchanged	15.053	14.829	15.016	14.921	14.989	14.728	15.107	14.988	14.856	15.242	15.418	14.932
Meta_356	Methylmalonylcarnitine	Lipid	Fatty Acid Metabolism (Acyl Carnitine)	HMDB0062735	-0.6515	0.075697129429793	0.075697129429793	1.10456105028177	unchanged	14.192	14.217	13.381	14.181	14.373	14.203	15.222	14.34	13.579	15.411	15.162	14.742
Meta_357	3-Hydroxyisovalerylcarnitine	Amino Acid	Leucine, Isoleucine and Valine Metabolism	HMDB0062555	0.308	0.212251142158391	0.212251142158391	0.74201052396054	unchanged	15.634	16.122	15.575	15.647	15.496	16.275	15.444	16.336	15.464	15.414	14.949	15.294
Meta_358	Ile-Met	Peptide	Dipeptide	HMDB0028913	-0.3385	0.243397433980303	0.243397433980303	0.791993964593027	unchanged	10.129	10.318	10.307	9.904	10.275	10.095	10.259	9.468	10.423	10.973	11.202	10.734
Meta_359	Lauryl sulfate	Unclassified	Unclassified		-0.210166666666668	0.173188141712068	0.173188141712068	0.7881184362133	unchanged	14.987	14.219	14.787	14.556	14.839	14.645	14.934	14.798	14.956	14.478	15.13	14.998
Meta_36	L-Serine	Amino Acid	Glycine, Serine and Threonine Metabolism	HMDB0000187	0.263	0.284738407562602	0.284738407562602	0.706616206379258	unchanged	13.312	13.698	13.532	14.048	14.316	13.639	13.176	14.059	13.502	12.825	13.693	13.712
Meta_363	Retinol (Vitamin A)	Cofactors and Vitamins	Vitamin A Metabolism	HMDB0000305	0.145	0.554082497825116	0.554082497825116	0.391986651405655	unchanged	15.844	15.126	16.213	15.561	15.914	15.285	15.439	15.083	16.102	15.438	15.893	15.118
Meta_365	16-Hydroxyhexadecanoic acid	Lipid	Fatty Acid, Monohydroxy	HMDB0006294	0.764166666666668	0.076757513551063	0.076757513551063	1.08478232747155	unchanged	15.598	16.483	16.458	16.227	15.806	16.629	15.751	15.612	15.091	14.534	14.826	16.802
Meta_366	2-Hydroxypalmitate	Lipid	Fatty Acid, Monohydroxy	HMDB0031057	0.0730000000000004	0.796395899109357	0.796395899109357	0.16286508880122	unchanged	12.097	12.843	12.281	12.136	11.974	12.213	11.932	12.202	13.274	12.28	11.878	11.54
Meta_368	Lauryl diethanolamine	Lipid	Endocannabinoid (N-acylethanolamine)		-0.287833333333335	0.137139356308951	0.137139356308951	0.845242537195825	unchanged	18.82	18.233	18.944	18.716	18.445	18.518	18.615	19.008	18.885	18.935	18.486	19.474
Meta_369	6-Phosphogluconic Acid	Carbohydrate	Pentose phosphate pathway	HMDB0001316	1.66766666666667	0.0900519356228729	0.0900519356228729	1.01677403748769	unchanged	12.563	12.466	12.628	13.168	13.01	13.697	12.309	7.516	12.072	11.682	12.93	11.017
Meta_37	Choline	Lipid	Glycerolipid and Phospholipid Metabolism	HMDB0000097	-0.0358333333333327	0.776715974428428	0.776715974428428	0.117629069957462	unchanged	22.988	22.787	23.181	22.748	22.909	22.639	22.858	23.172	22.916	22.822	22.55	23.149
Meta_370	Gamma-Glutamylglutamine	Peptide	Gamma-glutamyl Amino Acid	HMDB0011738	-0.858166666666667	0.0639512437494561	0.0639512437494561	1.04414177378639	unchanged	11.993	10.551	12.755	12.393	11.904	12.326	12.691	13.47	11.625	12.976	13.074	13.235
Meta_371	Glutarylcarnitine (C5-DC)	Amino Acid	Lysine Metabolism	HMDB0013130	-0.7605	0.285779239218412	0.285779239218412	0.659031113245112	unchanged	13.991	13.43	14.798	15.941	14.275	15.151	16.574	14.494	13.212	16.43	16.483	14.956
Meta_374	Terbucarb	Xenobiotics	Chemical		-0.0689999999999991	0.81221556477292	0.81221556477292	0.194505144363252	unchanged	11.324	11.426	11.678	10.04	10.718	11.174	11.282	10.47	11.469	11.102	11.119	11.332
Meta_379	Oleic Acid (C18:1)	Lipid	Long Chain Fatty Acid	HMDB0000207	0.331499999999998	0.130532031596657	0.130532031596657	0.958938502776847	unchanged	23.82	23.76	24.296	23.866	23.746	23.763	23.526	23.304	24.277	23.461	23.005	23.689
Meta_380	N1-Methyladenosine	Nucleotide	Purine Metabolism, Adenine containing	HMDB0003331	-0.186499999999999	0.368297366624741	0.368297366624741	0.5216709547002	unchanged	11.779	12.185	12.285	12.643	11.943	11.833	12.291	11.925	11.895	12.688	12.26	12.728
Meta_382	P-Cresol Glucuronide	Amino Acid	Tyrosine Metabolism	HMDB0011686	0.600666666666667	0.678676157708183	0.678676157708183	0.287546525188038	unchanged	11.871	16.065	14.906	16.127	12.236	11.531	8.328	13.642	13.226	12.685	15.976	15.275
Meta_384	Stearamide	Lipid	Fatty Acid Metabolism (Fatty Amide)	HMDB0034146	-0.171166666666666	0.278927221048452	0.278927221048452	0.632509726811972	unchanged	14.834	15.118	14.876	14.775	14.966	14.736	14.946	15.395	15.297	14.935	14.509	15.25
Meta_385	Xanthosine	Nucleotide	Purine Metabolism, (Hypo)Xanthine/Inosine containing	HMDB0000299	0.271666666666667	0.433260245387145	0.433260245387145	0.515653342761775	unchanged	13.365	11.767	13.351	12.087	13.338	12.236	12.238	12.752	12.826	12.092	12.341	12.265
Meta_388	Octanoylcarnitine	Lipid	Fatty Acid Metabolism (Acyl Carnitine)	HMDB0000791	0.295999999999999	0.27715253122719	0.27715253122719	0.647664659984389	unchanged	13.784	14.707	13.123	14.027	13.787	13.937	13.674	13.941	13.898	13.462	13.672	12.942
Meta_390	Sedoheptulose 7-Phosphate	Carbohydrate	Pentose phosphate pathway	HMDB0001068	-0.274666666666667	0.609064688606361	0.609064688606361	0.313013435446633	unchanged	11.058	11.091	12.543	12.407	11.405	12.468	12.665	10.169	12.854	12.19	12.967	11.775
Meta_391	Ophthalmate	Peptide	Small peptide	HMDB0005765	-0.174333333333333	0.685702821853404	0.685702821853404	0.292528560053941	unchanged	11.29	11.795	11.659	12	9.936	12.297	11.368	10.705	11.632	12.404	11.98	11.934
Meta_393	13-HODE + 9-HODE	Lipid	Fatty Acid, Monohydroxy	HMDB0004667	0.245166666666666	0.365090811563074	0.365090811563074	0.529243804652778	unchanged	12.269	12.682	12.262	11.894	11.524	11.83	12.158	10.924	12.012	12.197	11.671	12.028
Meta_396	2-Hydroxyoleate	Lipid	Fatty Acid, Monohydroxy		-0.0993333333333322	0.606821352076225	0.606821352076225	0.312139807754037	unchanged	10.817	10.568	11.137	10.344	10.877	10.656	11.315	10.324	11.049	10.582	11.043	10.682
Meta_397	Ricinoleic Acid	Lipid	Fatty Acid, Monohydroxy	HMDB0034297	0.282	0.0765197012339455	0.0765197012339455	1.05741415881579	unchanged	15.535	16.365	15.863	15.607	15.734	15.737	15.566	15.622	15.739	15.382	15.288	15.552
Meta_398	(9Z,12R)-12-Hydroxyoctadec-9-enoic acid	Lipid	Fatty Acid, Monohydroxy	HMDB0034297	0.260666666666666	0.237754081383545	0.237754081383545	0.742285859124757	unchanged	15.793	16.829	16.249	16.033	15.818	16.051	15.735	16.055	16.219	15.628	15.39	16.182
Meta_399	Cysteinylglycine Disulfide	Amino Acid	Glutathione Metabolism	HMDB0000709	0.482666666666667	0.0609239173183284	0.0609239173183284	1.09060699699053	unchanged	10.854	11.154	11.288	11.656	10.797	11.219	10.872	10.185	11.136	11.012	10.825	10.042
Meta_4	Propanoic Acid	Carbohydrate	Propanoate Metabolism	HMDB0000237	0.0141666666666662	0.952446684732932	0.952446684732932	0.061125147635319	unchanged	12.609	12.564	12.217	11.492	12.437	12.781	12.32	11.751	12.566	12.315	12.718	12.345
Meta_401	7-Methylguanosine	Nucleotide	Purine Metabolism, Guanine containing	HMDB0001107	-0.032	0.805025047799426	0.805025047799426	0.194506865302784	unchanged	11.489	12	11.755	11.845	11.92	11.946	11.716	11.909	11.454	12.101	11.867	12.1
Meta_403	Perfluorobutane Sulfonic Acid	Xenobiotics	Chemical	HMDB0246220	-0.00316666666666698	0.986715270747908	0.986715270747908	0.0261406519942757	unchanged	15.181	14.868	15.358	15.001	15.298	15.293	15.66	15.706	14.82	14.829	15.036	14.967
Meta_404	2-Hydroxystearate	Lipid	Fatty Acid, Monohydroxy	HMDB0062549	0.183833333333332	0.487748886673423	0.487748886673423	0.374373161702429	unchanged	12.26	12.386	12.091	11.679	11.76	12.812	11.794	11.82	12.88	11.991	11.846	11.554
Meta_405	Palmitoyl ethanolamide	Lipid	Endocannabinoid (N-acylethanolamine)	HMDB0002100	0.0888333333333335	0.661907857933609	0.661907857933609	0.284100298870925	unchanged	15.833	15.917	15.768	15.801	15.062	15.376	15.049	15.622	15.319	15.408	15.827	15.999
Meta_406	Sphingosine	Lipid	Sphingolipid Metabolism	HMDB0000252	0.057833333333333	0.852694687091446	0.852694687091446	0.0569621075831034	unchanged	16.843	15.531	15.894	14.8	15.63	15.277	15.337	15.438	15.373	15.952	15.781	15.747
Meta_407	Eicosapentaenoic Acid (C20:5n3 EPA)	Lipid	Long Chain Fatty Acid	HMDB0001999	0.369833333333332	0.287575281697061	0.287575281697061	0.67573343276471	unchanged	17.435	16.724	18.269	17.771	17.572	17.668	17.538	16.778	17.818	17.732	16.198	17.156
Meta_408	12-HETE	Lipid	Eicosanoid	HMDB0006111	0.185666666666666	0.211825259907803	0.211825259907803	0.81347595714624	unchanged	20.235	20.469	21.077	20.541	20.808	20.395	20.552	20.191	20.391	20.484	20.375	20.418
Meta_409	Arachidonic Acid (C20:4n6)	Lipid	Long Chain Fatty Acid	HMDB0001043	0.0515000000000008	0.828740595105719	0.828740595105719	0.186836661484133	unchanged	21.339	20.792	22.022	21.718	21.689	21.556	21.548	21.309	22.041	21.612	20.88	21.417
Meta_410	Monoerucin	Xenobiotics	Natural Product/Food/Plant		-0.189	0.77777211265952	0.77777211265952	0.135891609682247	unchanged	11.267	10.231	10.461	10.482	8.209	10.255	11.65	9.341	11.794	8.716	10.337	10.201
Meta_411	Asp-Gly-Leu	Peptide	Small peptide		0.3155	0.0881118581441389	0.0881118581441389	1.01343075150398	unchanged	11.448	11.229	10.961	11.497	11.263	11.248	10.378	11.195	11.37	10.84	11.1	10.87
Meta_412	Benzyldodecyldimethylammonium	Xenobiotics	Drug		-0.516	0.39636625687853	0.39636625687853	0.468034676341849	unchanged	15.645	13.545	15.329	14.111	13.848	12.794	16.466	14.749	13.798	14.204	14.43	14.721
Meta_413	Eicosatrienoic Acid (C20:3n3)	Lipid	Long Chain Fatty Acid	HMDB0002925	0.509666666666668	0.0571631394416489	0.0571631394416489	1.12845821672751	unchanged	19.623	19.46	20.299	19.675	19.605	19.638	19.422	18.693	19.986	19.352	18.771	19.018
Meta_414	Epigallocatechin	Xenobiotics	Natural Product/Food/Plant	HMDB0001871	0.0151666666666674	0.9009434642175	0.9009434642175	0.0685877048598678	unchanged	15.641	16.256	16.119	15.778	15.787	16.147	15.94	16.171	15.776	15.912	15.81	16.028
Meta_415	Eicosadienoic Acid (C20:2n6)	Lipid	Long Chain Fatty Acid	HMDB0005060	0.383166666666668	0.129603238170445	0.129603238170445	0.948734136634353	unchanged	18.016	17.788	18.295	17.782	17.636	17.887	17.965	17.187	18.279	17.418	17.009	17.247
Meta_416	Glutathione	Amino Acid	Glutathione Metabolism	HMDB0000125	-0.809166666666666	0.153857966791128	0.153857966791128	0.771239647920779	unchanged	9.688	11.46	10.526	10.78	11.291	9.422	11.51	12.729	11.973	10.46	10.061	11.289
Meta_417	N-Acetylneuraminic Acid	Carbohydrate	Amino sugar and Nucleotide sugar Metabolism	HMDB0000230	0.105166666666667	0.721357321423883	0.721357321423883	0.216366357895699	unchanged	9.157	9.451	9.812	9.599	8.653	9.591	9.812	8.924	9.349	9.662	9.576	8.309
Meta_418	Fructosylysine	Xenobiotics	Natural Product/Food/Plant	HMDB0252495	-0.3675	0.434059369732107	0.434059369732107	0.516825236144167	unchanged	14.978	14.42	14.78	15.067	13.906	14.671	15.605	14.209	13.39	15.94	15.219	15.664
Meta_419	Mestranol	Xenobiotics	Drug	HMDB0015446	-0.344333333333333	0.303479970538694	0.303479970538694	0.614455865979745	unchanged	11.92	10.764	11.35	11.156	11.362	10.792	11.421	11.078	11.206	11.05	11.982	12.673
Meta_420	Octadecadienedioate (C18:2-DC)	Lipid	Fatty Acid, Dicarboxylate	HMDB0000782	0.104999999999999	0.573973786505752	0.573973786505752	0.337667826235097	unchanged	13.838	14.355	13.88	13.571	13.401	13.906	14.255	13.395	13.78	13.569	13.565	13.757
Meta_422	Gamma-Glutamyltyrosine	Peptide	Gamma-glutamyl Amino Acid	HMDB0011741	-0.2615	0.291195603270583	0.291195603270583	0.682463965057912	unchanged	15.469	14.803	15.251	14.87	15.238	14.672	15.386	14.667	14.777	15.789	15.66	15.593
Meta_423	FA 18:2+2O	Lipid	Fatty Acid Metabolism ( Oxidized fatty acid)		0.416833333333333	0.0564896396488571	0.0564896396488571	1.07015668557497	unchanged	12.985	13.44	12.989	12.549	12.756	13.189	12.817	12.31	13.122	12.185	12.61	12.363
Meta_426	N2,N2-Dimethylguanosine	Nucleotide	Purine Metabolism, Guanine containing	HMDB0004824	-0.263499999999999	0.235390428581099	0.235390428581099	0.755831627031898	unchanged	12.818	12.266	12.676	12.184	12.504	12.05	12.822	12.182	12.174	13.11	13.04	12.751
Meta_427	Decadienoylcarnitine	Lipid	Fatty Acid Metabolism (Acyl Carnitine)	HMDB0241094	0.386833333333334	0.0521708447149314	0.0521708447149314	1.07548975506236	unchanged	11.19	11.522	11.116	11.3	10.915	11.346	10.467	11.086	10.719	11.446	10.752	10.598
Meta_43	Pyrrole-2-Carboxylic Acid	Xenobiotics	Benzoate Metabolism	HMDB0004230	-0.0778333333333334	0.899790134788126	0.899790134788126	0.00986023854716923	unchanged	6.092	5.803	9.125	6.951	6.459	5.919	6.095	7.733	7.249	5.954	6.3	7.485
Meta_430	FA 18:1+2O	Unclassified	Unclassified		0.488333333333333	0.0942432230473095	0.0942432230473095	0.988007426635679	unchanged	15.386	16.077	14.701	15.066	14.536	14.9	14.433	14.568	14.749	14.52	14.35	15.116
Meta_431	Decenoylcarnitine	Lipid	Fatty Acid Metabolism (Acyl Carnitine)	HMDB0241072	0.583499999999999	0.37296940123314	0.37296940123314	0.547265019915717	unchanged	12.407	11.725	11.209	13.917	12.228	14.26	12.239	12.222	11.041	11.502	11.555	13.686
Meta_432	Decanoylcarnitine	Lipid	Fatty Acid Metabolism (Acyl Carnitine)	HMDB0000651	0.197666666666667	0.366850470948576	0.366850470948576	0.533843044609949	unchanged	14.605	15.503	14.095	14.677	14.575	14.763	14.452	14.473	14.918	14.477	14.336	14.376
Meta_433	12-HEPE	Lipid	Eicosanoid	HMDB0010202	0.360666666666667	0.123027791481478	0.123027791481478	0.890315895095892	unchanged	17.052	16.849	17.547	16.652	16.825	16.517	16.674	16.106	16.493	16.932	16.958	16.115
Meta_435	12-OxoETE	Unclassified	Unclassified		0.167666666666667	0.734830630669882	0.734830630669882	0.160570087379999	unchanged	14.669	13.754	14.63	14.376	15.159	14.443	14.024	13.168	13.334	15.043	15.989	14.467
Meta_436	8-HETE	Unclassified	Unclassified		0.106500000000004	0.42017430119928	0.42017430119928	0.518986861670165	unchanged	21.783	21.847	22.376	22.045	22.315	22.012	22.142	21.743	22.037	22.007	22.124	21.686
Meta_437	Linoleoyl ethanolamide	Lipid	Endocannabinoid (N-acylethanolamine)	HMDB0012252	-0.0703333333333323	0.822976964737092	0.822976964737092	0.183436285711109	unchanged	11.441	10.881	11.238	9.963	10.836	10.082	10.379	10.232	11.172	11.395	10.861	10.824
Meta_438	Dodecylbenzenesulfonic acid	Xenobiotics	Chemical	HMDB0031031	-0.343666666666666	0.294711381470095	0.294711381470095	0.619318214289966	unchanged	14.243	13.527	14.811	13.825	13.833	14.496	14.922	14.526	13.795	13.69	15.058	14.806
Meta_44	Cytosine	Nucleotide	Pyrimidine Metabolism, Cytidine containing	HMDB0000630	-0.18	0.193992994013899	0.193992994013899	0.814677774152515	unchanged	15.624	15.562	15.399	15.328	15.856	15.825	15.457	16.041	15.759	15.568	15.858	15.991
Meta_440	Oleoyl ethanolamide	Lipid	Endocannabinoid (N-acylethanolamine)	HMDB0002088	0.1615	0.424007307536281	0.424007307536281	0.565040897428037	unchanged	13.188	13.557	13.554	13.422	13.579	12.966	12.962	13.643	13.686	13.056	12.669	13.281
Meta_441	Docosahexaenoic Acid (C22:6n3 DHA)	Lipid	Long Chain Fatty Acid	HMDB0002183	0.306666666666665	0.168343535916861	0.168343535916861	0.877401346512887	unchanged	21.031	20.586	21.733	21.316	20.91	20.947	20.905	20.63	21.264	20.929	20.385	20.57
Meta_442	Docosapentaenoic Acid (C22:5n6 DPA)	Lipid	Long Chain Fatty Acid	HMDB0006528	0.188000000000002	0.527445271657297	0.527445271657297	0.417121290527856	unchanged	18.368	18.287	18.669	18.219	18.017	18.579	18.604	18.436	18.93	18.275	17.403	17.363
Meta_444	Adrenic Acid (C22:4n6)	Lipid	Long Chain Fatty Acid	HMDB0002226	0.274000000000001	0.272814318861541	0.272814318861541	0.718213739074167	unchanged	17.174	17.187	17.722	17.494	17.265	17.544	17.455	17.112	17.874	17.192	16.488	16.621
Meta_445	Glycerophosphoinositol	Lipid	Glycerolipid and Phospholipid Metabolism	HMDB0011649	0.360000000000001	0.0576886754094133	0.0576886754094133	1.13353292969836	unchanged	10.993	10.736	11.66	11.42	11.34	11.04	10.838	10.465	10.984	10.839	11.132	10.771
Meta_446	13,16,19-Docosatrienoic Acid (C22:3n3)	Lipid	Long Chain Fatty Acid	HMDB0002823	-0.158833333333334	0.620977296469581	0.620977296469581	0.334011509775623	unchanged	15.001	14.626	15.061	14.314	14.711	14.924	15.168	14.569	15.974	15.345	14.481	14.053
Meta_447	13,16-Docosadienoic Acid (C22:2n6)	Lipid	Long Chain Fatty Acid	HMDB0061714	0.512833333333333	0.0699837672231392	0.0699837672231392	1.04309587245512	unchanged	14.904	14.772	15.092	14.717	14.028	15.184	14.876	13.739	14.802	14.153	14.019	14.031
Meta_449	Erucamide	Lipid	Fatty Acid Metabolism (Fatty Amide)	HMDB0244507	-0.120000000000001	0.808766166507	0.808766166507	0.129578905196775	unchanged	19.034	18.364	17.353	18.114	18.092	18.146	19.308	18.46	19.655	17.776	16.919	17.705
Meta_45	Histamine	Amino Acid	Histidine Metabolism	HMDB0000870	0.205499999999997	0.628867481190175	0.628867481190175	0.360781123478707	unchanged	14.987	16.546	16.586	17.081	17.096	16.14	16.542	15.541	16.143	15.862	15.819	17.296
Meta_450	Monoolein	Xenobiotics	Natural Product/Food/Plant	HMDB0011567	-0.130666666666666	0.253342538456473	0.253342538456473	0.666188194458514	unchanged	13.481	13.066	13.456	13.337	13.307	13.13	13.364	13.466	13.196	13.526	13.255	13.754
Meta_452	5-Dodecenoylcarnitine	Lipid	Fatty Acid Metabolism (Acyl Carnitine)	HMDB0241212	0.3475	0.188947920569409	0.188947920569409	0.771317127583984	unchanged	13.808	14.652	13.232	13.846	14.343	13.722	13.024	13.797	13.978	13.562	13.473	13.684
Meta_453	Lauroylcarnitine	Lipid	Fatty Acid Metabolism (Acyl Carnitine)	HMDB0002250	0.0991666666666653	0.640037874302142	0.640037874302142	0.334820206441011	unchanged	17.2	17.136	17.686	17.013	17.673	16.834	16.666	17.555	17.217	16.952	16.978	17.579
Meta_454	Corticosterone	Lipid	Corticosteroids	HMDB0001547	0.0443333333333325	0.941579528365719	0.941579528365719	0.0218870239951782	unchanged	15.289	13.744	14.532	14.498	15.557	13.62	13.219	15.424	14.636	16.167	14.436	13.092
Meta_455	C-Glycosyltryptophan	Amino Acid	Tryptophan Metabolism	HMDB0240296	-0.0666666666666664	0.509319906265881	0.509319906265881	0.418407174778691	unchanged	13.822	14.207	13.943	14.04	14.021	14.315	14.054	14.447	14.074	14.037	14.067	14.069
Meta_456	Tetradecadienoylcarnitine (C14:2)	Lipid	Fatty Acid Metabolism (Acyl Carnitine)	HMDB0241376	0.241833333333334	0.323686531241287	0.323686531241287	0.650892031064554	unchanged	13.681	13.363	13.984	13.599	14.244	13.037	13.173	13.78	13.011	13.221	13.313	13.959
Meta_459	Riboflavin	Cofactors and Vitamins	Vitamin B2 Metabolism	HMDB0000244	0.0968333333333327	0.692953381863258	0.692953381863258	0.209205350117454	unchanged	9.892	10.75	10.233	10.496	10.653	10.888	10.038	10.925	9.795	10.765	10.162	10.646
Meta_46	Uracil	Nucleotide	Pyrimidine Metabolism, Uracil containing	HMDB0000300	0.162500000000001	0.272762268307994	0.272762268307994	0.739833282533035	unchanged	16.908	17.193	17.674	17.654	17.573	17.631	17.259	17.26	17.357	17.117	17.37	17.295
Meta_461	LPA 14:0_sn2	Lipid	Glycerophospholipid (lysophosphatidic acid)	HMDB0114765	0.0815000000000019	0.804454452572668	0.804454452572668	0.145603466916575	unchanged	11.71	12.111	11.464	10.961	11.339	11.202	11.8	11.45	12.074	11.209	11.605	10.16
Meta_462	LPA 14:0_sn1	Lipid	Glycerophospholipid (lysophosphatidic acid)	HMDB0114765	0.0540000000000003	0.82102185714739	0.82102185714739	0.154328242245305	unchanged	15.764	16.122	15.658	15.235	15.338	15.188	15.794	15.462	16.123	15.277	15.483	14.842
Meta_463	Sphinganine-1-Phosphate	Lipid	Sphingolipid Metabolism	HMDB0001383	-0.487833333333335	0.0780495718285082	0.0780495718285082	0.945598960738655	unchanged	17.659	16.738	17.628	17.231	17.364	16.883	18.256	18.211	17.932	17.088	17.374	17.569
Meta_465	N6-Succinyladenosine	Nucleotide	Purine Metabolism, Adenine containing	HMDB0000912	0.157166666666665	0.670792936497356	0.670792936497356	0.241144305780646	unchanged	12.126	11.725	12.725	12.183	13.641	12.115	11.912	12.038	11.719	13.217	12.059	12.627
Meta_466	Oxotetradecenoylcarnitine (C14:2-O)	Lipid	Fatty Acid Metabolism (Acyl Carnitine)	HMDB0241429	0.674500000000002	0.12145161405046	0.12145161405046	0.927089402316375	unchanged	10.73	11.241	10.15	10.441	10.303	11.038	8.993	11.194	10.209	9.504	9.338	10.618
Meta_468	4-Cholesten-3-One	Lipid	Sterol	HMDB0000921	0.0455000000000005	0.854467267976078	0.854467267976078	0.0837003513632177	unchanged	11.759	12.692	12.41	11.272	12.324	11.9	12.04	11.897	12.283	12.326	11.552	11.986
Meta_469	Deoxycholic Acid	Lipid	Bile Acid	HMDB0000626	1.00616666666667	0.205840914439141	0.205840914439141	0.715801289230917	unchanged	14.373	15.234	11.222	11.506	14.111	14.083	11.919	12.718	12.957	11.721	13.03	12.147
Meta_470	Hyodeoxycholic Acid	Lipid	Bile Acid	HMDB0000733	0.510666666666667	0.511771012387001	0.511771012387001	0.382614203123227	unchanged	11.969	12.651	11.7	10.967	8.042	12.723	10.844	10.525	10.828	10.463	11.541	10.787
Meta_474	7-Oxocholesterol	Lipid	Sterol	HMDB0000501	1.15716666666667	0.135576300554845	0.135576300554845	0.976493965254943	unchanged	16.068	17.137	16.863	17.009	17.031	17.317	15.879	16.256	16.525	12.595	16.818	16.409
Meta_475	7alpha-Hydroxy-cholesterol	Lipid	Sterol	HMDB0001496	-0.299333333333333	0.144848409079798	0.144848409079798	0.892011169938778	unchanged	19.201	19.176	19.471	19.146	19.187	19.768	19.296	19.36	20.134	19.313	20.072	19.57
Meta_476	LPA 16:1_sn2	Lipid	Glycerophospholipid (lysophosphatidic acid)		0.0830000000000002	0.71211663681864	0.71211663681864	0.232731176467946	unchanged	14.449	14.89	14.681	14.086	14.269	14.277	14.644	14.277	14.973	14.301	14.314	13.645
Meta_477	LPA 16:1_sn1	Lipid	Glycerophospholipid (lysophosphatidic acid)		-0.181833333333334	0.342915892761624	0.342915892761624	0.576874717942201	unchanged	16.445	16.42	16.972	16.495	16.658	16.662	17.013	16.477	17.355	16.959	16.637	16.302
Meta_478	b-Muricholic Acid	Lipid	Bile Acid	HMDB0000415	1.63733333333333	0.0821728741051594	0.0821728741051594	0.985946562583937	unchanged	14.958	15.161	13.944	14.336	13.317	16.058	10.711	14.22	14.39	12.996	14.657	10.976
Meta_479	Cholic Acid	Lipid	Bile Acid	HMDB0000619	0.300833333333333	0.710067218830304	0.710067218830304	0.171849399144228	unchanged	14.028	13.611	12.982	13.466	12.135	15.468	13.667	13.212	13.836	14.072	14.793	10.305
Meta_48	Fumaric Acid	Carbohydrate	Citrate cycle (TCA cycle)	HMDB0000134	0.346500000000001	0.112684359237174	0.112684359237174	0.923207479094234	unchanged	14.608	15.021	14.855	15.081	14.914	15.391	14.987	14.227	14.722	14.43	15.193	14.232
Meta_480	Leu-Leu-Tyr	Peptide	Small peptide	HMDB0304804	-0.160166666666667	0.390663809762437	0.390663809762437	0.522002333472498	unchanged	13.266	12.906	13.67	13.659	13.712	13.899	13.768	13.804	13.821	13.825	13.635	13.22
Meta_481	LPA 16:0_sn1	Lipid	Glycerophospholipid (lysophosphatidic acid)	HMDB0007853	-0.16183333333333	0.127248591244089	0.127248591244089	0.855392878777205	unchanged	21.2	21.096	21.632	21.343	21.322	21.297	21.467	21.472	21.682	21.6	21.238	21.402
Meta_482	LPA 16:0_sn2	Lipid	Glycerophospholipid (lysophosphatidic acid)	HMDB0007849	-0.0650000000000013	0.673999873623704	0.673999873623704	0.222011198641667	unchanged	18.07	18.08	18.73	18.266	18.167	18.171	18.25	18.3	18.677	18.559	17.926	18.162
Meta_483	N6-Threonylcarbamoyladenosine	Nucleotide	Purine Metabolism, Adenine containing	HMDB0041623	-0.140499999999999	0.373970943877424	0.373970943877424	0.573347873594607	unchanged	11.719	11.95	11.795	11.538	11.756	12.011	11.715	12.384	11.614	11.838	11.767	12.294
Meta_484	DEHP	Xenobiotics	Chemical	HMDB0249243	-0.273	0.0544514150932028	0.0544514150932028	1.05969820735813	unchanged	12.738	12.749	13.371	12.911	12.852	12.946	13.211	13.058	13.417	13.309	12.881	13.329
Meta_485	LPA 17:1	Unclassified	Unclassified		-0.286666666666667	0.342645559322365	0.342645559322365	0.585833361408399	unchanged	12.65	12.544	13.154	12.56	11.672	12.687	12.761	12.396	13.578	13.339	12.575	12.338
Meta_486	LPA 17:0_(1)	Lipid	Glycerophospholipid (lysophosphatidic acid)		-0.149333333333333	0.485727065973188	0.485727065973188	0.428715125261418	unchanged	13.359	13.201	13.811	13.473	13.137	13.097	13.301	13.304	13.899	14.131	13.321	13.018
Meta_487	LPA 17:0_(2)	Lipid	Glycerophospholipid (lysophosphatidic acid)		-0.0838333333333328	0.670156725559457	0.670156725559457	0.223252608419809	unchanged	14.047	13.778	14.753	14.259	13.814	13.794	13.889	13.961	14.363	14.49	13.908	14.337
Meta_488	Linoleylcarnitine	Lipid	Fatty Acid Metabolism (Acyl Carnitine)	HMDB0006469	0.279166666666667	0.131402973651075	0.131402973651075	0.856741989339803	unchanged	15.545	16.182	15.271	15.526	15.52	15.926	15.276	15.315	15.656	15.063	15.707	15.278
Meta_489	LPG O-13:1	Unclassified	Unclassified		0.320666666666666	0.66565931535187	0.66565931535187	0.306000309663831	unchanged	11.648	12.616	12.047	13.18	10.899	13.338	13.769	13.364	10.086	10.476	11.965	12.144
Meta_490	Oleoylcarnitine	Lipid	Fatty Acid Metabolism (Acyl Carnitine)	HMDB0005065	-0.897499999999997	0.386421379596247	0.386421379596247	0.506745134635548	unchanged	17.041	12.018	17.964	17.631	17.625	16.539	16.651	17.096	17.159	17.098	17.424	18.775
Meta_491	Cysteine-glutathione disulfide	Amino Acid	Glutathione Metabolism	HMDB0250707	-0.605999999999998	0.487663283087838	0.487663283087838	0.473371984287596	unchanged	12.554	7.66	11.443	10.541	11.553	13.249	11.663	12.18	11.471	12.186	11.295	11.841
Meta_492	Stearoylcarnitine	Lipid	Fatty Acid Metabolism (Acyl Carnitine)	HMDB0000848	0.6805	0.637326899766156	0.637326899766156	0.357322084659638	unchanged	16.512	16.849	17.055	16.98	16.866	12.359	16.66	16.691	16.612	16.508	9.569	16.498
Meta_493	Alpha-Tocopherol	Cofactors and Vitamins	Tocopherol Metabolism	HMDB0001893	-0.186166666666665	0.543999521556848	0.543999521556848	0.305755778704548	unchanged	14.648	14.629	15.365	15.026	15.05	13.908	14.858	15.025	14.663	15.061	14.286	15.85
Meta_494	LPA 18:3_sn1	Lipid	Glycerophospholipid (lysophosphatidic acid)	HMDB0114744	0.375833333333334	0.153561924179507	0.153561924179507	0.867312261771204	unchanged	13.895	13.779	14.524	14.579	13.549	14.077	14.018	13.169	13.956	14.227	13.44	13.338
Meta_495	LPA 18:2_sn1	Lipid	Glycerophospholipid (lysophosphatidic acid)	HMDB0007856	0.216333333333331	0.139134152647679	0.139134152647679	0.900193156963383	unchanged	20.673	20.52	20.948	20.642	20.418	20.547	20.609	20.219	20.667	20.666	20.057	20.232
Meta_497	LPA 18:1_sn1	Lipid	Glycerophospholipid (lysophosphatidic acid)	HMDB0007855	-0.1145	0.542624206925842	0.542624206925842	0.35056188522721	unchanged	19.702	19.747	20.419	19.886	19.737	19.852	20.014	19.729	20.534	20.291	19.596	19.866
Meta_498	LPA 18:1_sn2	Lipid	Glycerophospholipid (lysophosphatidic acid)	HMDB0007855	-0.141000000000002	0.223617939306896	0.223617939306896	0.692622944904415	unchanged	19.389	19.324	19.875	19.531	19.518	19.519	19.657	19.633	19.94	19.804	19.409	19.559
Meta_50	Ketoisovaleric Acid	Amino Acid	Leucine, Isoleucine and Valine Metabolism	HMDB0000019	0.274166666666666	0.200529003492893	0.200529003492893	0.7439443077675	unchanged	15.155	15.654	15.104	15.525	15.655	16.22	15.309	15.032	15.456	14.88	15.501	15.49
Meta_500	LPE O-16:1	Lipid	Glycerophospholipid (lysophosphatidylethanolamine)		0.0160000000000018	0.911228115943368	0.911228115943368	0.132408884262504	unchanged	16.853	17.387	17.639	17.444	17.633	17.016	17.29	17.17	17.34	17.304	17.426	17.346
Meta_501	LPA 18:0_sn1	Lipid	Glycerophospholipid (lysophosphatidic acid)	HMDB0007854	-0.227	0.293862898826566	0.293862898826566	0.636400506358236	unchanged	19.779	19.889	20.295	19.847	19.959	19.901	20.027	20.067	20.338	20.452	19.416	20.732
Meta_502	LPA 18:0_sn2	Lipid	Glycerophospholipid (lysophosphatidic acid)	HMDB0007850	-0.0116666666666667	0.961273440694356	0.961273440694356	0.0133915895807685	unchanged	16.426	16.43	17.38	17.121	16.561	16.644	16.597	16.609	16.895	17.261	16.13	17.14
Meta_503	LPE P-16:0	Lipid	Glycerophospholipid (lysophosphatidylethanolamine)	HMDB0011152	0.159833333333335	0.425094495982471	0.425094495982471	0.567007484056731	unchanged	17.153	17.581	18.207	17.917	17.88	17.167	17.459	17.178	17.544	17.617	17.514	17.634
Meta_504	LPE O-16:0	Lipid	Glycerophospholipid (lysophosphatidylethanolamine)		-0.00583333333333336	0.969328073880416	0.969328073880416	0.0446853984586886	unchanged	14.531	14.666	15.193	14.854	15.208	14.474	14.884	14.818	15.076	14.838	14.756	14.589
Meta_506	Arachidonoylcarnitine	Lipid	Fatty Acid Metabolism (Acyl Carnitine)	HMDB0006455	0.141833333333333	0.439776175425086	0.439776175425086	0.505104051725644	unchanged	14.263	14.959	14.298	14.113	14.326	13.847	14.362	14.422	14.25	14.076	13.943	13.902
Meta_507	LPA 19:1_sn1	Lipid	Glycerophospholipid (lysophosphatidic acid)		0.00399999999999956	0.987139220728757	0.987139220728757	0.0669803020584747	unchanged	12.114	11.672	12.795	12.393	11.587	11.65	11.771	11.81	12.362	12.32	11.62	12.304
Meta_508	LPA 19:1_sn2	Lipid	Glycerophospholipid (lysophosphatidic acid)		-0.244000000000002	0.617079418636758	0.617079418636758	0.294352371190256	unchanged	10.959	9.922	11.691	11.047	8.981	10.99	10.338	10.358	11.973	11.057	10.662	10.666
Meta_509	Dihomo-Linolenoylcarnitine (C20:3n6)	Lipid	Fatty Acid Metabolism (Acyl Carnitine)		-1.2865	0.0508659536866193	0.0508659536866193	1.17596615469176	unchanged	11.333	7.778	8.637	9.739	10.207	9.418	11.101	11.047	10.762	10.234	10.666	11.021
Meta_51	3-Methyl-2-Oxobutyrate	Amino Acid	Leucine, Isoleucine and Valine Metabolism	HMDB0000019	0.252333333333333	0.104002080496509	0.104002080496509	0.921431596790549	unchanged	18.699	19.064	18.552	18.871	18.951	19.367	18.648	18.463	18.773	18.438	18.773	18.895
Meta_510	LPE 16:1_sn1	Lipid	Glycerophospholipid (lysophosphatidylethanolamine)	HMDB0011504	-0.0678333333333345	0.729456563687868	0.729456563687868	0.292869970748083	unchanged	14.372	14.707	14.619	14.202	14.234	15.248	14.486	14.632	14.884	14.797	14.78	14.21
Meta_511	LPE P-17:0	Lipid	Glycerophospholipid (lysophosphatidylethanolamine)		0.00133333333333319	0.996505076215702	0.996505076215702	0.0344388462714166	unchanged	10.998	12.3	11.803	12.062	11.494	11.058	11.881	10.815	12.168	11.923	11.653	11.267
Meta_512	5-O-Methylvisammioside	Xenobiotics	Natural Product/Food/Plant		-0.336666666666666	0.192257969936405	0.192257969936405	0.76009236933748	unchanged	16.59	16.331	16.533	16.851	17.241	16.009	16.447	17.127	16.595	17.352	16.668	17.386
Meta_514	LPA 20:4_sn2	Lipid	Glycerophospholipid (lysophosphatidic acid)	HMDB0114742	-0.0744999999999987	0.764323169545063	0.764323169545063	0.135537679533274	unchanged	13.988	13.785	14.599	14.439	14.304	13.647	14.604	13.793	14.643	14.566	13.969	13.634
Meta_515	LPA 20:4_sn1	Lipid	Glycerophospholipid (lysophosphatidic acid)	HMDB0114742	-0.183666666666667	0.388139012729798	0.388139012729798	0.496384115209509	unchanged	17.392	17.099	17.865	17.694	17.698	17.338	17.926	17.438	18.196	17.992	17.518	17.118
Meta_516	LPA 20:3_sn1	Lipid	Glycerophospholipid (lysophosphatidic acid)		0.155166666666666	0.58734936943435	0.58734936943435	0.34769339555185	unchanged	16.408	16.133	17.116	16.616	16.351	16.398	16.477	15.569	17.062	16.937	16.038	16.008
Meta_517	LPA 20:2_sn1	Lipid	Glycerophospholipid (lysophosphatidic acid)	HMDB0114758	-0.111166666666669	0.575176499609301	0.575176499609301	0.317886467258843	unchanged	17.455	17.5	18.214	17.655	17.429	17.606	17.742	17.499	18.314	18.038	17.313	17.62
Meta_518	LPE P-18:2	Lipid	Glycerophospholipid (lysophosphatidylethanolamine)		0.0371666666666659	0.808036414668034	0.808036414668034	0.230652887956143	unchanged	12.752	12.599	13.072	12.909	13.281	12.391	12.9	12.666	13.083	12.682	12.717	12.733
Meta_519	LPE O-18:2	Unclassified	Unclassified		0.0918333333333337	0.658503739635298	0.658503739635298	0.324149069752976	unchanged	15.017	15.664	15.991	15.703	16.013	15.177	15.529	15.054	15.644	15.405	15.845	15.537
Meta_520	LPE P-18:1	Lipid	Glycerophospholipid (lysophosphatidylethanolamine)	HMDB0240599	0.1365	0.578086789485664	0.578086789485664	0.411162079092884	unchanged	15.349	16.051	16.436	16.29	16.529	15.384	15.86	15.427	16.129	15.904	16.008	15.892
Meta_521	LPE P-18:0	Lipid	Glycerophospholipid (lysophosphatidylethanolamine)	HMDB0240598	0.00450000000000017	0.981050921993949	0.981050921993949	0.104170475831215	unchanged	16.717	17.153	17.504	17.397	17.23	16.594	16.772	17.132	17.552	17.022	16.944	17.146
Meta_523	LPC 14:0_sn1	Lipid	Glycerophospholipid (lysophosphatidylcholine)	HMDB0010379	0.109500000000001	0.588090412475311	0.588090412475311	0.355496769845388	unchanged	20.761	21.025	20.699	20.296	20.389	20.165	20.691	20.524	20.897	20.286	20.4	19.88
Meta_524	LPE 17:0	Lipid	Glycerophospholipid (lysophosphatidylethanolamine)		-0.220000000000001	0.156854741381913	0.156854741381913	0.866556150468899	unchanged	14.495	14.488	14.6	14.411	14.291	14.331	14.451	14.834	14.97	14.977	14.217	14.487
Meta_525	LPE O-18:0	Lipid	Glycerophospholipid (lysophosphatidylethanolamine)		-0.0180000000000007	0.916809013931561	0.916809013931561	0.00671893696875422	unchanged	16.15	15.951	16.546	16.3	16.463	15.749	15.807	16.388	16.57	16.334	16.016	16.152
Meta_526	LPE 18:3_sn2	Lipid	Glycerophospholipid (lysophosphatidylethanolamine)	HMDB0011478	0.4095	0.173797999583662	0.173797999583662	0.782532425471194	unchanged	14.538	14.76	14.836	14.766	13.604	15.243	14.59	14.003	14.121	14.824	13.905	13.847
Meta_527	LPE 18:2_sn1	Lipid	Glycerophospholipid (lysophosphatidylethanolamine)	HMDB0011507	0.237500000000001	0.275295338632346	0.275295338632346	0.638705184039532	unchanged	19.623	19.703	19.46	19.223	18.717	19.861	19.563	19.352	19.078	19.247	18.72	19.202
Meta_529	LPA 22:6	Lipid	Glycerophospholipid (lysophosphatidic acid)	HMDB0114755	0.0779999999999994	0.76226841921016	0.76226841921016	0.245143107936966	unchanged	16.664	15.948	17.349	17.101	16.656	16.508	16.774	16.365	17.097	16.961	16.156	16.405
Meta_533	LPA 22:5_sn1	Unclassified	Unclassified		-0.0374999999999996	0.880172991660441	0.880172991660441	0.0527328176042808	unchanged	12.921	12.997	13.538	13.221	12.669	13.02	13.117	13.013	13.906	13.337	12.371	12.847
Meta_534	LPE O-20:5	Lipid	Glycerophospholipid (lysophosphatidylethanolamine)		0.113666666666667	0.632023207534516	0.632023207534516	0.368770316431714	unchanged	13.263	14.078	14.273	14.265	14.282	13.231	13.748	13.391	14.053	13.852	13.86	13.806
Meta_535	LPE O-20:4	Lipid	Glycerophospholipid (lysophosphatidylethanolamine)		-0.286833333333334	0.116284616598604	0.116284616598604	0.860737007502067	unchanged	14.131	14.458	14.865	14.841	14.794	14.142	14.478	14.887	15.077	14.758	14.815	14.937
Meta_537	LPC 16:1_sn2	Lipid	Glycerophospholipid (lysophosphatidylcholine)	HMDB0010383	-0.199166666666667	0.187005996749334	0.187005996749334	0.793614380092287	unchanged	20.86	20.932	21.337	20.774	21.079	20.972	21.279	21.065	21.567	21.414	21.006	20.818
Meta_538	LPC 16:1_sn1	Lipid	Glycerophospholipid (lysophosphatidylcholine)	HMDB0010383	-0.0268333333333342	0.898905893006283	0.898905893006283	0.0295665397586324	unchanged	13.045	13.176	13.206	13.148	13.17	13.074	13.417	12.83	13.968	12.875	12.635	13.255
Meta_541	Taurohyodeoxycholic Acid	Lipid	Bile Acid, taurine conjungate		0.306833333333334	0.652949946189522	0.652949946189522	0.205739140513592	unchanged	15.225	13.83	11.952	13.179	14.619	13.4	13.334	12.06	14.124	15.264	12.744	12.838
Meta_542	LPE 20:5_sn1	Lipid	Glycerophospholipid (lysophosphatidylethanolamine)	HMDB0011519	-0.211833333333333	0.573242913273188	0.573242913273188	0.399808484031257	unchanged	14.34	14.433	14.528	14.412	13.503	15.107	15.016	14.335	14.729	15.64	14.382	13.492
Meta_543	LPE 20:5_sn2	Lipid	Glycerophospholipid (lysophosphatidylethanolamine)	HMDB0011519	-0.0548333333333311	0.901231599712161	0.901231599712161	0.114119915638483	unchanged	13.823	14.332	12.982	13.552	12.765	13.516	14.072	14.094	13.231	14.228	13.776	11.898
Meta_546	LPE 20:2_sn1	Lipid	Glycerophospholipid (lysophosphatidylethanolamine)	HMDB0011513	-0.419333333333332	0.132864349372343	0.132864349372343	0.965486600945277	unchanged	13.688	13.376	13.441	12.656	12.685	13.987	13.807	13.832	13.998	13.929	13.582	13.201
Meta_548	LPC 17:1_(1)	Lipid	Glycerophospholipid (lysophosphatidylcholine)		-0.138500000000001	0.523690084345496	0.523690084345496	0.412021362689942	unchanged	17.197	17.068	17.584	16.934	16.712	17.327	17.344	17.058	17.848	17.638	16.992	16.773
Meta_549	LPE 20:1_sn1	Lipid	Glycerophospholipid (lysophosphatidylethanolamine)	HMDB0011512	-0.243833333333335	0.279132203216024	0.279132203216024	0.74019624158349	unchanged	15.061	14.997	15	14.259	14.698	15.694	15.178	15.366	15.461	15.129	15.031	15.007
Meta_55	Prolinamide	Xenobiotics	Natural Product/Food/Plant	HMDB0253910	0.281333333333334	0.175673931130094	0.175673931130094	0.833051312498852	unchanged	14.353	14.444	14.127	14.383	13.968	14.186	13.625	14.511	13.937	14.265	13.365	14.07
Meta_550	LPC 17:0_(2)	Lipid	Glycerophospholipid (lysophosphatidylcholine)	HMDB0012108	-0.0141666666666644	0.937376686096059	0.937376686096059	0.0280513308590015	unchanged	19.588	19.416	19.945	19.476	19.634	19.297	19.411	19.63	20.063	19.926	19.171	19.24
Meta_551	Taurocholic Acid	Lipid	Bile Acid, taurine conjungate	HMDB0000036	-0.4115	0.574189132487601	0.574189132487601	0.357737527953935	unchanged	17.296	13.774	14.886	15.628	14.911	14.731	16.053	14.02	16.511	16.982	14.058	16.071
Meta_552	Taurohyocholic Acid	Lipid	Bile Acid, taurine conjungate	HMDB0258742	0.1555	0.769527617467234	0.769527617467234	0.156671773306851	unchanged	16.877	14.2	14.98	15.484	15.014	14.832	14.827	14.219	16.083	16.282	14.614	14.429
Meta_553	LPC 18:2_sn1	Lipid	Glycerophospholipid (lysophosphatidylcholine)	HMDB0010386	-0.282	0.747859647349077	0.747859647349077	0.154110337358326	unchanged	15.122	17.473	16.087	15.663	17.26	14.907	18.458	17.127	14.713	15.239	14.486	18.181
Meta_554	LPC 18:1_sn2	Lipid	Glycerophospholipid (lysophosphatidylcholine)	HMDB0061701	0.0829999999999984	0.469075813606145	0.469075813606145	0.493444387780178	unchanged	19.886	19.765	20.211	19.839	19.928	19.789	20.011	19.814	19.948	19.93	19.413	19.804
Meta_555	LPC 18:1_sn1	Lipid	Glycerophospholipid (lysophosphatidylcholine)	HMDB0002815	-0.0783333333333331	0.515927640576074	0.515927640576074	0.390786492367962	unchanged	23.134	23.259	23.558	23.089	23.457	23.219	23.389	23.333	23.64	23.549	23.037	23.238
Meta_557	LPC 18:0_sn1	Lipid	Glycerophospholipid (lysophosphatidylcholine)	HMDB0010384	-0.0956666666666663	0.410693287543809	0.410693287543809	0.467479803473081	unchanged	23.822	23.696	24.018	23.709	23.883	23.697	23.823	24.239	23.982	23.938	23.513	23.904
Meta_558	LPC 18:0_sn2	Lipid	Glycerophospholipid (lysophosphatidylcholine)	HMDB0011128	0.0278333333333336	0.859903270689471	0.859903270689471	0.147206318881212	unchanged	20.964	20.818	21.36	21.064	20.983	20.809	20.816	21.257	21.163	21.31	20.533	20.752
Meta_560	LPE 22:5_(1)	Lipid	Glycerophospholipid (lysophosphatidylethanolamine)	HMDB0011524	-0.571333333333334	0.0688790525056712	0.0688790525056712	1.07197187750308	unchanged	15.281	14.952	15.061	14.805	14.872	16.162	15.361	16.58	16.017	15.56	15.406	15.637
Meta_561	LPE 22:4_sn2	Lipid	Glycerophospholipid (lysophosphatidylethanolamine)	HMDB0011493	-0.172833333333333	0.381792098546561	0.381792098546561	0.536172023581572	unchanged	15.04	14.918	15.472	14.804	14.669	15.152	15.158	15.189	15.764	15.338	14.962	14.681
Meta_562	LPC 19:1_sn2	Lipid	Glycerophospholipid (lysophosphatidylcholine)		-0.277833333333334	0.2675438575897	0.2675438575897	0.68560310676234	unchanged	16.145	15.89	16.5	15.816	15.942	16.05	16.275	16.52	16.95	16.757	15.88	15.628
Meta_563	LPC 19:0_sn2	Lipid	Glycerophospholipid (lysophosphatidylcholine)		0.0274999999999999	0.890193597270725	0.890193597270725	0.118956897468894	unchanged	19.091	18.546	19.569	19.06	19.36	18.956	18.896	19.34	19.408	19.318	18.741	18.714
Meta_564	LPC 20:5_sn1	Lipid	Glycerophospholipid (lysophosphatidylcholine)	HMDB0010397	0.207166666666666	0.555455937064147	0.555455937064147	0.375896341117026	unchanged	18.029	17.881	18.66	18.338	17.542	17.728	18.071	17.068	18.41	18.818	17.215	17.353
Meta_565	LPC 20:5_sn2	Lipid	Glycerophospholipid (lysophosphatidylcholine)	HMDB0010397	0.1435	0.607992823820139	0.607992823820139	0.326381356248164	unchanged	13.906	14.158	13.762	13.783	13.789	13.119	14.16	13.553	13.718	13.975	13.7	12.55
Meta_566	LPC 20:4_sn1	Lipid	Glycerophospholipid (lysophosphatidylcholine)	HMDB0010395	-0.173000000000002	0.315979914913522	0.315979914913522	0.580017672376345	unchanged	22.285	21.988	22.667	22.367	22.54	22.103	22.669	22.336	22.835	22.78	22.302	22.066
Meta_567	LPC 20:3_sn2	Lipid	Glycerophospholipid (lysophosphatidylcholine)	HMDB0010393	0.102	0.638171547903061	0.638171547903061	0.290625811204128	unchanged	21.146	20.761	21.437	20.926	20.956	21.007	21.069	20.507	21.566	21.329	20.669	20.481
Meta_568	LPC 20:2_sn1	Lipid	Glycerophospholipid (lysophosphatidylcholine)	HMDB0010392	0.0184999999999995	0.935378583762499	0.935378583762499	0.0508561360853893	unchanged	18.758	18.896	19.139	18.534	18.546	18.46	18.721	18.508	19.356	19.16	18.335	18.142
Meta_569	LPC 20:1_sn2	Lipid	Glycerophospholipid (lysophosphatidylcholine)	HMDB0010391	-0.196333333333333	0.222873840628249	0.222873840628249	0.714800658292907	unchanged	15.078	15.25	15.579	14.872	15.565	15.147	15.651	15.611	15.631	15.485	15.088	15.203
Meta_570	LPC 20:1_sn1	Lipid	Glycerophospholipid (lysophosphatidylcholine)	HMDB0010391	-0.201833333333333	0.138552512411675	0.138552512411675	0.888473199565256	unchanged	18.874	18.871	19.099	18.5	18.964	19.021	19.083	19.221	19.444	19.033	18.974	18.785
Meta_571	LPC 20:0_sn2	Lipid	Glycerophospholipid (lysophosphatidylcholine)	HMDB0010390	-0.670833333333333	0.365802533742642	0.365802533742642	0.616275262587766	unchanged	15.324	14.514	15.767	15.44	14.963	15.074	15.518	15.033	15.216	19.124	14.931	15.285
Meta_572	LPC 20:0_sn1	Lipid	Glycerophospholipid (lysophosphatidylcholine)	HMDB0010390	0.135666666666669	0.286063123459546	0.286063123459546	0.760234306805228	unchanged	19.515	19.307	19.816	19.838	19.491	19.446	19.63	19.555	19.606	19.125	19.26	19.423
Meta_575	LPC 22:6_sn1	Lipid	Glycerophospholipid (lysophosphatidylcholine)	HMDB0010404	-0.0148333333333355	0.932370156749917	0.932370156749917	0.055602628709558	unchanged	18.72	18.429	18.99	18.535	18.666	18.65	18.811	18.276	19.222	18.921	18.505	18.344
Meta_576	LPC 22:6_sn2	Lipid	Glycerophospholipid (lysophosphatidylcholine)	HMDB0010404	0.112333333333336	0.598364737721785	0.598364737721785	0.393449802178452	unchanged	21.519	20.936	22.124	21.849	21.689	21.314	21.589	21.394	21.8	21.679	21.05	21.245
Meta_577	LPC 22:5_(1)	Lipid	Glycerophospholipid (lysophosphatidylcholine)	HMDB0010402	-0.102333333333334	0.68236321885156	0.68236321885156	0.232483276950157	unchanged	18.437	18.291	18.801	18.445	17.944	18.557	18.486	18.808	19.237	18.702	17.925	17.931
Meta_578	LPI 16:0	Lipid	Glycerophospholipid (lysophosphatidylinositiol)	HMDB0061695	0.0975000000000001	0.686390504390705	0.686390504390705	0.32364346662613	unchanged	12.039	11.836	12.727	12.391	11.449	11.599	11.55	11.845	12.354	11.928	11.639	12.14
Meta_580	LPC 22:1	Lipid	Glycerophospholipid (lysophosphatidylcholine)	HMDB0010399	-0.0786666666666669	0.55250168247971	0.55250168247971	0.337731799406116	unchanged	16.382	16.602	16.818	16.56	16.923	16.794	17.042	16.674	17.029	16.535	16.792	16.479
Meta_581	LPC 22:0	Lipid	Glycerophospholipid (lysophosphatidylcholine)	HMDB0010398	-0.0398333333333341	0.705408155985199	0.705408155985199	0.159484058561805	unchanged	16.728	16.724	17.068	16.97	16.893	16.878	16.892	17.181	17.169	16.788	16.778	16.692
Meta_582	Bilirubin (Z,Z)	Cofactors and Vitamins	Hemoglobin and Porphyrin Metabolism	HMDB0000054	-0.331499999999998	0.403112119595312	0.403112119595312	0.529853832234033	unchanged	14.711	14.5	13.544	13.576	14.234	13.554	13.549	13.877	14.814	13.62	14.933	15.315
Meta_583	Bilirubin (E,E)	Cofactors and Vitamins	Hemoglobin and Porphyrin Metabolism	HMDB0240584	-0.195833333333335	0.517564869990371	0.517564869990371	0.420368375487257	unchanged	13.304	12.999	12.45	12.369	12.992	12.401	12.281	12.74	12.965	12.526	13.23	13.948
Meta_585	LPC 24:6	Lipid	Glycerophospholipid (lysophosphatidylcholine)		0.0403333333333329	0.833469964458378	0.833469964458378	0.157770453739257	unchanged	14.277	14.008	14.439	14.374	13.623	14.496	14.003	14.363	14.699	14.111	13.864	13.935
Meta_586	LPI 18:1	Lipid	Glycerophospholipid (lysophosphatidylinositiol)	HMDB0061693	0.673333333333334	0.0561538215417055	0.0561538215417055	1.14354872734837	unchanged	12.431	12.514	13.489	12.828	12.214	11.647	11.596	11.356	12.204	12.234	11.428	12.265
Meta_588	LPC 24:4	Lipid	Glycerophospholipid (lysophosphatidylcholine)		0.119833333333334	0.533479121086776	0.533479121086776	0.427282472741619	unchanged	13.227	13.304	13.695	13.192	13.584	13.138	13.501	13.104	13.602	13.378	12.522	13.314
Meta_589	LPC 24:2	Lipid	Glycerophospholipid (lysophosphatidylcholine)		-0.156000000000001	0.160848513477828	0.160848513477828	0.788037904702945	unchanged	13.336	13.714	13.745	13.361	13.564	13.463	13.794	13.711	13.951	13.555	13.428	13.68
Meta_59	2-Hydroxy-2-methylbutyric acid	Lipid	Fatty Acid, Monohydroxy	HMDB0001987	-0.111000000000001	0.428189890580101	0.428189890580101	0.527688778068856	unchanged	16.738	16.499	16.653	16.345	16.994	17.03	16.961	17.134	16.693	16.738	16.721	16.678
Meta_590	LPC 24:1	Lipid	Glycerophospholipid (lysophosphatidylcholine)	HMDB0010406	-0.0956666666666699	0.302574649159534	0.302574649159534	0.610569564015425	unchanged	16.108	16.051	16.381	16.159	16.397	16.439	16.401	16.332	16.597	16.248	16.273	16.258
Meta_591	LPC 24:0_sn1	Lipid	Glycerophospholipid (lysophosphatidylcholine)	HMDB0010405	-0.241666666666667	0.0571249915541227	0.0571249915541227	1.04202924554963	unchanged	16.376	16.392	16.574	16.495	16.534	16.238	16.537	17.018	16.926	16.51	16.48	16.588
Meta_592	LPC 24:0_sn2	Unclassified	Unclassified		-0.2415	0.201390349926156	0.201390349926156	0.687602247246346	unchanged	12.874	12.486	12.855	12.807	12.925	12.308	12.939	13.49	13.213	12.547	12.827	12.688
Meta_593	Glutathione Disulfide (GSSG)	Amino Acid	Glutathione Metabolism	HMDB0003337	-0.0441666666666674	0.758140207737382	0.758140207737382	0.228873998785304	unchanged	13.566	14.374	14.038	13.756	13.696	14.011	13.732	14.155	13.813	14.135	13.98	13.891
Meta_597	LPC 26:2	Lipid	Glycerophospholipid (lysophosphatidylcholine)		-0.305833333333332	0.0503544904310154	0.0503544904310154	1.11631775601184	unchanged	11.295	11.509	11.391	10.98	11.172	10.885	11.448	11.343	11.773	11.807	11.213	11.483
Meta_6	Glycine	Amino Acid	Glycine, Serine and Threonine Metabolism	HMDB0000123	0.221	0.194508550470407	0.194508550470407	0.817677397800283	unchanged	16.333	16.267	16.531	16.655	16.873	16.513	15.822	16.753	16.453	16.104	16.333	16.381
Meta_60	2-Hydroxyisovaleric acid	Amino Acid	Leucine, Isoleucine and Valine Metabolism	HMDB0000407	-0.129999999999999	0.310170114931163	0.310170114931163	0.637828157731206	unchanged	20.384	20.114	20.328	20.076	20.581	20.509	20.515	20.838	20.303	20.493	20.215	20.408
Meta_600	NAGlySer 15:0/17:0	Lipid	N-acyl glycine serine		-0.165833333333334	0.676845134629189	0.676845134629189	0.297857414431277	unchanged	11.162	12.338	12.654	11.332	13.077	12.429	11.873	12.195	11.763	12.863	12.121	13.172
Meta_601	SM 32:2;O2	Lipid	Sphingolipid Metabolism		-0.1175	0.604445020162112	0.604445020162112	0.303961449355119	unchanged	16.094	16.189	16.487	16.014	17.035	15.722	16.29	16.211	16.852	16.566	16.223	16.104
Meta_602	SM 32:1;O2	Lipid	Sphingolipid Metabolism		-0.274666666666665	0.0881212051823754	0.0881212051823754	0.936259266661656	unchanged	19.626	19.527	19.801	19.698	20.065	19.168	19.909	20.005	20.168	19.843	19.636	19.972
Meta_603	SM 33:1;O2|SM 17:1;O2/16:0	Lipid	Sphingolipid Metabolism		-0.101333333333333	0.580478370768786	0.580478370768786	0.254049088544837	unchanged	18.532	18.13	18.656	18.49	18.815	17.905	18.468	18.71	18.942	18.215	18.291	18.51
Meta_604	SM 34:2;O2|SM 18:2;O2/16:0	Lipid	Sphingolipid Metabolism	HMDB0240638	-0.117500000000003	0.445798686542185	0.445798686542185	0.430230292373735	unchanged	20.092	20.024	20.378	20.061	20.737	19.839	20.198	20.368	20.604	20.222	20.246	20.198
Meta_606	SM 34:0;O2	Lipid	Sphingolipid Metabolism		-0.184166666666666	0.178271410415504	0.178271410415504	0.731771602724931	unchanged	18.161	18.073	17.895	18.165	17.953	17.488	18.076	18.42	18.283	17.96	18.013	18.088
Meta_607	PC 30:0|PC 14:0_16:0	Lipid	Glycerophospholipid (phosphatidylcholine)	HMDB0007869	-0.113	0.546202745972436	0.546202745972436	0.366301137217864	unchanged	19.025	19.007	18.355	18.342	18.583	18.336	18.673	19.173	18.879	18.311	18.762	18.528
Meta_609	PE 34:2|PE 16:0_18:2	Lipid	Glycerophospholipid (phosphatidylethanolamine)	HMDB0008928	-0.268833333333333	0.566504382270862	0.566504382270862	0.371191570147891	unchanged	13.044	13.329	12.243	12.418	11.755	13.846	12.826	14.422	12.627	12.03	13.094	13.249
Meta_61	3-hydroxy-2-ethylpropionate	Amino Acid	Leucine, Isoleucine and Valine Metabolism	HMDB0000396	-0.378833333333333	0.155745813716747	0.155745813716747	0.858087880072926	unchanged	16.232	15.881	15.76	15.597	16.773	15.962	16.068	16.987	16.388	16.037	16.912	16.086
Meta_610	SM 35:1;O2	Lipid	Sphingolipid Metabolism		-0.267000000000001	0.12321217353212	0.12321217353212	0.8535545785961	unchanged	15.229	14.723	15	14.984	15.056	14.586	15.001	15.666	15.509	14.998	15.014	14.992
Meta_611	PC 31:0	Lipid	Glycerophospholipid (phosphatidylcholine)	HMDB0007935	-0.145499999999998	0.253632100692368	0.253632100692368	0.688096339286842	unchanged	15.436	15.198	14.853	14.95	15.09	14.922	15.12	15.424	15.308	14.895	15.398	15.177
Meta_612	PC 32:3	Lipid	Glycerophospholipid (phosphatidylcholine)		-0.160833333333335	0.833667803539553	0.833667803539553	0.106784094883399	unchanged	7.96	12.432	11.359	11.301	12.522	11.469	10.639	11.436	12.258	10.48	11.909	11.286
Meta_613	SM 36:2;O2|SM 18:2;O2/18:0	Lipid	Sphingolipid Metabolism	HMDB0240631	-0.203833333333334	0.300182356607219	0.300182356607219	0.601805043309698	unchanged	15.998	15.876	16.057	15.921	16.663	15.362	16.055	16.337	16.341	16.184	15.979	16.204
Meta_614	PC 32:2|PC 14:0_18:2	Lipid	Glycerophospholipid (phosphatidylcholine)	HMDB0007874	0.0631666666666675	0.535853252923908	0.535853252923908	0.382167091264918	unchanged	19.126	19.394	19.277	18.913	18.987	19.093	19.164	19.062	19.266	18.921	19.159	18.839
Meta_615	SM 36:1;O2|SM 18:1;O2/18:0	Lipid	Sphingolipid Metabolism		-0.217500000000001	0.163162323733044	0.163162323733044	0.765998986758261	unchanged	18.416	17.988	18.137	18.139	18.324	17.671	18.29	18.763	18.381	18.071	18.254	18.221
Meta_618	PE 36:4|PE 16:0_20:4	Lipid	Glycerophospholipid (phosphatidylethanolamine)	HMDB0008937	-1.047	0.0700914782737645	0.0700914782737645	1.07102225261841	unchanged	11.626	11.515	11.337	11.167	9.736	12.85	11.804	13.903	12.006	12.173	12.455	12.172
Meta_62	2-Hydroxyvaleric acid	Amino Acid	Leucine, Isoleucine and Valine Metabolism	HMDB0001863	-0.239000000000001	0.149697115559717	0.149697115559717	0.856418029498825	unchanged	15.71	15.314	16.094	15.622	16.122	15.575	15.964	16.137	15.69	16.165	16.1	15.815
Meta_620	LNAPE 18:2/N-18:0	Lipid	Glycerophospholipid ( N-acyl-lysophosphatidylethanolamines)		-0.182166666666667	0.0754824523275005	0.0754824523275005	1.01669900313754	unchanged	14.234	13.945	14.185	14.107	14.188	14.151	14.399	14.641	14.188	14.247	14.094	14.334
Meta_621	PE 36:2|PE 18:0_18:2	Lipid	Glycerophospholipid (phosphatidylethanolamine)	HMDB0008994	0.0646666666666675	0.883843617254731	0.883843617254731	0.0644296145232239	unchanged	14.724	15.048	13.856	13.976	12.843	15.222	14.394	15.168	13.73	13.762	13.874	14.353
Meta_622	PC 33:2|PC 15:0_18:2	Lipid	Glycerophospholipid (phosphatidylcholine)	HMDB0007940	-0.0175000000000018	0.802424770324063	0.802424770324063	0.130902251055381	unchanged	17.541	17.243	17.518	17.3	17.418	17.299	17.495	17.37	17.555	17.359	17.405	17.24
Meta_624	PE 36:1	Lipid	Glycerophospholipid (phosphatidylethanolamine)		0.284000000000001	0.675556631280359	0.675556631280359	0.251805759786297	unchanged	10.816	12.393	10.478	11.037	7.996	11.504	10.338	10.093	11.317	10.52	9.628	10.624
Meta_626	PC 33:0_2	Lipid	Glycerophospholipid (phosphatidylcholine)		-0.301833333333333	0.0606690629491895	0.0606690629491895	1.10215558684383	unchanged	14.231	13.854	13.925	13.466	13.756	13.873	13.874	14.486	14.343	14.101	14.226	13.886
Meta_627	PC 33:0	Lipid	Glycerophospholipid (phosphatidylcholine)		-0.2165	0.304035753500359	0.304035753500359	0.594988269824443	unchanged	14.517	13.685	14.206	13.782	13.837	13.424	13.826	14.644	14.234	14.018	14.103	13.925
Meta_628	PC 34:5	Lipid	Glycerophospholipid (phosphatidylcholine)		-0.143333333333334	0.768751242734148	0.768751242734148	0.199376531315565	unchanged	11.554	11.965	11.633	11.757	9.568	11.282	11.674	10.481	11.983	12.121	11.905	10.455
Meta_629	PC 34:4	Lipid	Glycerophospholipid (phosphatidylcholine)		-0.19233333333333	0.335336336767578	0.335336336767578	0.598833408878485	unchanged	16.909	16.895	16.631	16.639	17.086	16.529	17.164	16.883	17.425	16.935	17.187	16.249
Meta_631	PC 34:2|PC 16:1_18:1	Lipid	Glycerophospholipid (phosphatidylcholine)	HMDB0008005	-0.150833333333335	0.0920681864178485	0.0920681864178485	0.955964546298577	unchanged	22.665	22.431	22.733	22.456	22.814	22.534	22.781	22.935	22.743	22.727	22.561	22.791
Meta_632	SM 38:1;O2	Lipid	Sphingolipid Metabolism	HMDB0001348	-0.0663333333333362	0.859988983336379	0.859988983336379	0.0446771543207233	unchanged	16.986	15.119	16.491	16.839	16.924	15.671	16.627	16.999	16.591	16.035	16.432	15.744
Meta_634	PC 34:0	Lipid	Glycerophospholipid (phosphatidylcholine)		-0.1325	0.478241042091184	0.478241042091184	0.414681725230853	unchanged	18.824	17.801	18.205	18.067	18.136	17.968	18.176	18.814	18.321	18.083	18.189	18.213
Meta_636	PE 38:5|PE 18:1_20:4	Lipid	Glycerophospholipid (phosphatidylethanolamine)	HMDB0009069	0.0385000000000009	0.732694301615862	0.732694301615862	0.257029415694342	unchanged	15.357	14.834	15.284	15.028	14.935	15.002	15.051	15.365	14.965	14.855	15	14.973
Meta_637	PE 38:4|PE 18:0_20:4	Lipid	Glycerophospholipid (phosphatidylethanolamine)	HMDB0009003	-0.999000000000001	0.0990047860073945	0.0990047860073945	1.01154737905801	unchanged	12.194	11.711	11.2	11.556	9.521	12.94	12.263	13.704	11.92	12.389	12.522	12.318
Meta_639	LNAPE 20:3/N-18:0	Lipid	Glycerophospholipid ( N-acyl-lysophosphatidylethanolamines)		-0.195833333333333	0.0506976856677615	0.0506976856677615	1.19103127774757	unchanged	12.635	12.292	12.44	12.211	12.348	12.622	12.686	12.557	12.602	12.749	12.709	12.42
Meta_64	ALLOTHREONINE	Amino Acid	Glycine, Serine and Threonine Metabolism	HMDB00004041	-0.263166666666667	0.0948391663330988	0.0948391663330988	0.978603279399912	unchanged	13.875	13.61	13.414	13.547	13.499	13.136	14.069	13.666	13.419	13.915	13.984	13.607
Meta_640	PC 35:3	Lipid	Glycerophospholipid (phosphatidylcholine)		-0.198	0.106845479046189	0.106845479046189	0.978757821209721	unchanged	15.802	15.385	15.706	15.255	15.532	15.502	15.783	15.583	15.916	15.858	15.802	15.428
Meta_641	LNAPE 18:2/N-20:0	Lipid	Glycerophospholipid ( N-acyl-lysophosphatidylethanolamines)		-0.1175	0.29415663071148	0.29415663071148	0.594675031800597	unchanged	13.981	13.858	14.17	13.782	13.766	13.758	14.025	14.294	13.887	13.991	13.701	14.122
Meta_642	PC 35:1	Lipid	Glycerophospholipid (phosphatidylcholine)		-0.303333333333335	0.0859418042835623	0.0859418042835623	0.989396985938215	unchanged	17.484	17.09	17.659	17.147	17.32	17.261	17.285	18.04	17.951	17.707	17.343	17.455
Meta_645	PC 36:4|PC 18:2_18:2	Lipid	Glycerophospholipid (phosphatidylcholine)	HMDB0008138	0.249666666666666	0.0886767269432511	0.0886767269432511	1.00506477392228	unchanged	19.928	20.035	20.032	19.642	19.74	19.79	19.88	19.809	19.626	19.777	19.184	19.393
Meta_646	Flavin Adenine Dinucleotide	Cofactors and Vitamins	Vitamin B2 Metabolism	HMDB0001248	-0.252166666666667	0.677607340826094	0.677607340826094	0.239992352459163	unchanged	6.166	8.349	7.376	5.91	8.222	6.169	7.813	8.916	6.606	7.088	6.418	6.864
Meta_648	SM 40:2;O2|SM 18:2;O2/22:0	Lipid	Sphingolipid Metabolism	HMDB0240633	-0.702666666666666	0.0533462323522857	0.0533462323522857	1.13112212641285	unchanged	19.06	19.329	19.263	18.719	20.673	19.137	20.021	20.472	20.209	19.626	19.854	20.215
Meta_649	PC 36:2|PC 18:0_18:2	Lipid	Glycerophospholipid (phosphatidylcholine)	HMDB0008039	-0.0554999999999986	0.644197383472964	0.644197383472964	0.265225123666115	unchanged	22.588	22.488	22.631	22.294	22.586	22.474	22.496	22.918	22.536	22.452	22.204	22.788
Meta_65	N-Acetylglycine	Amino Acid	Glycine, Serine and Threonine Metabolism	HMDB0000532	0.7575	0.053342254132172	0.053342254132172	1.15065895469882	unchanged	16.242	16.664	16.677	17.066	17.232	16.925	14.966	17.096	16.033	15.637	16.474	16.055
Meta_650	PC 36:1|PC 18:0_18:1	Lipid	Glycerophospholipid (phosphatidylcholine)	HMDB0008038	-0.176166666666667	0.239192367293469	0.239192367293469	0.680539804965826	unchanged	21.753	21.607	21.861	21.493	21.8	21.5	21.605	22.248	22.065	21.727	21.459	21.967
Meta_652	PC 35:2	Lipid	Glycerophospholipid (phosphatidylcholine)		0.0518333333333327	0.625427127936997	0.625427127936997	0.329124717190765	unchanged	15.802	15.52	15.771	15.479	15.734	15.58	15.712	15.895	15.544	15.588	15.26	15.576
Meta_653	PC 37:2|PC 19:0_18:2	Lipid	Glycerophospholipid (phosphatidylcholine)	HMDB0256163	0.181166666666666	0.35398802611427	0.35398802611427	0.622704341757619	unchanged	18.648	18.011	18.805	18.551	18.753	18.193	18.199	18.91	18.298	18.324	17.928	18.215
Meta_656	PC 38:6|PC 18:2_20:4	Lipid	Glycerophospholipid (phosphatidylcholine)	HMDB0008147	-0.316333333333333	0.0544031908096065	0.0544031908096065	1.13386754396663	unchanged	18.101	17.852	18.252	18.048	18.265	18.09	18.601	18.433	18.561	18.751	18.262	17.898
Meta_66	L-Homoserine	Amino Acid	Other Amino Acid Metabolism	HMDB0000719	-0.176166666666667	0.244455282527679	0.244455282527679	0.744536236017505	unchanged	11.571	11.423	11.43	11.074	11.813	11.794	11.804	12.054	11.618	11.557	11.674	11.455
Meta_660	PC 38:2	Lipid	Glycerophospholipid (phosphatidylcholine)		-0.0306666666666686	0.835987626402693	0.835987626402693	0.0864955825532874	unchanged	18.713	18.287	18.624	18.555	18.269	18.299	18.48	18.919	18.096	18.435	18.294	18.707
Meta_663	PC 40:9|PC 20:4_20:5	Lipid	Glycerophospholipid (phosphatidylcholine)	HMDB0008445	-0.3575	0.524203678237428	0.524203678237428	0.418259163945958	unchanged	11.258	9.991	11.179	11.003	10.239	10.649	11.664	10.075	11.852	12.304	11.392	9.177
Meta_664	PC 40:8|PC 20:4_20:4	Lipid	Glycerophospholipid (phosphatidylcholine)	HMDB0008443	-0.301500000000001	0.134927762555046	0.134927762555046	0.929667066137568	unchanged	16.101	16.065	16.374	16.188	16.247	16.125	16.62	16.598	16.699	16.931	16.304	15.757
Meta_666	PC 40:6|PC 18:0_22:6	Lipid	Glycerophospholipid (phosphatidylcholine)	HMDB0008057	-0.256499999999999	0.199375370894725	0.199375370894725	0.739056578543207	unchanged	18.613	17.969	18.697	18.658	18.588	18.403	18.415	19.19	18.601	18.939	18.287	19.035
Meta_669	Eplerenone	Xenobiotics	Drug	HMDB0014838	-0.235833333333332	0.589182051459122	0.589182051459122	0.335358334315618	unchanged	14.654	14.348	14.169	14.926	15.556	13.56	13.827	15.249	14.199	15.821	14.278	15.254
Meta_670	PC 42:10|PC 20:4_22:6	Lipid	Glycerophospholipid (phosphatidylcholine)	HMDB0008452	-0.4785	0.108630453235884	0.108630453235884	0.994297286868255	unchanged	13.595	13.601	14.1	13.8	13.842	13.716	14.48	14.304	14.411	14.922	14.265	13.143
Meta_7	Trimethylamine N-Oxide	Lipid	Glycerolipid and Phospholipid Metabolism	HMDB0000925	1.33616666666667	0.120307711732621	0.120307711732621	0.913681191911769	unchanged	17.868	17.499	17.039	16.257	17.194	15.892	13.319	15.21	17.703	16.127	17.132	14.241
Meta_70	2,4-DIHYDROXYBUTANOIC ACID	Xenobiotics	Natural Product/Food/Plant	HMDB0000360	-0.00566666666666649	0.971700017720888	0.971700017720888	0.0355638115380443	unchanged	18.187	18.406	18.03	18.05	18.141	18.198	17.877	18.697	17.961	17.897	18.528	18.086
Meta_71	2-Hydroxybenzonitrile	Xenobiotics	Chemical		-0.425833333333333	0.0631442322624323	0.0631442322624323	1.15164745956254	unchanged	11.829	12.189	11.962	11.901	11.673	12.135	11.558	12.408	12.574	12.751	12.646	12.307
Meta_72	Anthranilate	Amino Acid	Tryptophan Metabolism	HMDB0001123	0.368499999999999	0.217326906475933	0.217326906475933	0.700866894211118	unchanged	11.9	13.088	12.062	11.639	11.604	11.982	11.432	11.238	11.427	11.593	12.267	12.107
Meta_73	1H-Benzotriazole	Xenobiotics	Chemical	HMDB0244873	-0.0404999999999998	0.9425313781308	0.9425313781308	0.0176625154244181	unchanged	10.573	9.332	10.09	9.974	9.236	8.143	9.367	10.082	10.577	10.686	8.78	8.099
Meta_74	L-Threonine	Amino Acid	Glycine, Serine and Threonine Metabolism	HMDB0000167	-0.287666666666667	0.0616486202002418	0.0616486202002418	1.06031297063067	unchanged	17.048	16.758	17.107	16.885	16.855	16.41	17.203	17.028	16.825	17.4	17.349	16.984
Meta_77	Phenylacetaldehyde	Amino Acid	Phenylalanine Metabolism	HMDB0006236	-0.201000000000001	0.0785617388139746	0.0785617388139746	1.07210745819787	unchanged	16.408	16.43	16.122	16.042	16.34	16.024	16.331	16.419	16.379	16.656	16.588	16.199
Meta_78	Phenethylamine	Amino Acid	Phenylalanine Metabolism	HMDB0012275	0.211499999999999	0.626668891727062	0.626668891727062	0.40704498666223	unchanged	11.102	10.971	11.308	12.882	10.539	10.268	11.339	11.412	11.291	10.707	10.75	10.302
Meta_79	Benzoic acid	Xenobiotics	Benzoate Metabolism	HMDB0001870	-0.286999999999999	0.109973820637615	0.109973820637615	0.967013329338345	unchanged	19.04	18.777	18.967	18.611	18.908	18.408	19.263	18.615	18.757	19.42	19.268	19.11
Meta_8	Dimethyl Sulfoxide	Xenobiotics	Chemical	HMDB0002151	-0.318999999999999	0.0500388038831838	0.0500388038831838	1.06522599681488	unchanged	15.173	14.862	15.418	14.999	15.448	14.902	15.257	15.738	15.478	15.324	15.185	15.734
Meta_81	Taurine	Amino Acid	Methionine, Cysteine, SAM and Taurine Metabolism	HMDB0000251	-0.349166666666665	0.0622813883236962	0.0622813883236962	1.08432645465865	unchanged	16.151	16.934	16.381	16.719	17.033	16.823	17.062	16.985	17.301	16.858	17.177	16.753
Meta_82	Picolinic Acid	Amino Acid	Tryptophan Metabolism	HMDB0002243	-0.121833333333333	0.411983310776204	0.411983310776204	0.589117233469306	unchanged	15.806	15.623	15.413	15.436	16.042	15.816	15.711	15.613	15.629	15.9	16.273	15.741
Meta_83	5-Methylcytosine	Nucleotide	Pyrimidine Metabolism, Cytidine containing	HMDB0002894	1.0635	0.486503801354816	0.486503801354816	0.431075563133875	unchanged	17.478	13.092	12.556	17.237	13.092	17.998	17.337	12.345	12.516	12.232	13.147	17.495
Meta_84	1-Methylcytosine	Nucleotide	Pyrimidine Metabolism, Cytidine containing	HMDB0243939	0.473166666666668	0.0675535727481422	0.0675535727481422	1.02813385113763	unchanged	17.583	17.579	17.144	17.248	17.26	18.079	17.352	17.044	16.515	16.488	17.059	17.596
Meta_85	Methylhistamine	Amino Acid	Histidine Metabolism	HMDB0000898	-0.758499999999998	0.0637149635299824	0.0637149635299824	1.05181245206794	unchanged	16.448	17.855	18.235	18.339	17.476	18.449	18.515	18.748	18.596	18.603	17.815	19.076
Meta_87	4-Imidazoleacetic Acid	Amino Acid	Histidine Metabolism	HMDB0002024	-0.0808333333333327	0.788872295365642	0.788872295365642	0.168544989011593	unchanged	13.598	12.878	14.217	14.13	14.403	14.242	14.386	13.271	13.675	14.261	14.217	14.143
Meta_88	Thymine	Nucleotide	Pyrimidine Metabolism, Thymine containing	HMDB0000262	0.360833333333332	0.229543259322569	0.229543259322569	0.755610281644806	unchanged	17.087	16.458	16.628	16.884	16.727	16.983	15.957	16.894	15.999	16.046	16.217	17.489
Meta_89	Itaconic Acid	Carbohydrate	Citrate cycle (TCA cycle)	HMDB0002092	-0.338999999999999	0.0610845756361878	0.0610845756361878	1.06121934938925	unchanged	16.094	15.421	16.133	15.756	15.926	16.281	16.47	16.159	16.574	15.911	16.205	16.326
Meta_9	Pyridine	Xenobiotics	Chemical	HMDB0000926	-0.456666666666667	0.0866646678959479	0.0866646678959479	1.01020197312888	unchanged	14.504	13.93	14.632	13.799	14.217	13.803	14.989	14.506	14.216	14.83	15.13	13.954
Meta_90	Citraconic Acid	Lipid	Fatty Acid, Dicarboxylate	HMDB0000634	0.215333333333334	0.127408445030309	0.127408445030309	0.849212681711799	unchanged	15.034	15.276	15.258	15.059	14.965	15.305	14.749	14.971	14.646	15.248	15.264	14.727
Meta_91	4-methyl-2-oxopentanoate	Amino Acid	Leucine, Isoleucine and Valine Metabolism	HMDB0000695	0.482833333333332	0.0516902164312271	0.0516902164312271	1.07643684023534	unchanged	19.564	20.028	19.405	19.88	20.109	20.518	19.572	19.052	19.526	18.962	19.884	19.611
Meta_92	3-Methyl-2-Oxovaleric Acid	Amino Acid	Leucine, Isoleucine and Valine Metabolism	HMDB0000491	0.300666666666665	0.124455498885882	0.124455498885882	0.878022673679709	unchanged	19.204	19.406	19.077	19.399	19.662	19.99	19.256	18.907	19.309	18.719	19.516	19.227
Meta_93	Heptanoic Acid (C7:0)	Lipid	Medium Chain Fatty Acid	HMDB0000666	0.017833333333332	0.921683897723786	0.921683897723786	0.00691316597354139	unchanged	11.665	11.549	11.489	11.374	11.543	11.771	11.602	11.421	11.476	11.458	12.278	11.049
Meta_94	Pyroglutamic Acid	Amino Acid	Glutathione Metabolism	HMDB0000267	-0.177	0.159557356818168	0.159557356818168	0.83609295006654	unchanged	17	16.867	17.48	17.125	17.456	17.193	17.304	17.42	17.269	17.359	17.599	17.232
Meta_95	N-Methylproline	Amino Acid	Urea cycle; Arginine and Proline Metabolism	HMDB0094696	-0.097999999999999	0.399149578772225	0.399149578772225	0.520890681458192	unchanged	18.674	18.955	18.84	18.806	18.528	18.821	19.067	18.91	18.505	18.986	18.687	19.057
Meta_97	Methylsuccinic Acid	Amino Acid	Leucine, Isoleucine and Valine Metabolism	HMDB0001844	-0.167166666666668	0.576713370981395	0.576713370981395	0.265258446790204	unchanged	12.823	13.121	13.805	13.816	13.626	12.437	13.813	13.595	13.64	13.627	13.303	12.653
Meta_99	Ethylmalonic acid	Lipid	Medium Chain Fatty Acid	HMDB0000622	-0.022000000000002	0.853293591216139	0.853293591216139	0.182947798986143	unchanged	14.865	15.036	14.716	14.545	15.068	14.998	14.643	15.221	14.804	14.888	14.981	14.823
Meta_100	L-Asparagine	Amino Acid	Alanine, Aspartate and Glutamate Metabolism	HMDB0000168	1.165	0.0126018639144669	0.0126018639144669	1.35739360747873	up	14.281	14.974	14.676	15.303	13.879	14.872	12.849	13.881	12.814	13.918	12.899	14.634
Meta_102	2-HYDROXY-4-METHYLPENTANOIC ACID	Lipid	Fatty Acid, Monohydroxy	HMDB0000665	1.1955	0.0150723225536887	0.0150723225536887	1.37347192921203	up	12.438	12.769	11.939	12.695	12.452	12.999	11.303	12.082	10.281	10.41	11.996	12.047
Meta_105	3-Hydroxyhexanoate	Lipid	Fatty Acid, Monohydroxy	HMDB0061652	0.429833333333333	0.00614744373385416	0.00614744373385416	1.42956215161393	up	14.752	15.456	14.961	14.954	15.04	15.237	14.455	14.502	14.829	14.662	14.598	14.775
Meta_128	Butyrylglycine	Lipid	Fatty Acid Metabolism (Acyl glycines)	HMDB0000808	1.376	0.000284031008947243	0.000284031008947243	1.67174019438172	up	13.654	14.479	13.813	14.247	14.185	14.547	11.984	13.12	13.198	12.488	13.144	12.735
Meta_129	Isobutyrylglycine	Lipid	Fatty Acid Metabolism (Acyl glycines)	HMDB0000730	1.13833333333333	0.000472790928502986	0.000472790928502986	1.64498137457415	up	16.272	17.044	16.408	16.735	16.716	17.051	14.932	15.967	15.97	15.212	15.78	15.535
Meta_132	Oxoglutaric Acid	Carbohydrate	Citrate cycle (TCA cycle)	HMDB0000208	1.16283333333333	0.000629667876447644	0.000629667876447644	1.74731957274907	up	17.857	17.824	17.973	18.054	18.008	17.962	16.929	16.121	16.751	16.698	17.35	16.852
Meta_134	Allysine	Amino Acid	Lysine Metabolism	HMDB0001263	0.876000000000001	0.00047285740667966	0.00047285740667966	1.65501942384256	up	14.935	15.497	15.285	15.22	15.483	15.582	14.054	14.766	14.778	14.076	14.631	14.441
Meta_137	2-Hydroxyglutaric Acid	Carbohydrate	Citrate cycle (TCA cycle)	HMDB0059655	0.708333333333334	0.0238828300024366	0.0238828300024366	1.23423733671663	up	15.312	15.662	15.614	15.64	15.283	16.01	14.749	14.511	14.118	15.427	15.563	14.903
Meta_140	L-Glutamic Acid	Amino Acid	Alanine, Aspartate and Glutamate Metabolism	HMDB0000148	0.283999999999999	0.0368611915889476	0.0368611915889476	1.21819874756767	up	16.702	16.744	17.342	16.943	17.005	16.761	16.471	16.688	16.566	16.765	16.803	16.5
Meta_151	3-Methylcrotonylglycine	Lipid	Fatty Acid Metabolism (Acyl glycines)	HMDB0000459	1.151	0.00826135706585979	0.00826135706585979	1.40416330503477	up	12.274	13.081	12.508	12.961	13.004	13.091	11.417	10.454	11.852	12.359	12.323	11.608
Meta_157	Isovalerylglycine	Amino Acid	Leucine, Isoleucine and Valine Metabolism	HMDB0000678	0.738499999999998	0.0101896355336615	0.0101896355336615	1.41533270993636	up	11.698	12.42	12.318	12.87	12.314	11.808	10.995	12.148	11.486	11.364	11.582	11.422
Meta_159	Pimelate (C7-DC)	Lipid	Fatty Acid, Dicarboxylate	HMDB0000857	0.485666666666667	0.00259992870562097	0.00259992870562097	1.56542035231434	up	13.693	14.165	13.909	13.923	14.168	14.353	13.489	13.753	13.513	13.475	13.481	13.586
Meta_164	Aminoadipic Acid	Amino Acid	Lysine Metabolism	HMDB0000510	0.623166666666666	5.45576668310189e-05	5.45576668310189e-05	1.78467593337389	up	12.605	12.67	12.741	12.808	12.466	12.704	11.856	12.231	12.014	11.849	12.054	12.251
Meta_168	3-Hydroxy-3-Methylglutaric Acid	Amino Acid	Leucine, Isoleucine and Valine Metabolism	HMDB0029169	0.654	0.045894583060831	0.045894583060831	1.10575137184403	up	13.275	14.212	13.646	13.839	14.259	14.804	13.682	13.968	12.704	13.151	13.48	13.126
Meta_172	N-Acetylthreonine	Amino Acid	Glycine, Serine and Threonine Metabolism	HMDB0062557	0.612666666666666	0.0330035299195489	0.0330035299195489	1.25875537455194	up	14.456	14.824	15.899	14.768	14.635	14.892	14.215	14.534	14.113	13.866	14.573	14.497
Meta_193	Hexanoylglycine	Lipid	Fatty Acid Metabolism (Acyl glycines)	HMDB0000701	1.30816666666667	0.0464190628987685	0.0464190628987685	1.12130381926564	up	13.437	13.276	14.232	15.007	13.173	14.941	12.855	10.508	12.845	13.015	13.611	13.383
Meta_196	Phenol Sulfate	Amino Acid	Tyrosine Metabolism	HMDB0060015	4.27883333333334	0.00674047688377464	0.00674047688377464	1.45298689399518	up	16.758	13.521	11.731	12.012	17.39	12.285	8.793	8.491	9.545	10.089	11.469	9.637
Meta_205	N-Formylmethionine	Amino Acid	Methionine, Cysteine, SAM and Taurine Metabolism	HMDB0001015	0.517	0.0432400318754865	0.0432400318754865	1.12432595768228	up	12.267	13.064	12.112	12.524	12.388	12.727	12.75	12.067	11.582	12.106	11.773	11.702
Meta_238	Kynurenate	Amino Acid	Tryptophan Metabolism	HMDB0000715	0.783166666666666	0.0336996183269334	0.0336996183269334	1.14968220305733	up	12.419	13.761	12.79	13.074	12.589	13.646	11.765	13.075	11.986	12.834	11.896	12.024
Meta_244	Citric Acid/Isocitric Acid	Carbohydrate	Citrate cycle (TCA cycle)	HMDB0000193	0.406666666666666	0.021746992163237	0.021746992163237	1.23016222182678	up	19.137	19.443	19.512	19.198	19.24	19.564	18.895	18.652	18.839	19.206	19.402	18.66
Meta_245	Citric Acid	Carbohydrate	Citrate cycle (TCA cycle)	HMDB0000094	0.325166666666664	0.00601448307143772	0.00601448307143772	1.37552927425756	up	22.121	22.446	22.307	22.052	22.299	22.287	21.899	21.832	21.777	22.115	22.175	21.763
Meta_28	Gamma-Aminobutyric Acid	Amino Acid	Alanine, Aspartate and Glutamate Metabolism	HMDB0000112	0.3695	0.0413640375771584	0.0413640375771584	1.20308665454047	up	12.37	12.235	12.566	12.469	12.43	12.249	11.998	12.061	11.721	12.065	12.595	11.662
Meta_302	Dodecanedioic acid	Lipid	Fatty Acid, Dicarboxylate	HMDB0000623	0.659166666666668	0.000327790186059075	0.000327790186059075	1.63857400033408	up	13.8	14.267	13.835	13.559	13.931	13.955	13.36	12.995	13.487	13.298	13.153	13.099
Meta_303	Dodecanedioate (C12-DC)	Lipid	Fatty Acid, Dicarboxylate	HMDB0000623	0.600999999999999	0.000574929829544824	0.000574929829544824	1.62733296904875	up	17.13	17.472	17.226	16.968	17.333	17.03	16.673	16.589	16.847	16.717	16.19	16.537
Meta_313	Pentadecenoic Acid (C15:1n5)	Lipid	Long Chain Fatty Acid	HMDB0302623	0.636333333333333	0.0257180736204561	0.0257180736204561	1.32466891723929	up	13.126	13.427	13.584	13.369	13.238	12.95	12.329	12.332	13.606	12.312	12.523	12.774
Meta_318	Pentadecanoic Acid (C15:0)	Lipid	Long Chain Fatty Acid	HMDB0000826	0.694166666666666	0.0283086678621291	0.0283086678621291	1.29307799777126	up	15.024	15.178	15.606	15.577	14.662	14.215	14.164	14.07	15.027	14.348	14.082	14.406
Meta_326	Glycerophosphoglycerol	Lipid	Glycerolipid and Phospholipid Metabolism	HMDB0240316	0.831833333333332	0.0465553280591771	0.0465553280591771	1.15334016648645	up	9.869	9.869	10.62	10.251	10.282	10.893	8.237	9.872	10.095	9.56	8.889	10.14
Meta_327	N-Acetyltryptophan	Amino Acid	Tryptophan Metabolism	HMDB0013713	0.474333333333334	0.0128415124020907	0.0128415124020907	1.31473940326156	up	15.047	15.214	15.207	15.028	15.147	15.721	14.763	15.318	14.611	14.679	14.542	14.605
Meta_331	Valerylcarnitine (C5)	Amino Acid	Leucine, Isoleucine and Valine Metabolism	HMDB0013128	0.397333333333334	0.0436722654008394	0.0436722654008394	1.20206342036836	up	12.929	12.533	12.52	12.51	12.551	12.463	11.879	12.794	12.302	11.776	12.183	12.188
Meta_338	Hexadecadienoate (16:2n6)	Lipid	Long Chain Fatty Acid	HMDB0000477	0.839	0.00443528019113864	0.00443528019113864	1.52945868995876	up	15.588	16.009	16.227	15.807	15.495	15.584	14.813	14.808	15.495	14.494	14.552	15.514
Meta_342	Palmitic Acid (C16:0)	Lipid	Long Chain Fatty Acid	HMDB0000220	0.311	0.0498539952136228	0.0498539952136228	1.19486808290058	up	23.789	23.732	24.102	24.002	23.818	23.701	23.502	23.353	24.085	23.458	23.277	23.603
Meta_346	Tetradecanedioate (C14-DC)	Lipid	Fatty Acid, Dicarboxylate	HMDB0000872	0.494166666666668	0.00924479301528966	0.00924479301528966	1.36767993051942	up	15.441	15.94	15.301	15.041	15.396	15.494	15.21	14.806	15.189	14.696	14.747	15
Meta_347	Glucosamine 6-Phosphate	Carbohydrate	Amino sugar and Nucleotide sugar Metabolism	HMDB0001254	1.362	0.0371429740751392	0.0371429740751392	1.21795029304396	up	9.58	10.623	11.243	11.139	10.872	10.494	10.615	7.317	9.657	10.036	8.607	9.547
Meta_348	2-Methylcytidine	Nucleotide	Pyrimidine Metabolism, Cytidine containing	HMDB0242132	0.473333333333335	0.00450567813401549	0.00450567813401549	1.5393006616768	up	13.675	13.088	13.481	13.378	13.022	13.128	12.876	12.925	12.949	12.56	12.849	12.773
Meta_351	Phosphotyrosine	Amino Acid	Tyrosine Metabolism	HMDB0006049	0.560499999999999	0.00496883900533102	0.00496883900533102	1.42388289496429	up	12.044	11.935	12.241	11.584	11.532	11.756	11.365	10.806	11.327	11.527	11.195	11.509
Meta_352	Tyrosine O-sulfate	Amino Acid	Tyrosine Metabolism	HMDB0155722	0.399999999999999	0.0236850015166503	0.0236850015166503	1.23463746267341	up	15.385	15.552	15.58	15.023	14.968	15.074	14.851	14.519	14.777	14.814	14.966	15.255
Meta_353	Hexanoylcarnitine	Lipid	Fatty Acid Metabolism (Acyl Carnitine)	HMDB0000756	0.655666666666667	0.014952851139645	0.014952851139645	1.356008416588	up	16.435	17.028	15.702	16.821	16.494	16.583	15.708	16.141	16.172	15.621	15.757	15.73
Meta_364	Heptadecanoic Acid (C17:0)	Lipid	Long Chain Fatty Acid	HMDB0002259	0.666166666666666	0.00717066239234707	0.00717066239234707	1.46031896373104	up	17.11	16.83	17.466	17.587	17.005	16.653	16.455	16.114	17	16.518	16.143	16.424
Meta_372	Gamma-Glutamylglutamate	Peptide	Gamma-glutamyl Amino Acid	HMDB0011737	1.41416666666667	0.00784774188322579	0.00784774188322579	1.53347463682467	up	11.408	11.124	11.568	11.369	11.499	10.937	9.937	9.515	10.787	8.774	10.955	9.452
Meta_373	Alpha/Gamma-Linolenic Acid (C18:3n3 or n6)	Lipid	Long Chain Fatty Acid	HMDB0001388	0.669833333333333	0.00907392224531908	0.00907392224531908	1.42397388083284	up	20.233	20.273	20.792	20.432	19.93	20.007	19.785	19.148	20.148	19.615	19.154	19.798
Meta_377	12-HHTrE	Lipid	Eicosanoid	HMDB0012535	0.912000000000001	0.0148092108707699	0.0148092108707699	1.31533759094531	up	15.559	16.307	16.706	16.673	16.716	16.903	16.082	14.982	15.373	15.364	16.454	15.137
Meta_378	Linoleic Acid (C18:2n6)	Lipid	Long Chain Fatty Acid	HMDB0000673	0.414166666666667	0.018316561574722	0.018316561574722	1.34207222979552	up	23.698	23.64	24.049	23.768	23.47	23.462	23.301	23.116	23.631	23.185	22.853	23.516
Meta_383	Stearic Acid (C18:0)	Lipid	Long Chain Fatty Acid	HMDB0000827	0.380833333333335	0.00871184225073937	0.00871184225073937	1.43971688071056	up	23.22	23.107	23.429	23.391	23.227	23.031	22.955	22.569	23.214	22.938	22.689	22.755
Meta_386	Hexadecanedioate (C16-DC)	Lipid	Fatty Acid, Dicarboxylate	HMDB0000672	0.474166666666665	0.00181585865720412	0.00181585865720412	1.54477540232027	up	15.155	15.553	15.381	15.058	15.068	15.195	15.093	14.637	14.905	14.663	14.675	14.592
Meta_387	Octenoylcarnitine	Lipid	Fatty Acid Metabolism (Acyl Carnitine)		0.629833333333334	0.0267805430758172	0.0267805430758172	1.24590536710905	up	13.286	13.698	12.337	13.299	12.641	13.195	12.313	12.953	12.346	12.165	12.523	12.377
Meta_395	9-HODE	Lipid	Fatty Acid Metabolism (Linolenic acid metabolism)	HMDB0004670	0.573333333333331	0.00761408941296333	0.00761408941296333	1.4395088015197	up	17.617	17.967	17.775	17.442	17.102	17.184	17.013	16.793	16.934	16.777	16.763	17.367
Meta_421	Eicosenoic Acid (C20:1)	Lipid	Long Chain Fatty Acid	HMDB0062436	0.8385	0.00606576939966648	0.00606576939966648	1.48288863067166	up	20.627	20.51	21.369	20.939	20.791	20.591	20.18	19.389	20.781	19.904	19.726	19.816
Meta_424	Octadecenedioate (C18:1-DC)	Lipid	Fatty Acid, Dicarboxylate	HMDB0304442	0.398333333333333	0.0241493135697479	0.0241493135697479	1.23831877360722	up	14.892	15.534	15.012	14.739	15.036	15.197	14.945	14.667	14.95	14.326	14.542	14.59
Meta_425	Arachidate (C20:0)	Lipid	Long Chain Fatty Acid	HMDB0002212	0.872499999999999	0.00756760505542351	0.00756760505542351	1.50137955853511	up	18.758	18.464	18.89	19.026	18.515	18.534	18.431	17.163	18.462	17.663	17.769	17.464
Meta_428	Palmitoylglycine	Lipid	Fatty Acid Metabolism (Acyl glycines)	HMDB0013034	1.57316666666667	0.00169957958850828	0.00169957958850828	1.58340021600091	up	12.038	12.413	12.947	12.374	11.615	11.41	10.605	10.55	11.406	11.026	9.355	10.416
Meta_429	Octadecanedioate (C18-DC)	Lipid	Fatty Acid, Dicarboxylate	HMDB0000782	0.6625	0.00678960999048385	0.00678960999048385	1.44431741740758	up	14.629	15.054	14.984	14.46	14.491	14.569	14.797	13.827	13.974	13.985	13.768	13.861
Meta_439	Heneicosanoic acid	Unclassified	Unclassified		1.15533333333333	0.0013643961169304	0.0013643961169304	1.60076613336977	up	14.565	14.131	14.602	14.968	14.413	13.779	13.484	12.666	13.782	13.043	13.76	12.791
Meta_443	Oxodecanoylcarnitine (C10:1-O)	Lipid	Fatty Acid Metabolism (Acyl Carnitine)	HMDB0241138	1.321	0.030094393267556	0.030094393267556	1.31010911574672	up	10.672	11.549	10.624	10.681	10.718	11.261	10.167	10.749	9.521	7.913	8.761	10.468
Meta_448	Erucate (22:1n9)	Lipid	Long Chain Fatty Acid	HMDB0002068	1.11566666666667	0.00447410284820142	0.00447410284820142	1.55010747445201	up	18.034	17.974	18.504	18.178	17.925	18.46	17.842	16.32	17.671	16.742	17.149	16.657
Meta_451	Eicosanedioate (C20-DC)	Lipid	Fatty Acid, Dicarboxylate	HMDB0242141	0.735333333333333	0.0212700448757875	0.0212700448757875	1.35015063197102	up	11.673	11.762	11.927	12.011	11.448	11.838	10.673	11.315	11.374	10.642	11.846	10.397
Meta_457	N-Palmitoyl Leucine	Lipid	Fatty Acid Metabolism (Fatty amides)	HMDB0241928	1.09416666666667	0.00474859438373615	0.00474859438373615	1.49122696899555	up	11.423	11.836	12.456	11.765	11.314	10.871	10.819	10.299	11.294	10.669	10.065	9.954
Meta_458	Myristoylcarnitine	Lipid	Fatty Acid Metabolism (Acyl Carnitine)	HMDB0005066	0.743833333333335	0.00228386831101123	0.00228386831101123	1.56008562509059	up	17.924	18.768	18.525	18.496	18.219	17.983	17.403	17.602	17.766	17.475	17.175	18.031
Meta_467	N-Palmitoyl Lysine	Lipid	Fatty Acid Metabolism (Fatty amides)	HMDB0241929	2.39866666666667	0.00609298474583755	0.00609298474583755	1.48144190349607	up	12.968	13.589	14.432	13.879	11.934	12.559	11.936	11.236	11.267	11.542	8.162	10.826
Meta_472	LPA 15:0_sn2	Lipid	Glycerophospholipid (lysophosphatidic acid)		1.03433333333333	0.0122419346292799	0.0122419346292799	1.38347642219389	up	9.234	8.694	9.179	8.866	8.673	8.558	7.47	6.696	8.107	8.727	7.937	8.061
Meta_473	Palmitoylcarnitine	Lipid	Fatty Acid Metabolism (Acyl Carnitine)	HMDB0000222	0.511166666666668	0.0337737175772636	0.0337737175772636	1.17683145748645	up	18.233	19.079	18.838	18.969	18.956	19.36	18.038	18.412	18.668	18.049	18.907	18.294
Meta_49	Maleic Acid (C4:1-DC)	Lipid	Fatty Acid, Dicarboxylate	HMDB0000176	0.662499999999998	0.00984159019695192	0.00984159019695192	1.3787979182693	up	14.715	15.136	14.956	15.28	15.19	15.467	14.813	14.063	14.32	14.309	15.118	14.146
Meta_496	LPA 18:2_sn2	Lipid	Glycerophospholipid (lysophosphatidic acid)	HMDB0007856	0.487833333333331	0.0254405903521356	0.0254405903521356	1.26026149840893	up	17.57	17.652	18.026	17.616	17.255	17.408	17.411	16.766	17.456	17.419	16.698	16.85
Meta_52	5,6-Dihydrouracil	Nucleotide	Pyrimidine Metabolism, Uracil containing	HMDB0000076	0.811333333333334	0.0110185368167558	0.0110185368167558	1.36748713870555	up	16.171	16.871	16.729	17.233	16.142	17.013	15.552	16.303	15.581	16.043	15.344	16.468
Meta_53	Caproic Acid (C6:0)/4-methylvaleric acid	Lipid	Medium Chain Fatty Acid	HMDB0000535	0.488333333333333	0.0438918508012381	0.0438918508012381	1.13438787453385	up	14.037	14.677	13.94	14.302	14.868	14.418	13.755	13.975	14.091	13.319	14.427	13.745
Meta_54	Gamma-caprolactone	Xenobiotics	Natural Product/Food/Plant	HMDB0003843	0.602	0.00523138026385372	0.00523138026385372	1.44435261317521	up	15.289	15.241	14.661	15.284	15.198	15.324	14.457	15.114	14.233	14.319	14.517	14.745
Meta_547	LPG 18:2	Lipid	Glycerophospholipid (lysophosphatidylglycerol)	HMDB0240600	0.611500000000001	0.0122179870774174	0.0122179870774174	1.34108427595419	up	13.37	13.544	13.74	13.412	12.742	13.59	13.229	12.233	12.931	12.796	12.577	12.963
Meta_573	FAHFA 36:3	Lipid	Fatty Acid Metabolism ( Fatty acid estolides)		1.2715	0.00241204155114572	0.00241204155114572	1.56095227149846	up	16.286	16.338	16.853	16.401	15.56	15.765	15.101	14.447	15.744	14.831	14.104	15.347
Meta_574	Phe-DCA	Lipid	Bile Acid, amino acid conjungate		0.497500000000001	0.00581765309972801	0.00581765309972801	1.43420802295513	up	15.095	15.169	14.806	14.677	14.655	14.49	14.693	14.304	14.226	14.414	14.036	14.234
Meta_58	Succinic Acid	Carbohydrate	Citrate cycle (TCA cycle)	HMDB0000254	0.555166666666665	0.030503716540876	0.030503716540876	1.18963242078894	up	17	17.663	16.737	17.126	17.081	17.938	16.984	16.495	16.919	16.481	16.894	16.441
Meta_584	LPI 18:2	Lipid	Glycerophospholipid (lysophosphatidylinositiol)	HMDB0240597	1.06433333333333	0.00943121083334774	0.00943121083334774	1.43568674643187	up	15.09	14.909	16.096	15.554	14.441	14.427	14.222	13.5	14.567	14.309	13.469	14.064
Meta_587	LPC 24:5	Lipid	Glycerophospholipid (lysophosphatidylcholine)		0.366999999999999	0.00467418228231179	0.00467418228231179	1.48184625569739	up	13.26	13.139	13.095	13.302	13.176	13.395	12.851	12.843	12.879	13.044	12.498	13.05
Meta_594	Heme	Cofactors and Vitamins	Hemoglobin and Porphyrin Metabolism	HMDB0003178	2.20566666666667	0.00603133756297248	0.00603133756297248	1.42786460335817	up	13.717	16.103	14.511	12.603	13.59	13.399	12	12.276	12.1	10.585	13.033	10.695
Meta_595	LPI 20:4	Lipid	Glycerophospholipid (lysophosphatidylinositiol)	HMDB0061690	0.663666666666666	0.0479866434630889	0.0479866434630889	1.1707390470621	up	13.121	12.405	13.513	13.258	12.747	12.379	12.799	11.852	12.78	12.515	11.448	12.047
Meta_596	LPI 20:3	Lipid	Glycerophospholipid (lysophosphatidylinositiol)		0.908333333333331	0.0257544625637935	0.0257544625637935	1.27799389622008	up	13.465	13.067	14.264	13.77	13.126	12.712	12.933	11.861	13.22	12.829	11.593	12.518
Meta_599	LPI 22:6	Unclassified	Unclassified		0.816500000000001	0.0446625874092064	0.0446625874092064	1.19410387415626	up	12.319	11.421	13.103	12.59	12.057	11.367	11.937	10.667	11.975	11.404	10.978	10.997
Meta_63	Aminomalonic Acid	Amino Acid	Other Amino Acid Metabolism	HMDB0001147	0.420833333333333	0.0142725405377208	0.0142725405377208	1.32675310413314	up	14.415	15.003	14.471	14.557	14.622	15.098	14.44	14.213	14.466	14.067	14.328	14.127
Meta_86	4-Hydroxy-6-Methylpyran-2-One	Xenobiotics	Natural Product/Food/Plant		0.339499999999999	0.0355440060224335	0.0355440060224335	1.12369667244761	up	13.526	13.844	13.924	13.377	13.654	13.866	13.117	13.453	13.048	13.704	13.25	13.582
Meta_98	Glutarate (C5-DC)	Lipid	Fatty Acid, Dicarboxylate	HMDB0000661	0.558666666666667	0.0397401807624608	0.0397401807624608	1.23376462860159	up	14.836	15.49	16.24	15.664	15.11	15.748	14.964	15.176	14.576	14.911	15.105	15.004
