# Supplementary material for: Multi-Omics and Experimental Validation Reveal the Protective Effect of Paeoniflorin Against Coronary Heart Disease in Mice via Inhibiting the C3-Cfd-C3aR Pathway
Source: Int J Mol Sci. 2026 Jul 13;27(14):6236. doi: 10.3390/ijms27146236 (PMC13410309; doi:10.3390/ijms27146236)
Supplement: Supplementary file 1 [file ijms-27-06236-s001.zip › Supplementary Materials/ijms-4276706_Metabolomics_Dataset/3-Differentially abundant metabolites/Table 3a. Differentially abundant metabolites list of Control-vs-Model.xls]

Alignment ID	Metabolite name	Category1	Category2	HMDB ID	log2fc	p.value	fdr	VIP	regulation	Control1	Control2	Control3	Control4	Control5	Control6	Model1	Model2	Model3	Model4	Model5	Model6
Meta_10	2-Pyrrolidinone	Xenobiotics	Chemical	HMDB0002039	-0.186166666666669	0.0464504033066243	0.0464504033066243	1.02135430189497	down	16.559	16.643	16.631	16.265	16.422	16.641	16.934	16.738	16.588	16.617	16.641	16.76
Meta_100	L-Asparagine	Amino Acid	Alanine, Aspartate and Glutamate Metabolism	HMDB0000168	-0.767	0.0352526565858197	0.0352526565858197	1.06175758448584	down	14.455	14.01	14.074	12.909	14.365	13.57	14.281	14.974	14.676	15.303	13.879	14.872
Meta_102	2-HYDROXY-4-METHYLPENTANOIC ACID	Lipid	Fatty Acid, Monohydroxy	HMDB0000665	-1.407	4.84061373207096e-05	4.84061373207096e-05	1.56997316344376	down	11.148	11.687	11.177	10.86	11.304	10.674	12.438	12.769	11.939	12.695	12.452	12.999
Meta_107	L-Aspartic Acid	Amino Acid	Alanine, Aspartate and Glutamate Metabolism	HMDB0000191	-0.581499999999998	0.000323913939806803	0.000323913939806803	1.53372371364212	down	15.093	15.336	14.89	15.392	15.032	14.959	15.668	15.787	15.785	15.797	15.626	15.528
Meta_113	Thiaproline	Xenobiotics	Natural Product/Food/Plant	HMDB0258979	-0.279833333333334	0.020550627414796	0.020550627414796	1.17264723266216	down	15.254	15.282	15.123	15.184	15.657	15.52	15.778	15.458	15.673	15.591	15.663	15.536
Meta_123	Urocanate	Amino Acid	Histidine Metabolism	HMDB0062562	-0.805333333333334	0.0134948485439062	0.0134948485439062	1.21272768897221	down	16.209	16.285	16.374	17.509	17.134	17.026	17.041	17.398	17.675	17.523	18.009	17.723
Meta_136	Spermidine	Amino Acid	Polyamine Metabolism	HMDB0001257	-0.686999999999998	0.00475323112603196	0.00475323112603196	1.33925360186882	down	16.478	16.337	15.587	15.801	15.877	15.603	16.649	16.789	16.238	16.534	16.762	16.833
Meta_139	L-Lysine	Amino Acid	Lysine Metabolism	HMDB0000182	-0.5215	0.000219981106936774	0.000219981106936774	1.51846923388012	down	19.833	19.718	19.945	19.629	20.013	20.055	20.313	20.564	20.49	20.405	20.136	20.414
Meta_140	L-Glutamic Acid	Amino Acid	Alanine, Aspartate and Glutamate Metabolism	HMDB0000148	-0.477166666666665	0.00300022407855176	0.00300022407855176	1.39006358606369	down	16.223	16.64	16.566	16.397	16.394	16.414	16.702	16.744	17.342	16.943	17.005	16.761
Meta_149	3-Hydroxyanthranilic Acid	Amino Acid	Tryptophan Metabolism	HMDB0001476	-0.571999999999999	0.00298298046944533	0.00298298046944533	1.46900200177005	down	15.616	15.508	15.638	15.546	15.591	15.7	15.835	16.101	16.522	16.083	16.009	16.481
Meta_156	N-Acetylvaline	Amino Acid	Leucine, Isoleucine and Valine Metabolism	HMDB0011757	-2.265	0.00168705259324697	0.00168705259324697	1.50410889405224	down	12.302	12.357	12.241	11.703	11.817	12.163	12.893	14.321	14.096	15.276	14.002	15.585
Meta_16	Putrescine	Amino Acid	Polyamine Metabolism	HMDB0001414	-0.581999999999999	0.000454500850209913	0.000454500850209913	1.47320385629207	down	12.935	12.537	12.581	12.496	12.611	12.897	12.998	13.241	13.108	13.359	13.26	13.583
Meta_164	Aminoadipic Acid	Amino Acid	Lysine Metabolism	HMDB0000510	-0.791499999999999	6.54458458920578e-07	6.54458458920578e-07	1.65391277584857	down	11.768	11.956	11.959	12.043	11.795	11.724	12.605	12.67	12.741	12.808	12.466	12.704
Meta_166	2-Aminocaprylic acid	Xenobiotics	Natural Product/Food/Plant	HMDB0000991	-1.21216666666666	1.91015627449649e-06	1.91015627449649e-06	1.65173340716498	down	14.906	15.003	15.226	14.784	15.151	14.62	16.02	16.344	15.893	16.149	16.198	16.359
Meta_176	L-Allothreonine	Amino Acid	Other Amino Acid Metabolism	HMDB0004041	-0.277833333333334	0.0298198685465568	0.0298198685465568	1.06915293550875	down	15.639	15.472	15.946	15.514	15.755	15.717	16.241	15.995	16.018	15.963	15.877	15.616
Meta_190	1-Methylhistidine	Amino Acid	Histidine Metabolism	HMDB0000001	-0.558333333333334	0.000282748479556997	0.000282748479556997	1.52144285938813	down	14.493	14.804	14.612	14.272	14.629	14.452	14.922	15.118	15.288	14.953	15.328	15.003
Meta_192	Decanoic Acid (C10:0)	Lipid	Medium Chain Fatty Acid	HMDB0000511	-2.38383333333333	1.34228484523054e-05	1.34228484523054e-05	1.65312552811386	down	14.794	15.023	14.942	15.239	14.86	14.566	17.596	17.572	17.911	17.218	16.7	16.73
Meta_2	Ethanolamine	Lipid	Glycerolipid and Phospholipid Metabolism	HMDB0000149	-0.669166666666667	0.00447716605935113	0.00447716605935113	1.34500362366155	down	13.757	14.427	13.51	13.585	13.79	13.823	14.192	15.01	14.691	14.244	14.417	14.353
Meta_20	2-Aminopyridine	Xenobiotics	Chemical	HMDB0245026	-0.936833333333334	0.00549722989193027	0.00549722989193027	1.4193967835295	down	10.8	10.87	10.642	10.624	10.762	10.834	10.9	11.253	11.891	12.106	12.156	11.847
Meta_222	Acisoga	Amino Acid	Polyamine Metabolism	HMDB0061384	-0.871166666666666	0.000440645661433767	0.000440645661433767	1.4751738967084	down	12.49	12.047	11.88	11.672	11.756	11.967	12.378	12.72	12.868	13.07	12.767	13.236
Meta_225	P-Cresol Sulfate	Xenobiotics	Benzoate Metabolism	HMDB0011635	-2.81016666666667	0.0183026567321298	0.0183026567321298	1.18404973954799	down	11.968	9.789	13.464	10.812	11.129	11.447	11.229	16.749	15.369	15.499	13.545	13.079
Meta_253	5-Dodecenoic Acid (C12:1n7)	Lipid	Medium Chain Fatty Acid	HMDB0000529	-2.236	2.60787171152809e-06	2.60787171152809e-06	1.63650272954294	down	15.088	15.041	15.072	15.39	14.694	14.209	16.788	17.843	16.965	17.303	17.248	16.763
Meta_254	Dodecanoic Acid (C12:0)	Lipid	Medium Chain Fatty Acid	HMDB0000638	-5.9175	4.03953792823561e-10	4.03953792823561e-10	1.7120554598174	down	17.149	17.335	16.994	17.599	16.924	16.591	23.202	23.443	23.461	23.007	22.442	22.542
Meta_255	Cysteine S-sulfate	Amino Acid	Methionine, Cysteine, SAM and Taurine Metabolism	HMDB0000731	-1.62816666666667	0.0067322160919309	0.0067322160919309	1.30545508774857	down	9.677	10.898	10.369	9.41	11.174	10.632	11.978	12.645	10.99	10.797	13.059	12.46
Meta_256	Octanoylglycine	Lipid	Fatty Acid Metabolism (Acyl glycines)	HMDB0000832	-0.986999999999998	0.00138413148326686	0.00138413148326686	1.49802069745096	down	15.138	15.18	15.478	15.078	15.282	15.134	16.198	16.36	15.777	15.843	16.108	16.926
Meta_28	Gamma-Aminobutyric Acid	Amino Acid	Alanine, Aspartate and Glutamate Metabolism	HMDB0000112	-0.402833333333334	0.0104385613362585	0.0104385613362585	1.27454135841549	down	11.519	12.22	12.223	12.027	11.989	11.924	12.37	12.235	12.566	12.469	12.43	12.249
Meta_293	Myristoleic Acid (C14:1n5)	Lipid	Long Chain Fatty Acid	HMDB0002000	-1.90933333333333	0.000215803571841017	0.000215803571841017	1.57005789641948	down	17.669	17.584	17.308	18.306	16.778	16.689	19.03	19.76	19.354	19.339	19.256	19.051
Meta_298	Myristic Acid (C14:0)	Lipid	Long Chain Fatty Acid	HMDB0000806	-2.28783333333334	1.26820508192832e-06	1.26820508192832e-06	1.64953751728571	down	20.09	20.343	19.915	20.656	19.739	19.766	22.374	22.791	22.813	22.451	21.892	21.915
Meta_299	Deoxycytidine	Nucleotide	Pyrimidine Metabolism, Cytidine containing	HMDB0000014	-0.424000000000001	0.0438318713559573	0.0438318713559573	1.01840244308025	down	11.34	11.104	11.901	11.725	11.316	11.535	11.784	12.335	11.73	11.502	11.791	12.323
Meta_30	1-Aminocyclopropane-1-Carboxylate	Xenobiotics	Natural Product/Food/Plant	HMDB0036458	-0.139666666666667	0.0214076455727809	0.0214076455727809	1.1171423750919	down	16.766	16.753	16.742	16.769	16.906	16.698	17.046	16.953	16.775	16.988	16.848	16.862
Meta_302	Dodecanedioic acid	Lipid	Fatty Acid, Dicarboxylate	HMDB0000623	-6.32966666666667	0.000351862120875169	0.000351862120875169	1.62033459921987	down	7.301	10.706	5.958	8.725	6.013	6.666	13.8	14.267	13.835	13.559	13.931	13.955
Meta_303	Dodecanedioate (C12-DC)	Lipid	Fatty Acid, Dicarboxylate	HMDB0000623	-2.704	1.10365002746207e-06	1.10365002746207e-06	1.69488003482964	down	14.351	14.368	13.995	14.426	15.192	14.603	17.13	17.472	17.226	16.968	17.333	17.03
Meta_304	L-Prolyl-L-isoleucine	Peptide	Dipeptide		-0.254833333333334	0.0142512461230185	0.0142512461230185	1.21775804522059	down	15.62	15.73	15.578	15.538	15.715	15.87	15.893	15.938	15.832	15.732	15.957	16.228
Meta_312	L-Homocarnosine	Peptide	Hybrid peptide	HMDB0000745	-0.570666666666668	0.00977694016075564	0.00977694016075564	1.22930756931335	down	10.602	10.142	9.641	9.946	10.359	10.337	10.862	10.908	10.281	10.899	10.55	10.951
Meta_315	Thymidine	Nucleotide	Pyrimidine Metabolism, Thymine containing	HMDB0000273	-0.456999999999999	0.00219495292312248	0.00219495292312248	1.40073834523267	down	15.284	15.107	15.245	15.16	15.145	15.393	16.014	15.389	15.545	15.755	15.596	15.777
Meta_316	Anserine	Peptide	Hybrid peptide	HMDB0000194	-0.596666666666666	0.00122544305082226	0.00122544305082226	1.4085281147129	down	12.721	12.162	12.014	12.152	12.09	12.195	12.591	12.645	12.853	13.15	12.889	12.786
Meta_317	N,N-Dimethyl-Proline-Proline Betaine	Amino Acid	Urea cycle; Arginine and Proline Metabolism		-0.276833333333334	0.000762087184189041	0.000762087184189041	1.46711046052511	down	15.666	15.828	15.684	15.692	15.555	15.69	15.789	15.949	16.09	15.996	16.052	15.9
Meta_324	2-Hydroxymyristate	Lipid	Fatty Acid, Monohydroxy	HMDB0002261	-0.770166666666666	0.0235214442391412	0.0235214442391412	1.11540081859454	down	13.092	13.322	13.012	14.021	12.784	12.601	13.578	14.658	14.128	13.458	13.42	14.211
Meta_325	4-Hydroxychlorothalonil	Xenobiotics	Chemical	HMDB0240624	-1.29966666666667	6.29366074388752e-05	6.29366074388752e-05	1.64386714100906	down	11.062	11.157	11.288	11.166	11.074	11.065	12.345	11.957	12.341	12.453	12.782	12.732
Meta_337	Gamma-Glutamyl-Cysteine	Peptide	Gamma-glutamyl Amino Acid	HMDB0001049	-0.434999999999999	0.000968737991735733	0.000968737991735733	1.44489375320239	down	14.303	14.062	14.221	13.781	14.115	14.01	14.512	14.369	14.534	14.675	14.623	14.389
Meta_343	N-Acetylglucosamine	Carbohydrate	Amino sugar and Nucleotide sugar Metabolism	HMDB0000215	-0.514333333333333	0.00350934503516284	0.00350934503516284	1.41435763866922	down	13.76	13.575	13.787	13.795	13.634	13.564	13.961	14.695	14.035	14.091	14.264	14.155
Meta_346	Tetradecanedioate (C14-DC)	Lipid	Fatty Acid, Dicarboxylate	HMDB0000872	-0.680333333333335	0.00121390409618669	0.00121390409618669	1.44101068490693	down	14.6	14.606	14.548	15.031	14.825	14.921	15.441	15.94	15.301	15.041	15.396	15.494
Meta_35	3-Hydroxyisobutyrate	Amino Acid	Leucine, Isoleucine and Valine Metabolism	HMDB0000336	-0.614833333333333	0.00320520973835577	0.00320520973835577	1.33079379741684	down	20.443	20.426	20.404	20.393	20.43	19.711	20.894	20.736	20.855	20.791	21.436	20.784
Meta_351	Phosphotyrosine	Amino Acid	Tyrosine Metabolism	HMDB0006049	-0.586166666666667	0.0164362742329858	0.0164362742329858	1.16269135586326	down	11.424	11.407	11.043	11.918	10.935	10.848	12.044	11.935	12.241	11.584	11.532	11.756
Meta_352	Tyrosine O-sulfate	Amino Acid	Tyrosine Metabolism	HMDB0155722	-0.624333333333333	0.0079461070929894	0.0079461070929894	1.24358960623812	down	14.826	14.652	14.649	15.198	14.338	14.173	15.385	15.552	15.58	15.023	14.968	15.074
Meta_37	Choline	Lipid	Glycerolipid and Phospholipid Metabolism	HMDB0000097	-0.388166666666667	0.00885602892092552	0.00885602892092552	1.24646052003852	down	22.508	22.868	22.485	22.496	22.358	22.208	22.988	22.787	23.181	22.748	22.909	22.639
Meta_377	12-HHTrE	Lipid	Eicosanoid	HMDB0012535	-1.38283333333333	0.000428207251424325	0.000428207251424325	1.49612548133891	down	14.545	15.462	14.93	14.762	15.681	15.187	15.559	16.307	16.706	16.673	16.716	16.903
Meta_380	N1-Methyladenosine	Nucleotide	Purine Metabolism, Adenine containing	HMDB0003331	-0.742166666666668	0.0100772740238331	0.0100772740238331	1.241925673177	down	11.572	11.758	11.758	11.14	10.568	11.419	11.779	12.185	12.285	12.643	11.943	11.833
Meta_382	P-Cresol Glucuronide	Amino Acid	Tyrosine Metabolism	HMDB0011686	-2.51566666666667	0.0367128724882847	0.0367128724882847	1.08324960556619	down	10.631	11.059	13.541	11.114	10.262	11.035	11.871	16.065	14.906	16.127	12.236	11.531
Meta_383	Stearic Acid (C18:0)	Lipid	Long Chain Fatty Acid	HMDB0000827	-0.407666666666668	0.00141245037724749	0.00141245037724749	1.38634073495258	down	22.761	22.934	22.779	23.039	22.89	22.556	23.22	23.107	23.429	23.391	23.227	23.031
Meta_387	Octenoylcarnitine	Lipid	Fatty Acid Metabolism (Acyl Carnitine)		-1.00683333333333	0.00294649295224546	0.00294649295224546	1.42874403243245	down	11.858	12.389	11.919	12.09	12.012	12.147	13.286	13.698	12.337	13.299	12.641	13.195
Meta_401	7-Methylguanosine	Nucleotide	Purine Metabolism, Guanine containing	HMDB0001107	-0.312166666666668	0.0345889434144202	0.0345889434144202	1.0880640768773	down	11.78	11.576	11.429	11.383	11.141	11.773	11.489	12	11.755	11.845	11.92	11.946
Meta_429	Octadecanedioate (C18-DC)	Lipid	Fatty Acid, Dicarboxylate	HMDB0000782	-1.27483333333333	5.22487686701473e-06	5.22487686701473e-06	1.65490583219507	down	13.441	13.384	13.567	13.554	13.448	13.144	14.629	15.054	14.984	14.46	14.491	14.569
Meta_432	Decanoylcarnitine	Lipid	Fatty Acid Metabolism (Acyl Carnitine)	HMDB0000651	-0.870999999999999	0.00622604988253605	0.00622604988253605	1.27638501899053	down	13.874	14.206	13.324	14.416	13.619	13.553	14.605	15.503	14.095	14.677	14.575	14.763
Meta_439	Heneicosanoic acid	Unclassified	Unclassified		-0.780166666666666	0.00386133245095655	0.00386133245095655	1.35637567086547	down	13.56	13.572	13.601	13.896	13.325	13.823	14.565	14.131	14.602	14.968	14.413	13.779
Meta_44	Cytosine	Nucleotide	Pyrimidine Metabolism, Cytidine containing	HMDB0000630	-0.598166666666668	0.005340974056639	0.005340974056639	1.31129685728564	down	14.543	15.114	15.432	15.278	14.824	14.814	15.624	15.562	15.399	15.328	15.856	15.825
Meta_440	Oleoyl ethanolamide	Lipid	Endocannabinoid (N-acylethanolamine)	HMDB0002088	-0.788499999999999	0.000185110667967053	0.000185110667967053	1.51504442975246	down	12.693	12.617	12.566	12.93	12.275	12.454	13.188	13.557	13.554	13.422	13.579	12.966
Meta_443	Oxodecanoylcarnitine (C10:1-O)	Lipid	Fatty Acid Metabolism (Acyl Carnitine)	HMDB0241138	-1.192	0.0021806090570335	0.0021806090570335	1.40684151702279	down	9.974	10.532	8.819	9.714	9.501	9.813	10.672	11.549	10.624	10.681	10.718	11.261
Meta_445	Glycerophosphoinositol	Lipid	Glycerolipid and Phospholipid Metabolism	HMDB0011649	-0.826166666666667	0.0172966061669692	0.0172966061669692	1.17965808314489	down	10.661	11.075	10.187	10.832	9.954	9.523	10.993	10.736	11.66	11.42	11.34	11.04
Meta_446	13,16,19-Docosatrienoic Acid (C22:3n3)	Lipid	Long Chain Fatty Acid	HMDB0002823	-0.574499999999999	0.022800388460037	0.022800388460037	1.15556403129958	down	13.964	14.481	14.604	13.839	13.666	14.636	15.001	14.626	15.061	14.314	14.711	14.924
Meta_450	Monoolein	Xenobiotics	Natural Product/Food/Plant	HMDB0011567	-0.180499999999999	0.0468759445928319	0.0468759445928319	1.03911291644312	down	13.07	13.119	13.207	13.111	13.153	13.034	13.481	13.066	13.456	13.337	13.307	13.13
Meta_453	Lauroylcarnitine	Lipid	Fatty Acid Metabolism (Acyl Carnitine)	HMDB0002250	-2.00533333333333	0.00595059968167434	0.00595059968167434	1.38877211547719	down	15.095	14.61	15.721	14.404	14.382	17.298	17.2	17.136	17.686	17.013	17.673	16.834
Meta_455	C-Glycosyltryptophan	Amino Acid	Tryptophan Metabolism	HMDB0240296	-0.7205	2.04896564819192e-05	2.04896564819192e-05	1.60440768665225	down	13.579	13.352	13.27	13.327	13.152	13.345	13.822	14.207	13.943	14.04	14.021	14.315
Meta_458	Myristoylcarnitine	Lipid	Fatty Acid Metabolism (Acyl Carnitine)	HMDB0005066	-1.67583333333333	1.86912585805088e-05	1.86912585805088e-05	1.60232335078816	down	16.841	17.015	16.282	17.083	16.567	16.072	17.924	18.768	18.525	18.496	18.219	17.983
Meta_46	Uracil	Nucleotide	Pyrimidine Metabolism, Uracil containing	HMDB0000300	-0.437666666666669	0.0179039476123541	0.0179039476123541	1.1981281612851	down	17.271	16.979	17.107	16.908	16.855	16.887	16.908	17.193	17.674	17.654	17.573	17.631
Meta_460	Sphingosine-1-Phosphate	Unclassified	Unclassified		-0.781666666666666	0.00152552332842104	0.00152552332842104	1.39964675246545	down	16.886	17.054	16.321	16.78	16.746	17.307	18.051	17.32	17.816	17.471	17.769	17.357
Meta_461	LPA 14:0_sn2	Lipid	Glycerophospholipid (lysophosphatidic acid)	HMDB0114765	-3.8055	0.00101965246578131	0.00101965246578131	1.53680078910217	down	7.054	7.375	10.153	6.333	8.599	6.44	11.71	12.111	11.464	10.961	11.339	11.202
Meta_462	LPA 14:0_sn1	Lipid	Glycerophospholipid (lysophosphatidic acid)	HMDB0114765	-2.9675	2.30209701408058e-07	2.30209701408058e-07	1.70446681316117	down	12.742	12.69	12.749	12.279	12.466	12.574	15.764	16.122	15.658	15.235	15.338	15.188
Meta_463	Sphinganine-1-Phosphate	Lipid	Sphingolipid Metabolism	HMDB0001383	-1.04816666666667	0.00113098129985647	0.00113098129985647	1.41504139457724	down	16.436	16.24	15.705	16.037	15.907	16.889	17.659	16.738	17.628	17.231	17.364	16.883
Meta_468	4-Cholesten-3-One	Lipid	Sterol	HMDB0000921	-1.46983333333333	0.000289930726169117	0.000289930726169117	1.53563830176538	down	10.529	10.257	10.526	10.305	11.211	10.71	11.759	12.692	12.41	11.272	12.324	11.9
Meta_476	LPA 16:1_sn2	Lipid	Glycerophospholipid (lysophosphatidic acid)		-1.974	4.68130133158109e-07	4.68130133158109e-07	1.6861773415547	down	12.562	12.354	12.787	12.446	12.259	12.4	14.449	14.89	14.681	14.086	14.269	14.277
Meta_477	LPA 16:1_sn1	Lipid	Glycerophospholipid (lysophosphatidic acid)		-0.835333333333335	2.8153965626749e-05	2.8153965626749e-05	1.58056365249113	down	15.792	15.634	16.063	15.868	15.504	15.779	16.445	16.42	16.972	16.495	16.658	16.662
Meta_478	b-Muricholic Acid	Lipid	Bile Acid	HMDB0000415	-2.112	0.0017978781526857	0.0017978781526857	1.40250146352358	down	11.803	13.609	12.578	12.895	12.207	12.01	14.958	15.161	13.944	14.336	13.317	16.058
Meta_483	N6-Threonylcarbamoyladenosine	Nucleotide	Purine Metabolism, Adenine containing	HMDB0041623	-0.2715	0.0207981518789274	0.0207981518789274	1.15774693141605	down	11.657	11.679	11.515	11.419	11.233	11.637	11.719	11.95	11.795	11.538	11.756	12.011
Meta_486	LPA 17:0_(1)	Lipid	Glycerophospholipid (lysophosphatidic acid)		-0.489666666666668	0.00480687687161843	0.00480687687161843	1.35923211487556	down	12.914	12.7	12.879	12.904	12.736	13.007	13.359	13.201	13.811	13.473	13.137	13.097
Meta_492	Stearoylcarnitine	Lipid	Fatty Acid Metabolism (Acyl Carnitine)	HMDB0000848	-3.84983333333333	0.0207714608475578	0.0207714608475578	1.14459464577175	down	15.748	10.523	9.227	11.298	15.725	11.001	16.512	16.849	17.055	16.98	16.866	12.359
Meta_493	Alpha-Tocopherol	Cofactors and Vitamins	Tocopherol Metabolism	HMDB0001893	-1.46883333333333	0.00287349228444969	0.00287349228444969	1.38019332055546	down	13.916	14.139	13.465	12.115	13.224	12.954	14.648	14.629	15.365	15.026	15.05	13.908
Meta_497	LPA 18:1_sn1	Lipid	Glycerophospholipid (lysophosphatidic acid)	HMDB0007855	-0.678999999999999	0.000661038400403342	0.000661038400403342	1.47858127426439	down	19.041	19.13	19.3	19.419	19.021	19.358	19.702	19.747	20.419	19.886	19.737	19.852
Meta_499	LPE P-16:1	Lipid	Glycerophospholipid (lysophosphatidylethanolamine)		-0.652166666666666	0.00614529842011295	0.00614529842011295	1.27438941419845	down	12.229	11.689	12.489	12.261	12.614	11.838	12.507	12.941	12.833	12.76	12.677	13.315
Meta_500	LPE O-16:1	Lipid	Glycerophospholipid (lysophosphatidylethanolamine)		-0.471	0.0145789951632996	0.0145789951632996	1.24932236977482	down	16.786	16.931	16.681	16.996	17.037	16.715	16.853	17.387	17.639	17.444	17.633	17.016
Meta_503	LPE P-16:0	Lipid	Glycerophospholipid (lysophosphatidylethanolamine)	HMDB0011152	-0.582833333333333	0.0193187560365141	0.0193187560365141	1.23638116491562	down	16.981	17.192	17.065	17.195	17.116	16.859	17.153	17.581	18.207	17.917	17.88	17.167
Meta_510	LPE 16:1_sn1	Lipid	Glycerophospholipid (lysophosphatidylethanolamine)	HMDB0011504	-0.933499999999999	0.00113870370861475	0.00113870370861475	1.49166016021534	down	13.535	13.519	13.889	13.592	13.448	13.798	14.372	14.707	14.619	14.202	14.234	15.248
Meta_511	LPE P-17:0	Lipid	Glycerophospholipid (lysophosphatidylethanolamine)		-0.607333333333333	0.0395649309262094	0.0395649309262094	1.0787397960397	down	10.879	11.24	11.107	11.272	11.043	10.53	10.998	12.3	11.803	12.062	11.494	11.058
Meta_513	LPE 16:0_sn2	Lipid	Glycerophospholipid (lysophosphatidylethanolamine)	HMDB0011473	-0.772666666666666	9.81128078445069e-06	9.81128078445069e-06	1.64280076186669	down	17.82	17.809	17.843	17.962	17.823	18.096	18.395	18.802	18.703	18.516	18.737	18.836
Meta_516	LPA 20:3_sn1	Lipid	Glycerophospholipid (lysophosphatidic acid)		-0.678833333333333	0.00471521543113145	0.00471521543113145	1.28646875376461	down	15.601	15.69	15.927	16.341	15.465	15.925	16.408	16.133	17.116	16.616	16.351	16.398
Meta_517	LPA 20:2_sn1	Lipid	Glycerophospholipid (lysophosphatidic acid)	HMDB0114758	-0.714833333333331	0.000868952548302721	0.000868952548302721	1.47910937607558	down	16.77	16.861	17.016	17.143	16.749	17.031	17.455	17.5	18.214	17.655	17.429	17.606
Meta_519	LPE O-18:2	Unclassified	Unclassified		-0.622999999999999	0.0141759169415161	0.0141759169415161	1.21243848051135	down	14.602	15.079	15.188	15.208	15.127	14.623	15.017	15.664	15.991	15.703	16.013	15.177
Meta_52	5,6-Dihydrouracil	Nucleotide	Pyrimidine Metabolism, Uracil containing	HMDB0000076	-0.766833333333334	0.0086858966533264	0.0086858966533264	1.25341839725062	down	16.176	15.942	16.101	15.305	16.269	15.765	16.171	16.871	16.729	17.233	16.142	17.013
Meta_520	LPE P-18:1	Lipid	Glycerophospholipid (lysophosphatidylethanolamine)	HMDB0240599	-0.675333333333333	0.0239320369389343	0.0239320369389343	1.16207150488261	down	15.083	15.433	15.565	15.597	15.362	14.947	15.349	16.051	16.436	16.29	16.529	15.384
Meta_523	LPC 14:0_sn1	Lipid	Glycerophospholipid (lysophosphatidylcholine)	HMDB0010379	-2.8815	1.90106870974915e-08	1.90106870974915e-08	1.69964163653674	down	18.035	17.718	17.821	17.235	17.717	17.52	20.761	21.025	20.699	20.296	20.389	20.165
Meta_524	LPE 17:0	Lipid	Glycerophospholipid (lysophosphatidylethanolamine)		-0.291333333333334	0.0285654345165414	0.0285654345165414	1.1240218004587	down	14.133	13.876	14.143	14.186	13.97	14.56	14.495	14.488	14.6	14.411	14.291	14.331
Meta_530	LPE 18:0_sn2	Lipid	Glycerophospholipid (lysophosphatidylethanolamine)	HMDB0011129	-0.903499999999999	0.000128312135442937	0.000128312135442937	1.60273396586652	down	14.892	14.763	15.153	15.315	15.008	15.447	15.915	16.017	16.03	15.839	16.137	16.061
Meta_532	LPE 18:0_sn1	Lipid	Glycerophospholipid (lysophosphatidylethanolamine)	HMDB0011130	-0.724500000000003	2.26897844659304e-05	2.26897844659304e-05	1.64239584080068	down	18.594	18.401	18.755	18.803	18.627	18.817	19.463	19.435	19.36	19.284	19.36	19.442
Meta_533	LPA 22:5_sn1	Unclassified	Unclassified		-0.902166666666666	0.0050851855664516	0.0050851855664516	1.32114656509413	down	11.651	12.278	12.543	12.772	11.486	12.223	12.921	12.997	13.538	13.221	12.669	13.02
Meta_534	LPE O-20:5	Lipid	Glycerophospholipid (lysophosphatidylethanolamine)		-0.691166666666668	0.0203009899652219	0.0203009899652219	1.17747657850145	down	12.94	13.275	13.525	13.459	13.225	12.821	13.263	14.078	14.273	14.265	14.282	13.231
Meta_537	LPC 16:1_sn2	Lipid	Glycerophospholipid (lysophosphatidylcholine)	HMDB0010383	-0.799833333333336	4.0217155889286e-05	4.0217155889286e-05	1.57829884656527	down	20.375	20.179	20.487	20.024	19.97	20.12	20.86	20.932	21.337	20.774	21.079	20.972
Meta_54	Gamma-caprolactone	Xenobiotics	Natural Product/Food/Plant	HMDB0003843	-1.1225	8.91307711495773e-05	8.91307711495773e-05	1.55776494019613	down	13.77	14.558	13.832	14.077	14.306	13.719	15.289	15.241	14.661	15.284	15.198	15.324
Meta_547	LPG 18:2	Lipid	Glycerophospholipid (lysophosphatidylglycerol)	HMDB0240600	-1.39183333333333	2.28012709989076e-05	2.28012709989076e-05	1.59049549387631	down	12.007	12.005	12.144	12.331	11.499	12.061	13.37	13.544	13.74	13.412	12.742	13.59
Meta_549	LPE 20:1_sn1	Lipid	Glycerophospholipid (lysophosphatidylethanolamine)	HMDB0011512	-0.541499999999999	0.0422500150543724	0.0422500150543724	1.03919659508053	down	14.11	14.005	14.555	14.723	14.448	14.619	15.061	14.997	15	14.259	14.698	15.694
Meta_553	LPC 18:2_sn1	Lipid	Glycerophospholipid (lysophosphatidylcholine)	HMDB0010386	-1.31033333333333	0.0301034260945518	0.0301034260945518	1.15080873900358	down	14.019	15.081	14.815	15.461	14.664	14.61	15.122	17.473	16.087	15.663	17.26	14.907
Meta_554	LPC 18:1_sn2	Lipid	Glycerophospholipid (lysophosphatidylcholine)	HMDB0061701	-0.206333333333333	0.0254124337424222	0.0254124337424222	1.15859599067629	down	19.594	19.698	19.727	19.746	19.625	19.79	19.886	19.765	20.211	19.839	19.928	19.789
Meta_555	LPC 18:1_sn1	Lipid	Glycerophospholipid (lysophosphatidylcholine)	HMDB0002815	-0.511833333333335	0.000538248459070085	0.000538248459070085	1.5573131145586	down	22.747	22.757	22.835	22.831	22.651	22.824	23.134	23.259	23.558	23.089	23.457	23.219
Meta_557	LPC 18:0_sn1	Lipid	Glycerophospholipid (lysophosphatidylcholine)	HMDB0010384	-0.186	0.0238903640022985	0.0238903640022985	1.12769274931126	down	23.799	23.652	23.587	23.458	23.612	23.601	23.822	23.696	24.018	23.709	23.883	23.697
Meta_558	LPC 18:0_sn2	Lipid	Glycerophospholipid (lysophosphatidylcholine)	HMDB0011128	-0.287166666666668	0.0446029316271318	0.0446029316271318	1.01293837294111	down	21.039	20.676	20.589	20.685	20.389	20.897	20.964	20.818	21.36	21.064	20.983	20.809
Meta_562	LPC 19:1_sn2	Lipid	Glycerophospholipid (lysophosphatidylcholine)		-0.310000000000001	0.0381895133259287	0.0381895133259287	1.0469530684541	down	15.664	15.476	15.838	15.699	15.735	16.071	16.145	15.89	16.5	15.816	15.942	16.05
Meta_566	LPC 20:4_sn1	Lipid	Glycerophospholipid (lysophosphatidylcholine)	HMDB0010395	-0.281833333333331	0.0440588412690623	0.0440588412690623	1.04832343511382	down	21.986	21.946	22.127	22.206	21.913	22.081	22.285	21.988	22.667	22.367	22.54	22.103
Meta_567	LPC 20:3_sn2	Lipid	Glycerophospholipid (lysophosphatidylcholine)	HMDB0010393	-0.746166666666667	0.000155671257905006	0.000155671257905006	1.51189113453878	down	20.28	20.134	20.265	20.584	20.031	20.462	21.146	20.761	21.437	20.926	20.956	21.007
Meta_569	LPC 20:1_sn2	Lipid	Glycerophospholipid (lysophosphatidylcholine)	HMDB0010391	-0.469666666666667	0.00778253100176384	0.00778253100176384	1.28224903413236	down	14.883	14.507	14.686	14.971	14.687	14.939	15.078	15.25	15.579	14.872	15.565	15.147
Meta_570	LPC 20:1_sn1	Lipid	Glycerophospholipid (lysophosphatidylcholine)	HMDB0010391	-0.426166666666667	0.00257831100853412	0.00257831100853412	1.3920373813575	down	18.342	18.278	18.591	18.531	18.449	18.581	18.874	18.871	19.099	18.5	18.964	19.021
Meta_574	Phe-DCA	Lipid	Bile Acid, amino acid conjungate		-0.978	0.00988224991952483	0.00988224991952483	1.28351283672007	down	12.902	14.027	13.853	14.815	13.595	13.832	15.095	15.169	14.806	14.677	14.655	14.49
Meta_575	LPC 22:6_sn1	Lipid	Glycerophospholipid (lysophosphatidylcholine)	HMDB0010404	-0.639166666666664	8.75688244279536e-05	8.75688244279536e-05	1.5568690525681	down	18.049	18.022	17.943	18.198	17.815	18.128	18.72	18.429	18.99	18.535	18.666	18.65
Meta_577	LPC 22:5_(1)	Lipid	Glycerophospholipid (lysophosphatidylcholine)	HMDB0010402	-0.647833333333335	0.00581037052273062	0.00581037052273062	1.2832487793619	down	17.212	17.882	18.108	17.989	17.465	17.932	18.437	18.291	18.801	18.445	17.944	18.557
Meta_579	LPC 22:4_sn1	Lipid	Glycerophospholipid (lysophosphatidylcholine)	HMDB0010401	-0.502666666666666	0.000207476894123268	0.000207476894123268	1.49678048839624	down	15.183	15.104	15.004	15.177	14.766	14.968	15.697	15.393	15.715	15.485	15.562	15.366
Meta_580	LPC 22:1	Lipid	Glycerophospholipid (lysophosphatidylcholine)	HMDB0010399	-0.644833333333335	0.000133096398071528	0.000133096398071528	1.5471805024942	down	15.941	15.882	16.051	16.037	15.958	16.341	16.382	16.602	16.818	16.56	16.923	16.794
Meta_585	LPC 24:6	Lipid	Glycerophospholipid (lysophosphatidylcholine)		-0.520666666666665	0.0183545353737453	0.0183545353737453	1.11615564795683	down	13.696	13.436	13.92	14.114	13.27	13.657	14.277	14.008	14.439	14.374	13.623	14.496
Meta_586	LPI 18:1	Lipid	Glycerophospholipid (lysophosphatidylinositiol)	HMDB0061693	-0.973833333333333	0.00987607165821912	0.00987607165821912	1.29827945212116	down	11.276	11.602	11.52	11.952	11.352	11.578	12.431	12.514	13.489	12.828	12.214	11.647
Meta_590	LPC 24:1	Lipid	Glycerophospholipid (lysophosphatidylcholine)	HMDB0010406	-0.221333333333334	0.0282363415109611	0.0282363415109611	1.11006066071965	down	16.08	15.95	15.905	16.002	16.019	16.251	16.108	16.051	16.381	16.159	16.397	16.439
Meta_595	LPI 20:4	Lipid	Glycerophospholipid (lysophosphatidylinositiol)	HMDB0061690	-0.660833333333333	0.0162348446081237	0.0162348446081237	1.19390742891023	down	12.379	12.419	12.215	12.486	11.947	12.012	13.121	12.405	13.513	13.258	12.747	12.379
Meta_596	LPI 20:3	Lipid	Glycerophospholipid (lysophosphatidylinositiol)		-1.268	0.00129380464865897	0.00129380464865897	1.43476089124159	down	11.748	12.114	12.369	12.607	11.829	12.129	13.465	13.067	14.264	13.77	13.126	12.712
Meta_599	LPI 22:6	Unclassified	Unclassified		-0.718500000000001	0.0480565114045073	0.0480565114045073	1.03733955402766	down	11.223	11.45	11.539	11.831	11.362	11.141	12.319	11.421	13.103	12.59	12.057	11.367
Meta_6	Glycine	Amino Acid	Glycine, Serine and Threonine Metabolism	HMDB0000123	-0.467166666666664	0.00323749676160613	0.00323749676160613	1.33745412876608	down	16.3	16.231	15.904	15.967	16.167	15.8	16.333	16.267	16.531	16.655	16.873	16.513
Meta_601	SM 32:2;O2	Lipid	Sphingolipid Metabolism		-2.858	7.05180963955825e-06	7.05180963955825e-06	1.69120072096881	down	13.484	13.169	13.56	13.328	13.399	13.453	16.094	16.189	16.487	16.014	17.035	15.722
Meta_602	SM 32:1;O2	Lipid	Sphingolipid Metabolism		-2.60566666666667	1.29187168073186e-06	1.29187168073186e-06	1.70731308155429	down	17.062	16.972	16.973	17.006	17.192	17.046	19.626	19.527	19.801	19.698	20.065	19.168
Meta_607	PC 30:0|PC 14:0_16:0	Lipid	Glycerophospholipid (phosphatidylcholine)	HMDB0007869	-3.399	4.59510809538251e-09	4.59510809538251e-09	1.70593270161579	down	15.386	15.438	15.179	14.928	15.467	14.856	19.025	19.007	18.355	18.342	18.583	18.336
Meta_61	3-hydroxy-2-ethylpropionate	Amino Acid	Leucine, Isoleucine and Valine Metabolism	HMDB0000396	-0.526	0.0306921171051511	0.0306921171051511	1.10661120279739	down	15.476	15.738	15.91	15.19	15.323	15.412	16.232	15.881	15.76	15.597	16.773	15.962
Meta_614	PC 32:2|PC 14:0_18:2	Lipid	Glycerophospholipid (phosphatidylcholine)	HMDB0007874	-2.834	1.15602387412213e-10	1.15602387412213e-10	1.7198886773878	down	16.26	16.277	16.383	15.997	16.304	16.565	19.126	19.394	19.277	18.913	18.987	19.093
Meta_616	PC 32:1|PC 16:0_16:1	Lipid	Glycerophospholipid (phosphatidylcholine)	HMDB0007969	-1.98633333333333	1.04619648409878e-08	1.04619648409878e-08	1.71309811469566	down	17.8	17.838	17.876	17.818	17.632	17.969	19.687	19.667	19.883	19.647	20.126	19.841
Meta_623	LNAPE 18:1/N-18:0	Lipid	Glycerophospholipid ( N-acyl-lysophosphatidylethanolamines)		-0.187333333333333	0.0330511306780861	0.0330511306780861	1.11005802817036	down	13.458	13.407	13.416	13.199	13.169	13.57	13.508	13.477	13.499	13.566	13.71	13.583
Meta_625	PC 33:1	Lipid	Glycerophospholipid (phosphatidylcholine)		-0.5245	0.000149165653884482	0.000149165653884482	1.53377718393412	down	16.57	16.453	16.76	16.329	16.525	16.71	17.071	16.991	17.232	16.859	17.103	17.238
Meta_626	PC 33:0_2	Lipid	Glycerophospholipid (phosphatidylcholine)		-0.821166666666667	0.00010280673427882	0.00010280673427882	1.53486976893239	down	13.307	12.699	13.065	13.04	13.065	13.002	14.231	13.854	13.925	13.466	13.756	13.873
Meta_628	PC 34:5	Lipid	Glycerophospholipid (phosphatidylcholine)		-1.41916666666667	0.0300907946595507	0.0300907946595507	1.07504993298134	down	10.843	9.961	10.674	8.707	10.615	8.444	11.554	11.965	11.633	11.757	9.568	11.282
Meta_629	PC 34:4	Lipid	Glycerophospholipid (phosphatidylcholine)		-2.85483333333334	3.94197993510893e-09	3.94197993510893e-09	1.70938711375151	down	13.921	13.773	13.828	13.564	14.305	14.169	16.909	16.895	16.631	16.639	17.086	16.529
Meta_633	PC 34:1|PC 16:0_18:1	Lipid	Glycerophospholipid (phosphatidylcholine)	HMDB0007972	-0.265166666666666	0.017055874043277	0.017055874043277	1.19004685692033	down	21.549	21.544	21.758	21.391	21.567	21.553	21.792	21.572	21.968	21.685	22.082	21.854
Meta_639	LNAPE 20:3/N-18:0	Lipid	Glycerophospholipid ( N-acyl-lysophosphatidylethanolamines)		-0.6045	0.000571228490783642	0.000571228490783642	1.45808789399177	down	11.911	11.801	12.053	11.88	11.379	11.897	12.635	12.292	12.44	12.211	12.348	12.622
Meta_641	LNAPE 18:2/N-20:0	Lipid	Glycerophospholipid ( N-acyl-lysophosphatidylethanolamines)		-0.219666666666669	0.0205740914616728	0.0205740914616728	1.182921749084	down	13.57	13.748	13.735	13.535	13.703	13.706	13.981	13.858	14.17	13.782	13.766	13.758
Meta_647	PC 36:3|PC 16:0_20:3	Lipid	Glycerophospholipid (phosphatidylcholine)	HMDB0007981	-0.339333333333332	0.0183517625900185	0.0183517625900185	1.21871428002675	down	20.024	20.065	20.174	19.946	19.92	19.995	20.33	19.948	20.661	20.29	20.559	20.372
Meta_648	SM 40:2;O2|SM 18:2;O2/22:0	Lipid	Sphingolipid Metabolism	HMDB0240633	-1.302	0.00725335327884146	0.00725335327884146	1.27957887843117	down	18.32	18.246	16.842	17.819	18.738	18.404	19.06	19.329	19.263	18.719	20.673	19.137
Meta_649	PC 36:2|PC 18:0_18:2	Lipid	Glycerophospholipid (phosphatidylcholine)	HMDB0008039	-0.304500000000001	0.00081056753334125	0.00081056753334125	1.46989039737564	down	22.228	22.3	22.178	22.036	22.26	22.232	22.588	22.488	22.631	22.294	22.586	22.474
Meta_65	N-Acetylglycine	Amino Acid	Glycine, Serine and Threonine Metabolism	HMDB0000532	-0.928666666666668	0.00110601053014873	0.00110601053014873	1.41663763385835	down	16.379	15.999	15.749	15.742	16.05	15.315	16.242	16.664	16.677	17.066	17.232	16.925
Meta_650	PC 36:1|PC 18:0_18:1	Lipid	Glycerophospholipid (phosphatidylcholine)	HMDB0008038	-0.817833333333333	4.29515201789266e-06	4.29515201789266e-06	1.63488227117526	down	20.95	21.026	20.96	20.665	20.851	20.655	21.753	21.607	21.861	21.493	21.8	21.5
Meta_659	PC 38:3|PC 18:0_20:3	Lipid	Glycerophospholipid (phosphatidylcholine)	HMDB0008047	-0.405666666666669	0.00861809539901456	0.00861809539901456	1.24999200677378	down	19.317	19.339	19.211	19.019	18.948	18.958	19.717	19.227	19.752	19.355	19.781	19.394
Meta_70	2,4-DIHYDROXYBUTANOIC ACID	Xenobiotics	Natural Product/Food/Plant	HMDB0000360	-0.205833333333334	0.0314969721719552	0.0314969721719552	1.09182878982356	down	17.867	17.994	18.199	17.849	17.81	18.058	18.187	18.406	18.03	18.05	18.141	18.198
Meta_88	Thymine	Nucleotide	Pyrimidine Metabolism, Thymine containing	HMDB0000262	-0.483666666666665	0.00293805094103302	0.00293805094103302	1.42450248820367	down	16.332	16.38	16.344	16.222	16.212	16.375	17.087	16.458	16.628	16.884	16.727	16.983
Meta_95	N-Methylproline	Amino Acid	Urea cycle; Arginine and Proline Metabolism	HMDB0094696	-0.515000000000001	0.000432811638814534	0.000432811638814534	1.49234725374634	down	18.186	18.104	18.351	18	18.422	18.471	18.674	18.955	18.84	18.806	18.528	18.821
Meta_1	Urea	Amino Acid	Urea cycle; Arginine and Proline Metabolism	HMDB0000294	-0.161999999999999	0.206337843247351	0.206337843247351	0.681594303888727	unchanged	25.059	24.763	24.829	24.987	25.06	24.795	25.027	25.492	24.78	25.147	24.861	25.158
Meta_103	2-Hydroxycaproic Acid	Lipid	Fatty Acid, Monohydroxy	HMDB0001624	0.0121666666666673	0.938496708633073	0.938496708633073	0.0287492350055728	unchanged	12.57	12.813	13.12	12.596	12.616	12.672	12.722	12.868	12.231	12.53	13.142	12.821
Meta_104	2-hydroxy-3-methylvalerate	Amino Acid	Leucine, Isoleucine and Valine Metabolism	HMDB0000317	0.138333333333334	0.37040867637278	0.37040867637278	0.497359862830393	unchanged	15.5	15.367	15.868	15.715	15.384	15.928	15.585	15.235	15.424	15.15	15.81	15.728
Meta_105	3-Hydroxyhexanoate	Lipid	Fatty Acid, Monohydroxy	HMDB0061652	-0.257166666666667	0.0846818683971992	0.0846818683971992	0.905571444857845	unchanged	14.917	14.951	14.699	15.11	14.641	14.539	14.752	15.456	14.961	14.954	15.04	15.237
Meta_106	L-Norleucine	Amino Acid	Other Amino Acid Metabolism	HMDB0001645	0.0683333333333334	0.696846734747869	0.696846734747869	0.207624258395578	unchanged	13.072	13.318	13.584	13.057	13.423	13.33	13.435	12.779	13.403	12.773	13.611	13.373
Meta_108	Creatine	Amino Acid	Creatine Metabolism	HMDB0000064	-0.0146666666666668	0.92800946877019	0.92800946877019	0.0686342089369306	unchanged	20.411	20.193	20.678	20.126	20.251	20.343	19.911	20.092	20.478	20.208	20.761	20.64
Meta_109	3-Methylindole	Xenobiotics	Natural Product/Food/Plant	HMDB0000466	0.0223333333333322	0.928090560090981	0.928090560090981	0.0204019497730465	unchanged	17.75	17.512	17.289	16.435	17.66	17.659	17.269	16.899	17.66	17.283	17.801	17.259
Meta_11	2-Methylpyrrolidine	Xenobiotics	Natural Product/Food/Plant	HMDB0341433	0.0211666666666659	0.835927601884922	0.835927601884922	0.128796148082649	unchanged	21.889	21.359	21.825	21.76	21.993	21.921	21.649	21.763	21.902	21.771	21.774	21.761
Meta_110	L-Leucine	Amino Acid	Leucine, Isoleucine and Valine Metabolism	HMDB0000687	0.0835000000000008	0.403621561057447	0.403621561057447	0.464473962238968	unchanged	23.913	23.533	23.967	23.902	24.125	24.072	23.682	23.892	23.927	23.799	23.928	23.783
Meta_111	L-Isoleucine	Amino Acid	Leucine, Isoleucine and Valine Metabolism	HMDB0000172	0.0988333333333351	0.172965711251942	0.172965711251942	0.738321119395466	unchanged	23.002	22.814	23.044	22.913	23.231	23.04	22.878	23.04	22.905	22.953	22.809	22.866
Meta_114	5-Hydroxyindole	Xenobiotics	Natural Product/Food/Plant	HMDB0059805	0.991000000000001	0.116804401012471	0.116804401012471	0.864095761587723	unchanged	12.458	11.755	12.434	12.131	11.419	11.197	10.938	12.097	8.681	10.778	10.894	12.06
Meta_115	Threonic Acid	Cofactors and Vitamins	Ascorbate and Aldarate Metabolism	HMDB0000943	-0.271166666666666	0.0770744906984839	0.0770744906984839	0.951538921764749	unchanged	16.854	16.894	16.859	16.771	16.769	16.5	17.029	17.102	16.761	16.69	17.463	17.229
Meta_117	P-Octopamine	Xenobiotics	Natural Product/Food/Plant	HMDB0004825	-0.19383333333333	0.13651065788275	0.13651065788275	0.806071584859483	unchanged	19.711	19.668	19.688	19.433	19.952	19.74	20.163	19.883	20.028	19.723	20.041	19.517
Meta_118	Hypoxanthine	Nucleotide	Purine Metabolism, (Hypo)Xanthine/Inosine containing	HMDB0000157	-0.0125000000000011	0.966052921305512	0.966052921305512	0.044311943185387	unchanged	15.439	15.552	14.442	15.145	14.488	15	14.637	15.248	14.844	15.231	15.827	14.354
Meta_119	1-Methylnicotinamide	Cofactors and Vitamins	Nicotinate and Nicotinamide Metabolism	HMDB0000699	-0.190666666666665	0.158778906120207	0.158778906120207	0.764684734176747	unchanged	15.989	15.856	15.987	15.75	16.236	15.963	16.416	16.163	16.29	15.985	16.336	15.735
Meta_121	Phenylethanolamine	Xenobiotics	Chemical	HMDB0001065	-0.0389999999999997	0.661454120521919	0.661454120521919	0.26324793350237	unchanged	11.95	11.865	12.08	11.85	11.982	12.037	11.881	11.831	12.154	11.96	12.303	11.869
Meta_122	Phosphonoacetate	Xenobiotics	Natural Product/Food/Plant	HMDB0004110	0.822166666666666	0.116245835685384	0.116245835685384	0.834005356023662	unchanged	11.381	11.641	11.138	10.193	10.729	11.5	11.318	9.682	9.37	9.1	10.973	11.206
Meta_124	Phosphoethanolamine	Lipid	Glycerolipid and Phospholipid Metabolism	HMDB0000224	-0.597666666666667	0.0501874577449729	0.0501874577449729	0.986802697442185	unchanged	11.27	11.851	11.664	12.229	10.726	11.561	11.723	11.617	12.408	12.654	12.208	12.277
Meta_125	Methylimidazoleacetic acid	Amino Acid	Histidine Metabolism	HMDB0002820	-0.161166666666665	0.316387149562265	0.316387149562265	0.541066369435619	unchanged	14.72	14.101	14.821	14.499	14.635	14.919	14.423	14.896	14.812	15.091	14.603	14.837
Meta_126	Octanoic Acid (C8:0)	Lipid	Medium Chain Fatty Acid	HMDB0000482	-0.121666666666668	0.090542042059403	0.090542042059403	0.869210473981682	unchanged	14.511	14.398	14.412	14.699	14.556	14.315	14.645	14.567	14.648	14.631	14.653	14.477
Meta_127	Alpha-Ketoglutaramate	Amino Acid	Alanine, Aspartate and Glutamate Metabolism	HMDB0001552	0.270833333333334	0.340874068252095	0.340874068252095	0.535409865896665	unchanged	10.915	10.111	10.694	10.059	10.121	10.606	10.434	9.635	10.981	9.857	9.585	10.389
Meta_128	Butyrylglycine	Lipid	Fatty Acid Metabolism (Acyl glycines)	HMDB0000808	0.352	0.139601207849041	0.139601207849041	0.760723265147766	unchanged	14.773	14.505	13.764	14.404	14.84	14.751	13.654	14.479	13.813	14.247	14.185	14.547
Meta_129	Isobutyrylglycine	Lipid	Fatty Acid Metabolism (Acyl glycines)	HMDB0000730	0.258166666666664	0.261006661926949	0.261006661926949	0.589161189553375	unchanged	17.265	16.911	16.215	16.831	17.371	17.182	16.272	17.044	16.408	16.735	16.716	17.051
Meta_13	Sarcosine	Amino Acid	Glycine, Serine and Threonine Metabolism	HMDB0000271	0.057833333333333	0.654059457833385	0.654059457833385	0.242185904055842	unchanged	14.944	14.889	15.447	14.877	15.25	15.087	14.999	14.905	14.882	14.846	15.389	15.126
Meta_130	2-Naphthylamine	Xenobiotics	Natural Product/Food/Plant	HMDB0243964	0.0341666666666676	0.891472654587599	0.891472654587599	0.0470313885933262	unchanged	18.702	18.476	18.202	17.384	18.611	18.577	18.217	17.816	18.606	18.223	18.746	18.139
Meta_134	Allysine	Amino Acid	Lysine Metabolism	HMDB0001263	0.0989999999999984	0.598644463298364	0.598644463298364	0.265236977521652	unchanged	15.707	15.32	14.793	15.303	15.749	15.724	14.935	15.497	15.285	15.22	15.483	15.582
Meta_135	Acetylcholine	Lipid	Fatty Acid Metabolism (Acyl Choline)	HMDB0000895	-0.0293333333333319	0.796657396537216	0.796657396537216	0.183592541393943	unchanged	15.548	15.822	15.614	15.489	15.865	15.747	15.689	15.793	15.445	15.549	16.091	15.694
Meta_137	2-Hydroxyglutaric Acid	Carbohydrate	Citrate cycle (TCA cycle)	HMDB0059655	-0.0935000000000024	0.507122719834286	0.507122719834286	0.402386927747661	unchanged	15.44	15.745	15.543	15.182	15.409	15.641	15.312	15.662	15.614	15.64	15.283	16.01
Meta_138	L-Glutamine	Amino Acid	Alanine, Aspartate and Glutamate Metabolism	HMDB0000641	-0.180833333333332	0.211144644966392	0.211144644966392	0.695147504278442	unchanged	17.818	17.979	18.257	17.736	18.114	18.348	18.123	17.891	18.5	18.142	18.453	18.228
Meta_14	Oxalic Acid	Cofactors and Vitamins	Ascorbate and Aldarate Metabolism	HMDB0002329	0.0903333333333336	0.486072306610106	0.486072306610106	0.366536106162698	unchanged	14.348	14.838	14.427	14.534	14.379	14.439	14.38	14.419	14.344	14.174	14.236	14.87
Meta_141	3-Phenylpropionic Acid	Xenobiotics	Benzoate Metabolism	HMDB0000764	0.217499999999999	0.654570021005038	0.654570021005038	0.266960092568472	unchanged	14.654	13.043	13.611	12.33	11.871	12.342	13.663	12.726	12.491	12.178	12.869	12.619
Meta_142	Cinnamic Acid	Amino Acid	Phenylalanine Metabolism	HMDB0000567	0.166499999999997	0.13554615555653	0.13554615555653	0.830683359443349	unchanged	16.182	15.712	16.22	16.003	16.223	16.339	15.912	15.861	16.049	15.872	15.968	16.018
Meta_143	L-Methionine	Amino Acid	Methionine, Cysteine, SAM and Taurine Metabolism	HMDB0000696	-0.167666666666666	0.137534645616651	0.137534645616651	0.782762022447574	unchanged	21.592	21.545	21.726	21.623	22.065	21.91	22.112	21.741	21.947	21.918	22.01	21.739
Meta_144	6-methoxypurine	Nucleotide	Purine and Pyrimidine Metabolism		-0.176166666666667	0.149748028633896	0.149748028633896	0.757323444556202	unchanged	17.39	17.356	17.567	17.477	17.922	17.744	17.952	17.551	17.753	17.799	17.892	17.566
Meta_145	Guanine	Nucleotide	Purine Metabolism, Guanine containing	HMDB0000132	-0.165500000000002	0.173082716562834	0.173082716562834	0.725217690698611	unchanged	16.962	16.944	17.148	17.079	17.522	17.349	17.519	17.162	17.389	17.374	17.416	17.137
Meta_147	Xanthine	Nucleotide	Purine Metabolism, (Hypo)Xanthine/Inosine containing	HMDB0000292	-0.0638333333333332	0.834831476840144	0.834831476840144	0.125009365674596	unchanged	14.115	14.413	14.114	13.426	13.72	13.734	14.57	13.288	14.635	13.591	14.448	13.373
Meta_15	Lactic Acid	Carbohydrate	Glycolysis, Gluconeogenesis, and Pyruvate Metabolism	HMDB0000190	-0.101833333333332	0.409460278530843	0.409460278530843	0.445174143624785	unchanged	23.094	22.787	22.89	22.947	22.739	23.224	23.137	22.782	23.423	22.925	22.938	23.087
Meta_150	L-Histidine	Amino Acid	Histidine Metabolism	HMDB0000177	-0.207333333333334	0.303592383208009	0.303592383208009	0.562774969859944	unchanged	12.729	12.175	12.903	13.079	12.713	13.43	12.812	13.087	13.293	13.159	12.871	13.051
Meta_151	3-Methylcrotonylglycine	Lipid	Fatty Acid Metabolism (Acyl glycines)	HMDB0000459	0.235833333333334	0.345467738992017	0.345467738992017	0.531601130337872	unchanged	13.777	12.356	12.89	13.164	13.226	12.921	12.274	13.081	12.508	12.961	13.004	13.091
Meta_152	2-ketocaprylate	Amino Acid	Leucine, Isoleucine and Valine Metabolism	HMDB0013211	-0.392666666666667	0.445560355262758	0.445560355262758	0.430483959000611	unchanged	14.103	12.988	13.408	11.797	14.053	14.23	13.904	13.63	12.43	13.93	14.493	14.548
Meta_153	Nonanoic Acid (C9:0)	Lipid	Medium Chain Fatty Acid	HMDB0000847	0.121166666666664	0.108611940372162	0.108611940372162	0.815658206925932	unchanged	17.453	17.714	17.648	17.465	17.592	17.617	17.433	17.293	17.486	17.345	17.646	17.559
Meta_154	Indole-3-acetaldehyde	Amino Acid	Tryptophan Metabolism	HMDB0001190	0.263333333333334	0.345091929431026	0.345091929431026	0.489108417686878	unchanged	11.608	10.784	11.347	10.364	11.19	11.685	10.287	11.151	10.561	10.934	11.383	11.082
Meta_157	Isovalerylglycine	Amino Acid	Leucine, Isoleucine and Valine Metabolism	HMDB0000678	-0.118499999999999	0.704398053135647	0.704398053135647	0.203354120306676	unchanged	13.346	11.904	11.92	11.946	11.78	11.821	11.698	12.42	12.318	12.87	12.314	11.808
Meta_160	1,5-Naphthalenediamine	Xenobiotics	Chemical	HMDB0244231	0.0558333333333323	0.830999311973868	0.830999311973868	0.0895131031207887	unchanged	18.211	17.998	17.717	16.845	18.128	18.114	17.691	17.261	18.146	17.681	18.205	17.694
Meta_161	3-Hydroxyoctanoate	Lipid	Fatty Acid, Monohydroxy	HMDB0001954	-0.462333333333334	0.146314496205191	0.146314496205191	0.80136345856355	unchanged	9.312	9.662	9.336	9.59	9.787	10.354	10.294	10.765	9.4	9.478	10.121	10.757
Meta_162	8-Hydroxyoctanoate	Lipid	Fatty Acid, Monohydroxy	HMDB0061914	-0.0156666666666663	0.945564963736588	0.945564963736588	0.0195351381080538	unchanged	11.926	11.87	12.08	12.557	11.683	11.42	11.553	12.404	11.443	12.124	11.84	12.266
Meta_163	2-HYDROXYOCTANOIC ACID	Lipid	Fatty Acid, Monohydroxy	HMDB0000711	-0.0481666666666651	0.778509347934746	0.778509347934746	0.139398534411559	unchanged	15.362	15.202	15.242	15.832	14.999	15	15.076	15.715	14.966	15.41	15.363	15.396
Meta_165	N,N,N-Trimethyl-5-Aminovalerate	Amino Acid	Lysine Metabolism	HMDB0240732	0.389500000000002	0.063110811564818	0.063110811564818	1.0329972576375	unchanged	20.631	19.815	20.597	20.535	21.036	20.669	20.052	20.006	20.117	20.279	20.198	20.294
Meta_167	ALLOSE	Carbohydrate	Polysaccharides and Oligosaccharides	HMDB0001151	0.0506666666666646	0.890848271762999	0.890848271762999	0.0940152165314862	unchanged	17.861	16.705	16.829	16.455	17.957	17.258	17.45	16.3	16.509	17.175	17.355	17.972
Meta_168	3-Hydroxy-3-Methylglutaric Acid	Amino Acid	Leucine, Isoleucine and Valine Metabolism	HMDB0029169	-0.202333333333334	0.427808745609255	0.427808745609255	0.4854615751505	unchanged	13.72	14.167	13.77	13.421	13.909	13.834	13.275	14.212	13.646	13.839	14.259	14.804
Meta_17	L-Alanine	Amino Acid	Alanine, Aspartate and Glutamate Metabolism	HMDB0000161	-0.114666666666668	0.420980657423088	0.420980657423088	0.454323079447873	unchanged	18.128	17.929	18.432	17.945	18.088	18.484	18.127	17.963	18.46	18.187	18.605	18.352
Meta_172	N-Acetylthreonine	Amino Acid	Glycine, Serine and Threonine Metabolism	HMDB0062557	-0.405166666666666	0.118193587806968	0.118193587806968	0.861238538758651	unchanged	14.856	14.327	14.462	14.299	14.723	14.376	14.456	14.824	15.899	14.768	14.635	14.892
Meta_173	Carnitine	Lipid	Fatty Acid Metabolism (Acyl Carnitine)	HMDB0000062	-0.0334999999999965	0.849364192152958	0.849364192152958	0.129430857670636	unchanged	19.154	19.37	19.711	19.072	19.403	19.896	19.615	19.164	19.656	19.065	19.65	19.657
Meta_175	5-hydroxylysine	Amino Acid	Lysine Metabolism	HMDB0000450	-0.0239999999999991	0.889039395556126	0.889039395556126	0.099043406730325	unchanged	15.312	15.909	15.444	15.435	16.102	15.732	15.843	15.556	15.292	15.59	16.08	15.717
Meta_177	P-Coumaric Acid	Amino Acid	Tyrosine Metabolism	HMDB0002035	-0.18633333333333	0.155258952870693	0.155258952870693	0.772613542072702	unchanged	19.36	19.3	19.306	19.059	19.607	19.342	19.775	19.52	19.654	19.339	19.665	19.139
Meta_180	Quinolinate	Cofactors and Vitamins	Nicotinate and Nicotinamide Metabolism	HMDB0000232	-0.314166666666667	0.359313580543005	0.359313580543005	0.475802713199069	unchanged	12.172	12.495	13.518	13.424	12.29	12.636	12.575	12.485	12.883	13.553	13.028	13.896
Meta_181	L-methionine sulfoxide	Amino Acid	Methionine, Cysteine, SAM and Taurine Metabolism	HMDB0002005	-0.0786666666666669	0.535557746484741	0.535557746484741	0.397132420427163	unchanged	15.633	15.881	15.813	15.46	15.841	16.29	15.779	15.926	16.045	15.906	15.834	15.9
Meta_182	L-Phenylalanine	Amino Acid	Phenylalanine Metabolism	HMDB0000159	0.139333333333333	0.202109374765949	0.202109374765949	0.718052836601982	unchanged	23.242	22.748	23.2	23.034	23.287	23.387	22.976	22.991	23.076	22.91	23.038	23.071
Meta_183	Hordenine	Xenobiotics	Natural Product/Food/Plant	HMDB0004366	0.126666666666667	0.362561688643045	0.362561688643045	0.504868769258097	unchanged	15.496	14.949	15.553	15.289	15.524	15.289	15.162	15.321	15.546	14.993	14.948	15.37
Meta_184	Phosphoenolpyruvate	Carbohydrate	Glycolysis, Gluconeogenesis, and Pyruvate Metabolism	HMDB0000263	-0.231166666666667	0.825581391469511	0.825581391469511	0.0797071233426725	unchanged	7.42	8.673	8.098	13.071	8.693	6.745	9.836	7.28	9.427	9.385	8.128	10.031
Meta_185	Urate	Nucleotide	Purine Metabolism, (Hypo)Xanthine/Inosine containing	HMDB0000289	0.2745	0.179134835763594	0.179134835763594	0.719190521890714	unchanged	17.336	17.946	17.559	17.591	17.072	17.198	17.143	16.551	17.462	17.095	17.366	17.438
Meta_186	Pyridoxal	Cofactors and Vitamins	Vitamin B6 Metabolism	HMDB0001545	-0.0555000000000003	0.39813707418427	0.39813707418427	0.487417974617909	unchanged	14.581	14.513	14.51	14.408	14.519	14.675	14.481	14.463	14.546	14.6	14.802	14.647
Meta_188	Decenoate (10:1)	Lipid	Medium Chain Fatty Acid	HMDB0041012	-0.170833333333334	0.798994399839095	0.798994399839095	0.119802943427689	unchanged	11.837	11.049	12.687	11.405	13.921	11.492	11.664	11.074	11.173	13.588	12.112	13.805
Meta_189	Pyridoxine	Cofactors and Vitamins	Vitamin B6 Metabolism	HMDB0000239	-0.127666666666666	0.273287939283161	0.273287939283161	0.630971640906807	unchanged	14.149	14.429	14.162	13.992	14.263	14.35	14.353	14.087	14.545	14.22	14.667	14.239
Meta_191	Glycerol 3-Phosphate	Lipid	Glycerolipid and Phospholipid Metabolism	HMDB0000126	-0.328333333333333	0.15838022855816	0.15838022855816	0.765980745883197	unchanged	15.756	16.683	15.999	15.537	15.802	15.572	16.434	15.832	16.653	16.274	15.916	16.21
Meta_193	Hexanoylglycine	Lipid	Fatty Acid Metabolism (Acyl glycines)	HMDB0000701	0.373833333333334	0.473998456597318	0.473998456597318	0.434876096897881	unchanged	15.336	13.782	13.402	15.668	14.089	14.032	13.437	13.276	14.232	15.007	13.173	14.941
Meta_196	Phenol Sulfate	Amino Acid	Tyrosine Metabolism	HMDB0060015	2.55516666666667	0.0570975011039555	0.0570975011039555	1.00200446883863	unchanged	16.315	17.411	17.935	14.722	15.932	16.713	16.758	13.521	11.731	12.012	17.39	12.285
Meta_197	Aconitic Acid	Carbohydrate	Citrate cycle (TCA cycle)	HMDB0000072	0.165833333333332	0.0518023460177937	0.0518023460177937	0.948774440994293	unchanged	17.348	17.543	17.405	17.191	17.273	17.369	17.065	17.332	17.238	17.065	17.073	17.361
Meta_198	Suberate (C8-DC)	Lipid	Fatty Acid, Dicarboxylate	HMDB0000893	-0.136666666666667	0.147671392478818	0.147671392478818	0.787929947733332	unchanged	15.361	15.274	15.147	15.151	15.482	15.445	15.313	15.55	15.396	15.466	15.265	15.69
Meta_199	N-Acetyl-L-Aspartic Acid	Amino Acid	Alanine, Aspartate and Glutamate Metabolism	HMDB0000812	-0.407166666666667	0.148427543239875	0.148427543239875	0.801434614255341	unchanged	12.112	12.531	12.737	12.683	12.778	12.528	12.853	13.171	12.664	12.334	12.819	13.971
Meta_200	Ascorbic Acid	Cofactors and Vitamins	Ascorbate and Aldarate Metabolism	HMDB0000044	0.488333333333332	0.213179919479338	0.213179919479338	0.705522671489366	unchanged	16.148	16.086	17.159	17.216	15.625	16.162	15.562	15.52	15.282	16.738	15.69	16.674
Meta_201	Gly-Val	Peptide	Dipeptide	HMDB0028854	0.197166666666666	0.410644483712292	0.410644483712292	0.482849042697544	unchanged	14.181	14.014	14.206	14.529	13.793	14.781	14.722	13.445	13.975	13.787	14.124	14.268
Meta_203	L-Arginine	Amino Acid	Urea cycle; Arginine and Proline Metabolism	HMDB0000517	0.191333333333333	0.455785182360029	0.455785182360029	0.385618315327287	unchanged	17.718	18.656	18.794	18.771	18.712	19.308	18.069	18.282	18.865	18.307	18.71	18.578
Meta_204	N6,N6-Dimethyllysine	Amino Acid	Lysine Metabolism	HMDB0013287	0.115833333333333	0.492494972913742	0.492494972913742	0.371525057135083	unchanged	12.43	12.334	12.636	12.356	12.358	12.383	12.022	12.056	12.574	11.849	12.532	12.769
Meta_206	Guanidinosuccinic Acid	Amino Acid	Urea cycle; Arginine and Proline Metabolism	HMDB0003157	0.0100000000000016	0.916689701698526	0.916689701698526	0.0665864700985612	unchanged	16.452	16.047	16.418	16.337	16.515	16.475	16.258	16.292	16.55	16.434	16.491	16.159
Meta_207	Citrulline	Amino Acid	Urea cycle; Arginine and Proline Metabolism	HMDB0000904	-0.0828333333333333	0.594503321323629	0.594503321323629	0.31242764444072	unchanged	14.951	15.074	15.327	14.604	15.01	15.332	15.276	15.013	15.447	15.242	15.092	14.725
Meta_208	Serotonin	Amino Acid	Tryptophan Metabolism	HMDB0000259	0.446166666666667	0.171569568296899	0.171569568296899	0.715468510734662	unchanged	19.398	19.479	19.205	18.253	18.801	19.07	18.08	17.686	18.927	18.94	19.205	18.691
Meta_21	3-Hydroxypyridine	Xenobiotics	Chemical	HMDB0240652	-0.209166666666667	0.0574320979152574	0.0574320979152574	0.988130682705587	unchanged	14.076	14.242	14.179	13.765	14.152	14.051	14.389	14.182	14.088	14.143	14.496	14.422
Meta_210	Alliin	Xenobiotics	Natural Product/Food/Plant	HMDB0033592	-0.0923333333333325	0.549426414503896	0.549426414503896	0.333546257390648	unchanged	14.985	14.398	14.942	15.047	14.982	15.479	15.072	15.146	15.161	14.926	15.011	15.071
Meta_211	4-Hydroxyphenylpyruvic Acid	Amino Acid	Tyrosine Metabolism	HMDB0000707	0.358166666666666	0.611037810175017	0.611037810175017	0.258083007775685	unchanged	12.387	11.887	12.307	8.521	12.434	12.702	10.955	11.178	10.991	11.535	11.451	11.979
Meta_212	Glucose	Carbohydrate	Glycolysis, Gluconeogenesis, and Pyruvate Metabolism	HMDB0000122	0.138166666666667	0.259232806558283	0.259232806558283	0.605448297340123	unchanged	17.608	17.624	17.712	17.342	17.739	17.77	17.435	17.102	17.495	17.469	17.724	17.741
Meta_213	Mannose	Carbohydrate	Polysaccharides and Oligosaccharides	HMDB0000169	0.0743333333333354	0.618109833455933	0.618109833455933	0.260258443162071	unchanged	17.395	17.304	17.527	16.88	17.597	17.452	17.323	16.908	17.397	17.117	17.618	17.346
Meta_214	Hydroxyphenyllactic Acid	Amino Acid	Tyrosine Metabolism	HMDB0000755	-0.0380000000000003	0.846211220115918	0.846211220115918	0.151046259922075	unchanged	14.106	14.576	14.122	13.858	14.247	14.555	14.613	14.747	13.996	13.746	14.338	14.252
Meta_215	Mannitol/Sorbitol	Carbohydrate	Polysaccharides and Oligosaccharides	HMDB0000247	0.102333333333332	0.594449935396247	0.594449935396247	0.296454274055048	unchanged	11.475	11.369	11.71	11.529	11.343	12.435	11.569	11.212	11.708	11.61	11.692	11.456
Meta_216	Pyridoxate	Cofactors and Vitamins	Vitamin B6 Metabolism	HMDB0000017	-0.283666666666667	0.548719116175054	0.548719116175054	0.324767671286451	unchanged	15.216	13.648	13.536	12.911	13.099	13.723	14.825	14.83	13.312	13.774	12.975	14.119
Meta_217	L-Tyrosine	Amino Acid	Tyrosine Metabolism	HMDB0000158	-0.182166666666667	0.148861053655194	0.148861053655194	0.782715488768211	unchanged	21.911	21.82	21.784	21.564	22.082	21.828	22.263	22.005	22.137	21.84	22.176	21.661
Meta_218	2,4-Dinitrophenol	Unclassified	Unclassified		-0.0268333333333359	0.713991294874991	0.713991294874991	0.228380626603205	unchanged	18.082	18.194	18.176	17.903	18.049	18.026	18.083	17.908	18.221	18.016	18.287	18.076
Meta_22	Phosphate	Energy	Oxidative Phosphorylation	HMDB0001429	0.131500000000003	0.294171982171314	0.294171982171314	0.542665424410976	unchanged	21.699	22.226	22.092	22.045	21.868	22.123	21.691	21.865	21.708	21.731	22.032	22.237
Meta_223	Undecanoic Acid (C11:0)	Lipid	Medium Chain Fatty Acid	HMDB0000947	0.380000000000001	0.260447192106798	0.260447192106798	0.625923515241849	unchanged	10.974	11.064	12.242	11.723	11.488	10.466	10.232	11.094	10.696	11.528	11.283	10.844
Meta_228	3-Hydroxydecanoate	Lipid	Fatty Acid, Monohydroxy	HMDB0002203	0.251166666666666	0.356108138803166	0.356108138803166	0.516769845444155	unchanged	12.973	13.035	13.022	13.816	12.363	12.547	12.256	13.277	12.292	12.862	12.822	12.74
Meta_229	10-Hydroxydecanoic acid	Lipid	Fatty Acid, Monohydroxy	HMDB0094656	0.201499999999999	0.461966400643627	0.461966400643627	0.42854855786885	unchanged	15.291	15.056	15.151	16.067	14.706	14.524	14.458	15.398	14.639	15.163	15.044	14.884
Meta_23	2-Piperidinone	Xenobiotics	Natural Product/Food/Plant	HMDB0011749	-0.640666666666668	0.0516534095668892	0.0516534095668892	1.07915262758504	unchanged	17.486	17.373	17.243	17.146	17.322	17.319	17.463	17.386	19.091	17.983	17.749	18.061
Meta_231	N1/N8-Acetylspermidine	Amino Acid	Polyamine Metabolism	HMDB0001276	0.413166666666667	0.392119908199467	0.392119908199467	0.471307192225975	unchanged	12.897	12.834	11.888	11.573	10.726	12.45	11.756	11.011	11.065	11.673	11.312	13.072
Meta_234	Gly-Leu	Peptide	Dipeptide	HMDB0000759	-0.0176666666666669	0.952337024742838	0.952337024742838	0.0674648414046501	unchanged	11.726	11.748	11.403	10.292	11.658	11.703	11.132	10.899	11.966	11.609	11.804	11.226
Meta_236	N6-Acetyllysine	Amino Acid	Lysine Metabolism	HMDB0000206	0.26	0.0580784434348905	0.0580784434348905	0.954719359847256	unchanged	13.686	14.262	14.029	13.66	14.096	14.168	13.597	13.811	13.522	13.751	13.829	13.831
Meta_237	N6,N6,N6-Trimethyllysine	Amino Acid	Lysine Metabolism	HMDB0001325	0.0151666666666674	0.908032803401892	0.908032803401892	0.068641090395027	unchanged	15.642	15.817	15.507	16.316	15.811	15.686	15.717	15.839	15.931	15.619	15.924	15.658
Meta_238	Kynurenate	Amino Acid	Tryptophan Metabolism	HMDB0000715	0.317	0.36288475077115	0.36288475077115	0.484908545585342	unchanged	14.258	12.789	13.363	12.619	13.554	13.598	12.419	13.761	12.79	13.074	12.589	13.646
Meta_239	N-Acetylmethionine	Amino Acid	Methionine, Cysteine, SAM and Taurine Metabolism	HMDB0011745	-0.333666666666666	0.571774442012509	0.571774442012509	0.323611707972061	unchanged	8.867	10.346	11.84	11.742	12.006	11.42	10.977	11.057	11.738	10.499	11.6	12.352
Meta_24	Cyclohexanamine	Xenobiotics	Chemical	HMDB0031404	0.280333333333333	0.206198852172544	0.206198852172544	0.680732419422592	unchanged	15.43	16.194	15.895	15.535	15.865	15.255	16.072	15.165	15.3	15.132	15.629	15.194
Meta_242	Indole-3-Methyl Acetate	Amino Acid	Tryptophan Metabolism	HMDB0029738	-0.4955	0.279526326819456	0.279526326819456	0.569916056404174	unchanged	9.974	9.482	9.739	9.982	10.67	8.795	9.305	9.371	10.5	11.103	10.02	11.316
Meta_243	Lactoylvaline	Peptide	Pseudodipeptides (N-Lactoyl-amino acids )	HMDB0062181	-0.281666666666666	0.239348621658493	0.239348621658493	0.638433041443176	unchanged	11.918	10.457	11.135	11.156	11.133	11.624	11.488	11.51	11.763	11.46	11.243	11.649
Meta_244	Citric Acid/Isocitric Acid	Carbohydrate	Citrate cycle (TCA cycle)	HMDB0000193	0.260999999999999	0.108967169452737	0.108967169452737	0.821332348099197	unchanged	19.538	20.005	19.98	19.303	19.388	19.446	19.137	19.443	19.512	19.198	19.24	19.564
Meta_245	Citric Acid	Carbohydrate	Citrate cycle (TCA cycle)	HMDB0000094	0.138000000000002	0.21256870286877	0.21256870286877	0.627701092719037	unchanged	22.471	22.596	22.556	22.041	22.414	22.262	22.121	22.446	22.307	22.052	22.299	22.287
Meta_246	Phenylacetylglycine	Lipid	Fatty Acid Metabolism (Acyl glycines)	HMDB0000821	-0.482500000000002	0.341420086916947	0.341420086916947	0.544211736969185	unchanged	16.52	16.371	16.864	15.924	14.982	16.726	16.65	18.062	16.751	16.553	17.135	15.131
Meta_248	m-Cumenyl methylcarbamate	Unclassified	Unclassified		0.0254999999999992	0.761636020187526	0.761636020187526	0.15900825711658	unchanged	13.887	14.071	13.863	13.679	13.76	13.616	13.926	13.706	13.894	13.721	13.835	13.641
Meta_25	Alpha-Ketobutyrate	Amino Acid	Methionine, Cysteine, SAM and Taurine Metabolism	HMDB0000005	0.173	0.533848988451325	0.533848988451325	0.333911010820893	unchanged	16.642	15.633	15.912	15.027	15.593	15.867	15.478	15.115	15.938	15.223	16.038	15.844
Meta_250	4-Aminohippuric acid	Xenobiotics	Benzoate Metabolism	HMDB0001867	0.196333333333333	0.673800856676829	0.673800856676829	0.227374490060058	unchanged	11.884	10.273	11.346	11.33	10.397	11.226	10.17	12.662	10.505	10.486	10.444	11.011
Meta_251	N-Acetylhistidine	Amino Acid	Histidine Metabolism	HMDB0032055	0.197833333333334	0.364991268437424	0.364991268437424	0.467937782569748	unchanged	12.607	12.573	12.756	12.059	12.849	13.013	12.625	12.208	12.827	11.774	12.528	12.708
Meta_257	Sebacate (C10-DC)	Lipid	Fatty Acid, Dicarboxylate	HMDB0000792	-0.630500000000001	0.192512610345402	0.192512610345402	0.693589800441637	unchanged	16.344	15.798	16.071	15.587	17.619	15.838	16.369	16.624	16.038	17.185	16.492	18.332
Meta_258	25-HYDROXYCHOLESTEROL	Lipid	Sterol	HMDB0006247	-0.112666666666668	0.129622305107187	0.129622305107187	0.859071123662708	unchanged	13.402	13.697	13.446	13.273	13.543	13.496	13.546	13.509	13.635	13.505	13.644	13.694
Meta_259	Dimethylarginine (SDMA + ADMA)	Amino Acid	Urea cycle; Arginine and Proline Metabolism	HMDB0001539	-0.260833333333334	0.121700504453972	0.121700504453972	0.853604939846252	unchanged	13.851	13.806	13.836	13.369	13.157	13.898	13.756	13.916	14.076	13.733	14.237	13.764
Meta_26	Acetoacetic Acid	Lipid	Ketone Bodies	HMDB0000060	-0.138500000000001	0.635927405445393	0.635927405445393	0.313580537276408	unchanged	17.225	17.903	16.762	16.615	17.922	17.052	17.159	17.57	17.472	17.018	18.076	17.015
Meta_260	Spermine	Amino Acid	Polyamine Metabolism	HMDB0001256	0.609999999999999	0.286838469956277	0.286838469956277	0.572835575341823	unchanged	9.58	9.49	9.602	8.887	7.904	9.948	8.06	9.948	8.455	9.98	7.92	7.388
Meta_262	L-Acetylcarnitine	Lipid	Fatty Acid Metabolism (Acyl Carnitine)	HMDB0000201	-0.186166666666665	0.105873535814809	0.105873535814809	0.871522915538469	unchanged	22.268	22.675	22.179	22.387	22.431	22.282	22.36	22.513	22.371	22.588	22.862	22.645
Meta_263	L-Tryptophan	Amino Acid	Tryptophan Metabolism	HMDB0000929	0.0473333333333343	0.843277847800888	0.843277847800888	0.0788775260748997	unchanged	23.018	22.822	22.58	21.783	22.932	22.967	22.531	22.174	22.93	22.501	23.08	22.602
Meta_264	Hydroxy-N6,N6,N6-Trimethyllysine	Amino Acid	Lysine Metabolism	HMDB0001422	0.526166666666667	0.068633152602756	0.068633152602756	0.988438808065724	unchanged	10.332	10.042	10.451	10.56	10.588	10.658	10.412	9.232	10.379	9.213	10.161	10.077
Meta_265	Xanthurenic Acid	Amino Acid	Tryptophan Metabolism	HMDB0000881	0.627333333333334	0.11975812082594	0.11975812082594	0.8148232870328	unchanged	13.441	11.62	12.579	11.598	12.231	12.358	10.807	12.242	11.155	11.995	11.668	12.196
Meta_266	Indolelactate	Amino Acid	Tryptophan Metabolism	HMDB0000671	0.297333333333333	0.0873307326502655	0.0873307326502655	0.889314273504262	unchanged	14.271	14.145	14.072	13.503	13.91	14.48	13.574	13.682	13.711	13.782	13.987	13.861
Meta_27	5-Valerolactone	Xenobiotics	Chemical		0.307	0.0897471818749108	0.0897471818749108	0.91648899600202	unchanged	14.296	14.259	14.059	13.934	13.769	13.892	13.684	13.258	13.705	14.299	13.707	13.714
Meta_270	L-Kynurenine	Amino Acid	Tryptophan Metabolism	HMDB0000684	0.00600000000000023	0.973710179725679	0.973710179725679	0.0110076784039218	unchanged	16.23	16.274	15.915	15.293	16.042	16.178	16.235	16.032	16.052	15.741	15.661	16.175
Meta_273	Creatine phosphate	Amino Acid	Urea cycle; Arginine and Proline Metabolism	HMDB0001511	-0.401833333333332	0.606637987985742	0.606637987985742	0.290385454735615	unchanged	8.263	9.34	8.384	10.858	10.231	10.382	8.066	10.568	10.678	11.682	8.185	10.69
Meta_275	1,3-Diphenylguanidine	Xenobiotics	Chemical		-0.326666666666668	0.255917819256713	0.255917819256713	0.632578146495966	unchanged	16.195	16.067	16.346	15.883	17.089	15.699	16.148	16.906	16.379	16.081	16.481	17.244
Meta_276	Glycerophosphoethanolamine	Lipid	Glycerolipid and Phospholipid Metabolism	HMDB0000114	-0.324666666666667	0.14780103108332	0.14780103108332	0.747701488920598	unchanged	10.24	9.94	10.824	10.762	9.955	9.802	10.538	10.429	10.848	10.765	10.27	10.621
Meta_277	Undecanedioate (C11-DC)	Lipid	Fatty Acid, Dicarboxylate	HMDB0000888	0.253333333333334	0.18826132056544	0.18826132056544	0.759907091997952	unchanged	14.097	13.816	13.654	14.765	14.226	13.847	13.676	13.688	13.892	13.749	13.945	13.935
Meta_278	3-Hydroxylaurate	Lipid	Fatty Acid, Monohydroxy	HMDB0000387	0.0383333333333322	0.910105601018369	0.910105601018369	0.0830985784206274	unchanged	13.246	13.331	13.14	14.392	12.671	12.698	12.993	14.002	12.458	13.404	13.053	13.338
Meta_279	OMEGA-HYDROXYDODECANOIC ACID	Lipid	Fatty Acid, Monohydroxy	HMDB0002059	-0.0485000000000007	0.87809906106827	0.87809906106827	0.0742273472572716	unchanged	15.011	15.082	14.91	15.985	14.725	14.29	14.65	15.964	14.577	15.235	14.892	14.976
Meta_280	Tyramine O-Sulfate	Amino Acid	Tyrosine Metabolism	HMDB0006409	-0.057500000000001	0.626408484993204	0.626408484993204	0.274129269051097	unchanged	18.616	18.416	18.674	18.248	18.846	18.64	18.603	18.312	18.646	18.648	18.886	18.69
Meta_282	N-Acetylcitrulline	Amino Acid	Urea cycle; Arginine and Proline Metabolism	HMDB0000856	0.136666666666667	0.716465063787939	0.716465063787939	0.176032030298896	unchanged	11.654	11.754	11.7	10.371	11.77	11.423	11.992	11.467	11.054	10.01	11.529	11.8
Meta_283	Propionylcarnitine	Lipid	Fatty Acid Metabolism (Acyl Carnitine)	HMDB0000824	0.492500000000003	0.0740230618935758	0.0740230618935758	0.925094242342313	unchanged	18.155	18.184	18.57	17.793	18.85	18.814	18.309	17.436	17.749	17.815	17.555	18.547
Meta_284	Gamma-Glutamylalanine	Peptide	Gamma-glutamyl Amino Acid	HMDB0006248	0.514500000000002	0.0642836201820084	0.0642836201820084	0.981163430324568	unchanged	14.934	14.379	15.038	13.751	15.05	14.966	14.447	13.822	14.344	14.104	13.996	14.318
Meta_285	Pantothenate	Cofactors and Vitamins	Pantothenate and CoA Metabolism	HMDB0000210	0.195833333333335	0.44027374227571	0.44027374227571	0.425411531797038	unchanged	15.74	15.72	15.982	15.663	16.226	16.263	16.057	15.455	15.162	15.296	16.537	15.912
Meta_286	5-Hydroxy-L-Tryptophan	Amino Acid	Tryptophan Metabolism	HMDB0000472	-0.103499999999999	0.805542351419573	0.805542351419573	0.151435407978196	unchanged	12.049	11.726	11.376	10.254	10.05	10.732	11.889	11.323	11.087	10.179	11.47	10.86
Meta_288	N-Acetyl-L-Tyrosine	Amino Acid	Tyrosine Metabolism	HMDB0000866	-0.0581666666666667	0.831927176821345	0.831927176821345	0.0916640180656683	unchanged	11.107	10.83	10.946	11.48	11.409	10.97	12.06	11.064	11.767	10.789	10.659	10.752
Meta_29	Alpha-Aminobutyric Acid	Amino Acid	Methionine, Cysteine, SAM and Taurine Metabolism	HMDB0000452	-0.0608333333333331	0.852248551156924	0.852248551156924	0.0933594533232965	unchanged	9.76	10.832	11.566	10.81	10.301	10.58	10.978	10.529	11.022	10.718	9.808	11.159
Meta_290	Tetradecadienoate (14:2)	Lipid	Medium Chain Fatty Acid	HMDB0340799	0.349166666666667	0.530953504609014	0.530953504609014	0.379103351979251	unchanged	14.498	13.667	14.585	14.053	15.439	13.053	13.467	13.277	12.879	15.144	13.241	15.192
Meta_291	Myo-Inositol	Lipid	Inositol Metabolism	HMDB0000211	-0.462166666666667	0.128568316937672	0.128568316937672	0.801451625206436	unchanged	14.219	13.556	13.817	13.289	14.186	13.945	14.138	13.385	14.951	14.844	14.308	14.159
Meta_292	3-Hydroxy-l-kynurenine	Amino Acid	Tryptophan Metabolism	HMDB0011631	0.219833333333334	0.476448707797708	0.476448707797708	0.34945265801949	unchanged	11.358	11.948	11.711	11.074	12.014	11.067	10.829	11.839	11.014	10.652	12.146	11.373
Meta_294	Dicyclohexylurea	Xenobiotics	Chemical	HMDB0244166	-0.0931666666666668	0.690798532278519	0.690798532278519	0.204092236810943	unchanged	12.142	12.185	12.519	12.332	12.247	12.096	13.202	12.061	12.534	11.968	12.55	11.765
Meta_295	Vitamin K1	Cofactors and Vitamins	Vitamin K Metabolism	HMDB0003555	0.0981666666666658	0.529502820275561	0.529502820275561	0.366880406334074	unchanged	14.091	14.301	14.557	14.173	14.086	13.81	14.409	14.095	14.128	14.165	14.055	13.577
Meta_296	2'-Deoxyuridine	Nucleotide	Pyrimidine Metabolism, Uracil containing	HMDB0000012	-0.00883333333333525	0.951827736077316	0.951827736077316	0.0427862723333159	unchanged	12.645	12.689	13.126	12.651	12.737	12.777	12.326	12.683	12.702	12.932	12.815	13.22
Meta_297	Traumatic Acid	Lipid	Fatty Acid, Dicarboxylate	HMDB0000933	-0.00499999999999901	0.980992224027705	0.980992224027705	0.00796571226286556	unchanged	12.006	12.421	11.969	12.901	12.146	11.948	12.167	11.669	12.712	12.316	12.309	12.248
Meta_3	Pyrrolidine	Xenobiotics	Natural Product/Food/Plant	HMDB0031641	-0.0184999999999995	0.856836331786346	0.856836331786346	0.104683229773428	unchanged	20.928	20.519	20.724	20.618	21.1	20.977	20.763	20.895	20.896	20.923	20.721	20.779
Meta_300	D-Ribulose 5-Phosphate	Carbohydrate	Pentose phosphate pathway	HMDB0000618	0.206666666666667	0.83042072346908	0.83042072346908	0.12340983582293	unchanged	8.19	9.688	10.055	10.615	7.045	10.695	7.119	7.853	10.375	10.716	7.79	11.195
Meta_301	Pro-Hydroxy-Pro	Amino Acid	Urea cycle; Arginine and Proline Metabolism	HMDB0006695	-0.470666666666666	0.0863050742190966	0.0863050742190966	0.888306169758862	unchanged	12.999	12.03	12.909	12.885	12.435	12.374	12.446	13.142	13.311	12.657	13.157	13.743
Meta_306	N,N-Dimethyldodecylamine N-Oxide	Xenobiotics	Natural Product/Food/Plant		0.233333333333334	0.119728249386293	0.119728249386293	0.831974615704229	unchanged	17.156	17.164	16.722	16.811	16.843	16.55	16.819	16.384	16.842	16.842	16.615	16.344
Meta_307	Isobutyrylcarnitine (C4)	Amino Acid	Leucine, Isoleucine and Valine Metabolism	HMDB0000736	0.397666666666668	0.0980283098588833	0.0980283098588833	0.841211017031554	unchanged	15.778	15.948	16.192	15.276	16.313	16.339	15.817	15.882	15.089	15.257	15.52	15.895
Meta_308	Butyrylcarnitine	Lipid	Fatty Acid Metabolism (Acyl Carnitine)	HMDB0002013	-0.142499999999998	0.436318392201553	0.436318392201553	0.461300323369163	unchanged	18.377	18.743	18.476	18.081	18.714	18.902	18.804	18.508	18.99	18.327	18.439	19.08
Meta_309	Formylkynurenine	Amino Acid	Tryptophan Metabolism	HMDB0001200	0.266333333333334	0.395265637830497	0.395265637830497	0.481459548718644	unchanged	10.531	10.268	10.201	11.383	11.793	10.467	10.499	10.499	10.65	10.01	10.929	10.458
Meta_31	Hydroxypyruvic Acid	Amino Acid	Glycine, Serine and Threonine Metabolism	HMDB0001352	-0.156833333333333	0.451265326396433	0.451265326396433	0.469660111227312	unchanged	12.406	12.778	12.583	12.426	12.554	12.788	12.526	13.358	12.266	12.297	13.084	12.945
Meta_310	Lactoylphenylalanine	Peptide	Pseudodipeptides (N-Lactoyl-amino acids )	HMDB0062175	0.0888333333333335	0.694320822322097	0.694320822322097	0.24318171146215	unchanged	12.032	11.121	11.943	11.898	11.69	12.209	11.724	11.328	12.007	11.519	11.45	12.332
Meta_311	Cystine	Amino Acid	Methionine, Cysteine, SAM and Taurine Metabolism	HMDB0000192	-0.169	0.616636394587736	0.616636394587736	0.268342490851033	unchanged	10.557	10.035	10.282	9.984	9.073	10.537	9.779	9.434	10.267	10.604	10.318	11.08
Meta_313	Pentadecenoic Acid (C15:1n5)	Lipid	Long Chain Fatty Acid	HMDB0302623	-0.0165000000000006	0.910440209242078	0.910440209242078	0.0550184983254035	unchanged	13.433	13.37	13.385	13.546	12.94	12.921	13.126	13.427	13.584	13.369	13.238	12.95
Meta_314	7,8-Dihydrobiopterin	Cofactors and Vitamins	Folate Metabolism	HMDB0000038	-0.0848333333333322	0.710791404792722	0.710791404792722	0.239925820132968	unchanged	12.727	13.071	12.301	11.736	12.31	12.589	12.604	12.562	12.12	12.378	12.561	13.018
Meta_318	Pentadecanoic Acid (C15:0)	Lipid	Long Chain Fatty Acid	HMDB0000826	-0.611000000000001	0.0488654139007815	0.0488654139007815	0.986464389544017	unchanged	14.559	14.169	14.871	14.838	14.162	13.997	15.024	15.178	15.606	15.577	14.662	14.215
Meta_319	Cytidine	Nucleotide	Pyrimidine Metabolism, Cytidine containing	HMDB0000089	-0.603999999999999	0.0643013328742522	0.0643013328742522	0.977064100723375	unchanged	11.492	12.907	12.99	13.033	12.509	12.228	13.089	13.331	12.75	12.684	13.439	13.49
Meta_32	Malonic Acid (C3-DC)	Lipid	Fatty Acid, Dicarboxylate	HMDB0000691	-0.353499999999999	0.0896766958824525	0.0896766958824525	0.913942216700322	unchanged	14.644	14.411	14.122	14.002	13.914	14.472	14.41	14.822	14.291	14.24	15.137	14.786
Meta_320	Pseudouridine	Nucleotide	Pyrimidine Metabolism, Uracil containing	HMDB0000767	-0.0321666666666669	0.659889241245381	0.659889241245381	0.276197878685372	unchanged	13.296	13.347	13.496	13.132	13.157	13.235	13.18	13.434	13.289	13.229	13.274	13.45
Meta_321	Uridine	Nucleotide	Pyrimidine Metabolism, Uracil containing	HMDB0000296	-0.267166666666666	0.567788781677139	0.567788781677139	0.321701190659809	unchanged	13.365	13.423	13.029	12.305	13.327	12.359	12.595	11.741	14.463	13.937	13.467	13.208
Meta_322	Lumichrome	Xenobiotics	Natural Product/Food/Plant	HMDB0254199	0.115500000000001	0.35458762929015	0.35458762929015	0.501540000339589	unchanged	12.755	12.774	12.392	12.08	12.451	12.489	12.545	12.362	12.171	12.425	12.317	12.428
Meta_326	Glycerophosphoglycerol	Lipid	Glycerolipid and Phospholipid Metabolism	HMDB0240316	-0.600499999999999	0.147582482361438	0.147582482361438	0.810307665293142	unchanged	8.257	10.496	10.416	9.474	9.854	9.684	9.869	9.869	10.62	10.251	10.282	10.893
Meta_327	N-Acetyltryptophan	Amino Acid	Tryptophan Metabolism	HMDB0013713	0.169333333333332	0.430108251964756	0.430108251964756	0.398677824032141	unchanged	15.693	15.659	15.095	14.666	15.509	15.758	15.047	15.214	15.207	15.028	15.147	15.721
Meta_329	2-Methylbutyrylcarnitine (C5)	Amino Acid	Leucine, Isoleucine and Valine Metabolism	HMDB0000378	0.221333333333334	0.444112345506904	0.444112345506904	0.411316527501122	unchanged	15.647	15.396	16.48	14.624	15.712	15.959	15.219	15.643	15.151	15.713	15.561	15.203
Meta_33	3-HYDROXYBUTANOIC ACID	Unclassified	Unclassified		-0.380166666666668	0.286143710050635	0.286143710050635	0.57579924938962	unchanged	19.005	19.126	18.429	19.455	19.088	17.577	18.602	19.187	18.942	19.469	19.891	18.87
Meta_330	Isovalerylcarnitine (C5)	Amino Acid	Leucine, Isoleucine and Valine Metabolism	HMDB0000688	0.210833333333335	0.181727559491417	0.181727559491417	0.675245170262434	unchanged	16.164	16.101	16.162	15.775	16.378	16.526	15.726	16.318	15.663	15.917	16.08	16.137
Meta_332	5,6-Dihydrouridine	Nucleotide	Pyrimidine Metabolism, Uracil containing	HMDB0000497	-0.0153333333333343	0.944391686721029	0.944391686721029	0.0555472434942949	unchanged	11.623	11.741	11.677	11.304	10.892	10.932	10.83	11.236	11.701	11.487	11.812	11.195
Meta_334	Pyridoxal 5'-Phosphate	Cofactors and Vitamins	Vitamin B6 Metabolism	HMDB0001491	-0.283666666666667	0.116783617403257	0.116783617403257	0.83197852969136	unchanged	9.654	9.172	8.997	8.913	8.982	9.43	9.408	9.303	10.007	9.463	9.209	9.46
Meta_335	3-Hydroxybutyrylcarnitine	Lipid	Fatty Acid Metabolism (Acyl Carnitine)	HMDB0013127	-0.262333333333334	0.1609802318387	0.1609802318387	0.803200956972763	unchanged	16.993	17.237	16.891	16.999	17.17	16.983	16.853	17.379	16.903	17.273	17.798	17.641
Meta_336	Gamma-Glutamylthreonine	Peptide	Gamma-glutamyl Amino Acid	HMDB0029159	0.2455	0.256050029314218	0.256050029314218	0.651407363765107	unchanged	12.796	12.461	13.474	12.586	12.922	12.528	13.11	12.316	12.428	12.725	12.518	12.197
Meta_34	3-Hydroxybutyric Acid	Lipid	Ketone Bodies	HMDB0000011	-0.324999999999999	0.305604633113112	0.305604633113112	0.554735706949804	unchanged	21.302	21.257	20.5	21.549	21.437	20.164	20.844	21.396	21.172	21.695	22.095	20.957
Meta_340	Palmitoleic Acid (C16:1)	Lipid	Long Chain Fatty Acid	HMDB0003229	-0.0950000000000024	0.561832893016114	0.561832893016114	0.308281345475188	unchanged	22.459	22.348	22.45	22.808	21.919	22.025	22.284	22.443	22.789	22.394	22.496	22.173
Meta_342	Palmitic Acid (C16:0)	Lipid	Long Chain Fatty Acid	HMDB0000220	0.145833333333332	0.108055307277707	0.108055307277707	0.860715834585576	unchanged	23.904	24.058	23.995	24.21	23.987	23.865	23.789	23.732	24.102	24.002	23.818	23.701
Meta_344	Lauroylglycine	Lipid	Fatty Acid Metabolism (Acyl glycines)	HMDB0013272	-1.21366666666667	0.0537610945620308	0.0537610945620308	0.970145220370836	unchanged	8.13	9.001	8.838	10.664	8.074	9.954	11.481	10.98	10.702	10.138	9.333	9.309
Meta_345	Palmitamide	Lipid	Fatty Acid Metabolism (Fatty Amide)	HMDB0012273	0.0118333333333354	0.870208586155305	0.870208586155305	0.0747968564716915	unchanged	17.25	17.329	17.468	17.134	17.329	17.312	17.277	17.145	17.297	17.284	17.538	17.21
Meta_347	Glucosamine 6-Phosphate	Carbohydrate	Amino sugar and Nucleotide sugar Metabolism	HMDB0001254	-0.895166666666666	0.058612605824274	0.058612605824274	0.967352124010312	unchanged	9.73	10.239	9.858	10.958	9.203	8.592	9.58	10.623	11.243	11.139	10.872	10.494
Meta_348	2-Methylcytidine	Nucleotide	Pyrimidine Metabolism, Cytidine containing	HMDB0242132	-0.173833333333334	0.196996203377238	0.196996203377238	0.675611863205868	unchanged	13.277	13.318	12.962	13.092	13.159	12.921	13.675	13.088	13.481	13.378	13.022	13.128
Meta_349	Glycerophosphorylcholine	Lipid	Glycerolipid and Phospholipid Metabolism	HMDB0000086	-0.0728333333333335	0.700140047303635	0.700140047303635	0.207851235303707	unchanged	15.911	15.906	16.087	15.656	15.791	15.639	15.891	15.496	16.511	16.244	15.801	15.484
Meta_350	Glucose 6-Phosphate/Fructose 6-Phosphate	Carbohydrate	Glycolysis, Gluconeogenesis, and Pyruvate Metabolism	HMDB0001401	-0.0626666666666669	0.888602111431049	0.888602111431049	0.0572322169032087	unchanged	14.761	15.314	14.369	16.52	14.251	14.845	14.559	14.061	15.874	15.575	15.045	15.322
Meta_353	Hexanoylcarnitine	Lipid	Fatty Acid Metabolism (Acyl Carnitine)	HMDB0000756	-0.415666666666667	0.166581030387141	0.166581030387141	0.735960067743638	unchanged	15.855	16.69	15.484	16.738	16.004	15.798	16.435	17.028	15.702	16.821	16.494	16.583
Meta_356	Methylmalonylcarnitine	Lipid	Fatty Acid Metabolism (Acyl Carnitine)	HMDB0062735	-0.0269999999999992	0.938550403442571	0.938550403442571	0.00152222966542291	unchanged	14.589	12.976	14.537	14.768	13.292	14.223	14.192	14.217	13.381	14.181	14.373	14.203
Meta_357	3-Hydroxyisovalerylcarnitine	Amino Acid	Leucine, Isoleucine and Valine Metabolism	HMDB0062555	-0.424666666666667	0.0516627915911923	0.0516627915911923	1.0230265151879	unchanged	14.92	15.738	15.234	15.155	15.357	15.797	15.634	16.122	15.575	15.647	15.496	16.275
Meta_359	Lauryl sulfate	Unclassified	Unclassified		0.790166666666668	0.0940858284792916	0.0940858284792916	0.960505089268145	unchanged	15.203	14.802	14.969	17.299	15.497	15.004	14.987	14.219	14.787	14.556	14.839	14.645
Meta_36	L-Serine	Amino Acid	Glycine, Serine and Threonine Metabolism	HMDB0000187	-0.337833333333332	0.153557395859335	0.153557395859335	0.748660514925871	unchanged	13.621	13.544	13.236	13.795	13.612	12.71	13.312	13.698	13.532	14.048	14.316	13.639
Meta_360	Adenosine	Nucleotide	Purine Metabolism, Adenine containing	HMDB0000050	-0.159666666666666	0.460395391263806	0.460395391263806	0.392171185023631	unchanged	10.85	10.329	10.438	9.825	10.85	10.116	11.084	10.572	10.177	10.671	10.431	10.431
Meta_361	Metoprolol acid	Xenobiotics	Drug	HMDB0254682	0.349666666666668	0.525701648187487	0.525701648187487	0.340859304357679	unchanged	9.967	10.969	11.085	9.616	9.779	10.472	8.982	9.879	8.913	10.36	9.678	11.978
Meta_363	Retinol (Vitamin A)	Cofactors and Vitamins	Vitamin A Metabolism	HMDB0000305	-0.106666666666667	0.647880581518975	0.647880581518975	0.242518258469439	unchanged	16.023	15.361	15.94	15.143	15.627	15.209	15.844	15.126	16.213	15.561	15.914	15.285
Meta_365	16-Hydroxyhexadecanoic acid	Lipid	Fatty Acid, Monohydroxy	HMDB0006294	-0.278333333333334	0.299717159689686	0.299717159689686	0.571923604491943	unchanged	15.583	16.079	15.642	16.702	15.436	16.089	15.598	16.483	16.458	16.227	15.806	16.629
Meta_367	Glu-Gln	Unclassified	Unclassified		0.686333333333334	0.190709606151351	0.190709606151351	0.702087213509784	unchanged	13.794	12.995	13.507	10.969	12.99	13.64	12.538	11.396	13.007	12.353	12.169	12.314
Meta_368	Lauryl diethanolamine	Lipid	Endocannabinoid (N-acylethanolamine)		0.303166666666666	0.0901379024355761	0.0901379024355761	0.899824956137369	unchanged	19.19	19.188	18.765	18.891	19.043	18.418	18.82	18.233	18.944	18.716	18.445	18.518
Meta_369	6-Phosphogluconic Acid	Carbohydrate	Pentose phosphate pathway	HMDB0001316	0.448	0.0872326721307283	0.0872326721307283	0.901381659659202	unchanged	13.046	13.09	13.887	13.166	13.452	13.579	12.563	12.466	12.628	13.168	13.01	13.697
Meta_370	Gamma-Glutamylglutamine	Peptide	Gamma-glutamyl Amino Acid	HMDB0011738	0.634833333333333	0.222989394536829	0.222989394536829	0.653235701717059	unchanged	13.366	12.581	13.158	10.928	12.414	13.284	11.993	10.551	12.755	12.393	11.904	12.326
Meta_371	Glutarylcarnitine (C5-DC)	Amino Acid	Lysine Metabolism	HMDB0013130	0.767833333333334	0.187419491249541	0.187419491249541	0.748322601245577	unchanged	16.184	14.805	16.268	16.291	14.363	14.282	13.991	13.43	14.798	15.941	14.275	15.151
Meta_372	Gamma-Glutamylglutamate	Peptide	Gamma-glutamyl Amino Acid	HMDB0011737	0.287000000000001	0.247039044049639	0.247039044049639	0.670214452915312	unchanged	11.536	11.038	11.7	12.008	12.289	11.056	11.408	11.124	11.568	11.369	11.499	10.937
Meta_374	Terbucarb	Xenobiotics	Chemical		0.143833333333333	0.611139349001464	0.611139349001464	0.262609540995008	unchanged	11.614	11.389	11.382	10.877	10.925	11.036	11.324	11.426	11.678	10.04	10.718	11.174
Meta_375	Gamma-Glutamylmethionine	Peptide	Gamma-glutamyl Amino Acid	HMDB0034367	0.8285	0.0853937927249117	0.0853937927249117	0.914603153077663	unchanged	14.352	13.269	13.022	11.665	13.06	13.845	12.984	11.948	12.609	12.703	11.794	12.204
Meta_376	Phe-Leu	Peptide	Dipeptide	HMDB0253025	0.862166666666667	0.0656657081606738	0.0656657081606738	0.974190989138989	unchanged	9.626	8.571	9.181	9.391	7.843	9.407	7.912	8.162	7.718	9.519	7.255	8.28
Meta_379	Oleic Acid (C18:1)	Lipid	Long Chain Fatty Acid	HMDB0000207	0.202000000000002	0.0838576276491433	0.0838576276491433	0.913265791938374	unchanged	24.065	24.101	24.225	24.221	23.857	23.994	23.82	23.76	24.296	23.866	23.746	23.763
Meta_38	Glyceric Acid	Carbohydrate	Pentose phosphate pathway	HMDB0000139	0.130166666666666	0.467906090399178	0.467906090399178	0.38870516421233	unchanged	13.388	14.155	13.851	14.339	13.979	13.597	13.759	14.094	13.681	13.386	13.826	13.782
Meta_384	Stearamide	Lipid	Fatty Acid Metabolism (Fatty Amide)	HMDB0034146	-0.0753333333333348	0.408230630327168	0.408230630327168	0.455641342804465	unchanged	14.914	14.559	14.706	14.893	15.004	14.777	14.834	15.118	14.876	14.775	14.966	14.736
Meta_385	Xanthosine	Nucleotide	Purine Metabolism, (Hypo)Xanthine/Inosine containing	HMDB0000299	0.0574999999999992	0.874264194290839	0.874264194290839	0.0910008718065171	unchanged	12.983	13.352	13.018	12.529	12.463	12.144	13.365	11.767	13.351	12.087	13.338	12.236
Meta_386	Hexadecanedioate (C16-DC)	Lipid	Fatty Acid, Dicarboxylate	HMDB0000672	-0.178166666666666	0.12235413666921	0.12235413666921	0.82138084865055	unchanged	14.917	15.041	15.249	15.283	14.902	14.949	15.155	15.553	15.381	15.058	15.068	15.195
Meta_388	Octanoylcarnitine	Lipid	Fatty Acid Metabolism (Acyl Carnitine)	HMDB0000791	-0.281333333333333	0.310996992051497	0.310996992051497	0.560933001206164	unchanged	13.43	14.071	13.223	14.127	13.285	13.541	13.784	14.707	13.123	14.027	13.787	13.937
Meta_389	Lauryl diethanolamide	Lipid	Endocannabinoid (N-acylethanolamine)	HMDB0032358	0.111666666666666	0.47742554496488	0.47742554496488	0.356705783952652	unchanged	12.322	12.275	11.885	11.538	11.714	12.102	11.658	11.83	11.791	11.775	12.216	11.896
Meta_390	Sedoheptulose 7-Phosphate	Carbohydrate	Pentose phosphate pathway	HMDB0001068	-0.0193333333333339	0.958237217665219	0.958237217665219	0.0293788245529234	unchanged	11.57	12.221	11.784	12.205	10.919	12.157	11.058	11.091	12.543	12.407	11.405	12.468
Meta_391	Ophthalmate	Peptide	Small peptide	HMDB0005765	0.939499999999999	0.217944227537804	0.217944227537804	0.712815617420032	unchanged	13.217	11.114	14.201	13.574	12.177	10.331	11.29	11.795	11.659	12	9.936	12.297
Meta_392	6-Gingerol	Xenobiotics	Natural Product/Food/Plant	HMDB0005783	0.0899999999999999	0.281578318921972	0.281578318921972	0.559182544685579	unchanged	17.256	17.511	17.39	17.121	17.398	17.351	17.298	17.044	17.242	17.17	17.464	17.269
Meta_399	Cysteinylglycine Disulfide	Amino Acid	Glutathione Metabolism	HMDB0000709	-0.0995000000000008	0.644814598329541	0.644814598329541	0.22087916869399	unchanged	11.332	10.304	11.348	11.167	11.302	10.918	10.854	11.154	11.288	11.656	10.797	11.219
Meta_4	Propanoic Acid	Carbohydrate	Propanoate Metabolism	HMDB0000237	0.270666666666667	0.337755355709959	0.337755355709959	0.48680042205747	unchanged	12.671	12.846	12.955	11.698	12.631	12.923	12.609	12.564	12.217	11.492	12.437	12.781
Meta_40	Guaiacol	Xenobiotics	Natural Product/Food/Plant	HMDB0001398	0.139500000000002	0.199953751297094	0.199953751297094	0.718693357270785	unchanged	16.839	16.339	16.756	16.62	16.865	16.981	16.519	16.582	16.658	16.519	16.645	16.64
Meta_400	5-Methylthioadenosine (MTA)	Amino Acid	Polyamine Metabolism	HMDB0001173	-0.481	0.117667317771316	0.117667317771316	0.854710631313647	unchanged	11.557	11.448	11.566	10.017	11.17	11.291	11.666	11.412	11.286	11.736	11.625	12.21
Meta_402	Palmitoleoyl ethanolamide	Lipid	Endocannabinoid (N-acylethanolamine)	HMDB0013648	-0.0991666666666671	0.302912095063311	0.302912095063311	0.576344632080637	unchanged	15.547	15.802	15.783	15.421	15.727	15.592	15.769	15.457	15.886	15.743	15.92	15.692
Meta_403	Perfluorobutane Sulfonic Acid	Xenobiotics	Chemical	HMDB0246220	0.238166666666668	0.0518649531740469	0.0518649531740469	0.966630401070755	unchanged	15.158	15.717	15.401	15.343	15.395	15.414	15.181	14.868	15.358	15.001	15.298	15.293
Meta_404	2-Hydroxystearate	Lipid	Fatty Acid, Monohydroxy	HMDB0062549	0.334000000000001	0.342676544757941	0.342676544757941	0.501982544549156	unchanged	12.121	13.82	12.129	12.74	12.055	12.127	12.26	12.386	12.091	11.679	11.76	12.812
Meta_405	Palmitoyl ethanolamide	Lipid	Endocannabinoid (N-acylethanolamine)	HMDB0002100	-0.298166666666667	0.105360191300677	0.105360191300677	0.844221014213546	unchanged	15.079	15.301	15.611	15.48	15.046	15.451	15.833	15.917	15.768	15.801	15.062	15.376
Meta_406	Sphingosine	Lipid	Sphingolipid Metabolism	HMDB0000252	-0.0779999999999994	0.801980634408381	0.801980634408381	0.136229396155406	unchanged	15.145	15.704	15.703	15.757	15.43	15.768	16.843	15.531	15.894	14.8	15.63	15.277
Meta_408	12-HETE	Lipid	Eicosanoid	HMDB0006111	-0.214166666666664	0.217916674494578	0.217916674494578	0.687431228262688	unchanged	20.219	20.755	20.436	20.471	20.365	19.994	20.235	20.469	21.077	20.541	20.808	20.395
Meta_409	Arachidonic Acid (C20:4n6)	Lipid	Long Chain Fatty Acid	HMDB0001043	0.493833333333335	0.0493724766376995	0.0493724766376995	0.995020253173128	unchanged	22.328	22.302	22.199	21.455	21.946	21.849	21.339	20.792	22.022	21.718	21.689	21.556
Meta_41	2-AMINOPHENOL	Amino Acid	Tryptophan Metabolism	HMDB0001169	-0.146000000000001	0.419110995361625	0.419110995361625	0.476468237750107	unchanged	12.832	13.027	12.925	12.427	13.093	13.312	13.406	13.135	13.197	12.569	12.903	13.282
Meta_410	Monoerucin	Xenobiotics	Natural Product/Food/Plant		-0.849166666666667	0.12238071497676	0.12238071497676	0.811612044926319	unchanged	9.838	9.991	9.36	8.901	8.233	9.487	11.267	10.231	10.461	10.482	8.209	10.255
Meta_412	Benzyldodecyldimethylammonium	Xenobiotics	Drug		-0.115833333333333	0.84801925963489	0.84801925963489	0.0617708723747015	unchanged	14.329	13.526	14.531	15.663	13.474	13.054	15.645	13.545	15.329	14.111	13.848	12.794
Meta_413	Eicosatrienoic Acid (C20:3n3)	Lipid	Long Chain Fatty Acid	HMDB0002925	0.309333333333331	0.0550457277522533	0.0550457277522533	1.00354758454159	unchanged	20.03	20.084	20.29	20.033	19.843	19.876	19.623	19.46	20.299	19.675	19.605	19.638
Meta_414	Epigallocatechin	Xenobiotics	Natural Product/Food/Plant	HMDB0001871	0.0741666666666649	0.753343817464243	0.753343817464243	0.190947443925641	unchanged	15.96	15.363	15.648	16.739	16.403	16.06	15.641	16.256	16.119	15.778	15.787	16.147
Meta_416	Glutathione	Amino Acid	Glutathione Metabolism	HMDB0000125	0.451000000000001	0.557266869151684	0.557266869151684	0.318783742888237	unchanged	8.454	10.653	10.465	13.066	10.977	12.258	9.688	11.46	10.526	10.78	11.291	9.422
Meta_417	N-Acetylneuraminic Acid	Carbohydrate	Amino sugar and Nucleotide sugar Metabolism	HMDB0000230	-0.288666666666668	0.286296812509091	0.286296812509091	0.577344173875961	unchanged	8.629	9.646	9.305	9.552	8.795	8.604	9.157	9.451	9.812	9.599	8.653	9.591
Meta_418	Fructosylysine	Xenobiotics	Natural Product/Food/Plant	HMDB0252495	0.380833333333333	0.0876262525970256	0.0876262525970256	0.946906127852718	unchanged	15.343	14.877	15.191	14.807	14.964	14.925	14.978	14.42	14.78	15.067	13.906	14.671
Meta_419	Mestranol	Xenobiotics	Drug	HMDB0015446	0.582833333333333	0.0562752251881381	0.0562752251881381	0.996266219632792	unchanged	12.076	11.209	11.4	11.649	12.595	11.912	11.92	10.764	11.35	11.156	11.362	10.792
Meta_42	BENZYL ALCOHOL	Xenobiotics	Degradation of aromatic compounds	HMDB0003119	-0.171833333333334	0.103831612195814	0.103831612195814	0.883094580579815	unchanged	14.165	14.227	14.072	13.963	14.3	14.311	14.455	14.266	14.468	14.209	14.587	14.084
Meta_420	Octadecadienedioate (C18:2-DC)	Lipid	Fatty Acid, Dicarboxylate	HMDB0000782	0.310666666666668	0.129477671918898	0.129477671918898	0.797966179997209	unchanged	14.077	14.376	14.379	14.474	13.747	13.762	13.838	14.355	13.88	13.571	13.401	13.906
Meta_421	Eicosenoic Acid (C20:1)	Lipid	Long Chain Fatty Acid	HMDB0062436	-0.182333333333336	0.26235817549922	0.26235817549922	0.594195894961378	unchanged	20.688	20.44	20.666	20.944	20.411	20.584	20.627	20.51	21.369	20.939	20.791	20.591
Meta_425	Arachidate (C20:0)	Lipid	Long Chain Fatty Acid	HMDB0002212	0.0463333333333367	0.715341060315463	0.715341060315463	0.243466707516736	unchanged	18.639	18.634	18.611	19.105	18.632	18.844	18.758	18.464	18.89	19.026	18.515	18.534
Meta_427	Decadienoylcarnitine	Lipid	Fatty Acid Metabolism (Acyl Carnitine)	HMDB0241094	-0.189666666666668	0.265176738641246	0.265176738641246	0.573014172629468	unchanged	11.255	10.752	11.044	11.481	11.135	10.584	11.19	11.522	11.116	11.3	10.915	11.346
Meta_428	Palmitoylglycine	Lipid	Fatty Acid Metabolism (Acyl glycines)	HMDB0013034	-0.230666666666668	0.583513443836394	0.583513443836394	0.27562185514709	unchanged	12.794	10.967	12.225	12.69	10.939	11.798	12.038	12.413	12.947	12.374	11.615	11.41
Meta_43	Pyrrole-2-Carboxylic Acid	Xenobiotics	Benzoate Metabolism	HMDB0004230	0.0790000000000006	0.900242721672704	0.900242721672704	0.0547870712407495	unchanged	5.851	6.875	5.991	6.842	8.138	7.126	6.092	5.803	9.125	6.951	6.459	5.919
Meta_431	Decenoylcarnitine	Lipid	Fatty Acid Metabolism (Acyl Carnitine)	HMDB0241072	-0.806833333333332	0.220176009344618	0.220176009344618	0.642140289536992	unchanged	11.638	11.454	12.13	11.232	13.445	11.006	12.407	11.725	11.209	13.917	12.228	14.26
Meta_435	12-OxoETE	Unclassified	Unclassified		0.132333333333332	0.786800036150294	0.786800036150294	0.127436491275737	unchanged	14.989	15.487	14.996	13.337	13.307	15.709	14.669	13.754	14.63	14.376	15.159	14.443
Meta_436	8-HETE	Unclassified	Unclassified		0.0808333333333309	0.572354572853313	0.572354572853313	0.293034847118951	unchanged	21.976	22.489	22.328	22.192	22.035	21.843	21.783	21.847	22.376	22.045	22.315	22.012
Meta_438	Dodecylbenzenesulfonic acid	Xenobiotics	Chemical	HMDB0031031	0.309666666666667	0.258492568921386	0.258492568921386	0.643111525412457	unchanged	14.581	13.729	14.336	14.961	14.37	14.616	14.243	13.527	14.811	13.825	13.833	14.496
Meta_448	Erucate (22:1n9)	Lipid	Long Chain Fatty Acid	HMDB0002068	-0.253166666666665	0.146149986927265	0.146149986927265	0.757725579702539	unchanged	17.816	17.699	17.867	18.319	17.584	18.271	18.034	17.974	18.504	18.178	17.925	18.46
Meta_449	Erucamide	Lipid	Fatty Acid Metabolism (Fatty Amide)	HMDB0244507	-0.186333333333334	0.52178429782963	0.52178429782963	0.354089993848853	unchanged	17.461	18.359	18.092	17.909	17.611	18.553	19.034	18.364	17.353	18.114	18.092	18.146
Meta_45	Histamine	Amino Acid	Histidine Metabolism	HMDB0000870	0.154500000000002	0.70341861833442	0.70341861833442	0.206144651869577	unchanged	16.78	16.059	15.762	17.267	16.571	16.924	14.987	16.546	16.586	17.081	17.096	16.14
Meta_451	Eicosanedioate (C20-DC)	Lipid	Fatty Acid, Dicarboxylate	HMDB0242141	-0.169	0.269970915582088	0.269970915582088	0.619805824112261	unchanged	11.888	11.817	11.497	11.219	11.354	11.87	11.673	11.762	11.927	12.011	11.448	11.838
Meta_452	5-Dodecenoylcarnitine	Lipid	Fatty Acid Metabolism (Acyl Carnitine)	HMDB0241212	-0.330333333333332	0.297715580348626	0.297715580348626	0.564867712068049	unchanged	13.695	13.995	13.212	14.356	13.52	12.843	13.808	14.652	13.232	13.846	14.343	13.722
Meta_454	Corticosterone	Lipid	Corticosteroids	HMDB0001547	0.881166666666667	0.052148209105089	0.052148209105089	0.989265955398689	unchanged	15.887	16.06	14.95	14.589	15.65	15.391	15.289	13.744	14.532	14.498	15.557	13.62
Meta_457	N-Palmitoyl Leucine	Lipid	Fatty Acid Metabolism (Fatty amides)	HMDB0241928	-0.0340000000000007	0.926209971395555	0.926209971395555	0.0204192055350344	unchanged	11.934	10.434	11.683	12.473	11.695	11.242	11.423	11.836	12.456	11.765	11.314	10.871
Meta_464	Cholest-4,6-Dien-3-One	Lipid	Sterol	HMDB0002394	-0.362500000000001	0.0533196394200756	0.0533196394200756	0.99212029116248	unchanged	12.786	12.985	12.308	12.196	12.292	12.455	13.207	12.858	12.833	12.801	12.456	13.042
Meta_465	N6-Succinyladenosine	Nucleotide	Purine Metabolism, Adenine containing	HMDB0000912	-0.288166666666665	0.471043315512968	0.471043315512968	0.425637610543647	unchanged	11.523	13.165	12.686	11.723	12.016	11.673	12.126	11.725	12.725	12.183	13.641	12.115
Meta_467	N-Palmitoyl Lysine	Lipid	Fatty Acid Metabolism (Fatty amides)	HMDB0241929	-1.84316666666667	0.0627192914847198	0.0627192914847198	0.977809458792765	unchanged	12.467	11.212	7.821	12.97	12.024	11.808	12.968	13.589	14.432	13.879	11.934	12.559
Meta_469	Deoxycholic Acid	Lipid	Bile Acid	HMDB0000626	0.328833333333334	0.674037376920584	0.674037376920584	0.232467570195937	unchanged	14.401	12.534	14.404	12.987	14.365	13.811	14.373	15.234	11.222	11.506	14.111	14.083
Meta_47	Creatinine	Amino Acid	Creatine Metabolism	HMDB0000562	-0.0898333333333312	0.39907282106262	0.39907282106262	0.511239080311051	unchanged	16.872	16.821	16.731	16.303	16.687	16.688	16.731	16.827	16.907	16.514	16.907	16.755
Meta_470	Hyodeoxycholic Acid	Lipid	Bile Acid	HMDB0000733	-1.159	0.2151953395408	0.2151953395408	0.654556983639879	unchanged	9.786	8.777	11.823	10.129	11.439	9.144	11.969	12.651	11.7	10.967	8.042	12.723
Meta_472	LPA 15:0_sn2	Lipid	Glycerophospholipid (lysophosphatidic acid)		0.420166666666667	0.103327695081519	0.103327695081519	0.878144024337018	unchanged	9.122	8.578	9.618	9.031	9.417	9.959	9.234	8.694	9.179	8.866	8.673	8.558
Meta_473	Palmitoylcarnitine	Lipid	Fatty Acid Metabolism (Acyl Carnitine)	HMDB0000222	-0.128166666666665	0.664111651692935	0.664111651692935	0.249963800012623	unchanged	18.323	19.273	19.401	19.256	18.288	18.125	18.233	19.079	18.838	18.969	18.956	19.36
Meta_474	7-Oxocholesterol	Lipid	Sterol	HMDB0000501	-0.197000000000003	0.535716262516766	0.535716262516766	0.354949257088784	unchanged	16.273	17.225	17.369	17.177	16.14	16.059	16.068	17.137	16.863	17.009	17.031	17.317
Meta_479	Cholic Acid	Lipid	Bile Acid	HMDB0000619	-1.28033333333333	0.0673901538492357	0.0673901538492357	0.944380727537305	unchanged	12.03	14.37	11.959	12.133	12.193	11.323	14.028	13.611	12.982	13.466	12.135	15.468
Meta_48	Fumaric Acid	Carbohydrate	Citrate cycle (TCA cycle)	HMDB0000134	0.317833333333333	0.0643075637139515	0.0643075637139515	0.939961547124718	unchanged	15.074	15.118	15.771	15.139	15.221	15.454	14.608	15.021	14.855	15.081	14.914	15.391
Meta_480	Leu-Leu-Tyr	Peptide	Small peptide	HMDB0304804	-0.202999999999999	0.251857348525205	0.251857348525205	0.637247826270574	unchanged	13.191	13.37	13.553	13.095	13.335	13.35	13.266	12.906	13.67	13.659	13.712	13.899
Meta_481	LPA 16:0_sn1	Lipid	Glycerophospholipid (lysophosphatidic acid)	HMDB0007853	0.176333333333332	0.0650237295984985	0.0650237295984985	0.977540457420903	unchanged	21.405	21.475	21.594	21.447	21.447	21.58	21.2	21.096	21.632	21.343	21.322	21.297
Meta_482	LPA 16:0_sn2	Lipid	Glycerophospholipid (lysophosphatidic acid)	HMDB0007849	0.126833333333334	0.286811534534366	0.286811534534366	0.589731147096136	unchanged	18.353	18.23	18.434	18.427	18.284	18.517	18.07	18.08	18.73	18.266	18.167	18.171
Meta_484	DEHP	Xenobiotics	Chemical	HMDB0249243	-0.0183333333333344	0.87843886726596	0.87843886726596	0.0883509264361663	unchanged	12.829	12.73	13.164	12.911	12.783	13.04	12.738	12.749	13.371	12.911	12.852	12.946
Meta_485	LPA 17:1	Unclassified	Unclassified		-0.0521666666666665	0.843368419858937	0.843368419858937	0.108074652162055	unchanged	11.873	12.493	12.597	12.838	12.196	12.957	12.65	12.544	13.154	12.56	11.672	12.687
Meta_489	LPG O-13:1	Unclassified	Unclassified		0.1745	0.780981889270166	0.780981889270166	0.159661787418689	unchanged	11.701	12.659	11.133	13.867	11.638	13.777	11.648	12.616	12.047	13.18	10.899	13.338
Meta_49	Maleic Acid (C4:1-DC)	Lipid	Fatty Acid, Dicarboxylate	HMDB0000176	0.102166666666669	0.476065147095143	0.476065147095143	0.398053678944794	unchanged	15.21	14.843	15.469	15.194	15.285	15.356	14.715	15.136	14.956	15.28	15.19	15.467
Meta_490	Oleoylcarnitine	Lipid	Fatty Acid Metabolism (Acyl Carnitine)	HMDB0005065	0.957666666666665	0.351302471778795	0.351302471778795	0.554170049238294	unchanged	17.767	17.807	18.084	17.368	16.897	16.641	17.041	12.018	17.964	17.631	17.625	16.539
Meta_491	Cysteine-glutathione disulfide	Amino Acid	Glutathione Metabolism	HMDB0250707	-1.4575	0.164277589952779	0.164277589952779	0.7229134286197	unchanged	8.309	9.179	11.235	10.59	8.249	10.693	12.554	7.66	11.443	10.541	11.553	13.249
Meta_494	LPA 18:3_sn1	Lipid	Glycerophospholipid (lysophosphatidic acid)	HMDB0114744	-0.406666666666666	0.0823846257655566	0.0823846257655566	0.884604294136143	unchanged	13.608	13.658	13.544	14.138	13.224	13.791	13.895	13.779	14.524	14.579	13.549	14.077
Meta_495	LPA 18:2_sn1	Lipid	Glycerophospholipid (lysophosphatidic acid)	HMDB0007856	-0.0573333333333324	0.590056244196114	0.590056244196114	0.293250672417456	unchanged	20.291	20.54	20.568	20.763	20.498	20.744	20.673	20.52	20.948	20.642	20.418	20.547
Meta_496	LPA 18:2_sn2	Lipid	Glycerophospholipid (lysophosphatidic acid)	HMDB0007856	-0.23	0.207749775729291	0.207749775729291	0.673737508416222	unchanged	16.884	17.189	17.329	17.797	17.308	17.64	17.57	17.652	18.026	17.616	17.255	17.408
Meta_498	LPA 18:1_sn2	Lipid	Glycerophospholipid (lysophosphatidic acid)	HMDB0007855	0.0985000000000014	0.280862777188874	0.280862777188874	0.590950416151206	unchanged	19.547	19.592	19.722	19.6	19.567	19.719	19.389	19.324	19.875	19.531	19.518	19.519
Meta_5	Glycolic Acid	Carbohydrate	Glyoxylate and dicarboxylate metabolism	HMDB0000115	0.228833333333334	0.111361378699518	0.111361378699518	0.829551759952303	unchanged	15.766	16.437	16.081	15.613	15.945	15.996	15.845	15.747	15.634	15.599	15.886	15.754
Meta_50	Ketoisovaleric Acid	Amino Acid	Leucine, Isoleucine and Valine Metabolism	HMDB0000019	0.0698333333333334	0.700913021258802	0.700913021258802	0.218798465467449	unchanged	15.643	15.397	15.726	15.704	15.587	15.675	15.155	15.654	15.104	15.525	15.655	16.22
Meta_501	LPA 18:0_sn1	Lipid	Glycerophospholipid (lysophosphatidic acid)	HMDB0007854	-0.086666666666666	0.407443131263345	0.407443131263345	0.490764105122526	unchanged	20.07	20.057	19.752	19.683	19.766	19.822	19.779	19.889	20.295	19.847	19.959	19.901
Meta_502	LPA 18:0_sn2	Lipid	Glycerophospholipid (lysophosphatidic acid)	HMDB0007850	-0.34333333333333	0.0896650356184381	0.0896650356184381	0.93418878638855	unchanged	16.541	16.58	16.29	16.409	16.318	16.364	16.426	16.43	17.38	17.121	16.561	16.644
Meta_505	N-Linoleoyl Tyrosine	Lipid	Fatty Acid Metabolism (Fatty amides)	HMDB0241987	-0.151999999999999	0.530186694647044	0.530186694647044	0.401261505960115	unchanged	10.702	11.813	10.807	10.635	11.211	11.785	11.443	11.278	11.236	11.101	11.254	11.553
Meta_508	LPA 19:1_sn2	Lipid	Glycerophospholipid (lysophosphatidic acid)		-0.360833333333332	0.482093315182778	0.482093315182778	0.373577782272187	unchanged	10.372	10.724	9.048	10.957	9.759	10.565	10.959	9.922	11.691	11.047	8.981	10.99
Meta_509	Dihomo-Linolenoylcarnitine (C20:3n6)	Lipid	Fatty Acid Metabolism (Acyl Carnitine)		0.527833333333334	0.424721712935906	0.424721712935906	0.462849985144375	unchanged	9.436	9.35	9.439	9.571	11.403	11.08	11.333	7.778	8.637	9.739	10.207	9.418
Meta_51	3-Methyl-2-Oxobutyrate	Amino Acid	Leucine, Isoleucine and Valine Metabolism	HMDB0000019	0.00416666666666998	0.973753467362145	0.973753467362145	0.0146229957990734	unchanged	18.911	18.78	18.894	18.953	19.014	18.977	18.699	19.064	18.552	18.871	18.951	19.367
Meta_512	5-O-Methylvisammioside	Xenobiotics	Natural Product/Food/Plant		-0.202000000000002	0.314387950203592	0.314387950203592	0.572257647585772	unchanged	16.228	16.495	16.565	16.17	16.391	16.494	16.59	16.331	16.533	16.851	17.241	16.009
Meta_514	LPA 20:4_sn2	Lipid	Glycerophospholipid (lysophosphatidic acid)	HMDB0114742	-0.230666666666666	0.288080245423037	0.288080245423037	0.554673117795996	unchanged	13.686	13.765	13.994	14.512	13.592	13.829	13.988	13.785	14.599	14.439	14.304	13.647
Meta_515	LPA 20:4_sn1	Lipid	Glycerophospholipid (lysophosphatidic acid)	HMDB0114742	-0.181833333333334	0.296773335529824	0.296773335529824	0.544764383079523	unchanged	17.126	17.247	17.396	17.84	17.019	17.367	17.392	17.099	17.865	17.694	17.698	17.338
Meta_521	LPE P-18:0	Lipid	Glycerophospholipid (lysophosphatidylethanolamine)	HMDB0240598	-0.188499999999998	0.299151808901154	0.299151808901154	0.596270591077902	unchanged	16.829	17.235	16.736	16.982	16.956	16.726	16.717	17.153	17.504	17.397	17.23	16.594
Meta_522	LPE O-18:1	Lipid	Glycerophospholipid (lysophosphatidylethanolamine)		0.168166666666666	0.317075259916633	0.317075259916633	0.523366416833124	unchanged	12.568	13.114	13.069	12.939	12.471	12.826	12.366	12.689	12.646	12.76	13.146	12.371
Meta_526	LPE 18:3_sn2	Lipid	Glycerophospholipid (lysophosphatidylethanolamine)	HMDB0011478	0.109	0.666094565754382	0.666094565754382	0.235255359786617	unchanged	14.506	14.997	14.678	14.604	14.609	15.007	14.538	14.76	14.836	14.766	13.604	15.243
Meta_527	LPE 18:2_sn1	Lipid	Glycerophospholipid (lysophosphatidylethanolamine)	HMDB0011507	-0.130666666666666	0.506367216618625	0.506367216618625	0.379149124083826	unchanged	19.183	19.203	19.474	19.056	19.295	19.592	19.623	19.703	19.46	19.223	18.717	19.861
Meta_528	LPE 18:1_sn1	Lipid	Glycerophospholipid (lysophosphatidylethanolamine)	HMDB0011505	-0.0321666666666651	0.817622616693388	0.817622616693388	0.149676929734322	unchanged	17.477	17.668	17.914	17.713	17.624	17.954	17.805	18.036	17.632	17.377	17.592	18.101
Meta_529	LPA 22:6	Lipid	Glycerophospholipid (lysophosphatidic acid)	HMDB0114755	0.221833333333333	0.361027206084623	0.361027206084623	0.538608071765742	unchanged	16.706	16.667	17.015	17.423	16.811	16.935	16.664	15.948	17.349	17.101	16.656	16.508
Meta_53	Caproic Acid (C6:0)/4-methylvaleric acid	Lipid	Medium Chain Fatty Acid	HMDB0000535	-0.152166666666666	0.544074503948741	0.544074503948741	0.324437343699641	unchanged	14.615	14.123	14.143	14.675	14.39	13.383	14.037	14.677	13.94	14.302	14.868	14.418
Meta_535	LPE O-20:4	Lipid	Glycerophospholipid (lysophosphatidylethanolamine)		-0.275499999999999	0.129153998636452	0.129153998636452	0.834672438924046	unchanged	14.201	14.601	14.146	14.24	14.372	14.018	14.131	14.458	14.865	14.841	14.794	14.142
Meta_538	LPC 16:1_sn1	Lipid	Glycerophospholipid (lysophosphatidylcholine)	HMDB0010383	-0.229333333333333	0.057326413470843	0.057326413470843	1.05313185431495	unchanged	13.074	12.876	13.173	12.511	12.953	12.856	13.045	13.176	13.206	13.148	13.17	13.074
Meta_540	LPC 16:0_sn1	Lipid	Glycerophospholipid (lysophosphatidylcholine)	HMDB0010382	0.0466666666666669	0.480607328664709	0.480607328664709	0.381139219465332	unchanged	24.512	24.386	24.347	24.265	24.366	24.406	24.316	24.148	24.503	24.272	24.469	24.294
Meta_541	Taurohyodeoxycholic Acid	Lipid	Bile Acid, taurine conjungate		0.00466666666666704	0.993662438444235	0.993662438444235	0.0210080294610212	unchanged	14.831	12.851	13.708	12.781	14.28	13.782	15.225	13.83	11.952	13.179	14.619	13.4
Meta_542	LPE 20:5_sn1	Lipid	Glycerophospholipid (lysophosphatidylethanolamine)	HMDB0011519	0.235166666666666	0.363430890749024	0.363430890749024	0.499462656833235	unchanged	14.412	14.758	14.366	14.733	14.345	15.12	14.34	14.433	14.528	14.412	13.503	15.107
Meta_543	LPE 20:5_sn2	Lipid	Glycerophospholipid (lysophosphatidylethanolamine)	HMDB0011519	-0.0271666666666679	0.934155011005994	0.934155011005994	0.0305213771678375	unchanged	12.718	13.482	13.446	14.413	13.338	13.41	13.823	14.332	12.982	13.552	12.765	13.516
Meta_544	LPE 20:4_sn1	Lipid	Glycerophospholipid (lysophosphatidylethanolamine)	HMDB0011518	0.211	0.075297007567809	0.075297007567809	0.927800109121747	unchanged	14.88	15.07	15.186	14.991	15.073	15.231	15.02	14.894	14.578	14.623	14.92	15.13
Meta_545	LPE 20:4_sn2	Lipid	Glycerophospholipid (lysophosphatidylethanolamine)	HMDB0011487	0.164000000000001	0.333692668338727	0.333692668338727	0.539668565212165	unchanged	19.246	19.158	19.477	19.207	19.055	19.519	19.174	18.952	19.069	18.842	18.874	19.767
Meta_548	LPC 17:1_(1)	Lipid	Glycerophospholipid (lysophosphatidylcholine)		0.000833333333332575	0.995204017922179	0.995204017922179	0.00300485230276495	unchanged	17.318	17.08	17.179	17.036	17.013	17.201	17.197	17.068	17.584	16.934	16.712	17.327
Meta_55	Prolinamide	Xenobiotics	Natural Product/Food/Plant	HMDB0253910	0.0116666666666667	0.9316797911696	0.9316797911696	0.0690158410745207	unchanged	14.732	14.203	13.996	14.204	14.362	14.034	14.353	14.444	14.127	14.383	13.968	14.186
Meta_551	Taurocholic Acid	Lipid	Bile Acid, taurine conjungate	HMDB0000036	1.0365	0.0979531198041264	0.0979531198041264	0.902452475329501	unchanged	16.808	17.044	15.645	15.37	16.364	16.214	17.296	13.774	14.886	15.628	14.911	14.731
Meta_552	Taurohyocholic Acid	Lipid	Bile Acid, taurine conjungate	HMDB0258742	-0.3025	0.475905915446527	0.475905915446527	0.378418048831497	unchanged	14.843	15.607	14.682	14.509	14.967	14.964	16.877	14.2	14.98	15.484	15.014	14.832
Meta_56	L-Norvaline	Amino Acid	Other Amino Acid Metabolism	HMDB0013716	0.142833333333336	0.14821875305794	0.14821875305794	0.755344315790845	unchanged	18.427	18.258	18.445	18.338	18.698	18.623	18.217	18.478	18.238	18.296	18.173	18.53
Meta_560	LPE 22:5_(1)	Lipid	Glycerophospholipid (lysophosphatidylethanolamine)	HMDB0011524	0.223166666666666	0.402756119134049	0.402756119134049	0.457076990223372	unchanged	15.081	15.316	15.728	15.241	15.119	15.987	15.281	14.952	15.061	14.805	14.872	16.162
Meta_561	LPE 22:4_sn2	Lipid	Glycerophospholipid (lysophosphatidylethanolamine)	HMDB0011493	0.0150000000000006	0.90861254363842	0.90861254363842	0.0527122943513606	unchanged	15.177	15.071	15.067	14.836	14.928	15.066	15.04	14.918	15.472	14.804	14.669	15.152
Meta_564	LPC 20:5_sn1	Lipid	Glycerophospholipid (lysophosphatidylcholine)	HMDB0010397	-0.286000000000001	0.266644931124464	0.266644931124464	0.605144794283997	unchanged	17.412	18.058	17.187	18.138	17.488	18.179	18.029	17.881	18.66	18.338	17.542	17.728
Meta_565	LPC 20:5_sn2	Lipid	Glycerophospholipid (lysophosphatidylcholine)	HMDB0010397	-0.615499999999999	0.0934008392422844	0.0934008392422844	0.885401397347643	unchanged	12.273	13.141	13.159	14.408	12.972	12.871	13.906	14.158	13.762	13.783	13.789	13.119
Meta_568	LPC 20:2_sn1	Lipid	Glycerophospholipid (lysophosphatidylcholine)	HMDB0010392	-0.155166666666666	0.262620449605195	0.262620449605195	0.627290002195207	unchanged	18.485	18.538	18.467	18.705	18.353	18.854	18.758	18.896	19.139	18.534	18.546	18.46
Meta_57	L-Proline	Amino Acid	Urea cycle; Arginine and Proline Metabolism	HMDB0000162	-0.126999999999999	0.359074906618694	0.359074906618694	0.498962725333456	unchanged	19.686	19.749	20.412	19.765	19.97	19.992	20.238	19.825	20.243	19.954	20.153	19.923
Meta_571	LPC 20:0_sn2	Lipid	Glycerophospholipid (lysophosphatidylcholine)	HMDB0010390	-1.15183333333333	0.0913344156494704	0.0913344156494704	0.90489420210958	unchanged	12.985	12.516	12.973	15.503	15.135	15.059	15.324	14.514	15.767	15.44	14.963	15.074
Meta_572	LPC 20:0_sn1	Lipid	Glycerophospholipid (lysophosphatidylcholine)	HMDB0010390	-0.0518333333333345	0.620898511919793	0.620898511919793	0.261033024041483	unchanged	19.584	19.508	19.307	19.591	19.452	19.66	19.515	19.307	19.816	19.838	19.491	19.446
Meta_576	LPC 22:6_sn2	Lipid	Glycerophospholipid (lysophosphatidylcholine)	HMDB0010404	0.173166666666667	0.39490649636734	0.39490649636734	0.504455801400771	unchanged	21.709	21.485	21.789	22.126	21.603	21.758	21.519	20.936	22.124	21.849	21.689	21.314
Meta_578	LPI 16:0	Lipid	Glycerophospholipid (lysophosphatidylinositiol)	HMDB0061695	-0.178166666666666	0.432696025849158	0.432696025849158	0.436083160523948	unchanged	11.626	12.042	11.926	11.927	11.548	11.903	12.039	11.836	12.727	12.391	11.449	11.599
Meta_58	Succinic Acid	Carbohydrate	Citrate cycle (TCA cycle)	HMDB0000254	0.0206666666666671	0.9235314658476	0.9235314658476	0.0238846310999802	unchanged	17.097	17.43	17.162	17.063	17.226	17.691	17	17.663	16.737	17.126	17.081	17.938
Meta_582	Bilirubin (Z,Z)	Cofactors and Vitamins	Hemoglobin and Porphyrin Metabolism	HMDB0000054	-0.459166666666668	0.471626685813407	0.471626685813407	0.439489011109029	unchanged	14.394	14.329	13.894	10.857	13.483	14.407	14.711	14.5	13.544	13.576	14.234	13.554
Meta_583	Bilirubin (E,E)	Cofactors and Vitamins	Hemoglobin and Porphyrin Metabolism	HMDB0240584	-0.302999999999999	0.543740540643924	0.543740540643924	0.348739026568868	unchanged	13.078	13.019	12.516	12.456	10.335	13.293	13.304	12.999	12.45	12.369	12.992	12.401
Meta_584	LPI 18:2	Lipid	Glycerophospholipid (lysophosphatidylinositiol)	HMDB0240597	-0.293333333333333	0.325649124981178	0.325649124981178	0.545885425973068	unchanged	14.669	14.7	14.734	15.044	14.817	14.793	15.09	14.909	16.096	15.554	14.441	14.427
Meta_587	LPC 24:5	Lipid	Glycerophospholipid (lysophosphatidylcholine)		-0.124666666666666	0.407233866720686	0.407233866720686	0.432981088303725	unchanged	12.91	13.085	13.069	13.711	12.759	13.085	13.26	13.139	13.095	13.302	13.176	13.395
Meta_588	LPC 24:4	Lipid	Glycerophospholipid (lysophosphatidylcholine)		-0.2355	0.0725481409153618	0.0725481409153618	0.935356427049177	unchanged	13.153	13.057	13.006	13.421	12.934	13.156	13.227	13.304	13.695	13.192	13.584	13.138
Meta_59	2-Hydroxy-2-methylbutyric acid	Lipid	Fatty Acid, Monohydroxy	HMDB0001987	-0.0679999999999978	0.75686414882693	0.75686414882693	0.194366947572947	unchanged	16.412	16.962	17.236	16.369	16.035	16.837	16.738	16.499	16.653	16.345	16.994	17.03
Meta_593	Glutathione Disulfide (GSSG)	Amino Acid	Glutathione Metabolism	HMDB0003337	0.0519999999999996	0.854245958563855	0.854245958563855	0.119010625931248	unchanged	13.905	13.176	13.49	14.83	14.421	13.931	13.566	14.374	14.038	13.756	13.696	14.011
Meta_594	Heme	Cofactors and Vitamins	Hemoglobin and Porphyrin Metabolism	HMDB0003178	1.07583333333333	0.46361306700796	0.46361306700796	0.432894321925223	unchanged	14.094	12.144	13.553	19.71	18.296	12.581	13.717	16.103	14.511	12.603	13.59	13.399
Meta_598	LPC 26:1	Lipid	Glycerophospholipid (lysophosphatidylcholine)	HMDB0029220	-0.0556666666666672	0.579408949061141	0.579408949061141	0.303530062986813	unchanged	12.707	12.519	12.418	12.587	12.678	12.274	12.383	12.511	12.646	12.709	12.832	12.436
Meta_60	2-Hydroxyisovaleric acid	Amino Acid	Leucine, Isoleucine and Valine Metabolism	HMDB0000407	-0.143833333333333	0.345015889782989	0.345015889782989	0.537621847345792	unchanged	20.159	20.34	20.565	19.889	19.823	20.353	20.384	20.114	20.328	20.076	20.581	20.509
Meta_600	NAGlySer 15:0/17:0	Lipid	N-acyl glycine serine		-0.741666666666667	0.368322900845085	0.368322900845085	0.558015319042478	unchanged	11.58	12.817	9.895	8.774	13.011	12.465	11.162	12.338	12.654	11.332	13.077	12.429
Meta_603	SM 33:1;O2|SM 17:1;O2/16:0	Lipid	Sphingolipid Metabolism		0.184000000000001	0.256938126015801	0.256938126015801	0.643726597175153	unchanged	18.691	18.451	18.45	18.665	18.721	18.654	18.532	18.13	18.656	18.49	18.815	17.905
Meta_604	SM 34:2;O2|SM 18:2;O2/16:0	Lipid	Sphingolipid Metabolism	HMDB0240638	-0.0526666666666635	0.724950794007768	0.724950794007768	0.221737353672349	unchanged	20.018	20.042	20.294	19.988	20.139	20.334	20.092	20.024	20.378	20.061	20.737	19.839
Meta_605	SM 34:1;O2|SM 18:1;O2/16:0	Lipid	Sphingolipid Metabolism	HMDB0010169	-0.0843333333333334	0.51520508052998	0.51520508052998	0.372456702825816	unchanged	21.23	21.24	21.031	20.914	21.082	20.904	21.249	21.049	21.203	21.166	21.524	20.716
Meta_606	SM 34:0;O2	Lipid	Sphingolipid Metabolism		-0.143166666666669	0.247034901002155	0.247034901002155	0.636412538751274	unchanged	17.877	17.976	17.778	17.725	17.851	17.669	18.161	18.073	17.895	18.165	17.953	17.488
Meta_609	PE 34:2|PE 16:0_18:2	Lipid	Glycerophospholipid (phosphatidylethanolamine)	HMDB0008928	0.369	0.320524348564465	0.320524348564465	0.552080726964593	unchanged	12.898	12.814	13.059	12.983	13.372	13.723	13.044	13.329	12.243	12.418	11.755	13.846
Meta_611	PC 31:0	Lipid	Glycerophospholipid (phosphatidylcholine)	HMDB0007935	0.232999999999999	0.0720370634366469	0.0720370634366469	0.936627032925465	unchanged	15.512	15.23	15.411	15.033	15.455	15.206	15.436	15.198	14.853	14.95	15.09	14.922
Meta_612	PC 32:3	Lipid	Glycerophospholipid (phosphatidylcholine)		-0.807333333333332	0.293949850442172	0.293949850442172	0.628186975318379	unchanged	10.311	9.759	10.421	10.537	10.313	10.858	7.96	12.432	11.359	11.301	12.522	11.469
Meta_613	SM 36:2;O2|SM 18:2;O2/18:0	Lipid	Sphingolipid Metabolism	HMDB0240631	-0.157999999999999	0.410526719059088	0.410526719059088	0.476438720364633	unchanged	15.961	15.842	15.711	15.702	15.998	15.715	15.998	15.876	16.057	15.921	16.663	15.362
Meta_618	PE 36:4|PE 16:0_20:4	Lipid	Glycerophospholipid (phosphatidylethanolamine)	HMDB0008937	1.04466666666667	0.0505592159515988	0.0505592159515988	1.06206317210314	unchanged	12.123	11.936	12.444	12.626	12.496	12.874	11.626	11.515	11.337	11.167	9.736	12.85
Meta_619	LNAPE 18:2/N-18:1	Lipid	Glycerophospholipid ( N-acyl-lysophosphatidylethanolamines)		0.017833333333332	0.937363825840851	0.937363825840851	0.00350147840562624	unchanged	11.755	11.772	11.896	11.34	11.459	11.795	10.911	11.987	11.408	11.732	12.33	11.542
Meta_62	2-Hydroxyvaleric acid	Amino Acid	Leucine, Isoleucine and Valine Metabolism	HMDB0001863	0.0261666666666667	0.911508949730969	0.911508949730969	0.0345770910974004	unchanged	16.183	15.903	15.695	14.877	16.022	15.914	15.71	15.314	16.094	15.622	16.122	15.575
Meta_620	LNAPE 18:2/N-18:0	Lipid	Glycerophospholipid ( N-acyl-lysophosphatidylethanolamines)		-0.0316666666666663	0.563154913613859	0.563154913613859	0.329599301944139	unchanged	14.081	14.189	14.127	13.958	14.12	14.145	14.234	13.945	14.185	14.107	14.188	14.151
Meta_621	PE 36:2|PE 18:0_18:2	Lipid	Glycerophospholipid (phosphatidylethanolamine)	HMDB0008994	-0.168833333333334	0.673524729769319	0.673524729769319	0.235926190493277	unchanged	13.872	13.827	14.193	13.955	14.411	14.398	14.724	15.048	13.856	13.976	12.843	15.222
Meta_63	Aminomalonic Acid	Amino Acid	Other Amino Acid Metabolism	HMDB0001147	-0.137333333333332	0.36919573638609	0.36919573638609	0.535086542343935	unchanged	14.498	14.619	14.347	14.33	14.657	14.891	14.415	15.003	14.471	14.557	14.622	15.098
Meta_630	PC 34:3|PC 16:1_18:2	Lipid	Glycerophospholipid (phosphatidylcholine)	HMDB0008006	-0.180499999999999	0.318229987776007	0.318229987776007	0.595023924524721	unchanged	18.967	19.17	19.336	18.821	19.014	19.178	19.167	19.485	19.125	18.643	19.694	19.455
Meta_631	PC 34:2|PC 16:1_18:1	Lipid	Glycerophospholipid (phosphatidylcholine)	HMDB0008005	0.0195000000000007	0.788150612466301	0.788150612466301	0.12804868819505	unchanged	22.571	22.676	22.586	22.531	22.694	22.692	22.665	22.431	22.733	22.456	22.814	22.534
Meta_632	SM 38:1;O2	Lipid	Sphingolipid Metabolism	HMDB0001348	0.302166666666668	0.390598735281091	0.390598735281091	0.50842815069216	unchanged	16.656	16.757	16.498	16.389	16.963	16.58	16.986	15.119	16.491	16.839	16.924	15.671
Meta_637	PE 38:4|PE 18:0_20:4	Lipid	Glycerophospholipid (phosphatidylethanolamine)	HMDB0009003	1.13866666666667	0.0594902157041376	0.0594902157041376	1.05091042658932	unchanged	12.823	12.404	12.583	12.386	13.008	12.75	12.194	11.711	11.2	11.556	9.521	12.94
Meta_638	PC 35:4|PC 15:0_20:4	Lipid	Glycerophospholipid (phosphatidylcholine)	HMDB0007949	-0.093	0.505064607012718	0.505064607012718	0.382366039210863	unchanged	14.368	14.189	14.446	13.988	14.159	14.595	14.426	14.162	14.298	14.281	14.854	14.282
Meta_64	ALLOTHREONINE	Amino Acid	Glycine, Serine and Threonine Metabolism	HMDB00004041	-0.278833333333333	0.0584416173713098	0.0584416173713098	0.945688258941075	unchanged	13.169	12.987	13.589	13.172	13.343	13.148	13.875	13.61	13.414	13.547	13.499	13.136
Meta_642	PC 35:1	Lipid	Glycerophospholipid (phosphatidylcholine)		-0.032	0.760786241767163	0.760786241767163	0.158832224508968	unchanged	17.464	17.19	17.446	17.174	17.265	17.23	17.484	17.09	17.659	17.147	17.32	17.261
Meta_643	PC 36:5|PC 16:1_20:4	Lipid	Glycerophospholipid (phosphatidylcholine)	HMDB0008015	0.0581666666666685	0.786988357888106	0.786988357888106	0.117457166985533	unchanged	17.308	18.206	17.214	17.261	17.478	18.163	17.553	17.196	17.873	17.639	17.486	17.534
Meta_644	PC 36:4|PC 16:0_20:4	Lipid	Glycerophospholipid (phosphatidylcholine)	HMDB0007982	-0.194166666666668	0.123046475245652	0.123046475245652	0.84905751600482	unchanged	20.836	20.976	20.98	20.817	20.767	20.843	21.082	20.68	21.229	21.053	21.414	20.926
Meta_645	PC 36:4|PC 18:2_18:2	Lipid	Glycerophospholipid (phosphatidylcholine)	HMDB0008138	0.1675	0.193578035070593	0.193578035070593	0.667213027888357	unchanged	19.877	19.938	19.95	19.778	20.194	20.435	19.928	20.035	20.032	19.642	19.74	19.79
Meta_646	Flavin Adenine Dinucleotide	Cofactors and Vitamins	Vitamin B2 Metabolism	HMDB0001248	-0.00483333333333302	0.994185180763211	0.994185180763211	0.0408899419874067	unchanged	6.76	6.086	6.073	7.099	6.961	9.184	6.166	8.349	7.376	5.91	8.222	6.169
Meta_651	PE 40:7|PE 18:1_22:6	Lipid	Glycerophospholipid (phosphatidylethanolamine)	HMDB0009078	-0.105666666666666	0.630164168046876	0.630164168046876	0.268255064907776	unchanged	11.51	11.284	11.735	11.529	11.359	11.668	11.299	11.029	11.505	11.674	12.436	11.776
Meta_654	PC 38:7_2	Lipid	Glycerophospholipid (phosphatidylcholine)		-0.0758333333333336	0.689051738167327	0.689051738167327	0.220533670007543	unchanged	15.015	14.697	14.859	14.493	14.714	14.789	14.827	14.164	15.198	14.917	15.287	14.629
Meta_656	PC 38:6|PC 18:2_20:4	Lipid	Glycerophospholipid (phosphatidylcholine)	HMDB0008147	0.193999999999999	0.0884949657310865	0.0884949657310865	0.868252047321449	unchanged	18.224	18.444	18.167	18.213	18.099	18.625	18.101	17.852	18.252	18.048	18.265	18.09
Meta_657	PC 38:5|PC 18:1_20:4	Lipid	Glycerophospholipid (phosphatidylcholine)	HMDB0008114	-0.0693333333333364	0.616050635959364	0.616050635959364	0.303506563406009	unchanged	17.981	18.31	18.217	17.782	17.929	18.085	18.231	17.799	18.209	17.874	18.523	18.084
Meta_658	PC 38:4|PC 18:0_20:4	Lipid	Glycerophospholipid (phosphatidylcholine)	HMDB0008048	-0.18116666666667	0.146584322891887	0.146584322891887	0.775826836704672	unchanged	20.401	20.583	20.224	20.097	20.199	20.101	20.536	20.208	20.425	20.521	20.765	20.237
Meta_66	L-Homoserine	Amino Acid	Other Amino Acid Metabolism	HMDB0000719	0.0243333333333329	0.90114445881283	0.90114445881283	0.0370442682729555	unchanged	11.281	11.904	11.945	11.235	11.101	11.785	11.571	11.423	11.43	11.074	11.813	11.794
Meta_661	PC 39:5	Lipid	Glycerophospholipid (phosphatidylcholine)		-0.00816666666666777	0.984909610937761	0.984909610937761	0.0326777945350537	unchanged	10.839	11.159	9.81	9.757	10.032	10.8	10.406	10.355	10.934	11.032	10.908	8.811
Meta_667	PC 40:5	Lipid	Glycerophospholipid (phosphatidylcholine)	HMDB0008056	-0.0391666666666666	0.690276120843322	0.690276120843322	0.232999322767231	unchanged	15.972	16.126	16.092	15.729	15.906	15.938	16.165	15.75	15.958	15.841	16.224	16.06
Meta_668	PC 40:4|PC 18:0_22:4	Lipid	Glycerophospholipid (phosphatidylcholine)	HMDB0008054	-0.033666666666667	0.800660693207895	0.800660693207895	0.154840919449339	unchanged	15.968	16.189	15.959	15.601	15.668	15.469	15.975	15.728	15.986	15.714	16	15.653
Meta_669	Eplerenone	Xenobiotics	Drug	HMDB0014838	-0.316666666666668	0.326231463697437	0.326231463697437	0.549102114320234	unchanged	14.035	14.046	14.581	13.928	14.443	14.28	14.654	14.348	14.169	14.926	15.556	13.56
Meta_67	Guanidinoacetic acid	Amino Acid	Creatine Metabolism	HMDB0000128	0.117166666666666	0.263776029948536	0.263776029948536	0.641466621133189	unchanged	16.043	15.51	15.937	15.85	16.099	16.098	15.769	15.824	15.817	15.736	15.793	15.895
Meta_670	PC 42:10|PC 20:4_22:6	Lipid	Glycerophospholipid (phosphatidylcholine)	HMDB0008452	0.248333333333335	0.0764891248203314	0.0764891248203314	0.910904823822752	unchanged	14.274	14.102	13.953	14.031	13.59	14.194	13.595	13.601	14.1	13.8	13.842	13.716
Meta_672	PI 38:4	Lipid	Glycerophospholipid (phosphatidylinositol)	HMDB0009815	-0.0639999999999965	0.718280698298103	0.718280698298103	0.234632079596066	unchanged	16.171	16.623	16.603	16.292	16.519	16.364	16.673	16.807	16.183	15.879	16.783	16.631
Meta_68	L-Valine	Amino Acid	Leucine, Isoleucine and Valine Metabolism	HMDB0000883	-0.0254999999999974	0.78668392590103	0.78668392590103	0.154630697333093	unchanged	22.539	22.157	22.338	22.289	22.719	22.568	22.397	22.512	22.541	22.527	22.377	22.409
Meta_71	2-Hydroxybenzonitrile	Xenobiotics	Chemical		0.2515	0.0562796667333971	0.0562796667333971	0.965953049773325	unchanged	12.237	11.999	12.45	11.955	12.428	12.129	11.829	12.189	11.962	11.901	11.673	12.135
Meta_72	Anthranilate	Amino Acid	Tryptophan Metabolism	HMDB0001123	0.590333333333334	0.0591066414635243	0.0591066414635243	0.971106546437846	unchanged	13.096	12.253	13.012	12.84	12.203	12.413	11.9	13.088	12.062	11.639	11.604	11.982
Meta_73	1H-Benzotriazole	Xenobiotics	Chemical	HMDB0244873	-0.383333333333333	0.431489635189411	0.431489635189411	0.417714512944257	unchanged	9.275	9.151	7.732	9.799	9.268	9.823	10.573	9.332	10.09	9.974	9.236	8.143
Meta_74	L-Threonine	Amino Acid	Glycine, Serine and Threonine Metabolism	HMDB0000167	-0.204666666666665	0.166087900805867	0.166087900805867	0.730130342195791	unchanged	16.606	16.381	16.987	16.414	16.711	16.736	17.048	16.758	17.107	16.885	16.855	16.41
Meta_77	Phenylacetaldehyde	Amino Acid	Phenylalanine Metabolism	HMDB0006236	-0.166666666666668	0.107993819355062	0.107993819355062	0.870813480658076	unchanged	16.02	16.136	16.141	15.851	16.224	15.994	16.408	16.43	16.122	16.042	16.34	16.024
Meta_78	Phenethylamine	Amino Acid	Phenylalanine Metabolism	HMDB0012275	-0.811833333333333	0.113904118065085	0.113904118065085	0.821617321130015	unchanged	10.771	10.844	10.967	10.047	9.176	10.394	11.102	10.971	11.308	12.882	10.539	10.268
Meta_79	Benzoic acid	Xenobiotics	Benzoate Metabolism	HMDB0001870	-0.212000000000003	0.113947142396825	0.113947142396825	0.848032481159533	unchanged	18.608	18.529	18.529	18.301	18.846	18.626	19.04	18.777	18.967	18.611	18.908	18.408
Meta_8	Dimethyl Sulfoxide	Xenobiotics	Chemical	HMDB0002151	-0.0731666666666673	0.611473004098792	0.611473004098792	0.317674244539625	unchanged	14.929	15.337	15.176	14.683	15.105	15.133	15.173	14.862	15.418	14.999	15.448	14.902
Meta_80	Nicotinamide	Cofactors and Vitamins	Nicotinate and Nicotinamide Metabolism	HMDB0001406	-0.133333333333333	0.600035447462964	0.600035447462964	0.272538915321319	unchanged	17.794	17.637	18.029	19.113	18.345	18.238	17.808	18.214	18.367	18.484	18.444	18.639
Meta_81	Taurine	Amino Acid	Methionine, Cysteine, SAM and Taurine Metabolism	HMDB0000251	-0.116833333333336	0.49591990721405	0.49591990721405	0.413541789355509	unchanged	16.229	16.775	16.81	16.531	16.525	16.47	16.151	16.934	16.381	16.719	17.033	16.823
Meta_82	Picolinic Acid	Amino Acid	Tryptophan Metabolism	HMDB0002243	-0.0453333333333337	0.771433220953057	0.771433220953057	0.197608990094281	unchanged	15.599	15.93	15.714	15.123	15.82	15.678	15.806	15.623	15.413	15.436	16.042	15.816
Meta_83	5-Methylcytosine	Nucleotide	Pyrimidine Metabolism, Cytidine containing	HMDB0002894	-1.12733333333333	0.454482198900053	0.454482198900053	0.410747938534585	unchanged	11.704	16.996	12.271	13.162	13.182	17.374	17.478	13.092	12.556	17.237	13.092	17.998
Meta_84	1-Methylcytosine	Nucleotide	Pyrimidine Metabolism, Cytidine containing	HMDB0243939	-0.284500000000001	0.174248752455324	0.174248752455324	0.726211507857168	unchanged	16.605	17.059	17.29	17.298	17.522	17.412	17.583	17.579	17.144	17.248	17.26	18.079
Meta_85	Methylhistamine	Amino Acid	Histidine Metabolism	HMDB0000898	-0.704833333333333	0.0716008854455456	0.0716008854455456	0.998169301015343	unchanged	17.173	17.478	16.895	17.22	16.872	16.935	16.448	17.855	18.235	18.339	17.476	18.449
Meta_86	4-Hydroxy-6-Methylpyran-2-One	Xenobiotics	Natural Product/Food/Plant		-0.349166666666665	0.212162538394079	0.212162538394079	0.739915193905163	unchanged	13.33	14.228	12.506	12.994	13.501	13.537	13.526	13.844	13.924	13.377	13.654	13.866
Meta_87	4-Imidazoleacetic Acid	Amino Acid	Histidine Metabolism	HMDB0002024	0.138166666666667	0.594794820139867	0.594794820139867	0.316513820512028	unchanged	14.099	14.125	14.259	14.14	13.785	13.889	13.598	12.878	14.217	14.13	14.403	14.242
Meta_89	Itaconic Acid	Carbohydrate	Citrate cycle (TCA cycle)	HMDB0002092	0.0776666666666657	0.639727995152422	0.639727995152422	0.278724945132872	unchanged	15.891	16.059	16.145	16.222	15.58	16.18	16.094	15.421	16.133	15.756	15.926	16.281
Meta_9	Pyridine	Xenobiotics	Chemical	HMDB0000926	-0.0126666666666679	0.946666847435905	0.946666847435905	0.0670978700307479	unchanged	14.076	14.418	13.951	13.738	14.198	14.428	14.504	13.93	14.632	13.799	14.217	13.803
Meta_90	Citraconic Acid	Lipid	Fatty Acid, Dicarboxylate	HMDB0000634	0.0978333333333339	0.283832065049319	0.283832065049319	0.539976218659262	unchanged	15.301	15.419	15.328	14.981	15.174	15.281	15.034	15.276	15.258	15.059	14.965	15.305
Meta_91	4-methyl-2-oxopentanoate	Amino Acid	Leucine, Isoleucine and Valine Metabolism	HMDB0000695	0.12166666666667	0.583239411115263	0.583239411115263	0.315491479001719	unchanged	20.149	19.354	20.213	20.091	20.161	20.266	19.564	20.028	19.405	19.88	20.109	20.518
Meta_92	3-Methyl-2-Oxovaleric Acid	Amino Acid	Leucine, Isoleucine and Valine Metabolism	HMDB0000491	0.0971666666666664	0.5522741397815	0.5522741397815	0.337000062589551	unchanged	19.66	19.189	19.708	19.474	19.59	19.7	19.204	19.406	19.077	19.399	19.662	19.99
Meta_93	Heptanoic Acid (C7:0)	Lipid	Medium Chain Fatty Acid	HMDB0000666	-0.0606666666666662	0.567191570431471	0.567191570431471	0.312514908451056	unchanged	11.235	11.55	11.821	11.578	11.528	11.315	11.665	11.549	11.489	11.374	11.543	11.771
Meta_94	Pyroglutamic Acid	Amino Acid	Glutathione Metabolism	HMDB0000267	-0.165333333333333	0.261403710282858	0.261403710282858	0.63648950142005	unchanged	16.808	16.988	17.226	16.697	17.11	17.3	17	16.867	17.48	17.125	17.456	17.193
Meta_97	Methylsuccinic Acid	Amino Acid	Leucine, Isoleucine and Valine Metabolism	HMDB0001844	-0.218999999999999	0.46171640278865	0.46171640278865	0.405792378106313	unchanged	13.451	12.645	12.554	13.243	12.939	13.482	12.823	13.121	13.805	13.816	13.626	12.437
Meta_98	Glutarate (C5-DC)	Lipid	Fatty Acid, Dicarboxylate	HMDB0000661	-0.288499999999999	0.262239000402651	0.262239000402651	0.63414217421169	unchanged	15.082	14.898	15.13	15.009	15.545	15.693	14.836	15.49	16.24	15.664	15.11	15.748
Meta_99	Ethylmalonic acid	Lipid	Medium Chain Fatty Acid	HMDB0000622	-0.197333333333333	0.256073553501846	0.256073553501846	0.662843263495567	unchanged	14.919	14.979	14.387	14.159	14.941	14.659	14.865	15.036	14.716	14.545	15.068	14.998
Meta_101	TRANS-CINNAMATE	Amino Acid	Phenylalanine Metabolism	HMDB0000930	6.07083333333333	0.000353376927024666	0.000353376927024666	1.6023301998399	up	15.965	14.877	15.188	16.176	15.764	15.935	11.48	6.629	10.088	8.387	11.582	9.314
Meta_112	Malic Acid	Carbohydrate	Citrate cycle (TCA cycle)	HMDB0000156	0.380833333333335	0.041814379148612	0.041814379148612	1.03399600826362	up	19.388	19.413	20.004	19.502	19.478	19.677	18.809	19.109	19.034	19.354	19.132	19.739
Meta_12	Pyruvic Acid	Carbohydrate	Glycolysis, Gluconeogenesis, and Pyruvate Metabolism	HMDB0000243	0.257666666666665	0.041592380114406	0.041592380114406	1.0220786372968	up	17.369	17.324	17.511	17.219	17.668	17.657	17.182	16.877	17.147	17.179	17.409	17.408
Meta_120	Trigonelline (N'-Methylnicotinate)	Cofactors and Vitamins	Nicotinate and Nicotinamide Metabolism	HMDB0000875	0.861333333333334	0.00029567854147249	0.00029567854147249	1.57131080001654	up	15.247	15.618	15.67	15.18	15.689	15.86	14.707	14.772	14.655	14.599	14.784	14.579
Meta_131	Stachydrine	Xenobiotics	Natural Product/Food/Plant	HMDB0004827	2.53433333333333	2.09365068985381e-11	2.09365068985381e-11	1.71693940992457	up	17.454	17.764	17.779	17.673	17.549	17.738	15.115	14.976	15.008	15.08	15.353	15.219
Meta_132	Oxoglutaric Acid	Carbohydrate	Citrate cycle (TCA cycle)	HMDB0000208	0.649333333333335	9.77136142017079e-05	9.77136142017079e-05	1.59215811823033	up	18.598	18.535	18.804	18.267	18.675	18.695	17.857	17.824	17.973	18.054	18.008	17.962
Meta_133	4-Guanidinobutanoate	Amino Acid	Urea cycle; Arginine and Proline Metabolism	HMDB0003464	3.19416666666667	0.000273641695514755	0.000273641695514755	1.58319542408939	up	14.423	14.522	14.163	13.96	14.74	14.961	10.722	10.849	10.43	11.863	10.677	13.063
Meta_146	2,6-dihydroxybenzoic acid	Xenobiotics	Chemical	HMDB0013676	7.2	0.000232869194111255	0.000232869194111255	1.59234183613494	up	15.531	14.596	15.559	14.646	15.99	16.385	10.346	10.65	6.455	5.895	9.588	6.573
Meta_155	Valerylglycine	Lipid	Fatty Acid Metabolism (Acyl glycines)	HMDB0000927	0.537333333333335	0.0122937480763501	0.0122937480763501	1.21281806456534	up	16.438	15.461	16.187	15.846	16.153	16.127	15.29	15.807	15.265	15.453	15.341	15.832
Meta_158	Homostachydrine	Xenobiotics	Natural Product/Food/Plant	HMDB0004827	4.058	1.6520645581708e-09	1.6520645581708e-09	1.70464162080919	up	16.345	16.918	16.878	16.17	16.345	16.915	12.743	12.856	12.396	12.133	12.501	12.594
Meta_159	Pimelate (C7-DC)	Lipid	Fatty Acid, Dicarboxylate	HMDB0000857	0.456333333333333	0.0104034506173939	0.0104034506173939	1.18595788728138	up	14.439	14.514	14.487	14.039	14.836	14.634	13.693	14.165	13.909	13.923	14.168	14.353
Meta_169	Ala-Ala	Peptide	Dipeptide	HMDB0003459	1.4725	0.0378841167422833	0.0378841167422833	1.10373893423351	up	11.854	10.592	12.301	11.517	11.718	11.369	9.942	8.186	12.003	10.585	10.47	9.33
Meta_170	N6-Methyllysine	Amino Acid	Lysine Metabolism	HMDB0002038	1.2135	2.75194845810508e-06	2.75194845810508e-06	1.64343095443119	up	15.218	15.706	15.173	15.111	15.144	15.425	13.848	14.057	14.246	14.054	14.057	14.234
Meta_171	L-Beta-homolysine	Amino Acid	Other Amino Acid Metabolism		0.424999999999997	0.0468045258063057	0.0468045258063057	1.09056733109142	up	16.977	16.189	17.008	16.88	17.404	17.019	16.35	16.353	16.472	16.627	16.504	16.621
Meta_174	Phenylpyruvic Acid	Amino Acid	Phenylalanine Metabolism	HMDB0000205	3.3605	0.000184958624094067	0.000184958624094067	1.59438871633973	up	13.591	12.507	14.376	11.874	14.265	13.776	10.544	10.257	9.606	9.602	10.018	10.199
Meta_178	3-(2-Hydroxyphenyl)propanoic acid	Amino Acid	Phenylalanine Metabolism	HMDB0033752	1.0015	0.00335402936102395	0.00335402936102395	1.34536573942669	up	14.298	15.04	14.211	14.803	14.937	15.609	13.802	14.073	13.443	13.518	13.815	14.238
Meta_18	Glycerol	Lipid	Glycerolipid and Phospholipid Metabolism	HMDB0000131	0.662999999999999	0.0168214828170184	0.0168214828170184	1.22140532704849	up	15.065	15.229	15.046	14.773	15.04	14.884	14.562	14.338	14.181	13.494	14.777	14.707
Meta_194	N-Acetylleucine	Amino Acid	Leucine, Isoleucine and Valine Metabolism	HMDB0011756	1.37416666666667	0.000459001265650136	0.000459001265650136	1.47961323455489	up	12.63	12.2	13.45	12.967	13.42	13.336	11.566	11.589	11.618	11.254	11.337	12.394
Meta_195	N-Acetylisoleucine	Amino Acid	Leucine, Isoleucine and Valine Metabolism	HMDB0061684	1.4805	6.9922802808752e-05	6.9922802808752e-05	1.56905862995517	up	10.86	9.816	10.799	9.95	10.364	10.39	8.716	8.836	8.859	9.064	8.415	9.406
Meta_202	N-Alpha-Acetylornithine	Amino Acid	Urea cycle; Arginine and Proline Metabolism	HMDB0003357	4.504	1.08524965696405e-08	1.08524965696405e-08	1.70863851722341	up	14.743	15.027	14.992	14.538	14.971	15.017	10.354	10.501	10.586	9.754	10.212	10.857
Meta_205	N-Formylmethionine	Amino Acid	Methionine, Cysteine, SAM and Taurine Metabolism	HMDB0001015	0.609500000000001	0.0445550922696896	0.0445550922696896	1.02098683522038	up	13.084	12.548	12.548	13.118	13.565	13.876	12.267	13.064	12.112	12.524	12.388	12.727
Meta_209	Hippuric acid	Unclassified	Unclassified		6.95216666666667	3.23716690881994e-08	3.23716690881994e-08	1.69518531791823	up	17.071	16.635	15.971	16.647	16.836	17.744	8.811	10.137	9.848	10.724	9.014	10.657
Meta_219	Undecylenic Acid (C11:1n1)	Lipid	Medium Chain Fatty Acid	HMDB0033724	0.979166666666666	0.000160085551508224	0.000160085551508224	1.55440458878979	up	11.92	12.063	12.01	11.778	11.948	11.468	11.17	10.926	10.539	11.33	10.602	10.745
Meta_226	Azelaic acid	Lipid	Medium Chain Fatty Acid	HMDB0000784	0.848166666666668	0.00983393211745611	0.00983393211745611	1.2822502998911	up	12.686	12.036	12.63	12.489	12.841	12.532	11.021	11.107	11.811	12.161	11.686	12.339
Meta_227	Azelate (C9-DC)	Lipid	Fatty Acid, Dicarboxylate	HMDB0000784	0.461000000000002	0.02059230728977	0.02059230728977	1.15833267082011	up	17.282	16.738	17.096	17.101	17.526	17.133	16.443	16.223	16.737	17.089	16.686	16.932
Meta_230	Indoleacrylic Acid	Amino Acid	Tryptophan Metabolism	HMDB0000734	3.20816666666667	0.000206996458921051	0.000206996458921051	1.50669669734285	up	12.059	10.26	11.937	10.747	12.362	12.129	7.897	8.794	9.838	7.188	7.379	9.149
Meta_232	Catechol Sulfate	Xenobiotics	Benzoate Metabolism	HMDB0059724	7.02816666666667	0.000136742747874041	0.000136742747874041	1.56475518787154	up	15.099	13.073	14.972	14.673	16.353	16.783	9.552	6.705	6.345	5.565	9.631	10.986
Meta_233	N-Acetylglutamine	Amino Acid	Alanine, Aspartate and Glutamate Metabolism	HMDB0006029	0.793333333333333	0.0089848820165481	0.0089848820165481	1.2609934700301	up	13.681	13.214	14.448	13.731	14.401	14.043	13.163	12.453	13.45	13.202	13.119	13.371
Meta_235	Gly-Ile	Peptide	Dipeptide	HMDB0028844	1.88283333333333	0.00719090287772897	0.00719090287772897	1.27999472176629	up	9.671	9.763	9.768	10.446	8.402	11.174	9.194	6.677	6.835	8.311	8.273	8.637
Meta_240	N-Acetylglutamate	Amino Acid	Alanine, Aspartate and Glutamate Metabolism	HMDB0001138	0.667166666666667	0.0393229719996796	0.0393229719996796	1.00527984235114	up	13.601	13.241	13.226	12.339	13.389	13.517	11.772	12.741	12.166	12.513	12.957	13.161
Meta_241	3-Indolepropionic Acid	Amino Acid	Tryptophan Metabolism	HMDB0002302	3.16766666666667	0.00457842185432257	0.00457842185432257	1.41807159168438	up	16.853	12.412	16.743	15.952	16.545	16.064	12.881	13.059	12.16	11.89	13.2	12.373
Meta_247	Glucuronate	Carbohydrate	Amino sugar and Nucleotide sugar Metabolism	HMDB0000127	0.432333333333334	0.00336443965424621	0.00336443965424621	1.3627922882021	up	13.377	13.189	13.574	13.175	13.301	13.234	12.994	12.798	12.606	12.76	12.854	13.244
Meta_249	D-Gluconic Acid	Carbohydrate	Pentose phosphate pathway	HMDB0000625	0.718666666666664	0.00594120964730705	0.00594120964730705	1.40825013884476	up	16.292	16.489	16.421	16.318	16.435	16.391	15.602	15.464	15.448	15.811	15.313	16.396
Meta_252	Cyclo(L-Val-L-Pro)	Peptide	Dipeptide	HMDB0240493	1.28666666666667	0.000129138673923217	0.000129138673923217	1.55488527626791	up	11.86	11.836	12.246	12.684	12.141	12.18	11.372	11.098	10.905	11.031	10.571	10.25
Meta_267	Phenylpropionylglycine	Lipid	Fatty Acid Metabolism (Acyl glycines)	HMDB0002042	0.6045	0.00453474139041297	0.00453474139041297	1.30293646862849	up	14.705	14.634	14.954	14.577	15.006	15.211	14.364	14.339	14.175	13.896	13.939	14.747
Meta_268	N-Acetylphenylalanine	Amino Acid	Phenylalanine Metabolism	HMDB0000512	0.574666666666667	0.00578042465771635	0.00578042465771635	1.27525316160772	up	14.707	14.639	14.962	14.539	15.001	15.198	14.37	14.358	14.187	13.902	14.011	14.77
Meta_271	3-Indoxyl Sulfate	Amino Acid	Tryptophan Metabolism	HMDB0000682	1.32716666666667	0.00780278413966236	0.00780278413966236	1.28846285360515	up	17.227	16.362	17.718	17.318	17.238	17.111	15.364	16.802	15.024	15.281	15.676	16.864
Meta_272	5-Hydroxyindole Sulfate	Amino Acid	Tryptophan Metabolism	HMDB0341278	1.1725	0.00767278449195595	0.00767278449195595	1.28673395724686	up	19.6	18.664	19.845	19.514	19.549	19.307	17.723	19.041	17.506	17.824	18.187	19.163
Meta_274	3-Methoxytyrosine	Amino Acid	Tyrosine Metabolism	HMDB0001434	1.04416666666667	0.0258256527157363	0.0258256527157363	1.14191941211274	up	11.541	11.654	12.453	11.424	12.1	11.699	10.925	10.927	11.162	11.175	11.304	9.113
Meta_281	N-Acetylarginine	Amino Acid	Urea cycle; Arginine and Proline Metabolism	HMDB0004620	1.5975	0.00208985288483571	0.00208985288483571	1.49771550138242	up	11.158	11.408	11.088	10.92	11.097	11.333	9.656	8.215	9.856	10.223	9.522	9.947
Meta_323	Tridecanedioic acid	Lipid	Long Chain Fatty Acid	HMDB0002327	0.702500000000001	0.000192649248270636	0.000192649248270636	1.55381264748911	up	13.767	13.671	13.958	14.323	13.936	14.093	13.265	13.288	13.001	13.469	13.189	13.321
Meta_328	Ile-Leu	Peptide	Dipeptide	HMDB0028911	0.666	0.0123726609068449	0.0123726609068449	1.19769223756586	up	10.179	10.108	9.491	10.106	10.096	10.636	9.706	9.344	8.842	9.527	9.969	9.232
Meta_331	Valerylcarnitine (C5)	Amino Acid	Leucine, Isoleucine and Valine Metabolism	HMDB0013128	0.318	0.0186977225317627	0.0186977225317627	1.14740591456697	up	12.821	13.19	12.567	12.874	13.073	12.889	12.929	12.533	12.52	12.51	12.551	12.463
Meta_333	Gamma-Glutamylvaline	Peptide	Gamma-glutamyl Amino Acid	HMDB0011172	0.639499999999998	0.00525090922450996	0.00525090922450996	1.4242911481122	up	16.833	15.977	16.753	16.448	16.491	16.081	15.867	15.77	15.872	15.871	15.705	15.661
Meta_338	Hexadecadienoate (16:2n6)	Lipid	Long Chain Fatty Acid	HMDB0000477	1.6705	6.52458872477304e-06	6.52458872477304e-06	1.63049679989709	up	17.799	17.493	17.641	17.735	17.206	16.859	15.588	16.009	16.227	15.807	15.495	15.584
Meta_339	Ser-Phe	Peptide	Dipeptide	HMDB0029046	1.011	0.00162266119789047	0.00162266119789047	1.3936395742838	up	11.171	10.891	10.772	10.353	10.816	11.262	10.384	10.241	9.498	9.194	9.823	10.059
Meta_341	Daidzein	Xenobiotics	Natural Product/Food/Plant	HMDB0003312	0.922166666666667	0.0275439348630061	0.0275439348630061	1.10137499695514	up	11.623	10.123	12.023	11.028	11.428	11.095	9.219	10.255	10.486	10.967	10.293	10.567
Meta_354	Gamma-Glutamylleucine	Peptide	Gamma-glutamyl Amino Acid	HMDB0011171	0.741666666666667	0.00112493042789474	0.00112493042789474	1.48992726834287	up	17.969	17.145	17.891	17.665	17.942	17.572	16.985	16.777	17.133	16.858	17.132	16.849
Meta_355	Gamma-Glutamylisoleucine	Peptide	Gamma-glutamyl Amino Acid	HMDB0011170	0.5915	0.000705850508221586	0.000705850508221586	1.50920306599131	up	15.722	15.172	15.674	15.396	15.747	15.374	15.053	14.829	15.016	14.921	14.989	14.728
Meta_358	Ile-Met	Peptide	Dipeptide	HMDB0028913	0.832333333333335	0.00345002423559962	0.00345002423559962	1.41956022599526	up	11.301	10.227	11.265	10.891	11.352	10.986	10.129	10.318	10.307	9.904	10.275	10.095
Meta_364	Heptadecanoic Acid (C17:0)	Lipid	Long Chain Fatty Acid	HMDB0002259	0.778833333333335	0.00186053912490859	0.00186053912490859	1.45123533849026	up	17.923	17.774	17.746	18.232	17.904	17.745	17.11	16.83	17.466	17.587	17.005	16.653
Meta_366	2-Hydroxypalmitate	Lipid	Fatty Acid, Monohydroxy	HMDB0031057	2.62883333333333	1.03256330577358e-06	1.03256330577358e-06	1.66732299798102	up	14.722	14.303	14.703	15.303	14.754	15.532	12.097	12.843	12.281	12.136	11.974	12.213
Meta_373	Alpha/Gamma-Linolenic Acid (C18:3n3 or n6)	Lipid	Long Chain Fatty Acid	HMDB0001388	0.945999999999998	0.000200786170983444	0.000200786170983444	1.55692608588052	up	21.349	21.217	21.398	21.356	20.963	21.06	20.233	20.273	20.792	20.432	19.93	20.007
Meta_378	Linoleic Acid (C18:2n6)	Lipid	Long Chain Fatty Acid	HMDB0000673	0.6875	0.000230842459537866	0.000230842459537866	1.57977634175772	up	24.31	24.456	24.466	24.43	24.28	24.27	23.698	23.64	24.049	23.768	23.47	23.462
Meta_381	9-Octadecenamide	Lipid	Fatty Acid Metabolism (Fatty Amide)	HMDB0002117	0.1845	0.0389457747172514	0.0389457747172514	1.03211451092386	up	19.773	19.925	20.123	19.67	19.851	19.868	19.665	19.516	19.769	19.616	19.811	19.726
Meta_39	4-hydroxybenzaldehyde	Xenobiotics	Benzoate Metabolism	HMDB0011718	1.68633333333333	1.4336560865819e-06	1.4336560865819e-06	1.66317637984956	up	18.115	18.005	18.053	18.408	18.369	18.609	16.619	16.236	16.613	17.11	16.536	16.327
Meta_393	13-HODE + 9-HODE	Lipid	Fatty Acid, Monohydroxy	HMDB0004667	1.53833333333333	3.69278721868428e-05	3.69278721868428e-05	1.5857462504471	up	13.283	13.609	13.792	14.149	13.363	13.495	12.269	12.682	12.262	11.894	11.524	11.83
Meta_394	Gamma-Glutamylphenylalanine	Peptide	Gamma-glutamyl Amino Acid	HMDB0000594	0.910666666666668	5.8863698219912e-05	5.8863698219912e-05	1.61323653239777	up	16.77	16.21	16.706	16.357	16.836	16.536	15.761	15.437	15.663	15.651	15.818	15.621
Meta_395	9-HODE	Lipid	Fatty Acid Metabolism (Linolenic acid metabolism)	HMDB0004670	1.13883333333333	8.84835777301549e-05	8.84835777301549e-05	1.55240570343219	up	18.458	18.801	18.758	19.062	18.346	18.495	17.617	17.967	17.775	17.442	17.102	17.184
Meta_396	2-Hydroxyoleate	Lipid	Fatty Acid, Monohydroxy		1.817	0.0176867194531852	0.0176867194531852	1.26127404349167	up	11.82	11.331	11.44	13.221	14.707	12.782	10.817	10.568	11.137	10.344	10.877	10.656
Meta_397	Ricinoleic Acid	Lipid	Fatty Acid, Monohydroxy	HMDB0034297	1.92983333333333	3.24613486709726e-07	3.24613486709726e-07	1.66548849089614	up	17.548	17.564	18.119	17.835	17.48	17.874	15.535	16.365	15.863	15.607	15.734	15.737
Meta_398	(9Z,12R)-12-Hydroxyoctadec-9-enoic acid	Lipid	Fatty Acid, Monohydroxy	HMDB0034297	1.7875	1.09022909315901e-05	1.09022909315901e-05	1.63997643117336	up	17.959	17.646	18.21	17.768	17.855	18.06	15.793	16.829	16.249	16.033	15.818	16.051
Meta_407	Eicosapentaenoic Acid (C20:5n3 EPA)	Lipid	Long Chain Fatty Acid	HMDB0001999	1.96833333333333	3.03753534236717e-05	3.03753534236717e-05	1.60764757374253	up	19.924	19.666	19.627	18.973	19.511	19.548	17.435	16.724	18.269	17.771	17.572	17.668
Meta_411	Asp-Gly-Leu	Peptide	Small peptide		0.685666666666668	0.00513447958442774	0.00513447958442774	1.33043289425262	up	11.557	12.317	11.699	11.586	12.3	12.301	11.448	11.229	10.961	11.497	11.263	11.248
Meta_415	Eicosadienoic Acid (C20:2n6)	Lipid	Long Chain Fatty Acid	HMDB0005060	1.0245	9.25038563177051e-06	9.25038563177051e-06	1.62586269170844	up	18.83	18.825	18.972	19.19	18.688	19.046	18.016	17.788	18.295	17.782	17.636	17.887
Meta_422	Gamma-Glutamyltyrosine	Peptide	Gamma-glutamyl Amino Acid	HMDB0011741	0.431666666666667	0.0499999551374709	0.0499999551374709	1.01265814027155	up	15.871	15.39	15.736	15.253	15.712	14.931	15.469	14.803	15.251	14.87	15.238	14.672
Meta_423	FA 18:2+2O	Lipid	Fatty Acid Metabolism ( Oxidized fatty acid)		2.8975	6.72728239355976e-08	6.72728239355976e-08	1.68648898066938	up	15.778	15.54	16.601	15.904	15.649	15.821	12.985	13.44	12.989	12.549	12.756	13.189
Meta_424	Octadecenedioate (C18:1-DC)	Lipid	Fatty Acid, Dicarboxylate	HMDB0304442	2.698	3.51500173210739e-08	3.51500173210739e-08	1.6895499557766	up	17.869	17.413	18.35	17.664	17.558	17.744	14.892	15.534	15.012	14.739	15.036	15.197
Meta_426	N2,N2-Dimethylguanosine	Nucleotide	Purine Metabolism, Guanine containing	HMDB0004824	0.380666666666667	0.0404024934865772	0.0404024934865772	1.04961880584438	up	13.18	12.622	12.928	12.654	12.921	12.477	12.818	12.266	12.676	12.184	12.504	12.05
Meta_430	FA 18:1+2O	Unclassified	Unclassified		2.89466666666667	2.2807590908201e-05	2.2807590908201e-05	1.67142468316587	up	18.093	17.902	18.224	18.003	17.761	18.051	15.386	16.077	14.701	15.066	14.536	14.9
Meta_433	12-HEPE	Lipid	Eicosanoid	HMDB0010202	1.634	1.38868745767115e-05	1.38868745767115e-05	1.60322331213152	up	18.325	18.764	18.57	19.118	18.126	18.343	17.052	16.849	17.547	16.652	16.825	16.517
Meta_437	Linoleoyl ethanolamide	Lipid	Endocannabinoid (N-acylethanolamine)	HMDB0012252	0.762833333333333	0.0326776523799049	0.0326776523799049	1.07733338534185	up	11.777	11.745	11.856	11.717	10.783	11.14	11.441	10.881	11.238	9.963	10.836	10.082
Meta_441	Docosahexaenoic Acid (C22:6n3 DHA)	Lipid	Long Chain Fatty Acid	HMDB0002183	0.628666666666668	0.00982048185667189	0.00982048185667189	1.32389780660603	up	21.785	21.896	21.75	21.684	21.623	21.557	21.031	20.586	21.733	21.316	20.91	20.947
Meta_442	Docosapentaenoic Acid (C22:5n6 DPA)	Lipid	Long Chain Fatty Acid	HMDB0006528	0.416	0.0233930372314396	0.0233930372314396	1.11209730928954	up	18.737	18.99	19.161	18.644	18.31	18.793	18.368	18.287	18.669	18.219	18.017	18.579
Meta_444	Adrenic Acid (C22:4n6)	Lipid	Long Chain Fatty Acid	HMDB0002226	1.01383333333333	9.04598230605155e-06	9.04598230605155e-06	1.6349021401904	up	18.492	18.531	18.537	18.366	18.167	18.376	17.174	17.187	17.722	17.494	17.265	17.544
Meta_447	13,16-Docosadienoic Acid (C22:2n6)	Lipid	Long Chain Fatty Acid	HMDB0061714	0.697833333333334	0.0105181563001161	0.0105181563001161	1.22655954212722	up	15.295	15.336	15.393	15.782	15.059	16.019	14.904	14.772	15.092	14.717	14.028	15.184
Meta_456	Tetradecadienoylcarnitine (C14:2)	Lipid	Fatty Acid Metabolism (Acyl Carnitine)	HMDB0241376	0.782499999999999	0.0249226385072881	0.0249226385072881	1.12524438273675	up	14.787	14.399	15.274	14.427	14.134	13.582	13.681	13.363	13.984	13.599	14.244	13.037
Meta_459	Riboflavin	Cofactors and Vitamins	Vitamin B2 Metabolism	HMDB0000244	0.557500000000001	0.0304688333534961	0.0304688333534961	1.07072294413661	up	10.864	11.268	11.227	11.585	10.454	10.859	9.892	10.75	10.233	10.496	10.653	10.888
Meta_466	Oxotetradecenoylcarnitine (C14:2-O)	Lipid	Fatty Acid Metabolism (Acyl Carnitine)	HMDB0241429	1.364	0.000300590836272172	0.000300590836272172	1.50046210935681	up	12.158	12.006	11.692	12.825	11.788	11.618	10.73	11.241	10.15	10.441	10.303	11.038
Meta_471	LPA 15:0_sn1	Lipid	Glycerophospholipid (lysophosphatidic acid)		0.604000000000001	0.000101726026094332	0.000101726026094332	1.57338958806753	up	13.612	13.311	13.674	13.199	13.503	13.522	12.944	12.862	13.009	12.787	12.708	12.887
Meta_475	7alpha-Hydroxy-cholesterol	Lipid	Sterol	HMDB0001496	0.757333333333332	0.0123414692058632	0.0123414692058632	1.24439558461957	up	19.406	20.416	20.743	20.349	19.684	19.895	19.201	19.176	19.471	19.146	19.187	19.768
Meta_487	LPA 17:0_(2)	Lipid	Glycerophospholipid (lysophosphatidic acid)		0.888166666666667	0.00124489545857579	0.00124489545857579	1.47543257123727	up	15.23	14.894	14.746	15.01	14.804	15.09	14.047	13.778	14.753	14.259	13.814	13.794
Meta_488	Linoleylcarnitine	Lipid	Fatty Acid Metabolism (Acyl Carnitine)	HMDB0006469	2.03333333333333	0.000124450770278328	0.000124450770278328	1.57753607818857	up	17.179	18.298	18.063	18.381	17.21	17.039	15.545	16.182	15.271	15.526	15.52	15.926
Meta_504	LPE O-16:0	Lipid	Glycerophospholipid (lysophosphatidylethanolamine)		0.4345	0.0197766693201793	0.0197766693201793	1.20954214958069	up	15.158	15.115	15.276	15.328	15.383	15.273	14.531	14.666	15.193	14.854	15.208	14.474
Meta_506	Arachidonoylcarnitine	Lipid	Fatty Acid Metabolism (Acyl Carnitine)	HMDB0006455	0.969666666666667	0.00257395648202923	0.00257395648202923	1.35459893628977	up	16.024	15.497	15.21	15.274	14.793	14.826	14.263	14.959	14.298	14.113	14.326	13.847
Meta_507	LPA 19:1_sn1	Lipid	Glycerophospholipid (lysophosphatidic acid)		0.756499999999999	0.028205761923111	0.028205761923111	1.09394805458424	up	13.285	12.812	11.771	12.934	12.83	13.118	12.114	11.672	12.795	12.393	11.587	11.65
Meta_518	LPE P-18:2	Lipid	Glycerophospholipid (lysophosphatidylethanolamine)		0.44	0.0194774728382086	0.0194774728382086	1.17809469230527	up	13.036	13.075	13.426	13.39	13.334	13.383	12.752	12.599	13.072	12.909	13.281	12.391
Meta_525	LPE O-18:0	Lipid	Glycerophospholipid (lysophosphatidylethanolamine)		0.584499999999999	0.00458099770287083	0.00458099770287083	1.3152714182276	up	16.876	16.996	16.63	16.976	16.817	16.371	16.15	15.951	16.546	16.3	16.463	15.749
Meta_531	LPC 15:0_sn1	Lipid	Glycerophospholipid (lysophosphatidylcholine)	HMDB0010381	0.467833333333331	0.00044566573184001	0.00044566573184001	1.46446165255709	up	18.386	18.122	18.266	17.939	18.196	18.323	17.857	17.577	17.956	17.555	17.753	17.727
Meta_536	LPE O-20:1	Unclassified	Unclassified		0.513	0.0141681097031374	0.0141681097031374	1.16449044368795	up	14.087	14.679	14.041	13.621	14.078	14.032	13.545	13.374	13.539	13.404	14.036	13.562
Meta_539	LPE O-20:0	Unclassified	Unclassified		0.783333333333335	0.000624565481665488	0.000624565481665488	1.44822205279449	up	16.181	16.243	16.032	15.788	15.75	15.581	15.149	14.858	15.501	15.114	15.447	14.806
Meta_546	LPE 20:2_sn1	Lipid	Glycerophospholipid (lysophosphatidylethanolamine)	HMDB0011513	0.605333333333332	0.0485745134598064	0.0485745134598064	1.0181816755087	up	13.468	13.434	14.078	14.077	14.147	14.261	13.688	13.376	13.441	12.656	12.685	13.987
Meta_550	LPC 17:0_(2)	Lipid	Glycerophospholipid (lysophosphatidylcholine)	HMDB0012108	0.610833333333332	0.000462966475021103	0.000462966475021103	1.47389884115032	up	20.423	19.967	20.104	20.047	20.123	20.357	19.588	19.416	19.945	19.476	19.634	19.297
Meta_556	LPE O-22:0	Unclassified	Unclassified		0.717166666666667	0.00035218409019014	0.00035218409019014	1.5011928872877	up	13.235	13.537	13.298	12.934	13.244	12.826	12.67	12.512	12.466	12.369	12.569	12.185
Meta_559	LPE 22:6_sn2	Lipid	Glycerophospholipid (lysophosphatidylethanolamine)	HMDB0011496	0.830000000000002	0.00646140831735267	0.00646140831735267	1.35022066324324	up	19.266	19.059	19.49	19.285	19.315	19.638	18.533	17.804	18.65	18.315	18.486	19.285
Meta_563	LPC 19:0_sn2	Lipid	Glycerophospholipid (lysophosphatidylcholine)		0.496166666666667	0.0171473034013422	0.0171473034013422	1.19548613477155	up	19.792	19.277	19.5	19.545	19.62	19.825	19.091	18.546	19.569	19.06	19.36	18.956
Meta_573	FAHFA 36:3	Lipid	Fatty Acid Metabolism ( Fatty acid estolides)		1.15366666666667	0.00120214360066541	0.00120214360066541	1.51930375047872	up	17.283	17.383	17.348	17.629	17.234	17.248	16.286	16.338	16.853	16.401	15.56	15.765
Meta_581	LPC 22:0	Lipid	Glycerophospholipid (lysophosphatidylcholine)	HMDB0010398	0.162833333333332	0.0331283309853967	0.0331283309853967	1.08660052916419	up	17.08	16.994	16.923	17.039	17.058	17.144	16.728	16.724	17.068	16.97	16.893	16.878
Meta_589	LPC 24:2	Lipid	Glycerophospholipid (lysophosphatidylcholine)		0.437333333333333	0.000989792972031487	0.000989792972031487	1.41491883074655	up	14.167	13.747	13.989	13.99	13.841	14.073	13.336	13.714	13.745	13.361	13.564	13.463
Meta_591	LPC 24:0_sn1	Lipid	Glycerophospholipid (lysophosphatidylcholine)	HMDB0010405	0.498666666666665	6.11005773472638e-05	6.11005773472638e-05	1.55648593531701	up	17.095	16.955	16.968	16.815	17.036	16.732	16.376	16.392	16.574	16.495	16.534	16.238
Meta_592	LPC 24:0_sn2	Unclassified	Unclassified		0.335666666666667	0.0218191393728473	0.0218191393728473	1.17148311100994	up	13.15	12.898	13.241	12.948	13.116	12.916	12.874	12.486	12.855	12.807	12.925	12.308
Meta_597	LPC 26:2	Lipid	Glycerophospholipid (lysophosphatidylcholine)		0.828166666666666	7.22634832724691e-05	7.22634832724691e-05	1.55799620340769	up	12.113	12.049	12.224	12.042	11.697	12.076	11.295	11.509	11.391	10.98	11.172	10.885
Meta_610	SM 35:1;O2	Lipid	Sphingolipid Metabolism		0.994833333333334	1.89895806598034e-05	1.89895806598034e-05	1.63929105431724	up	16.119	15.796	16.017	15.798	15.976	15.841	15.229	14.723	15	14.984	15.056	14.586
Meta_615	SM 36:1;O2|SM 18:1;O2/18:0	Lipid	Sphingolipid Metabolism		0.369666666666667	0.0175586353843406	0.0175586353843406	1.19797476107636	up	18.603	18.448	18.475	18.331	18.699	18.337	18.416	17.988	18.137	18.139	18.324	17.671
Meta_617	PC 32:0|PC 16:0_16:0	Lipid	Glycerophospholipid (phosphatidylcholine)	HMDB0000564	0.341833333333334	0.0196730466607171	0.0196730466607171	1.15687829635826	up	19.14	19.101	19.073	18.766	19.195	18.956	19.09	18.682	18.641	18.466	18.861	18.44
Meta_622	PC 33:2|PC 15:0_18:2	Lipid	Glycerophospholipid (phosphatidylcholine)	HMDB0007940	0.314833333333336	0.0158844292792687	0.0158844292792687	1.19617831109788	up	17.49	17.508	17.649	17.624	17.908	18.029	17.541	17.243	17.518	17.3	17.418	17.299
Meta_624	PE 36:1	Lipid	Glycerophospholipid (phosphatidylethanolamine)		1.60033333333333	0.0458127132651283	0.0458127132651283	1.06646158590869	up	11.565	11.698	12.875	12.294	12.694	12.7	10.816	12.393	10.478	11.037	7.996	11.504
Meta_627	PC 33:0	Lipid	Glycerophospholipid (phosphatidylcholine)		1.085	0.000415370035523715	0.000415370035523715	1.54267228152861	up	15.291	14.819	15.038	14.797	15.13	14.886	14.517	13.685	14.206	13.782	13.837	13.424
Meta_634	PC 34:0	Lipid	Glycerophospholipid (phosphatidylcholine)		0.527833333333334	0.0123217323516748	0.0123217323516748	1.27787897939976	up	18.892	18.744	18.746	18.445	18.733	18.608	18.824	17.801	18.205	18.067	18.136	17.968
Meta_635	PE 38:6|PE 18:2_20:4	Lipid	Glycerophospholipid (phosphatidylethanolamine)	HMDB0009102	2.0565	0.00304670821968482	0.00304670821968482	1.40435515292724	up	12.906	12.405	12.857	13.119	13.188	13.875	11.218	10.798	10.605	10.043	10.389	12.958
Meta_636	PE 38:5|PE 18:1_20:4	Lipid	Glycerophospholipid (phosphatidylethanolamine)	HMDB0009069	0.469666666666665	0.00151786332119592	0.00151786332119592	1.40595454889275	up	15.474	15.416	15.459	15.404	15.732	15.773	15.357	14.834	15.284	15.028	14.935	15.002
Meta_640	PC 35:3	Lipid	Glycerophospholipid (phosphatidylcholine)		0.418333333333333	0.00612748079891997	0.00612748079891997	1.26632913867808	up	15.789	15.843	15.943	15.796	15.954	16.367	15.802	15.385	15.706	15.255	15.532	15.502
Meta_652	PC 35:2	Lipid	Glycerophospholipid (phosphatidylcholine)		0.888166666666667	4.2032076254917e-06	4.2032076254917e-06	1.63264886237966	up	16.512	16.416	16.464	16.321	16.691	16.811	15.802	15.52	15.771	15.479	15.734	15.58
Meta_653	PC 37:2|PC 19:0_18:2	Lipid	Glycerophospholipid (phosphatidylcholine)	HMDB0256163	0.728999999999999	0.00131739615742053	0.00131739615742053	1.44299030563982	up	19.183	19.032	18.987	19.261	19.373	19.499	18.648	18.011	18.805	18.551	18.753	18.193
Meta_655	PC 38:6|PC 16:0_22:6	Lipid	Glycerophospholipid (phosphatidylcholine)	HMDB0007991	0.291666666666668	0.0449226976873001	0.0449226976873001	1.10206990336325	up	20.798	20.783	20.849	20.689	20.826	20.778	20.526	20.056	20.649	20.578	20.831	20.333
Meta_660	PC 38:2	Lipid	Glycerophospholipid (phosphatidylcholine)		0.334333333333333	0.00700360336375751	0.00700360336375751	1.29423174665144	up	18.801	19.001	18.665	18.711	18.728	18.847	18.713	18.287	18.624	18.555	18.269	18.299
Meta_662	PC 39:4	Lipid	Glycerophospholipid (phosphatidylcholine)		0.653000000000001	0.00977479614723634	0.00977479614723634	1.31812828368473	up	15.186	15.158	14.86	15.105	14.881	15.09	14.626	13.733	14.552	14.31	14.929	14.212
Meta_663	PC 40:9|PC 20:4_20:5	Lipid	Glycerophospholipid (phosphatidylcholine)	HMDB0008445	0.8225	0.0141354421233352	0.0141354421233352	1.19008077778369	up	11.745	11.897	11.418	11.055	11.067	12.072	11.258	9.991	11.179	11.003	10.239	10.649
Meta_664	PC 40:8|PC 20:4_20:4	Lipid	Glycerophospholipid (phosphatidylcholine)	HMDB0008443	0.446333333333332	8.91555518150603e-05	8.91555518150603e-05	1.53368416080902	up	16.735	16.643	16.564	16.488	16.526	16.822	16.101	16.065	16.374	16.188	16.247	16.125
Meta_665	PC 40:7|PC 18:1_22:6	Lipid	Glycerophospholipid (phosphatidylcholine)	HMDB0008123	0.278166666666671	0.0483828833880028	0.0483828833880028	1.01308994705323	up	16.846	16.92	16.952	16.698	16.741	17.051	16.697	16.38	16.589	16.261	16.997	16.615
Meta_666	PC 40:6|PC 18:0_22:6	Lipid	Glycerophospholipid (phosphatidylcholine)	HMDB0008057	0.514333333333333	0.00401142072606794	0.00401142072606794	1.36776306119224	up	19.098	19.199	19.014	18.845	19.052	18.806	18.613	17.969	18.697	18.658	18.588	18.403
Meta_671	PC 42:8|PC 20:2_22:6	Lipid	Glycerophospholipid (phosphatidylcholine)	HMDB0008354	1.62316666666667	0.00283623113714126	0.00283623113714126	1.4127991256894	up	12.58	12.27	11.876	12.348	12.22	12.872	11.519	11.102	10.203	9.368	11.199	11.036
Meta_69	Betaine	Amino Acid	Glycine, Serine and Threonine Metabolism	HMDB0000043	0.779166666666665	0.0193555074928971	0.0193555074928971	1.21707806189374	up	18.983	18.884	20.355	19.688	19.461	20.016	18.938	18.677	18.569	18.535	18.911	19.082
Meta_7	Trimethylamine N-Oxide	Lipid	Glycerolipid and Phospholipid Metabolism	HMDB0000925	2.21266666666667	0.00369345613057318	0.00369345613057318	1.32461520796448	up	19.566	19.577	19.273	16.879	19.673	20.057	17.868	17.499	17.039	16.257	17.194	15.892
Meta_96	L-Pipecolic Acid	Amino Acid	Lysine Metabolism	HMDB0000716	0.566499999999998	0.00101829885326911	0.00101829885326911	1.40402005764317	up	18.542	18.79	18.699	18.212	18.788	18.837	17.956	18.056	18.388	17.881	18.074	18.114
