# Supplementary material for: Multi-Omics and Experimental Validation Reveal the Protective Effect of Paeoniflorin Against Coronary Heart Disease in Mice via Inhibiting the C3-Cfd-C3aR Pathway
Source: Int J Mol Sci. 2026 Jul 13;27(14):6236. doi: 10.3390/ijms27146236 (PMC13410309; doi:10.3390/ijms27146236)
Supplement: Supplementary file 1 [file ijms-27-06236-s001.zip › Supplementary Materials/ijms-4276706_Metabolomics_Dataset/4-Functional Annotation and Enrichment/Table 4b.KEGG Enrichment of Control-vs-Model.xls]

Terms	mapping	Fold enrich	p.value	fdr	Metabolites
Alanine, aspartate and glutamate metabolism	6	1.28	0.31	1	Gamma-Aminobutyric Acid ; L-Asparagine ; Pyruvic Acid ; L-Aspartic Acid ; L-Glutamic Acid ; Oxoglutaric Acid
alpha-Linolenic acid metabolism	4	1.99	0.0987	1	Alpha/Gamma-Linolenic Acid (C18:3n3 or n6) ; PC 33:2|PC 15:0_18:2 ; PC 32:0|PC 16:0_16:0 ; PC 36:3|PC 16:0_20:3
Amino sugar and nucleotide sugar metabolism	2	1.99	0.26	1	Glucuronate ; N-Acetylglucosamine
Arachidonic acid metabolism	3	1.49	0.321	1	PC 32:0|PC 16:0_16:0 ; PC 33:2|PC 15:0_18:2 ; PC 36:3|PC 16:0_20:3
Arginine and proline metabolism	7	1.31	0.26	1	Gamma-Aminobutyric Acid ; L-Homocarnosine ; Spermidine ; L-Glutamic Acid ; 4-Guanidinobutanoate ; Pyruvic Acid ; Putrescine
Arginine biosynthesis	5	1.36	0.289	1	L-Aspartic Acid ; L-Glutamic Acid ; N-Alpha-Acetylornithine ; Oxoglutaric Acid ; N-Acetylglutamate
Ascorbate and aldarate metabolism	3	1.49	0.321	1	Glucuronate ; Pyruvic Acid ; Oxoglutaric Acid
beta-Alanine metabolism	6	1.79	0.0735	1	5,6-Dihydrouracil ; Spermidine ; Gamma-Aminobutyric Acid ; L-Aspartic Acid ; Uracil ; Anserine
Biosynthesis of unsaturated fatty acids	9	1.79	0.0273	0.901	Eicosapentaenoic Acid (C20:5n3 EPA) ; Alpha/Gamma-Linolenic Acid (C18:3n3 or n6) ; Eicosadienoic Acid (C20:2n6) ; Adrenic Acid (C22:4n6) ; 13,16-Docosadienoic Acid (C22:2n6) ; Stearic Acid (C18:0) ; Docosapentaenoic Acid (C22:5n6 DPA) ; Docosahexaenoic Acid (C22:6n3 DHA) ; Linoleic Acid (C18:2n6)
Biotin metabolism	2	1.99	0.26	1	L-Lysine ; Pimelate (C7-DC)
Butanoate metabolism	4	1.19	0.445	1	L-Glutamic Acid ; Oxoglutaric Acid ; Pyruvic Acid ; Gamma-Aminobutyric Acid
Citrate cycle (TCA cycle)	3	1	0.63	1	Malic Acid ; Pyruvic Acid ; Oxoglutaric Acid
Cysteine and methionine metabolism	5	1	0.606	1	L-Aspartic Acid ; Cysteine S-sulfate ; 1-Aminocyclopropane-1-Carboxylate ; Pyruvic Acid ; N-Formylmethionine
D-Amino acid metabolism	10	1.49	0.0844	1	L-Aspartic Acid ; Oxoglutaric Acid ; Pyruvic Acid ; L-Lysine ; Putrescine ; N-Acetylglutamate ; Glycine ; Phenylpyruvic Acid ; L-Glutamic Acid ; Ala-Ala
Fatty acid biosynthesis	4	1.49	0.259	1	Dodecanoic Acid (C12:0) ; Stearic Acid (C18:0) ; Decanoic Acid (C10:0) ; Myristic Acid (C14:0)
Glutathione metabolism	5	1.49	0.212	1	Putrescine ; L-Glutamic Acid ; Glycine ; Spermidine ; Gamma-Glutamyl-Cysteine
Glycerophospholipid metabolism	19	1.67	0.0031	0.105	LPC 18:0_sn1 ; LPC 22:0 ; LPC 20:4_sn1 ; LPC 17:0_(2) ; LPC 20:1_sn2 ; LPC 20:1_sn1 ; LPC 16:1_sn2 ; PC 32:0|PC 16:0_16:0 ; PC 33:2|PC 15:0_18:2 ; LPC 24:0_sn1 ; LPC 22:4_sn1 ; LPC 15:0_sn1 ; PC 36:3|PC 16:0_20:3 ; LPC 22:5_(1) ; LPC 24:1 ; Ethanolamine ; LPC 22:6_sn1 ; Choline ; LPC 22:1
Glycine, serine and threonine metabolism	5	1	0.606	1	Glycine ; L-Aspartic Acid ; Pyruvic Acid ; L-Allothreonine ; Choline
Glyoxylate and dicarboxylate metabolism	5	1.07	0.532	1	L-Glutamic Acid ; Pyruvic Acid ; Oxoglutaric Acid ; Glycine ; Malic Acid
Histidine metabolism	5	1.49	0.212	1	L-Glutamic Acid ; Oxoglutaric Acid ; L-Aspartic Acid ; 1-Methylhistidine ; Anserine
Linoleic acid metabolism	6	1.99	0.0402	1	PC 33:2|PC 15:0_18:2 ; PC 36:3|PC 16:0_20:3 ; 13-HODE + 9-HODE ; 9-HODE ; Linoleic Acid (C18:2n6) ; PC 32:0|PC 16:0_16:0
Lipoic acid metabolism	3	1.12	0.537	1	Oxoglutaric Acid ; Pyruvic Acid ; Glycine
Lysine degradation	5	1.07	0.532	1	L-Lysine ; L-Pipecolic Acid ; Oxoglutaric Acid ; Aminoadipic Acid ; Glycine
Nicotinate and nicotinamide metabolism	3	0.9	0.709	1	Pyruvic Acid ; L-Aspartic Acid ; Gamma-Aminobutyric Acid
Pantothenate and CoA biosynthesis	4	1.33	0.351	1	Pyruvic Acid ; 5,6-Dihydrouracil ; L-Aspartic Acid ; Uracil
Pentose and glucuronate interconversions	4	2.39	0.0442	1	Oxoglutaric Acid ; Pyruvic Acid ; Glucuronate ; Glycerol
Pentose phosphate pathway	2	0.85	0.743	1	D-Gluconic Acid ; Pyruvic Acid
Phenylalanine metabolism	4	1	0.615	1	Pyruvic Acid ; Phenylpyruvic Acid ; 3-(2-Hydroxyphenyl)propanoic acid ; N-Acetylphenylalanine
Phosphonate and phosphinate metabolism	2	1.49	0.41	1	Pyruvic Acid ; Glycine
Primary bile acid biosynthesis	2	1	0.655	1	7alpha-Hydroxy-cholesterol ; Glycine
Pyrimidine metabolism	6	1.38	0.239	1	Thymidine ; Uracil ; Cytosine ; 5,6-Dihydrouracil ; Deoxycytidine ; Thymine
Pyruvate metabolism	2	1	0.655	1	Pyruvic Acid ; Malic Acid
Taurine and hypotaurine metabolism	3	1.49	0.321	1	Pyruvic Acid ; Oxoglutaric Acid ; L-Glutamic Acid
Thiamine metabolism	2	1.49	0.41	1	Pyruvic Acid ; Glycine
