# Supplementary material for: Multi-Omics and Experimental Validation Reveal the Protective Effect of Paeoniflorin Against Coronary Heart Disease in Mice via Inhibiting the C3-Cfd-C3aR Pathway
Source: Int J Mol Sci. 2026 Jul 13;27(14):6236. doi: 10.3390/ijms27146236 (PMC13410309; doi:10.3390/ijms27146236)
Supplement: Supplementary file 1 [file ijms-27-06236-s001.zip › Supplementary Materials/ijms-4276706_Metabolomics_Dataset/4-Functional Annotation and Enrichment/Table 4b.KEGG Enrichment of Model-vs-Paeoniflorin.xls]

Terms	mapping	Fold enrich	p.value	fdr	Metabolites
Alanine, aspartate and glutamate metabolism	8	1.66	0.0619	1	L-Alanine ; Glucosamine 6-Phosphate ; Succinic Acid ; Oxoglutaric Acid ; Gamma-Aminobutyric Acid ; L-Asparagine ; L-Glutamic Acid ; Citric Acid
alpha-Linolenic acid metabolism	4	1.94	0.108	1	Traumatic Acid ; PC 36:3|PC 16:0_20:3 ; Alpha/Gamma-Linolenic Acid (C18:3n3 or n6) ; PC 32:0|PC 16:0_16:0
Amino sugar and nucleotide sugar metabolism	2	1.94	0.272	1	Glucuronate ; Glucosamine 6-Phosphate
Arachidonic acid metabolism	2	0.97	0.672	1	PC 32:0|PC 16:0_16:0 ; PC 36:3|PC 16:0_20:3
Arginine and proline metabolism	9	1.64	0.0533	1	Creatinine ; Sarcosine ; Creatine phosphate ; L-Proline ; L-Arginine ; Gamma-Aminobutyric Acid ; L-Glutamic Acid ; Creatine ; Guanidinoacetic acid
Arginine biosynthesis	4	1.06	0.559	1	Oxoglutaric Acid ; N-Alpha-Acetylornithine ; L-Glutamic Acid ; L-Arginine
Ascorbate and aldarate metabolism	3	1.46	0.339	1	Oxoglutaric Acid ; Glucuronate ; Threonic Acid
beta-Alanine metabolism	4	1.16	0.469	1	Gamma-Aminobutyric Acid ; 5,6-Dihydrouracil ; Pantothenate ; L-Histidine
Biosynthesis of unsaturated fatty acids	6	1.16	0.413	1	Alpha/Gamma-Linolenic Acid (C18:3n3 or n6) ; Arachidate (C20:0) ; Palmitic Acid (C16:0) ; Erucate (22:1n9) ; Linoleic Acid (C18:2n6) ; Stearic Acid (C18:0)
Butanoate metabolism	6	1.75	0.0827	1	2-Hydroxyglutaric Acid ; Succinic Acid ; L-Glutamic Acid ; Maleic Acid (C4:1-DC) ; Oxoglutaric Acid ; Gamma-Aminobutyric Acid
Citrate cycle (TCA cycle)	4	1.29	0.373	1	Citric Acid ; Succinic Acid ; Oxoglutaric Acid ; Citric Acid/Isocitric Acid
Cysteine and methionine metabolism	5	0.97	0.634	1	1-Aminocyclopropane-1-Carboxylate ; L-Alanine ; L-Methionine ; N-Formylmethionine ; 5-Methylthioadenosine (MTA)
D-Amino acid metabolism	9	1.31	0.209	1	L-Methionine ; Oxoglutaric Acid ; L-Phenylalanine ; Phenylpyruvic Acid ; L-Histidine ; L-Alanine ; L-Proline ; L-Arginine ; L-Glutamic Acid
Fatty acid biosynthesis	2	0.73	0.826	1	Palmitic Acid (C16:0) ; Stearic Acid (C18:0)
Fatty acid degradation	4	2.91	0.0132	0.475	Palmitic Acid (C16:0) ; Glycolic Acid ; Glutarate (C5-DC) ; Palmitoylcarnitine
Glycerophospholipid metabolism	7	0.6	0.982	1	LPC 22:4_sn1 ; Phosphoethanolamine ; LPC 15:0_sn1 ; PC 32:0|PC 16:0_16:0 ; LPC 16:0_sn1 ; Acetylcholine ; PC 36:3|PC 16:0_20:3
Glycine, serine and threonine metabolism	5	0.97	0.634	1	Glyceric Acid ; L-Allothreonine ; Guanidinoacetic acid ; Creatine ; Sarcosine
Glyoxylate and dicarboxylate metabolism	7	1.46	0.163	1	Citric Acid/Isocitric Acid ; Succinic Acid ; L-Glutamic Acid ; Glyceric Acid ; Oxalic Acid ; Citric Acid ; Oxoglutaric Acid
Histidine metabolism	4	1.16	0.469	1	1-Methylhistidine ; Oxoglutaric Acid ; L-Histidine ; L-Glutamic Acid
Linoleic acid metabolism	4	1.29	0.373	1	9-HODE ; PC 32:0|PC 16:0_16:0 ; PC 36:3|PC 16:0_20:3 ; Linoleic Acid (C18:2n6)
Lysine degradation	10	2.08	0.00402	0.149	N6,N6,N6-Trimethyllysine ; N6-Acetyllysine ; Succinic Acid ; Allysine ; N6,N6-Dimethyllysine ; L-Pipecolic Acid ; 5-hydroxylysine ; Aminoadipic Acid ; Oxoglutaric Acid ; Glutarate (C5-DC)
Nicotinate and nicotinamide metabolism	4	1.16	0.469	1	Succinic Acid ; Maleic Acid (C4:1-DC) ; Gamma-Aminobutyric Acid ; Nicotinamide
Oxidative phosphorylation	2	1.94	0.272	1	Phosphate ; Succinic Acid
Pantothenate and CoA biosynthesis	3	0.97	0.651	1	L-Valine ; 5,6-Dihydrouracil ; Pantothenate
Pentose and glucuronate interconversions	3	1.75	0.223	1	Oxoglutaric Acid ; D-Ribulose 5-Phosphate ; Glucuronate
Pentose phosphate pathway	2	0.83	0.759	1	D-Ribulose 5-Phosphate ; Glyceric Acid
Phenylalanine metabolism	5	1.21	0.396	1	Succinic Acid ; 3-(2-Hydroxyphenyl)propanoic acid ; Phenylpyruvic Acid ; L-Phenylalanine ; N-Acetylphenylalanine
Phenylalanine, tyrosine and tryptophan biosynthesis	2	0.83	0.759	1	L-Phenylalanine ; Phenylpyruvic Acid
Purine metabolism	3	0.87	0.729	1	Adenosine ; Oxalic Acid ; Guanine
Pyrimidine metabolism	2	0.45	0.971	1	Pseudouridine ; 5,6-Dihydrouracil
Riboflavin metabolism	2	1.46	0.426	1	Lumichrome ; D-Ribulose 5-Phosphate
Taurine and hypotaurine metabolism	3	1.46	0.339	1	L-Alanine ; L-Glutamic Acid ; Oxoglutaric Acid
Tryptophan metabolism	2	0.45	0.971	1	Kynurenate ; 3-Hydroxyanthranilic Acid
Tyrosine metabolism	3	0.97	0.651	1	Succinic Acid ; Maleic Acid (C4:1-DC) ; Hordenine
Valine, leucine and isoleucine biosynthesis	3	0.79	0.793	1	L-Valine ; L-Leucine ; L-Isoleucine
Valine, leucine and isoleucine degradation	3	1.09	0.559	1	L-Valine ; L-Isoleucine ; L-Leucine
Vitamin B6 metabolism	3	1.75	0.223	1	Pyridoxal 5'-Phosphate ; Pyridoxine ; Pyridoxal
