# Supplementary material for: Multi-Omics and Experimental Validation Reveal the Protective Effect of Paeoniflorin Against Coronary Heart Disease in Mice via Inhibiting the C3-Cfd-C3aR Pathway
Source: Int J Mol Sci. 2026 Jul 13;27(14):6236. doi: 10.3390/ijms27146236 (PMC13410309; doi:10.3390/ijms27146236)
Supplement: Supplementary file 1 [file ijms-27-06236-s001.zip › Supplementary Materials/ijms-4276706_Metabolomics_Dataset/4-Functional Annotation and Enrichment/Table 4c.MSEA Enrichment of Control-vs-Model.xls]

Terms	NES	p.value	Count	Metabolites
Alanine, aspartate and glutamate metabolism	-1.13	0.258	14	Alpha-Ketoglutaramate; Citric Acid; Fumaric Acid; Gamma-Aminobutyric Acid; Glucosamine 6-Phosphate; L-Alanine; L-Asparagine; L-Aspartic Acid; L-Glutamic Acid; L-Glutamine; N-Acetyl-L-Aspartic Acid; Oxoglutaric Acid; Pyruvic Acid; Succinic Acid
Arachidonic acid metabolism	1.04	0.298	6	12-HETE; Arachidonic Acid (C20:4n6); PC 32:0|PC 16:0_16:0; PC 33:2|PC 15:0_18:2; PC 34:2|PC 16:1_18:1; PC 36:3|PC 16:0_20:3
Arginine and proline metabolism	0.954	0.34	16	4-Guanidinobutanoate; Creatine; Creatine phosphate; Creatinine; Gamma-Aminobutyric Acid; Guanidinoacetic acid; L-Arginine; L-Glutamic Acid; L-Homocarnosine; L-Proline; Putrescine; Pyruvic Acid; Sarcosine; Spermidine; Spermine; Urea
Arginine biosynthesis	1.55	0.122	11	Citrulline; Fumaric Acid; L-Arginine; L-Aspartic Acid; L-Glutamic Acid; L-Glutamine; N-Acetylcitrulline; N-Acetylglutamate; N-Alpha-Acetylornithine; Oxoglutaric Acid; Urea
Ascorbate and aldarate metabolism	0.942	0.346	6	Ascorbic Acid; Glucuronate; Myo-Inositol; Oxoglutaric Acid; Pyruvic Acid; Threonic Acid
Biosynthesis of unsaturated fatty acids	2.17	0.03	15	13,16-Docosadienoic Acid (C22:2n6); Adrenic Acid (C22:4n6); Alpha/Gamma-Linolenic Acid (C18:3n3 or n6); Arachidate (C20:0); Arachidonic Acid (C20:4n6); Docosahexaenoic Acid (C22:6n3 DHA); Docosapentaenoic Acid (C22:5n6 DPA); Eicosadienoic Acid (C20:2n6); Eicosapentaenoic Acid (C20:5n3 EPA); Eicosatrienoic Acid (C20:3n3); Erucate (22:1n9); Linoleic Acid (C18:2n6); Oleic Acid (C18:1); Palmitic Acid…
Butanoate metabolism	0.637	0.524	10	2-Hydroxyglutaric Acid; 3-Hydroxybutyric Acid; Acetoacetic Acid; Fumaric Acid; Gamma-Aminobutyric Acid; L-Glutamic Acid; Maleic Acid (C4:1-DC); Oxoglutaric Acid; Pyruvic Acid; Succinic Acid
Citrate cycle (TCA cycle)	1.37	0.172	9	Aconitic Acid; Citric Acid; Citric Acid/Isocitric Acid; Fumaric Acid; Malic Acid; Oxoglutaric Acid; Phosphoenolpyruvate; Pyruvic Acid; Succinic Acid
Cysteine and methionine metabolism	-0.852	0.394	15	1-Aminocyclopropane-1-Carboxylate; 5-Methylthioadenosine (MTA); Alpha-Aminobutyric Acid; Alpha-Ketobutyrate; Cysteine S-sulfate; Cystine; Glutathione; L-Alanine; L-Aspartic Acid; L-Homoserine; L-Methionine; L-methionine sulfoxide; L-Serine; N-Formylmethionine; Pyruvic Acid
D-Amino acid metabolism	1.25	0.212	20	Ala-Ala; Glycine; L-Alanine; L-Arginine; L-Aspartic Acid; L-Glutamic Acid; L-Glutamine; L-Histidine; L-Lysine; L-Methionine; L-Phenylalanine; L-Proline; L-Serine; L-Threonine; N-Acetylglutamate; Oxoglutaric Acid; Phenylpyruvic Acid; Putrescine; Pyrrole-2-Carboxylic Acid; Pyruvic Acid
Fatty acid biosynthesis	-3.09	0.002	8	Decanoic Acid (C10:0); Dodecanoic Acid (C12:0); Myristic Acid (C14:0); Octanoic Acid (C8:0); Oleic Acid (C18:1); Palmitic Acid (C16:0); Palmitoleic Acid (C16:1); Stearic Acid (C18:0)
Glutathione metabolism	-0.999	0.318	10	Gamma-Glutamyl-Cysteine; Gamma-Glutamylalanine; Glutathione; Glutathione Disulfide (GSSG); Glycine; L-Glutamic Acid; Putrescine; Pyroglutamic Acid; Spermidine; Spermine
Glycerophospholipid metabolism	-1.84	0.066	34	Acetylcholine; Choline; Ethanolamine; Glycerol 3-Phosphate; Glycerophosphoethanolamine; Glycerophosphorylcholine; L-Serine; LPC 15:0_sn1; LPC 16:0_sn1; LPC 16:1_sn1; LPC 16:1_sn2; LPC 17:0_(2); LPC 18:0_sn1; LPC 20:0_sn1; LPC 20:0_sn2; LPC 20:1_sn1; LPC 20:1_sn2; LPC 20:2_sn1; LPC 20:4_sn1; LPC 20:5_sn1; LPC 20:5_sn2; LPC 22:0; LPC 22:1; LPC 22:4_sn1; LPC 22:5_(1); LPC 22:6_sn1; LPC 22:6_sn2; LPC…
Glycine, serine and threonine metabolism	-0.942	0.346	15	Alpha-Ketobutyrate; Choline; Creatine; Glyceric Acid; Glycine; Guanidinoacetic acid; Hydroxypyruvic Acid; L-Allothreonine; L-Aspartic Acid; L-Homoserine; L-Serine; L-Threonine; L-Tryptophan; Pyruvic Acid; Sarcosine
Glyoxylate and dicarboxylate metabolism	0.628	0.53	14	Aconitic Acid; Citric Acid; Citric Acid/Isocitric Acid; Glyceric Acid; Glycine; Hydroxypyruvic Acid; L-Glutamic Acid; L-Glutamine; L-Serine; Malic Acid; Oxalic Acid; Oxoglutaric Acid; Pyruvic Acid; Succinic Acid
Histidine metabolism	-1.26	0.208	10	1-Methylhistidine; 4-Imidazoleacetic Acid; Anserine; Histamine; L-Aspartic Acid; L-Glutamic Acid; L-Histidine; Methylhistamine; Methylimidazoleacetic acid; Oxoglutaric Acid
Linoleic acid metabolism	1.9	0.058	9	13-HODE + 9-HODE; 9-HODE; Arachidonic Acid (C20:4n6); Eicosatrienoic Acid (C20:3n3); Linoleic Acid (C18:2n6); PC 32:0|PC 16:0_16:0; PC 33:2|PC 15:0_18:2; PC 34:2|PC 16:1_18:1; PC 36:3|PC 16:0_20:3
Lipoic acid metabolism	0.739	0.46	8	3-Methyl-2-Oxobutyrate; 3-Methyl-2-Oxovaleric Acid; 4-methyl-2-oxopentanoate; Glycine; Ketoisovaleric Acid; Octanoic Acid (C8:0); Oxoglutaric Acid; Pyruvic Acid
Lysine degradation	0.653	0.514	14	5-hydroxylysine; Acetoacetic Acid; Allysine; Aminoadipic Acid; Glutarate (C5-DC); Glycine; Hydroxy-N6,N6,N6-Trimethyllysine; L-Lysine; L-Pipecolic Acid; N6-Acetyllysine; N6,N6-Dimethyllysine; N6,N6,N6-Trimethyllysine; Oxoglutaric Acid; Succinic Acid
Nicotinate and nicotinamide metabolism	-0.697	0.486	10	1-Methylnicotinamide; Fumaric Acid; Gamma-Aminobutyric Acid; L-Aspartic Acid; Maleic Acid (C4:1-DC); Nicotinamide; Propanoic Acid; Pyruvic Acid; Quinolinate; Succinic Acid
Pantothenate and CoA biosynthesis	-0.95	0.342	9	3-Methyl-2-Oxobutyrate; 5,6-Dihydrouracil; Ketoisovaleric Acid; L-Aspartic Acid; L-Valine; Pantothenate; Pyruvic Acid; Spermine; Uracil
Pentose phosphate pathway	1.49	0.136	7	6-Phosphogluconic Acid; D-Gluconic Acid; D-Ribulose 5-Phosphate; Glucose; Glyceric Acid; Pyruvic Acid; Sedoheptulose 7-Phosphate
Phenylalanine metabolism	1.27	0.204	12	3-(2-Hydroxyphenyl)propanoic acid; 3-Phenylpropionic Acid; Fumaric Acid; L-Phenylalanine; L-Tyrosine; N-Acetylphenylalanine; Phenethylamine; Phenylacetaldehyde; Phenylacetylglycine; Phenylpyruvic Acid; Pyruvic Acid; Succinic Acid
Phenylalanine, tyrosine and tryptophan biosynthesis	1.7	0.09	7	4-Hydroxyphenylpyruvic Acid; Anthranilate; L-Phenylalanine; L-Tryptophan; L-Tyrosine; Phenylpyruvic Acid; Phosphoenolpyruvate
Primary bile acid biosynthesis	0.817	0.414	6	25-HYDROXYCHOLESTEROL; 7alpha-Hydroxy-cholesterol; Cholic Acid; Glycine; Taurine; Taurocholic Acid
Purine metabolism	-0.736	0.462	10	Adenosine; Glycine; Guanine; Hypoxanthine; L-Glutamine; Oxalic Acid; Urate; Urea; Xanthine; Xanthosine
Pyrimidine metabolism	-2.2	0.028	13	2'-Deoxyuridine; 5-Methylcytosine; 5,6-Dihydrouracil; Cytidine; Cytosine; Deoxycytidine; L-Glutamine; Pseudouridine; Thymidine; Thymine; Uracil; Urea; Uridine
Pyruvate metabolism	0.994	0.32	6	Fumaric Acid; Lactic Acid; Malic Acid; Phosphoenolpyruvate; Pyruvic Acid; Succinic Acid
Taurine and hypotaurine metabolism	1.1	0.272	6	L-Alanine; L-Glutamic Acid; Oxoglutaric Acid; Pyruvic Acid; Taurine; Taurocholic Acid
Tryptophan metabolism	0.986	0.324	13	3-Hydroxy-l-kynurenine; 3-Hydroxyanthranilic Acid; 3-Methylindole; 5-Hydroxy-L-Tryptophan; Anthranilate; Indole-3-acetaldehyde; Kynurenate; L-Kynurenine; L-Tryptophan; Picolinic Acid; Quinolinate; Serotonin; Xanthurenic Acid
Tyrosine metabolism	0.893	0.372	9	4-Hydroxyphenylpyruvic Acid; Acetoacetic Acid; Fumaric Acid; Hordenine; L-Tyrosine; Maleic Acid (C4:1-DC); P-Coumaric Acid; Pyruvic Acid; Succinic Acid
Valine, leucine and isoleucine biosynthesis	0.974	0.33	11	3-Methyl-2-Oxobutyrate; 3-Methyl-2-Oxovaleric Acid; 4-methyl-2-oxopentanoate; Alpha-Ketobutyrate; Citraconic Acid; Ketoisovaleric Acid; L-Isoleucine; L-Leucine; L-Threonine; L-Valine; Pyruvic Acid
Valine, leucine and isoleucine degradation	0.97	0.332	8	3-Methyl-2-Oxobutyrate; 3-Methyl-2-Oxovaleric Acid; 4-methyl-2-oxopentanoate; Acetoacetic Acid; Ketoisovaleric Acid; L-Isoleucine; L-Leucine; L-Valine
alpha-Linolenic acid metabolism	1.25	0.212	6	Alpha/Gamma-Linolenic Acid (C18:3n3 or n6); PC 32:0|PC 16:0_16:0; PC 33:2|PC 15:0_18:2; PC 34:2|PC 16:1_18:1; PC 36:3|PC 16:0_20:3; Traumatic Acid
beta-Alanine metabolism	-1.34	0.18	10	5,6-Dihydrouracil; Anserine; Gamma-Aminobutyric Acid; L-Aspartic Acid; L-Histidine; Pantothenate; Quinolinate; Spermidine; Spermine; Uracil
