# Supplementary material for: Multi-Omics and Experimental Validation Reveal the Protective Effect of Paeoniflorin Against Coronary Heart Disease in Mice via Inhibiting the C3-Cfd-C3aR Pathway
Source: Int J Mol Sci. 2026 Jul 13;27(14):6236. doi: 10.3390/ijms27146236 (PMC13410309; doi:10.3390/ijms27146236)
Supplement: Supplementary file 1 [file ijms-27-06236-s001.zip › Supplementary Materials/ijms-4276706_Metabolomics_Dataset/4-Functional Annotation and Enrichment/Table 4a.KEGG Annotation of Control-vs-Model.xls]

Metabolite name	HMDB ID	Category1	Category2	Alignment ID	Terms	Pathway ID	cpd_id	Pathway level 1	Pathway level 2	VIP	log2fc	regulation
1-Aminocyclopropane-1-Carboxylate	HMDB0036458	Xenobiotics	Natural Product/Food/Plant	Meta_30	Cysteine and methionine metabolism	map00270	C01234	Metabolism	Amino acid metabolism	1.1171423750919	-0.139666666666667	down
1-Methylhistidine	HMDB0000001	Amino Acid	Histidine Metabolism	Meta_190	Histidine metabolism	map00340	C01152	Metabolism	Amino acid metabolism	1.52144285938813	-0.558333333333334	down
1-Methylnicotinamide	HMDB0000699	Cofactors and Vitamins	Nicotinate and Nicotinamide Metabolism	Meta_119	Bile secretion	map04976	C02918	Organismal Systems	Digestive system	0.764684734176747	-0.190666666666665	unchanged
1-Methylnicotinamide	HMDB0000699	Cofactors and Vitamins	Nicotinate and Nicotinamide Metabolism	Meta_119	Nicotinate and nicotinamide metabolism	map00760	C02918	Metabolism	Metabolism of cofactors and vitamins	0.764684734176747	-0.190666666666665	unchanged
12-HETE	HMDB0006111	Lipid	Eicosanoid	Meta_408	Aldosterone synthesis and secretion	map04925	C14777	Organismal Systems	Endocrine system	0.687431228262688	-0.214166666666664	unchanged
12-HETE	HMDB0006111	Lipid	Eicosanoid	Meta_408	Arachidonic acid metabolism	map00590	C14777	Metabolism	Lipid metabolism	0.687431228262688	-0.214166666666664	unchanged
12-HETE	HMDB0006111	Lipid	Eicosanoid	Meta_408	Ovarian steroidogenesis	map04913	C14777	Organismal Systems	Endocrine system	0.687431228262688	-0.214166666666664	unchanged
13-HODE + 9-HODE	HMDB0004667	Lipid	Fatty Acid, Monohydroxy	Meta_393	Linoleic acid metabolism	map00591	C14762	Metabolism	Lipid metabolism	1.5857462504471	1.53833333333333	up
13-HODE + 9-HODE	HMDB0004667	Lipid	Fatty Acid, Monohydroxy	Meta_393	PPAR signaling pathway	map03320	C14762	Organismal Systems	Endocrine system	1.5857462504471	1.53833333333333	up
13,16-Docosadienoic Acid (C22:2n6)	HMDB0061714	Lipid	Long Chain Fatty Acid	Meta_447	Biosynthesis of unsaturated fatty acids	map01040	C16533	Metabolism	Lipid metabolism	1.22655954212722	0.697833333333334	up
2'-Deoxyuridine	HMDB0000012	Nucleotide	Pyrimidine Metabolism, Uracil containing	Meta_296	ABC transporters	map02010	C00526	Environmental Information Processing	Membrane transport	0.0427862723333159	-0.00883333333333525	unchanged
2'-Deoxyuridine	HMDB0000012	Nucleotide	Pyrimidine Metabolism, Uracil containing	Meta_296	Pyrimidine metabolism	map00240	C00526	Metabolism	Nucleotide metabolism	0.0427862723333159	-0.00883333333333525	unchanged
2-Hydroxyglutaric Acid	HMDB0059655	Carbohydrate	Citrate cycle (TCA cycle)	Meta_137	Butanoate metabolism	map00650	C02630	Metabolism	Carbohydrate metabolism	0.402386927747661	-0.0935000000000024	unchanged
2-Naphthylamine	HMDB0243964	Xenobiotics	Natural Product/Food/Plant	Meta_130	Metabolism of xenobiotics by cytochrome P450	map00980	C14790	Metabolism	Xenobiotics biodegradation and metabolism	0.0470313885933262	0.0341666666666676	unchanged
25-HYDROXYCHOLESTEROL	HMDB0006247	Lipid	Sterol	Meta_258	Primary bile acid biosynthesis	map00120	C15519	Metabolism	Lipid metabolism	0.859071123662708	-0.112666666666668	unchanged
3-(2-Hydroxyphenyl)propanoic acid	HMDB0033752	Amino Acid	Phenylalanine Metabolism	Meta_178	Phenylalanine metabolism	map00360	C01198	Metabolism	Amino acid metabolism	1.34536573942669	1.0015	up
3-Hydroxy-l-kynurenine	HMDB0011631	Amino Acid	Tryptophan Metabolism	Meta_292	Tryptophan metabolism	map00380	C03227	Metabolism	Amino acid metabolism	0.34945265801949	0.219833333333334	unchanged
3-Hydroxyanthranilic Acid	HMDB0001476	Amino Acid	Tryptophan Metabolism	Meta_149	Tryptophan metabolism	map00380	C00632	Metabolism	Amino acid metabolism	1.46900200177005	-0.571999999999999	down
3-Hydroxybutyric Acid	HMDB0000011	Lipid	Ketone Bodies	Meta_34	cAMP signaling pathway	map04024	C01089	Environmental Information Processing	Signal transduction	0.554735706949804	-0.324999999999999	unchanged
3-Hydroxybutyric Acid	HMDB0000011	Lipid	Ketone Bodies	Meta_34	Butanoate metabolism	map00650	C01089	Metabolism	Carbohydrate metabolism	0.554735706949804	-0.324999999999999	unchanged
3-Methyl-2-Oxobutyrate	HMDB0000019	Amino Acid	Leucine, Isoleucine and Valine Metabolism	Meta_51	Pantothenate and CoA biosynthesis	map00770	C00141	Metabolism	Metabolism of cofactors and vitamins	0.0146229957990734	0.00416666666666998	unchanged
3-Methyl-2-Oxobutyrate	HMDB0000019	Amino Acid	Leucine, Isoleucine and Valine Metabolism	Meta_51	Valine, leucine and isoleucine degradation	map00280	C00141	Metabolism	Amino acid metabolism	0.0146229957990734	0.00416666666666998	unchanged
3-Methyl-2-Oxobutyrate	HMDB0000019	Amino Acid	Leucine, Isoleucine and Valine Metabolism	Meta_51	Valine, leucine and isoleucine biosynthesis	map00290	C00141	Metabolism	Amino acid metabolism	0.0146229957990734	0.00416666666666998	unchanged
3-Methyl-2-Oxobutyrate	HMDB0000019	Amino Acid	Leucine, Isoleucine and Valine Metabolism	Meta_51	Lipoic acid metabolism	map00785	C00141	Metabolism	Metabolism of cofactors and vitamins	0.0146229957990734	0.00416666666666998	unchanged
3-Methyl-2-Oxovaleric Acid	HMDB0000491	Amino Acid	Leucine, Isoleucine and Valine Metabolism	Meta_92	Valine, leucine and isoleucine biosynthesis	map00290	C00671	Metabolism	Amino acid metabolism	0.337000062589551	0.0971666666666664	unchanged
3-Methyl-2-Oxovaleric Acid	HMDB0000491	Amino Acid	Leucine, Isoleucine and Valine Metabolism	Meta_92	Lipoic acid metabolism	map00785	C00671	Metabolism	Metabolism of cofactors and vitamins	0.337000062589551	0.0971666666666664	unchanged
3-Methyl-2-Oxovaleric Acid	HMDB0000491	Amino Acid	Leucine, Isoleucine and Valine Metabolism	Meta_92	Valine, leucine and isoleucine degradation	map00280	C00671	Metabolism	Amino acid metabolism	0.337000062589551	0.0971666666666664	unchanged
3-Methylindole	HMDB0000466	Xenobiotics	Natural Product/Food/Plant	Meta_109	Tryptophan metabolism	map00380	C08313	Metabolism	Amino acid metabolism	0.0204019497730465	0.0223333333333322	unchanged
3-Phenylpropionic Acid	HMDB0000764	Xenobiotics	Benzoate Metabolism	Meta_141	Phenylalanine metabolism	map00360	C05629	Metabolism	Amino acid metabolism	0.266960092568472	0.217499999999999	unchanged
4-Guanidinobutanoate	HMDB0003464	Amino Acid	Urea cycle; Arginine and Proline Metabolism	Meta_133	Arginine and proline metabolism	map00330	C01035	Metabolism	Amino acid metabolism	1.58319542408939	3.19416666666667	up
4-Hydroxyphenylpyruvic Acid	HMDB0000707	Amino Acid	Tyrosine Metabolism	Meta_211	Phenylalanine, tyrosine and tryptophan biosynthesis	map00400	C01179	Metabolism	Amino acid metabolism	0.258083007775685	0.358166666666666	unchanged
4-Hydroxyphenylpyruvic Acid	HMDB0000707	Amino Acid	Tyrosine Metabolism	Meta_211	Ubiquinone and other terpenoid-quinone biosynthesis	map00130	C01179	Metabolism	Metabolism of cofactors and vitamins	0.258083007775685	0.358166666666666	unchanged
4-Hydroxyphenylpyruvic Acid	HMDB0000707	Amino Acid	Tyrosine Metabolism	Meta_211	Tyrosine metabolism	map00350	C01179	Metabolism	Amino acid metabolism	0.258083007775685	0.358166666666666	unchanged
4-Imidazoleacetic Acid	HMDB0002024	Amino Acid	Histidine Metabolism	Meta_87	Histidine metabolism	map00340	C02835	Metabolism	Amino acid metabolism	0.316513820512028	0.138166666666667	unchanged
4-methyl-2-oxopentanoate	HMDB0000695	Amino Acid	Leucine, Isoleucine and Valine Metabolism	Meta_91	Valine, leucine and isoleucine biosynthesis	map00290	C00233	Metabolism	Amino acid metabolism	0.315491479001719	0.12166666666667	unchanged
4-methyl-2-oxopentanoate	HMDB0000695	Amino Acid	Leucine, Isoleucine and Valine Metabolism	Meta_91	Valine, leucine and isoleucine degradation	map00280	C00233	Metabolism	Amino acid metabolism	0.315491479001719	0.12166666666667	unchanged
4-methyl-2-oxopentanoate	HMDB0000695	Amino Acid	Leucine, Isoleucine and Valine Metabolism	Meta_91	Lipoic acid metabolism	map00785	C00233	Metabolism	Metabolism of cofactors and vitamins	0.315491479001719	0.12166666666667	unchanged
5-Hydroxy-L-Tryptophan	HMDB0000472	Amino Acid	Tryptophan Metabolism	Meta_286	Tryptophan metabolism	map00380	C00643	Metabolism	Amino acid metabolism	0.151435407978196	-0.103499999999999	unchanged
5-Hydroxy-L-Tryptophan	HMDB0000472	Amino Acid	Tryptophan Metabolism	Meta_286	Serotonergic synapse	map04726	C00643	Organismal Systems	Nervous system	0.151435407978196	-0.103499999999999	unchanged
5-hydroxylysine	HMDB0000450	Amino Acid	Lysine Metabolism	Meta_175	Lysine degradation	map00310	C16741	Metabolism	Amino acid metabolism	0.099043406730325	-0.0239999999999991	unchanged
5-Methylcytosine	HMDB0002894	Nucleotide	Pyrimidine Metabolism, Cytidine containing	Meta_83	Pyrimidine metabolism	map00240	C02376	Metabolism	Nucleotide metabolism	0.410747938534585	-1.12733333333333	unchanged
5-Methylthioadenosine (MTA)	HMDB0001173	Amino Acid	Polyamine Metabolism	Meta_400	Cysteine and methionine metabolism	map00270	C00170	Metabolism	Amino acid metabolism	0.854710631313647	-0.481	unchanged
5,6-Dihydrouracil	HMDB0000076	Nucleotide	Pyrimidine Metabolism, Uracil containing	Meta_52	beta-Alanine metabolism	map00410	C00429	Metabolism	Metabolism of other amino acids	1.25341839725062	-0.766833333333334	down
5,6-Dihydrouracil	HMDB0000076	Nucleotide	Pyrimidine Metabolism, Uracil containing	Meta_52	Pantothenate and CoA biosynthesis	map00770	C00429	Metabolism	Metabolism of cofactors and vitamins	1.25341839725062	-0.766833333333334	down
5,6-Dihydrouracil	HMDB0000076	Nucleotide	Pyrimidine Metabolism, Uracil containing	Meta_52	Pyrimidine metabolism	map00240	C00429	Metabolism	Nucleotide metabolism	1.25341839725062	-0.766833333333334	down
6-Phosphogluconic Acid	HMDB0001316	Carbohydrate	Pentose phosphate pathway	Meta_369	Pentose phosphate pathway	map00030	C00345	Metabolism	Carbohydrate metabolism	0.901381659659202	0.448	unchanged
7,8-Dihydrobiopterin	HMDB0000038	Cofactors and Vitamins	Folate Metabolism	Meta_314	Folate biosynthesis	map00790	C02953	Metabolism	Metabolism of cofactors and vitamins	0.239925820132968	-0.0848333333333322	unchanged
7alpha-Hydroxy-cholesterol	HMDB0001496	Lipid	Sterol	Meta_475	Primary bile acid biosynthesis	map00120	C03594	Metabolism	Lipid metabolism	1.24439558461957	0.757333333333332	up
9-HODE	HMDB0004670	Lipid	Fatty Acid Metabolism (Linolenic acid metabolism)	Meta_395	PPAR signaling pathway	map03320	C14767	Organismal Systems	Endocrine system	1.55240570343219	1.13883333333333	up
9-HODE	HMDB0004670	Lipid	Fatty Acid Metabolism (Linolenic acid metabolism)	Meta_395	Linoleic acid metabolism	map00591	C14767	Metabolism	Lipid metabolism	1.55240570343219	1.13883333333333	up
Acetoacetic Acid	HMDB0000060	Lipid	Ketone Bodies	Meta_26	Valine, leucine and isoleucine degradation	map00280	C00164	Metabolism	Amino acid metabolism	0.313580537276408	-0.138500000000001	unchanged
Acetoacetic Acid	HMDB0000060	Lipid	Ketone Bodies	Meta_26	Butanoate metabolism	map00650	C00164	Metabolism	Carbohydrate metabolism	0.313580537276408	-0.138500000000001	unchanged
Acetoacetic Acid	HMDB0000060	Lipid	Ketone Bodies	Meta_26	Lysine degradation	map00310	C00164	Metabolism	Amino acid metabolism	0.313580537276408	-0.138500000000001	unchanged
Acetoacetic Acid	HMDB0000060	Lipid	Ketone Bodies	Meta_26	Tyrosine metabolism	map00350	C00164	Metabolism	Amino acid metabolism	0.313580537276408	-0.138500000000001	unchanged
Acetylcholine	HMDB0000895	Lipid	Fatty Acid Metabolism (Acyl Choline)	Meta_135	Pathways of neurodegeneration - multiple diseases	map05022	C01996	Human Diseases	Neurodegenerative disease	0.183592541393943	-0.0293333333333319	unchanged
Acetylcholine	HMDB0000895	Lipid	Fatty Acid Metabolism (Acyl Choline)	Meta_135	Cholinergic synapse	map04725	C01996	Organismal Systems	Nervous system	0.183592541393943	-0.0293333333333319	unchanged
Acetylcholine	HMDB0000895	Lipid	Fatty Acid Metabolism (Acyl Choline)	Meta_135	Taste transduction	map04742	C01996	Organismal Systems	Sensory system	0.183592541393943	-0.0293333333333319	unchanged
Acetylcholine	HMDB0000895	Lipid	Fatty Acid Metabolism (Acyl Choline)	Meta_135	Insulin secretion	map04911	C01996	Organismal Systems	Endocrine system	0.183592541393943	-0.0293333333333319	unchanged
Acetylcholine	HMDB0000895	Lipid	Fatty Acid Metabolism (Acyl Choline)	Meta_135	Salivary secretion	map04970	C01996	Organismal Systems	Digestive system	0.183592541393943	-0.0293333333333319	unchanged
Acetylcholine	HMDB0000895	Lipid	Fatty Acid Metabolism (Acyl Choline)	Meta_135	Regulation of actin cytoskeleton	map04810	C01996	Cellular Processes	Cell motility	0.183592541393943	-0.0293333333333319	unchanged
Acetylcholine	HMDB0000895	Lipid	Fatty Acid Metabolism (Acyl Choline)	Meta_135	Pancreatic secretion	map04972	C01996	Organismal Systems	Digestive system	0.183592541393943	-0.0293333333333319	unchanged
Acetylcholine	HMDB0000895	Lipid	Fatty Acid Metabolism (Acyl Choline)	Meta_135	cAMP signaling pathway	map04024	C01996	Environmental Information Processing	Signal transduction	0.183592541393943	-0.0293333333333319	unchanged
Acetylcholine	HMDB0000895	Lipid	Fatty Acid Metabolism (Acyl Choline)	Meta_135	Bile secretion	map04976	C01996	Organismal Systems	Digestive system	0.183592541393943	-0.0293333333333319	unchanged
Acetylcholine	HMDB0000895	Lipid	Fatty Acid Metabolism (Acyl Choline)	Meta_135	Glycerophospholipid metabolism	map00564	C01996	Metabolism	Lipid metabolism	0.183592541393943	-0.0293333333333319	unchanged
Acetylcholine	HMDB0000895	Lipid	Fatty Acid Metabolism (Acyl Choline)	Meta_135	Nicotine addiction	map05033	C01996	Human Diseases	Substance dependence	0.183592541393943	-0.0293333333333319	unchanged
Acetylcholine	HMDB0000895	Lipid	Fatty Acid Metabolism (Acyl Choline)	Meta_135	Gastric acid secretion	map04971	C01996	Organismal Systems	Digestive system	0.183592541393943	-0.0293333333333319	unchanged
Acetylcholine	HMDB0000895	Lipid	Fatty Acid Metabolism (Acyl Choline)	Meta_135	Synaptic vesicle cycle	map04721	C01996	Organismal Systems	Nervous system	0.183592541393943	-0.0293333333333319	unchanged
Acetylcholine	HMDB0000895	Lipid	Fatty Acid Metabolism (Acyl Choline)	Meta_135	Neuroactive ligand-receptor interaction	map04080	C01996	Environmental Information Processing	Signaling molecules and interaction	0.183592541393943	-0.0293333333333319	unchanged
Aconitic Acid	HMDB0000072	Carbohydrate	Citrate cycle (TCA cycle)	Meta_197	Glyoxylate and dicarboxylate metabolism	map00630	C00417	Metabolism	Carbohydrate metabolism	0.948774440994293	0.165833333333332	unchanged
Aconitic Acid	HMDB0000072	Carbohydrate	Citrate cycle (TCA cycle)	Meta_197	Citrate cycle (TCA cycle)	map00020	C00417	Metabolism	Carbohydrate metabolism	0.948774440994293	0.165833333333332	unchanged
Adenosine	HMDB0000050	Nucleotide	Purine Metabolism, Adenine containing	Meta_360	cAMP signaling pathway	map04024	C00212	Environmental Information Processing	Signal transduction	0.392171185023631	-0.159666666666666	unchanged
Adenosine	HMDB0000050	Nucleotide	Purine Metabolism, Adenine containing	Meta_360	ABC transporters	map02010	C00212	Environmental Information Processing	Membrane transport	0.392171185023631	-0.159666666666666	unchanged
Adenosine	HMDB0000050	Nucleotide	Purine Metabolism, Adenine containing	Meta_360	Purine metabolism	map00230	C00212	Metabolism	Nucleotide metabolism	0.392171185023631	-0.159666666666666	unchanged
Adenosine	HMDB0000050	Nucleotide	Purine Metabolism, Adenine containing	Meta_360	Regulation of lipolysis in adipocytes	map04923	C00212	Organismal Systems	Endocrine system	0.392171185023631	-0.159666666666666	unchanged
Adenosine	HMDB0000050	Nucleotide	Purine Metabolism, Adenine containing	Meta_360	Parkinson disease	map05012	C00212	Human Diseases	Neurodegenerative disease	0.392171185023631	-0.159666666666666	unchanged
Adenosine	HMDB0000050	Nucleotide	Purine Metabolism, Adenine containing	Meta_360	Sphingolipid signaling pathway	map04071	C00212	Environmental Information Processing	Signal transduction	0.392171185023631	-0.159666666666666	unchanged
Adenosine	HMDB0000050	Nucleotide	Purine Metabolism, Adenine containing	Meta_360	Alcoholism	map05034	C00212	Human Diseases	Substance dependence	0.392171185023631	-0.159666666666666	unchanged
Adenosine	HMDB0000050	Nucleotide	Purine Metabolism, Adenine containing	Meta_360	Morphine addiction	map05032	C00212	Human Diseases	Substance dependence	0.392171185023631	-0.159666666666666	unchanged
Adenosine	HMDB0000050	Nucleotide	Purine Metabolism, Adenine containing	Meta_360	Renin secretion	map04924	C00212	Organismal Systems	Endocrine system	0.392171185023631	-0.159666666666666	unchanged
Adenosine	HMDB0000050	Nucleotide	Purine Metabolism, Adenine containing	Meta_360	Vascular smooth muscle contraction	map04270	C00212	Organismal Systems	Circulatory system	0.392171185023631	-0.159666666666666	unchanged
Adenosine	HMDB0000050	Nucleotide	Purine Metabolism, Adenine containing	Meta_360	cGMP-PKG signaling pathway	map04022	C00212	Environmental Information Processing	Signal transduction	0.392171185023631	-0.159666666666666	unchanged
Adenosine	HMDB0000050	Nucleotide	Purine Metabolism, Adenine containing	Meta_360	Neuroactive ligand-receptor interaction	map04080	C00212	Environmental Information Processing	Signaling molecules and interaction	0.392171185023631	-0.159666666666666	unchanged
Adrenic Acid (C22:4n6)	HMDB0002226	Lipid	Long Chain Fatty Acid	Meta_444	Biosynthesis of unsaturated fatty acids	map01040	C16527	Metabolism	Lipid metabolism	1.6349021401904	1.01383333333333	up
Adrenic Acid (C22:4n6)	HMDB0002226	Lipid	Long Chain Fatty Acid	Meta_444	Ferroptosis	map04216	C16527	Cellular Processes	Cell growth and death	1.6349021401904	1.01383333333333	up
Ala-Ala	HMDB0003459	Peptide	Dipeptide	Meta_169	D-Amino acid metabolism	map00470	C00993	Metabolism	Metabolism of other amino acids	1.10373893423351	1.4725	up
ALLOSE	HMDB0001151	Carbohydrate	Polysaccharides and Oligosaccharides	Meta_167	ABC transporters	map02010	C01487	Environmental Information Processing	Membrane transport	0.0940152165314862	0.0506666666666646	unchanged
ALLOSE	HMDB0001151	Carbohydrate	Polysaccharides and Oligosaccharides	Meta_167	Fructose and mannose metabolism	map00051	C01487	Metabolism	Carbohydrate metabolism	0.0940152165314862	0.0506666666666646	unchanged
Allysine	HMDB0001263	Amino Acid	Lysine Metabolism	Meta_134	Lysine degradation	map00310	C04076	Metabolism	Amino acid metabolism	0.265236977521652	0.0989999999999984	unchanged
Alpha-Aminobutyric Acid	HMDB0000452	Amino Acid	Methionine, Cysteine, SAM and Taurine Metabolism	Meta_29	Cysteine and methionine metabolism	map00270	C02356	Metabolism	Amino acid metabolism	0.0933594533232965	-0.0608333333333331	unchanged
Alpha-Ketobutyrate	HMDB0000005	Amino Acid	Methionine, Cysteine, SAM and Taurine Metabolism	Meta_25	Glycine, serine and threonine metabolism	map00260	C00109	Metabolism	Amino acid metabolism	0.333911010820893	0.173	unchanged
Alpha-Ketobutyrate	HMDB0000005	Amino Acid	Methionine, Cysteine, SAM and Taurine Metabolism	Meta_25	Cysteine and methionine metabolism	map00270	C00109	Metabolism	Amino acid metabolism	0.333911010820893	0.173	unchanged
Alpha-Ketobutyrate	HMDB0000005	Amino Acid	Methionine, Cysteine, SAM and Taurine Metabolism	Meta_25	Propanoate metabolism	map00640	C00109	Metabolism	Carbohydrate metabolism	0.333911010820893	0.173	unchanged
Alpha-Ketobutyrate	HMDB0000005	Amino Acid	Methionine, Cysteine, SAM and Taurine Metabolism	Meta_25	Valine, leucine and isoleucine biosynthesis	map00290	C00109	Metabolism	Amino acid metabolism	0.333911010820893	0.173	unchanged
Alpha-Ketoglutaramate	HMDB0001552	Amino Acid	Alanine, Aspartate and Glutamate Metabolism	Meta_127	Alanine, aspartate and glutamate metabolism	map00250	C00940	Metabolism	Amino acid metabolism	0.535409865896665	0.270833333333334	unchanged
Alpha-Tocopherol	HMDB0001893	Cofactors and Vitamins	Tocopherol Metabolism	Meta_493	Ferroptosis	map04216	C02477	Cellular Processes	Cell growth and death	1.38019332055546	-1.46883333333333	down
Alpha-Tocopherol	HMDB0001893	Cofactors and Vitamins	Tocopherol Metabolism	Meta_493	Vitamin digestion and absorption	map04977	C02477	Organismal Systems	Digestive system	1.38019332055546	-1.46883333333333	down
Alpha-Tocopherol	HMDB0001893	Cofactors and Vitamins	Tocopherol Metabolism	Meta_493	Ubiquinone and other terpenoid-quinone biosynthesis	map00130	C02477	Metabolism	Metabolism of cofactors and vitamins	1.38019332055546	-1.46883333333333	down
Alpha/Gamma-Linolenic Acid (C18:3n3 or n6)	HMDB0001388	Lipid	Long Chain Fatty Acid	Meta_373	Biosynthesis of unsaturated fatty acids	map01040	C06427	Metabolism	Lipid metabolism	1.55692608588052	0.945999999999998	up
Alpha/Gamma-Linolenic Acid (C18:3n3 or n6)	HMDB0001388	Lipid	Long Chain Fatty Acid	Meta_373	alpha-Linolenic acid metabolism	map00592	C06427	Metabolism	Lipid metabolism	1.55692608588052	0.945999999999998	up
Aminoadipic Acid	HMDB0000510	Amino Acid	Lysine Metabolism	Meta_164	Lysine degradation	map00310	C00956	Metabolism	Amino acid metabolism	1.65391277584857	-0.791499999999999	down
Anserine	HMDB0000194	Peptide	Hybrid peptide	Meta_316	Histidine metabolism	map00340	C01262	Metabolism	Amino acid metabolism	1.4085281147129	-0.596666666666666	down
Anserine	HMDB0000194	Peptide	Hybrid peptide	Meta_316	beta-Alanine metabolism	map00410	C01262	Metabolism	Metabolism of other amino acids	1.4085281147129	-0.596666666666666	down
Anthranilate	HMDB0001123	Amino Acid	Tryptophan Metabolism	Meta_72	Tryptophan metabolism	map00380	C00108	Metabolism	Amino acid metabolism	0.971106546437846	0.590333333333334	unchanged
Anthranilate	HMDB0001123	Amino Acid	Tryptophan Metabolism	Meta_72	Phenylalanine, tyrosine and tryptophan biosynthesis	map00400	C00108	Metabolism	Amino acid metabolism	0.971106546437846	0.590333333333334	unchanged
Arachidate (C20:0)	HMDB0002212	Lipid	Long Chain Fatty Acid	Meta_425	Biosynthesis of unsaturated fatty acids	map01040	C06425	Metabolism	Lipid metabolism	0.243466707516736	0.0463333333333367	unchanged
Arachidonic Acid (C20:4n6)	HMDB0001043	Lipid	Long Chain Fatty Acid	Meta_409	Retrograde endocannabinoid signaling	map04723	C00219	Organismal Systems	Nervous system	0.995020253173128	0.493833333333335	unchanged
Arachidonic Acid (C20:4n6)	HMDB0001043	Lipid	Long Chain Fatty Acid	Meta_409	Oxytocin signaling pathway	map04921	C00219	Organismal Systems	Endocrine system	0.995020253173128	0.493833333333335	unchanged
Arachidonic Acid (C20:4n6)	HMDB0001043	Lipid	Long Chain Fatty Acid	Meta_409	Arachidonic acid metabolism	map00590	C00219	Metabolism	Lipid metabolism	0.995020253173128	0.493833333333335	unchanged
Arachidonic Acid (C20:4n6)	HMDB0001043	Lipid	Long Chain Fatty Acid	Meta_409	Ovarian steroidogenesis	map04913	C00219	Organismal Systems	Endocrine system	0.995020253173128	0.493833333333335	unchanged
Arachidonic Acid (C20:4n6)	HMDB0001043	Lipid	Long Chain Fatty Acid	Meta_409	Leishmaniasis	map05140	C00219	Human Diseases	Infectious disease: parasitic	0.995020253173128	0.493833333333335	unchanged
Arachidonic Acid (C20:4n6)	HMDB0001043	Lipid	Long Chain Fatty Acid	Meta_409	Inflammatory mediator regulation of TRP channels	map04750	C00219	Organismal Systems	Sensory system	0.995020253173128	0.493833333333335	unchanged
Arachidonic Acid (C20:4n6)	HMDB0001043	Lipid	Long Chain Fatty Acid	Meta_409	Platelet activation	map04611	C00219	Organismal Systems	Immune system	0.995020253173128	0.493833333333335	unchanged
Arachidonic Acid (C20:4n6)	HMDB0001043	Lipid	Long Chain Fatty Acid	Meta_409	Regulation of lipolysis in adipocytes	map04923	C00219	Organismal Systems	Endocrine system	0.995020253173128	0.493833333333335	unchanged
Arachidonic Acid (C20:4n6)	HMDB0001043	Lipid	Long Chain Fatty Acid	Meta_409	Fc epsilon RI signaling pathway	map04664	C00219	Organismal Systems	Immune system	0.995020253173128	0.493833333333335	unchanged
Arachidonic Acid (C20:4n6)	HMDB0001043	Lipid	Long Chain Fatty Acid	Meta_409	Aldosterone synthesis and secretion	map04925	C00219	Organismal Systems	Endocrine system	0.995020253173128	0.493833333333335	unchanged
Arachidonic Acid (C20:4n6)	HMDB0001043	Lipid	Long Chain Fatty Acid	Meta_409	Long-term depression	map04730	C00219	Organismal Systems	Nervous system	0.995020253173128	0.493833333333335	unchanged
Arachidonic Acid (C20:4n6)	HMDB0001043	Lipid	Long Chain Fatty Acid	Meta_409	Linoleic acid metabolism	map00591	C00219	Metabolism	Lipid metabolism	0.995020253173128	0.493833333333335	unchanged
Arachidonic Acid (C20:4n6)	HMDB0001043	Lipid	Long Chain Fatty Acid	Meta_409	Serotonergic synapse	map04726	C00219	Organismal Systems	Nervous system	0.995020253173128	0.493833333333335	unchanged
Arachidonic Acid (C20:4n6)	HMDB0001043	Lipid	Long Chain Fatty Acid	Meta_409	Ferroptosis	map04216	C00219	Cellular Processes	Cell growth and death	0.995020253173128	0.493833333333335	unchanged
Arachidonic Acid (C20:4n6)	HMDB0001043	Lipid	Long Chain Fatty Acid	Meta_409	GnRH signaling pathway	map04912	C00219	Organismal Systems	Endocrine system	0.995020253173128	0.493833333333335	unchanged
Arachidonic Acid (C20:4n6)	HMDB0001043	Lipid	Long Chain Fatty Acid	Meta_409	Biosynthesis of unsaturated fatty acids	map01040	C00219	Metabolism	Lipid metabolism	0.995020253173128	0.493833333333335	unchanged
Arachidonic Acid (C20:4n6)	HMDB0001043	Lipid	Long Chain Fatty Acid	Meta_409	Vascular smooth muscle contraction	map04270	C00219	Organismal Systems	Circulatory system	0.995020253173128	0.493833333333335	unchanged
Arachidonic Acid (C20:4n6)	HMDB0001043	Lipid	Long Chain Fatty Acid	Meta_409	Fc gamma R-mediated phagocytosis	map04666	C00219	Organismal Systems	Immune system	0.995020253173128	0.493833333333335	unchanged
Arachidonic Acid (C20:4n6)	HMDB0001043	Lipid	Long Chain Fatty Acid	Meta_409	Amoebiasis	map05146	C00219	Human Diseases	Infectious disease: parasitic	0.995020253173128	0.493833333333335	unchanged
Arachidonic Acid (C20:4n6)	HMDB0001043	Lipid	Long Chain Fatty Acid	Meta_409	Necroptosis	map04217	C00219	Cellular Processes	Cell growth and death	0.995020253173128	0.493833333333335	unchanged
Ascorbic Acid	HMDB0000044	Cofactors and Vitamins	Ascorbate and Aldarate Metabolism	Meta_200	Ascorbate and aldarate metabolism	map00053	C01041	Metabolism	Carbohydrate metabolism	0.705522671489366	0.488333333333332	unchanged
Bilirubin (Z,Z)	HMDB0000054	Cofactors and Vitamins	Hemoglobin and Porphyrin Metabolism	Meta_582	Bile secretion	map04976	C00486	Organismal Systems	Digestive system	0.439489011109029	-0.459166666666668	unchanged
Carnitine	HMDB0000062	Lipid	Fatty Acid Metabolism (Acyl Carnitine)	Meta_173	Bile secretion	map04976	C00318	Organismal Systems	Digestive system	0.129430857670636	-0.0334999999999965	unchanged
Carnitine	HMDB0000062	Lipid	Fatty Acid Metabolism (Acyl Carnitine)	Meta_173	Diabetic cardiomyopathy	map05415	C00318	Human Diseases	Cardiovascular disease	0.129430857670636	-0.0334999999999965	unchanged
Carnitine	HMDB0000062	Lipid	Fatty Acid Metabolism (Acyl Carnitine)	Meta_173	Thermogenesis	map04714	C00318	Organismal Systems	Environmental adaptation	0.129430857670636	-0.0334999999999965	unchanged
Cholic Acid	HMDB0000619	Lipid	Bile Acid	Meta_479	Bile secretion	map04976	C00695	Organismal Systems	Digestive system	0.944380727537305	-1.28033333333333	unchanged
Cholic Acid	HMDB0000619	Lipid	Bile Acid	Meta_479	Primary bile acid biosynthesis	map00120	C00695	Metabolism	Lipid metabolism	0.944380727537305	-1.28033333333333	unchanged
Choline	HMDB0000097	Lipid	Glycerolipid and Phospholipid Metabolism	Meta_37	Bile secretion	map04976	C00114	Organismal Systems	Digestive system	1.24646052003852	-0.388166666666667	down
Choline	HMDB0000097	Lipid	Glycerolipid and Phospholipid Metabolism	Meta_37	Cholinergic synapse	map04725	C00114	Organismal Systems	Nervous system	1.24646052003852	-0.388166666666667	down
Choline	HMDB0000097	Lipid	Glycerolipid and Phospholipid Metabolism	Meta_37	ABC transporters	map02010	C00114	Environmental Information Processing	Membrane transport	1.24646052003852	-0.388166666666667	down
Choline	HMDB0000097	Lipid	Glycerolipid and Phospholipid Metabolism	Meta_37	Choline metabolism in cancer	map05231	C00114	Human Diseases	Cancer: overview	1.24646052003852	-0.388166666666667	down
Choline	HMDB0000097	Lipid	Glycerolipid and Phospholipid Metabolism	Meta_37	Glycine, serine and threonine metabolism	map00260	C00114	Metabolism	Amino acid metabolism	1.24646052003852	-0.388166666666667	down
Choline	HMDB0000097	Lipid	Glycerolipid and Phospholipid Metabolism	Meta_37	Glycerophospholipid metabolism	map00564	C00114	Metabolism	Lipid metabolism	1.24646052003852	-0.388166666666667	down
Citraconic Acid	HMDB0000634	Lipid	Fatty Acid, Dicarboxylate	Meta_90	Valine, leucine and isoleucine biosynthesis	map00290	C02226	Metabolism	Amino acid metabolism	0.539976218659262	0.0978333333333339	unchanged
Citric Acid	HMDB0000094	Carbohydrate	Citrate cycle (TCA cycle)	Meta_245	Glyoxylate and dicarboxylate metabolism	map00630	C00158	Metabolism	Carbohydrate metabolism	0.627701092719037	0.138000000000002	unchanged
Citric Acid	HMDB0000094	Carbohydrate	Citrate cycle (TCA cycle)	Meta_245	Central carbon metabolism in cancer	map05230	C00158	Human Diseases	Cancer: overview	0.627701092719037	0.138000000000002	unchanged
Citric Acid	HMDB0000094	Carbohydrate	Citrate cycle (TCA cycle)	Meta_245	Glucagon signaling pathway	map04922	C00158	Organismal Systems	Endocrine system	0.627701092719037	0.138000000000002	unchanged
Citric Acid	HMDB0000094	Carbohydrate	Citrate cycle (TCA cycle)	Meta_245	Taste transduction	map04742	C00158	Organismal Systems	Sensory system	0.627701092719037	0.138000000000002	unchanged
Citric Acid	HMDB0000094	Carbohydrate	Citrate cycle (TCA cycle)	Meta_245	Alanine, aspartate and glutamate metabolism	map00250	C00158	Metabolism	Amino acid metabolism	0.627701092719037	0.138000000000002	unchanged
Citric Acid	HMDB0000094	Carbohydrate	Citrate cycle (TCA cycle)	Meta_245	Citrate cycle (TCA cycle)	map00020	C00158	Metabolism	Carbohydrate metabolism	0.627701092719037	0.138000000000002	unchanged
Citric Acid/Isocitric Acid	HMDB0000193	Carbohydrate	Citrate cycle (TCA cycle)	Meta_244	Central carbon metabolism in cancer	map05230	C00311	Human Diseases	Cancer: overview	0.821332348099197	0.260999999999999	unchanged
Citric Acid/Isocitric Acid	HMDB0000193	Carbohydrate	Citrate cycle (TCA cycle)	Meta_244	Citrate cycle (TCA cycle)	map00020	C00311	Metabolism	Carbohydrate metabolism	0.821332348099197	0.260999999999999	unchanged
Citric Acid/Isocitric Acid	HMDB0000193	Carbohydrate	Citrate cycle (TCA cycle)	Meta_244	Glucagon signaling pathway	map04922	C00311	Organismal Systems	Endocrine system	0.821332348099197	0.260999999999999	unchanged
Citric Acid/Isocitric Acid	HMDB0000193	Carbohydrate	Citrate cycle (TCA cycle)	Meta_244	Glyoxylate and dicarboxylate metabolism	map00630	C00311	Metabolism	Carbohydrate metabolism	0.821332348099197	0.260999999999999	unchanged
Citrulline	HMDB0000904	Amino Acid	Urea cycle; Arginine and Proline Metabolism	Meta_207	Arginine biosynthesis	map00220	C00327	Metabolism	Amino acid metabolism	0.31242764444072	-0.0828333333333333	unchanged
Corticosterone	HMDB0001547	Lipid	Corticosteroids	Meta_454	Aldosterone synthesis and secretion	map04925	C02140	Organismal Systems	Endocrine system	0.989265955398689	0.881166666666667	unchanged
Corticosterone	HMDB0001547	Lipid	Corticosteroids	Meta_454	Regulation of lipolysis in adipocytes	map04923	C02140	Organismal Systems	Endocrine system	0.989265955398689	0.881166666666667	unchanged
Corticosterone	HMDB0001547	Lipid	Corticosteroids	Meta_454	Prion disease	map05020	C02140	Human Diseases	Neurodegenerative disease	0.989265955398689	0.881166666666667	unchanged
Corticosterone	HMDB0001547	Lipid	Corticosteroids	Meta_454	Steroid hormone biosynthesis	map00140	C02140	Metabolism	Lipid metabolism	0.989265955398689	0.881166666666667	unchanged
Creatine	HMDB0000064	Amino Acid	Creatine Metabolism	Meta_108	Glycine, serine and threonine metabolism	map00260	C00300	Metabolism	Amino acid metabolism	0.0686342089369306	-0.0146666666666668	unchanged
Creatine	HMDB0000064	Amino Acid	Creatine Metabolism	Meta_108	Arginine and proline metabolism	map00330	C00300	Metabolism	Amino acid metabolism	0.0686342089369306	-0.0146666666666668	unchanged
Creatine phosphate	HMDB0001511	Amino Acid	Urea cycle; Arginine and Proline Metabolism	Meta_273	Arginine and proline metabolism	map00330	C02305	Metabolism	Amino acid metabolism	0.290385454735615	-0.401833333333332	unchanged
Creatinine	HMDB0000562	Amino Acid	Creatine Metabolism	Meta_47	Arginine and proline metabolism	map00330	C00791	Metabolism	Amino acid metabolism	0.511239080311051	-0.0898333333333312	unchanged
Cysteine S-sulfate	HMDB0000731	Amino Acid	Methionine, Cysteine, SAM and Taurine Metabolism	Meta_255	Cysteine and methionine metabolism	map00270	C05824	Metabolism	Amino acid metabolism	1.30545508774857	-1.62816666666667	down
Cystine	HMDB0000192	Amino Acid	Methionine, Cysteine, SAM and Taurine Metabolism	Meta_311	ABC transporters	map02010	C00491	Environmental Information Processing	Membrane transport	0.268342490851033	-0.169	unchanged
Cystine	HMDB0000192	Amino Acid	Methionine, Cysteine, SAM and Taurine Metabolism	Meta_311	Protein digestion and absorption	map04974	C00491	Organismal Systems	Digestive system	0.268342490851033	-0.169	unchanged
Cystine	HMDB0000192	Amino Acid	Methionine, Cysteine, SAM and Taurine Metabolism	Meta_311	Cysteine and methionine metabolism	map00270	C00491	Metabolism	Amino acid metabolism	0.268342490851033	-0.169	unchanged
Cystine	HMDB0000192	Amino Acid	Methionine, Cysteine, SAM and Taurine Metabolism	Meta_311	Ferroptosis	map04216	C00491	Cellular Processes	Cell growth and death	0.268342490851033	-0.169	unchanged
Cytidine	HMDB0000089	Nucleotide	Pyrimidine Metabolism, Cytidine containing	Meta_319	ABC transporters	map02010	C00475	Environmental Information Processing	Membrane transport	0.977064100723375	-0.603999999999999	unchanged
Cytidine	HMDB0000089	Nucleotide	Pyrimidine Metabolism, Cytidine containing	Meta_319	Pyrimidine metabolism	map00240	C00475	Metabolism	Nucleotide metabolism	0.977064100723375	-0.603999999999999	unchanged
Cytosine	HMDB0000630	Nucleotide	Pyrimidine Metabolism, Cytidine containing	Meta_44	Pyrimidine metabolism	map00240	C00380	Metabolism	Nucleotide metabolism	1.31129685728564	-0.598166666666668	down
D-Gluconic Acid	HMDB0000625	Carbohydrate	Pentose phosphate pathway	Meta_249	Pentose phosphate pathway	map00030	C00257	Metabolism	Carbohydrate metabolism	1.40825013884476	0.718666666666664	up
D-Ribulose 5-Phosphate	HMDB0000618	Carbohydrate	Pentose phosphate pathway	Meta_300	Riboflavin metabolism	map00740	C00199	Metabolism	Metabolism of cofactors and vitamins	0.12340983582293	0.206666666666667	unchanged
D-Ribulose 5-Phosphate	HMDB0000618	Carbohydrate	Pentose phosphate pathway	Meta_300	Pentose and glucuronate interconversions	map00040	C00199	Metabolism	Carbohydrate metabolism	0.12340983582293	0.206666666666667	unchanged
D-Ribulose 5-Phosphate	HMDB0000618	Carbohydrate	Pentose phosphate pathway	Meta_300	Pentose phosphate pathway	map00030	C00199	Metabolism	Carbohydrate metabolism	0.12340983582293	0.206666666666667	unchanged
Decanoic Acid (C10:0)	HMDB0000511	Lipid	Medium Chain Fatty Acid	Meta_192	Fatty acid biosynthesis	map00061	C01571	Metabolism	Lipid metabolism	1.65312552811386	-2.38383333333333	down
DEHP	HMDB0249243	Xenobiotics	Chemical	Meta_484	Chemical carcinogenesis - receptor activation	map05207	C03690	Human Diseases	Cancer: overview	0.0883509264361663	-0.0183333333333344	unchanged
Deoxycholic Acid	HMDB0000626	Lipid	Bile Acid	Meta_469	Bile secretion	map04976	C04483	Organismal Systems	Digestive system	0.232467570195937	0.328833333333334	unchanged
Deoxycytidine	HMDB0000014	Nucleotide	Pyrimidine Metabolism, Cytidine containing	Meta_299	ABC transporters	map02010	C00881	Environmental Information Processing	Membrane transport	1.01840244308025	-0.424000000000001	down
Deoxycytidine	HMDB0000014	Nucleotide	Pyrimidine Metabolism, Cytidine containing	Meta_299	Pyrimidine metabolism	map00240	C00881	Metabolism	Nucleotide metabolism	1.01840244308025	-0.424000000000001	down
Dimethyl Sulfoxide	HMDB0002151	Xenobiotics	Chemical	Meta_8	Sulfur metabolism	map00920	C11143	Metabolism	Energy metabolism	0.317674244539625	-0.0731666666666673	unchanged
Docosahexaenoic Acid (C22:6n3 DHA)	HMDB0002183	Lipid	Long Chain Fatty Acid	Meta_441	Biosynthesis of unsaturated fatty acids	map01040	C06429	Metabolism	Lipid metabolism	1.32389780660603	0.628666666666668	up
Docosapentaenoic Acid (C22:5n6 DPA)	HMDB0006528	Lipid	Long Chain Fatty Acid	Meta_442	Biosynthesis of unsaturated fatty acids	map01040	C16513	Metabolism	Lipid metabolism	1.11209730928954	0.416	up
Dodecanoic Acid (C12:0)	HMDB0000638	Lipid	Medium Chain Fatty Acid	Meta_254	Fatty acid biosynthesis	map00061	C02679	Metabolism	Lipid metabolism	1.7120554598174	-5.9175	down
Eicosadienoic Acid (C20:2n6)	HMDB0005060	Lipid	Long Chain Fatty Acid	Meta_415	Biosynthesis of unsaturated fatty acids	map01040	C16525	Metabolism	Lipid metabolism	1.62586269170844	1.0245	up
Eicosapentaenoic Acid (C20:5n3 EPA)	HMDB0001999	Lipid	Long Chain Fatty Acid	Meta_407	Biosynthesis of unsaturated fatty acids	map01040	C06428	Metabolism	Lipid metabolism	1.60764757374253	1.96833333333333	up
Eicosatrienoic Acid (C20:3n3)	HMDB0002925	Lipid	Long Chain Fatty Acid	Meta_413	Biosynthesis of unsaturated fatty acids	map01040	C03242	Metabolism	Lipid metabolism	1.00354758454159	0.309333333333331	unchanged
Eicosatrienoic Acid (C20:3n3)	HMDB0002925	Lipid	Long Chain Fatty Acid	Meta_413	Linoleic acid metabolism	map00591	C03242	Metabolism	Lipid metabolism	1.00354758454159	0.309333333333331	unchanged
Erucate (22:1n9)	HMDB0002068	Lipid	Long Chain Fatty Acid	Meta_448	Biosynthesis of unsaturated fatty acids	map01040	C08316	Metabolism	Lipid metabolism	0.757725579702539	-0.253166666666665	unchanged
Ethanolamine	HMDB0000149	Lipid	Glycerolipid and Phospholipid Metabolism	Meta_2	Glycerophospholipid metabolism	map00564	C00189	Metabolism	Lipid metabolism	1.34500362366155	-0.669166666666667	down
Ethanolamine	HMDB0000149	Lipid	Glycerolipid and Phospholipid Metabolism	Meta_2	Retrograde endocannabinoid signaling	map04723	C00189	Organismal Systems	Nervous system	1.34500362366155	-0.669166666666667	down
Flavin Adenine Dinucleotide	HMDB0001248	Cofactors and Vitamins	Vitamin B2 Metabolism	Meta_646	Riboflavin metabolism	map00740	C00016	Metabolism	Metabolism of cofactors and vitamins	0.0408899419874067	-0.00483333333333302	unchanged
Flavin Adenine Dinucleotide	HMDB0001248	Cofactors and Vitamins	Vitamin B2 Metabolism	Meta_646	Vitamin digestion and absorption	map04977	C00016	Organismal Systems	Digestive system	0.0408899419874067	-0.00483333333333302	unchanged
Fumaric Acid	HMDB0000134	Carbohydrate	Citrate cycle (TCA cycle)	Meta_48	Citrate cycle (TCA cycle)	map00020	C00122	Metabolism	Carbohydrate metabolism	0.939961547124718	0.317833333333333	unchanged
Fumaric Acid	HMDB0000134	Carbohydrate	Citrate cycle (TCA cycle)	Meta_48	Arginine biosynthesis	map00220	C00122	Metabolism	Amino acid metabolism	0.939961547124718	0.317833333333333	unchanged
Fumaric Acid	HMDB0000134	Carbohydrate	Citrate cycle (TCA cycle)	Meta_48	Oxidative phosphorylation	map00190	C00122	Metabolism	Energy metabolism	0.939961547124718	0.317833333333333	unchanged
Fumaric Acid	HMDB0000134	Carbohydrate	Citrate cycle (TCA cycle)	Meta_48	Phenylalanine metabolism	map00360	C00122	Metabolism	Amino acid metabolism	0.939961547124718	0.317833333333333	unchanged
Fumaric Acid	HMDB0000134	Carbohydrate	Citrate cycle (TCA cycle)	Meta_48	Pyruvate metabolism	map00620	C00122	Metabolism	Carbohydrate metabolism	0.939961547124718	0.317833333333333	unchanged
Fumaric Acid	HMDB0000134	Carbohydrate	Citrate cycle (TCA cycle)	Meta_48	Central carbon metabolism in cancer	map05230	C00122	Human Diseases	Cancer: overview	0.939961547124718	0.317833333333333	unchanged
Fumaric Acid	HMDB0000134	Carbohydrate	Citrate cycle (TCA cycle)	Meta_48	Alanine, aspartate and glutamate metabolism	map00250	C00122	Metabolism	Amino acid metabolism	0.939961547124718	0.317833333333333	unchanged
Fumaric Acid	HMDB0000134	Carbohydrate	Citrate cycle (TCA cycle)	Meta_48	Tyrosine metabolism	map00350	C00122	Metabolism	Amino acid metabolism	0.939961547124718	0.317833333333333	unchanged
Fumaric Acid	HMDB0000134	Carbohydrate	Citrate cycle (TCA cycle)	Meta_48	Glucagon signaling pathway	map04922	C00122	Organismal Systems	Endocrine system	0.939961547124718	0.317833333333333	unchanged
Fumaric Acid	HMDB0000134	Carbohydrate	Citrate cycle (TCA cycle)	Meta_48	Butanoate metabolism	map00650	C00122	Metabolism	Carbohydrate metabolism	0.939961547124718	0.317833333333333	unchanged
Fumaric Acid	HMDB0000134	Carbohydrate	Citrate cycle (TCA cycle)	Meta_48	Nicotinate and nicotinamide metabolism	map00760	C00122	Metabolism	Metabolism of cofactors and vitamins	0.939961547124718	0.317833333333333	unchanged
Fumaric Acid	HMDB0000134	Carbohydrate	Citrate cycle (TCA cycle)	Meta_48	Pathways in cancer	map05200	C00122	Human Diseases	Cancer: overview	0.939961547124718	0.317833333333333	unchanged
Fumaric Acid	HMDB0000134	Carbohydrate	Citrate cycle (TCA cycle)	Meta_48	Renal cell carcinoma	map05211	C00122	Human Diseases	Cancer: specific types	0.939961547124718	0.317833333333333	unchanged
Gamma-Aminobutyric Acid	HMDB0000112	Amino Acid	Alanine, Aspartate and Glutamate Metabolism	Meta_28	Nicotine addiction	map05033	C00334	Human Diseases	Substance dependence	1.27454135841549	-0.402833333333334	down
Gamma-Aminobutyric Acid	HMDB0000112	Amino Acid	Alanine, Aspartate and Glutamate Metabolism	Meta_28	GnRH secretion	map04929	C00334	Organismal Systems	Endocrine system	1.27454135841549	-0.402833333333334	down
Gamma-Aminobutyric Acid	HMDB0000112	Amino Acid	Alanine, Aspartate and Glutamate Metabolism	Meta_28	Retrograde endocannabinoid signaling	map04723	C00334	Organismal Systems	Nervous system	1.27454135841549	-0.402833333333334	down
Gamma-Aminobutyric Acid	HMDB0000112	Amino Acid	Alanine, Aspartate and Glutamate Metabolism	Meta_28	Butanoate metabolism	map00650	C00334	Metabolism	Carbohydrate metabolism	1.27454135841549	-0.402833333333334	down
Gamma-Aminobutyric Acid	HMDB0000112	Amino Acid	Alanine, Aspartate and Glutamate Metabolism	Meta_28	Neuroactive ligand-receptor interaction	map04080	C00334	Environmental Information Processing	Signaling molecules and interaction	1.27454135841549	-0.402833333333334	down
Gamma-Aminobutyric Acid	HMDB0000112	Amino Acid	Alanine, Aspartate and Glutamate Metabolism	Meta_28	Nicotinate and nicotinamide metabolism	map00760	C00334	Metabolism	Metabolism of cofactors and vitamins	1.27454135841549	-0.402833333333334	down
Gamma-Aminobutyric Acid	HMDB0000112	Amino Acid	Alanine, Aspartate and Glutamate Metabolism	Meta_28	cAMP signaling pathway	map04024	C00334	Environmental Information Processing	Signal transduction	1.27454135841549	-0.402833333333334	down
Gamma-Aminobutyric Acid	HMDB0000112	Amino Acid	Alanine, Aspartate and Glutamate Metabolism	Meta_28	beta-Alanine metabolism	map00410	C00334	Metabolism	Metabolism of other amino acids	1.27454135841549	-0.402833333333334	down
Gamma-Aminobutyric Acid	HMDB0000112	Amino Acid	Alanine, Aspartate and Glutamate Metabolism	Meta_28	Estrogen signaling pathway	map04915	C00334	Organismal Systems	Endocrine system	1.27454135841549	-0.402833333333334	down
Gamma-Aminobutyric Acid	HMDB0000112	Amino Acid	Alanine, Aspartate and Glutamate Metabolism	Meta_28	Arginine and proline metabolism	map00330	C00334	Metabolism	Amino acid metabolism	1.27454135841549	-0.402833333333334	down
Gamma-Aminobutyric Acid	HMDB0000112	Amino Acid	Alanine, Aspartate and Glutamate Metabolism	Meta_28	Morphine addiction	map05032	C00334	Human Diseases	Substance dependence	1.27454135841549	-0.402833333333334	down
Gamma-Aminobutyric Acid	HMDB0000112	Amino Acid	Alanine, Aspartate and Glutamate Metabolism	Meta_28	Alanine, aspartate and glutamate metabolism	map00250	C00334	Metabolism	Amino acid metabolism	1.27454135841549	-0.402833333333334	down
Gamma-Aminobutyric Acid	HMDB0000112	Amino Acid	Alanine, Aspartate and Glutamate Metabolism	Meta_28	Taste transduction	map04742	C00334	Organismal Systems	Sensory system	1.27454135841549	-0.402833333333334	down
Gamma-Aminobutyric Acid	HMDB0000112	Amino Acid	Alanine, Aspartate and Glutamate Metabolism	Meta_28	GABAergic synapse	map04727	C00334	Organismal Systems	Nervous system	1.27454135841549	-0.402833333333334	down
Gamma-Aminobutyric Acid	HMDB0000112	Amino Acid	Alanine, Aspartate and Glutamate Metabolism	Meta_28	Synaptic vesicle cycle	map04721	C00334	Organismal Systems	Nervous system	1.27454135841549	-0.402833333333334	down
Gamma-Glutamyl-Cysteine	HMDB0001049	Peptide	Gamma-glutamyl Amino Acid	Meta_337	Ferroptosis	map04216	C00669	Cellular Processes	Cell growth and death	1.44489375320239	-0.434999999999999	down
Gamma-Glutamyl-Cysteine	HMDB0001049	Peptide	Gamma-glutamyl Amino Acid	Meta_337	Glutathione metabolism	map00480	C00669	Metabolism	Metabolism of other amino acids	1.44489375320239	-0.434999999999999	down
Gamma-Glutamylalanine	HMDB0006248	Peptide	Gamma-glutamyl Amino Acid	Meta_284	Glutathione metabolism	map00480	C03740	Metabolism	Metabolism of other amino acids	0.981163430324568	0.514500000000002	unchanged
Glucosamine 6-Phosphate	HMDB0001254	Carbohydrate	Amino sugar and Nucleotide sugar Metabolism	Meta_347	Amino sugar and nucleotide sugar metabolism	map00520	C00352	Metabolism	Carbohydrate metabolism	0.967352124010312	-0.895166666666666	unchanged
Glucosamine 6-Phosphate	HMDB0001254	Carbohydrate	Amino sugar and Nucleotide sugar Metabolism	Meta_347	Alanine, aspartate and glutamate metabolism	map00250	C00352	Metabolism	Amino acid metabolism	0.967352124010312	-0.895166666666666	unchanged
Glucosamine 6-Phosphate	HMDB0001254	Carbohydrate	Amino sugar and Nucleotide sugar Metabolism	Meta_347	Diabetic cardiomyopathy	map05415	C00352	Human Diseases	Cardiovascular disease	0.967352124010312	-0.895166666666666	unchanged
Glucosamine 6-Phosphate	HMDB0001254	Carbohydrate	Amino sugar and Nucleotide sugar Metabolism	Meta_347	Insulin resistance	map04931	C00352	Human Diseases	Endocrine and metabolic disease	0.967352124010312	-0.895166666666666	unchanged
Glucose	HMDB0000122	Carbohydrate	Glycolysis, Gluconeogenesis, and Pyruvate Metabolism	Meta_212	Pentose phosphate pathway	map00030	C00221	Metabolism	Carbohydrate metabolism	0.605448297340123	0.138166666666667	unchanged
Glucose	HMDB0000122	Carbohydrate	Glycolysis, Gluconeogenesis, and Pyruvate Metabolism	Meta_212	Glycolysis / Gluconeogenesis	map00010	C00221	Metabolism	Carbohydrate metabolism	0.605448297340123	0.138166666666667	unchanged
Glucose 6-Phosphate/Fructose 6-Phosphate	HMDB0001401	Carbohydrate	Glycolysis, Gluconeogenesis, and Pyruvate Metabolism	Meta_350	Diabetic cardiomyopathy	map05415	C00092	Human Diseases	Cardiovascular disease	0.0572322169032087	-0.0626666666666669	unchanged
Glucose 6-Phosphate/Fructose 6-Phosphate	HMDB0001401	Carbohydrate	Glycolysis, Gluconeogenesis, and Pyruvate Metabolism	Meta_350	Inositol phosphate metabolism	map00562	C00092	Metabolism	Carbohydrate metabolism	0.0572322169032087	-0.0626666666666669	unchanged
Glucose 6-Phosphate/Fructose 6-Phosphate	HMDB0001401	Carbohydrate	Glycolysis, Gluconeogenesis, and Pyruvate Metabolism	Meta_350	Prolactin signaling pathway	map04917	C00092	Organismal Systems	Endocrine system	0.0572322169032087	-0.0626666666666669	unchanged
Glucose 6-Phosphate/Fructose 6-Phosphate	HMDB0001401	Carbohydrate	Glycolysis, Gluconeogenesis, and Pyruvate Metabolism	Meta_350	Insulin secretion	map04911	C00092	Organismal Systems	Endocrine system	0.0572322169032087	-0.0626666666666669	unchanged
Glucose 6-Phosphate/Fructose 6-Phosphate	HMDB0001401	Carbohydrate	Glycolysis, Gluconeogenesis, and Pyruvate Metabolism	Meta_350	Carbohydrate digestion and absorption	map04973	C00092	Organismal Systems	Digestive system	0.0572322169032087	-0.0626666666666669	unchanged
Glucose 6-Phosphate/Fructose 6-Phosphate	HMDB0001401	Carbohydrate	Glycolysis, Gluconeogenesis, and Pyruvate Metabolism	Meta_350	Starch and sucrose metabolism	map00500	C00092	Metabolism	Carbohydrate metabolism	0.0572322169032087	-0.0626666666666669	unchanged
Glucose 6-Phosphate/Fructose 6-Phosphate	HMDB0001401	Carbohydrate	Glycolysis, Gluconeogenesis, and Pyruvate Metabolism	Meta_350	Insulin resistance	map04931	C00092	Human Diseases	Endocrine and metabolic disease	0.0572322169032087	-0.0626666666666669	unchanged
Glucose 6-Phosphate/Fructose 6-Phosphate	HMDB0001401	Carbohydrate	Glycolysis, Gluconeogenesis, and Pyruvate Metabolism	Meta_350	Thyroid hormone synthesis	map04918	C00092	Organismal Systems	Endocrine system	0.0572322169032087	-0.0626666666666669	unchanged
Glucose 6-Phosphate/Fructose 6-Phosphate	HMDB0001401	Carbohydrate	Glycolysis, Gluconeogenesis, and Pyruvate Metabolism	Meta_350	Central carbon metabolism in cancer	map05230	C00092	Human Diseases	Cancer: overview	0.0572322169032087	-0.0626666666666669	unchanged
Glucose 6-Phosphate/Fructose 6-Phosphate	HMDB0001401	Carbohydrate	Glycolysis, Gluconeogenesis, and Pyruvate Metabolism	Meta_350	Neomycin, kanamycin and gentamicin biosynthesis	map00524	C00092	Metabolism	Biosynthesis of other secondary metabolites	0.0572322169032087	-0.0626666666666669	unchanged
Glucuronate	HMDB0000127	Carbohydrate	Amino sugar and Nucleotide sugar Metabolism	Meta_247	Ascorbate and aldarate metabolism	map00053	C00191	Metabolism	Carbohydrate metabolism	1.3627922882021	0.432333333333334	up
Glucuronate	HMDB0000127	Carbohydrate	Amino sugar and Nucleotide sugar Metabolism	Meta_247	Pentose and glucuronate interconversions	map00040	C00191	Metabolism	Carbohydrate metabolism	1.3627922882021	0.432333333333334	up
Glucuronate	HMDB0000127	Carbohydrate	Amino sugar and Nucleotide sugar Metabolism	Meta_247	Inositol phosphate metabolism	map00562	C00191	Metabolism	Carbohydrate metabolism	1.3627922882021	0.432333333333334	up
Glucuronate	HMDB0000127	Carbohydrate	Amino sugar and Nucleotide sugar Metabolism	Meta_247	Amino sugar and nucleotide sugar metabolism	map00520	C00191	Metabolism	Carbohydrate metabolism	1.3627922882021	0.432333333333334	up
Glutarate (C5-DC)	HMDB0000661	Lipid	Fatty Acid, Dicarboxylate	Meta_98	Lysine degradation	map00310	C00489	Metabolism	Amino acid metabolism	0.63414217421169	-0.288499999999999	unchanged
Glutarate (C5-DC)	HMDB0000661	Lipid	Fatty Acid, Dicarboxylate	Meta_98	Fatty acid degradation	map00071	C00489	Metabolism	Lipid metabolism	0.63414217421169	-0.288499999999999	unchanged
Glutathione	HMDB0000125	Amino Acid	Glutathione Metabolism	Meta_416	Ferroptosis	map04216	C00051	Cellular Processes	Cell growth and death	0.318783742888237	0.451000000000001	unchanged
Glutathione	HMDB0000125	Amino Acid	Glutathione Metabolism	Meta_416	Chemical carcinogenesis - reactive oxygen species	map05208	C00051	Human Diseases	Cancer: overview	0.318783742888237	0.451000000000001	unchanged
Glutathione	HMDB0000125	Amino Acid	Glutathione Metabolism	Meta_416	Thyroid hormone synthesis	map04918	C00051	Organismal Systems	Endocrine system	0.318783742888237	0.451000000000001	unchanged
Glutathione	HMDB0000125	Amino Acid	Glutathione Metabolism	Meta_416	Cysteine and methionine metabolism	map00270	C00051	Metabolism	Amino acid metabolism	0.318783742888237	0.451000000000001	unchanged
Glutathione	HMDB0000125	Amino Acid	Glutathione Metabolism	Meta_416	Glutathione metabolism	map00480	C00051	Metabolism	Metabolism of other amino acids	0.318783742888237	0.451000000000001	unchanged
Glutathione	HMDB0000125	Amino Acid	Glutathione Metabolism	Meta_416	ABC transporters	map02010	C00051	Environmental Information Processing	Membrane transport	0.318783742888237	0.451000000000001	unchanged
Glutathione	HMDB0000125	Amino Acid	Glutathione Metabolism	Meta_416	Bile secretion	map04976	C00051	Organismal Systems	Digestive system	0.318783742888237	0.451000000000001	unchanged
Glutathione	HMDB0000125	Amino Acid	Glutathione Metabolism	Meta_416	Diabetic cardiomyopathy	map05415	C00051	Human Diseases	Cardiovascular disease	0.318783742888237	0.451000000000001	unchanged
Glutathione Disulfide (GSSG)	HMDB0003337	Amino Acid	Glutathione Metabolism	Meta_593	Diabetic cardiomyopathy	map05415	C00127	Human Diseases	Cardiovascular disease	0.119010625931248	0.0519999999999996	unchanged
Glutathione Disulfide (GSSG)	HMDB0003337	Amino Acid	Glutathione Metabolism	Meta_593	Chemical carcinogenesis - reactive oxygen species	map05208	C00127	Human Diseases	Cancer: overview	0.119010625931248	0.0519999999999996	unchanged
Glutathione Disulfide (GSSG)	HMDB0003337	Amino Acid	Glutathione Metabolism	Meta_593	Thyroid hormone synthesis	map04918	C00127	Organismal Systems	Endocrine system	0.119010625931248	0.0519999999999996	unchanged
Glutathione Disulfide (GSSG)	HMDB0003337	Amino Acid	Glutathione Metabolism	Meta_593	Ferroptosis	map04216	C00127	Cellular Processes	Cell growth and death	0.119010625931248	0.0519999999999996	unchanged
Glutathione Disulfide (GSSG)	HMDB0003337	Amino Acid	Glutathione Metabolism	Meta_593	Glutathione metabolism	map00480	C00127	Metabolism	Metabolism of other amino acids	0.119010625931248	0.0519999999999996	unchanged
Glyceric Acid	HMDB0000139	Carbohydrate	Pentose phosphate pathway	Meta_38	Glycerolipid metabolism	map00561	C00258	Metabolism	Lipid metabolism	0.38870516421233	0.130166666666666	unchanged
Glyceric Acid	HMDB0000139	Carbohydrate	Pentose phosphate pathway	Meta_38	Glycine, serine and threonine metabolism	map00260	C00258	Metabolism	Amino acid metabolism	0.38870516421233	0.130166666666666	unchanged
Glyceric Acid	HMDB0000139	Carbohydrate	Pentose phosphate pathway	Meta_38	Glyoxylate and dicarboxylate metabolism	map00630	C00258	Metabolism	Carbohydrate metabolism	0.38870516421233	0.130166666666666	unchanged
Glyceric Acid	HMDB0000139	Carbohydrate	Pentose phosphate pathway	Meta_38	Pentose phosphate pathway	map00030	C00258	Metabolism	Carbohydrate metabolism	0.38870516421233	0.130166666666666	unchanged
Glycerol	HMDB0000131	Lipid	Glycerolipid and Phospholipid Metabolism	Meta_18	Retrograde endocannabinoid signaling	map04723	C00116	Organismal Systems	Nervous system	1.22140532704849	0.662999999999999	up
Glycerol	HMDB0000131	Lipid	Glycerolipid and Phospholipid Metabolism	Meta_18	ABC transporters	map02010	C00116	Environmental Information Processing	Membrane transport	1.22140532704849	0.662999999999999	up
Glycerol	HMDB0000131	Lipid	Glycerolipid and Phospholipid Metabolism	Meta_18	Galactose metabolism	map00052	C00116	Metabolism	Carbohydrate metabolism	1.22140532704849	0.662999999999999	up
Glycerol	HMDB0000131	Lipid	Glycerolipid and Phospholipid Metabolism	Meta_18	Regulation of lipolysis in adipocytes	map04923	C00116	Organismal Systems	Endocrine system	1.22140532704849	0.662999999999999	up
Glycerol	HMDB0000131	Lipid	Glycerolipid and Phospholipid Metabolism	Meta_18	Pentose and glucuronate interconversions	map00040	C00116	Metabolism	Carbohydrate metabolism	1.22140532704849	0.662999999999999	up
Glycerol	HMDB0000131	Lipid	Glycerolipid and Phospholipid Metabolism	Meta_18	Thermogenesis	map04714	C00116	Organismal Systems	Environmental adaptation	1.22140532704849	0.662999999999999	up
Glycerol	HMDB0000131	Lipid	Glycerolipid and Phospholipid Metabolism	Meta_18	Glycerolipid metabolism	map00561	C00116	Metabolism	Lipid metabolism	1.22140532704849	0.662999999999999	up
Glycerol 3-Phosphate	HMDB0000126	Lipid	Glycerolipid and Phospholipid Metabolism	Meta_191	Glycerophospholipid metabolism	map00564	C00093	Metabolism	Lipid metabolism	0.765980745883197	-0.328333333333333	unchanged
Glycerol 3-Phosphate	HMDB0000126	Lipid	Glycerolipid and Phospholipid Metabolism	Meta_191	ABC transporters	map02010	C00093	Environmental Information Processing	Membrane transport	0.765980745883197	-0.328333333333333	unchanged
Glycerol 3-Phosphate	HMDB0000126	Lipid	Glycerolipid and Phospholipid Metabolism	Meta_191	Glycerolipid metabolism	map00561	C00093	Metabolism	Lipid metabolism	0.765980745883197	-0.328333333333333	unchanged
Glycerol 3-Phosphate	HMDB0000126	Lipid	Glycerolipid and Phospholipid Metabolism	Meta_191	Choline metabolism in cancer	map05231	C00093	Human Diseases	Cancer: overview	0.765980745883197	-0.328333333333333	unchanged
Glycerophosphoethanolamine	HMDB0000114	Lipid	Glycerolipid and Phospholipid Metabolism	Meta_276	Glycerophospholipid metabolism	map00564	C01233	Metabolism	Lipid metabolism	0.747701488920598	-0.324666666666667	unchanged
Glycerophosphoethanolamine	HMDB0000114	Lipid	Glycerolipid and Phospholipid Metabolism	Meta_276	Ether lipid metabolism	map00565	C01233	Metabolism	Lipid metabolism	0.747701488920598	-0.324666666666667	unchanged
Glycerophosphorylcholine	HMDB0000086	Lipid	Glycerolipid and Phospholipid Metabolism	Meta_349	Ether lipid metabolism	map00565	C00670	Metabolism	Lipid metabolism	0.207851235303707	-0.0728333333333335	unchanged
Glycerophosphorylcholine	HMDB0000086	Lipid	Glycerolipid and Phospholipid Metabolism	Meta_349	Choline metabolism in cancer	map05231	C00670	Human Diseases	Cancer: overview	0.207851235303707	-0.0728333333333335	unchanged
Glycerophosphorylcholine	HMDB0000086	Lipid	Glycerolipid and Phospholipid Metabolism	Meta_349	Glycerophospholipid metabolism	map00564	C00670	Metabolism	Lipid metabolism	0.207851235303707	-0.0728333333333335	unchanged
Glycine	HMDB0000123	Amino Acid	Glycine, Serine and Threonine Metabolism	Meta_6	Thiamine metabolism	map00730	C00037	Metabolism	Metabolism of cofactors and vitamins	1.33745412876608	-0.467166666666664	down
Glycine	HMDB0000123	Amino Acid	Glycine, Serine and Threonine Metabolism	Meta_6	Primary bile acid biosynthesis	map00120	C00037	Metabolism	Lipid metabolism	1.33745412876608	-0.467166666666664	down
Glycine	HMDB0000123	Amino Acid	Glycine, Serine and Threonine Metabolism	Meta_6	Lipoic acid metabolism	map00785	C00037	Metabolism	Metabolism of cofactors and vitamins	1.33745412876608	-0.467166666666664	down
Glycine	HMDB0000123	Amino Acid	Glycine, Serine and Threonine Metabolism	Meta_6	ABC transporters	map02010	C00037	Environmental Information Processing	Membrane transport	1.33745412876608	-0.467166666666664	down
Glycine	HMDB0000123	Amino Acid	Glycine, Serine and Threonine Metabolism	Meta_6	Glutathione metabolism	map00480	C00037	Metabolism	Metabolism of other amino acids	1.33745412876608	-0.467166666666664	down
Glycine	HMDB0000123	Amino Acid	Glycine, Serine and Threonine Metabolism	Meta_6	Phosphonate and phosphinate metabolism	map00440	C00037	Metabolism	Metabolism of other amino acids	1.33745412876608	-0.467166666666664	down
Glycine	HMDB0000123	Amino Acid	Glycine, Serine and Threonine Metabolism	Meta_6	Glycine, serine and threonine metabolism	map00260	C00037	Metabolism	Amino acid metabolism	1.33745412876608	-0.467166666666664	down
Glycine	HMDB0000123	Amino Acid	Glycine, Serine and Threonine Metabolism	Meta_6	Glyoxylate and dicarboxylate metabolism	map00630	C00037	Metabolism	Carbohydrate metabolism	1.33745412876608	-0.467166666666664	down
Glycine	HMDB0000123	Amino Acid	Glycine, Serine and Threonine Metabolism	Meta_6	Neuroactive ligand-receptor interaction	map04080	C00037	Environmental Information Processing	Signaling molecules and interaction	1.33745412876608	-0.467166666666664	down
Glycine	HMDB0000123	Amino Acid	Glycine, Serine and Threonine Metabolism	Meta_6	Synaptic vesicle cycle	map04721	C00037	Organismal Systems	Nervous system	1.33745412876608	-0.467166666666664	down
Glycine	HMDB0000123	Amino Acid	Glycine, Serine and Threonine Metabolism	Meta_6	Lysine degradation	map00310	C00037	Metabolism	Amino acid metabolism	1.33745412876608	-0.467166666666664	down
Glycine	HMDB0000123	Amino Acid	Glycine, Serine and Threonine Metabolism	Meta_6	Mineral absorption	map04978	C00037	Organismal Systems	Digestive system	1.33745412876608	-0.467166666666664	down
Glycine	HMDB0000123	Amino Acid	Glycine, Serine and Threonine Metabolism	Meta_6	Aminoacyl-tRNA biosynthesis	map00970	C00037	Genetic Information Processing	Translation	1.33745412876608	-0.467166666666664	down
Glycine	HMDB0000123	Amino Acid	Glycine, Serine and Threonine Metabolism	Meta_6	Central carbon metabolism in cancer	map05230	C00037	Human Diseases	Cancer: overview	1.33745412876608	-0.467166666666664	down
Glycine	HMDB0000123	Amino Acid	Glycine, Serine and Threonine Metabolism	Meta_6	D-Amino acid metabolism	map00470	C00037	Metabolism	Metabolism of other amino acids	1.33745412876608	-0.467166666666664	down
Glycine	HMDB0000123	Amino Acid	Glycine, Serine and Threonine Metabolism	Meta_6	Protein digestion and absorption	map04974	C00037	Organismal Systems	Digestive system	1.33745412876608	-0.467166666666664	down
Glycine	HMDB0000123	Amino Acid	Glycine, Serine and Threonine Metabolism	Meta_6	Purine metabolism	map00230	C00037	Metabolism	Nucleotide metabolism	1.33745412876608	-0.467166666666664	down
Glycolic Acid	HMDB0000115	Carbohydrate	Glyoxylate and dicarboxylate metabolism	Meta_5	Fatty acid degradation	map00071	C03547	Metabolism	Lipid metabolism	0.829551759952303	0.228833333333334	unchanged
Guanidinoacetic acid	HMDB0000128	Amino Acid	Creatine Metabolism	Meta_67	Glycine, serine and threonine metabolism	map00260	C00581	Metabolism	Amino acid metabolism	0.641466621133189	0.117166666666666	unchanged
Guanidinoacetic acid	HMDB0000128	Amino Acid	Creatine Metabolism	Meta_67	Arginine and proline metabolism	map00330	C00581	Metabolism	Amino acid metabolism	0.641466621133189	0.117166666666666	unchanged
Guanine	HMDB0000132	Nucleotide	Purine Metabolism, Guanine containing	Meta_145	Purine metabolism	map00230	C00242	Metabolism	Nucleotide metabolism	0.725217690698611	-0.165500000000002	unchanged
Heme	HMDB0003178	Cofactors and Vitamins	Hemoglobin and Porphyrin Metabolism	Meta_594	Mineral absorption	map04978	C00032	Organismal Systems	Digestive system	0.432894321925223	1.07583333333333	unchanged
Heme	HMDB0003178	Cofactors and Vitamins	Hemoglobin and Porphyrin Metabolism	Meta_594	ABC transporters	map02010	C00032	Environmental Information Processing	Membrane transport	0.432894321925223	1.07583333333333	unchanged
Heme	HMDB0003178	Cofactors and Vitamins	Hemoglobin and Porphyrin Metabolism	Meta_594	Ferroptosis	map04216	C00032	Cellular Processes	Cell growth and death	0.432894321925223	1.07583333333333	unchanged
Histamine	HMDB0000870	Amino Acid	Histidine Metabolism	Meta_45	Protein digestion and absorption	map04974	C00388	Organismal Systems	Digestive system	0.206144651869577	0.154500000000002	unchanged
Histamine	HMDB0000870	Amino Acid	Histidine Metabolism	Meta_45	Histidine metabolism	map00340	C00388	Metabolism	Amino acid metabolism	0.206144651869577	0.154500000000002	unchanged
Histamine	HMDB0000870	Amino Acid	Histidine Metabolism	Meta_45	Gastric acid secretion	map04971	C00388	Organismal Systems	Digestive system	0.206144651869577	0.154500000000002	unchanged
Histamine	HMDB0000870	Amino Acid	Histidine Metabolism	Meta_45	Neuroactive ligand-receptor interaction	map04080	C00388	Environmental Information Processing	Signaling molecules and interaction	0.206144651869577	0.154500000000002	unchanged
Histamine	HMDB0000870	Amino Acid	Histidine Metabolism	Meta_45	Synaptic vesicle cycle	map04721	C00388	Organismal Systems	Nervous system	0.206144651869577	0.154500000000002	unchanged
Histamine	HMDB0000870	Amino Acid	Histidine Metabolism	Meta_45	Inflammatory mediator regulation of TRP channels	map04750	C00388	Organismal Systems	Sensory system	0.206144651869577	0.154500000000002	unchanged
Histamine	HMDB0000870	Amino Acid	Histidine Metabolism	Meta_45	Asthma	map05310	C00388	Human Diseases	Immune disease	0.206144651869577	0.154500000000002	unchanged
Histamine	HMDB0000870	Amino Acid	Histidine Metabolism	Meta_45	Fc epsilon RI signaling pathway	map04664	C00388	Organismal Systems	Immune system	0.206144651869577	0.154500000000002	unchanged
Hordenine	HMDB0004366	Xenobiotics	Natural Product/Food/Plant	Meta_183	Tyrosine metabolism	map00350	C06199	Metabolism	Amino acid metabolism	0.504868769258097	0.126666666666667	unchanged
Hydroxy-N6,N6,N6-Trimethyllysine	HMDB0001422	Amino Acid	Lysine Metabolism	Meta_264	Lysine degradation	map00310	C01259	Metabolism	Amino acid metabolism	0.988438808065724	0.526166666666667	unchanged
Hydroxypyruvic Acid	HMDB0001352	Amino Acid	Glycine, Serine and Threonine Metabolism	Meta_31	Glyoxylate and dicarboxylate metabolism	map00630	C00168	Metabolism	Carbohydrate metabolism	0.469660111227312	-0.156833333333333	unchanged
Hydroxypyruvic Acid	HMDB0001352	Amino Acid	Glycine, Serine and Threonine Metabolism	Meta_31	Glycine, serine and threonine metabolism	map00260	C00168	Metabolism	Amino acid metabolism	0.469660111227312	-0.156833333333333	unchanged
Hypoxanthine	HMDB0000157	Nucleotide	Purine Metabolism, (Hypo)Xanthine/Inosine containing	Meta_118	Purine metabolism	map00230	C00262	Metabolism	Nucleotide metabolism	0.044311943185387	-0.0125000000000011	unchanged
Indole-3-acetaldehyde	HMDB0001190	Amino Acid	Tryptophan Metabolism	Meta_154	Tryptophan metabolism	map00380	C00637	Metabolism	Amino acid metabolism	0.489108417686878	0.263333333333334	unchanged
Ketoisovaleric Acid	HMDB0000019	Amino Acid	Leucine, Isoleucine and Valine Metabolism	Meta_50	Valine, leucine and isoleucine degradation	map00280	C00141	Metabolism	Amino acid metabolism	0.218798465467449	0.0698333333333334	unchanged
Ketoisovaleric Acid	HMDB0000019	Amino Acid	Leucine, Isoleucine and Valine Metabolism	Meta_50	Pantothenate and CoA biosynthesis	map00770	C00141	Metabolism	Metabolism of cofactors and vitamins	0.218798465467449	0.0698333333333334	unchanged
Ketoisovaleric Acid	HMDB0000019	Amino Acid	Leucine, Isoleucine and Valine Metabolism	Meta_50	Lipoic acid metabolism	map00785	C00141	Metabolism	Metabolism of cofactors and vitamins	0.218798465467449	0.0698333333333334	unchanged
Ketoisovaleric Acid	HMDB0000019	Amino Acid	Leucine, Isoleucine and Valine Metabolism	Meta_50	Valine, leucine and isoleucine biosynthesis	map00290	C00141	Metabolism	Amino acid metabolism	0.218798465467449	0.0698333333333334	unchanged
Kynurenate	HMDB0000715	Amino Acid	Tryptophan Metabolism	Meta_238	Tryptophan metabolism	map00380	C01717	Metabolism	Amino acid metabolism	0.484908545585342	0.317	unchanged
L-Alanine	HMDB0000161	Amino Acid	Alanine, Aspartate and Glutamate Metabolism	Meta_17	ABC transporters	map02010	C00041	Environmental Information Processing	Membrane transport	0.454323079447873	-0.114666666666668	unchanged
L-Alanine	HMDB0000161	Amino Acid	Alanine, Aspartate and Glutamate Metabolism	Meta_17	Protein digestion and absorption	map04974	C00041	Organismal Systems	Digestive system	0.454323079447873	-0.114666666666668	unchanged
L-Alanine	HMDB0000161	Amino Acid	Alanine, Aspartate and Glutamate Metabolism	Meta_17	Sulfur relay system	map04122	C00041	Genetic Information Processing	Folding, sorting and degradation	0.454323079447873	-0.114666666666668	unchanged
L-Alanine	HMDB0000161	Amino Acid	Alanine, Aspartate and Glutamate Metabolism	Meta_17	Mineral absorption	map04978	C00041	Organismal Systems	Digestive system	0.454323079447873	-0.114666666666668	unchanged
L-Alanine	HMDB0000161	Amino Acid	Alanine, Aspartate and Glutamate Metabolism	Meta_17	Cysteine and methionine metabolism	map00270	C00041	Metabolism	Amino acid metabolism	0.454323079447873	-0.114666666666668	unchanged
L-Alanine	HMDB0000161	Amino Acid	Alanine, Aspartate and Glutamate Metabolism	Meta_17	D-Amino acid metabolism	map00470	C00041	Metabolism	Metabolism of other amino acids	0.454323079447873	-0.114666666666668	unchanged
L-Alanine	HMDB0000161	Amino Acid	Alanine, Aspartate and Glutamate Metabolism	Meta_17	Aminoacyl-tRNA biosynthesis	map00970	C00041	Genetic Information Processing	Translation	0.454323079447873	-0.114666666666668	unchanged
L-Alanine	HMDB0000161	Amino Acid	Alanine, Aspartate and Glutamate Metabolism	Meta_17	Taurine and hypotaurine metabolism	map00430	C00041	Metabolism	Metabolism of other amino acids	0.454323079447873	-0.114666666666668	unchanged
L-Alanine	HMDB0000161	Amino Acid	Alanine, Aspartate and Glutamate Metabolism	Meta_17	Central carbon metabolism in cancer	map05230	C00041	Human Diseases	Cancer: overview	0.454323079447873	-0.114666666666668	unchanged
L-Alanine	HMDB0000161	Amino Acid	Alanine, Aspartate and Glutamate Metabolism	Meta_17	Alanine, aspartate and glutamate metabolism	map00250	C00041	Metabolism	Amino acid metabolism	0.454323079447873	-0.114666666666668	unchanged
L-Alanine	HMDB0000161	Amino Acid	Alanine, Aspartate and Glutamate Metabolism	Meta_17	Selenocompound metabolism	map00450	C00041	Metabolism	Metabolism of other amino acids	0.454323079447873	-0.114666666666668	unchanged
L-Allothreonine	HMDB0004041	Amino Acid	Other Amino Acid Metabolism	Meta_176	Glycine, serine and threonine metabolism	map00260	C05519	Metabolism	Amino acid metabolism	1.06915293550875	-0.277833333333334	down
L-Arginine	HMDB0000517	Amino Acid	Urea cycle; Arginine and Proline Metabolism	Meta_203	Arginine biosynthesis	map00220	C00062	Metabolism	Amino acid metabolism	0.385618315327287	0.191333333333333	unchanged
L-Arginine	HMDB0000517	Amino Acid	Urea cycle; Arginine and Proline Metabolism	Meta_203	Chagas disease	map05142	C00062	Human Diseases	Infectious disease: parasitic	0.385618315327287	0.191333333333333	unchanged
L-Arginine	HMDB0000517	Amino Acid	Urea cycle; Arginine and Proline Metabolism	Meta_203	Arginine and proline metabolism	map00330	C00062	Metabolism	Amino acid metabolism	0.385618315327287	0.191333333333333	unchanged
L-Arginine	HMDB0000517	Amino Acid	Urea cycle; Arginine and Proline Metabolism	Meta_203	ABC transporters	map02010	C00062	Environmental Information Processing	Membrane transport	0.385618315327287	0.191333333333333	unchanged
L-Arginine	HMDB0000517	Amino Acid	Urea cycle; Arginine and Proline Metabolism	Meta_203	Pathways of neurodegeneration - multiple diseases	map05022	C00062	Human Diseases	Neurodegenerative disease	0.385618315327287	0.191333333333333	unchanged
L-Arginine	HMDB0000517	Amino Acid	Urea cycle; Arginine and Proline Metabolism	Meta_203	Amyotrophic lateral sclerosis	map05014	C00062	Human Diseases	Neurodegenerative disease	0.385618315327287	0.191333333333333	unchanged
L-Arginine	HMDB0000517	Amino Acid	Urea cycle; Arginine and Proline Metabolism	Meta_203	D-Amino acid metabolism	map00470	C00062	Metabolism	Metabolism of other amino acids	0.385618315327287	0.191333333333333	unchanged
L-Arginine	HMDB0000517	Amino Acid	Urea cycle; Arginine and Proline Metabolism	Meta_203	Central carbon metabolism in cancer	map05230	C00062	Human Diseases	Cancer: overview	0.385618315327287	0.191333333333333	unchanged
L-Arginine	HMDB0000517	Amino Acid	Urea cycle; Arginine and Proline Metabolism	Meta_203	Amoebiasis	map05146	C00062	Human Diseases	Infectious disease: parasitic	0.385618315327287	0.191333333333333	unchanged
L-Arginine	HMDB0000517	Amino Acid	Urea cycle; Arginine and Proline Metabolism	Meta_203	Protein digestion and absorption	map04974	C00062	Organismal Systems	Digestive system	0.385618315327287	0.191333333333333	unchanged
L-Arginine	HMDB0000517	Amino Acid	Urea cycle; Arginine and Proline Metabolism	Meta_203	mTOR signaling pathway	map04150	C00062	Environmental Information Processing	Signal transduction	0.385618315327287	0.191333333333333	unchanged
L-Arginine	HMDB0000517	Amino Acid	Urea cycle; Arginine and Proline Metabolism	Meta_203	Aminoacyl-tRNA biosynthesis	map00970	C00062	Genetic Information Processing	Translation	0.385618315327287	0.191333333333333	unchanged
L-Asparagine	HMDB0000168	Amino Acid	Alanine, Aspartate and Glutamate Metabolism	Meta_100	Alanine, aspartate and glutamate metabolism	map00250	C00152	Metabolism	Amino acid metabolism	1.06175758448584	-0.767	down
L-Asparagine	HMDB0000168	Amino Acid	Alanine, Aspartate and Glutamate Metabolism	Meta_100	Protein digestion and absorption	map04974	C00152	Organismal Systems	Digestive system	1.06175758448584	-0.767	down
L-Asparagine	HMDB0000168	Amino Acid	Alanine, Aspartate and Glutamate Metabolism	Meta_100	Aminoacyl-tRNA biosynthesis	map00970	C00152	Genetic Information Processing	Translation	1.06175758448584	-0.767	down
L-Asparagine	HMDB0000168	Amino Acid	Alanine, Aspartate and Glutamate Metabolism	Meta_100	Central carbon metabolism in cancer	map05230	C00152	Human Diseases	Cancer: overview	1.06175758448584	-0.767	down
L-Asparagine	HMDB0000168	Amino Acid	Alanine, Aspartate and Glutamate Metabolism	Meta_100	Mineral absorption	map04978	C00152	Organismal Systems	Digestive system	1.06175758448584	-0.767	down
L-Aspartic Acid	HMDB0000191	Amino Acid	Alanine, Aspartate and Glutamate Metabolism	Meta_107	Neuroactive ligand-receptor interaction	map04080	C00049	Environmental Information Processing	Signaling molecules and interaction	1.53372371364212	-0.581499999999998	down
L-Aspartic Acid	HMDB0000191	Amino Acid	Alanine, Aspartate and Glutamate Metabolism	Meta_107	D-Amino acid metabolism	map00470	C00049	Metabolism	Metabolism of other amino acids	1.53372371364212	-0.581499999999998	down
L-Aspartic Acid	HMDB0000191	Amino Acid	Alanine, Aspartate and Glutamate Metabolism	Meta_107	Protein digestion and absorption	map04974	C00049	Organismal Systems	Digestive system	1.53372371364212	-0.581499999999998	down
L-Aspartic Acid	HMDB0000191	Amino Acid	Alanine, Aspartate and Glutamate Metabolism	Meta_107	Alanine, aspartate and glutamate metabolism	map00250	C00049	Metabolism	Amino acid metabolism	1.53372371364212	-0.581499999999998	down
L-Aspartic Acid	HMDB0000191	Amino Acid	Alanine, Aspartate and Glutamate Metabolism	Meta_107	Glycine, serine and threonine metabolism	map00260	C00049	Metabolism	Amino acid metabolism	1.53372371364212	-0.581499999999998	down
L-Aspartic Acid	HMDB0000191	Amino Acid	Alanine, Aspartate and Glutamate Metabolism	Meta_107	Central carbon metabolism in cancer	map05230	C00049	Human Diseases	Cancer: overview	1.53372371364212	-0.581499999999998	down
L-Aspartic Acid	HMDB0000191	Amino Acid	Alanine, Aspartate and Glutamate Metabolism	Meta_107	Cysteine and methionine metabolism	map00270	C00049	Metabolism	Amino acid metabolism	1.53372371364212	-0.581499999999998	down
L-Aspartic Acid	HMDB0000191	Amino Acid	Alanine, Aspartate and Glutamate Metabolism	Meta_107	Arginine biosynthesis	map00220	C00049	Metabolism	Amino acid metabolism	1.53372371364212	-0.581499999999998	down
L-Aspartic Acid	HMDB0000191	Amino Acid	Alanine, Aspartate and Glutamate Metabolism	Meta_107	Histidine metabolism	map00340	C00049	Metabolism	Amino acid metabolism	1.53372371364212	-0.581499999999998	down
L-Aspartic Acid	HMDB0000191	Amino Acid	Alanine, Aspartate and Glutamate Metabolism	Meta_107	Pantothenate and CoA biosynthesis	map00770	C00049	Metabolism	Metabolism of cofactors and vitamins	1.53372371364212	-0.581499999999998	down
L-Aspartic Acid	HMDB0000191	Amino Acid	Alanine, Aspartate and Glutamate Metabolism	Meta_107	beta-Alanine metabolism	map00410	C00049	Metabolism	Metabolism of other amino acids	1.53372371364212	-0.581499999999998	down
L-Aspartic Acid	HMDB0000191	Amino Acid	Alanine, Aspartate and Glutamate Metabolism	Meta_107	Nicotinate and nicotinamide metabolism	map00760	C00049	Metabolism	Metabolism of cofactors and vitamins	1.53372371364212	-0.581499999999998	down
L-Aspartic Acid	HMDB0000191	Amino Acid	Alanine, Aspartate and Glutamate Metabolism	Meta_107	ABC transporters	map02010	C00049	Environmental Information Processing	Membrane transport	1.53372371364212	-0.581499999999998	down
L-Aspartic Acid	HMDB0000191	Amino Acid	Alanine, Aspartate and Glutamate Metabolism	Meta_107	Aminoacyl-tRNA biosynthesis	map00970	C00049	Genetic Information Processing	Translation	1.53372371364212	-0.581499999999998	down
L-Glutamic Acid	HMDB0000148	Amino Acid	Alanine, Aspartate and Glutamate Metabolism	Meta_140	Circadian entrainment	map04713	C00025	Organismal Systems	Environmental adaptation	1.39006358606369	-0.477166666666665	down
L-Glutamic Acid	HMDB0000148	Amino Acid	Alanine, Aspartate and Glutamate Metabolism	Meta_140	Arginine and proline metabolism	map00330	C00025	Metabolism	Amino acid metabolism	1.39006358606369	-0.477166666666665	down
L-Glutamic Acid	HMDB0000148	Amino Acid	Alanine, Aspartate and Glutamate Metabolism	Meta_140	GABAergic synapse	map04727	C00025	Organismal Systems	Nervous system	1.39006358606369	-0.477166666666665	down
L-Glutamic Acid	HMDB0000148	Amino Acid	Alanine, Aspartate and Glutamate Metabolism	Meta_140	Cocaine addiction	map05030	C00025	Human Diseases	Substance dependence	1.39006358606369	-0.477166666666665	down
L-Glutamic Acid	HMDB0000148	Amino Acid	Alanine, Aspartate and Glutamate Metabolism	Meta_140	Long-term potentiation	map04720	C00025	Organismal Systems	Nervous system	1.39006358606369	-0.477166666666665	down
L-Glutamic Acid	HMDB0000148	Amino Acid	Alanine, Aspartate and Glutamate Metabolism	Meta_140	Glyoxylate and dicarboxylate metabolism	map00630	C00025	Metabolism	Carbohydrate metabolism	1.39006358606369	-0.477166666666665	down
L-Glutamic Acid	HMDB0000148	Amino Acid	Alanine, Aspartate and Glutamate Metabolism	Meta_140	Amyotrophic lateral sclerosis	map05014	C00025	Human Diseases	Neurodegenerative disease	1.39006358606369	-0.477166666666665	down
L-Glutamic Acid	HMDB0000148	Amino Acid	Alanine, Aspartate and Glutamate Metabolism	Meta_140	Alcoholism	map05034	C00025	Human Diseases	Substance dependence	1.39006358606369	-0.477166666666665	down
L-Glutamic Acid	HMDB0000148	Amino Acid	Alanine, Aspartate and Glutamate Metabolism	Meta_140	Protein digestion and absorption	map04974	C00025	Organismal Systems	Digestive system	1.39006358606369	-0.477166666666665	down
L-Glutamic Acid	HMDB0000148	Amino Acid	Alanine, Aspartate and Glutamate Metabolism	Meta_140	Gap junction	map04540	C00025	Cellular Processes	Cellular community - eukaryotes	1.39006358606369	-0.477166666666665	down
L-Glutamic Acid	HMDB0000148	Amino Acid	Alanine, Aspartate and Glutamate Metabolism	Meta_140	Aminoacyl-tRNA biosynthesis	map00970	C00025	Genetic Information Processing	Translation	1.39006358606369	-0.477166666666665	down
L-Glutamic Acid	HMDB0000148	Amino Acid	Alanine, Aspartate and Glutamate Metabolism	Meta_140	Glutathione metabolism	map00480	C00025	Metabolism	Metabolism of other amino acids	1.39006358606369	-0.477166666666665	down
L-Glutamic Acid	HMDB0000148	Amino Acid	Alanine, Aspartate and Glutamate Metabolism	Meta_140	Taste transduction	map04742	C00025	Organismal Systems	Sensory system	1.39006358606369	-0.477166666666665	down
L-Glutamic Acid	HMDB0000148	Amino Acid	Alanine, Aspartate and Glutamate Metabolism	Meta_140	Spinocerebellar ataxia	map05017	C00025	Human Diseases	Neurodegenerative disease	1.39006358606369	-0.477166666666665	down
L-Glutamic Acid	HMDB0000148	Amino Acid	Alanine, Aspartate and Glutamate Metabolism	Meta_140	Nicotine addiction	map05033	C00025	Human Diseases	Substance dependence	1.39006358606369	-0.477166666666665	down
L-Glutamic Acid	HMDB0000148	Amino Acid	Alanine, Aspartate and Glutamate Metabolism	Meta_140	Huntington disease	map05016	C00025	Human Diseases	Neurodegenerative disease	1.39006358606369	-0.477166666666665	down
L-Glutamic Acid	HMDB0000148	Amino Acid	Alanine, Aspartate and Glutamate Metabolism	Meta_140	Histidine metabolism	map00340	C00025	Metabolism	Amino acid metabolism	1.39006358606369	-0.477166666666665	down
L-Glutamic Acid	HMDB0000148	Amino Acid	Alanine, Aspartate and Glutamate Metabolism	Meta_140	ABC transporters	map02010	C00025	Environmental Information Processing	Membrane transport	1.39006358606369	-0.477166666666665	down
L-Glutamic Acid	HMDB0000148	Amino Acid	Alanine, Aspartate and Glutamate Metabolism	Meta_140	Amphetamine addiction	map05031	C00025	Human Diseases	Substance dependence	1.39006358606369	-0.477166666666665	down
L-Glutamic Acid	HMDB0000148	Amino Acid	Alanine, Aspartate and Glutamate Metabolism	Meta_140	Glutamatergic synapse	map04724	C00025	Organismal Systems	Nervous system	1.39006358606369	-0.477166666666665	down
L-Glutamic Acid	HMDB0000148	Amino Acid	Alanine, Aspartate and Glutamate Metabolism	Meta_140	D-Amino acid metabolism	map00470	C00025	Metabolism	Metabolism of other amino acids	1.39006358606369	-0.477166666666665	down
L-Glutamic Acid	HMDB0000148	Amino Acid	Alanine, Aspartate and Glutamate Metabolism	Meta_140	Butanoate metabolism	map00650	C00025	Metabolism	Carbohydrate metabolism	1.39006358606369	-0.477166666666665	down
L-Glutamic Acid	HMDB0000148	Amino Acid	Alanine, Aspartate and Glutamate Metabolism	Meta_140	Long-term depression	map04730	C00025	Organismal Systems	Nervous system	1.39006358606369	-0.477166666666665	down
L-Glutamic Acid	HMDB0000148	Amino Acid	Alanine, Aspartate and Glutamate Metabolism	Meta_140	Alanine, aspartate and glutamate metabolism	map00250	C00025	Metabolism	Amino acid metabolism	1.39006358606369	-0.477166666666665	down
L-Glutamic Acid	HMDB0000148	Amino Acid	Alanine, Aspartate and Glutamate Metabolism	Meta_140	Proximal tubule bicarbonate reclamation	map04964	C00025	Organismal Systems	Excretory system	1.39006358606369	-0.477166666666665	down
L-Glutamic Acid	HMDB0000148	Amino Acid	Alanine, Aspartate and Glutamate Metabolism	Meta_140	Arginine biosynthesis	map00220	C00025	Metabolism	Amino acid metabolism	1.39006358606369	-0.477166666666665	down
L-Glutamic Acid	HMDB0000148	Amino Acid	Alanine, Aspartate and Glutamate Metabolism	Meta_140	Nitrogen metabolism	map00910	C00025	Metabolism	Energy metabolism	1.39006358606369	-0.477166666666665	down
L-Glutamic Acid	HMDB0000148	Amino Acid	Alanine, Aspartate and Glutamate Metabolism	Meta_140	Central carbon metabolism in cancer	map05230	C00025	Human Diseases	Cancer: overview	1.39006358606369	-0.477166666666665	down
L-Glutamic Acid	HMDB0000148	Amino Acid	Alanine, Aspartate and Glutamate Metabolism	Meta_140	Pathways of neurodegeneration - multiple diseases	map05022	C00025	Human Diseases	Neurodegenerative disease	1.39006358606369	-0.477166666666665	down
L-Glutamic Acid	HMDB0000148	Amino Acid	Alanine, Aspartate and Glutamate Metabolism	Meta_140	FoxO signaling pathway	map04068	C00025	Environmental Information Processing	Signal transduction	1.39006358606369	-0.477166666666665	down
L-Glutamic Acid	HMDB0000148	Amino Acid	Alanine, Aspartate and Glutamate Metabolism	Meta_140	Neomycin, kanamycin and gentamicin biosynthesis	map00524	C00025	Metabolism	Biosynthesis of other secondary metabolites	1.39006358606369	-0.477166666666665	down
L-Glutamic Acid	HMDB0000148	Amino Acid	Alanine, Aspartate and Glutamate Metabolism	Meta_140	Phospholipase D signaling pathway	map04072	C00025	Environmental Information Processing	Signal transduction	1.39006358606369	-0.477166666666665	down
L-Glutamic Acid	HMDB0000148	Amino Acid	Alanine, Aspartate and Glutamate Metabolism	Meta_140	Synaptic vesicle cycle	map04721	C00025	Organismal Systems	Nervous system	1.39006358606369	-0.477166666666665	down
L-Glutamic Acid	HMDB0000148	Amino Acid	Alanine, Aspartate and Glutamate Metabolism	Meta_140	Taurine and hypotaurine metabolism	map00430	C00025	Metabolism	Metabolism of other amino acids	1.39006358606369	-0.477166666666665	down
L-Glutamic Acid	HMDB0000148	Amino Acid	Alanine, Aspartate and Glutamate Metabolism	Meta_140	Ferroptosis	map04216	C00025	Cellular Processes	Cell growth and death	1.39006358606369	-0.477166666666665	down
L-Glutamic Acid	HMDB0000148	Amino Acid	Alanine, Aspartate and Glutamate Metabolism	Meta_140	Neuroactive ligand-receptor interaction	map04080	C00025	Environmental Information Processing	Signaling molecules and interaction	1.39006358606369	-0.477166666666665	down
L-Glutamic Acid	HMDB0000148	Amino Acid	Alanine, Aspartate and Glutamate Metabolism	Meta_140	Retrograde endocannabinoid signaling	map04723	C00025	Organismal Systems	Nervous system	1.39006358606369	-0.477166666666665	down
L-Glutamine	HMDB0000641	Amino Acid	Alanine, Aspartate and Glutamate Metabolism	Meta_138	Glutamatergic synapse	map04724	C00064	Organismal Systems	Nervous system	0.695147504278442	-0.180833333333332	unchanged
L-Glutamine	HMDB0000641	Amino Acid	Alanine, Aspartate and Glutamate Metabolism	Meta_138	Pyrimidine metabolism	map00240	C00064	Metabolism	Nucleotide metabolism	0.695147504278442	-0.180833333333332	unchanged
L-Glutamine	HMDB0000641	Amino Acid	Alanine, Aspartate and Glutamate Metabolism	Meta_138	Central carbon metabolism in cancer	map05230	C00064	Human Diseases	Cancer: overview	0.695147504278442	-0.180833333333332	unchanged
L-Glutamine	HMDB0000641	Amino Acid	Alanine, Aspartate and Glutamate Metabolism	Meta_138	GABAergic synapse	map04727	C00064	Organismal Systems	Nervous system	0.695147504278442	-0.180833333333332	unchanged
L-Glutamine	HMDB0000641	Amino Acid	Alanine, Aspartate and Glutamate Metabolism	Meta_138	Glyoxylate and dicarboxylate metabolism	map00630	C00064	Metabolism	Carbohydrate metabolism	0.695147504278442	-0.180833333333332	unchanged
L-Glutamine	HMDB0000641	Amino Acid	Alanine, Aspartate and Glutamate Metabolism	Meta_138	D-Amino acid metabolism	map00470	C00064	Metabolism	Metabolism of other amino acids	0.695147504278442	-0.180833333333332	unchanged
L-Glutamine	HMDB0000641	Amino Acid	Alanine, Aspartate and Glutamate Metabolism	Meta_138	Protein digestion and absorption	map04974	C00064	Organismal Systems	Digestive system	0.695147504278442	-0.180833333333332	unchanged
L-Glutamine	HMDB0000641	Amino Acid	Alanine, Aspartate and Glutamate Metabolism	Meta_138	Aminoacyl-tRNA biosynthesis	map00970	C00064	Genetic Information Processing	Translation	0.695147504278442	-0.180833333333332	unchanged
L-Glutamine	HMDB0000641	Amino Acid	Alanine, Aspartate and Glutamate Metabolism	Meta_138	Purine metabolism	map00230	C00064	Metabolism	Nucleotide metabolism	0.695147504278442	-0.180833333333332	unchanged
L-Glutamine	HMDB0000641	Amino Acid	Alanine, Aspartate and Glutamate Metabolism	Meta_138	Alanine, aspartate and glutamate metabolism	map00250	C00064	Metabolism	Amino acid metabolism	0.695147504278442	-0.180833333333332	unchanged
L-Glutamine	HMDB0000641	Amino Acid	Alanine, Aspartate and Glutamate Metabolism	Meta_138	Vitamin B6 metabolism	map00750	C00064	Metabolism	Metabolism of cofactors and vitamins	0.695147504278442	-0.180833333333332	unchanged
L-Glutamine	HMDB0000641	Amino Acid	Alanine, Aspartate and Glutamate Metabolism	Meta_138	Mineral absorption	map04978	C00064	Organismal Systems	Digestive system	0.695147504278442	-0.180833333333332	unchanged
L-Glutamine	HMDB0000641	Amino Acid	Alanine, Aspartate and Glutamate Metabolism	Meta_138	Proximal tubule bicarbonate reclamation	map04964	C00064	Organismal Systems	Excretory system	0.695147504278442	-0.180833333333332	unchanged
L-Glutamine	HMDB0000641	Amino Acid	Alanine, Aspartate and Glutamate Metabolism	Meta_138	Arginine biosynthesis	map00220	C00064	Metabolism	Amino acid metabolism	0.695147504278442	-0.180833333333332	unchanged
L-Glutamine	HMDB0000641	Amino Acid	Alanine, Aspartate and Glutamate Metabolism	Meta_138	Nitrogen metabolism	map00910	C00064	Metabolism	Energy metabolism	0.695147504278442	-0.180833333333332	unchanged
L-Glutamine	HMDB0000641	Amino Acid	Alanine, Aspartate and Glutamate Metabolism	Meta_138	ABC transporters	map02010	C00064	Environmental Information Processing	Membrane transport	0.695147504278442	-0.180833333333332	unchanged
L-Histidine	HMDB0000177	Amino Acid	Histidine Metabolism	Meta_150	Histidine metabolism	map00340	C00135	Metabolism	Amino acid metabolism	0.562774969859944	-0.207333333333334	unchanged
L-Histidine	HMDB0000177	Amino Acid	Histidine Metabolism	Meta_150	D-Amino acid metabolism	map00470	C00135	Metabolism	Metabolism of other amino acids	0.562774969859944	-0.207333333333334	unchanged
L-Histidine	HMDB0000177	Amino Acid	Histidine Metabolism	Meta_150	Protein digestion and absorption	map04974	C00135	Organismal Systems	Digestive system	0.562774969859944	-0.207333333333334	unchanged
L-Histidine	HMDB0000177	Amino Acid	Histidine Metabolism	Meta_150	Central carbon metabolism in cancer	map05230	C00135	Human Diseases	Cancer: overview	0.562774969859944	-0.207333333333334	unchanged
L-Histidine	HMDB0000177	Amino Acid	Histidine Metabolism	Meta_150	Aminoacyl-tRNA biosynthesis	map00970	C00135	Genetic Information Processing	Translation	0.562774969859944	-0.207333333333334	unchanged
L-Histidine	HMDB0000177	Amino Acid	Histidine Metabolism	Meta_150	beta-Alanine metabolism	map00410	C00135	Metabolism	Metabolism of other amino acids	0.562774969859944	-0.207333333333334	unchanged
L-Histidine	HMDB0000177	Amino Acid	Histidine Metabolism	Meta_150	ABC transporters	map02010	C00135	Environmental Information Processing	Membrane transport	0.562774969859944	-0.207333333333334	unchanged
L-Homocarnosine	HMDB0000745	Peptide	Hybrid peptide	Meta_312	Arginine and proline metabolism	map00330	C00884	Metabolism	Amino acid metabolism	1.22930756931335	-0.570666666666668	down
L-Homoserine	HMDB0000719	Amino Acid	Other Amino Acid Metabolism	Meta_66	Glycine, serine and threonine metabolism	map00260	C00263	Metabolism	Amino acid metabolism	0.0370442682729555	0.0243333333333329	unchanged
L-Homoserine	HMDB0000719	Amino Acid	Other Amino Acid Metabolism	Meta_66	Cysteine and methionine metabolism	map00270	C00263	Metabolism	Amino acid metabolism	0.0370442682729555	0.0243333333333329	unchanged
L-Homoserine	HMDB0000719	Amino Acid	Other Amino Acid Metabolism	Meta_66	Sulfur metabolism	map00920	C00263	Metabolism	Energy metabolism	0.0370442682729555	0.0243333333333329	unchanged
L-Isoleucine	HMDB0000172	Amino Acid	Leucine, Isoleucine and Valine Metabolism	Meta_111	Valine, leucine and isoleucine degradation	map00280	C00407	Metabolism	Amino acid metabolism	0.738321119395466	0.0988333333333351	unchanged
L-Isoleucine	HMDB0000172	Amino Acid	Leucine, Isoleucine and Valine Metabolism	Meta_111	Aminoacyl-tRNA biosynthesis	map00970	C00407	Genetic Information Processing	Translation	0.738321119395466	0.0988333333333351	unchanged
L-Isoleucine	HMDB0000172	Amino Acid	Leucine, Isoleucine and Valine Metabolism	Meta_111	ABC transporters	map02010	C00407	Environmental Information Processing	Membrane transport	0.738321119395466	0.0988333333333351	unchanged
L-Isoleucine	HMDB0000172	Amino Acid	Leucine, Isoleucine and Valine Metabolism	Meta_111	Mineral absorption	map04978	C00407	Organismal Systems	Digestive system	0.738321119395466	0.0988333333333351	unchanged
L-Isoleucine	HMDB0000172	Amino Acid	Leucine, Isoleucine and Valine Metabolism	Meta_111	Protein digestion and absorption	map04974	C00407	Organismal Systems	Digestive system	0.738321119395466	0.0988333333333351	unchanged
L-Isoleucine	HMDB0000172	Amino Acid	Leucine, Isoleucine and Valine Metabolism	Meta_111	Valine, leucine and isoleucine biosynthesis	map00290	C00407	Metabolism	Amino acid metabolism	0.738321119395466	0.0988333333333351	unchanged
L-Isoleucine	HMDB0000172	Amino Acid	Leucine, Isoleucine and Valine Metabolism	Meta_111	Central carbon metabolism in cancer	map05230	C00407	Human Diseases	Cancer: overview	0.738321119395466	0.0988333333333351	unchanged
L-Kynurenine	HMDB0000684	Amino Acid	Tryptophan Metabolism	Meta_270	Tryptophan metabolism	map00380	C00328	Metabolism	Amino acid metabolism	0.0110076784039218	0.00600000000000023	unchanged
L-Kynurenine	HMDB0000684	Amino Acid	Tryptophan Metabolism	Meta_270	African trypanosomiasis	map05143	C00328	Human Diseases	Infectious disease: parasitic	0.0110076784039218	0.00600000000000023	unchanged
L-Leucine	HMDB0000687	Amino Acid	Leucine, Isoleucine and Valine Metabolism	Meta_110	Aminoacyl-tRNA biosynthesis	map00970	C00123	Genetic Information Processing	Translation	0.464473962238968	0.0835000000000008	unchanged
L-Leucine	HMDB0000687	Amino Acid	Leucine, Isoleucine and Valine Metabolism	Meta_110	ABC transporters	map02010	C00123	Environmental Information Processing	Membrane transport	0.464473962238968	0.0835000000000008	unchanged
L-Leucine	HMDB0000687	Amino Acid	Leucine, Isoleucine and Valine Metabolism	Meta_110	Protein digestion and absorption	map04974	C00123	Organismal Systems	Digestive system	0.464473962238968	0.0835000000000008	unchanged
L-Leucine	HMDB0000687	Amino Acid	Leucine, Isoleucine and Valine Metabolism	Meta_110	Valine, leucine and isoleucine biosynthesis	map00290	C00123	Metabolism	Amino acid metabolism	0.464473962238968	0.0835000000000008	unchanged
L-Leucine	HMDB0000687	Amino Acid	Leucine, Isoleucine and Valine Metabolism	Meta_110	Valine, leucine and isoleucine degradation	map00280	C00123	Metabolism	Amino acid metabolism	0.464473962238968	0.0835000000000008	unchanged
L-Leucine	HMDB0000687	Amino Acid	Leucine, Isoleucine and Valine Metabolism	Meta_110	Central carbon metabolism in cancer	map05230	C00123	Human Diseases	Cancer: overview	0.464473962238968	0.0835000000000008	unchanged
L-Leucine	HMDB0000687	Amino Acid	Leucine, Isoleucine and Valine Metabolism	Meta_110	mTOR signaling pathway	map04150	C00123	Environmental Information Processing	Signal transduction	0.464473962238968	0.0835000000000008	unchanged
L-Leucine	HMDB0000687	Amino Acid	Leucine, Isoleucine and Valine Metabolism	Meta_110	Mineral absorption	map04978	C00123	Organismal Systems	Digestive system	0.464473962238968	0.0835000000000008	unchanged
L-Lysine	HMDB0000182	Amino Acid	Lysine Metabolism	Meta_139	Biotin metabolism	map00780	C00047	Metabolism	Metabolism of cofactors and vitamins	1.51846923388012	-0.5215	down
L-Lysine	HMDB0000182	Amino Acid	Lysine Metabolism	Meta_139	ABC transporters	map02010	C00047	Environmental Information Processing	Membrane transport	1.51846923388012	-0.5215	down
L-Lysine	HMDB0000182	Amino Acid	Lysine Metabolism	Meta_139	D-Amino acid metabolism	map00470	C00047	Metabolism	Metabolism of other amino acids	1.51846923388012	-0.5215	down
L-Lysine	HMDB0000182	Amino Acid	Lysine Metabolism	Meta_139	Protein digestion and absorption	map04974	C00047	Organismal Systems	Digestive system	1.51846923388012	-0.5215	down
L-Lysine	HMDB0000182	Amino Acid	Lysine Metabolism	Meta_139	Lysine degradation	map00310	C00047	Metabolism	Amino acid metabolism	1.51846923388012	-0.5215	down
L-Lysine	HMDB0000182	Amino Acid	Lysine Metabolism	Meta_139	Aminoacyl-tRNA biosynthesis	map00970	C00047	Genetic Information Processing	Translation	1.51846923388012	-0.5215	down
L-Methionine	HMDB0000696	Amino Acid	Methionine, Cysteine, SAM and Taurine Metabolism	Meta_143	Mineral absorption	map04978	C00073	Organismal Systems	Digestive system	0.782762022447574	-0.167666666666666	unchanged
L-Methionine	HMDB0000696	Amino Acid	Methionine, Cysteine, SAM and Taurine Metabolism	Meta_143	Aminoacyl-tRNA biosynthesis	map00970	C00073	Genetic Information Processing	Translation	0.782762022447574	-0.167666666666666	unchanged
L-Methionine	HMDB0000696	Amino Acid	Methionine, Cysteine, SAM and Taurine Metabolism	Meta_143	Protein digestion and absorption	map04974	C00073	Organismal Systems	Digestive system	0.782762022447574	-0.167666666666666	unchanged
L-Methionine	HMDB0000696	Amino Acid	Methionine, Cysteine, SAM and Taurine Metabolism	Meta_143	Antifolate resistance	map01523	C00073	Human Diseases	Drug resistance: antineoplastic	0.782762022447574	-0.167666666666666	unchanged
L-Methionine	HMDB0000696	Amino Acid	Methionine, Cysteine, SAM and Taurine Metabolism	Meta_143	Central carbon metabolism in cancer	map05230	C00073	Human Diseases	Cancer: overview	0.782762022447574	-0.167666666666666	unchanged
L-Methionine	HMDB0000696	Amino Acid	Methionine, Cysteine, SAM and Taurine Metabolism	Meta_143	D-Amino acid metabolism	map00470	C00073	Metabolism	Metabolism of other amino acids	0.782762022447574	-0.167666666666666	unchanged
L-Methionine	HMDB0000696	Amino Acid	Methionine, Cysteine, SAM and Taurine Metabolism	Meta_143	Cysteine and methionine metabolism	map00270	C00073	Metabolism	Amino acid metabolism	0.782762022447574	-0.167666666666666	unchanged
L-methionine sulfoxide	HMDB0002005	Amino Acid	Methionine, Cysteine, SAM and Taurine Metabolism	Meta_181	Cysteine and methionine metabolism	map00270	C02989	Metabolism	Amino acid metabolism	0.397132420427163	-0.0786666666666669	unchanged
L-Phenylalanine	HMDB0000159	Amino Acid	Phenylalanine Metabolism	Meta_182	D-Amino acid metabolism	map00470	C00079	Metabolism	Metabolism of other amino acids	0.718052836601982	0.139333333333333	unchanged
L-Phenylalanine	HMDB0000159	Amino Acid	Phenylalanine Metabolism	Meta_182	Mineral absorption	map04978	C00079	Organismal Systems	Digestive system	0.718052836601982	0.139333333333333	unchanged
L-Phenylalanine	HMDB0000159	Amino Acid	Phenylalanine Metabolism	Meta_182	Phenylalanine metabolism	map00360	C00079	Metabolism	Amino acid metabolism	0.718052836601982	0.139333333333333	unchanged
L-Phenylalanine	HMDB0000159	Amino Acid	Phenylalanine Metabolism	Meta_182	Phenylalanine, tyrosine and tryptophan biosynthesis	map00400	C00079	Metabolism	Amino acid metabolism	0.718052836601982	0.139333333333333	unchanged
L-Phenylalanine	HMDB0000159	Amino Acid	Phenylalanine Metabolism	Meta_182	Aminoacyl-tRNA biosynthesis	map00970	C00079	Genetic Information Processing	Translation	0.718052836601982	0.139333333333333	unchanged
L-Phenylalanine	HMDB0000159	Amino Acid	Phenylalanine Metabolism	Meta_182	Central carbon metabolism in cancer	map05230	C00079	Human Diseases	Cancer: overview	0.718052836601982	0.139333333333333	unchanged
L-Phenylalanine	HMDB0000159	Amino Acid	Phenylalanine Metabolism	Meta_182	Protein digestion and absorption	map04974	C00079	Organismal Systems	Digestive system	0.718052836601982	0.139333333333333	unchanged
L-Phenylalanine	HMDB0000159	Amino Acid	Phenylalanine Metabolism	Meta_182	ABC transporters	map02010	C00079	Environmental Information Processing	Membrane transport	0.718052836601982	0.139333333333333	unchanged
L-Pipecolic Acid	HMDB0000716	Amino Acid	Lysine Metabolism	Meta_96	Lysine degradation	map00310	C00408	Metabolism	Amino acid metabolism	1.40402005764317	0.566499999999998	up
L-Proline	HMDB0000162	Amino Acid	Urea cycle; Arginine and Proline Metabolism	Meta_57	Arginine and proline metabolism	map00330	C00148	Metabolism	Amino acid metabolism	0.498962725333456	-0.126999999999999	unchanged
L-Proline	HMDB0000162	Amino Acid	Urea cycle; Arginine and Proline Metabolism	Meta_57	Central carbon metabolism in cancer	map05230	C00148	Human Diseases	Cancer: overview	0.498962725333456	-0.126999999999999	unchanged
L-Proline	HMDB0000162	Amino Acid	Urea cycle; Arginine and Proline Metabolism	Meta_57	Mineral absorption	map04978	C00148	Organismal Systems	Digestive system	0.498962725333456	-0.126999999999999	unchanged
L-Proline	HMDB0000162	Amino Acid	Urea cycle; Arginine and Proline Metabolism	Meta_57	D-Amino acid metabolism	map00470	C00148	Metabolism	Metabolism of other amino acids	0.498962725333456	-0.126999999999999	unchanged
L-Proline	HMDB0000162	Amino Acid	Urea cycle; Arginine and Proline Metabolism	Meta_57	Aminoacyl-tRNA biosynthesis	map00970	C00148	Genetic Information Processing	Translation	0.498962725333456	-0.126999999999999	unchanged
L-Proline	HMDB0000162	Amino Acid	Urea cycle; Arginine and Proline Metabolism	Meta_57	ABC transporters	map02010	C00148	Environmental Information Processing	Membrane transport	0.498962725333456	-0.126999999999999	unchanged
L-Proline	HMDB0000162	Amino Acid	Urea cycle; Arginine and Proline Metabolism	Meta_57	Protein digestion and absorption	map04974	C00148	Organismal Systems	Digestive system	0.498962725333456	-0.126999999999999	unchanged
L-Serine	HMDB0000187	Amino Acid	Glycine, Serine and Threonine Metabolism	Meta_36	Sphingolipid metabolism	map00600	C00065	Metabolism	Lipid metabolism	0.748660514925871	-0.337833333333332	unchanged
L-Serine	HMDB0000187	Amino Acid	Glycine, Serine and Threonine Metabolism	Meta_36	Central carbon metabolism in cancer	map05230	C00065	Human Diseases	Cancer: overview	0.748660514925871	-0.337833333333332	unchanged
L-Serine	HMDB0000187	Amino Acid	Glycine, Serine and Threonine Metabolism	Meta_36	ABC transporters	map02010	C00065	Environmental Information Processing	Membrane transport	0.748660514925871	-0.337833333333332	unchanged
L-Serine	HMDB0000187	Amino Acid	Glycine, Serine and Threonine Metabolism	Meta_36	Protein digestion and absorption	map04974	C00065	Organismal Systems	Digestive system	0.748660514925871	-0.337833333333332	unchanged
L-Serine	HMDB0000187	Amino Acid	Glycine, Serine and Threonine Metabolism	Meta_36	Sphingolipid signaling pathway	map04071	C00065	Environmental Information Processing	Signal transduction	0.748660514925871	-0.337833333333332	unchanged
L-Serine	HMDB0000187	Amino Acid	Glycine, Serine and Threonine Metabolism	Meta_36	Glyoxylate and dicarboxylate metabolism	map00630	C00065	Metabolism	Carbohydrate metabolism	0.748660514925871	-0.337833333333332	unchanged
L-Serine	HMDB0000187	Amino Acid	Glycine, Serine and Threonine Metabolism	Meta_36	Sulfur metabolism	map00920	C00065	Metabolism	Energy metabolism	0.748660514925871	-0.337833333333332	unchanged
L-Serine	HMDB0000187	Amino Acid	Glycine, Serine and Threonine Metabolism	Meta_36	Cysteine and methionine metabolism	map00270	C00065	Metabolism	Amino acid metabolism	0.748660514925871	-0.337833333333332	unchanged
L-Serine	HMDB0000187	Amino Acid	Glycine, Serine and Threonine Metabolism	Meta_36	Mineral absorption	map04978	C00065	Organismal Systems	Digestive system	0.748660514925871	-0.337833333333332	unchanged
L-Serine	HMDB0000187	Amino Acid	Glycine, Serine and Threonine Metabolism	Meta_36	D-Amino acid metabolism	map00470	C00065	Metabolism	Metabolism of other amino acids	0.748660514925871	-0.337833333333332	unchanged
L-Serine	HMDB0000187	Amino Acid	Glycine, Serine and Threonine Metabolism	Meta_36	Aminoacyl-tRNA biosynthesis	map00970	C00065	Genetic Information Processing	Translation	0.748660514925871	-0.337833333333332	unchanged
L-Serine	HMDB0000187	Amino Acid	Glycine, Serine and Threonine Metabolism	Meta_36	Glycerophospholipid metabolism	map00564	C00065	Metabolism	Lipid metabolism	0.748660514925871	-0.337833333333332	unchanged
L-Serine	HMDB0000187	Amino Acid	Glycine, Serine and Threonine Metabolism	Meta_36	Glycine, serine and threonine metabolism	map00260	C00065	Metabolism	Amino acid metabolism	0.748660514925871	-0.337833333333332	unchanged
L-Threonine	HMDB0000167	Amino Acid	Glycine, Serine and Threonine Metabolism	Meta_74	ABC transporters	map02010	C00188	Environmental Information Processing	Membrane transport	0.730130342195791	-0.204666666666665	unchanged
L-Threonine	HMDB0000167	Amino Acid	Glycine, Serine and Threonine Metabolism	Meta_74	Glycine, serine and threonine metabolism	map00260	C00188	Metabolism	Amino acid metabolism	0.730130342195791	-0.204666666666665	unchanged
L-Threonine	HMDB0000167	Amino Acid	Glycine, Serine and Threonine Metabolism	Meta_74	Mineral absorption	map04978	C00188	Organismal Systems	Digestive system	0.730130342195791	-0.204666666666665	unchanged
L-Threonine	HMDB0000167	Amino Acid	Glycine, Serine and Threonine Metabolism	Meta_74	D-Amino acid metabolism	map00470	C00188	Metabolism	Metabolism of other amino acids	0.730130342195791	-0.204666666666665	unchanged
L-Threonine	HMDB0000167	Amino Acid	Glycine, Serine and Threonine Metabolism	Meta_74	Protein digestion and absorption	map04974	C00188	Organismal Systems	Digestive system	0.730130342195791	-0.204666666666665	unchanged
L-Threonine	HMDB0000167	Amino Acid	Glycine, Serine and Threonine Metabolism	Meta_74	Aminoacyl-tRNA biosynthesis	map00970	C00188	Genetic Information Processing	Translation	0.730130342195791	-0.204666666666665	unchanged
L-Threonine	HMDB0000167	Amino Acid	Glycine, Serine and Threonine Metabolism	Meta_74	Valine, leucine and isoleucine biosynthesis	map00290	C00188	Metabolism	Amino acid metabolism	0.730130342195791	-0.204666666666665	unchanged
L-Tryptophan	HMDB0000929	Amino Acid	Tryptophan Metabolism	Meta_263	Central carbon metabolism in cancer	map05230	C00078	Human Diseases	Cancer: overview	0.0788775260748997	0.0473333333333343	unchanged
L-Tryptophan	HMDB0000929	Amino Acid	Tryptophan Metabolism	Meta_263	Tryptophan metabolism	map00380	C00078	Metabolism	Amino acid metabolism	0.0788775260748997	0.0473333333333343	unchanged
L-Tryptophan	HMDB0000929	Amino Acid	Tryptophan Metabolism	Meta_263	Glycine, serine and threonine metabolism	map00260	C00078	Metabolism	Amino acid metabolism	0.0788775260748997	0.0473333333333343	unchanged
L-Tryptophan	HMDB0000929	Amino Acid	Tryptophan Metabolism	Meta_263	Phenylalanine, tyrosine and tryptophan biosynthesis	map00400	C00078	Metabolism	Amino acid metabolism	0.0788775260748997	0.0473333333333343	unchanged
L-Tryptophan	HMDB0000929	Amino Acid	Tryptophan Metabolism	Meta_263	Protein digestion and absorption	map04974	C00078	Organismal Systems	Digestive system	0.0788775260748997	0.0473333333333343	unchanged
L-Tryptophan	HMDB0000929	Amino Acid	Tryptophan Metabolism	Meta_263	Serotonergic synapse	map04726	C00078	Organismal Systems	Nervous system	0.0788775260748997	0.0473333333333343	unchanged
L-Tryptophan	HMDB0000929	Amino Acid	Tryptophan Metabolism	Meta_263	Mineral absorption	map04978	C00078	Organismal Systems	Digestive system	0.0788775260748997	0.0473333333333343	unchanged
L-Tryptophan	HMDB0000929	Amino Acid	Tryptophan Metabolism	Meta_263	African trypanosomiasis	map05143	C00078	Human Diseases	Infectious disease: parasitic	0.0788775260748997	0.0473333333333343	unchanged
L-Tryptophan	HMDB0000929	Amino Acid	Tryptophan Metabolism	Meta_263	Aminoacyl-tRNA biosynthesis	map00970	C00078	Genetic Information Processing	Translation	0.0788775260748997	0.0473333333333343	unchanged
L-Tyrosine	HMDB0000158	Amino Acid	Tyrosine Metabolism	Meta_217	Alcoholism	map05034	C00082	Human Diseases	Substance dependence	0.782715488768211	-0.182166666666667	unchanged
L-Tyrosine	HMDB0000158	Amino Acid	Tyrosine Metabolism	Meta_217	Parkinson disease	map05012	C00082	Human Diseases	Neurodegenerative disease	0.782715488768211	-0.182166666666667	unchanged
L-Tyrosine	HMDB0000158	Amino Acid	Tyrosine Metabolism	Meta_217	Phenylalanine, tyrosine and tryptophan biosynthesis	map00400	C00082	Metabolism	Amino acid metabolism	0.782715488768211	-0.182166666666667	unchanged
L-Tyrosine	HMDB0000158	Amino Acid	Tyrosine Metabolism	Meta_217	Amphetamine addiction	map05031	C00082	Human Diseases	Substance dependence	0.782715488768211	-0.182166666666667	unchanged
L-Tyrosine	HMDB0000158	Amino Acid	Tyrosine Metabolism	Meta_217	Cocaine addiction	map05030	C00082	Human Diseases	Substance dependence	0.782715488768211	-0.182166666666667	unchanged
L-Tyrosine	HMDB0000158	Amino Acid	Tyrosine Metabolism	Meta_217	Ubiquinone and other terpenoid-quinone biosynthesis	map00130	C00082	Metabolism	Metabolism of cofactors and vitamins	0.782715488768211	-0.182166666666667	unchanged
L-Tyrosine	HMDB0000158	Amino Acid	Tyrosine Metabolism	Meta_217	Dopaminergic synapse	map04728	C00082	Organismal Systems	Nervous system	0.782715488768211	-0.182166666666667	unchanged
L-Tyrosine	HMDB0000158	Amino Acid	Tyrosine Metabolism	Meta_217	Central carbon metabolism in cancer	map05230	C00082	Human Diseases	Cancer: overview	0.782715488768211	-0.182166666666667	unchanged
L-Tyrosine	HMDB0000158	Amino Acid	Tyrosine Metabolism	Meta_217	Melanogenesis	map04916	C00082	Organismal Systems	Endocrine system	0.782715488768211	-0.182166666666667	unchanged
L-Tyrosine	HMDB0000158	Amino Acid	Tyrosine Metabolism	Meta_217	Tyrosine metabolism	map00350	C00082	Metabolism	Amino acid metabolism	0.782715488768211	-0.182166666666667	unchanged
L-Tyrosine	HMDB0000158	Amino Acid	Tyrosine Metabolism	Meta_217	Phenylalanine metabolism	map00360	C00082	Metabolism	Amino acid metabolism	0.782715488768211	-0.182166666666667	unchanged
L-Tyrosine	HMDB0000158	Amino Acid	Tyrosine Metabolism	Meta_217	Thiamine metabolism	map00730	C00082	Metabolism	Metabolism of cofactors and vitamins	0.782715488768211	-0.182166666666667	unchanged
L-Tyrosine	HMDB0000158	Amino Acid	Tyrosine Metabolism	Meta_217	Prolactin signaling pathway	map04917	C00082	Organismal Systems	Endocrine system	0.782715488768211	-0.182166666666667	unchanged
L-Tyrosine	HMDB0000158	Amino Acid	Tyrosine Metabolism	Meta_217	Protein digestion and absorption	map04974	C00082	Organismal Systems	Digestive system	0.782715488768211	-0.182166666666667	unchanged
L-Tyrosine	HMDB0000158	Amino Acid	Tyrosine Metabolism	Meta_217	Aminoacyl-tRNA biosynthesis	map00970	C00082	Genetic Information Processing	Translation	0.782715488768211	-0.182166666666667	unchanged
L-Valine	HMDB0000883	Amino Acid	Leucine, Isoleucine and Valine Metabolism	Meta_68	ABC transporters	map02010	C00183	Environmental Information Processing	Membrane transport	0.154630697333093	-0.0254999999999974	unchanged
L-Valine	HMDB0000883	Amino Acid	Leucine, Isoleucine and Valine Metabolism	Meta_68	Aminoacyl-tRNA biosynthesis	map00970	C00183	Genetic Information Processing	Translation	0.154630697333093	-0.0254999999999974	unchanged
L-Valine	HMDB0000883	Amino Acid	Leucine, Isoleucine and Valine Metabolism	Meta_68	Central carbon metabolism in cancer	map05230	C00183	Human Diseases	Cancer: overview	0.154630697333093	-0.0254999999999974	unchanged
L-Valine	HMDB0000883	Amino Acid	Leucine, Isoleucine and Valine Metabolism	Meta_68	Pantothenate and CoA biosynthesis	map00770	C00183	Metabolism	Metabolism of cofactors and vitamins	0.154630697333093	-0.0254999999999974	unchanged
L-Valine	HMDB0000883	Amino Acid	Leucine, Isoleucine and Valine Metabolism	Meta_68	Protein digestion and absorption	map04974	C00183	Organismal Systems	Digestive system	0.154630697333093	-0.0254999999999974	unchanged
L-Valine	HMDB0000883	Amino Acid	Leucine, Isoleucine and Valine Metabolism	Meta_68	Valine, leucine and isoleucine degradation	map00280	C00183	Metabolism	Amino acid metabolism	0.154630697333093	-0.0254999999999974	unchanged
L-Valine	HMDB0000883	Amino Acid	Leucine, Isoleucine and Valine Metabolism	Meta_68	Valine, leucine and isoleucine biosynthesis	map00290	C00183	Metabolism	Amino acid metabolism	0.154630697333093	-0.0254999999999974	unchanged
L-Valine	HMDB0000883	Amino Acid	Leucine, Isoleucine and Valine Metabolism	Meta_68	Mineral absorption	map04978	C00183	Organismal Systems	Digestive system	0.154630697333093	-0.0254999999999974	unchanged
Lactic Acid	HMDB0000190	Carbohydrate	Glycolysis, Gluconeogenesis, and Pyruvate Metabolism	Meta_15	Glycolysis / Gluconeogenesis	map00010	C00186	Metabolism	Carbohydrate metabolism	0.445174143624785	-0.101833333333332	unchanged
Lactic Acid	HMDB0000190	Carbohydrate	Glycolysis, Gluconeogenesis, and Pyruvate Metabolism	Meta_15	Fructose and mannose metabolism	map00051	C00186	Metabolism	Carbohydrate metabolism	0.445174143624785	-0.101833333333332	unchanged
Lactic Acid	HMDB0000190	Carbohydrate	Glycolysis, Gluconeogenesis, and Pyruvate Metabolism	Meta_15	cAMP signaling pathway	map04024	C00186	Environmental Information Processing	Signal transduction	0.445174143624785	-0.101833333333332	unchanged
Lactic Acid	HMDB0000190	Carbohydrate	Glycolysis, Gluconeogenesis, and Pyruvate Metabolism	Meta_15	HIF-1 signaling pathway	map04066	C00186	Environmental Information Processing	Signal transduction	0.445174143624785	-0.101833333333332	unchanged
Lactic Acid	HMDB0000190	Carbohydrate	Glycolysis, Gluconeogenesis, and Pyruvate Metabolism	Meta_15	Central carbon metabolism in cancer	map05230	C00186	Human Diseases	Cancer: overview	0.445174143624785	-0.101833333333332	unchanged
Lactic Acid	HMDB0000190	Carbohydrate	Glycolysis, Gluconeogenesis, and Pyruvate Metabolism	Meta_15	Propanoate metabolism	map00640	C00186	Metabolism	Carbohydrate metabolism	0.445174143624785	-0.101833333333332	unchanged
Lactic Acid	HMDB0000190	Carbohydrate	Glycolysis, Gluconeogenesis, and Pyruvate Metabolism	Meta_15	Glucagon signaling pathway	map04922	C00186	Organismal Systems	Endocrine system	0.445174143624785	-0.101833333333332	unchanged
Lactic Acid	HMDB0000190	Carbohydrate	Glycolysis, Gluconeogenesis, and Pyruvate Metabolism	Meta_15	Pyruvate metabolism	map00620	C00186	Metabolism	Carbohydrate metabolism	0.445174143624785	-0.101833333333332	unchanged
Linoleic Acid (C18:2n6)	HMDB0000673	Lipid	Long Chain Fatty Acid	Meta_378	Biosynthesis of unsaturated fatty acids	map01040	C01595	Metabolism	Lipid metabolism	1.57977634175772	0.6875	up
Linoleic Acid (C18:2n6)	HMDB0000673	Lipid	Long Chain Fatty Acid	Meta_378	Linoleic acid metabolism	map00591	C01595	Metabolism	Lipid metabolism	1.57977634175772	0.6875	up
LPC 15:0_sn1	HMDB0010381	Lipid	Glycerophospholipid (lysophosphatidylcholine)	Meta_531	Choline metabolism in cancer	map05231	C04230	Human Diseases	Cancer: overview	1.46446165255709	0.467833333333331	up
LPC 15:0_sn1	HMDB0010381	Lipid	Glycerophospholipid (lysophosphatidylcholine)	Meta_531	Glycerophospholipid metabolism	map00564	C04230	Metabolism	Lipid metabolism	1.46446165255709	0.467833333333331	up
LPC 16:0_sn1	HMDB0010382	Lipid	Glycerophospholipid (lysophosphatidylcholine)	Meta_540	Choline metabolism in cancer	map05231	C04230	Human Diseases	Cancer: overview	0.381139219465332	0.0466666666666669	unchanged
LPC 16:0_sn1	HMDB0010382	Lipid	Glycerophospholipid (lysophosphatidylcholine)	Meta_540	Glycerophospholipid metabolism	map00564	C04230	Metabolism	Lipid metabolism	0.381139219465332	0.0466666666666669	unchanged
LPC 16:1_sn1	HMDB0010383	Lipid	Glycerophospholipid (lysophosphatidylcholine)	Meta_538	Choline metabolism in cancer	map05231	C04230	Human Diseases	Cancer: overview	1.05313185431495	-0.229333333333333	unchanged
LPC 16:1_sn1	HMDB0010383	Lipid	Glycerophospholipid (lysophosphatidylcholine)	Meta_538	Glycerophospholipid metabolism	map00564	C04230	Metabolism	Lipid metabolism	1.05313185431495	-0.229333333333333	unchanged
LPC 16:1_sn2	HMDB0010383	Lipid	Glycerophospholipid (lysophosphatidylcholine)	Meta_537	Choline metabolism in cancer	map05231	C04230	Human Diseases	Cancer: overview	1.57829884656527	-0.799833333333336	down
LPC 16:1_sn2	HMDB0010383	Lipid	Glycerophospholipid (lysophosphatidylcholine)	Meta_537	Glycerophospholipid metabolism	map00564	C04230	Metabolism	Lipid metabolism	1.57829884656527	-0.799833333333336	down
LPC 17:0_(2)	HMDB0012108	Lipid	Glycerophospholipid (lysophosphatidylcholine)	Meta_550	Glycerophospholipid metabolism	map00564	C04230	Metabolism	Lipid metabolism	1.47389884115032	0.610833333333332	up
LPC 17:0_(2)	HMDB0012108	Lipid	Glycerophospholipid (lysophosphatidylcholine)	Meta_550	Choline metabolism in cancer	map05231	C04230	Human Diseases	Cancer: overview	1.47389884115032	0.610833333333332	up
LPC 18:0_sn1	HMDB0010384	Lipid	Glycerophospholipid (lysophosphatidylcholine)	Meta_557	Glycerophospholipid metabolism	map00564	C04230	Metabolism	Lipid metabolism	1.12769274931126	-0.186	down
LPC 18:0_sn1	HMDB0010384	Lipid	Glycerophospholipid (lysophosphatidylcholine)	Meta_557	Choline metabolism in cancer	map05231	C04230	Human Diseases	Cancer: overview	1.12769274931126	-0.186	down
LPC 20:0_sn1	HMDB0010390	Lipid	Glycerophospholipid (lysophosphatidylcholine)	Meta_572	Glycerophospholipid metabolism	map00564	C04230	Metabolism	Lipid metabolism	0.261033024041483	-0.0518333333333345	unchanged
LPC 20:0_sn1	HMDB0010390	Lipid	Glycerophospholipid (lysophosphatidylcholine)	Meta_572	Choline metabolism in cancer	map05231	C04230	Human Diseases	Cancer: overview	0.261033024041483	-0.0518333333333345	unchanged
LPC 20:0_sn2	HMDB0010390	Lipid	Glycerophospholipid (lysophosphatidylcholine)	Meta_571	Glycerophospholipid metabolism	map00564	C04230	Metabolism	Lipid metabolism	0.90489420210958	-1.15183333333333	unchanged
LPC 20:0_sn2	HMDB0010390	Lipid	Glycerophospholipid (lysophosphatidylcholine)	Meta_571	Choline metabolism in cancer	map05231	C04230	Human Diseases	Cancer: overview	0.90489420210958	-1.15183333333333	unchanged
LPC 20:1_sn1	HMDB0010391	Lipid	Glycerophospholipid (lysophosphatidylcholine)	Meta_570	Choline metabolism in cancer	map05231	C04230	Human Diseases	Cancer: overview	1.3920373813575	-0.426166666666667	down
LPC 20:1_sn1	HMDB0010391	Lipid	Glycerophospholipid (lysophosphatidylcholine)	Meta_570	Glycerophospholipid metabolism	map00564	C04230	Metabolism	Lipid metabolism	1.3920373813575	-0.426166666666667	down
LPC 20:1_sn2	HMDB0010391	Lipid	Glycerophospholipid (lysophosphatidylcholine)	Meta_569	Choline metabolism in cancer	map05231	C04230	Human Diseases	Cancer: overview	1.28224903413236	-0.469666666666667	down
LPC 20:1_sn2	HMDB0010391	Lipid	Glycerophospholipid (lysophosphatidylcholine)	Meta_569	Glycerophospholipid metabolism	map00564	C04230	Metabolism	Lipid metabolism	1.28224903413236	-0.469666666666667	down
LPC 20:2_sn1	HMDB0010392	Lipid	Glycerophospholipid (lysophosphatidylcholine)	Meta_568	Choline metabolism in cancer	map05231	C04230	Human Diseases	Cancer: overview	0.627290002195207	-0.155166666666666	unchanged
LPC 20:2_sn1	HMDB0010392	Lipid	Glycerophospholipid (lysophosphatidylcholine)	Meta_568	Glycerophospholipid metabolism	map00564	C04230	Metabolism	Lipid metabolism	0.627290002195207	-0.155166666666666	unchanged
LPC 20:4_sn1	HMDB0010395	Lipid	Glycerophospholipid (lysophosphatidylcholine)	Meta_566	Choline metabolism in cancer	map05231	C04230	Human Diseases	Cancer: overview	1.04832343511382	-0.281833333333331	down
LPC 20:4_sn1	HMDB0010395	Lipid	Glycerophospholipid (lysophosphatidylcholine)	Meta_566	Glycerophospholipid metabolism	map00564	C04230	Metabolism	Lipid metabolism	1.04832343511382	-0.281833333333331	down
LPC 20:5_sn1	HMDB0010397	Lipid	Glycerophospholipid (lysophosphatidylcholine)	Meta_564	Choline metabolism in cancer	map05231	C04230	Human Diseases	Cancer: overview	0.605144794283997	-0.286000000000001	unchanged
LPC 20:5_sn1	HMDB0010397	Lipid	Glycerophospholipid (lysophosphatidylcholine)	Meta_564	Glycerophospholipid metabolism	map00564	C04230	Metabolism	Lipid metabolism	0.605144794283997	-0.286000000000001	unchanged
LPC 20:5_sn2	HMDB0010397	Lipid	Glycerophospholipid (lysophosphatidylcholine)	Meta_565	Choline metabolism in cancer	map05231	C04230	Human Diseases	Cancer: overview	0.885401397347643	-0.615499999999999	unchanged
LPC 20:5_sn2	HMDB0010397	Lipid	Glycerophospholipid (lysophosphatidylcholine)	Meta_565	Glycerophospholipid metabolism	map00564	C04230	Metabolism	Lipid metabolism	0.885401397347643	-0.615499999999999	unchanged
LPC 22:0	HMDB0010398	Lipid	Glycerophospholipid (lysophosphatidylcholine)	Meta_581	Choline metabolism in cancer	map05231	C04230	Human Diseases	Cancer: overview	1.08660052916419	0.162833333333332	up
LPC 22:0	HMDB0010398	Lipid	Glycerophospholipid (lysophosphatidylcholine)	Meta_581	Glycerophospholipid metabolism	map00564	C04230	Metabolism	Lipid metabolism	1.08660052916419	0.162833333333332	up
LPC 22:1	HMDB0010399	Lipid	Glycerophospholipid (lysophosphatidylcholine)	Meta_580	Choline metabolism in cancer	map05231	C04230	Human Diseases	Cancer: overview	1.5471805024942	-0.644833333333335	down
LPC 22:1	HMDB0010399	Lipid	Glycerophospholipid (lysophosphatidylcholine)	Meta_580	Glycerophospholipid metabolism	map00564	C04230	Metabolism	Lipid metabolism	1.5471805024942	-0.644833333333335	down
LPC 22:4_sn1	HMDB0010401	Lipid	Glycerophospholipid (lysophosphatidylcholine)	Meta_579	Glycerophospholipid metabolism	map00564	C04230	Metabolism	Lipid metabolism	1.49678048839624	-0.502666666666666	down
LPC 22:4_sn1	HMDB0010401	Lipid	Glycerophospholipid (lysophosphatidylcholine)	Meta_579	Choline metabolism in cancer	map05231	C04230	Human Diseases	Cancer: overview	1.49678048839624	-0.502666666666666	down
LPC 22:5_(1)	HMDB0010402	Lipid	Glycerophospholipid (lysophosphatidylcholine)	Meta_577	Glycerophospholipid metabolism	map00564	C04230	Metabolism	Lipid metabolism	1.2832487793619	-0.647833333333335	down
LPC 22:5_(1)	HMDB0010402	Lipid	Glycerophospholipid (lysophosphatidylcholine)	Meta_577	Choline metabolism in cancer	map05231	C04230	Human Diseases	Cancer: overview	1.2832487793619	-0.647833333333335	down
LPC 22:6_sn1	HMDB0010404	Lipid	Glycerophospholipid (lysophosphatidylcholine)	Meta_575	Glycerophospholipid metabolism	map00564	C04230	Metabolism	Lipid metabolism	1.5568690525681	-0.639166666666664	down
LPC 22:6_sn1	HMDB0010404	Lipid	Glycerophospholipid (lysophosphatidylcholine)	Meta_575	Choline metabolism in cancer	map05231	C04230	Human Diseases	Cancer: overview	1.5568690525681	-0.639166666666664	down
LPC 22:6_sn2	HMDB0010404	Lipid	Glycerophospholipid (lysophosphatidylcholine)	Meta_576	Glycerophospholipid metabolism	map00564	C04230	Metabolism	Lipid metabolism	0.504455801400771	0.173166666666667	unchanged
LPC 22:6_sn2	HMDB0010404	Lipid	Glycerophospholipid (lysophosphatidylcholine)	Meta_576	Choline metabolism in cancer	map05231	C04230	Human Diseases	Cancer: overview	0.504455801400771	0.173166666666667	unchanged
LPC 24:0_sn1	HMDB0010405	Lipid	Glycerophospholipid (lysophosphatidylcholine)	Meta_591	Glycerophospholipid metabolism	map00564	C04230	Metabolism	Lipid metabolism	1.55648593531701	0.498666666666665	up
LPC 24:0_sn1	HMDB0010405	Lipid	Glycerophospholipid (lysophosphatidylcholine)	Meta_591	Choline metabolism in cancer	map05231	C04230	Human Diseases	Cancer: overview	1.55648593531701	0.498666666666665	up
LPC 24:1	HMDB0010406	Lipid	Glycerophospholipid (lysophosphatidylcholine)	Meta_590	Choline metabolism in cancer	map05231	C04230	Human Diseases	Cancer: overview	1.11006066071965	-0.221333333333334	down
LPC 24:1	HMDB0010406	Lipid	Glycerophospholipid (lysophosphatidylcholine)	Meta_590	Glycerophospholipid metabolism	map00564	C04230	Metabolism	Lipid metabolism	1.11006066071965	-0.221333333333334	down
Lumichrome	HMDB0254199	Xenobiotics	Natural Product/Food/Plant	Meta_322	Riboflavin metabolism	map00740	C01727	Metabolism	Metabolism of cofactors and vitamins	0.501540000339589	0.115500000000001	unchanged
Maleic Acid (C4:1-DC)	HMDB0000176	Lipid	Fatty Acid, Dicarboxylate	Meta_49	Butanoate metabolism	map00650	C01384	Metabolism	Carbohydrate metabolism	0.398053678944794	0.102166666666669	unchanged
Maleic Acid (C4:1-DC)	HMDB0000176	Lipid	Fatty Acid, Dicarboxylate	Meta_49	Tyrosine metabolism	map00350	C01384	Metabolism	Amino acid metabolism	0.398053678944794	0.102166666666669	unchanged
Maleic Acid (C4:1-DC)	HMDB0000176	Lipid	Fatty Acid, Dicarboxylate	Meta_49	Nicotinate and nicotinamide metabolism	map00760	C01384	Metabolism	Metabolism of cofactors and vitamins	0.398053678944794	0.102166666666669	unchanged
Malic Acid	HMDB0000156	Carbohydrate	Citrate cycle (TCA cycle)	Meta_112	Glyoxylate and dicarboxylate metabolism	map00630	C00149	Metabolism	Carbohydrate metabolism	1.03399600826362	0.380833333333335	up
Malic Acid	HMDB0000156	Carbohydrate	Citrate cycle (TCA cycle)	Meta_112	Pathways in cancer	map05200	C00149	Human Diseases	Cancer: overview	1.03399600826362	0.380833333333335	up
Malic Acid	HMDB0000156	Carbohydrate	Citrate cycle (TCA cycle)	Meta_112	Pyruvate metabolism	map00620	C00149	Metabolism	Carbohydrate metabolism	1.03399600826362	0.380833333333335	up
Malic Acid	HMDB0000156	Carbohydrate	Citrate cycle (TCA cycle)	Meta_112	Proximal tubule bicarbonate reclamation	map04964	C00149	Organismal Systems	Excretory system	1.03399600826362	0.380833333333335	up
Malic Acid	HMDB0000156	Carbohydrate	Citrate cycle (TCA cycle)	Meta_112	Citrate cycle (TCA cycle)	map00020	C00149	Metabolism	Carbohydrate metabolism	1.03399600826362	0.380833333333335	up
Malic Acid	HMDB0000156	Carbohydrate	Citrate cycle (TCA cycle)	Meta_112	Central carbon metabolism in cancer	map05230	C00149	Human Diseases	Cancer: overview	1.03399600826362	0.380833333333335	up
Malic Acid	HMDB0000156	Carbohydrate	Citrate cycle (TCA cycle)	Meta_112	Taste transduction	map04742	C00149	Organismal Systems	Sensory system	1.03399600826362	0.380833333333335	up
Malic Acid	HMDB0000156	Carbohydrate	Citrate cycle (TCA cycle)	Meta_112	Glucagon signaling pathway	map04922	C00149	Organismal Systems	Endocrine system	1.03399600826362	0.380833333333335	up
Malic Acid	HMDB0000156	Carbohydrate	Citrate cycle (TCA cycle)	Meta_112	Renal cell carcinoma	map05211	C00149	Human Diseases	Cancer: specific types	1.03399600826362	0.380833333333335	up
Mannitol/Sorbitol	HMDB0000247	Carbohydrate	Polysaccharides and Oligosaccharides	Meta_215	Fructose and mannose metabolism	map00051	C00794	Metabolism	Carbohydrate metabolism	0.296454274055048	0.102333333333332	unchanged
Mannitol/Sorbitol	HMDB0000247	Carbohydrate	Polysaccharides and Oligosaccharides	Meta_215	Diabetic cardiomyopathy	map05415	C00794	Human Diseases	Cardiovascular disease	0.296454274055048	0.102333333333332	unchanged
Mannitol/Sorbitol	HMDB0000247	Carbohydrate	Polysaccharides and Oligosaccharides	Meta_215	Galactose metabolism	map00052	C00794	Metabolism	Carbohydrate metabolism	0.296454274055048	0.102333333333332	unchanged
Mannitol/Sorbitol	HMDB0000247	Carbohydrate	Polysaccharides and Oligosaccharides	Meta_215	ABC transporters	map02010	C00794	Environmental Information Processing	Membrane transport	0.296454274055048	0.102333333333332	unchanged
Methylhistamine	HMDB0000898	Amino Acid	Histidine Metabolism	Meta_85	Histidine metabolism	map00340	C05127	Metabolism	Amino acid metabolism	0.998169301015343	-0.704833333333333	unchanged
Methylimidazoleacetic acid	HMDB0002820	Amino Acid	Histidine Metabolism	Meta_125	Histidine metabolism	map00340	C05828	Metabolism	Amino acid metabolism	0.541066369435619	-0.161166666666665	unchanged
Myo-Inositol	HMDB0000211	Lipid	Inositol Metabolism	Meta_291	ABC transporters	map02010	C00137	Environmental Information Processing	Membrane transport	0.801451625206436	-0.462166666666667	unchanged
Myo-Inositol	HMDB0000211	Lipid	Inositol Metabolism	Meta_291	Inositol phosphate metabolism	map00562	C00137	Metabolism	Carbohydrate metabolism	0.801451625206436	-0.462166666666667	unchanged
Myo-Inositol	HMDB0000211	Lipid	Inositol Metabolism	Meta_291	Phosphatidylinositol signaling system	map04070	C00137	Environmental Information Processing	Signal transduction	0.801451625206436	-0.462166666666667	unchanged
Myo-Inositol	HMDB0000211	Lipid	Inositol Metabolism	Meta_291	Ascorbate and aldarate metabolism	map00053	C00137	Metabolism	Carbohydrate metabolism	0.801451625206436	-0.462166666666667	unchanged
Myo-Inositol	HMDB0000211	Lipid	Inositol Metabolism	Meta_291	Galactose metabolism	map00052	C00137	Metabolism	Carbohydrate metabolism	0.801451625206436	-0.462166666666667	unchanged
Myristic Acid (C14:0)	HMDB0000806	Lipid	Long Chain Fatty Acid	Meta_298	Fatty acid biosynthesis	map00061	C06424	Metabolism	Lipid metabolism	1.64953751728571	-2.28783333333334	down
N-Acetyl-L-Aspartic Acid	HMDB0000812	Amino Acid	Alanine, Aspartate and Glutamate Metabolism	Meta_199	Alanine, aspartate and glutamate metabolism	map00250	C01042	Metabolism	Amino acid metabolism	0.801434614255341	-0.407166666666667	unchanged
N-Acetylcitrulline	HMDB0000856	Amino Acid	Urea cycle; Arginine and Proline Metabolism	Meta_282	Arginine biosynthesis	map00220	C15532	Metabolism	Amino acid metabolism	0.176032030298896	0.136666666666667	unchanged
N-Acetylglucosamine	HMDB0000215	Carbohydrate	Amino sugar and Nucleotide sugar Metabolism	Meta_343	Amino sugar and nucleotide sugar metabolism	map00520	C00140	Metabolism	Carbohydrate metabolism	1.41435763866922	-0.514333333333333	down
N-Acetylglucosamine	HMDB0000215	Carbohydrate	Amino sugar and Nucleotide sugar Metabolism	Meta_343	ABC transporters	map02010	C00140	Environmental Information Processing	Membrane transport	1.41435763866922	-0.514333333333333	down
N-Acetylglutamate	HMDB0001138	Amino Acid	Alanine, Aspartate and Glutamate Metabolism	Meta_240	D-Amino acid metabolism	map00470	C00624	Metabolism	Metabolism of other amino acids	1.00527984235114	0.667166666666667	up
N-Acetylglutamate	HMDB0001138	Amino Acid	Alanine, Aspartate and Glutamate Metabolism	Meta_240	Arginine biosynthesis	map00220	C00624	Metabolism	Amino acid metabolism	1.00527984235114	0.667166666666667	up
N-Acetylphenylalanine	HMDB0000512	Amino Acid	Phenylalanine Metabolism	Meta_268	Phenylalanine metabolism	map00360	C03519	Metabolism	Amino acid metabolism	1.27525316160772	0.574666666666667	up
N-Alpha-Acetylornithine	HMDB0003357	Amino Acid	Urea cycle; Arginine and Proline Metabolism	Meta_202	Arginine biosynthesis	map00220	C00437	Metabolism	Amino acid metabolism	1.70863851722341	4.504	up
N-Formylmethionine	HMDB0001015	Amino Acid	Methionine, Cysteine, SAM and Taurine Metabolism	Meta_205	Cysteine and methionine metabolism	map00270	C03145	Metabolism	Amino acid metabolism	1.02098683522038	0.609500000000001	up
N6-Acetyllysine	HMDB0000206	Amino Acid	Lysine Metabolism	Meta_236	Lysine degradation	map00310	C02727	Metabolism	Amino acid metabolism	0.954719359847256	0.26	unchanged
N6,N6-Dimethyllysine	HMDB0013287	Amino Acid	Lysine Metabolism	Meta_204	Lysine degradation	map00310	C05545	Metabolism	Amino acid metabolism	0.371525057135083	0.115833333333333	unchanged
N6,N6,N6-Trimethyllysine	HMDB0001325	Amino Acid	Lysine Metabolism	Meta_237	Lysine degradation	map00310	C03793	Metabolism	Amino acid metabolism	0.068641090395027	0.0151666666666674	unchanged
Nicotinamide	HMDB0001406	Cofactors and Vitamins	Nicotinate and Nicotinamide Metabolism	Meta_80	Nicotinate and nicotinamide metabolism	map00760	C00153	Metabolism	Metabolism of cofactors and vitamins	0.272538915321319	-0.133333333333333	unchanged
Nicotinamide	HMDB0001406	Cofactors and Vitamins	Nicotinate and Nicotinamide Metabolism	Meta_80	Vitamin digestion and absorption	map04977	C00153	Organismal Systems	Digestive system	0.272538915321319	-0.133333333333333	unchanged
Octanoic Acid (C8:0)	HMDB0000482	Lipid	Medium Chain Fatty Acid	Meta_126	Fatty acid biosynthesis	map00061	C06423	Metabolism	Lipid metabolism	0.869210473981682	-0.121666666666668	unchanged
Octanoic Acid (C8:0)	HMDB0000482	Lipid	Medium Chain Fatty Acid	Meta_126	Lipoic acid metabolism	map00785	C06423	Metabolism	Metabolism of cofactors and vitamins	0.869210473981682	-0.121666666666668	unchanged
Oleic Acid (C18:1)	HMDB0000207	Lipid	Long Chain Fatty Acid	Meta_379	Biosynthesis of unsaturated fatty acids	map01040	C00712	Metabolism	Lipid metabolism	0.913265791938374	0.202000000000002	unchanged
Oleic Acid (C18:1)	HMDB0000207	Lipid	Long Chain Fatty Acid	Meta_379	Fatty acid biosynthesis	map00061	C00712	Metabolism	Lipid metabolism	0.913265791938374	0.202000000000002	unchanged
Oxalic Acid	HMDB0002329	Cofactors and Vitamins	Ascorbate and Aldarate Metabolism	Meta_14	Glyoxylate and dicarboxylate metabolism	map00630	C00209	Metabolism	Carbohydrate metabolism	0.366536106162698	0.0903333333333336	unchanged
Oxalic Acid	HMDB0002329	Cofactors and Vitamins	Ascorbate and Aldarate Metabolism	Meta_14	Purine metabolism	map00230	C00209	Metabolism	Nucleotide metabolism	0.366536106162698	0.0903333333333336	unchanged
Oxoglutaric Acid	HMDB0000208	Carbohydrate	Citrate cycle (TCA cycle)	Meta_132	Butanoate metabolism	map00650	C00026	Metabolism	Carbohydrate metabolism	1.59215811823033	0.649333333333335	up
Oxoglutaric Acid	HMDB0000208	Carbohydrate	Citrate cycle (TCA cycle)	Meta_132	Alanine, aspartate and glutamate metabolism	map00250	C00026	Metabolism	Amino acid metabolism	1.59215811823033	0.649333333333335	up
Oxoglutaric Acid	HMDB0000208	Carbohydrate	Citrate cycle (TCA cycle)	Meta_132	Bile secretion	map04976	C00026	Organismal Systems	Digestive system	1.59215811823033	0.649333333333335	up
Oxoglutaric Acid	HMDB0000208	Carbohydrate	Citrate cycle (TCA cycle)	Meta_132	Lipoic acid metabolism	map00785	C00026	Metabolism	Metabolism of cofactors and vitamins	1.59215811823033	0.649333333333335	up
Oxoglutaric Acid	HMDB0000208	Carbohydrate	Citrate cycle (TCA cycle)	Meta_132	Lysine degradation	map00310	C00026	Metabolism	Amino acid metabolism	1.59215811823033	0.649333333333335	up
Oxoglutaric Acid	HMDB0000208	Carbohydrate	Citrate cycle (TCA cycle)	Meta_132	Taurine and hypotaurine metabolism	map00430	C00026	Metabolism	Metabolism of other amino acids	1.59215811823033	0.649333333333335	up
Oxoglutaric Acid	HMDB0000208	Carbohydrate	Citrate cycle (TCA cycle)	Meta_132	HIF-1 signaling pathway	map04066	C00026	Environmental Information Processing	Signal transduction	1.59215811823033	0.649333333333335	up
Oxoglutaric Acid	HMDB0000208	Carbohydrate	Citrate cycle (TCA cycle)	Meta_132	Histidine metabolism	map00340	C00026	Metabolism	Amino acid metabolism	1.59215811823033	0.649333333333335	up
Oxoglutaric Acid	HMDB0000208	Carbohydrate	Citrate cycle (TCA cycle)	Meta_132	Glyoxylate and dicarboxylate metabolism	map00630	C00026	Metabolism	Carbohydrate metabolism	1.59215811823033	0.649333333333335	up
Oxoglutaric Acid	HMDB0000208	Carbohydrate	Citrate cycle (TCA cycle)	Meta_132	D-Amino acid metabolism	map00470	C00026	Metabolism	Metabolism of other amino acids	1.59215811823033	0.649333333333335	up
Oxoglutaric Acid	HMDB0000208	Carbohydrate	Citrate cycle (TCA cycle)	Meta_132	Glucagon signaling pathway	map04922	C00026	Organismal Systems	Endocrine system	1.59215811823033	0.649333333333335	up
Oxoglutaric Acid	HMDB0000208	Carbohydrate	Citrate cycle (TCA cycle)	Meta_132	Pentose and glucuronate interconversions	map00040	C00026	Metabolism	Carbohydrate metabolism	1.59215811823033	0.649333333333335	up
Oxoglutaric Acid	HMDB0000208	Carbohydrate	Citrate cycle (TCA cycle)	Meta_132	Ascorbate and aldarate metabolism	map00053	C00026	Metabolism	Carbohydrate metabolism	1.59215811823033	0.649333333333335	up
Oxoglutaric Acid	HMDB0000208	Carbohydrate	Citrate cycle (TCA cycle)	Meta_132	Central carbon metabolism in cancer	map05230	C00026	Human Diseases	Cancer: overview	1.59215811823033	0.649333333333335	up
Oxoglutaric Acid	HMDB0000208	Carbohydrate	Citrate cycle (TCA cycle)	Meta_132	GABAergic synapse	map04727	C00026	Organismal Systems	Nervous system	1.59215811823033	0.649333333333335	up
Oxoglutaric Acid	HMDB0000208	Carbohydrate	Citrate cycle (TCA cycle)	Meta_132	Citrate cycle (TCA cycle)	map00020	C00026	Metabolism	Carbohydrate metabolism	1.59215811823033	0.649333333333335	up
Oxoglutaric Acid	HMDB0000208	Carbohydrate	Citrate cycle (TCA cycle)	Meta_132	Proximal tubule bicarbonate reclamation	map04964	C00026	Organismal Systems	Excretory system	1.59215811823033	0.649333333333335	up
Oxoglutaric Acid	HMDB0000208	Carbohydrate	Citrate cycle (TCA cycle)	Meta_132	Arginine biosynthesis	map00220	C00026	Metabolism	Amino acid metabolism	1.59215811823033	0.649333333333335	up
P-Coumaric Acid	HMDB0002035	Amino Acid	Tyrosine Metabolism	Meta_177	Tyrosine metabolism	map00350	C00811	Metabolism	Amino acid metabolism	0.772613542072702	-0.18633333333333	unchanged
P-Coumaric Acid	HMDB0002035	Amino Acid	Tyrosine Metabolism	Meta_177	Ubiquinone and other terpenoid-quinone biosynthesis	map00130	C00811	Metabolism	Metabolism of cofactors and vitamins	0.772613542072702	-0.18633333333333	unchanged
P-Octopamine	HMDB0004825	Xenobiotics	Natural Product/Food/Plant	Meta_117	Neuroactive ligand-receptor interaction	map04080	C04227	Environmental Information Processing	Signaling molecules and interaction	0.806071584859483	-0.19383333333333	unchanged
Palmitic Acid (C16:0)	HMDB0000220	Lipid	Long Chain Fatty Acid	Meta_342	Fatty acid degradation	map00071	C00249	Metabolism	Lipid metabolism	0.860715834585576	0.145833333333332	unchanged
Palmitic Acid (C16:0)	HMDB0000220	Lipid	Long Chain Fatty Acid	Meta_342	Fatty acid biosynthesis	map00061	C00249	Metabolism	Lipid metabolism	0.860715834585576	0.145833333333332	unchanged
Palmitic Acid (C16:0)	HMDB0000220	Lipid	Long Chain Fatty Acid	Meta_342	Biosynthesis of unsaturated fatty acids	map01040	C00249	Metabolism	Lipid metabolism	0.860715834585576	0.145833333333332	unchanged
Palmitic Acid (C16:0)	HMDB0000220	Lipid	Long Chain Fatty Acid	Meta_342	Fatty acid elongation	map00062	C00249	Metabolism	Lipid metabolism	0.860715834585576	0.145833333333332	unchanged
Palmitoleic Acid (C16:1)	HMDB0003229	Lipid	Long Chain Fatty Acid	Meta_340	Fatty acid biosynthesis	map00061	C08362	Metabolism	Lipid metabolism	0.308281345475188	-0.0950000000000024	unchanged
Palmitoyl ethanolamide	HMDB0002100	Lipid	Endocannabinoid (N-acylethanolamine)	Meta_405	Neuroactive ligand-receptor interaction	map04080	C16512	Environmental Information Processing	Signaling molecules and interaction	0.844221014213546	-0.298166666666667	unchanged
Palmitoylcarnitine	HMDB0000222	Lipid	Fatty Acid Metabolism (Acyl Carnitine)	Meta_473	Fatty acid degradation	map00071	C02990	Metabolism	Lipid metabolism	0.249963800012623	-0.128166666666665	unchanged
Pantothenate	HMDB0000210	Cofactors and Vitamins	Pantothenate and CoA Metabolism	Meta_285	beta-Alanine metabolism	map00410	C00864	Metabolism	Metabolism of other amino acids	0.425411531797038	0.195833333333335	unchanged
Pantothenate	HMDB0000210	Cofactors and Vitamins	Pantothenate and CoA Metabolism	Meta_285	Vitamin digestion and absorption	map04977	C00864	Organismal Systems	Digestive system	0.425411531797038	0.195833333333335	unchanged
Pantothenate	HMDB0000210	Cofactors and Vitamins	Pantothenate and CoA Metabolism	Meta_285	Pantothenate and CoA biosynthesis	map00770	C00864	Metabolism	Metabolism of cofactors and vitamins	0.425411531797038	0.195833333333335	unchanged
PC 32:0|PC 16:0_16:0	HMDB0000564	Lipid	Glycerophospholipid (phosphatidylcholine)	Meta_617	alpha-Linolenic acid metabolism	map00592	C00157	Metabolism	Lipid metabolism	1.15687829635826	0.341833333333334	up
PC 32:0|PC 16:0_16:0	HMDB0000564	Lipid	Glycerophospholipid (phosphatidylcholine)	Meta_617	Arachidonic acid metabolism	map00590	C00157	Metabolism	Lipid metabolism	1.15687829635826	0.341833333333334	up
PC 32:0|PC 16:0_16:0	HMDB0000564	Lipid	Glycerophospholipid (phosphatidylcholine)	Meta_617	Choline metabolism in cancer	map05231	C00157	Human Diseases	Cancer: overview	1.15687829635826	0.341833333333334	up
PC 32:0|PC 16:0_16:0	HMDB0000564	Lipid	Glycerophospholipid (phosphatidylcholine)	Meta_617	Linoleic acid metabolism	map00591	C00157	Metabolism	Lipid metabolism	1.15687829635826	0.341833333333334	up
PC 32:0|PC 16:0_16:0	HMDB0000564	Lipid	Glycerophospholipid (phosphatidylcholine)	Meta_617	Retrograde endocannabinoid signaling	map04723	C00157	Organismal Systems	Nervous system	1.15687829635826	0.341833333333334	up
PC 32:0|PC 16:0_16:0	HMDB0000564	Lipid	Glycerophospholipid (phosphatidylcholine)	Meta_617	Glycerophospholipid metabolism	map00564	C00157	Metabolism	Lipid metabolism	1.15687829635826	0.341833333333334	up
PC 33:2|PC 15:0_18:2	HMDB0007940	Lipid	Glycerophospholipid (phosphatidylcholine)	Meta_622	Arachidonic acid metabolism	map00590	C00157	Metabolism	Lipid metabolism	1.19617831109788	0.314833333333336	up
PC 33:2|PC 15:0_18:2	HMDB0007940	Lipid	Glycerophospholipid (phosphatidylcholine)	Meta_622	Retrograde endocannabinoid signaling	map04723	C00157	Organismal Systems	Nervous system	1.19617831109788	0.314833333333336	up
PC 33:2|PC 15:0_18:2	HMDB0007940	Lipid	Glycerophospholipid (phosphatidylcholine)	Meta_622	alpha-Linolenic acid metabolism	map00592	C00157	Metabolism	Lipid metabolism	1.19617831109788	0.314833333333336	up
PC 33:2|PC 15:0_18:2	HMDB0007940	Lipid	Glycerophospholipid (phosphatidylcholine)	Meta_622	Glycerophospholipid metabolism	map00564	C00157	Metabolism	Lipid metabolism	1.19617831109788	0.314833333333336	up
PC 33:2|PC 15:0_18:2	HMDB0007940	Lipid	Glycerophospholipid (phosphatidylcholine)	Meta_622	Linoleic acid metabolism	map00591	C00157	Metabolism	Lipid metabolism	1.19617831109788	0.314833333333336	up
PC 33:2|PC 15:0_18:2	HMDB0007940	Lipid	Glycerophospholipid (phosphatidylcholine)	Meta_622	Choline metabolism in cancer	map05231	C00157	Human Diseases	Cancer: overview	1.19617831109788	0.314833333333336	up
PC 34:2|PC 16:1_18:1	HMDB0008005	Lipid	Glycerophospholipid (phosphatidylcholine)	Meta_631	Choline metabolism in cancer	map05231	C00157	Human Diseases	Cancer: overview	0.12804868819505	0.0195000000000007	unchanged
PC 34:2|PC 16:1_18:1	HMDB0008005	Lipid	Glycerophospholipid (phosphatidylcholine)	Meta_631	Linoleic acid metabolism	map00591	C00157	Metabolism	Lipid metabolism	0.12804868819505	0.0195000000000007	unchanged
PC 34:2|PC 16:1_18:1	HMDB0008005	Lipid	Glycerophospholipid (phosphatidylcholine)	Meta_631	Retrograde endocannabinoid signaling	map04723	C00157	Organismal Systems	Nervous system	0.12804868819505	0.0195000000000007	unchanged
PC 34:2|PC 16:1_18:1	HMDB0008005	Lipid	Glycerophospholipid (phosphatidylcholine)	Meta_631	Arachidonic acid metabolism	map00590	C00157	Metabolism	Lipid metabolism	0.12804868819505	0.0195000000000007	unchanged
PC 34:2|PC 16:1_18:1	HMDB0008005	Lipid	Glycerophospholipid (phosphatidylcholine)	Meta_631	Glycerophospholipid metabolism	map00564	C00157	Metabolism	Lipid metabolism	0.12804868819505	0.0195000000000007	unchanged
PC 34:2|PC 16:1_18:1	HMDB0008005	Lipid	Glycerophospholipid (phosphatidylcholine)	Meta_631	alpha-Linolenic acid metabolism	map00592	C00157	Metabolism	Lipid metabolism	0.12804868819505	0.0195000000000007	unchanged
PC 36:3|PC 16:0_20:3	HMDB0007981	Lipid	Glycerophospholipid (phosphatidylcholine)	Meta_647	Choline metabolism in cancer	map05231	C00157	Human Diseases	Cancer: overview	1.21871428002675	-0.339333333333332	down
PC 36:3|PC 16:0_20:3	HMDB0007981	Lipid	Glycerophospholipid (phosphatidylcholine)	Meta_647	Retrograde endocannabinoid signaling	map04723	C00157	Organismal Systems	Nervous system	1.21871428002675	-0.339333333333332	down
PC 36:3|PC 16:0_20:3	HMDB0007981	Lipid	Glycerophospholipid (phosphatidylcholine)	Meta_647	Linoleic acid metabolism	map00591	C00157	Metabolism	Lipid metabolism	1.21871428002675	-0.339333333333332	down
PC 36:3|PC 16:0_20:3	HMDB0007981	Lipid	Glycerophospholipid (phosphatidylcholine)	Meta_647	alpha-Linolenic acid metabolism	map00592	C00157	Metabolism	Lipid metabolism	1.21871428002675	-0.339333333333332	down
PC 36:3|PC 16:0_20:3	HMDB0007981	Lipid	Glycerophospholipid (phosphatidylcholine)	Meta_647	Arachidonic acid metabolism	map00590	C00157	Metabolism	Lipid metabolism	1.21871428002675	-0.339333333333332	down
PC 36:3|PC 16:0_20:3	HMDB0007981	Lipid	Glycerophospholipid (phosphatidylcholine)	Meta_647	Glycerophospholipid metabolism	map00564	C00157	Metabolism	Lipid metabolism	1.21871428002675	-0.339333333333332	down
Phenethylamine	HMDB0012275	Amino Acid	Phenylalanine Metabolism	Meta_78	Phenylalanine metabolism	map00360	C05332	Metabolism	Amino acid metabolism	0.821617321130015	-0.811833333333333	unchanged
Phenylacetaldehyde	HMDB0006236	Amino Acid	Phenylalanine Metabolism	Meta_77	Phenylalanine metabolism	map00360	C00601	Metabolism	Amino acid metabolism	0.870813480658076	-0.166666666666668	unchanged
Phenylacetylglycine	HMDB0000821	Lipid	Fatty Acid Metabolism (Acyl glycines)	Meta_246	Phenylalanine metabolism	map00360	C05598	Metabolism	Amino acid metabolism	0.544211736969185	-0.482500000000002	unchanged
Phenylpyruvic Acid	HMDB0000205	Amino Acid	Phenylalanine Metabolism	Meta_174	Phenylalanine, tyrosine and tryptophan biosynthesis	map00400	C00166	Metabolism	Amino acid metabolism	1.59438871633973	3.3605	up
Phenylpyruvic Acid	HMDB0000205	Amino Acid	Phenylalanine Metabolism	Meta_174	Phenylalanine metabolism	map00360	C00166	Metabolism	Amino acid metabolism	1.59438871633973	3.3605	up
Phenylpyruvic Acid	HMDB0000205	Amino Acid	Phenylalanine Metabolism	Meta_174	D-Amino acid metabolism	map00470	C00166	Metabolism	Metabolism of other amino acids	1.59438871633973	3.3605	up
Phosphate	HMDB0001429	Energy	Oxidative Phosphorylation	Meta_22	Pathways of neurodegeneration - multiple diseases	map05022	C00009	Human Diseases	Neurodegenerative disease	0.542665424410976	0.131500000000003	unchanged
Phosphate	HMDB0001429	Energy	Oxidative Phosphorylation	Meta_22	Parathyroid hormone synthesis, secretion and action	map04928	C00009	Organismal Systems	Endocrine system	0.542665424410976	0.131500000000003	unchanged
Phosphate	HMDB0001429	Energy	Oxidative Phosphorylation	Meta_22	ABC transporters	map02010	C00009	Environmental Information Processing	Membrane transport	0.542665424410976	0.131500000000003	unchanged
Phosphate	HMDB0001429	Energy	Oxidative Phosphorylation	Meta_22	Oxidative phosphorylation	map00190	C00009	Metabolism	Energy metabolism	0.542665424410976	0.131500000000003	unchanged
Phosphate	HMDB0001429	Energy	Oxidative Phosphorylation	Meta_22	Parkinson disease	map05012	C00009	Human Diseases	Neurodegenerative disease	0.542665424410976	0.131500000000003	unchanged
Phosphate	HMDB0001429	Energy	Oxidative Phosphorylation	Meta_22	Mineral absorption	map04978	C00009	Organismal Systems	Digestive system	0.542665424410976	0.131500000000003	unchanged
Phosphoenolpyruvate	HMDB0000263	Carbohydrate	Glycolysis, Gluconeogenesis, and Pyruvate Metabolism	Meta_184	Proximal tubule bicarbonate reclamation	map04964	C00074	Organismal Systems	Excretory system	0.0797071233426725	-0.231166666666667	unchanged
Phosphoenolpyruvate	HMDB0000263	Carbohydrate	Glycolysis, Gluconeogenesis, and Pyruvate Metabolism	Meta_184	Citrate cycle (TCA cycle)	map00020	C00074	Metabolism	Carbohydrate metabolism	0.0797071233426725	-0.231166666666667	unchanged
Phosphoenolpyruvate	HMDB0000263	Carbohydrate	Glycolysis, Gluconeogenesis, and Pyruvate Metabolism	Meta_184	Phenylalanine, tyrosine and tryptophan biosynthesis	map00400	C00074	Metabolism	Amino acid metabolism	0.0797071233426725	-0.231166666666667	unchanged
Phosphoenolpyruvate	HMDB0000263	Carbohydrate	Glycolysis, Gluconeogenesis, and Pyruvate Metabolism	Meta_184	Central carbon metabolism in cancer	map05230	C00074	Human Diseases	Cancer: overview	0.0797071233426725	-0.231166666666667	unchanged
Phosphoenolpyruvate	HMDB0000263	Carbohydrate	Glycolysis, Gluconeogenesis, and Pyruvate Metabolism	Meta_184	Glucagon signaling pathway	map04922	C00074	Organismal Systems	Endocrine system	0.0797071233426725	-0.231166666666667	unchanged
Phosphoenolpyruvate	HMDB0000263	Carbohydrate	Glycolysis, Gluconeogenesis, and Pyruvate Metabolism	Meta_184	Phosphonate and phosphinate metabolism	map00440	C00074	Metabolism	Metabolism of other amino acids	0.0797071233426725	-0.231166666666667	unchanged
Phosphoenolpyruvate	HMDB0000263	Carbohydrate	Glycolysis, Gluconeogenesis, and Pyruvate Metabolism	Meta_184	Pyruvate metabolism	map00620	C00074	Metabolism	Carbohydrate metabolism	0.0797071233426725	-0.231166666666667	unchanged
Phosphoenolpyruvate	HMDB0000263	Carbohydrate	Glycolysis, Gluconeogenesis, and Pyruvate Metabolism	Meta_184	Glycolysis / Gluconeogenesis	map00010	C00074	Metabolism	Carbohydrate metabolism	0.0797071233426725	-0.231166666666667	unchanged
Phosphoethanolamine	HMDB0000224	Lipid	Glycerolipid and Phospholipid Metabolism	Meta_124	Sphingolipid metabolism	map00600	C00346	Metabolism	Lipid metabolism	0.986802697442185	-0.597666666666667	unchanged
Phosphoethanolamine	HMDB0000224	Lipid	Glycerolipid and Phospholipid Metabolism	Meta_124	Glycosylphosphatidylinositol (GPI)-anchor biosynthesis	map00563	C00346	Metabolism	Glycan biosynthesis and metabolism	0.986802697442185	-0.597666666666667	unchanged
Phosphoethanolamine	HMDB0000224	Lipid	Glycerolipid and Phospholipid Metabolism	Meta_124	Glycerophospholipid metabolism	map00564	C00346	Metabolism	Lipid metabolism	0.986802697442185	-0.597666666666667	unchanged
Phosphoethanolamine	HMDB0000224	Lipid	Glycerolipid and Phospholipid Metabolism	Meta_124	Sphingolipid signaling pathway	map04071	C00346	Environmental Information Processing	Signal transduction	0.986802697442185	-0.597666666666667	unchanged
Phosphonoacetate	HMDB0004110	Xenobiotics	Natural Product/Food/Plant	Meta_122	Phosphonate and phosphinate metabolism	map00440	C05682	Metabolism	Metabolism of other amino acids	0.834005356023662	0.822166666666666	unchanged
Picolinic Acid	HMDB0002243	Amino Acid	Tryptophan Metabolism	Meta_82	Tryptophan metabolism	map00380	C10164	Metabolism	Amino acid metabolism	0.197608990094281	-0.0453333333333337	unchanged
Pimelate (C7-DC)	HMDB0000857	Lipid	Fatty Acid, Dicarboxylate	Meta_159	Biotin metabolism	map00780	C02656	Metabolism	Metabolism of cofactors and vitamins	1.18595788728138	0.456333333333333	up
Propanoic Acid	HMDB0000237	Carbohydrate	Propanoate Metabolism	Meta_4	Propanoate metabolism	map00640	C00163	Metabolism	Carbohydrate metabolism	0.48680042205747	0.270666666666667	unchanged
Propanoic Acid	HMDB0000237	Carbohydrate	Propanoate Metabolism	Meta_4	Protein digestion and absorption	map04974	C00163	Organismal Systems	Digestive system	0.48680042205747	0.270666666666667	unchanged
Propanoic Acid	HMDB0000237	Carbohydrate	Propanoate Metabolism	Meta_4	Carbohydrate digestion and absorption	map04973	C00163	Organismal Systems	Digestive system	0.48680042205747	0.270666666666667	unchanged
Propanoic Acid	HMDB0000237	Carbohydrate	Propanoate Metabolism	Meta_4	Nicotinate and nicotinamide metabolism	map00760	C00163	Metabolism	Metabolism of cofactors and vitamins	0.48680042205747	0.270666666666667	unchanged
Pseudouridine	HMDB0000767	Nucleotide	Pyrimidine Metabolism, Uracil containing	Meta_320	Pyrimidine metabolism	map00240	C02067	Metabolism	Nucleotide metabolism	0.276197878685372	-0.0321666666666669	unchanged
Putrescine	HMDB0001414	Amino Acid	Polyamine Metabolism	Meta_16	D-Amino acid metabolism	map00470	C00134	Metabolism	Metabolism of other amino acids	1.47320385629207	-0.581999999999999	down
Putrescine	HMDB0001414	Amino Acid	Polyamine Metabolism	Meta_16	Glutathione metabolism	map00480	C00134	Metabolism	Metabolism of other amino acids	1.47320385629207	-0.581999999999999	down
Putrescine	HMDB0001414	Amino Acid	Polyamine Metabolism	Meta_16	ABC transporters	map02010	C00134	Environmental Information Processing	Membrane transport	1.47320385629207	-0.581999999999999	down
Putrescine	HMDB0001414	Amino Acid	Polyamine Metabolism	Meta_16	Protein digestion and absorption	map04974	C00134	Organismal Systems	Digestive system	1.47320385629207	-0.581999999999999	down
Putrescine	HMDB0001414	Amino Acid	Polyamine Metabolism	Meta_16	Arginine and proline metabolism	map00330	C00134	Metabolism	Amino acid metabolism	1.47320385629207	-0.581999999999999	down
Pyridoxal	HMDB0001545	Cofactors and Vitamins	Vitamin B6 Metabolism	Meta_186	Vitamin digestion and absorption	map04977	C00250	Organismal Systems	Digestive system	0.487417974617909	-0.0555000000000003	unchanged
Pyridoxal	HMDB0001545	Cofactors and Vitamins	Vitamin B6 Metabolism	Meta_186	Vitamin B6 metabolism	map00750	C00250	Metabolism	Metabolism of cofactors and vitamins	0.487417974617909	-0.0555000000000003	unchanged
Pyridoxal 5'-Phosphate	HMDB0001491	Cofactors and Vitamins	Vitamin B6 Metabolism	Meta_334	Thiamine metabolism	map00730	C00018	Metabolism	Metabolism of cofactors and vitamins	0.83197852969136	-0.283666666666667	unchanged
Pyridoxal 5'-Phosphate	HMDB0001491	Cofactors and Vitamins	Vitamin B6 Metabolism	Meta_334	Vitamin digestion and absorption	map04977	C00018	Organismal Systems	Digestive system	0.83197852969136	-0.283666666666667	unchanged
Pyridoxal 5'-Phosphate	HMDB0001491	Cofactors and Vitamins	Vitamin B6 Metabolism	Meta_334	Vitamin B6 metabolism	map00750	C00018	Metabolism	Metabolism of cofactors and vitamins	0.83197852969136	-0.283666666666667	unchanged
Pyridoxate	HMDB0000017	Cofactors and Vitamins	Vitamin B6 Metabolism	Meta_216	Vitamin B6 metabolism	map00750	C00847	Metabolism	Metabolism of cofactors and vitamins	0.324767671286451	-0.283666666666667	unchanged
Pyridoxine	HMDB0000239	Cofactors and Vitamins	Vitamin B6 Metabolism	Meta_189	Vitamin B6 metabolism	map00750	C00314	Metabolism	Metabolism of cofactors and vitamins	0.630971640906807	-0.127666666666666	unchanged
Pyroglutamic Acid	HMDB0000267	Amino Acid	Glutathione Metabolism	Meta_94	Glutathione metabolism	map00480	C01879	Metabolism	Metabolism of other amino acids	0.63648950142005	-0.165333333333333	unchanged
Pyrrole-2-Carboxylic Acid	HMDB0004230	Xenobiotics	Benzoate Metabolism	Meta_43	D-Amino acid metabolism	map00470	C05942	Metabolism	Metabolism of other amino acids	0.0547870712407495	0.0790000000000006	unchanged
Pyruvic Acid	HMDB0000243	Carbohydrate	Glycolysis, Gluconeogenesis, and Pyruvate Metabolism	Meta_12	Terpenoid backbone biosynthesis	map00900	C00022	Metabolism	Metabolism of terpenoids and polyketides	1.0220786372968	0.257666666666665	up
Pyruvic Acid	HMDB0000243	Carbohydrate	Glycolysis, Gluconeogenesis, and Pyruvate Metabolism	Meta_12	Arginine and proline metabolism	map00330	C00022	Metabolism	Amino acid metabolism	1.0220786372968	0.257666666666665	up
Pyruvic Acid	HMDB0000243	Carbohydrate	Glycolysis, Gluconeogenesis, and Pyruvate Metabolism	Meta_12	Ascorbate and aldarate metabolism	map00053	C00022	Metabolism	Carbohydrate metabolism	1.0220786372968	0.257666666666665	up
Pyruvic Acid	HMDB0000243	Carbohydrate	Glycolysis, Gluconeogenesis, and Pyruvate Metabolism	Meta_12	Lipoic acid metabolism	map00785	C00022	Metabolism	Metabolism of cofactors and vitamins	1.0220786372968	0.257666666666665	up
Pyruvic Acid	HMDB0000243	Carbohydrate	Glycolysis, Gluconeogenesis, and Pyruvate Metabolism	Meta_12	Phenylalanine metabolism	map00360	C00022	Metabolism	Amino acid metabolism	1.0220786372968	0.257666666666665	up
Pyruvic Acid	HMDB0000243	Carbohydrate	Glycolysis, Gluconeogenesis, and Pyruvate Metabolism	Meta_12	Cysteine and methionine metabolism	map00270	C00022	Metabolism	Amino acid metabolism	1.0220786372968	0.257666666666665	up
Pyruvic Acid	HMDB0000243	Carbohydrate	Glycolysis, Gluconeogenesis, and Pyruvate Metabolism	Meta_12	HIF-1 signaling pathway	map04066	C00022	Environmental Information Processing	Signal transduction	1.0220786372968	0.257666666666665	up
Pyruvic Acid	HMDB0000243	Carbohydrate	Glycolysis, Gluconeogenesis, and Pyruvate Metabolism	Meta_12	Type II diabetes mellitus	map04930	C00022	Human Diseases	Endocrine and metabolic disease	1.0220786372968	0.257666666666665	up
Pyruvic Acid	HMDB0000243	Carbohydrate	Glycolysis, Gluconeogenesis, and Pyruvate Metabolism	Meta_12	Phosphonate and phosphinate metabolism	map00440	C00022	Metabolism	Metabolism of other amino acids	1.0220786372968	0.257666666666665	up
Pyruvic Acid	HMDB0000243	Carbohydrate	Glycolysis, Gluconeogenesis, and Pyruvate Metabolism	Meta_12	Glycolysis / Gluconeogenesis	map00010	C00022	Metabolism	Carbohydrate metabolism	1.0220786372968	0.257666666666665	up
Pyruvic Acid	HMDB0000243	Carbohydrate	Glycolysis, Gluconeogenesis, and Pyruvate Metabolism	Meta_12	Pantothenate and CoA biosynthesis	map00770	C00022	Metabolism	Metabolism of cofactors and vitamins	1.0220786372968	0.257666666666665	up
Pyruvic Acid	HMDB0000243	Carbohydrate	Glycolysis, Gluconeogenesis, and Pyruvate Metabolism	Meta_12	Pentose and glucuronate interconversions	map00040	C00022	Metabolism	Carbohydrate metabolism	1.0220786372968	0.257666666666665	up
Pyruvic Acid	HMDB0000243	Carbohydrate	Glycolysis, Gluconeogenesis, and Pyruvate Metabolism	Meta_12	Alanine, aspartate and glutamate metabolism	map00250	C00022	Metabolism	Amino acid metabolism	1.0220786372968	0.257666666666665	up
Pyruvic Acid	HMDB0000243	Carbohydrate	Glycolysis, Gluconeogenesis, and Pyruvate Metabolism	Meta_12	Central carbon metabolism in cancer	map05230	C00022	Human Diseases	Cancer: overview	1.0220786372968	0.257666666666665	up
Pyruvic Acid	HMDB0000243	Carbohydrate	Glycolysis, Gluconeogenesis, and Pyruvate Metabolism	Meta_12	Citrate cycle (TCA cycle)	map00020	C00022	Metabolism	Carbohydrate metabolism	1.0220786372968	0.257666666666665	up
Pyruvic Acid	HMDB0000243	Carbohydrate	Glycolysis, Gluconeogenesis, and Pyruvate Metabolism	Meta_12	Glucagon signaling pathway	map04922	C00022	Organismal Systems	Endocrine system	1.0220786372968	0.257666666666665	up
Pyruvic Acid	HMDB0000243	Carbohydrate	Glycolysis, Gluconeogenesis, and Pyruvate Metabolism	Meta_12	Butanoate metabolism	map00650	C00022	Metabolism	Carbohydrate metabolism	1.0220786372968	0.257666666666665	up
Pyruvic Acid	HMDB0000243	Carbohydrate	Glycolysis, Gluconeogenesis, and Pyruvate Metabolism	Meta_12	Insulin secretion	map04911	C00022	Organismal Systems	Endocrine system	1.0220786372968	0.257666666666665	up
Pyruvic Acid	HMDB0000243	Carbohydrate	Glycolysis, Gluconeogenesis, and Pyruvate Metabolism	Meta_12	Thiamine metabolism	map00730	C00022	Metabolism	Metabolism of cofactors and vitamins	1.0220786372968	0.257666666666665	up
Pyruvic Acid	HMDB0000243	Carbohydrate	Glycolysis, Gluconeogenesis, and Pyruvate Metabolism	Meta_12	Glyoxylate and dicarboxylate metabolism	map00630	C00022	Metabolism	Carbohydrate metabolism	1.0220786372968	0.257666666666665	up
Pyruvic Acid	HMDB0000243	Carbohydrate	Glycolysis, Gluconeogenesis, and Pyruvate Metabolism	Meta_12	AMPK signaling pathway	map04152	C00022	Environmental Information Processing	Signal transduction	1.0220786372968	0.257666666666665	up
Pyruvic Acid	HMDB0000243	Carbohydrate	Glycolysis, Gluconeogenesis, and Pyruvate Metabolism	Meta_12	D-Amino acid metabolism	map00470	C00022	Metabolism	Metabolism of other amino acids	1.0220786372968	0.257666666666665	up
Pyruvic Acid	HMDB0000243	Carbohydrate	Glycolysis, Gluconeogenesis, and Pyruvate Metabolism	Meta_12	Pentose phosphate pathway	map00030	C00022	Metabolism	Carbohydrate metabolism	1.0220786372968	0.257666666666665	up
Pyruvic Acid	HMDB0000243	Carbohydrate	Glycolysis, Gluconeogenesis, and Pyruvate Metabolism	Meta_12	Glycine, serine and threonine metabolism	map00260	C00022	Metabolism	Amino acid metabolism	1.0220786372968	0.257666666666665	up
Pyruvic Acid	HMDB0000243	Carbohydrate	Glycolysis, Gluconeogenesis, and Pyruvate Metabolism	Meta_12	Tyrosine metabolism	map00350	C00022	Metabolism	Amino acid metabolism	1.0220786372968	0.257666666666665	up
Pyruvic Acid	HMDB0000243	Carbohydrate	Glycolysis, Gluconeogenesis, and Pyruvate Metabolism	Meta_12	Valine, leucine and isoleucine biosynthesis	map00290	C00022	Metabolism	Amino acid metabolism	1.0220786372968	0.257666666666665	up
Pyruvic Acid	HMDB0000243	Carbohydrate	Glycolysis, Gluconeogenesis, and Pyruvate Metabolism	Meta_12	Insulin resistance	map04931	C00022	Human Diseases	Endocrine and metabolic disease	1.0220786372968	0.257666666666665	up
Pyruvic Acid	HMDB0000243	Carbohydrate	Glycolysis, Gluconeogenesis, and Pyruvate Metabolism	Meta_12	Nicotinate and nicotinamide metabolism	map00760	C00022	Metabolism	Metabolism of cofactors and vitamins	1.0220786372968	0.257666666666665	up
Pyruvic Acid	HMDB0000243	Carbohydrate	Glycolysis, Gluconeogenesis, and Pyruvate Metabolism	Meta_12	Diabetic cardiomyopathy	map05415	C00022	Human Diseases	Cardiovascular disease	1.0220786372968	0.257666666666665	up
Pyruvic Acid	HMDB0000243	Carbohydrate	Glycolysis, Gluconeogenesis, and Pyruvate Metabolism	Meta_12	Pyruvate metabolism	map00620	C00022	Metabolism	Carbohydrate metabolism	1.0220786372968	0.257666666666665	up
Pyruvic Acid	HMDB0000243	Carbohydrate	Glycolysis, Gluconeogenesis, and Pyruvate Metabolism	Meta_12	Taurine and hypotaurine metabolism	map00430	C00022	Metabolism	Metabolism of other amino acids	1.0220786372968	0.257666666666665	up
Quinolinate	HMDB0000232	Cofactors and Vitamins	Nicotinate and Nicotinamide Metabolism	Meta_180	Tryptophan metabolism	map00380	C03722	Metabolism	Amino acid metabolism	0.475802713199069	-0.314166666666667	unchanged
Quinolinate	HMDB0000232	Cofactors and Vitamins	Nicotinate and Nicotinamide Metabolism	Meta_180	beta-Alanine metabolism	map00410	C03722	Metabolism	Metabolism of other amino acids	0.475802713199069	-0.314166666666667	unchanged
Quinolinate	HMDB0000232	Cofactors and Vitamins	Nicotinate and Nicotinamide Metabolism	Meta_180	Nicotinate and nicotinamide metabolism	map00760	C03722	Metabolism	Metabolism of cofactors and vitamins	0.475802713199069	-0.314166666666667	unchanged
Riboflavin	HMDB0000244	Cofactors and Vitamins	Vitamin B2 Metabolism	Meta_459	Riboflavin metabolism	map00740	C00255	Metabolism	Metabolism of cofactors and vitamins	1.07072294413661	0.557500000000001	up
Riboflavin	HMDB0000244	Cofactors and Vitamins	Vitamin B2 Metabolism	Meta_459	ABC transporters	map02010	C00255	Environmental Information Processing	Membrane transport	1.07072294413661	0.557500000000001	up
Riboflavin	HMDB0000244	Cofactors and Vitamins	Vitamin B2 Metabolism	Meta_459	Vitamin digestion and absorption	map04977	C00255	Organismal Systems	Digestive system	1.07072294413661	0.557500000000001	up
Sarcosine	HMDB0000271	Amino Acid	Glycine, Serine and Threonine Metabolism	Meta_13	Arginine and proline metabolism	map00330	C00213	Metabolism	Amino acid metabolism	0.242185904055842	0.057833333333333	unchanged
Sarcosine	HMDB0000271	Amino Acid	Glycine, Serine and Threonine Metabolism	Meta_13	Glycine, serine and threonine metabolism	map00260	C00213	Metabolism	Amino acid metabolism	0.242185904055842	0.057833333333333	unchanged
Sedoheptulose 7-Phosphate	HMDB0001068	Carbohydrate	Pentose phosphate pathway	Meta_390	Pentose phosphate pathway	map00030	C05382	Metabolism	Carbohydrate metabolism	0.0293788245529234	-0.0193333333333339	unchanged
Serotonin	HMDB0000259	Amino Acid	Tryptophan Metabolism	Meta_208	cAMP signaling pathway	map04024	C00780	Environmental Information Processing	Signal transduction	0.715468510734662	0.446166666666667	unchanged
Serotonin	HMDB0000259	Amino Acid	Tryptophan Metabolism	Meta_208	Bile secretion	map04976	C00780	Organismal Systems	Digestive system	0.715468510734662	0.446166666666667	unchanged
Serotonin	HMDB0000259	Amino Acid	Tryptophan Metabolism	Meta_208	Neuroactive ligand-receptor interaction	map04080	C00780	Environmental Information Processing	Signaling molecules and interaction	0.715468510734662	0.446166666666667	unchanged
Serotonin	HMDB0000259	Amino Acid	Tryptophan Metabolism	Meta_208	Synaptic vesicle cycle	map04721	C00780	Organismal Systems	Nervous system	0.715468510734662	0.446166666666667	unchanged
Serotonin	HMDB0000259	Amino Acid	Tryptophan Metabolism	Meta_208	Inflammatory mediator regulation of TRP channels	map04750	C00780	Organismal Systems	Sensory system	0.715468510734662	0.446166666666667	unchanged
Serotonin	HMDB0000259	Amino Acid	Tryptophan Metabolism	Meta_208	Chemical carcinogenesis - receptor activation	map05207	C00780	Human Diseases	Cancer: overview	0.715468510734662	0.446166666666667	unchanged
Serotonin	HMDB0000259	Amino Acid	Tryptophan Metabolism	Meta_208	Tryptophan metabolism	map00380	C00780	Metabolism	Amino acid metabolism	0.715468510734662	0.446166666666667	unchanged
Serotonin	HMDB0000259	Amino Acid	Tryptophan Metabolism	Meta_208	Taste transduction	map04742	C00780	Organismal Systems	Sensory system	0.715468510734662	0.446166666666667	unchanged
Serotonin	HMDB0000259	Amino Acid	Tryptophan Metabolism	Meta_208	Serotonergic synapse	map04726	C00780	Organismal Systems	Nervous system	0.715468510734662	0.446166666666667	unchanged
Serotonin	HMDB0000259	Amino Acid	Tryptophan Metabolism	Meta_208	Gap junction	map04540	C00780	Cellular Processes	Cellular community - eukaryotes	0.715468510734662	0.446166666666667	unchanged
Spermidine	HMDB0001257	Amino Acid	Polyamine Metabolism	Meta_136	Arginine and proline metabolism	map00330	C00315	Metabolism	Amino acid metabolism	1.33925360186882	-0.686999999999998	down
Spermidine	HMDB0001257	Amino Acid	Polyamine Metabolism	Meta_136	ABC transporters	map02010	C00315	Environmental Information Processing	Membrane transport	1.33925360186882	-0.686999999999998	down
Spermidine	HMDB0001257	Amino Acid	Polyamine Metabolism	Meta_136	Glutathione metabolism	map00480	C00315	Metabolism	Metabolism of other amino acids	1.33925360186882	-0.686999999999998	down
Spermidine	HMDB0001257	Amino Acid	Polyamine Metabolism	Meta_136	beta-Alanine metabolism	map00410	C00315	Metabolism	Metabolism of other amino acids	1.33925360186882	-0.686999999999998	down
Spermidine	HMDB0001257	Amino Acid	Polyamine Metabolism	Meta_136	Bile secretion	map04976	C00315	Organismal Systems	Digestive system	1.33925360186882	-0.686999999999998	down
Spermine	HMDB0001256	Amino Acid	Polyamine Metabolism	Meta_260	Glutathione metabolism	map00480	C00750	Metabolism	Metabolism of other amino acids	0.572835575341823	0.609999999999999	unchanged
Spermine	HMDB0001256	Amino Acid	Polyamine Metabolism	Meta_260	Bile secretion	map04976	C00750	Organismal Systems	Digestive system	0.572835575341823	0.609999999999999	unchanged
Spermine	HMDB0001256	Amino Acid	Polyamine Metabolism	Meta_260	Arginine and proline metabolism	map00330	C00750	Metabolism	Amino acid metabolism	0.572835575341823	0.609999999999999	unchanged
Spermine	HMDB0001256	Amino Acid	Polyamine Metabolism	Meta_260	Pantothenate and CoA biosynthesis	map00770	C00750	Metabolism	Metabolism of cofactors and vitamins	0.572835575341823	0.609999999999999	unchanged
Spermine	HMDB0001256	Amino Acid	Polyamine Metabolism	Meta_260	beta-Alanine metabolism	map00410	C00750	Metabolism	Metabolism of other amino acids	0.572835575341823	0.609999999999999	unchanged
Sphinganine-1-Phosphate	HMDB0001383	Lipid	Sphingolipid Metabolism	Meta_463	Neuroactive ligand-receptor interaction	map04080	C01120	Environmental Information Processing	Signaling molecules and interaction	1.41504139457724	-1.04816666666667	down
Sphinganine-1-Phosphate	HMDB0001383	Lipid	Sphingolipid Metabolism	Meta_463	Sphingolipid metabolism	map00600	C01120	Metabolism	Lipid metabolism	1.41504139457724	-1.04816666666667	down
Sphingosine	HMDB0000252	Lipid	Sphingolipid Metabolism	Meta_406	Sphingolipid metabolism	map00600	C00319	Metabolism	Lipid metabolism	0.136229396155406	-0.0779999999999994	unchanged
Sphingosine	HMDB0000252	Lipid	Sphingolipid Metabolism	Meta_406	Sphingolipid signaling pathway	map04071	C00319	Environmental Information Processing	Signal transduction	0.136229396155406	-0.0779999999999994	unchanged
Sphingosine	HMDB0000252	Lipid	Sphingolipid Metabolism	Meta_406	Apoptosis	map04210	C00319	Cellular Processes	Cell growth and death	0.136229396155406	-0.0779999999999994	unchanged
Sphingosine	HMDB0000252	Lipid	Sphingolipid Metabolism	Meta_406	Necroptosis	map04217	C00319	Cellular Processes	Cell growth and death	0.136229396155406	-0.0779999999999994	unchanged
Stearic Acid (C18:0)	HMDB0000827	Lipid	Long Chain Fatty Acid	Meta_383	Biosynthesis of unsaturated fatty acids	map01040	C01530	Metabolism	Lipid metabolism	1.38634073495258	-0.407666666666668	down
Stearic Acid (C18:0)	HMDB0000827	Lipid	Long Chain Fatty Acid	Meta_383	Fatty acid biosynthesis	map00061	C01530	Metabolism	Lipid metabolism	1.38634073495258	-0.407666666666668	down
Succinic Acid	HMDB0000254	Carbohydrate	Citrate cycle (TCA cycle)	Meta_58	Sulfur metabolism	map00920	C00042	Metabolism	Energy metabolism	0.0238846310999802	0.0206666666666671	unchanged
Succinic Acid	HMDB0000254	Carbohydrate	Citrate cycle (TCA cycle)	Meta_58	Lysine degradation	map00310	C00042	Metabolism	Amino acid metabolism	0.0238846310999802	0.0206666666666671	unchanged
Succinic Acid	HMDB0000254	Carbohydrate	Citrate cycle (TCA cycle)	Meta_58	Butanoate metabolism	map00650	C00042	Metabolism	Carbohydrate metabolism	0.0238846310999802	0.0206666666666671	unchanged
Succinic Acid	HMDB0000254	Carbohydrate	Citrate cycle (TCA cycle)	Meta_58	Alanine, aspartate and glutamate metabolism	map00250	C00042	Metabolism	Amino acid metabolism	0.0238846310999802	0.0206666666666671	unchanged
Succinic Acid	HMDB0000254	Carbohydrate	Citrate cycle (TCA cycle)	Meta_58	Glucagon signaling pathway	map04922	C00042	Organismal Systems	Endocrine system	0.0238846310999802	0.0206666666666671	unchanged
Succinic Acid	HMDB0000254	Carbohydrate	Citrate cycle (TCA cycle)	Meta_58	Phenylalanine metabolism	map00360	C00042	Metabolism	Amino acid metabolism	0.0238846310999802	0.0206666666666671	unchanged
Succinic Acid	HMDB0000254	Carbohydrate	Citrate cycle (TCA cycle)	Meta_58	cAMP signaling pathway	map04024	C00042	Environmental Information Processing	Signal transduction	0.0238846310999802	0.0206666666666671	unchanged
Succinic Acid	HMDB0000254	Carbohydrate	Citrate cycle (TCA cycle)	Meta_58	GABAergic synapse	map04727	C00042	Organismal Systems	Nervous system	0.0238846310999802	0.0206666666666671	unchanged
Succinic Acid	HMDB0000254	Carbohydrate	Citrate cycle (TCA cycle)	Meta_58	Tyrosine metabolism	map00350	C00042	Metabolism	Amino acid metabolism	0.0238846310999802	0.0206666666666671	unchanged
Succinic Acid	HMDB0000254	Carbohydrate	Citrate cycle (TCA cycle)	Meta_58	Citrate cycle (TCA cycle)	map00020	C00042	Metabolism	Carbohydrate metabolism	0.0238846310999802	0.0206666666666671	unchanged
Succinic Acid	HMDB0000254	Carbohydrate	Citrate cycle (TCA cycle)	Meta_58	Central carbon metabolism in cancer	map05230	C00042	Human Diseases	Cancer: overview	0.0238846310999802	0.0206666666666671	unchanged
Succinic Acid	HMDB0000254	Carbohydrate	Citrate cycle (TCA cycle)	Meta_58	Nicotinate and nicotinamide metabolism	map00760	C00042	Metabolism	Metabolism of cofactors and vitamins	0.0238846310999802	0.0206666666666671	unchanged
Succinic Acid	HMDB0000254	Carbohydrate	Citrate cycle (TCA cycle)	Meta_58	Glyoxylate and dicarboxylate metabolism	map00630	C00042	Metabolism	Carbohydrate metabolism	0.0238846310999802	0.0206666666666671	unchanged
Succinic Acid	HMDB0000254	Carbohydrate	Citrate cycle (TCA cycle)	Meta_58	Propanoate metabolism	map00640	C00042	Metabolism	Carbohydrate metabolism	0.0238846310999802	0.0206666666666671	unchanged
Succinic Acid	HMDB0000254	Carbohydrate	Citrate cycle (TCA cycle)	Meta_58	Oxidative phosphorylation	map00190	C00042	Metabolism	Energy metabolism	0.0238846310999802	0.0206666666666671	unchanged
Succinic Acid	HMDB0000254	Carbohydrate	Citrate cycle (TCA cycle)	Meta_58	Pyruvate metabolism	map00620	C00042	Metabolism	Carbohydrate metabolism	0.0238846310999802	0.0206666666666671	unchanged
Taurine	HMDB0000251	Amino Acid	Methionine, Cysteine, SAM and Taurine Metabolism	Meta_81	Taurine and hypotaurine metabolism	map00430	C00245	Metabolism	Metabolism of other amino acids	0.413541789355509	-0.116833333333336	unchanged
Taurine	HMDB0000251	Amino Acid	Methionine, Cysteine, SAM and Taurine Metabolism	Meta_81	Primary bile acid biosynthesis	map00120	C00245	Metabolism	Lipid metabolism	0.413541789355509	-0.116833333333336	unchanged
Taurine	HMDB0000251	Amino Acid	Methionine, Cysteine, SAM and Taurine Metabolism	Meta_81	Neuroactive ligand-receptor interaction	map04080	C00245	Environmental Information Processing	Signaling molecules and interaction	0.413541789355509	-0.116833333333336	unchanged
Taurine	HMDB0000251	Amino Acid	Methionine, Cysteine, SAM and Taurine Metabolism	Meta_81	ABC transporters	map02010	C00245	Environmental Information Processing	Membrane transport	0.413541789355509	-0.116833333333336	unchanged
Taurine	HMDB0000251	Amino Acid	Methionine, Cysteine, SAM and Taurine Metabolism	Meta_81	Sulfur metabolism	map00920	C00245	Metabolism	Energy metabolism	0.413541789355509	-0.116833333333336	unchanged
Taurocholic Acid	HMDB0000036	Lipid	Bile Acid, taurine conjungate	Meta_551	Bile secretion	map04976	C05122	Organismal Systems	Digestive system	0.902452475329501	1.0365	unchanged
Taurocholic Acid	HMDB0000036	Lipid	Bile Acid, taurine conjungate	Meta_551	Taurine and hypotaurine metabolism	map00430	C05122	Metabolism	Metabolism of other amino acids	0.902452475329501	1.0365	unchanged
Taurocholic Acid	HMDB0000036	Lipid	Bile Acid, taurine conjungate	Meta_551	Cholesterol metabolism	map04979	C05122	Organismal Systems	Digestive system	0.902452475329501	1.0365	unchanged
Taurocholic Acid	HMDB0000036	Lipid	Bile Acid, taurine conjungate	Meta_551	Primary bile acid biosynthesis	map00120	C05122	Metabolism	Lipid metabolism	0.902452475329501	1.0365	unchanged
Threonic Acid	HMDB0000943	Cofactors and Vitamins	Ascorbate and Aldarate Metabolism	Meta_115	Ascorbate and aldarate metabolism	map00053	C01620	Metabolism	Carbohydrate metabolism	0.951538921764749	-0.271166666666666	unchanged
Thymidine	HMDB0000273	Nucleotide	Pyrimidine Metabolism, Thymine containing	Meta_315	Pyrimidine metabolism	map00240	C00214	Metabolism	Nucleotide metabolism	1.40073834523267	-0.456999999999999	down
Thymine	HMDB0000262	Nucleotide	Pyrimidine Metabolism, Thymine containing	Meta_88	Pyrimidine metabolism	map00240	C00178	Metabolism	Nucleotide metabolism	1.42450248820367	-0.483666666666665	down
Traumatic Acid	HMDB0000933	Lipid	Fatty Acid, Dicarboxylate	Meta_297	alpha-Linolenic acid metabolism	map00592	C16308	Metabolism	Lipid metabolism	0.00796571226286556	-0.00499999999999901	unchanged
Uracil	HMDB0000300	Nucleotide	Pyrimidine Metabolism, Uracil containing	Meta_46	Pantothenate and CoA biosynthesis	map00770	C00106	Metabolism	Metabolism of cofactors and vitamins	1.1981281612851	-0.437666666666669	down
Uracil	HMDB0000300	Nucleotide	Pyrimidine Metabolism, Uracil containing	Meta_46	beta-Alanine metabolism	map00410	C00106	Metabolism	Metabolism of other amino acids	1.1981281612851	-0.437666666666669	down
Uracil	HMDB0000300	Nucleotide	Pyrimidine Metabolism, Uracil containing	Meta_46	Pyrimidine metabolism	map00240	C00106	Metabolism	Nucleotide metabolism	1.1981281612851	-0.437666666666669	down
Urate	HMDB0000289	Nucleotide	Purine Metabolism, (Hypo)Xanthine/Inosine containing	Meta_185	Bile secretion	map04976	C00366	Organismal Systems	Digestive system	0.719190521890714	0.2745	unchanged
Urate	HMDB0000289	Nucleotide	Purine Metabolism, (Hypo)Xanthine/Inosine containing	Meta_185	Purine metabolism	map00230	C00366	Metabolism	Nucleotide metabolism	0.719190521890714	0.2745	unchanged
Urea	HMDB0000294	Amino Acid	Urea cycle; Arginine and Proline Metabolism	Meta_1	Purine metabolism	map00230	C00086	Metabolism	Nucleotide metabolism	0.681594303888727	-0.161999999999999	unchanged
Urea	HMDB0000294	Amino Acid	Urea cycle; Arginine and Proline Metabolism	Meta_1	Pyrimidine metabolism	map00240	C00086	Metabolism	Nucleotide metabolism	0.681594303888727	-0.161999999999999	unchanged
Urea	HMDB0000294	Amino Acid	Urea cycle; Arginine and Proline Metabolism	Meta_1	Arginine and proline metabolism	map00330	C00086	Metabolism	Amino acid metabolism	0.681594303888727	-0.161999999999999	unchanged
Urea	HMDB0000294	Amino Acid	Urea cycle; Arginine and Proline Metabolism	Meta_1	ABC transporters	map02010	C00086	Environmental Information Processing	Membrane transport	0.681594303888727	-0.161999999999999	unchanged
Urea	HMDB0000294	Amino Acid	Urea cycle; Arginine and Proline Metabolism	Meta_1	Arginine biosynthesis	map00220	C00086	Metabolism	Amino acid metabolism	0.681594303888727	-0.161999999999999	unchanged
Urea	HMDB0000294	Amino Acid	Urea cycle; Arginine and Proline Metabolism	Meta_1	Biotin metabolism	map00780	C00086	Metabolism	Metabolism of cofactors and vitamins	0.681594303888727	-0.161999999999999	unchanged
Uridine	HMDB0000296	Nucleotide	Pyrimidine Metabolism, Uracil containing	Meta_321	Pyrimidine metabolism	map00240	C00299	Metabolism	Nucleotide metabolism	0.321701190659809	-0.267166666666666	unchanged
Uridine	HMDB0000296	Nucleotide	Pyrimidine Metabolism, Uracil containing	Meta_321	ABC transporters	map02010	C00299	Environmental Information Processing	Membrane transport	0.321701190659809	-0.267166666666666	unchanged
Xanthine	HMDB0000292	Nucleotide	Purine Metabolism, (Hypo)Xanthine/Inosine containing	Meta_147	Purine metabolism	map00230	C00385	Metabolism	Nucleotide metabolism	0.125009365674596	-0.0638333333333332	unchanged
Xanthine	HMDB0000292	Nucleotide	Purine Metabolism, (Hypo)Xanthine/Inosine containing	Meta_147	Caffeine metabolism	map00232	C00385	Metabolism	Biosynthesis of other secondary metabolites	0.125009365674596	-0.0638333333333332	unchanged
Xanthosine	HMDB0000299	Nucleotide	Purine Metabolism, (Hypo)Xanthine/Inosine containing	Meta_385	Caffeine metabolism	map00232	C01762	Metabolism	Biosynthesis of other secondary metabolites	0.0910008718065171	0.0574999999999992	unchanged
Xanthosine	HMDB0000299	Nucleotide	Purine Metabolism, (Hypo)Xanthine/Inosine containing	Meta_385	ABC transporters	map02010	C01762	Environmental Information Processing	Membrane transport	0.0910008718065171	0.0574999999999992	unchanged
Xanthosine	HMDB0000299	Nucleotide	Purine Metabolism, (Hypo)Xanthine/Inosine containing	Meta_385	Purine metabolism	map00230	C01762	Metabolism	Nucleotide metabolism	0.0910008718065171	0.0574999999999992	unchanged
Xanthurenic Acid	HMDB0000881	Amino Acid	Tryptophan Metabolism	Meta_265	Tryptophan metabolism	map00380	C02470	Metabolism	Amino acid metabolism	0.8148232870328	0.627333333333334	unchanged
