# Supplementary material for: Multi-Omics and Experimental Validation Reveal the Protective Effect of Paeoniflorin Against Coronary Heart Disease in Mice via Inhibiting the C3-Cfd-C3aR Pathway
Source: Int J Mol Sci. 2026 Jul 13;27(14):6236. doi: 10.3390/ijms27146236 (PMC13410309; doi:10.3390/ijms27146236)
Supplement: Supplementary file 1 [file ijms-27-06236-s001.zip › Supplementary Materials/ijms-4276706_Metabolomics_Dataset/2-Metabolite Functional Classification/Table 2b. Metabolite Classification by Pathway.xls]

Pathway.level.1	Pathway.level.2	Freq	Metabolites	HMDBs
Cellular Processes	Cell growth and death	10	Glutathione ; L-Glutamic Acid ; Cystine ; Sphingosine ; Arachidonic Acid (C20:4n6) ; Gamma-Glutamyl-Cysteine ; Alpha-Tocopherol ; Adrenic Acid (C22:4n6) ; Heme ; Glutathione Disulfide (GSSG)	HMDB0000125;HMDB0000148;HMDB0000192;HMDB0000252;HMDB0001043;HMDB0001049;HMDB0001893;HMDB0002226;HMDB0003178;HMDB0003337
Cellular Processes	Cell motility	1	Acetylcholine	HMDB0000895
Cellular Processes	Cellular community - eukaryotes	2	L-Glutamic Acid ; Serotonin	HMDB0000148;HMDB0000259
Environmental Information Processing	Membrane transport	38	2'-Deoxyuridine ; Deoxycytidine ; Adenosine ; Cytidine ; Choline ; Glycine ; Glutathione ; Glycerol 3-Phosphate ; Glycerol ; L-Glutamic Acid ; L-Phenylalanine ; L-Alanine ; L-Proline ; L-Threonine ; L-Isoleucine ; L-Histidine ; L-Lysine ; L-Serine ; L-Aspartic Acid ; Cystine ; Myo-Inositol ; N-Acetyl-D-Glucosamine ; N-Acetylglucosamine ; Riboflavin ; Mannitol/Sorbitol ; Taurine ; Urea ; Uridine ;…	HMDB0000012;HMDB0000014;HMDB0000050;HMDB0000089;HMDB0000097;HMDB0000123;HMDB0000125;HMDB0000126;HMDB0000131;HMDB0000148;HMDB0000159;HMDB0000161;HMDB0000162;HMDB0000167;HMDB0000172;HMDB0000177;HMDB0000182;HMDB0000187;HMDB0000191;HMDB0000192;HMDB0000211;HMDB0000215;HMDB0000215;HMDB0000244;HMDB0000247;HMDB0000251;HMDB0000294;HMDB0000296;HMDB0000299;HMDB0000517;HMDB0000641;HMDB0000687;HMDB0000883;HMD…
Environmental Information Processing	Signal transduction	16	3-Hydroxybutyric Acid ; Adenosine ; Gamma-Aminobutyric Acid ; L-Glutamic Acid ; L-Serine ; Lactic Acid ; Oxoglutaric Acid ; Myo-Inositol ; Phosphoethanolamine ; Pyruvic Acid ; Sphingosine ; Succinic Acid ; Serotonin ; L-Arginine ; L-Leucine ; Acetylcholine	HMDB0000011;HMDB0000050;HMDB0000112;HMDB0000148;HMDB0000187;HMDB0000190;HMDB0000208;HMDB0000211;HMDB0000224;HMDB0000243;HMDB0000252;HMDB0000254;HMDB0000259;HMDB0000517;HMDB0000687;HMDB0000895
Environmental Information Processing	Signaling molecules and interaction	12	Adenosine ; Gamma-Aminobutyric Acid ; Glycine ; L-Glutamic Acid ; L-Aspartic Acid ; Taurine ; Serotonin ; Histamine ; Acetylcholine ; Sphinganine-1-Phosphate ; Palmitoyl ethanolamide ; P-Octopamine	HMDB0000050;HMDB0000112;HMDB0000123;HMDB0000148;HMDB0000191;HMDB0000251;HMDB0000259;HMDB0000870;HMDB0000895;HMDB0001383;HMDB0002100;HMDB0004825
Genetic Information Processing	Folding, sorting and degradation	1	L-Alanine	HMDB0000161
Genetic Information Processing	Translation	19	Glycine ; L-Glutamic Acid ; L-Tyrosine ; L-Phenylalanine ; L-Alanine ; L-Proline ; L-Threonine ; L-Asparagine ; L-Isoleucine ; L-Histidine ; L-Lysine ; L-Serine ; L-Aspartic Acid ; L-Arginine ; L-Glutamine ; L-Leucine ; L-Methionine ; L-Valine ; L-Tryptophan	HMDB0000123;HMDB0000148;HMDB0000158;HMDB0000159;HMDB0000161;HMDB0000162;HMDB0000167;HMDB0000168;HMDB0000172;HMDB0000177;HMDB0000182;HMDB0000187;HMDB0000191;HMDB0000517;HMDB0000641;HMDB0000687;HMDB0000696;HMDB0000883;HMDB0000929
Human Diseases	Cancer: overview	60	Glycerophosphorylcholine ; Citric Acid ; Choline ; Glycine ; Glutathione ; Glycerol 3-Phosphate ; Fumaric Acid ; L-Glutamic Acid ; Malic Acid ; L-Tyrosine ; L-Phenylalanine ; L-Alanine ; L-Proline ; L-Asparagine ; L-Isoleucine ; L-Histidine ; L-Serine ; Lactic Acid ; L-Aspartic Acid ; Citric Acid/Isocitric Acid ; Oxoglutaric Acid ; Pyruvic Acid ; Succinic Acid ; Serotonin ; Phosphoenolpyruvate ; …	HMDB0000086;HMDB0000094;HMDB0000097;HMDB0000123;HMDB0000125;HMDB0000126;HMDB0000134;HMDB0000148;HMDB0000156;HMDB0000158;HMDB0000159;HMDB0000161;HMDB0000162;HMDB0000168;HMDB0000172;HMDB0000177;HMDB0000187;HMDB0000190;HMDB0000191;HMDB0000193;HMDB0000208;HMDB0000243;HMDB0000254;HMDB0000259;HMDB0000263;HMDB0000517;HMDB0000564;HMDB0000641;HMDB0000687;HMDB0000696;HMDB0000883;HMDB0000929;HMDB0001401;HMD…
Human Diseases	Cancer: specific types	2	Fumaric Acid ; Malic Acid	HMDB0000134;HMDB0000156
Human Diseases	Cardiovascular disease	8	Carnitine ; Glutathione ; Pyruvic Acid ; Mannitol/Sorbitol ; Glyceraldehyde 3-Phosphate ; Glucosamine 6-Phosphate ; Glucose 6-Phosphate/Fructose 6-Phosphate ; Glutathione Disulfide (GSSG)	HMDB0000062;HMDB0000125;HMDB0000243;HMDB0000247;HMDB0001112;HMDB0001254;HMDB0001401;HMDB0003337
Human Diseases	Drug resistance: antineoplastic	1	L-Methionine	HMDB0000696
Human Diseases	Endocrine and metabolic disease	3	Pyruvic Acid ; Glucosamine 6-Phosphate ; Glucose 6-Phosphate/Fructose 6-Phosphate	HMDB0000243;HMDB0001254;HMDB0001401
Human Diseases	Immune disease	1	Histamine	HMDB0000870
Human Diseases	Infectious disease: parasitic	4	L-Arginine ; L-Kynurenine ; L-Tryptophan ; Arachidonic Acid (C20:4n6)	HMDB0000517;HMDB0000684;HMDB0000929;HMDB0001043
Human Diseases	Neurodegenerative disease	7	Adenosine ; L-Glutamic Acid ; L-Tyrosine ; L-Arginine ; Acetylcholine ; Phosphate ; Corticosterone	HMDB0000050;HMDB0000148;HMDB0000158;HMDB0000517;HMDB0000895;HMDB0001429;HMDB0001547
Human Diseases	Substance dependence	5	Adenosine ; Gamma-Aminobutyric Acid ; L-Glutamic Acid ; L-Tyrosine ; Acetylcholine	HMDB0000050;HMDB0000112;HMDB0000148;HMDB0000158;HMDB0000895
Metabolism	Amino acid metabolism	103	1-Methylhistidine ; Alpha-Ketobutyrate ; 3-Methyl-2-Oxobutyrate ; Ketoisovaleric Acid ; Acetoacetic Acid ; Creatine ; Citric Acid ; Choline ; Gamma-Aminobutyric Acid ; Glycine ; Glutathione ; Guanidinoacetic acid ; Fumaric Acid ; Glyceric Acid ; L-Glutamic Acid ; L-Tyrosine ; L-Phenylalanine ; L-Alanine ; L-Proline ; L-Threonine ; L-Asparagine ; L-Isoleucine ; Maleic Acid (C4:1-DC) ; L-Histidine …	HMDB0000001;HMDB0000005;HMDB0000019;HMDB0000019;HMDB0000060;HMDB0000064;HMDB0000094;HMDB0000097;HMDB0000112;HMDB0000123;HMDB0000125;HMDB0000128;HMDB0000134;HMDB0000139;HMDB0000148;HMDB0000158;HMDB0000159;HMDB0000161;HMDB0000162;HMDB0000167;HMDB0000168;HMDB0000172;HMDB0000176;HMDB0000177;HMDB0000182;HMDB0000187;HMDB0000191;HMDB0000192;HMDB0000194;HMDB0000205;HMDB0000206;HMDB0000208;HMDB0000232;HMD…
Metabolism	Biosynthesis of other secondary metabolites	4	L-Glutamic Acid ; Xanthine ; Xanthosine ; Glucose 6-Phosphate/Fructose 6-Phosphate	HMDB0000148;HMDB0000292;HMDB0000299;HMDB0001401
Metabolism	Carbohydrate metabolism	41	Alpha-Ketobutyrate ; 3-Hydroxybutyric Acid ; Ascorbic Acid ; Acetoacetic Acid ; Aconitic Acid ; Citric Acid ; Gamma-Aminobutyric Acid ; Glucose ; Glycine ; Glucuronate ; Glycerol ; Fumaric Acid ; Glyceric Acid ; L-Glutamic Acid ; Malic Acid ; Maleic Acid (C4:1-DC) ; L-Serine ; Lactic Acid ; Citric Acid/Isocitric Acid ; Oxoglutaric Acid ; Myo-Inositol ; N-Acetyl-D-Glucosamine ; N-Acetylglucosamine…	HMDB0000005;HMDB0000011;HMDB0000044;HMDB0000060;HMDB0000072;HMDB0000094;HMDB0000112;HMDB0000122;HMDB0000123;HMDB0000127;HMDB0000131;HMDB0000134;HMDB0000139;HMDB0000148;HMDB0000156;HMDB0000176;HMDB0000187;HMDB0000190;HMDB0000193;HMDB0000208;HMDB0000211;HMDB0000215;HMDB0000215;HMDB0000237;HMDB0000243;HMDB0000247;HMDB0000254;HMDB0000263;HMDB0000618;HMDB0000625;HMDB0000641;HMDB0000943;HMDB0001068;HMD…
Metabolism	Energy metabolism	9	Fumaric Acid ; L-Glutamic Acid ; L-Serine ; Taurine ; Succinic Acid ; L-Glutamine ; L-Homoserine ; Phosphate ; Dimethyl Sulfoxide	HMDB0000134;HMDB0000148;HMDB0000187;HMDB0000251;HMDB0000254;HMDB0000641;HMDB0000719;HMDB0001429;HMDB0002151
Metabolism	Glycan biosynthesis and metabolism	1	Phosphoethanolamine	HMDB0000224
Metabolism	Lipid metabolism	72	Taurocholic Acid ; Glycerophosphorylcholine ; Choline ; Glycerophosphoethanolamine ; Glycolic Acid ; Glycine ; Glycerol 3-Phosphate ; Glycerol ; Glyceric Acid ; Ethanolamine ; L-Serine ; Oleic Acid (C18:1) ; Palmitic Acid (C16:0) ; Palmitoylcarnitine ; Phosphoethanolamine ; Taurine ; Sphingosine ; Octanoic Acid (C8:0) ; Decanoic Acid (C10:0) ; PC 32:0|PC 16:0_16:0 ; Cholic Acid ; Dodecanoic Acid …	HMDB0000036;HMDB0000086;HMDB0000097;HMDB0000114;HMDB0000115;HMDB0000123;HMDB0000126;HMDB0000131;HMDB0000139;HMDB0000149;HMDB0000187;HMDB0000207;HMDB0000220;HMDB0000222;HMDB0000224;HMDB0000251;HMDB0000252;HMDB0000482;HMDB0000511;HMDB0000564;HMDB0000619;HMDB0000638;HMDB0000661;HMDB0000673;HMDB0000806;HMDB0000827;HMDB0000895;HMDB0000933;HMDB0001043;HMDB0001383;HMDB0001388;HMDB0001496;HMDB0001547;HMD…
Metabolism	Metabolism of cofactors and vitamins	40	Pyridoxate ; 3-Methyl-2-Oxobutyrate ; Ketoisovaleric Acid ; 7,8-Dihydrobiopterin ; 5,6-Dihydrouracil ; Gamma-Aminobutyric Acid ; Glycine ; Fumaric Acid ; L-Tyrosine ; Maleic Acid (C4:1-DC) ; L-Lysine ; L-Aspartic Acid ; Oxoglutaric Acid ; Pantothenate ; Quinolinate ; Propanoic Acid ; Pyridoxine ; Pyruvic Acid ; Riboflavin ; Succinic Acid ; Urea ; Uracil ; Octanoic Acid (C8:0) ; 3-Methyl-2-Oxovale…	HMDB0000017;HMDB0000019;HMDB0000019;HMDB0000038;HMDB0000076;HMDB0000112;HMDB0000123;HMDB0000134;HMDB0000158;HMDB0000176;HMDB0000182;HMDB0000191;HMDB0000208;HMDB0000210;HMDB0000232;HMDB0000237;HMDB0000239;HMDB0000243;HMDB0000244;HMDB0000254;HMDB0000294;HMDB0000300;HMDB0000482;HMDB0000491;HMDB0000618;HMDB0000641;HMDB0000695;HMDB0000699;HMDB0000707;HMDB0000857;HMDB0000883;HMDB0001112;HMDB0001248;HMD…
Metabolism	Metabolism of other amino acids	37	Taurocholic Acid ; 5,6-Dihydrouracil ; Gamma-Aminobutyric Acid ; Glycine ; Glutathione ; L-Glutamic Acid ; L-Phenylalanine ; L-Alanine ; L-Proline ; L-Threonine ; L-Histidine ; L-Lysine ; L-Serine ; L-Aspartic Acid ; Anserine ; Phenylpyruvic Acid ; Oxoglutaric Acid ; Pantothenate ; Quinolinate ; Pyruvic Acid ; Taurine ; Phosphoenolpyruvate ; Pyroglutamic Acid ; Uracil ; L-Arginine ; L-Glutamine ;…	HMDB0000036;HMDB0000076;HMDB0000112;HMDB0000123;HMDB0000125;HMDB0000148;HMDB0000159;HMDB0000161;HMDB0000162;HMDB0000167;HMDB0000177;HMDB0000182;HMDB0000187;HMDB0000191;HMDB0000194;HMDB0000205;HMDB0000208;HMDB0000210;HMDB0000232;HMDB0000243;HMDB0000251;HMDB0000263;HMDB0000267;HMDB0000300;HMDB0000517;HMDB0000641;HMDB0000696;HMDB0001049;HMDB0001138;HMDB0001256;HMDB0001257;HMDB0001414;HMDB0003337;HMD…
Metabolism	Metabolism of terpenoids and polyketides	2	Pyruvic Acid ; Glyceraldehyde 3-Phosphate	HMDB0000243;HMDB0001112
Metabolism	Nucleotide metabolism	21	2'-Deoxyuridine ; Deoxycytidine ; Adenosine ; 5,6-Dihydrouracil ; Cytidine ; Glycine ; Guanine ; Hypoxanthine ; Thymine ; Thymidine ; Urate ; Xanthine ; Urea ; Uridine ; Xanthosine ; Uracil ; Cytosine ; L-Glutamine ; Pseudouridine ; Oxalic Acid ; 5-Methylcytosine	HMDB0000012;HMDB0000014;HMDB0000050;HMDB0000076;HMDB0000089;HMDB0000123;HMDB0000132;HMDB0000157;HMDB0000262;HMDB0000273;HMDB0000289;HMDB0000292;HMDB0000294;HMDB0000296;HMDB0000299;HMDB0000300;HMDB0000630;HMDB0000641;HMDB0000767;HMDB0002329;HMDB0002894
Metabolism	Xenobiotics biodegradation and metabolism	1	2-Naphthylamine	HMDB0243964
Organismal Systems	Circulatory system	2	Adenosine ; Arachidonic Acid (C20:4n6)	HMDB0000050;HMDB0001043
Organismal Systems	Digestive system	47	Taurocholic Acid ; Bilirubin (Z,Z) ; Carnitine ; Choline ; Glycine ; Glutathione ; L-Glutamic Acid ; L-Tyrosine ; L-Phenylalanine ; L-Alanine ; L-Proline ; L-Threonine ; L-Asparagine ; L-Isoleucine ; L-Histidine ; L-Lysine ; L-Serine ; L-Aspartic Acid ; Cystine ; Oxoglutaric Acid ; Pantothenate ; Propanoic Acid ; Riboflavin ; Serotonin ; Urate ; L-Arginine ; Cholic Acid ; Deoxycholic Acid ; L-Glu…	HMDB0000036;HMDB0000054;HMDB0000062;HMDB0000097;HMDB0000123;HMDB0000125;HMDB0000148;HMDB0000158;HMDB0000159;HMDB0000161;HMDB0000162;HMDB0000167;HMDB0000168;HMDB0000172;HMDB0000177;HMDB0000182;HMDB0000187;HMDB0000191;HMDB0000192;HMDB0000208;HMDB0000210;HMDB0000237;HMDB0000244;HMDB0000259;HMDB0000289;HMDB0000517;HMDB0000619;HMDB0000626;HMDB0000641;HMDB0000687;HMDB0000696;HMDB0000699;HMDB0000870;HMD…
Organismal Systems	Endocrine system	23	Adenosine ; Citric Acid ; Gamma-Aminobutyric Acid ; Glutathione ; Glycerol ; Fumaric Acid ; Malic Acid ; L-Tyrosine ; Lactic Acid ; Citric Acid/Isocitric Acid ; Oxoglutaric Acid ; Pyruvic Acid ; Succinic Acid ; Phosphoenolpyruvate ; Acetylcholine ; Arachidonic Acid (C20:4n6) ; Glucose 6-Phosphate/Fructose 6-Phosphate ; Phosphate ; Corticosterone ; Glutathione Disulfide (GSSG) ; 13-HODE + 9-HODE ;…	HMDB0000050;HMDB0000094;HMDB0000112;HMDB0000125;HMDB0000131;HMDB0000134;HMDB0000156;HMDB0000158;HMDB0000190;HMDB0000193;HMDB0000208;HMDB0000243;HMDB0000254;HMDB0000263;HMDB0000895;HMDB0001043;HMDB0001401;HMDB0001429;HMDB0001547;HMDB0003337;HMDB0004667;HMDB0004670;HMDB0006111
Organismal Systems	Environmental adaptation	3	Carnitine ; Glycerol ; L-Glutamic Acid	HMDB0000062;HMDB0000131;HMDB0000148
Organismal Systems	Excretory system	5	L-Glutamic Acid ; Malic Acid ; Oxoglutaric Acid ; Phosphoenolpyruvate ; L-Glutamine	HMDB0000148;HMDB0000156;HMDB0000208;HMDB0000263;HMDB0000641
Organismal Systems	Immune system	2	Histamine ; Arachidonic Acid (C20:4n6)	HMDB0000870;HMDB0001043
Organismal Systems	Nervous system	20	Choline ; Gamma-Aminobutyric Acid ; Glycine ; Glycerol ; L-Glutamic Acid ; Ethanolamine ; L-Tyrosine ; Oxoglutaric Acid ; Succinic Acid ; Serotonin ; 5-Hydroxy-L-Tryptophan ; PC 32:0|PC 16:0_16:0 ; L-Glutamine ; Histamine ; Acetylcholine ; L-Tryptophan ; Arachidonic Acid (C20:4n6) ; PC 33:2|PC 15:0_18:2 ; PC 36:3|PC 16:0_20:3 ; PC 34:2|PC 16:1_18:1	HMDB0000097;HMDB0000112;HMDB0000123;HMDB0000131;HMDB0000148;HMDB0000149;HMDB0000158;HMDB0000208;HMDB0000254;HMDB0000259;HMDB0000472;HMDB0000564;HMDB0000641;HMDB0000870;HMDB0000895;HMDB0000929;HMDB0001043;HMDB0007940;HMDB0007981;HMDB0008005
Organismal Systems	Sensory system	8	Citric Acid ; Gamma-Aminobutyric Acid ; L-Glutamic Acid ; Malic Acid ; Serotonin ; Histamine ; Acetylcholine ; Arachidonic Acid (C20:4n6)	HMDB0000094;HMDB0000112;HMDB0000148;HMDB0000156;HMDB0000259;HMDB0000870;HMDB0000895;HMDB0001043
