# Supplementary material for: Multi-Omics and Experimental Validation Reveal the Protective Effect of Paeoniflorin Against Coronary Heart Disease in Mice via Inhibiting the C3-Cfd-C3aR Pathway
Source: Int J Mol Sci. 2026 Jul 13;27(14):6236. doi: 10.3390/ijms27146236 (PMC13410309; doi:10.3390/ijms27146236)
Supplement: Supplementary file 1 [file ijms-27-06236-s001.zip › Supplementary Materials/ijms-4276706_Metabolomics_Dataset/2-Metabolite Functional Classification/Table 2c. Metabolite Detailed Annotation.xls]

Metabolite name	Category1	Category2	HMDB ID	chemical_formula	inchikey	drugbank_id	foodb_id	chebi_id	cpd_id	Alignment ID	Average Rt(min)	Average Mz	Adduct type	Mode	Control1	Control2	Control3	Control4	Control5	Control6	Model1	Model2	Model3	Model4	Model5	Model6	PA1	PA2	PA3	PA4	PA5	PA6
(9Z,12R)-12-Hydroxyoctadec-9-enoic acid	Lipid	Fatty Acid, Monohydroxy	HMDB0034297	C18H34O3	WBHHMMIMDMUBKC-XFXZXTDPSA-N		FDB012640	CHEBI:85639		Meta_398	6.831	297.24356	[M-H]-	Negative_FA	17.959	17.646	18.21	17.768	17.855	18.06	15.793	16.829	16.249	16.033	15.818	16.051	15.735	16.055	16.219	15.628	15.39	16.182
1,3-Diphenylguanidine	Xenobiotics	Chemical								Meta_275	4.896	212.12526	[M+H]+	Positive	16.195	16.067	16.346	15.883	17.089	15.699	16.148	16.906	16.379	16.081	16.481	17.244	16.274	16.779	16.394	16.24	16.081	16.682
1,5-Naphthalenediamine	Xenobiotics	Chemical	HMDB0244231	C10H10N2	KQSABULTKYLFEV-UHFFFAOYSA-N			CHEBI:53003		Meta_160	3.123	159.09158	[M+ACN+H]+	Positive	18.211	17.998	17.717	16.845	18.128	18.114	17.691	17.261	18.146	17.681	18.205	17.694	17.986	18.177	17.659	18.243	18.158	17.874
1-Aminocyclopropane-1-Carboxylate	Xenobiotics	Natural Product/Food/Plant	HMDB0036458	C4H7NO2	PAJPWUMXBYXFCZ-UHFFFAOYSA-N	DB02085	FDB030242	CHEBI:18053	C01234	Meta_30	0.969	102.06656	[M+H]+	Positive	16.766	16.753	16.742	16.769	16.906	16.698	17.046	16.953	16.775	16.988	16.848	16.862	16.984	17.39	16.994	17.341	16.999	17.217
1-Methylcytosine	Nucleotide	Pyrimidine Metabolism, Cytidine containing	HMDB0243939	C5H7N3O	HWPZZUQOWRWFDB-UHFFFAOYSA-N			CHEBI:39624		Meta_84	1.199	126.06296	[M+H]+	Positive	16.605	17.059	17.29	17.298	17.522	17.412	17.583	17.579	17.144	17.248	17.26	18.079	17.352	17.044	16.515	16.488	17.059	17.596
1-Methylhistidine	Amino Acid	Histidine Metabolism	HMDB0000001	C7H11N3O2	BRMWTNUJHUMWMS-LURJTMIESA-N	DB04151	FDB093588	CHEBI:50599	C01152	Meta_190	0.858	170.09216	[M+H]+	Positive	14.493	14.804	14.612	14.272	14.629	14.452	14.922	15.118	15.288	14.953	15.328	15.003	15.668	15.847	15.677	15.657	15.802	15.649
1-Methylnicotinamide	Cofactors and Vitamins	Nicotinate and Nicotinamide Metabolism	HMDB0000699	C7H9N2O	LDHMAVIPBRSVRG-UHFFFAOYSA-O	DB11710	FDB022188	CHEBI:16797	C02918	Meta_119	1.222	137.07898	[M+H]+	Positive	15.989	15.856	15.987	15.75	16.236	15.963	16.416	16.163	16.29	15.985	16.336	15.735	16.593	15.92	16.074	16.788	16.706	16.424
10-Hydroxydecanoic acid	Lipid	Fatty Acid, Monohydroxy	HMDB0094656	C10H20O3	GHPVDCPCKSNJDR-VIFPVBQESA-N					Meta_229	6.323	187.13358	[M-H]-	Negative_FA	15.291	15.056	15.151	16.067	14.706	14.524	14.458	15.398	14.639	15.163	15.044	14.884	14.486	14.338	15.687	14.279	14.145	15.194
12-HEPE	Lipid	Eicosanoid	HMDB0010202	C20H30O3	MCRJLMXYVFDXLS-QGQBRVLBSA-N		FDB027357	CHEBI:72645		Meta_433	7.729	317.21194	[M-H]-	Negative_NH4HCO3	18.325	18.764	18.57	19.118	18.126	18.343	17.052	16.849	17.547	16.652	16.825	16.517	16.674	16.106	16.493	16.932	16.958	16.115
12-HETE	Lipid	Eicosanoid	HMDB0006111	C20H32O3	ZNHVWPKMFKADKW-LQWMCKPYSA-N			CHEBI:34146	C14777	Meta_408	6.8	303.23145	[M+H-H2O]+	Positive	20.219	20.755	20.436	20.471	20.365	19.994	20.235	20.469	21.077	20.541	20.808	20.395	20.552	20.191	20.391	20.484	20.375	20.418
12-HHTrE	Lipid	Eicosanoid	HMDB0012535	C17H28O3	KUKJHGXXZWHSBG-WBGSEQOASA-N		FDB029115	CHEBI:63977		Meta_377	7.592	279.19794	[M-H]-	Negative_NH4HCO3	14.545	15.462	14.93	14.762	15.681	15.187	15.559	16.307	16.706	16.673	16.716	16.903	16.082	14.982	15.373	15.364	16.454	15.137
12-OxoETE										Meta_435	6.827	317.21283	[M-H]1-	Negative_FA	14.989	15.487	14.996	13.337	13.307	15.709	14.669	13.754	14.63	14.376	15.159	14.443	14.024	13.168	13.334	15.043	15.989	14.467
13,16,19-Docosatrienoic Acid (C22:3n3)	Lipid	Long Chain Fatty Acid	HMDB0002823	C22H38O2	WBBQTNCISCKUMU-PDBXOOCHSA-N		FDB112372	CHEBI:77807		Meta_446	8.992	333.27969	[M-H]-	Negative_NH4HCO3	13.964	14.481	14.604	13.839	13.666	14.636	15.001	14.626	15.061	14.314	14.711	14.924	15.168	14.569	15.974	15.345	14.481	14.053
13,16-Docosadienoic Acid (C22:2n6)	Lipid	Long Chain Fatty Acid	HMDB0061714	C22H40O2	HVGRZDASOHMCSK-HZJYTTRNSA-N			CHEBI:75117	C16533	Meta_447	9.394	335.29526	[M-H]-	Negative_NH4HCO3	15.295	15.336	15.393	15.782	15.059	16.019	14.904	14.772	15.092	14.717	14.028	15.184	14.876	13.739	14.802	14.153	14.019	14.031
13-HODE + 9-HODE	Lipid	Fatty Acid, Monohydroxy	HMDB0004667	C18H32O3	HNICUWMFWZBIFP-IRQZEAMPSA-N	DB06926	FDB112215	CHEBI:34154	C14762	Meta_393	7.648	293.21194	[M-H]1-	Negative_NH4HCO3	13.283	13.609	13.792	14.149	13.363	13.495	12.269	12.682	12.262	11.894	11.524	11.83	12.158	10.924	12.012	12.197	11.671	12.028
16-Hydroxyhexadecanoic acid	Lipid	Fatty Acid, Monohydroxy	HMDB0006294	C16H32O3	UGAGPNKCDRTDHP-UHFFFAOYSA-N		FDB001611	CHEBI:55328	C18218	Meta_365	7.683	271.22739	[M-H]-	Negative_NH4HCO3	15.583	16.079	15.642	16.702	15.436	16.089	15.598	16.483	16.458	16.227	15.806	16.629	15.751	15.612	15.091	14.534	14.826	16.802
1H-Benzotriazole	Xenobiotics	Chemical	HMDB0244873	C6H5N3	QRUDEWIWKLJBPS-UHFFFAOYSA-N			CHEBI:75331		Meta_73	4.177	120.05569	[M+H]+	Positive	9.275	9.151	7.732	9.799	9.268	9.823	10.573	9.332	10.09	9.974	9.236	8.143	9.367	10.082	10.577	10.686	8.78	8.099
2'-Deoxyuridine	Nucleotide	Pyrimidine Metabolism, Uracil containing	HMDB0000012	C9H12N2O5	MXHRCPNRJAMMIM-SHYZEUOFSA-N	DB02256	FDB021870	CHEBI:16450	C00526	Meta_296	1.378	227.06648	[M-H]-	Negative_NH4HCO3	12.645	12.689	13.126	12.651	12.737	12.777	12.326	12.683	12.702	12.932	12.815	13.22	12.223	12.845	12.378	11.974	12.762	13.398
2,4-DIHYDROXYBUTANOIC ACID	Xenobiotics	Natural Product/Food/Plant	HMDB0000360	C4H8O4	UFYGCFHQAXXBCF-UHFFFAOYSA-N		FDB021980	CHEBI:86348		Meta_70	1.018	119.03437	[M-H]-	Negative_FA	17.867	17.994	18.199	17.849	17.81	18.058	18.187	18.406	18.03	18.05	18.141	18.198	17.877	18.697	17.961	17.897	18.528	18.086
2,4-Dinitrophenol										Meta_218	5.739	183.00438	[M-H]-	Negative_FA	18.082	18.194	18.176	17.903	18.049	18.026	18.083	17.908	18.221	18.016	18.287	18.076	18.396	18.604	18.315	18.38	18.281	18.593
2,6-dihydroxybenzoic acid	Xenobiotics	Chemical	HMDB0013676	C7H6O4	AKEUNCKRJATALU-UHFFFAOYSA-N		FDB000845	CHEBI:68465		Meta_146	3.994	153.0182	[M-H]-	Negative_NH4HCO3	15.531	14.596	15.559	14.646	15.99	16.385	10.346	10.65	6.455	5.895	9.588	6.573	12.137	11.733	10.419	12.115	11.95	10.407
2-AMINOPHENOL	Amino Acid	Tryptophan Metabolism	HMDB0001169	C6H7NO	PLIKAWJENQZMHA-UHFFFAOYSA-N		FDB022462	CHEBI:17602	C02372	Meta_41	1.362	108.04227	[M+H]+	Positive	12.832	13.027	12.925	12.427	13.093	13.312	13.406	13.135	13.197	12.569	12.903	13.282	13.442	13.62	13.345	13.511	13.509	13.601
2-Aminocaprylic acid	Xenobiotics	Natural Product/Food/Plant	HMDB0000991	C8H17NO2	AKVBCGQVQXPRLD-UHFFFAOYSA-N		FDB022354	CHEBI:75145		Meta_166	4.749	160.13306	[M+H]+	Positive	14.906	15.003	15.226	14.784	15.151	14.62	16.02	16.344	15.893	16.149	16.198	16.359	15.833	16.44	16.157	16.007	16.611	16.36
2-Aminopyridine	Xenobiotics	Chemical	HMDB0245026	C5H6N2	ICSNLGPSRYBMBD-UHFFFAOYSA-N					Meta_20	1.036	95.06074	[M+H]+	Positive	10.8	10.87	10.642	10.624	10.762	10.834	10.9	11.253	11.891	12.106	12.156	11.847	11.282	11.336	11.61	11.925	11.476	12.417
2-HYDROXY-4-METHYLPENTANOIC ACID	Lipid	Fatty Acid, Monohydroxy	HMDB0000665	C6H12O3	LVRFTAZAXQPQHI-UHFFFAOYSA-N		FDB022171	CHEBI:59783		Meta_102	1.172	131.07022	[M-H]-	Negative_NH4HCO3	11.148	11.687	11.177	10.86	11.304	10.674	12.438	12.769	11.939	12.695	12.452	12.999	11.303	12.082	10.281	10.41	11.996	12.047
2-HYDROXYOCTANOIC ACID	Lipid	Fatty Acid, Monohydroxy	HMDB0000711	C8H16O3	JKRDADVRIYVCCY-UHFFFAOYSA-N		FDB022197	CHEBI:86543		Meta_163	5.89	159.10208	[M-H]-	Negative_FA	15.362	15.202	15.242	15.832	14.999	15	15.076	15.715	14.966	15.41	15.363	15.396	14.815	14.717	15.5	14.744	14.994	15.337
2-Hydroxy-2-methylbutyric acid	Lipid	Fatty Acid, Monohydroxy	HMDB0001987	C5H10O3	MBIQENSCDNJOIY-UHFFFAOYSA-N		FDB022784	CHEBI:68454		Meta_59	1.221	117.05466	[M-H]-	Negative_NH4HCO3	16.412	16.962	17.236	16.369	16.035	16.837	16.738	16.499	16.653	16.345	16.994	17.03	16.961	17.134	16.693	16.738	16.721	16.678
2-Hydroxybenzonitrile	Xenobiotics	Chemical								Meta_71	1.878	120.04438	[M+H]+	Positive	12.237	11.999	12.45	11.955	12.428	12.129	11.829	12.189	11.962	11.901	11.673	12.135	11.558	12.408	12.574	12.751	12.646	12.307
2-Hydroxycaproic Acid	Lipid	Fatty Acid, Monohydroxy	HMDB0001624	C6H12O3	NYHNVHGFPZAZGA-UHFFFAOYSA-N		FDB022697	CHEBI:86542		Meta_103	1.951	131.07034	[M-H]-	Negative_NH4HCO3	12.57	12.813	13.12	12.596	12.616	12.672	12.722	12.868	12.231	12.53	13.142	12.821	13.016	13.669	13.226	12.999	13.467	12.821
2-Hydroxyglutaric Acid	Carbohydrate	Citrate cycle (TCA cycle)	HMDB0059655	C5H8O5	HWXBTNAVRSUOJR-UHFFFAOYSA-N			CHEBI:17084	C02630	Meta_137	0.826	147.02864	[M-H]-	Negative_NH4HCO3	15.44	15.745	15.543	15.182	15.409	15.641	15.312	15.662	15.614	15.64	15.283	16.01	14.749	14.511	14.118	15.427	15.563	14.903
2-Hydroxyisovaleric acid	Amino Acid	Leucine, Isoleucine and Valine Metabolism	HMDB0000407	C5H10O3	NGEWQZIDQIYUNV-UHFFFAOYSA-N		FDB022023	CHEBI:60645		Meta_60	3.072	117.05486	[M-H]-	Negative_FA	20.159	20.34	20.565	19.889	19.823	20.353	20.384	20.114	20.328	20.076	20.581	20.509	20.515	20.838	20.303	20.493	20.215	20.408
2-Hydroxymyristate	Lipid	Fatty Acid, Monohydroxy	HMDB0002261	C14H28O3	JYZJYKOZGGEXSX-UHFFFAOYSA-N		FDB022931	CHEBI:59270		Meta_324	7.89	243.19595	[M-H]-	Negative_NH4HCO3	13.092	13.322	13.012	14.021	12.784	12.601	13.578	14.658	14.128	13.458	13.42	14.211	14.149	13.598	14.834	13.778	13.815	13.182
2-Hydroxyoleate	Lipid	Fatty Acid, Monohydroxy								Meta_396	7.917	297.24307	[M-H]-	Negative_NH4HCO3	11.82	11.331	11.44	13.221	14.707	12.782	10.817	10.568	11.137	10.344	10.877	10.656	11.315	10.324	11.049	10.582	11.043	10.682
2-Hydroxypalmitate	Lipid	Fatty Acid, Monohydroxy	HMDB0031057	C16H32O3	JGHSBPIZNUXPLA-HNNXBMFYSA-N			CHEBI:75977		Meta_366	7.845	271.2276	[M-H]-	Negative_NH4HCO3	14.722	14.303	14.703	15.303	14.754	15.532	12.097	12.843	12.281	12.136	11.974	12.213	11.932	12.202	13.274	12.28	11.878	11.54
2-Hydroxystearate	Lipid	Fatty Acid, Monohydroxy	HMDB0062549	C18H36O3	KIHBGTRZFAVZRV-KRWDZBQOSA-N			CHEBI:18129		Meta_404	7.993	299.259	[M-H]-	Negative_NH4HCO3	12.121	13.82	12.129	12.74	12.055	12.127	12.26	12.386	12.091	11.679	11.76	12.812	11.794	11.82	12.88	11.991	11.846	11.554
2-Hydroxyvaleric acid	Amino Acid	Leucine, Isoleucine and Valine Metabolism	HMDB0001863	C5H10O3	JRHWHSJDIILJAT-UHFFFAOYSA-N		FDB022717	CHEBI:60647		Meta_62	3.123	117.05742	[M+H]+	Positive	16.183	15.903	15.695	14.877	16.022	15.914	15.71	15.314	16.094	15.622	16.122	15.575	15.964	16.137	15.69	16.165	16.1	15.815
2-Methylbutyrylcarnitine (C5)	Amino Acid	Leucine, Isoleucine and Valine Metabolism	HMDB0000378	C12H23NO4	IHCPDBBYTYJYIL-UHFFFAOYSA-N		FDB021996	CHEBI:73026		Meta_329	3.846	246.16986	[M+H]+	Positive	15.647	15.396	16.48	14.624	15.712	15.959	15.219	15.643	15.151	15.713	15.561	15.203	15.398	15.32	14.814	15.435	15.161	15.631
2-Methylcytidine	Nucleotide	Pyrimidine Metabolism, Cytidine containing	HMDB0242132	C10H15N3O5	RFCQJGFZUQFYRF-ZOQUXTDFSA-N			CHEBI:19228		Meta_348	1.2	258.10818	[M+H]+	Positive	13.277	13.318	12.962	13.092	13.159	12.921	13.675	13.088	13.481	13.378	13.022	13.128	12.876	12.925	12.949	12.56	12.849	12.773
2-Methylpyrrolidine	Xenobiotics	Natural Product/Food/Plant	HMDB0341433							Meta_11	1.522	86.09696	[M+H]+	Positive	21.889	21.359	21.825	21.76	21.993	21.921	21.649	21.763	21.902	21.771	21.774	21.761	22.116	22.113	22.099	22.163	22.278	22.109
2-Naphthylamine	Xenobiotics	Natural Product/Food/Plant	HMDB0243964	C10H9N	RUFPHBVGCFYCNW-UHFFFAOYSA-N			CHEBI:50450	C14790	Meta_130	3.123	144.08066	[M+H]+	Positive	18.702	18.476	18.202	17.384	18.611	18.577	18.217	17.816	18.606	18.223	18.746	18.139	18.547	18.637	18.16	18.75	18.689	18.421
2-Piperidinone	Xenobiotics	Natural Product/Food/Plant	HMDB0011749	C5H9NO	XUWHAWMETYGRKB-UHFFFAOYSA-N		FDB028421	CHEBI:77761		Meta_23	1.948	100.076	[M+H]+	Positive	17.486	17.373	17.243	17.146	17.322	17.319	17.463	17.386	19.091	17.983	17.749	18.061	17.53	17.747	17.927	17.581	17.884	18.152
2-Pyrrolidinone	Xenobiotics	Chemical	HMDB0002039	C4H7NO	HNJBEVLQSNELDL-UHFFFAOYSA-N		FDB000741	CHEBI:36592		Meta_10	1.368	86.06065	[M+H]+	Positive	16.559	16.643	16.631	16.265	16.422	16.641	16.934	16.738	16.588	16.617	16.641	16.76	16.784	17.211	17.125	16.963	16.893	17.262
2-hydroxy-3-methylvalerate	Amino Acid	Leucine, Isoleucine and Valine Metabolism	HMDB0000317	C6H12O3	RILPIWOPNGRASR-RFZPGFLSSA-N		FDB021944	CHEBI:89228		Meta_104	4.702	131.07062	[M-H]-	Negative_FA	15.5	15.367	15.868	15.715	15.384	15.928	15.585	15.235	15.424	15.15	15.81	15.728	15.64	17.078	16.623	15.699	16.24	15.914
2-ketocaprylate	Amino Acid	Leucine, Isoleucine and Valine Metabolism	HMDB0013211	C8H14O3	GPPUPQFYDYLTIY-UHFFFAOYSA-N		FDB029336	CHEBI:173668		Meta_152	6.066	157.08647	[M-H]-	Negative_FA	14.103	12.988	13.408	11.797	14.053	14.23	13.904	13.63	12.43	13.93	14.493	14.548	14.129	14.254	14.607	14.064	15.173	14.389
25-HYDROXYCHOLESTEROL	Lipid	Sterol	HMDB0006247	C27H46O2	INBGSXNNRGWLJU-POAVOMIWSA-N		FDB023859	CHEBI:37616	C15519	Meta_258	1.121	202.17984	[M+H]+	Positive	13.402	13.697	13.446	13.273	13.543	13.496	13.546	13.509	13.635	13.505	13.644	13.694	13.778	13.896	13.709	13.765	13.888	14.131
3-(2-Hydroxyphenyl)propanoic acid	Amino Acid	Phenylalanine Metabolism	HMDB0033752	C9H10O3	CJBDUOMQLFKVQC-UHFFFAOYSA-N		FDB011887	CHEBI:16104	C01198	Meta_178	5.016	165.05525	[M-H]-	Negative_FA	14.298	15.04	14.211	14.803	14.937	15.609	13.802	14.073	13.443	13.518	13.815	14.238	14.852	14.534	14.16	15.058	14.736	14.326
3-HYDROXYBUTANOIC ACID										Meta_33	0.959	103.03902	[M-H]-	Negative_NH4HCO3	19.005	19.126	18.429	19.455	19.088	17.577	18.602	19.187	18.942	19.469	19.891	18.87	18	19.47	18.986	18.186	18.82	19.15
3-Hydroxy-3-Methylglutaric Acid	Amino Acid	Leucine, Isoleucine and Valine Metabolism	HMDB0029169	C6H10O5	JJSWRLIXMHKPEW-IUYQGCFVSA-N					Meta_168	0.83	161.04446	[M-H]-	Negative_NH4HCO3	13.72	14.167	13.77	13.421	13.909	13.834	13.275	14.212	13.646	13.839	14.259	14.804	13.682	13.968	12.704	13.151	13.48	13.126
3-Hydroxy-l-kynurenine	Amino Acid	Tryptophan Metabolism	HMDB0011631	C10H12N2O4	VCKPUUFAIGNJHC-LURJTMIESA-N		FDB028330	CHEBI:17380	C03227	Meta_292	1.211	225.08606	[M+H]+	Positive	11.358	11.948	11.711	11.074	12.014	11.067	10.829	11.839	11.014	10.652	12.146	11.373	11.484	11.422	12.73	12.674	9.503	12.307
3-Hydroxyanthranilic Acid	Amino Acid	Tryptophan Metabolism	HMDB0001476	C7H7NO3	WJXSWCUQABXPFS-UHFFFAOYSA-N	DB03644	FDB010582	CHEBI:15793	C00632	Meta_149	1.231	154.04993	[M+H]+	Positive	15.616	15.508	15.638	15.546	15.591	15.7	15.835	16.101	16.522	16.083	16.009	16.481	17.037	17.548	17.278	16.988	17.016	17.118
3-Hydroxybutyric Acid	Lipid	Ketone Bodies	HMDB0000011	C4H8O3	WHBMMWSBFZVSSR-GSVOUGTGSA-N		FDB021869	CHEBI:17066	C01089	Meta_34	1.379	103.03908	[M-H]-	Negative_FA	21.302	21.257	20.5	21.549	21.437	20.164	20.844	21.396	21.172	21.695	22.095	20.957	19.696	21.455	21.011	20.135	20.179	21.304
3-Hydroxybutyrylcarnitine	Lipid	Fatty Acid Metabolism (Acyl Carnitine)	HMDB0013127	C11H21NO5	UEFRDQSMQXDWTO-BDAKNGLRSA-N		FDB112377			Meta_335	1.22	248.14915	[M+H]+	Positive	16.993	17.237	16.891	16.999	17.17	16.983	16.853	17.379	16.903	17.273	17.798	17.641	16.785	17.567	17.081	16.719	16.769	16.823
3-Hydroxydecanoate	Lipid	Fatty Acid, Monohydroxy	HMDB0002203	C10H20O3	FYSSBMZUBSBFJL-VIFPVBQESA-N		FDB022904	CHEBI:37371		Meta_228	7.293	187.13292	[M-H]-	Negative_NH4HCO3	12.973	13.035	13.022	13.816	12.363	12.547	12.256	13.277	12.292	12.862	12.822	12.74	12.261	11.873	13.505	12.106	12.261	13.014
3-Hydroxyhexanoate	Lipid	Fatty Acid, Monohydroxy	HMDB0061652	C6H12O3	HPMGFDVTYHWBAG-YFKPBYRVSA-N			CHEBI:37049		Meta_105	4.109	131.07066	[M-H]-	Negative_FA	14.917	14.951	14.699	15.11	14.641	14.539	14.752	15.456	14.961	14.954	15.04	15.237	14.455	14.502	14.829	14.662	14.598	14.775
3-Hydroxyisobutyrate	Amino Acid	Leucine, Isoleucine and Valine Metabolism	HMDB0000336	C4H8O3	DBXBTMSZEOQQDU-GSVOUGTGSA-N		FDB021960			Meta_35	1.569	103.03918	[M-H]-	Negative_FA	20.443	20.426	20.404	20.393	20.43	19.711	20.894	20.736	20.855	20.791	21.436	20.784	20.755	21.665	21.098	20.884	21.331	21.167
3-Hydroxyisovalerylcarnitine	Amino Acid	Leucine, Isoleucine and Valine Metabolism	HMDB0062555	C12H23NO5	DHRNMNHPSWBJEN-UHFFFAOYSA-N					Meta_357	1.472	262.16437	[M+H]+	Positive	14.92	15.738	15.234	15.155	15.357	15.797	15.634	16.122	15.575	15.647	15.496	16.275	15.444	16.336	15.464	15.414	14.949	15.294
3-Hydroxylaurate	Lipid	Fatty Acid, Monohydroxy	HMDB0000387	C12H24O3	MUCMKTPAZLSKTL-NSHDSACASA-N		FDB022005	CHEBI:36210		Meta_278	7.621	215.16484	[M-H]-	Negative_NH4HCO3	13.246	13.331	13.14	14.392	12.671	12.698	12.993	14.002	12.458	13.404	13.053	13.338	13.004	12.315	14.16	12.49	12.789	13.288
3-Hydroxyoctanoate	Lipid	Fatty Acid, Monohydroxy	HMDB0001954	C8H16O3	NDPLAKGOSZHTPH-ZETCQYMHSA-N		FDB022761	CHEBI:37100		Meta_161	6.657	159.10175	[M-H]-	Negative_NH4HCO3	9.312	9.662	9.336	9.59	9.787	10.354	10.294	10.765	9.4	9.478	10.121	10.757	9.687	9.621	9.949	9.833	10.723	10.205
3-Hydroxypyridine	Xenobiotics	Chemical	HMDB0240652	C5H5NO4S	BDERIBJTVYFANV-UHFFFAOYSA-N			CHEBI:133559		Meta_21	1.223	96.05296	[M+H]+	Positive	14.076	14.242	14.179	13.765	14.152	14.051	14.389	14.182	14.088	14.143	14.496	14.422	14.769	14.004	14.475	14.685	14.332	14.512
3-Indolepropionic Acid	Amino Acid	Tryptophan Metabolism	HMDB0002302	C11H11NO2	GOLXRNDWAUTYKT-UHFFFAOYSA-N	DB02758	FDB000941	CHEBI:43580		Meta_241	5.797	190.08588	[M+H]+	Positive	16.853	12.412	16.743	15.952	16.545	16.064	12.881	13.059	12.16	11.89	13.2	12.373	10.311	13.641	14.419	11.092	14.994	13.037
3-Indoxyl Sulfate	Amino Acid	Tryptophan Metabolism	HMDB0000682	C8H7NO4S	BXFFHSIDQOFMLE-UHFFFAOYSA-N	DB07992	FDB022179	CHEBI:43355		Meta_271	3.117	212.00159	[M-H]-	Negative_NH4HCO3	17.227	16.362	17.718	17.318	17.238	17.111	15.364	16.802	15.024	15.281	15.676	16.864	15.422	16.362	16.763	17.159	16.63	16.18
3-Methoxytyrosine	Amino Acid	Tyrosine Metabolism	HMDB0001434	C10H13NO4	PFDUUKDQEHURQC-UHFFFAOYSA-N		FDB022620			Meta_274	1.397	212.09148	[M+H]+	Positive	11.541	11.654	12.453	11.424	12.1	11.699	10.925	10.927	11.162	11.175	11.304	9.113	10.935	10.965	10.529	11.19	11.303	10.978
3-Methyl-2-Oxobutyrate	Amino Acid	Leucine, Isoleucine and Valine Metabolism	HMDB0000019	C5H8O3	QHKABHOOEWYVLI-UHFFFAOYSA-N	DB04074	FDB012250	CHEBI:16530	C00141	Meta_51	2.009	115.03926	[M-H]-	Negative_FA	18.911	18.78	18.894	18.953	19.014	18.977	18.699	19.064	18.552	18.871	18.951	19.367	18.648	18.463	18.773	18.438	18.773	18.895
3-Methyl-2-Oxovaleric Acid	Amino Acid	Leucine, Isoleucine and Valine Metabolism	HMDB0000491	C6H10O3	JVQYSWDUAOAHFM-BYPYZUCNSA-N		FDB030164	CHEBI:15614	C00671	Meta_92	3.705	129.05496	[M-H]-	Negative_FA	19.66	19.189	19.708	19.474	19.59	19.7	19.204	19.406	19.077	19.399	19.662	19.99	19.256	18.907	19.309	18.719	19.516	19.227
3-Methylcrotonylglycine	Lipid	Fatty Acid Metabolism (Acyl glycines)	HMDB0000459	C7H11NO3	PFWQSHXPNKRLIV-UHFFFAOYSA-N		FDB022057	CHEBI:68499		Meta_151	3.232	156.06593	[M-H]-	Negative_FA	13.777	12.356	12.89	13.164	13.226	12.921	12.274	13.081	12.508	12.961	13.004	13.091	11.417	10.454	11.852	12.359	12.323	11.608
3-Methylindole	Xenobiotics	Natural Product/Food/Plant	HMDB0000466	C9H9N	ZFRKQXVRDFCRJG-UHFFFAOYSA-N		FDB004302	CHEBI:9171	C08313	Meta_109	3.123	132.08073	[M+H]+	Positive	17.75	17.512	17.289	16.435	17.66	17.659	17.269	16.899	17.66	17.283	17.801	17.259	17.585	17.694	17.239	17.827	17.693	17.455
3-Phenylpropionic Acid	Xenobiotics	Benzoate Metabolism	HMDB0000764	C9H10O2	XMIIGOLPHOKFCH-UHFFFAOYSA-N	DB02024	FDB008271	CHEBI:28631	C05629	Meta_141	5.425	149.05975	[M-H]-	Negative_NH4HCO3	14.654	13.043	13.611	12.33	11.871	12.342	13.663	12.726	12.491	12.178	12.869	12.619	12.639	12.572	12.996	13.069	13.454	13.954
3-hydroxy-2-ethylpropionate	Amino Acid	Leucine, Isoleucine and Valine Metabolism	HMDB0000396	C5H10O3	ZMZQVAUJTDKQGE-UHFFFAOYSA-N		FDB022014	CHEBI:82956		Meta_61	2.681	117.05494	[M-H]-	Negative_FA	15.476	15.738	15.91	15.19	15.323	15.412	16.232	15.881	15.76	15.597	16.773	15.962	16.068	16.987	16.388	16.037	16.912	16.086
4-Aminohippuric acid	Xenobiotics	Benzoate Metabolism	HMDB0001867	C9H10N2O3	HSMNQINEKMPTIC-UHFFFAOYSA-N	DB00345	FDB022720	CHEBI:104011		Meta_250	2.581	195.07628	[M+H]+	Positive	11.884	10.273	11.346	11.33	10.397	11.226	10.17	12.662	10.505	10.486	10.444	11.011	10.17	10.078	10.211	10.247	11.175	10.639
4-Cholesten-3-One	Lipid	Sterol	HMDB0000921	C27H44O	NYOXRYYXRWJDKP-GYKMGIIDSA-N		FDB022319	CHEBI:16175	C00599	Meta_468	9.114	385.34705	[M+H]+	Positive	10.529	10.257	10.526	10.305	11.211	10.71	11.759	12.692	12.41	11.272	12.324	11.9	12.04	11.897	12.283	12.326	11.552	11.986
4-Guanidinobutanoate	Amino Acid	Urea cycle; Arginine and Proline Metabolism	HMDB0003464	C5H11N3O2	TUHVEAJXIMEOSA-UHFFFAOYSA-N		FDB005408	CHEBI:15728	C01035	Meta_133	1.018	146.0809	[M+H]+	Positive	14.423	14.522	14.163	13.96	14.74	14.961	10.722	10.849	10.43	11.863	10.677	13.063	12.956	11.175	10.271	11.478	10.883	10.647
4-Hydroxy-6-Methylpyran-2-One	Xenobiotics	Natural Product/Food/Plant								Meta_86	3.091	127.03896	[M+H]+	Positive	13.33	14.228	12.506	12.994	13.501	13.537	13.526	13.844	13.924	13.377	13.654	13.866	13.117	13.453	13.048	13.704	13.25	13.582
4-Hydroxychlorothalonil	Xenobiotics	Chemical	HMDB0240624	C8HCl3N2O	MDQKYGOECVSPIW-UHFFFAOYSA-N			CHEBI:133542		Meta_325	7.183	244.9073	[M-H]-	Negative_NH4HCO3	11.062	11.157	11.288	11.166	11.074	11.065	12.345	11.957	12.341	12.453	12.782	12.732	12.736	12.464	12.613	12.941	13.128	12.316
4-Hydroxyphenylpyruvic Acid	Amino Acid	Tyrosine Metabolism	HMDB0000707	C9H8O4	KKADPXVIOXHVKN-UHFFFAOYSA-N	DB07718	FDB030506	CHEBI:15999	C01179	Meta_211	1.6	179.03406	[M-H]-	Negative_NH4HCO3	12.387	11.887	12.307	8.521	12.434	12.702	10.955	11.178	10.991	11.535	11.451	11.979	12.531	10.496	11.59	13.469	12.63	11.762
4-Imidazoleacetic Acid	Amino Acid	Histidine Metabolism	HMDB0002024	C5H6N2O2	PRJKNHOMHKJCEJ-UHFFFAOYSA-N		FDB030508	CHEBI:16974	C02835	Meta_87	0.988	127.03899	[M+H]+	Positive	14.099	14.125	14.259	14.14	13.785	13.889	13.598	12.878	14.217	14.13	14.403	14.242	14.386	13.271	13.675	14.261	14.217	14.143
4-hydroxybenzaldehyde	Xenobiotics	Benzoate Metabolism	HMDB0011718	C7H6O2	RGHHSNMVTDWUBI-UHFFFAOYSA-N	DB03560	FDB010504	CHEBI:17597	C00633	Meta_39	3.826	105.03387	[M+H]+	Positive	18.115	18.005	18.053	18.408	18.369	18.609	16.619	16.236	16.613	17.11	16.536	16.327	18.959	19.561	17.894	17.829	17.251	17.757
4-methyl-2-oxopentanoate	Amino Acid	Leucine, Isoleucine and Valine Metabolism	HMDB0000695	C6H10O3	BKAJNAXTPSGJCU-UHFFFAOYSA-N	DB03229	FDB030510	CHEBI:48430	C00233	Meta_91	4.067	129.05481	[M-H]-	Negative_FA	20.149	19.354	20.213	20.091	20.161	20.266	19.564	20.028	19.405	19.88	20.109	20.518	19.572	19.052	19.526	18.962	19.884	19.611
5,6-Dihydrouracil	Nucleotide	Pyrimidine Metabolism, Uracil containing	HMDB0000076	C4H6N2O2	OIVLITBTBDPEFK-UHFFFAOYSA-N	DB01849	FDB030556	CHEBI:15901	C00429	Meta_52	1.047	115.05041	[M+H]+	Positive	16.176	15.942	16.101	15.305	16.269	15.765	16.171	16.871	16.729	17.233	16.142	17.013	15.552	16.303	15.581	16.043	15.344	16.468
5,6-Dihydrouridine	Nucleotide	Pyrimidine Metabolism, Uracil containing	HMDB0000497	C9H14N2O6	ZPTBLXKRQACLCR-XVFCMESISA-N		FDB022076	CHEBI:23774		Meta_332	1.004	247.0923	[M+H]+	Positive	11.623	11.741	11.677	11.304	10.892	10.932	10.83	11.236	11.701	11.487	11.812	11.195	11.764	11.938	11.438	11.641	12.143	12.104
5-Dodecenoic Acid (C12:1n7)	Lipid	Medium Chain Fatty Acid	HMDB0000529	C12H22O2	IJBFSOLHRKELLR-FPLPWBNLSA-N		FDB022097	CHEBI:86595		Meta_253	7.665	197.15375	[M-H]-	Negative_NH4HCO3	15.088	15.041	15.072	15.39	14.694	14.209	16.788	17.843	16.965	17.303	17.248	16.763	16.465	17.003	18.387	16.72	17.057	17.812
5-Dodecenoylcarnitine	Lipid	Fatty Acid Metabolism (Acyl Carnitine)	HMDB0241212	C19H35NO4	PETYOUXDCHQKTQ-UHFFFAOYSA-N					Meta_452	6.611	342.26379	[M+H]+	Positive	13.695	13.995	13.212	14.356	13.52	12.843	13.808	14.652	13.232	13.846	14.343	13.722	13.024	13.797	13.978	13.562	13.473	13.684
5-Hydroxy-L-Tryptophan	Amino Acid	Tryptophan Metabolism	HMDB0000472	C11H12N2O3	LDCYZAJDBXYCGN-VIFPVBQESA-N	DB02959	FDB006231	CHEBI:17780	C00643	Meta_286	1.71	221.08948	[M+H]+	Positive	12.049	11.726	11.376	10.254	10.05	10.732	11.889	11.323	11.087	10.179	11.47	10.86	11.95	12.377	12.087	11.614	11.971	10.614
5-Hydroxyindole	Xenobiotics	Natural Product/Food/Plant	HMDB0059805	C8H7NO	LMIQERWZRIFWNZ-UHFFFAOYSA-N			CHEBI:89649		Meta_114	3.35	134.05991	[M+H]+	Positive	12.458	11.755	12.434	12.131	11.419	11.197	10.938	12.097	8.681	10.778	10.894	12.06	9.736	11.751	11.418	11.676	11.308	11.018
5-Hydroxyindole Sulfate	Amino Acid	Tryptophan Metabolism	HMDB0341278							Meta_272	3.373	212.00226	[M-H]-	Negative_FA	19.6	18.664	19.845	19.514	19.549	19.307	17.723	19.041	17.506	17.824	18.187	19.163	17.715	18.704	19.195	19.479	18.656	18.63
5-Methylcytosine	Nucleotide	Pyrimidine Metabolism, Cytidine containing	HMDB0002894	C5H7N3O	LRSASMSXMSNRBT-UHFFFAOYSA-N		FDB004432	CHEBI:27551	C02376	Meta_83	1.097	126.055	[M+H]+	Positive	11.704	16.996	12.271	13.162	13.182	17.374	17.478	13.092	12.556	17.237	13.092	17.998	17.337	12.345	12.516	12.232	13.147	17.495
5-Methylthioadenosine (MTA)	Amino Acid	Polyamine Metabolism	HMDB0001173	C11H15N5O3S	WUUGFSXJNOTRMR-IOSLPCCCSA-N	DB02282	FDB031156	CHEBI:17509	C00170	Meta_400	2.964	298.09662	[M+H]+	Positive	11.557	11.448	11.566	10.017	11.17	11.291	11.666	11.412	11.286	11.736	11.625	12.21	12.338	12.508	12.004	12.168	12.222	12.186
5-O-Methylvisammioside	Xenobiotics	Natural Product/Food/Plant								Meta_512	6.443	453.1673	[M+H]+	Positive	16.228	16.495	16.565	16.17	16.391	16.494	16.59	16.331	16.533	16.851	17.241	16.009	16.447	17.127	16.595	17.352	16.668	17.386
5-Valerolactone	Xenobiotics	Chemical								Meta_27	1.001	101.06004	[M+H]+	Positive	14.296	14.259	14.059	13.934	13.769	13.892	13.684	13.258	13.705	14.299	13.707	13.714	14.525	14.241	13.976	14.489	14.426	14.687
5-hydroxylysine	Amino Acid	Lysine Metabolism	HMDB0000450	C6H14N2O3	YSMODUONRAFBET-UHNVWZDZSA-N		FDB012682	CHEBI:18040	C16741	Meta_175	0.936	163.11545	[M+H]+	Positive	15.312	15.909	15.444	15.435	16.102	15.732	15.843	15.556	15.292	15.59	16.08	15.717	16.457	16.585	16.179	16.298	16.077	15.497
6-Gingerol	Xenobiotics	Natural Product/Food/Plant	HMDB0005783	C17H26O4	NLDDIKRKFXEWBK-UHFFFAOYSA-N		FDB001108		C10462	Meta_392	7.373	293.17575	[M-H]-	Negative_NH4HCO3	17.256	17.511	17.39	17.121	17.398	17.351	17.298	17.044	17.242	17.17	17.464	17.269	17.532	17.742	17.541	17.408	17.602	17.591
6-Phosphogluconic Acid	Carbohydrate	Pentose phosphate pathway	HMDB0001316	C6H13O10P	BIRSGZKFKXLSJQ-SQOUGZDYSA-N	DB02076	FDB030611	CHEBI:48928	C00345	Meta_369	0.825	275.0213	[M-H]-	Negative_NH4HCO3	13.046	13.09	13.887	13.166	13.452	13.579	12.563	12.466	12.628	13.168	13.01	13.697	12.309	7.516	12.072	11.682	12.93	11.017
6-methoxypurine	Nucleotide	Purine and Pyrimidine Metabolism								Meta_144	1.201	151.06143	[M+H]+	Positive	17.39	17.356	17.567	17.477	17.922	17.744	17.952	17.551	17.753	17.799	17.892	17.566	18.216	17.803	17.763	18.359	18.132	18.227
7,8-Dihydrobiopterin	Cofactors and Vitamins	Folate Metabolism	HMDB0000038	C9H13N5O3	FEMXZDUTFRTWPE-DZSWIPIPSA-N	DB04400	FDB021884	CHEBI:43029	C02953	Meta_314	1.103	240.10864	[M+H]+	Positive	12.727	13.071	12.301	11.736	12.31	12.589	12.604	12.562	12.12	12.378	12.561	13.018	12.414	12.315	12.32	12.583	12.43	12.44
7-Methylguanosine	Nucleotide	Purine Metabolism, Guanine containing	HMDB0001107	C11H16N5O5	OGHAROSJZRTIOK-KQYNXXCUSA-O	DB03493	FDB022428	CHEBI:20794		Meta_401	1.333	298.11417	[M+K]+	Positive	11.78	11.576	11.429	11.383	11.141	11.773	11.489	12	11.755	11.845	11.92	11.946	11.716	11.909	11.454	12.101	11.867	12.1
7-Oxocholesterol	Lipid	Sterol	HMDB0000501	C27H44O2	YIKKMWSQVKJCOP-QJFKPLHKSA-N		FDB022079			Meta_474	7.784	401.34543	[M+H]+	Positive	16.273	17.225	17.369	17.177	16.14	16.059	16.068	17.137	16.863	17.009	17.031	17.317	15.879	16.256	16.525	12.595	16.818	16.409
7alpha-Hydroxy-cholesterol	Lipid	Sterol	HMDB0001496	C27H46O2	OYXZMSRRJOYLLO-RVOWOUOISA-N		FDB022655	CHEBI:17500	C03594	Meta_475	7.791	403.36072	[M+H]+	Positive	19.406	20.416	20.743	20.349	19.684	19.895	19.201	19.176	19.471	19.146	19.187	19.768	19.296	19.36	20.134	19.313	20.072	19.57
8-HETE										Meta_436	7.837	319.22766	[M-H]1-	Negative_NH4HCO3	21.976	22.489	22.328	22.192	22.035	21.843	21.783	21.847	22.376	22.045	22.315	22.012	22.142	21.743	22.037	22.007	22.124	21.686
8-Hydroxyoctanoate	Lipid	Fatty Acid, Monohydroxy	HMDB0061914	C8H16O3	KDMSVYIHKLZKET-UHFFFAOYSA-N			CHEBI:79162		Meta_162	6.115	159.10184	[M-H]-	Negative_NH4HCO3	11.926	11.87	12.08	12.557	11.683	11.42	11.553	12.404	11.443	12.124	11.84	12.266	11.299	10.585	12.209	11.398	11.846	11.822
9-HODE	Lipid	Fatty Acid Metabolism (Linolenic acid metabolism)	HMDB0004670	C18H32O3	NPDSHTNEKLQQIJ-UINYOVNOSA-N	DB07302	FDB003060	CHEBI:34496	C14767	Meta_395	6.732	295.22791	[M-H]1-	Negative_FA	18.458	18.801	18.758	19.062	18.346	18.495	17.617	17.967	17.775	17.442	17.102	17.184	17.013	16.793	16.934	16.777	16.763	17.367
9-Octadecenamide	Lipid	Fatty Acid Metabolism (Fatty Amide)	HMDB0002117	C18H35NO	FATBGEAMYMYZAF-KTKRTIGZSA-N		FDB012436	CHEBI:116314		Meta_381	7.416	282.27887	[M+H]+	Positive	19.773	19.925	20.123	19.67	19.851	19.868	19.665	19.516	19.769	19.616	19.811	19.726	20.125	20.128	20.048	19.885	19.911	20.08
ALLOSE	Carbohydrate	Polysaccharides and Oligosaccharides	HMDB0001151	C6H12O6	WQZGKKKJIJFFOK-HOWGCPQDSA-N		FDB022453	CHEBI:37741	C01487	Meta_167	1.036	161.04434	[M-H2O-H]-	Negative_NH4HCO3	17.861	16.705	16.829	16.455	17.957	17.258	17.45	16.3	16.509	17.175	17.355	17.972	16.953	16.64	15.343	17.602	17.111	15.635
ALLOTHREONINE	Amino Acid	Glycine, Serine and Threonine Metabolism	HMDB00004041							Meta_64	0.947	118.05	[M-H]-	Negative_NH4HCO3	13.169	12.987	13.589	13.172	13.343	13.148	13.875	13.61	13.414	13.547	13.499	13.136	14.069	13.666	13.419	13.915	13.984	13.607
Acetoacetic Acid	Lipid	Ketone Bodies	HMDB0000060	C4H6O3	WDJHALXBUFZDSR-UHFFFAOYSA-N	DB01762	FDB112157	CHEBI:15344	C00164	Meta_26	1.327	101.02344	[M-H]-	Negative_FA	17.225	17.903	16.762	16.615	17.922	17.052	17.159	17.57	17.472	17.018	18.076	17.015	16.104	18.07	17.416	16.242	17.011	17.327
Acetylcholine	Lipid	Fatty Acid Metabolism (Acyl Choline)	HMDB0000895	C7H16NO2	OIPILFWXSMYKGL-UHFFFAOYSA-N	DB03128	FDB012191	CHEBI:15355	C01996	Meta_135	0.958	146.11745	[M]+	Positive	15.548	15.822	15.614	15.489	15.865	15.747	15.689	15.793	15.445	15.549	16.091	15.694	15.882	16.309	15.988	15.797	16.011	16.009
Acisoga	Amino Acid	Polyamine Metabolism	HMDB0061384	C9H16N2O2	OAUYENAPBFTAQT-UHFFFAOYSA-N			CHEBI:133185		Meta_222	2.396	185.12816	[M+H]+	Positive	12.49	12.047	11.88	11.672	11.756	11.967	12.378	12.72	12.868	13.07	12.767	13.236	13.243	12.736	12.744	11.913	12.632	13.502
Aconitic Acid	Carbohydrate	Citrate cycle (TCA cycle)	HMDB0000072	C6H6O6	GTZCVFVGUGFEME-IWQZZHSRSA-N		FDB008306	CHEBI:32805	C00417	Meta_197	0.797	173.0081	[M-H]-	Negative_NH4HCO3	17.348	17.543	17.405	17.191	17.273	17.369	17.065	17.332	17.238	17.065	17.073	17.361	16.856	16.823	16.751	17.178	17.399	16.616
Adenosine	Nucleotide	Purine Metabolism, Adenine containing	HMDB0000050	C10H13N5O4	OIRDTQYFTABQOQ-KQYNXXCUSA-N	DB00640	FDB003554	CHEBI:16335	C00212	Meta_360	1.207	268.1033	[M+H]+	Positive	10.85	10.329	10.438	9.825	10.85	10.116	11.084	10.572	10.177	10.671	10.431	10.431	11.478	11.234	11.562	11.516	11.498	11.66
Adrenic Acid (C22:4n6)	Lipid	Long Chain Fatty Acid	HMDB0002226	C22H36O2	TWSWSIQAPQLDBP-DOFZRALJSA-N		FDB022918	CHEBI:53487	C16527	Meta_444	8.606	331.26385	[M-H]-	Negative_NH4HCO3	18.492	18.531	18.537	18.366	18.167	18.376	17.174	17.187	17.722	17.494	17.265	17.544	17.455	17.112	17.874	17.192	16.488	16.621
Ala-Ala	Peptide	Dipeptide	HMDB0003459	C6H12N2O3	DEFJQIDDEAULHB-QWWZWVQMSA-N		FDB003740	CHEBI:16576	C00993	Meta_169	0.962	161.09198	[M+H]+	Positive	11.854	10.592	12.301	11.517	11.718	11.369	9.942	8.186	12.003	10.585	10.47	9.33	9.382	10.002	10.413	10.037	10.988	10.293
Alliin	Xenobiotics	Natural Product/Food/Plant	HMDB0033592	C6H11NO3S	XUHLIQGRKRUKPH-UHFFFAOYSA-N		FDB011674			Meta_210	0.866	178.05858	[M+H]+	Positive	14.985	14.398	14.942	15.047	14.982	15.479	15.072	15.146	15.161	14.926	15.011	15.071	15.776	15.872	15.39	15.642	15.557	15.537
Allysine	Amino Acid	Lysine Metabolism	HMDB0001263	C6H11NO3	GFXYTQPNNXGICT-YFKPBYRVSA-N	DB02571	FDB010644	CHEBI:17917	C04076	Meta_134	2.042	146.08098	[M+H]+	Positive	15.707	15.32	14.793	15.303	15.749	15.724	14.935	15.497	15.285	15.22	15.483	15.582	14.054	14.766	14.778	14.076	14.631	14.441
Alpha-Aminobutyric Acid	Amino Acid	Methionine, Cysteine, SAM and Taurine Metabolism	HMDB0000452	C4H9NO2	QWCKQJZIFLGMSD-VKHMYHEASA-N		FDB012537	CHEBI:35619	C02356	Meta_29	0.97	102.0549	[M-H]-	Negative_NH4HCO3	9.76	10.832	11.566	10.81	10.301	10.58	10.978	10.529	11.022	10.718	9.808	11.159	9.994	11.085	9.445	9.348	11.923	10.061
Alpha-Ketobutyrate	Amino Acid	Methionine, Cysteine, SAM and Taurine Metabolism	HMDB0000005	C4H6O3	TYEYBOSBBBHJIV-UHFFFAOYSA-N	DB04553	FDB030356	CHEBI:30831	C00109	Meta_25	0.968	101.02332	[M-H]-	Negative_NH4HCO3	16.642	15.633	15.912	15.027	15.593	15.867	15.478	15.115	15.938	15.223	16.038	15.844	15.783	15.921	15.757	15.529	15.956	15.402
Alpha-Ketoglutaramate	Amino Acid	Alanine, Aspartate and Glutamate Metabolism	HMDB0001552	C5H7NO4	COJBGNAUUSNXHX-UHFFFAOYSA-N		FDB022686	CHEBI:30882	C00940	Meta_127	0.937	144.03474	[M+Na-2H]-	Negative_NH4HCO3	10.915	10.111	10.694	10.059	10.121	10.606	10.434	9.635	10.981	9.857	9.585	10.389	10.386	10.787	10.795	10.316	10.575	9.853
Alpha-Tocopherol	Cofactors and Vitamins	Tocopherol Metabolism	HMDB0001893	C29H50O2	GVJHHUAWPYXKBD-IEOSBIPESA-N	DB00163	FDB000565	CHEBI:18145	C02477	Meta_493	9.194	430.38022	[M]+	Positive	13.916	14.139	13.465	12.115	13.224	12.954	14.648	14.629	15.365	15.026	15.05	13.908	14.858	15.025	14.663	15.061	14.286	15.85
Alpha/Gamma-Linolenic Acid (C18:3n3 or n6)	Lipid	Long Chain Fatty Acid	HMDB0001388	C18H30O2	DTOSIQBPPRVQHS-PDBXOOCHSA-N	DB00132	FDB012462	CHEBI:27432	C06427	Meta_373	8.131	277.21667	[M-H]-	Negative_NH4HCO3	21.349	21.217	21.398	21.356	20.963	21.06	20.233	20.273	20.792	20.432	19.93	20.007	19.785	19.148	20.148	19.615	19.154	19.798
Aminoadipic Acid	Amino Acid	Lysine Metabolism	HMDB0000510	C6H11NO4	OYIFNHCXNCRBQI-BYPYZUCNSA-N		FDB021812	CHEBI:37023	C00956	Meta_164	0.869	160.06023	[M-H]-	Negative_NH4HCO3	11.768	11.956	11.959	12.043	11.795	11.724	12.605	12.67	12.741	12.808	12.466	12.704	11.856	12.231	12.014	11.849	12.054	12.251
Aminomalonic Acid	Amino Acid	Other Amino Acid Metabolism	HMDB0001147	C3H5NO4	JINBYESILADKFW-UHFFFAOYSA-N	DB02289	FDB022451	CHEBI:17475		Meta_63	1.312	118.02186	[M-H]-	Negative_FA	14.498	14.619	14.347	14.33	14.657	14.891	14.415	15.003	14.471	14.557	14.622	15.098	14.44	14.213	14.466	14.067	14.328	14.127
Anserine	Peptide	Hybrid peptide	HMDB0000194	C10H16N4O3	MYYIAHXIVFADCU-QMMMGPOBSA-N		FDB021903	CHEBI:18323	C01262	Meta_316	0.845	241.12918	[M+H]+	Positive	12.721	12.162	12.014	12.152	12.09	12.195	12.591	12.645	12.853	13.15	12.889	12.786	12.668	12.673	12.894	12.364	12.978	12.863
Anthranilate	Amino Acid	Tryptophan Metabolism	HMDB0001123	C7H7NO2	RWZYAGGXGHYGMB-UHFFFAOYSA-N	DB04166	FDB000896	CHEBI:30754	C00108	Meta_72	4.641	120.04449	[M+H-H2O]+	Positive	13.096	12.253	13.012	12.84	12.203	12.413	11.9	13.088	12.062	11.639	11.604	11.982	11.432	11.238	11.427	11.593	12.267	12.107
Arachidate (C20:0)	Lipid	Long Chain Fatty Acid	HMDB0002212	C20H40O2	VKOBVWXKNCXXDE-UHFFFAOYSA-N		FDB002927	CHEBI:28822	C06425	Meta_425	9.862	311.29541	[M-H]-	Negative_NH4HCO3	18.639	18.634	18.611	19.105	18.632	18.844	18.758	18.464	18.89	19.026	18.515	18.534	18.431	17.163	18.462	17.663	17.769	17.464
Arachidonic Acid (C20:4n6)	Lipid	Long Chain Fatty Acid	HMDB0001043	C20H32O2	YZXBAPSDXZZRGB-DOFZRALJSA-N	DB04557	FDB011872	CHEBI:15843	C00219	Meta_409	8.297	303.2327	[M-H]-	Negative_NH4HCO3	22.328	22.302	22.199	21.455	21.946	21.849	21.339	20.792	22.022	21.718	21.689	21.556	21.548	21.309	22.041	21.612	20.88	21.417
Arachidonoylcarnitine	Lipid	Fatty Acid Metabolism (Acyl Carnitine)	HMDB0006455	C27H46NO4	RBFQHRALHSUPIA-JTPUQHSZSA-O		FDB023916			Meta_506	7.416	448.34229	[M+H]+	Positive	16.024	15.497	15.21	15.274	14.793	14.826	14.263	14.959	14.298	14.113	14.326	13.847	14.362	14.422	14.25	14.076	13.943	13.902
Ascorbic Acid	Cofactors and Vitamins	Ascorbate and Aldarate Metabolism	HMDB0000044	C6H8O6	CIWBSHSKHKDKBQ-JLAZNSOCSA-N	DB00126	FDB001224	CHEBI:29073	C01041	Meta_200	0.832	175.02394	[M-H]-	Negative_NH4HCO3	16.148	16.086	17.159	17.216	15.625	16.162	15.562	15.52	15.282	16.738	15.69	16.674	16.403	14.926	15.313	16.376	16.699	16.937
Asp-Gly-Leu	Peptide	Small peptide								Meta_411	3.188	304.14996	[M+H]+	Positive	11.557	12.317	11.699	11.586	12.3	12.301	11.448	11.229	10.961	11.497	11.263	11.248	10.378	11.195	11.37	10.84	11.1	10.87
Azelaic acid	Lipid	Medium Chain Fatty Acid	HMDB0000784	C9H16O4	BDJRBEYXGGNYIS-UHFFFAOYSA-N	DB00548	FDB012192	CHEBI:48131		Meta_226	1.103	187.09702	[M-H]-	Negative_NH4HCO3	12.686	12.036	12.63	12.489	12.841	12.532	11.021	11.107	11.811	12.161	11.686	12.339	12.036	11.541	11.082	10.993	11.835	11.53
Azelate (C9-DC)	Lipid	Fatty Acid, Dicarboxylate	HMDB0000784	C9H16O4	BDJRBEYXGGNYIS-UHFFFAOYSA-N	DB00548	FDB012192	CHEBI:48131		Meta_227	5.62	187.09729	[M-H]-	Negative_FA	17.282	16.738	17.096	17.101	17.526	17.133	16.443	16.223	16.737	17.089	16.686	16.932	16.799	16.77	16.473	16.42	16.763	16.865
BENZYL ALCOHOL	Xenobiotics	Degradation of aromatic compounds	HMDB0003119	C7H8O	WVDDGKGOMKODPV-UHFFFAOYSA-N	DB06770	FDB008745	CHEBI:17987		Meta_42	1.218	109.0651	[M+H]+	Positive	14.165	14.227	14.072	13.963	14.3	14.311	14.455	14.266	14.468	14.209	14.587	14.084	14.831	14.7	14.6	14.888	14.943	14.593
Benzoic acid	Xenobiotics	Benzoate Metabolism	HMDB0001870	C7H6O2	WPYMKLBDIGXBTP-UHFFFAOYSA-N	DB03793	FDB008739	CHEBI:30746		Meta_79	1.222	123.04419	[M+H]+	Positive	18.608	18.529	18.529	18.301	18.846	18.626	19.04	18.777	18.967	18.611	18.908	18.408	19.263	18.615	18.757	19.42	19.268	19.11
Benzyldodecyldimethylammonium	Xenobiotics	Drug								Meta_412	7.012	304.29996	[M+H]+	Positive	14.329	13.526	14.531	15.663	13.474	13.054	15.645	13.545	15.329	14.111	13.848	12.794	16.466	14.749	13.798	14.204	14.43	14.721
Betaine	Amino Acid	Glycine, Serine and Threonine Metabolism	HMDB0000043	C5H12NO2	KWIUHFFTVRNATP-UHFFFAOYSA-O	DB04455		CHEBI:41139		Meta_69	0.942	118.08644	[M+H]+	Positive	18.983	18.884	20.355	19.688	19.461	20.016	18.938	18.677	18.569	18.535	18.911	19.082	19.721	19.961	19.598	19.556	18.946	19.685
Bilirubin (E,E)	Cofactors and Vitamins	Hemoglobin and Porphyrin Metabolism	HMDB0240584	C33H36N4O6	BPYKTIZUTYGOLE-BMNRKXRESA-N			CHEBI:132996		Meta_583	5.677	585.27161	[M+H]+	Positive	13.078	13.019	12.516	12.456	10.335	13.293	13.304	12.999	12.45	12.369	12.992	12.401	12.281	12.74	12.965	12.526	13.23	13.948
Bilirubin (Z,Z)	Cofactors and Vitamins	Hemoglobin and Porphyrin Metabolism	HMDB0000054	C33H36N4O6	BPYKTIZUTYGOLE-IFADSCNNSA-N		FDB021886	CHEBI:16990	C00486	Meta_582	6.227	585.27124	[M+H]+	Positive	14.394	14.329	13.894	10.857	13.483	14.407	14.711	14.5	13.544	13.576	14.234	13.554	13.549	13.877	14.814	13.62	14.933	15.315
Butyrylcarnitine	Lipid	Fatty Acid Metabolism (Acyl Carnitine)	HMDB0002013	C11H21NO4	QWYFHHGCZUCMBN-SECBINFHSA-N		FDB022795	CHEBI:21949		Meta_308	2.663	232.15422	[M+H]+	Positive	18.377	18.743	18.476	18.081	18.714	18.902	18.804	18.508	18.99	18.327	18.439	19.08	18.836	18.947	18.974	19.015	18.503	18.481
Butyrylglycine	Lipid	Fatty Acid Metabolism (Acyl glycines)	HMDB0000808	C6H11NO3	WPSSBBPLVMTKRN-UHFFFAOYSA-N		FDB022256	CHEBI:89963		Meta_128	1.352	144.0656	[M-H]-	Negative_NH4HCO3	14.773	14.505	13.764	14.404	14.84	14.751	13.654	14.479	13.813	14.247	14.185	14.547	11.984	13.12	13.198	12.488	13.144	12.735
C-Glycosyltryptophan	Amino Acid	Tryptophan Metabolism	HMDB0240296	C17H22N2O7	CPXSBHKDEPPWIX-RAYCSJGISA-N			CHEBI:19232		Meta_455	1.753	367.14917	[M+H]+	Positive	13.579	13.352	13.27	13.327	13.152	13.345	13.822	14.207	13.943	14.04	14.021	14.315	14.054	14.447	14.074	14.037	14.067	14.069
Caproic Acid (C6:0)/4-methylvaleric acid	Lipid	Medium Chain Fatty Acid	HMDB0000535	C6H12O2	FUZZWVXGSFPDMH-UHFFFAOYSA-N		FDB013897	CHEBI:30776		Meta_53	4.138	115.07529	[M-H]-	Negative_NH4HCO3	14.615	14.123	14.143	14.675	14.39	13.383	14.037	14.677	13.94	14.302	14.868	14.418	13.755	13.975	14.091	13.319	14.427	13.745
Carnitine	Lipid	Fatty Acid Metabolism (Acyl Carnitine)	HMDB0000062	C7H16NO3	PHIQHXFUZVPYII-ZCFIWIBFSA-O	DB00583	FDB000571	CHEBI:16347	C00318	Meta_173	0.936	162.11235	[M+H]+	Positive	19.154	19.37	19.711	19.072	19.403	19.896	19.615	19.164	19.656	19.065	19.65	19.657	20.105	20.609	20.413	20.093	20.095	20.172
Catechol Sulfate	Xenobiotics	Benzoate Metabolism	HMDB0059724	C6H6O5S	MZPWKJZDOCIALD-UHFFFAOYSA-N		FDB031315	CHEBI:68505		Meta_232	2.215	188.9855	[M-H]-	Negative_NH4HCO3	15.099	13.073	14.972	14.673	16.353	16.783	9.552	6.705	6.345	5.565	9.631	10.986	6.122	10.614	7.427	10.534	7.377	10.5
Cholest-4,6-Dien-3-One	Lipid	Sterol	HMDB0002394	C27H42O	XIWMRKFKSRYSIJ-GYKMGIIDSA-N		FDB022993	CHEBI:205734		Meta_464	8.943	383.33072	[M+H]+	Positive	12.786	12.985	12.308	12.196	12.292	12.455	13.207	12.858	12.833	12.801	12.456	13.042	13.577	13.65	13.976	14.551	13.821	12.822
Cholic Acid	Lipid	Bile Acid	HMDB0000619	C24H40O5	BHQCQFFYRZLCQQ-OELDTZBJSA-N	DB02659	FDB012810	CHEBI:16359	C00695	Meta_479	6.564	407.28198	[M-H]-	Negative_FA	12.03	14.37	11.959	12.133	12.193	11.323	14.028	13.611	12.982	13.466	12.135	15.468	13.667	13.212	13.836	14.072	14.793	10.305
Choline	Lipid	Glycerolipid and Phospholipid Metabolism	HMDB0000097	C5H14NO	OEYIOHPDSNJKLS-UHFFFAOYSA-N	DB00122	FDB000710	CHEBI:15354	C00114	Meta_37	0.924	104.10717	[M]+	Positive	22.508	22.868	22.485	22.496	22.358	22.208	22.988	22.787	23.181	22.748	22.909	22.639	22.858	23.172	22.916	22.822	22.55	23.149
Cinnamic Acid	Amino Acid	Phenylalanine Metabolism	HMDB0000567	C9H8O2	WBYWAXJHAXSJNI-SREVYHEPSA-N		FDB012698	CHEBI:35699		Meta_142	2.037	149.05977	[M+H]+	Positive	16.182	15.712	16.22	16.003	16.223	16.339	15.912	15.861	16.049	15.872	15.968	16.018	16.538	16.474	16.423	16.778	16.626	16.733
Citraconic Acid	Lipid	Fatty Acid, Dicarboxylate	HMDB0000634	C5H6O4	HNEGQIOMVPPMNR-IHWYPQMZSA-N	DB04734	FDB022155	CHEBI:17626	C02226	Meta_90	0.799	129.01802	[M-H]-	Negative_NH4HCO3	15.301	15.419	15.328	14.981	15.174	15.281	15.034	15.276	15.258	15.059	14.965	15.305	14.749	14.971	14.646	15.248	15.264	14.727
Citric Acid	Carbohydrate	Citrate cycle (TCA cycle)	HMDB0000094	C6H8O7	KRKNYBCHXYNGOX-UHFFFAOYSA-N	DB04272	FDB030735	CHEBI:30769	C00158	Meta_245	1.152	191.0192	[M-H]-	Negative_FA	22.471	22.596	22.556	22.041	22.414	22.262	22.121	22.446	22.307	22.052	22.299	22.287	21.899	21.832	21.777	22.115	22.175	21.763
Citric Acid/Isocitric Acid	Carbohydrate	Citrate cycle (TCA cycle)	HMDB0000193	C6H8O7	ODBLHEXUDAPZAU-UHFFFAOYSA-N		FDB003281	CHEBI:30887	C00311	Meta_244	0.794	191.01888	[M-H]-	Negative_NH4HCO3	19.538	20.005	19.98	19.303	19.388	19.446	19.137	19.443	19.512	19.198	19.24	19.564	18.895	18.652	18.839	19.206	19.402	18.66
Citrulline	Amino Acid	Urea cycle; Arginine and Proline Metabolism	HMDB0000904	C6H13N3O3	RHGKLRLOHDJJDR-BYPYZUCNSA-N	DB00155	FDB011841	CHEBI:16349	C00327	Meta_207	0.947	176.10277	[M+H]+	Positive	14.951	15.074	15.327	14.604	15.01	15.332	15.276	15.013	15.447	15.242	15.092	14.725	15.338	15.222	15.372	15.719	15.642	14.97
Corticosterone	Lipid	Corticosteroids	HMDB0001547	C21H30O4	OMFXVFTZEKFJBZ-HJTSIMOOSA-N	DB04652	FDB022684	CHEBI:16827	C02140	Meta_454	6.154	347.22137	[M+H]+	Positive	15.887	16.06	14.95	14.589	15.65	15.391	15.289	13.744	14.532	14.498	15.557	13.62	13.219	15.424	14.636	16.167	14.436	13.092
Creatine	Amino Acid	Creatine Metabolism	HMDB0000064	C4H9N3O2	CVSVTCORWBXHQV-UHFFFAOYSA-N	DB00148	FDB005403	CHEBI:16919	C00300	Meta_108	0.944	132.07674	[M+H]+	Positive	20.411	20.193	20.678	20.126	20.251	20.343	19.911	20.092	20.478	20.208	20.761	20.64	20.637	21.046	20.801	21.213	21.063	20.516
Creatine phosphate	Amino Acid	Urea cycle; Arginine and Proline Metabolism	HMDB0001511	C4H10N3O5P	DRBBFCLWYRJSJZ-UHFFFAOYSA-N	DB13191	FDB022665	CHEBI:17287	C02305	Meta_273	0.999	212.04277	[M+H]+	Positive	8.263	9.34	8.384	10.858	10.231	10.382	8.066	10.568	10.678	11.682	8.185	10.69	12.745	12.758	11.551	12.76	12.627	13.115
Creatinine	Amino Acid	Creatine Metabolism	HMDB0000562	C4H7N3O	DDRJAANPRJIHGJ-UHFFFAOYSA-N	DB11846	FDB021814	CHEBI:16737	C00791	Meta_47	0.936	114.06642	[M+H]+	Positive	16.872	16.821	16.731	16.303	16.687	16.688	16.731	16.827	16.907	16.514	16.907	16.755	16.95	17.292	16.981	16.852	17.15	16.95
Cyclo(L-Val-L-Pro)	Peptide	Dipeptide	HMDB0240493	C10H16N2O2	XLUAWXQORJEMBD-YUMQZZPRSA-N		FDB093683			Meta_252	3.68	197.12822	[M+H]+	Positive	11.86	11.836	12.246	12.684	12.141	12.18	11.372	11.098	10.905	11.031	10.571	10.25	10.994	10.142	10.169	10.744	11.333	10.87
Cyclohexanamine	Xenobiotics	Chemical	HMDB0031404	C6H13N	PAFZNILMFXTMIY-UHFFFAOYSA-N		FDB003478	CHEBI:15773	C00571	Meta_24	1.977	100.11253	[M+H]+	Positive	15.43	16.194	15.895	15.535	15.865	15.255	16.072	15.165	15.3	15.132	15.629	15.194	15.839	16.503	15.843	15.564	15.604	16.458
Cysteine S-sulfate	Amino Acid	Methionine, Cysteine, SAM and Taurine Metabolism	HMDB0000731	C3H7NO5S2	NOKPBJYHPHHWAN-REOHCLBHSA-N	DB04370	FDB022209	CHEBI:27891	C05824	Meta_255	0.867	199.96829	[M-H]-	Negative_NH4HCO3	9.677	10.898	10.369	9.41	11.174	10.632	11.978	12.645	10.99	10.797	13.059	12.46	12.272	13.23	11.978	11.755	13.562	12.407
Cysteine-glutathione disulfide	Amino Acid	Glutathione Metabolism	HMDB0250707	C13H22N4O8S2	GNTARDAHCXNJEX-UHFFFAOYSA-N					Meta_491	0.965	427.09506	[M+H]+	Positive	8.309	9.179	11.235	10.59	8.249	10.693	12.554	7.66	11.443	10.541	11.553	13.249	11.663	12.18	11.471	12.186	11.295	11.841
Cysteinylglycine Disulfide	Amino Acid	Glutathione Metabolism	HMDB0000709	C8H15N3O5S2	ZHRLECIZINSPKL-AKGZTFGVSA-N		FDB022195	CHEBI:89930		Meta_399	0.891	298.06406	[M+K]+	Positive	11.332	10.304	11.348	11.167	11.302	10.918	10.854	11.154	11.288	11.656	10.797	11.219	10.872	10.185	11.136	11.012	10.825	10.042
Cystine	Amino Acid	Methionine, Cysteine, SAM and Taurine Metabolism	HMDB0000192	C6H12N2O4S2	LEVWYRKDKASIDU-IMJSIDKUSA-N	DB00138	FDB012672	CHEBI:16283	C00491	Meta_311	0.931	239.01425	[M-H]-	Negative_NH4HCO3	10.557	10.035	10.282	9.984	9.073	10.537	9.779	9.434	10.267	10.604	10.318	11.08	10.488	9.8	10.794	10.24	10.006	9.987
Cytidine	Nucleotide	Pyrimidine Metabolism, Cytidine containing	HMDB0000089	C9H13N3O5	UHDGCWIWMRVCDJ-XVFCMESISA-N	DB02097	FDB021809	CHEBI:17562	C00475	Meta_319	1.129	242.07756	[M-H]-	Negative_NH4HCO3	11.492	12.907	12.99	13.033	12.509	12.228	13.089	13.331	12.75	12.684	13.439	13.49	13.029	13.253	13.224	12.671	13.413	13.134
Cytosine	Nucleotide	Pyrimidine Metabolism, Cytidine containing	HMDB0000630	C4H5N3O	OPTASPLRGRRNAP-UHFFFAOYSA-N		FDB022151	CHEBI:16040	C00380	Meta_44	0.981	112.05069	[M+H]+	Positive	14.543	15.114	15.432	15.278	14.824	14.814	15.624	15.562	15.399	15.328	15.856	15.825	15.457	16.041	15.759	15.568	15.858	15.991
D-Gluconic Acid	Carbohydrate	Pentose phosphate pathway	HMDB0000625	C6H12O7	RGHNJXZEOKUKBD-SQOUGZDYSA-N	DB13180	FDB001980	CHEBI:33198	C00257	Meta_249	0.872	195.05008	[M-H]-	Negative_NH4HCO3	16.292	16.489	16.421	16.318	16.435	16.391	15.602	15.464	15.448	15.811	15.313	16.396	15.531	15.933	15.238	15.305	15.28	15.222
D-Ribulose 5-Phosphate	Carbohydrate	Pentose phosphate pathway	HMDB0000618	C5H11O8P	FNZLKVNUWIIPSJ-UHNVWZDZSA-N		FDB022145	CHEBI:17363	C00199	Meta_300	0.836	229.01085	[M-H]-	Negative_NH4HCO3	8.19	9.688	10.055	10.615	7.045	10.695	7.119	7.853	10.375	10.716	7.79	11.195	12.704	10.758	13.428	12.91	14.407	12.345
DEHP	Xenobiotics	Chemical	HMDB0249243	C24H38O4	BJQHLKABXJIVAM-UHFFFAOYSA-N			CHEBI:17747	C03690	Meta_484	7.818	413.26639	[M+H]+	Positive	12.829	12.73	13.164	12.911	12.783	13.04	12.738	12.749	13.371	12.911	12.852	12.946	13.211	13.058	13.417	13.309	12.881	13.329
Daidzein	Xenobiotics	Natural Product/Food/Plant	HMDB0003312	C15H10O4	ZQSIJRDFPHDXIC-UHFFFAOYSA-N	DB13182	FDB002608	CHEBI:28197	C10208	Meta_341	5.62	255.05756	[M+H]+	Positive	11.623	10.123	12.023	11.028	11.428	11.095	9.219	10.255	10.486	10.967	10.293	10.567	10.502	10.007	10.221	9.852	10.618	9.966
Decadienoylcarnitine	Lipid	Fatty Acid Metabolism (Acyl Carnitine)	HMDB0241094	C17H29NO4	HUQXWDWIYYPMFM-UHFFFAOYSA-N					Meta_427	6.067	312.21671	[M+H]+	Positive	11.255	10.752	11.044	11.481	11.135	10.584	11.19	11.522	11.116	11.3	10.915	11.346	10.467	11.086	10.719	11.446	10.752	10.598
Decanoic Acid (C10:0)	Lipid	Medium Chain Fatty Acid	HMDB0000511	C10H20O2	GHVNFZFCNZKVNT-UHFFFAOYSA-N	DB03600	FDB012027	CHEBI:30813	C01571	Meta_192	7.539	171.13806	[M-H]-	Negative_NH4HCO3	14.794	15.023	14.942	15.239	14.86	14.566	17.596	17.572	17.911	17.218	16.7	16.73	18.366	15.763	17.04	18.331	17.534	17.316
Decanoylcarnitine	Lipid	Fatty Acid Metabolism (Acyl Carnitine)	HMDB0000651	C17H33NO4	LZOSYCMHQXPBFU-OAHLLOKOSA-N		FDB022162	CHEBI:28717		Meta_432	6.445	316.24802	[M+H]+	Positive	13.874	14.206	13.324	14.416	13.619	13.553	14.605	15.503	14.095	14.677	14.575	14.763	14.452	14.473	14.918	14.477	14.336	14.376
Decenoate (10:1)	Lipid	Medium Chain Fatty Acid	HMDB0041012	C10H18O2	IZOFWCYKCWUJBY-SNAWJCMRSA-N		FDB020875			Meta_188	7.28	169.12231	[M-H]-	Negative_NH4HCO3	11.837	11.049	12.687	11.405	13.921	11.492	11.664	11.074	11.173	13.588	12.112	13.805	12.616	11.229	11.369	10.86	11.897	13.517
Decenoylcarnitine	Lipid	Fatty Acid Metabolism (Acyl Carnitine)	HMDB0241072	C17H31NO4	MITAQTMTDSXVQD-UHFFFAOYSA-N					Meta_431	6.157	314.23218	[M+H]+	Positive	11.638	11.454	12.13	11.232	13.445	11.006	12.407	11.725	11.209	13.917	12.228	14.26	12.239	12.222	11.041	11.502	11.555	13.686
Deoxycholic Acid	Lipid	Bile Acid	HMDB0000626	C24H40O4	KXGVEGMKQFWNSR-LLQZFEROSA-N	DB03619	FDB012780	CHEBI:28834	C04483	Meta_469	6.795	391.28647	[M-H]-	Negative_FA	14.401	12.534	14.404	12.987	14.365	13.811	14.373	15.234	11.222	11.506	14.111	14.083	11.919	12.718	12.957	11.721	13.03	12.147
Deoxycytidine	Nucleotide	Pyrimidine Metabolism, Cytidine containing	HMDB0000014	C9H13N3O4	CKTSBUTUHBMZGZ-SHYZEUOFSA-N	DB02594	FDB021871	CHEBI:15698	C00881	Meta_299	0.991	228.0976	[M+H]+	Positive	11.34	11.104	11.901	11.725	11.316	11.535	11.784	12.335	11.73	11.502	11.791	12.323	11.444	12.759	12.399	11.798	12.407	12.834
Dicyclohexylurea	Xenobiotics	Chemical	HMDB0244166	C13H24N2O	ADFXKUOMJKEIND-UHFFFAOYSA-N					Meta_294	6.288	225.19597	[M+H]+	Positive	12.142	12.185	12.519	12.332	12.247	12.096	13.202	12.061	12.534	11.968	12.55	11.765	12.269	12.72	12.161	12.374	11.995	12.494
Dihomo-Linolenoylcarnitine (C20:3n6)	Lipid	Fatty Acid Metabolism (Acyl Carnitine)								Meta_509	7.655	450.34793	[M+H]+	Positive	9.436	9.35	9.439	9.571	11.403	11.08	11.333	7.778	8.637	9.739	10.207	9.418	11.101	11.047	10.762	10.234	10.666	11.021
Dimethyl Sulfoxide	Xenobiotics	Chemical	HMDB0002151	C2H6OS	IAZDPXIOMUYVGZ-UHFFFAOYSA-N	DB01093	FDB000764	CHEBI:28262	C11143	Meta_8	1.046	79.02181	[M+H]+	Positive	14.929	15.337	15.176	14.683	15.105	15.133	15.173	14.862	15.418	14.999	15.448	14.902	15.257	15.738	15.478	15.324	15.185	15.734
Dimethylarginine (SDMA + ADMA)	Amino Acid	Urea cycle; Arginine and Proline Metabolism	HMDB0001539	C8H18N4O2	YDGMGEXADBMOMJ-LURJTMIESA-N	DB01686	FDB000508	CHEBI:17929		Meta_259	0.929	203.15002	[M+H]+	Positive	13.851	13.806	13.836	13.369	13.157	13.898	13.756	13.916	14.076	13.733	14.237	13.764	13.997	14.544	13.999	14.08	14.222	14.279
Docosahexaenoic Acid (C22:6n3 DHA)	Lipid	Long Chain Fatty Acid	HMDB0002183	C22H32O2	MBMBGCFOFBJSGT-KUBAVDMBSA-N	DB03756	FDB003003	CHEBI:28125	C06429	Meta_441	8.282	327.23239	[M-H]-	Negative_NH4HCO3	21.785	21.896	21.75	21.684	21.623	21.557	21.031	20.586	21.733	21.316	20.91	20.947	20.905	20.63	21.264	20.929	20.385	20.57
Docosapentaenoic Acid (C22:5n6 DPA)	Lipid	Long Chain Fatty Acid	HMDB0006528	C22H34O2	YUFFSWGQGVEMMI-JLNKQSITSA-N		FDB021831	CHEBI:53488	C16513	Meta_442	8.479	329.24808	[M-H]-	Negative_NH4HCO3	18.737	18.99	19.161	18.644	18.31	18.793	18.368	18.287	18.669	18.219	18.017	18.579	18.604	18.436	18.93	18.275	17.403	17.363
Dodecanedioate (C12-DC)	Lipid	Fatty Acid, Dicarboxylate	HMDB0000623	C12H22O4	TVIDDXQYHWJXFK-UHFFFAOYSA-N		FDB022148	CHEBI:4676		Meta_303	6.218	229.14468	[M-H]-	Negative_FA	14.351	14.368	13.995	14.426	15.192	14.603	17.13	17.472	17.226	16.968	17.333	17.03	16.673	16.589	16.847	16.717	16.19	16.537
Dodecanedioic acid	Lipid	Fatty Acid, Dicarboxylate	HMDB0000623	C12H22O4	TVIDDXQYHWJXFK-UHFFFAOYSA-N		FDB022148	CHEBI:4676		Meta_302	5.308	229.14397	[M-H]-	Negative_NH4HCO3	7.301	10.706	5.958	8.725	6.013	6.666	13.8	14.267	13.835	13.559	13.931	13.955	13.36	12.995	13.487	13.298	13.153	13.099
Dodecanoic Acid (C12:0)	Lipid	Medium Chain Fatty Acid	HMDB0000638	C12H24O2	POULHZVOKOAJMA-UHFFFAOYSA-N	DB03017	FDB003010	CHEBI:30805	C02679	Meta_254	7.812	199.16951	[M-H]-	Negative_NH4HCO3	17.149	17.335	16.994	17.599	16.924	16.591	23.202	23.443	23.461	23.007	22.442	22.542	23.597	22.216	23.33	23.407	22.809	23.157
Dodecylbenzenesulfonic acid	Xenobiotics	Chemical	HMDB0031031	C18H30O3S	WBIQQQGBSDOWNP-UHFFFAOYSA-N		FDB003025	CHEBI:149774		Meta_438	8.182	325.18411	[M-H]-	Negative_NH4HCO3	14.581	13.729	14.336	14.961	14.37	14.616	14.243	13.527	14.811	13.825	13.833	14.496	14.922	14.526	13.795	13.69	15.058	14.806
Eicosadienoic Acid (C20:2n6)	Lipid	Long Chain Fatty Acid	HMDB0005060	C20H36O2	XSXIVVZCUAHUJO-HZJYTTRNSA-N		FDB012619	CHEBI:73731	C16525	Meta_415	8.694	307.26428	[M-H]-	Negative_NH4HCO3	18.83	18.825	18.972	19.19	18.688	19.046	18.016	17.788	18.295	17.782	17.636	17.887	17.965	17.187	18.279	17.418	17.009	17.247
Eicosanedioate (C20-DC)	Lipid	Fatty Acid, Dicarboxylate	HMDB0242141	C20H38O4	JJOJFIHJIRWASH-UHFFFAOYSA-N			CHEBI:73728		Meta_451	7.151	341.27072	[M-H]-	Negative_FA	11.888	11.817	11.497	11.219	11.354	11.87	11.673	11.762	11.927	12.011	11.448	11.838	10.673	11.315	11.374	10.642	11.846	10.397
Eicosapentaenoic Acid (C20:5n3 EPA)	Lipid	Long Chain Fatty Acid	HMDB0001999	C20H30O2	JAZBEHYOTPTENJ-JLNKQSITSA-N	DB00159	FDB030126	CHEBI:28364	C06428	Meta_407	8.133	301.2168	[M-H]-	Negative_NH4HCO3	19.924	19.666	19.627	18.973	19.511	19.548	17.435	16.724	18.269	17.771	17.572	17.668	17.538	16.778	17.818	17.732	16.198	17.156
Eicosatrienoic Acid (C20:3n3)	Lipid	Long Chain Fatty Acid	HMDB0002925	C20H34O2	HOBAELRKJCKHQD-QNEBEIHSSA-N	DB00154	FDB023082	CHEBI:53486	C03242	Meta_413	8.434	305.24814	[M-H]-	Negative_NH4HCO3	20.03	20.084	20.29	20.033	19.843	19.876	19.623	19.46	20.299	19.675	19.605	19.638	19.422	18.693	19.986	19.352	18.771	19.018
Eicosenoic Acid (C20:1)	Lipid	Long Chain Fatty Acid	HMDB0062436	C20H38O2	LQJBNNIYVWPHFW-QXMHVHEDSA-N		FDB003771	CHEBI:32419		Meta_421	9.153	309.27975	[M-H]-	Negative_NH4HCO3	20.688	20.44	20.666	20.944	20.411	20.584	20.627	20.51	21.369	20.939	20.791	20.591	20.18	19.389	20.781	19.904	19.726	19.816
Epigallocatechin	Xenobiotics	Natural Product/Food/Plant	HMDB0001871	C15H14O6	PFTAWBLQPZVEMU-UKRRQHHQSA-N	DB12039	FDB003761	CHEBI:90	C09727	Meta_414	1.014	307.08289	[M+H]+	Positive	15.96	15.363	15.648	16.739	16.403	16.06	15.641	16.256	16.119	15.778	15.787	16.147	15.94	16.171	15.776	15.912	15.81	16.028
Eplerenone	Xenobiotics	Drug	HMDB0014838	C24H30O6	JUKPWJGBANNWMW-VWBFHTRKSA-N	DB00700		CHEBI:31547		Meta_669	6.441	851.39771	[M+H]+	Positive	14.035	14.046	14.581	13.928	14.443	14.28	14.654	14.348	14.169	14.926	15.556	13.56	13.827	15.249	14.199	15.821	14.278	15.254
Erucamide	Lipid	Fatty Acid Metabolism (Fatty Amide)	HMDB0244507	C22H43NO	UAUDZVJPLUQNMU-UHFFFAOYSA-N					Meta_449	8.198	338.34137	[M+H]+	Positive	17.461	18.359	18.092	17.909	17.611	18.553	19.034	18.364	17.353	18.114	18.092	18.146	19.308	18.46	19.655	17.776	16.919	17.705
Erucate (22:1n9)	Lipid	Long Chain Fatty Acid	HMDB0002068	C22H42O2	DPUOLQHDNGRHBS-KTKRTIGZSA-N		FDB004287	CHEBI:28792	C08316	Meta_448	9.976	337.31113	[M-H]-	Negative_NH4HCO3	17.816	17.699	17.867	18.319	17.584	18.271	18.034	17.974	18.504	18.178	17.925	18.46	17.842	16.32	17.671	16.742	17.149	16.657
Ethanolamine	Lipid	Glycerolipid and Phospholipid Metabolism	HMDB0000149	C2H7NO	HZAXFHJVJLSVMW-UHFFFAOYSA-N	DB03994	FDB030851	CHEBI:16000	C00189	Meta_2	0.924	62.06079	[M+H]+	Positive	13.757	14.427	13.51	13.585	13.79	13.823	14.192	15.01	14.691	14.244	14.417	14.353	14.275	14.534	13.708	13.81	13.778	14.277
Ethylmalonic acid	Lipid	Medium Chain Fatty Acid	HMDB0000622	C5H8O4	UKFXDFUAPNAMPJ-UHFFFAOYSA-N		FDB022147	CHEBI:741548		Meta_99	2.549	131.0343	[M-H]-	Negative_FA	14.919	14.979	14.387	14.159	14.941	14.659	14.865	15.036	14.716	14.545	15.068	14.998	14.643	15.221	14.804	14.888	14.981	14.823
FA 18:1+2O										Meta_430	6.56	313.23926	[M-H]-	Negative_FA	18.093	17.902	18.224	18.003	17.761	18.051	15.386	16.077	14.701	15.066	14.536	14.9	14.433	14.568	14.749	14.52	14.35	15.116
FA 18:2+2O	Lipid	Fatty Acid Metabolism ( Oxidized fatty acid)								Meta_423	7.316	311.22269	[M-H]-	Negative_NH4HCO3	15.778	15.54	16.601	15.904	15.649	15.821	12.985	13.44	12.989	12.549	12.756	13.189	12.817	12.31	13.122	12.185	12.61	12.363
FAHFA 36:3	Lipid	Fatty Acid Metabolism ( Fatty acid estolides)								Meta_573	8.291	559.474	[M-H]-	Negative_NH4HCO3	17.283	17.383	17.348	17.629	17.234	17.248	16.286	16.338	16.853	16.401	15.56	15.765	15.101	14.447	15.744	14.831	14.104	15.347
Flavin Adenine Dinucleotide	Cofactors and Vitamins	Vitamin B2 Metabolism	HMDB0001248	C27H33N9O15P2	VWWQXMAJTJZDQX-UYBVJOGSSA-N	DB03147	FDB022511	CHEBI:16238	C00016	Meta_646	4.101	784.15155	[M-H]-	Negative_NH4HCO3	6.76	6.086	6.073	7.099	6.961	9.184	6.166	8.349	7.376	5.91	8.222	6.169	7.813	8.916	6.606	7.088	6.418	6.864
Formylkynurenine	Amino Acid	Tryptophan Metabolism	HMDB0001200	C11H12N2O4	BYHJHXPTQMMKCA-UHFFFAOYSA-N		FDB022486	CHEBI:18377		Meta_309	1.813	237.08661	[M+H]+	Positive	10.531	10.268	10.201	11.383	11.793	10.467	10.499	10.499	10.65	10.01	10.929	10.458	11.008	11.939	10.158	11.565	10.642	11.329
Fructosylysine	Xenobiotics	Natural Product/Food/Plant	HMDB0252495	C12H24N2O7	BFSYFTQDGRDJNV-UHFFFAOYSA-N				C16488	Meta_418	0.841	309.16519	[M+H]+	Positive	15.343	14.877	15.191	14.807	14.964	14.925	14.978	14.42	14.78	15.067	13.906	14.671	15.605	14.209	13.39	15.94	15.219	15.664
Fumaric Acid	Carbohydrate	Citrate cycle (TCA cycle)	HMDB0000134	C4H4O4	VZCYOOQTPOCHFL-OWOJBTEDSA-N	DB01677	FDB003291	CHEBI:18012	C00122	Meta_48	0.826	115.00237	[M-H]-	Negative_NH4HCO3	15.074	15.118	15.771	15.139	15.221	15.454	14.608	15.021	14.855	15.081	14.914	15.391	14.987	14.227	14.722	14.43	15.193	14.232
Gamma-Aminobutyric Acid	Amino Acid	Alanine, Aspartate and Glutamate Metabolism	HMDB0000112	C4H9NO2	BTCSSZJGUNDROE-UHFFFAOYSA-N	DB02530	FDB030489	CHEBI:16865	C00334	Meta_28	0.868	102.05489	[M-H]-	Negative_NH4HCO3	11.519	12.22	12.223	12.027	11.989	11.924	12.37	12.235	12.566	12.469	12.43	12.249	11.998	12.061	11.721	12.065	12.595	11.662
Gamma-Glutamyl-Cysteine	Peptide	Gamma-glutamyl Amino Acid	HMDB0001049	C8H14N2O5S	RITKHVBHSGLULN-WHFBIAKZSA-N	DB03408	FDB003603	CHEBI:17515	C00669	Meta_337	1.221	251.06371	[M+H]+	Positive	14.303	14.062	14.221	13.781	14.115	14.01	14.512	14.369	14.534	14.675	14.623	14.389	13.913	14.638	14.008	13.413	13.854	15.242
Gamma-Glutamylalanine	Peptide	Gamma-glutamyl Amino Acid	HMDB0006248	C8H14N2O5	WQXXXVRAFAKQJM-WHFBIAKZSA-N		FDB023860	CHEBI:50619	C03740	Meta_284	1.018	219.09717	[M+H]+	Positive	14.934	14.379	15.038	13.751	15.05	14.966	14.447	13.822	14.344	14.104	13.996	14.318	14.892	14.246	13.884	14.933	15	14.728
Gamma-Glutamylglutamate	Peptide	Gamma-glutamyl Amino Acid	HMDB0011737	C10H16N2O7	OWQDWQKWSLFFFR-WDSKDSINSA-N		FDB028415	CHEBI:73705		Meta_372	0.982	277.10226	[M+H]+	Positive	11.536	11.038	11.7	12.008	12.289	11.056	11.408	11.124	11.568	11.369	11.499	10.937	9.937	9.515	10.787	8.774	10.955	9.452
Gamma-Glutamylglutamine	Peptide	Gamma-glutamyl Amino Acid	HMDB0011738	C10H17N3O6	JBFYFLXEJFQWMU-WDSKDSINSA-N		FDB028416	CHEBI:73707		Meta_370	0.961	276.11914	[M+H]+	Positive	13.366	12.581	13.158	10.928	12.414	13.284	11.993	10.551	12.755	12.393	11.904	12.326	12.691	13.47	11.625	12.976	13.074	13.235
Gamma-Glutamylisoleucine	Peptide	Gamma-glutamyl Amino Acid	HMDB0011170	C11H20N2O5	SNCKGJWJABDZHI-ZKWXMUAHSA-N			CHEBI:68434		Meta_355	3.309	261.14432	[M+H]+	Positive	15.722	15.172	15.674	15.396	15.747	15.374	15.053	14.829	15.016	14.921	14.989	14.728	15.107	14.988	14.856	15.242	15.418	14.932
Gamma-Glutamylleucine	Peptide	Gamma-glutamyl Amino Acid	HMDB0011171	C11H20N2O5	MYFMARDICOWMQP-YUMQZZPRSA-N		FDB003617	CHEBI:68433		Meta_354	3.545	261.14413	[M+H]+	Positive	17.969	17.145	17.891	17.665	17.942	17.572	16.985	16.777	17.133	16.858	17.132	16.849	17.258	17.075	17.029	17.47	17.688	17.359
Gamma-Glutamylmethionine	Peptide	Gamma-glutamyl Amino Acid	HMDB0034367	C10H18N2O5S	RQNSKRXMANOPQY-BQBZGAKWSA-N			CHEBI:82965		Meta_375	1.848	279.10065	[M+H]+	Positive	14.352	13.269	13.022	11.665	13.06	13.845	12.984	11.948	12.609	12.703	11.794	12.204	14.291	14.386	12.08	14.512	13.459	14.446
Gamma-Glutamylphenylalanine	Peptide	Gamma-glutamyl Amino Acid	HMDB0000594	C14H18N2O5	XHHOHZPNYFQJKL-QWRGUYRKSA-N		FDB112161	CHEBI:89582		Meta_394	3.794	295.12863	[M+H]+	Positive	16.77	16.21	16.706	16.357	16.836	16.536	15.761	15.437	15.663	15.651	15.818	15.621	16.223	16.098	15.847	16.5	16.285	16.459
Gamma-Glutamylthreonine	Peptide	Gamma-glutamyl Amino Acid	HMDB0029159	C9H16N2O6	GWNXFCYUJXASDX-ZDLURKLDSA-N		FDB112151	CHEBI:133747		Meta_336	0.981	249.10834	[M+H]+	Positive	12.796	12.461	13.474	12.586	12.922	12.528	13.11	12.316	12.428	12.725	12.518	12.197	13.022	12.313	12.044	12.647	12.586	12.715
Gamma-Glutamyltyrosine	Peptide	Gamma-glutamyl Amino Acid	HMDB0011741	C14H18N2O6	VVLXCWVSSLFQDS-QWRGUYRKSA-N		FDB112194	CHEBI:82969		Meta_422	1.859	311.12335	[M+H]+	Positive	15.871	15.39	15.736	15.253	15.712	14.931	15.469	14.803	15.251	14.87	15.238	14.672	15.386	14.667	14.777	15.789	15.66	15.593
Gamma-Glutamylvaline	Peptide	Gamma-glutamyl Amino Acid	HMDB0011172	C10H18N2O5	AQAKHZVPOOGUCK-XPUUQOCRSA-N			CHEBI:68848		Meta_333	1.837	247.12863	[M+H]+	Positive	16.833	15.977	16.753	16.448	16.491	16.081	15.867	15.77	15.872	15.871	15.705	15.661	16.145	15.887	15.95	16.205	16.113	15.992
Gamma-caprolactone	Xenobiotics	Natural Product/Food/Plant	HMDB0003843	C6H10O2	JBFHTYHTHYHCDJ-UHFFFAOYSA-N		FDB017640	CHEBI:85235		Meta_54	2.875	115.07546	[M+H]+	Positive	13.77	14.558	13.832	14.077	14.306	13.719	15.289	15.241	14.661	15.284	15.198	15.324	14.457	15.114	14.233	14.319	14.517	14.745
Glu-Gln										Meta_367	0.865	274.10391	[M-H]-	Negative_NH4HCO3	13.794	12.995	13.507	10.969	12.99	13.64	12.538	11.396	13.007	12.353	12.169	12.314	13.364	13.197	12.224	13.171	13.093	13.339
Glucosamine 6-Phosphate	Carbohydrate	Amino sugar and Nucleotide sugar Metabolism	HMDB0001254	C6H14NO8P	XHMJOUIAFHJHBW-UKFBFLRUSA-N	DB02657	FDB022515	CHEBI:15873	C00352	Meta_347	0.863	258.03802	[M-H]-	Negative_NH4HCO3	9.73	10.239	9.858	10.958	9.203	8.592	9.58	10.623	11.243	11.139	10.872	10.494	10.615	7.317	9.657	10.036	8.607	9.547
Glucose	Carbohydrate	Glycolysis, Gluconeogenesis, and Pyruvate Metabolism	HMDB0000122	C6H12O6	WQZGKKKJIJFFOK-VFUOTHLCSA-N	DB02379	FDB011824	CHEBI:15903	C00221	Meta_212	0.954	179.05534	[M-H]-	Negative_NH4HCO3	17.608	17.624	17.712	17.342	17.739	17.77	17.435	17.102	17.495	17.469	17.724	17.741	17.875	17.739	17.515	17.732	17.776	17.473
Glucose 6-Phosphate/Fructose 6-Phosphate	Carbohydrate	Glycolysis, Gluconeogenesis, and Pyruvate Metabolism	HMDB0001401	C6H13O9P	NBSCHQHZLSJFNQ-GASJEMHNSA-N		FDB021818	CHEBI:4170	C00092	Meta_350	0.824	259.02213	[M-H]-	Negative_NH4HCO3	14.761	15.314	14.369	16.52	14.251	14.845	14.559	14.061	15.874	15.575	15.045	15.322	15.682	14.597	15.481	15.896	16.283	16.235
Glucuronate	Carbohydrate	Amino sugar and Nucleotide sugar Metabolism	HMDB0000127	C6H10O7	AEMOLEFTQBMNLQ-WAXACMCWSA-N		FDB021897	CHEBI:42717	C00191	Meta_247	0.871	193.03415	[M-H]-	Negative_NH4HCO3	13.377	13.189	13.574	13.175	13.301	13.234	12.994	12.798	12.606	12.76	12.854	13.244	13.198	13.43	13.263	12.949	13.037	12.983
Glutarate (C5-DC)	Lipid	Fatty Acid, Dicarboxylate	HMDB0000661	C5H8O4	JFCQEDHGNNZCLN-UHFFFAOYSA-N	DB03553	FDB001477	CHEBI:17859	C00489	Meta_98	1.659	131.03416	[M-H]-	Negative_FA	15.082	14.898	15.13	15.009	15.545	15.693	14.836	15.49	16.24	15.664	15.11	15.748	14.964	15.176	14.576	14.911	15.105	15.004
Glutarylcarnitine (C5-DC)	Amino Acid	Lysine Metabolism	HMDB0013130	C12H22NO6	NXJAXUYOQLTISD-SECBINFHSA-O		FDB029400	CHEBI:82952		Meta_371	1.427	276.14401	[M+H]+	Positive	16.184	14.805	16.268	16.291	14.363	14.282	13.991	13.43	14.798	15.941	14.275	15.151	16.574	14.494	13.212	16.43	16.483	14.956
Glutathione	Amino Acid	Glutathione Metabolism	HMDB0000125	C10H17N3O6S	RWSXRVCMGQZWBV-WDSKDSINSA-N	DB00143	FDB001498	CHEBI:16856	C00051	Meta_416	1.081	308.0809	[M+H]+	Positive	8.454	10.653	10.465	13.066	10.977	12.258	9.688	11.46	10.526	10.78	11.291	9.422	11.51	12.729	11.973	10.46	10.061	11.289
Glutathione Disulfide (GSSG)	Amino Acid	Glutathione Metabolism	HMDB0003337	C20H32N6O12S2	YPZRWBKMTBYPTK-BJDJZHNGSA-N	DB03310	FDB023147	CHEBI:17858	C00127	Meta_593	1.013	613.16016	[M+H]+	Positive	13.905	13.176	13.49	14.83	14.421	13.931	13.566	14.374	14.038	13.756	13.696	14.011	13.732	14.155	13.813	14.135	13.98	13.891
Gly-Ile	Peptide	Dipeptide	HMDB0028844	C8H16N2O3	KGVHCTWYMPWEGN-UHFFFAOYSA-N		FDB098410			Meta_235	2.864	189.12305	[M+H]+	Positive	9.671	9.763	9.768	10.446	8.402	11.174	9.194	6.677	6.835	8.311	8.273	8.637	9.475	10.055	10.257	8.487	11.185	9.919
Gly-Leu	Peptide	Dipeptide	HMDB0000759	C8H16N2O3	DKEXFJVMVGETOO-LURJTMIESA-N		FDB022228	CHEBI:73514		Meta_234	3.123	189.11969	[M+H]+	Positive	11.726	11.748	11.403	10.292	11.658	11.703	11.132	10.899	11.966	11.609	11.804	11.226	11.524	11.495	10.718	11.853	11.673	11.513
Gly-Val	Peptide	Dipeptide	HMDB0028854	C7H14N2O3	STKYPAFSDFAEPH-LURJTMIESA-N		FDB111886	CHEBI:73922		Meta_201	1.421	175.10754	[M+H]+	Positive	14.181	14.014	14.206	14.529	13.793	14.781	14.722	13.445	13.975	13.787	14.124	14.268	14.766	14.902	15.415	15.573	15.837	15.851
Glyceric Acid	Carbohydrate	Pentose phosphate pathway	HMDB0000139	C3H6O4	RBNPOMFGQQGHHO-UWTATZPHSA-N		FDB012242	CHEBI:32398	C00258	Meta_38	0.871	105.01815	[M-H]-	Negative_NH4HCO3	13.388	14.155	13.851	14.339	13.979	13.597	13.759	14.094	13.681	13.386	13.826	13.782	14.011	14.198	14.266	13.978	14.285	13.828
Glycerol	Lipid	Glycerolipid and Phospholipid Metabolism	HMDB0000131	C3H8O3	PEDCQBHIVMGVHV-UHFFFAOYSA-N	DB09462	FDB000756	CHEBI:17754	C00116	Meta_18	1.954	91.02086	[M-H]-	Negative_NH4HCO3	15.065	15.229	15.046	14.773	15.04	14.884	14.562	14.338	14.181	13.494	14.777	14.707	14.891	14.849	15.051	14.114	15.512	14.663
Glycerol 3-Phosphate	Lipid	Glycerolipid and Phospholipid Metabolism	HMDB0000126	C3H9O6P	AWUCVROLDVIAJX-GSVOUGTGSA-N	DB02515	FDB031180	CHEBI:15978	C00093	Meta_191	0.83	171.00526	[M-H]-	Negative_NH4HCO3	15.756	16.683	15.999	15.537	15.802	15.572	16.434	15.832	16.653	16.274	15.916	16.21	16.193	16.104	16.304	16.251	15.548	16.229
Glycerophosphoethanolamine	Lipid	Glycerolipid and Phospholipid Metabolism	HMDB0000114	C5H14NO6P	JZNWSCPGTDBMEW-UHFFFAOYSA-N		FDB021895	CHEBI:52330	C01233	Meta_276	0.89	214.04355	[M-H]-	Negative_NH4HCO3	10.24	9.94	10.824	10.762	9.955	9.802	10.538	10.429	10.848	10.765	10.27	10.621	10.13	9.765	10.089	8.833	10.736	11.227
Glycerophosphoglycerol	Lipid	Glycerolipid and Phospholipid Metabolism	HMDB0240316	C6H15O8P	LLCSXHMJULHSJN-OLQVQODUSA-N			CHEBI:64956		Meta_326	0.872	245.05199	[M-H]-	Negative_NH4HCO3	8.257	10.496	10.416	9.474	9.854	9.684	9.869	9.869	10.62	10.251	10.282	10.893	8.237	9.872	10.095	9.56	8.889	10.14
Glycerophosphoinositol	Lipid	Glycerolipid and Phospholipid Metabolism	HMDB0011649	C9H19O11P	BMVUIWJCUQSHLZ-UJGXJMNGSA-N		FDB011624	CHEBI:18321		Meta_445	0.866	333.05872	[M-H]-	Negative_NH4HCO3	10.661	11.075	10.187	10.832	9.954	9.523	10.993	10.736	11.66	11.42	11.34	11.04	10.838	10.465	10.984	10.839	11.132	10.771
Glycerophosphorylcholine	Lipid	Glycerolipid and Phospholipid Metabolism	HMDB0000086	C8H20NO6P	SUHOQUVVVLNYQR-MRVPVSSYSA-N	DB04660	FDB030952	CHEBI:16870	C00670	Meta_349	0.951	258.10995	[M]+	Positive	15.911	15.906	16.087	15.656	15.791	15.639	15.891	15.496	16.511	16.244	15.801	15.484	15.692	15.355	15.656	15.625	14.98	16.03
Glycine	Amino Acid	Glycine, Serine and Threonine Metabolism	HMDB0000123	C2H5NO2	DHMQDGOQFOQNFH-UHFFFAOYSA-N	DB00145	FDB000484	CHEBI:15428	C00037	Meta_6	1.069	76.03998	[M+H]+	Positive	16.3	16.231	15.904	15.967	16.167	15.8	16.333	16.267	16.531	16.655	16.873	16.513	15.822	16.753	16.453	16.104	16.333	16.381
Glycolic Acid	Carbohydrate	Glyoxylate and dicarboxylate metabolism	HMDB0000115	C2H4O3	AEMRFAOFKBGASW-UHFFFAOYSA-N	DB03085	FDB003298	CHEBI:17497	C03547	Meta_5	0.908	74.96078	[M-H]-	Negative_NH4HCO3	15.766	16.437	16.081	15.613	15.945	15.996	15.845	15.747	15.634	15.599	15.886	15.754	16.177	16.344	16.206	16.101	16.438	16.308
Guaiacol	Xenobiotics	Natural Product/Food/Plant	HMDB0001398	C7H8O2	LHGVFZTZFXWLCP-UHFFFAOYSA-N	DB11359	FDB011885	CHEBI:28591		Meta_40	2.037	107.04947	[M+H-H2O]+	Positive	16.839	16.339	16.756	16.62	16.865	16.981	16.519	16.582	16.658	16.519	16.645	16.64	17.248	17.113	17.038	17.39	17.192	17.266
Guanidinoacetic acid	Amino Acid	Creatine Metabolism	HMDB0000128	C3H7N3O2	BPMFZUMJYQTVII-UHFFFAOYSA-N	DB02751	FDB005417	CHEBI:16344	C00581	Meta_67	2.037	118.06542	[M+H]+	Positive	16.043	15.51	15.937	15.85	16.099	16.098	15.769	15.824	15.817	15.736	15.793	15.895	16.358	16.351	16.268	16.605	16.41	16.54
Guanidinosuccinic Acid	Amino Acid	Urea cycle; Arginine and Proline Metabolism	HMDB0003157	C5H9N3O4	VVHOUVWJCQOYGG-REOHCLBHSA-N		FDB023116	CHEBI:17072		Meta_206	1.521	176.06558	[M+H]+	Positive	16.452	16.047	16.418	16.337	16.515	16.475	16.258	16.292	16.55	16.434	16.491	16.159	16.685	16.798	16.59	16.724	16.601	16.735
Guanine	Nucleotide	Purine Metabolism, Guanine containing	HMDB0000132	C5H5N5O	UYTPUPDQBNUYGX-UHFFFAOYSA-N	DB02377	FDB004222	CHEBI:16235	C00242	Meta_145	1.199	152.05411	[M+H]+	Positive	16.962	16.944	17.148	17.079	17.522	17.349	17.519	17.162	17.389	17.374	17.416	17.137	17.876	17.406	17.293	18.005	17.736	17.768
Heme	Cofactors and Vitamins	Hemoglobin and Porphyrin Metabolism	HMDB0003178	C34H32FeN4O4	KABFMIBPWCXCRK-RGGAHWMASA-L		FDB031136	CHEBI:17627	C00032	Meta_594	6.511	616.17725	[M+H]+	Positive	14.094	12.144	13.553	19.71	18.296	12.581	13.717	16.103	14.511	12.603	13.59	13.399	12	12.276	12.1	10.585	13.033	10.695
Heneicosanoic acid										Meta_439	10.19	325.31116	[M-H]-	Negative_NH4HCO3	13.56	13.572	13.601	13.896	13.325	13.823	14.565	14.131	14.602	14.968	14.413	13.779	13.484	12.666	13.782	13.043	13.76	12.791
Heptadecanoic Acid (C17:0)	Lipid	Long Chain Fatty Acid	HMDB0002259	C17H34O2	KEMQGTRYUADPNZ-UHFFFAOYSA-N		FDB004676	CHEBI:32365		Meta_364	8.692	269.24829	[M-H]-	Negative_NH4HCO3	17.923	17.774	17.746	18.232	17.904	17.745	17.11	16.83	17.466	17.587	17.005	16.653	16.455	16.114	17	16.518	16.143	16.424
Heptanoic Acid (C7:0)	Lipid	Medium Chain Fatty Acid	HMDB0000666	C7H14O2	MNWFXJYAOYHMED-UHFFFAOYSA-N	DB02938	FDB008051	CHEBI:45571		Meta_93	6.498	129.09099	[M-H]-	Negative_NH4HCO3	11.235	11.55	11.821	11.578	11.528	11.315	11.665	11.549	11.489	11.374	11.543	11.771	11.602	11.421	11.476	11.458	12.278	11.049
Hexadecadienoate (16:2n6)	Lipid	Long Chain Fatty Acid	HMDB0000477	C16H28O2	WPJGPAAPSBVXNU-HZJYTTRNSA-N		FDB022066	CHEBI:86147		Meta_338	8.024	251.20107	[M-H]-	Negative_NH4HCO3	17.799	17.493	17.641	17.735	17.206	16.859	15.588	16.009	16.227	15.807	15.495	15.584	14.813	14.808	15.495	14.494	14.552	15.514
Hexadecanedioate (C16-DC)	Lipid	Fatty Acid, Dicarboxylate	HMDB0000672	C16H30O4	QQHJDPROMQRDLA-UHFFFAOYSA-N		FDB003049	CHEBI:73722	C19615	Meta_386	6.667	285.20758	[M-H]-	Negative_FA	14.917	15.041	15.249	15.283	14.902	14.949	15.155	15.553	15.381	15.058	15.068	15.195	15.093	14.637	14.905	14.663	14.675	14.592
Hexanoylcarnitine	Lipid	Fatty Acid Metabolism (Acyl Carnitine)	HMDB0000756	C13H26NO4	VVPRQWTYSNDTEA-LLVKDONJSA-O		FDB022226	CHEBI:84834		Meta_353	5.246	260.18533	[M+H]+	Positive	15.855	16.69	15.484	16.738	16.004	15.798	16.435	17.028	15.702	16.821	16.494	16.583	15.708	16.141	16.172	15.621	15.757	15.73
Hexanoylglycine	Lipid	Fatty Acid Metabolism (Acyl glycines)	HMDB0000701	C8H15NO3	UPCKIPHSXMXJOX-UHFFFAOYSA-N		FDB022190	CHEBI:64390		Meta_193	4.777	172.09683	[M-H]-	Negative_NH4HCO3	15.336	13.782	13.402	15.668	14.089	14.032	13.437	13.276	14.232	15.007	13.173	14.941	12.855	10.508	12.845	13.015	13.611	13.383
Hippuric acid										Meta_209	2.696	178.05009	[M-H]-	Negative_NH4HCO3	17.071	16.635	15.971	16.647	16.836	17.744	8.811	10.137	9.848	10.724	9.014	10.657	18.117	19.179	15.562	14.379	14.037	13.909
Histamine	Amino Acid	Histidine Metabolism	HMDB0000870	C5H9N3	NTYJJOPFIAHURM-UHFFFAOYSA-N	DB05381	FDB012596	CHEBI:18295	C00388	Meta_45	0.839	112.08719	[M+H]+	Positive	16.78	16.059	15.762	17.267	16.571	16.924	14.987	16.546	16.586	17.081	17.096	16.14	16.542	15.541	16.143	15.862	15.819	17.296
Homostachydrine	Xenobiotics	Natural Product/Food/Plant	HMDB0004827	C7H13NO2	CMUNUTVVOOHQPW-LURJTMIESA-N	DB04284	FDB000463	CHEBI:35280		Meta_158	1.013	158.11731	[M+H]+	Positive	16.345	16.918	16.878	16.17	16.345	16.915	12.743	12.856	12.396	12.133	12.501	12.594	13.493	11.91	11.699	12.967	10.783	11.671
Hordenine	Xenobiotics	Natural Product/Food/Plant	HMDB0004366	C10H15NO	KUBCEEMXQZUPDQ-UHFFFAOYSA-N		FDB012750	CHEBI:5764	C06199	Meta_183	2.038	166.12189	[M+H]+	Positive	15.496	14.949	15.553	15.289	15.524	15.289	15.162	15.321	15.546	14.993	14.948	15.37	15.61	15.747	15.639	15.949	15.527	15.925
Hydroxy-N6,N6,N6-Trimethyllysine	Amino Acid	Lysine Metabolism	HMDB0001422	C9H21N2O3	ZRJHLGYVUCPZNH-MQWKRIRWSA-O		FDB022613	CHEBI:15786	C01259	Meta_264	0.867	205.15419	[M+H]+	Positive	10.332	10.042	10.451	10.56	10.588	10.658	10.412	9.232	10.379	9.213	10.161	10.077	8.49	10.233	10.481	10.521	10.282	10.005
Hydroxyphenyllactic Acid	Amino Acid	Tyrosine Metabolism	HMDB0000755	C9H10O4	JVGVDSSUAVXRDY-UHFFFAOYSA-N		FDB017136	CHEBI:17385		Meta_214	1.232	181.04947	[M-H]-	Negative_NH4HCO3	14.106	14.576	14.122	13.858	14.247	14.555	14.613	14.747	13.996	13.746	14.338	14.252	14.388	14.099	14.017	14.603	14.269	13.983
Hydroxypyruvic Acid	Amino Acid	Glycine, Serine and Threonine Metabolism	HMDB0001352	C3H4O4	HHDDCCUIIUWNGJ-UHFFFAOYSA-N	DB02951	FDB030913	CHEBI:30841	C00168	Meta_31	0.826	103.00246	[M-H]-	Negative_NH4HCO3	12.406	12.778	12.583	12.426	12.554	12.788	12.526	13.358	12.266	12.297	13.084	12.945	13.185	13.065	12.422	12.135	12.747	12.482
Hyodeoxycholic Acid	Lipid	Bile Acid	HMDB0000733	C24H40O4	DGABKXLVXPYZII-CDONHWFASA-N		FDB022211			Meta_470	6.503	391.28702	[M-H]-	Negative_FA	9.786	8.777	11.823	10.129	11.439	9.144	11.969	12.651	11.7	10.967	8.042	12.723	10.844	10.525	10.828	10.463	11.541	10.787
Hypoxanthine	Nucleotide	Purine Metabolism, (Hypo)Xanthine/Inosine containing	HMDB0000157	C5H4N4O	FDGQSTZJBFJUBT-UHFFFAOYSA-N	DB04076	FDB003949	CHEBI:17368	C00262	Meta_118	1.21	137.05392	[M+H]+	Positive	15.439	15.552	14.442	15.145	14.488	15	14.637	15.248	14.844	15.231	15.827	14.354	15.753	15.032	15.681	14.601	14.806	15.737
Ile-Leu	Peptide	Dipeptide	HMDB0028911	C12H24N2O3	JWBXCSQZLLIOCI-UHFFFAOYSA-N		FDB111940			Meta_328	4.665	245.18581	[M+H]+	Positive	10.179	10.108	9.491	10.106	10.096	10.636	9.706	9.344	8.842	9.527	9.969	9.232	10.272	11.674	10.931	10.562	10.532	10.889
Ile-Met	Peptide	Dipeptide	HMDB0028913	C11H22N2O3S	TUYOFUHICRWDGA-UHFFFAOYSA-N		FDB111942			Meta_358	3.545	263.1488	[M+H]+	Positive	11.301	10.227	11.265	10.891	11.352	10.986	10.129	10.318	10.307	9.904	10.275	10.095	10.259	9.468	10.423	10.973	11.202	10.734
Indole-3-Methyl Acetate	Amino Acid	Tryptophan Metabolism	HMDB0029738	C11H11NO2	KTHADMDGDNYQRX-UHFFFAOYSA-N		FDB000936	CHEBI:72782		Meta_242	6.007	190.09392	[M-H]-	Positive	9.974	9.482	9.739	9.982	10.67	8.795	9.305	9.371	10.5	11.103	10.02	11.316	10.613	10.381	9.906	10.348	10.326	10.003
Indole-3-acetaldehyde	Amino Acid	Tryptophan Metabolism	HMDB0001190	C10H9NO	WHOOUMGHGSPMGR-UHFFFAOYSA-N		FDB013950	CHEBI:18086	C00637	Meta_154	5.134	158.06061	[M-H]-	Negative_FA	11.608	10.784	11.347	10.364	11.19	11.685	10.287	11.151	10.561	10.934	11.383	11.082	11.233	11.914	10.507	11.565	11.379	11.241
Indoleacrylic Acid	Amino Acid	Tryptophan Metabolism	HMDB0000734	C11H9NO2	PLVPPLCLBIEYEA-AATRIKPKSA-N		FDB112378	CHEBI:132244		Meta_230	5.714	188.07063	[M+H]+	Positive	12.059	10.26	11.937	10.747	12.362	12.129	7.897	8.794	9.838	7.188	7.379	9.149	8.884	9.251	7.347	7.719	10.29	9.825
Indolelactate	Amino Acid	Tryptophan Metabolism	HMDB0000671	C11H11NO3	XGILAAMKEQUXLS-JTQLQIEISA-N	DB07060	FDB022174			Meta_266	5.134	206.08095	[M+H]+	Positive	14.271	14.145	14.072	13.503	13.91	14.48	13.574	13.682	13.711	13.782	13.987	13.861	14.309	14.429	13.613	14.324	13.91	13.985
Isobutyrylcarnitine (C4)	Amino Acid	Leucine, Isoleucine and Valine Metabolism	HMDB0000736	C11H22NO4	LRCNOZRCYBNMEP-SECBINFHSA-O		FDB022213	CHEBI:84838		Meta_307	2.476	232.15414	[M+H]+	Positive	15.778	15.948	16.192	15.276	16.313	16.339	15.817	15.882	15.089	15.257	15.52	15.895	15.706	15.793	15.467	15.953	15.483	15.637
Isobutyrylglycine	Lipid	Fatty Acid Metabolism (Acyl glycines)	HMDB0000730	C6H11NO3	DCICDMMXFIELDF-UHFFFAOYSA-N		FDB022208	CHEBI:70979		Meta_129	2.042	144.06589	[M-H]-	Negative_FA	17.265	16.911	16.215	16.831	17.371	17.182	16.272	17.044	16.408	16.735	16.716	17.051	14.932	15.967	15.97	15.212	15.78	15.535
Isovalerylcarnitine (C5)	Amino Acid	Leucine, Isoleucine and Valine Metabolism	HMDB0000688	C12H23NO4	IGQBPDJNUXPEMT-UHFFFAOYSA-N		FDB022183	CHEBI:73025		Meta_330	3.975	246.16998	[M+H]+	Positive	16.164	16.101	16.162	15.775	16.378	16.526	15.726	16.318	15.663	15.917	16.08	16.137	16.272	16.46	15.825	16.318	16.068	16.133
Isovalerylglycine	Amino Acid	Leucine, Isoleucine and Valine Metabolism	HMDB0000678	C7H13NO3	ZRQXMKMBBMNNQC-UHFFFAOYSA-N		FDB022177	CHEBI:70984		Meta_157	3.26	158.08205	[M-H]-	Negative_FA	13.346	11.904	11.92	11.946	11.78	11.821	11.698	12.42	12.318	12.87	12.314	11.808	10.995	12.148	11.486	11.364	11.582	11.422
Itaconic Acid	Carbohydrate	Citrate cycle (TCA cycle)	HMDB0002092	C5H6O4	LVHBHZANLOWSRM-UHFFFAOYSA-N		FDB012645	CHEBI:30838	C00490	Meta_89	0.934	129.01584	[M-H]-	Negative_NH4HCO3	15.891	16.059	16.145	16.222	15.58	16.18	16.094	15.421	16.133	15.756	15.926	16.281	16.47	16.159	16.574	15.911	16.205	16.326
Ketoisovaleric Acid	Amino Acid	Leucine, Isoleucine and Valine Metabolism	HMDB0000019	C5H8O3	QHKABHOOEWYVLI-UHFFFAOYSA-N	DB04074	FDB012250	CHEBI:16530	C00141	Meta_50	1.422	115.03889	[M-H]-	Negative_NH4HCO3	15.643	15.397	15.726	15.704	15.587	15.675	15.155	15.654	15.104	15.525	15.655	16.22	15.309	15.032	15.456	14.88	15.501	15.49
Kynurenate	Amino Acid	Tryptophan Metabolism	HMDB0000715	C10H7NO3	HCZHHEIFKROPDY-UHFFFAOYSA-N	DB11937	FDB022200	CHEBI:18344	C01717	Meta_238	3.352	190.04965	[M+H]+	Positive	14.258	12.789	13.363	12.619	13.554	13.598	12.419	13.761	12.79	13.074	12.589	13.646	11.765	13.075	11.986	12.834	11.896	12.024
L-Acetylcarnitine	Lipid	Fatty Acid Metabolism (Acyl Carnitine)	HMDB0000201	C9H18NO4	RDHQFKQIGNGIED-MRVPVSSYSA-O	DB08842	FDB093666	CHEBI:57589		Meta_262	1.058	204.1225	[M+H]+	Positive	22.268	22.675	22.179	22.387	22.431	22.282	22.36	22.513	22.371	22.588	22.862	22.645	22.114	22.997	22.429	21.846	21.987	22.387
L-Alanine	Amino Acid	Alanine, Aspartate and Glutamate Metabolism	HMDB0000161	C3H7NO2	QNAYBMKLOCPYGJ-REOHCLBHSA-N	DB00160	FDB000556	CHEBI:16977	C00041	Meta_17	0.933	90.0554	[M+H]+	Positive	18.128	17.929	18.432	17.945	18.088	18.484	18.127	17.963	18.46	18.187	18.605	18.352	18.763	18.467	18.419	18.693	18.959	18.279
L-Allothreonine	Amino Acid	Other Amino Acid Metabolism	HMDB0004041	C4H9NO3	AYFVYJQAPQTCCC-HRFVKAFMSA-N		FDB023287	CHEBI:28718	C05519	Meta_176	0.931	164.02917	[M+H]+	Positive	15.639	15.472	15.946	15.514	15.755	15.717	16.241	15.995	16.018	15.963	15.877	15.616	16.332	16.213	15.889	16.389	16.362	16.189
L-Arginine	Amino Acid	Urea cycle; Arginine and Proline Metabolism	HMDB0000517	C6H14N4O2	ODKSFYDXXFIFQN-BYPYZUCNSA-N	DB00125	FDB002257	CHEBI:16467	C00062	Meta_203	0.86	175.1189	[M+H]+	Positive	17.718	18.656	18.794	18.771	18.712	19.308	18.069	18.282	18.865	18.307	18.71	18.578	19.008	19.178	18.819	19	19.079	19.294
L-Asparagine	Amino Acid	Alanine, Aspartate and Glutamate Metabolism	HMDB0000168	C4H8N2O3	DCXYFEDJOCDNAF-REOHCLBHSA-N	DB00174	FDB000787	CHEBI:17196	C00152	Meta_100	1.045	131.04561	[M-H]-	Negative_FA	14.455	14.01	14.074	12.909	14.365	13.57	14.281	14.974	14.676	15.303	13.879	14.872	12.849	13.881	12.814	13.918	12.899	14.634
L-Aspartic Acid	Amino Acid	Alanine, Aspartate and Glutamate Metabolism	HMDB0000191	C4H7NO4	CKLJMWTZIZZHCS-REOHCLBHSA-N	DB00128	FDB012567	CHEBI:17053	C00049	Meta_107	0.952	132.02945	[M-H]-	Negative_FA	15.093	15.336	14.89	15.392	15.032	14.959	15.668	15.787	15.785	15.797	15.626	15.528	15.664	15.617	15.738	15.898	15.712	15.924
L-Beta-homolysine	Amino Acid	Other Amino Acid Metabolism								Meta_171	0.991	161.13632	[M+H]+	Positive	16.977	16.189	17.008	16.88	17.404	17.019	16.35	16.353	16.472	16.627	16.504	16.621	16.594	17.19	16.565	16.552	16.198	16.59
L-Glutamic Acid	Amino Acid	Alanine, Aspartate and Glutamate Metabolism	HMDB0000148	C5H9NO4	WHUUTDBJXJRKMK-VKHMYHEASA-N	DB00142	FDB012535	CHEBI:16015	C00025	Meta_140	0.95	148.0603	[M+H]+	Positive	16.223	16.64	16.566	16.397	16.394	16.414	16.702	16.744	17.342	16.943	17.005	16.761	16.471	16.688	16.566	16.765	16.803	16.5
L-Glutamine	Amino Acid	Alanine, Aspartate and Glutamate Metabolism	HMDB0000641	C5H10N2O3	ZDXPYRJPNDTMRX-VKHMYHEASA-N	DB00130	FDB030965	CHEBI:18050	C00064	Meta_138	0.939	147.07619	[M+H]+	Positive	17.818	17.979	18.257	17.736	18.114	18.348	18.123	17.891	18.5	18.142	18.453	18.228	18.36	18.532	18.277	18.42	18.661	18.432
L-Histidine	Amino Acid	Histidine Metabolism	HMDB0000177	C6H9N3O2	HNDVDQJCIGZPNO-YFKPBYRVSA-N	DB00117	FDB011856	CHEBI:15971	C00135	Meta_150	0.969	154.06116	[M-H]-	Negative_NH4HCO3	12.729	12.175	12.903	13.079	12.713	13.43	12.812	13.087	13.293	13.159	12.871	13.051	13.775	13.729	13.375	13.809	13.551	13.81
L-Homocarnosine	Peptide	Hybrid peptide	HMDB0000745	C10H16N4O3	CCLQKVKJOGVQLU-QMMMGPOBSA-N		FDB022217	CHEBI:85981	C00884	Meta_312	0.84	239.11476	[M-H]-	Negative_FA	10.602	10.142	9.641	9.946	10.359	10.337	10.862	10.908	10.281	10.899	10.55	10.951	10.651	10.373	10.704	9.902	11.026	10.98
L-Homoserine	Amino Acid	Other Amino Acid Metabolism	HMDB0000719	C4H9NO3	UKAUYVFTDYCKQA-VKHMYHEASA-N	DB04193	FDB006683	CHEBI:15699	C00263	Meta_66	1.222	118.05786	[M-H]-	Negative_NH4HCO3	11.281	11.904	11.945	11.235	11.101	11.785	11.571	11.423	11.43	11.074	11.813	11.794	11.804	12.054	11.618	11.557	11.674	11.455
L-Isoleucine	Amino Acid	Leucine, Isoleucine and Valine Metabolism	HMDB0000172	C6H13NO2	AGPKZVBTJJNPAG-WHFBIAKZSA-N	DB00167	FDB012397	CHEBI:17191	C00407	Meta_111	1.421	132.10168	[M+H]+	Positive	23.002	22.814	23.044	22.913	23.231	23.04	22.878	23.04	22.905	22.953	22.809	22.866	23.255	23.234	23.048	23.295	23.336	23.196
L-Kynurenine	Amino Acid	Tryptophan Metabolism	HMDB0000684	C10H12N2O3	YGPSJZOEDVAXAB-QMMMGPOBSA-N	DB02070	FDB022181	CHEBI:16946	C00328	Meta_270	1.87	209.09174	[M+H]+	Positive	16.23	16.274	15.915	15.293	16.042	16.178	16.235	16.032	16.052	15.741	15.661	16.175	15.701	16.855	17.178	17.407	17.32	15.932
L-Leucine	Amino Acid	Leucine, Isoleucine and Valine Metabolism	HMDB0000687	C6H13NO2	ROHFNLRQFUQHCH-YFKPBYRVSA-N	DB00149	FDB000899	CHEBI:15603	C00123	Meta_110	1.522	132.10161	[M+H]+	Positive	23.913	23.533	23.967	23.902	24.125	24.072	23.682	23.892	23.927	23.799	23.928	23.783	24.272	24.261	24.241	24.317	24.29	24.238
L-Lysine	Amino Acid	Lysine Metabolism	HMDB0000182	C6H14N2O2	KDXKERNSBIXSRK-YFKPBYRVSA-N	DB00123	FDB000474	CHEBI:18019	C00047	Meta_139	0.846	147.11255	[M+H]+	Positive	19.833	19.718	19.945	19.629	20.013	20.055	20.313	20.564	20.49	20.405	20.136	20.414	20.642	20.525	20.15	20.596	20.314	20.667
L-Methionine	Amino Acid	Methionine, Cysteine, SAM and Taurine Metabolism	HMDB0000696	C5H11NO2S	FFEARJCKVFRZRR-BYPYZUCNSA-N	DB00134	FDB012683	CHEBI:16643	C00073	Meta_143	1.199	150.0583	[M+H]+	Positive	21.592	21.545	21.726	21.623	22.065	21.91	22.112	21.741	21.947	21.918	22.01	21.739	22.408	22.01	21.929	22.521	22.293	22.356
L-Norleucine	Amino Acid	Other Amino Acid Metabolism	HMDB0001645	C6H13NO2	LRQKBLKVPFOOQJ-YFKPBYRVSA-N		FDB022699	CHEBI:18347		Meta_106	1.513	132.0027	[M+H]+	Positive	13.072	13.318	13.584	13.057	13.423	13.33	13.435	12.779	13.403	12.773	13.611	13.373	13.768	13.859	13.957	13.502	13.752	14.009
L-Norvaline	Amino Acid	Other Amino Acid Metabolism	HMDB0013716	C5H11NO2	SNDPXSYFESPGGJ-SCSAIBSYSA-N			CHEBI:28804		Meta_56	1.066	116.0705	[M-H]-	Negative_NH4HCO3	18.427	18.258	18.445	18.338	18.698	18.623	18.217	18.478	18.238	18.296	18.173	18.53	18.994	18.53	18.809	19	19.164	18.407
L-Phenylalanine	Amino Acid	Phenylalanine Metabolism	HMDB0000159	C9H11NO2	COLNVLDHVKWLRT-QMMMGPOBSA-N	DB00120	FDB004940	CHEBI:17295	C00079	Meta_182	2.037	166.08607	[M+H]+	Positive	23.242	22.748	23.2	23.034	23.287	23.387	22.976	22.991	23.076	22.91	23.038	23.071	23.576	23.515	23.455	23.782	23.613	23.732
L-Pipecolic Acid	Amino Acid	Lysine Metabolism	HMDB0000716	C6H11NO2	HXEACLLIILLPRG-YFKPBYRVSA-N		FDB000546	CHEBI:30913	C00408	Meta_96	1.037	130.0863	[M+H]+	Positive	18.542	18.79	18.699	18.212	18.788	18.837	17.956	18.056	18.388	17.881	18.074	18.114	18.223	18.672	18.362	18.399	18.53	18.088
L-Proline	Amino Acid	Urea cycle; Arginine and Proline Metabolism	HMDB0000162	C5H9NO2	ONIBWKKTOPOVIA-BYPYZUCNSA-N	DB00172	FDB000570	CHEBI:17203	C00148	Meta_57	0.954	116.07083	[M+H]+	Positive	19.686	19.749	20.412	19.765	19.97	19.992	20.238	19.825	20.243	19.954	20.153	19.923	21.185	20.376	20.093	21.185	21.34	20.551
L-Prolyl-L-isoleucine	Peptide	Dipeptide								Meta_304	1.338	229.15443	[M+Li]+	Positive	15.62	15.73	15.578	15.538	15.715	15.87	15.893	15.938	15.832	15.732	15.957	16.228	16.082	16.328	16.069	16.448	16.144	16.022
L-Serine	Amino Acid	Glycine, Serine and Threonine Metabolism	HMDB0000187	C3H7NO3	MTCFGRXMJLQNBG-REOHCLBHSA-N	DB00133	FDB012739	CHEBI:17115	C00065	Meta_36	0.957	104.04211	[M-H]-	Negative_NH4HCO3	13.621	13.544	13.236	13.795	13.612	12.71	13.312	13.698	13.532	14.048	14.316	13.639	13.176	14.059	13.502	12.825	13.693	13.712
L-Threonine	Amino Acid	Glycine, Serine and Threonine Metabolism	HMDB0000167	C4H9NO3	AYFVYJQAPQTCCC-GBXIJSLDSA-N	DB00156	FDB011999	CHEBI:16857	C00188	Meta_74	0.942	120.06573	[M+H]+	Positive	16.606	16.381	16.987	16.414	16.711	16.736	17.048	16.758	17.107	16.885	16.855	16.41	17.203	17.028	16.825	17.4	17.349	16.984
L-Tryptophan	Amino Acid	Tryptophan Metabolism	HMDB0000929	C11H12N2O2	QIVBCDIJIAJPQS-VIFPVBQESA-N	DB00150	FDB002250	CHEBI:16828	C00078	Meta_263	3.124	205.09673	[M+H]+	Positive	23.018	22.822	22.58	21.783	22.932	22.967	22.531	22.174	22.93	22.501	23.08	22.602	22.837	23.011	22.551	23.108	23.03	22.763
L-Tyrosine	Amino Acid	Tyrosine Metabolism	HMDB0000158	C9H11NO3	OUYCCCASQSFEME-QMMMGPOBSA-N	DB00135	FDB000446	CHEBI:17895	C00082	Meta_217	1.222	182.08104	[M+H]+	Positive	21.911	21.82	21.784	21.564	22.082	21.828	22.263	22.005	22.137	21.84	22.176	21.661	22.441	21.878	22.037	22.581	22.516	22.333
L-Valine	Amino Acid	Leucine, Isoleucine and Valine Metabolism	HMDB0000883	C5H11NO2	KZSNJWFQEVHDMF-BYPYZUCNSA-N	DB00161	FDB004905	CHEBI:16414	C00183	Meta_68	1.059	118.08638	[M+H]+	Positive	22.539	22.157	22.338	22.289	22.719	22.568	22.397	22.512	22.541	22.527	22.377	22.409	23.009	22.745	22.737	23.061	22.864	22.741
L-methionine sulfoxide	Amino Acid	Methionine, Cysteine, SAM and Taurine Metabolism	HMDB0002005	C5H11NO3S	QEFRNWWLZKMPFJ-YGVKFDHGSA-N		FDB022789	CHEBI:17016	C02989	Meta_181	1.221	166.05795	[M+H]+	Positive	15.633	15.881	15.813	15.46	15.841	16.29	15.779	15.926	16.045	15.906	15.834	15.9	15.652	16.141	16.562	16.676	16.167	16.378
LNAPE 18:1/N-18:0	Lipid	Glycerophospholipid ( N-acyl-lysophosphatidylethanolamines)								Meta_623	10.074	744.55981	[M-H]-	Negative_FA	13.458	13.407	13.416	13.199	13.169	13.57	13.508	13.477	13.499	13.566	13.71	13.583	13.743	14.052	13.926	13.923	13.764	14.02
LNAPE 18:2/N-18:0	Lipid	Glycerophospholipid ( N-acyl-lysophosphatidylethanolamines)								Meta_620	9.567	742.54041	[M-H]-	Negative_FA	14.081	14.189	14.127	13.958	14.12	14.145	14.234	13.945	14.185	14.107	14.188	14.151	14.399	14.641	14.188	14.247	14.094	14.334
LNAPE 18:2/N-18:1	Lipid	Glycerophospholipid ( N-acyl-lysophosphatidylethanolamines)								Meta_619	9.103	740.5257	[M-H]-	Negative_FA	11.755	11.772	11.896	11.34	11.459	11.795	10.911	11.987	11.408	11.732	12.33	11.542	12.381	12.398	12.317	12.448	12.077	12.606
LNAPE 18:2/N-20:0	Lipid	Glycerophospholipid ( N-acyl-lysophosphatidylethanolamines)								Meta_641	10.188	770.56995	[M-H]-	Negative_FA	13.57	13.748	13.735	13.535	13.703	13.706	13.981	13.858	14.17	13.782	13.766	13.758	14.025	14.294	13.887	13.991	13.701	14.122
LNAPE 20:3/N-18:0	Lipid	Glycerophospholipid ( N-acyl-lysophosphatidylethanolamines)								Meta_639	9.688	768.55865	[M-H]-	Negative_FA	11.911	11.801	12.053	11.88	11.379	11.897	12.635	12.292	12.44	12.211	12.348	12.622	12.686	12.557	12.602	12.749	12.709	12.42
LPA 14:0_sn1	Lipid	Glycerophospholipid (lysophosphatidic acid)	HMDB0114765	C17H35O7P	QWRVNPWTRIUQKD-UHFFFAOYSA-N				C00681	Meta_462	8.593	381.20425	[M-H]-	Negative_NH4HCO3	12.742	12.69	12.749	12.279	12.466	12.574	15.764	16.122	15.658	15.235	15.338	15.188	15.794	15.462	16.123	15.277	15.483	14.842
LPA 14:0_sn2	Lipid	Glycerophospholipid (lysophosphatidic acid)	HMDB0114765	C17H35O7P	QWRVNPWTRIUQKD-UHFFFAOYSA-N				C00681	Meta_461	8.479	381.20419	[M-H]-	Negative_NH4HCO3	7.054	7.375	10.153	6.333	8.599	6.44	11.71	12.111	11.464	10.961	11.339	11.202	11.8	11.45	12.074	11.209	11.605	10.16
LPA 15:0_sn1	Lipid	Glycerophospholipid (lysophosphatidic acid)							C00681	Meta_471	8.939	395.21991	[M-H]-	Negative_NH4HCO3	13.612	13.311	13.674	13.199	13.503	13.522	12.944	12.862	13.009	12.787	12.708	12.887	13.169	13.044	13.633	13.437	13.306	13.046
LPA 15:0_sn2	Lipid	Glycerophospholipid (lysophosphatidic acid)							C00681	Meta_472	8.754	395.21991	[M-H]-	Negative_NH4HCO3	9.122	8.578	9.618	9.031	9.417	9.959	9.234	8.694	9.179	8.866	8.673	8.558	7.47	6.696	8.107	8.727	7.937	8.061
LPA 16:0_sn1	Lipid	Glycerophospholipid (lysophosphatidic acid)	HMDB0007853	C19H39O7P	YNDYKPRNFWPPFU-UHFFFAOYSA-N		FDB030254	CHEBI:64023	C00681	Meta_481	9.376	409.23578	[M-H]-	Negative_NH4HCO3	21.405	21.475	21.594	21.447	21.447	21.58	21.2	21.096	21.632	21.343	21.322	21.297	21.467	21.472	21.682	21.6	21.238	21.402
LPA 16:0_sn2	Lipid	Glycerophospholipid (lysophosphatidic acid)	HMDB0007849	C19H39O7P	LPQBQFLKBCPNAV-UHFFFAOYSA-N				C00681	Meta_482	9.151	409.23608	[M-H]-	Negative_NH4HCO3	18.353	18.23	18.434	18.427	18.284	18.517	18.07	18.08	18.73	18.266	18.167	18.171	18.25	18.3	18.677	18.559	17.926	18.162
LPA 16:1_sn1	Lipid	Glycerophospholipid (lysophosphatidic acid)							C00681	Meta_477	8.727	407.22031	[M-H]-	Negative_NH4HCO3	15.792	15.634	16.063	15.868	15.504	15.779	16.445	16.42	16.972	16.495	16.658	16.662	17.013	16.477	17.355	16.959	16.637	16.302
LPA 16:1_sn2	Lipid	Glycerophospholipid (lysophosphatidic acid)							C00681	Meta_476	8.59	407.22015	[M-H]-	Negative_NH4HCO3	12.562	12.354	12.787	12.446	12.259	12.4	14.449	14.89	14.681	14.086	14.269	14.277	14.644	14.277	14.973	14.301	14.314	13.645
LPA 17:0_(1)	Lipid	Glycerophospholipid (lysophosphatidic acid)							C00681	Meta_486	9.694	423.25137	[M-H]-	Negative_NH4HCO3	12.914	12.7	12.879	12.904	12.736	13.007	13.359	13.201	13.811	13.473	13.137	13.097	13.301	13.304	13.899	14.131	13.321	13.018
LPA 17:0_(2)	Lipid	Glycerophospholipid (lysophosphatidic acid)							C00681	Meta_487	9.85	423.25186	[M-H]-	Negative_NH4HCO3	15.23	14.894	14.746	15.01	14.804	15.09	14.047	13.778	14.753	14.259	13.814	13.794	13.889	13.961	14.363	14.49	13.908	14.337
LPA 17:1										Meta_485	9.112	421.23602	[M-H]-	Negative_NH4HCO3	11.873	12.493	12.597	12.838	12.196	12.957	12.65	12.544	13.154	12.56	11.672	12.687	12.761	12.396	13.578	13.339	12.575	12.338
LPA 18:0_sn1	Lipid	Glycerophospholipid (lysophosphatidic acid)	HMDB0007854	C21H43O7P	LAYXSTYJRSVXIH-UHFFFAOYSA-N				C00681	Meta_501	10.398	437.26703	[M-H]-	Negative_NH4HCO3	20.07	20.057	19.752	19.683	19.766	19.822	19.779	19.889	20.295	19.847	19.959	19.901	20.027	20.067	20.338	20.452	19.416	20.732
LPA 18:0_sn2	Lipid	Glycerophospholipid (lysophosphatidic acid)	HMDB0007850	C21H43O7P	RPAOEHFOGLEBTJ-UHFFFAOYSA-N				C00681	Meta_502	10.103	437.2674	[M-H]-	Negative_NH4HCO3	16.541	16.58	16.29	16.409	16.318	16.364	16.426	16.43	17.38	17.121	16.561	16.644	16.597	16.609	16.895	17.261	16.13	17.14
LPA 18:1_sn1	Lipid	Glycerophospholipid (lysophosphatidic acid)	HMDB0007855	C21H41O7P	WRGQSWVCFNIUNZ-KTKRTIGZSA-N				C00681	Meta_497	9.548	435.2514	[M-H]-	Negative_NH4HCO3	19.041	19.13	19.3	19.419	19.021	19.358	19.702	19.747	20.419	19.886	19.737	19.852	20.014	19.729	20.534	20.291	19.596	19.866
LPA 18:1_sn2	Lipid	Glycerophospholipid (lysophosphatidic acid)	HMDB0007855	C21H41O7P	WRGQSWVCFNIUNZ-KTKRTIGZSA-N				C00681	Meta_498	9.375	435.25153	[M-H]-	Negative_NH4HCO3	19.547	19.592	19.722	19.6	19.567	19.719	19.389	19.324	19.875	19.531	19.518	19.519	19.657	19.633	19.94	19.804	19.409	19.559
LPA 18:2_sn1	Lipid	Glycerophospholipid (lysophosphatidic acid)	HMDB0007856	C21H39O7P	ZQTAMPRZFOOEEP-HZJYTTRNSA-N		FDB025049		C00681	Meta_495	8.977	433.23578	[M-H]-	Negative_NH4HCO3	20.291	20.54	20.568	20.763	20.498	20.744	20.673	20.52	20.948	20.642	20.418	20.547	20.609	20.219	20.667	20.666	20.057	20.232
LPA 18:2_sn2	Lipid	Glycerophospholipid (lysophosphatidic acid)	HMDB0007856	C21H39O7P	ZQTAMPRZFOOEEP-HZJYTTRNSA-N		FDB025049		C00681	Meta_496	8.795	433.23605	[M-H]-	Negative_NH4HCO3	16.884	17.189	17.329	17.797	17.308	17.64	17.57	17.652	18.026	17.616	17.255	17.408	17.411	16.766	17.456	17.419	16.698	16.85
LPA 18:3_sn1	Lipid	Glycerophospholipid (lysophosphatidic acid)	HMDB0114744	C21H37O7P	DVNZKWQUAXJYGB-PDBXOOCHSA-N				C00681	Meta_494	8.623	431.22067	[M-H]-	Negative_NH4HCO3	13.608	13.658	13.544	14.138	13.224	13.791	13.895	13.779	14.524	14.579	13.549	14.077	14.018	13.169	13.956	14.227	13.44	13.338
LPA 19:1_sn1	Lipid	Glycerophospholipid (lysophosphatidic acid)							C00681	Meta_507	9.85	449.26736	[M-H]-	Negative_NH4HCO3	13.285	12.812	11.771	12.934	12.83	13.118	12.114	11.672	12.795	12.393	11.587	11.65	11.771	11.81	12.362	12.32	11.62	12.304
LPA 19:1_sn2	Lipid	Glycerophospholipid (lysophosphatidic acid)							C00681	Meta_508	9.691	449.26767	[M-H]-	Negative_NH4HCO3	10.372	10.724	9.048	10.957	9.759	10.565	10.959	9.922	11.691	11.047	8.981	10.99	10.338	10.358	11.973	11.057	10.662	10.666
LPA 20:2_sn1	Lipid	Glycerophospholipid (lysophosphatidic acid)	HMDB0114758	C23H43O7P	PIWSAHYRIXOITD-HZJYTTRNSA-N				C00681	Meta_517	9.547	461.2674	[M-H]-	Negative_NH4HCO3	16.77	16.861	17.016	17.143	16.749	17.031	17.455	17.5	18.214	17.655	17.429	17.606	17.742	17.499	18.314	18.038	17.313	17.62
LPA 20:3_sn1	Lipid	Glycerophospholipid (lysophosphatidic acid)							C00681	Meta_516	9.275	459.25226	[M-H]-	Negative_NH4HCO3	15.601	15.69	15.927	16.341	15.465	15.925	16.408	16.133	17.116	16.616	16.351	16.398	16.477	15.569	17.062	16.937	16.038	16.008
LPA 20:4_sn1	Lipid	Glycerophospholipid (lysophosphatidic acid)	HMDB0114742	C23H39O7P	QYCYIZLSHFMZKV-LTKCOYKYSA-N				C00681	Meta_515	8.915	457.23834	[M-H]-	Negative_NH4HCO3	17.126	17.247	17.396	17.84	17.019	17.367	17.392	17.099	17.865	17.694	17.698	17.338	17.926	17.438	18.196	17.992	17.518	17.118
LPA 20:4_sn2	Lipid	Glycerophospholipid (lysophosphatidic acid)	HMDB0114742	C23H39O7P	QYCYIZLSHFMZKV-LTKCOYKYSA-N				C00681	Meta_514	8.759	457.23642	[M-H]-	Negative_NH4HCO3	13.686	13.765	13.994	14.512	13.592	13.829	13.988	13.785	14.599	14.439	14.304	13.647	14.604	13.793	14.643	14.566	13.969	13.634
LPA 22:5_sn1										Meta_533	9.31	483.25116	[M-H]-	Negative_NH4HCO3	11.651	12.278	12.543	12.772	11.486	12.223	12.921	12.997	13.538	13.221	12.669	13.02	13.117	13.013	13.906	13.337	12.371	12.847
LPA 22:6	Lipid	Glycerophospholipid (lysophosphatidic acid)	HMDB0114755	C25H39O7P	UWHSPTWBPTXYMF-KUBAVDMBSA-N				C00681	Meta_529	8.866	481.23615	[M-H]-	Negative_NH4HCO3	16.706	16.667	17.015	17.423	16.811	16.935	16.664	15.948	17.349	17.101	16.656	16.508	16.774	16.365	17.097	16.961	16.156	16.405
LPC 14:0_sn1	Lipid	Glycerophospholipid (lysophosphatidylcholine)	HMDB0010379	C22H46NO7P	VXUOFDJKYGDUJI-OAQYLSRUSA-N		FDB027530	CHEBI:64489	C04230	Meta_523	6.871	468.30832	[M+H]+	Positive	18.035	17.718	17.821	17.235	17.717	17.52	20.761	21.025	20.699	20.296	20.389	20.165	20.691	20.524	20.897	20.286	20.4	19.88
LPC 15:0_sn1	Lipid	Glycerophospholipid (lysophosphatidylcholine)	HMDB0010381	C23H48NO7P	RJZVWDTYEWCUAR-JOCHJYFZSA-N		FDB027532	CHEBI:131924	C04230	Meta_531	7.018	482.32419	[M+H]+	Positive	18.386	18.122	18.266	17.939	18.196	18.323	17.857	17.577	17.956	17.555	17.753	17.727	17.962	18.068	18.318	18.109	17.952	17.693
LPC 16:0_sn1	Lipid	Glycerophospholipid (lysophosphatidylcholine)	HMDB0010382	C24H50NO7P	ASWBNKHCZGQVJV-HSZRJFAPSA-N		FDB027533	CHEBI:72998	C04230	Meta_540	7.174	496.33923	[M+H]+	Positive	24.512	24.386	24.347	24.265	24.366	24.406	24.316	24.148	24.503	24.272	24.469	24.294	24.518	24.824	24.592	24.62	24.315	24.605
LPC 16:1_sn1	Lipid	Glycerophospholipid (lysophosphatidylcholine)	HMDB0010383	C24H48NO7P	LFUDDCMNKWEORN-ZXEGGCGDSA-N		FDB027534	CHEBI:73851	C04230	Meta_538	7.065	494.3251	[M+H]+	Positive	13.074	12.876	13.173	12.511	12.953	12.856	13.045	13.176	13.206	13.148	13.17	13.074	13.417	12.83	13.968	12.875	12.635	13.255
LPC 16:1_sn2	Lipid	Glycerophospholipid (lysophosphatidylcholine)	HMDB0010383	C24H48NO7P	LFUDDCMNKWEORN-ZXEGGCGDSA-N		FDB027534	CHEBI:73851	C04230	Meta_537	6.92	494.32397	[M+H]+	Positive	20.375	20.179	20.487	20.024	19.97	20.12	20.86	20.932	21.337	20.774	21.079	20.972	21.279	21.065	21.567	21.414	21.006	20.818
LPC 17:0_(2)	Lipid	Glycerophospholipid (lysophosphatidylcholine)	HMDB0012108	C25H52NO7P	SRRQPVVYXBTRQK-XMMPIXPASA-N		FDB028772	CHEBI:74340	C04230	Meta_550	7.342	510.35559	[M+H]+	Positive	20.423	19.967	20.104	20.047	20.123	20.357	19.588	19.416	19.945	19.476	19.634	19.297	19.411	19.63	20.063	19.926	19.171	19.24
LPC 17:1_(1)	Lipid	Glycerophospholipid (lysophosphatidylcholine)							C04230	Meta_548	7.061	508.34	[M+H]+	Positive	17.318	17.08	17.179	17.036	17.013	17.201	17.197	17.068	17.584	16.934	16.712	17.327	17.344	17.058	17.848	17.638	16.992	16.773
LPC 18:0_sn1	Lipid	Glycerophospholipid (lysophosphatidylcholine)	HMDB0010384	C26H54NO7P	IHNKQIMGVNPMTC-RUZDIDTESA-N		FDB027535	CHEBI:73858	C04230	Meta_557	7.532	524.37054	[M+H]+	Positive	23.799	23.652	23.587	23.458	23.612	23.601	23.822	23.696	24.018	23.709	23.883	23.697	23.823	24.239	23.982	23.938	23.513	23.904
LPC 18:0_sn2	Lipid	Glycerophospholipid (lysophosphatidylcholine)	HMDB0011128	C26H54NO7P	IQGPMZRCLCCXAG-RUZDIDTESA-N		FDB027907	CHEBI:76076	C04230	Meta_558	7.432	524.37115	[M+H]+	Positive	21.039	20.676	20.589	20.685	20.389	20.897	20.964	20.818	21.36	21.064	20.983	20.809	20.816	21.257	21.163	21.31	20.533	20.752
LPC 18:1_sn1	Lipid	Glycerophospholipid (lysophosphatidylcholine)	HMDB0002815	C26H52NO7P	YAMUFBLWGFFICM-PTGWMXDISA-N		FDB005287	CHEBI:28610	C04230	Meta_555	7.217	522.35504	[M+H]+	Positive	22.747	22.757	22.835	22.831	22.651	22.824	23.134	23.259	23.558	23.089	23.457	23.219	23.389	23.333	23.64	23.549	23.037	23.238
LPC 18:1_sn2	Lipid	Glycerophospholipid (lysophosphatidylcholine)	HMDB0061701	C26H52NO7P	SULIDBRAXVDKBU-PTGWMXDISA-N			CHEBI:76071	C04230	Meta_554	6.993	522.34546	[M+H]+	Positive	19.594	19.698	19.727	19.746	19.625	19.79	19.886	19.765	20.211	19.839	19.928	19.789	20.011	19.814	19.948	19.93	19.413	19.804
LPC 18:2_sn1	Lipid	Glycerophospholipid (lysophosphatidylcholine)	HMDB0010386	C26H50NO7P	SPJFYYJXNPEZDW-FTJOPAKQSA-N		FDB030316	CHEBI:28733	C04230	Meta_553	6.881	520.3399	[M+H]+	Positive	14.019	15.081	14.815	15.461	14.664	14.61	15.122	17.473	16.087	15.663	17.26	14.907	18.458	17.127	14.713	15.239	14.486	18.181
LPC 19:0_sn2	Lipid	Glycerophospholipid (lysophosphatidylcholine)							C04230	Meta_563	7.721	538.3869	[M+H]+	Positive	19.792	19.277	19.5	19.545	19.62	19.825	19.091	18.546	19.569	19.06	19.36	18.956	18.896	19.34	19.408	19.318	18.741	18.714
LPC 19:1_sn2	Lipid	Glycerophospholipid (lysophosphatidylcholine)							C04230	Meta_562	7.379	536.37115	[M+H]+	Positive	15.664	15.476	15.838	15.699	15.735	16.071	16.145	15.89	16.5	15.816	15.942	16.05	16.275	16.52	16.95	16.757	15.88	15.628
LPC 20:0_sn1	Lipid	Glycerophospholipid (lysophosphatidylcholine)	HMDB0010390	C28H58NO7P	UATOAILWGVYRQS-HHHXNRCGSA-N		FDB027541	CHEBI:74968	C04230	Meta_572	7.929	552.40222	[M+H]+	Positive	19.584	19.508	19.307	19.591	19.452	19.66	19.515	19.307	19.816	19.838	19.491	19.446	19.63	19.555	19.606	19.125	19.26	19.423
LPC 20:0_sn2	Lipid	Glycerophospholipid (lysophosphatidylcholine)	HMDB0010390	C28H58NO7P	UATOAILWGVYRQS-HHHXNRCGSA-N		FDB027541	CHEBI:74968	C04230	Meta_571	7.818	552.40204	[M+H]+	Positive	12.985	12.516	12.973	15.503	15.135	15.059	15.324	14.514	15.767	15.44	14.963	15.074	15.518	15.033	15.216	19.124	14.931	15.285
LPC 20:1_sn1	Lipid	Glycerophospholipid (lysophosphatidylcholine)	HMDB0010391	C28H56NO7P	YYSFWGQAKJTHRE-MEOKJUQFSA-N		FDB027542	CHEBI:88685	C04230	Meta_570	7.559	550.38678	[M+H]+	Positive	18.342	18.278	18.591	18.531	18.449	18.581	18.874	18.871	19.099	18.5	18.964	19.021	19.083	19.221	19.444	19.033	18.974	18.785
LPC 20:1_sn2	Lipid	Glycerophospholipid (lysophosphatidylcholine)	HMDB0010391	C28H56NO7P	YYSFWGQAKJTHRE-MEOKJUQFSA-N		FDB027542	CHEBI:88685	C04230	Meta_569	7.459	550.38635	[M+H]+	Positive	14.883	14.507	14.686	14.971	14.687	14.939	15.078	15.25	15.579	14.872	15.565	15.147	15.651	15.611	15.631	15.485	15.088	15.203
LPC 20:2_sn1	Lipid	Glycerophospholipid (lysophosphatidylcholine)	HMDB0010392	C28H54NO7P	YYQVCMMXPIJVHY-ZOIJLGJPSA-N		FDB027543	CHEBI:83055	C04230	Meta_568	7.276	548.37109	[M+H]+	Positive	18.485	18.538	18.467	18.705	18.353	18.854	18.758	18.896	19.139	18.534	18.546	18.46	18.721	18.508	19.356	19.16	18.335	18.142
LPC 20:3_sn2	Lipid	Glycerophospholipid (lysophosphatidylcholine)	HMDB0010393	C28H52NO7P	YHGXYYIGHBPDMX-BUTFDPNWSA-N			CHEBI:74343	C04230	Meta_567	7.073	546.35565	[M+H]+	Positive	20.28	20.134	20.265	20.584	20.031	20.462	21.146	20.761	21.437	20.926	20.956	21.007	21.069	20.507	21.566	21.329	20.669	20.481
LPC 20:4_sn1	Lipid	Glycerophospholipid (lysophosphatidylcholine)	HMDB0010395	C28H50NO7P	LAXQYRRMGGEGOH-JXRLJXCWSA-N		FDB027546	CHEBI:74344	C04230	Meta_566	6.95	544.33948	[M+H]+	Positive	21.986	21.946	22.127	22.206	21.913	22.081	22.285	21.988	22.667	22.367	22.54	22.103	22.669	22.336	22.835	22.78	22.302	22.066
LPC 20:5_sn1	Lipid	Glycerophospholipid (lysophosphatidylcholine)	HMDB0010397	C28H48NO7P	PDIGSOAOQOXRDU-WJPZTBRDSA-N		FDB027548	CHEBI:88686	C04230	Meta_564	6.798	542.32428	[M+H]+	Positive	17.412	18.058	17.187	18.138	17.488	18.179	18.029	17.881	18.66	18.338	17.542	17.728	18.071	17.068	18.41	18.818	17.215	17.353
LPC 20:5_sn2	Lipid	Glycerophospholipid (lysophosphatidylcholine)	HMDB0010397	C28H48NO7P	PDIGSOAOQOXRDU-WJPZTBRDSA-N		FDB027548	CHEBI:88686	C04230	Meta_565	6.556	542.3244	[M+H]+	Positive	12.273	13.141	13.159	14.408	12.972	12.871	13.906	14.158	13.762	13.783	13.789	13.119	14.16	13.553	13.718	13.975	13.7	12.55
LPC 22:0	Lipid	Glycerophospholipid (lysophosphatidylcholine)	HMDB0010398	C30H62NO7P	UIINDYGXBHJQHX-GDLZYMKVSA-N		FDB027549		C04230	Meta_581	8.353	580.4342	[M+H]+	Positive	17.08	16.994	16.923	17.039	17.058	17.144	16.728	16.724	17.068	16.97	16.893	16.878	16.892	17.181	17.169	16.788	16.778	16.692
LPC 22:1	Lipid	Glycerophospholipid (lysophosphatidylcholine)	HMDB0010399	C30H60NO7P	PAFOXYLFALKPOE-BKAVPCLVSA-N		FDB027550	CHEBI:88684	C04230	Meta_580	7.94	578.41833	[M+H]+	Positive	15.941	15.882	16.051	16.037	15.958	16.341	16.382	16.602	16.818	16.56	16.923	16.794	17.042	16.674	17.029	16.535	16.792	16.479
LPC 22:4_sn1	Lipid	Glycerophospholipid (lysophosphatidylcholine)	HMDB0010401	C30H54NO7P	ZOJBSSVHFSBHMP-JJJSWPRASA-N		FDB027552	CHEBI:133657	C04230	Meta_579	7.16	572.37103	[M+H]+	Positive	15.183	15.104	15.004	15.177	14.766	14.968	15.697	15.393	15.715	15.485	15.562	15.366	15.649	15.823	16.014	15.939	15.855	15.481
LPC 22:5_(1)	Lipid	Glycerophospholipid (lysophosphatidylcholine)	HMDB0010402	C30H52NO7P	YBUXFQUGNPBZPS-YNBHEIDWSA-N		FDB027553	CHEBI:74348	C04230	Meta_577	7.065	570.35614	[M+H]+	Positive	17.212	17.882	18.108	17.989	17.465	17.932	18.437	18.291	18.801	18.445	17.944	18.557	18.486	18.808	19.237	18.702	17.925	17.931
LPC 22:6_sn1	Lipid	Glycerophospholipid (lysophosphatidylcholine)	HMDB0010404	C30H50NO7P	LSOWKZULVQWMLY-APPDJCNMSA-N		FDB027555	CHEBI:73873	C04230	Meta_575	7.072	568.33783	[M+H]+	Positive	18.049	18.022	17.943	18.198	17.815	18.128	18.72	18.429	18.99	18.535	18.666	18.65	18.811	18.276	19.222	18.921	18.505	18.344
LPC 22:6_sn2	Lipid	Glycerophospholipid (lysophosphatidylcholine)	HMDB0010404	C30H50NO7P	LSOWKZULVQWMLY-APPDJCNMSA-N		FDB027555	CHEBI:73873	C04230	Meta_576	6.901	568.33966	[M+H]+	Positive	21.709	21.485	21.789	22.126	21.603	21.758	21.519	20.936	22.124	21.849	21.689	21.314	21.589	21.394	21.8	21.679	21.05	21.245
LPC 24:0_sn1	Lipid	Glycerophospholipid (lysophosphatidylcholine)	HMDB0010405	C32H66NO7P	SKJMUADLQLZAGH-WJOKGBTCSA-N		FDB027556	CHEBI:86260	C04230	Meta_591	8.819	608.46539	[M+H]+	Positive	17.095	16.955	16.968	16.815	17.036	16.732	16.376	16.392	16.574	16.495	16.534	16.238	16.537	17.018	16.926	16.51	16.48	16.588
LPC 24:0_sn2										Meta_592	8.691	608.46552	[M+H]+	Positive	13.15	12.898	13.241	12.948	13.116	12.916	12.874	12.486	12.855	12.807	12.925	12.308	12.939	13.49	13.213	12.547	12.827	12.688
LPC 24:1	Lipid	Glycerophospholipid (lysophosphatidylcholine)	HMDB0010406	C32H64NO7P	GDXMCRNTFPQYOQ-RPUPUBLZSA-N		FDB027557	CHEBI:88948	C04230	Meta_590	8.355	606.44958	[M+H]+	Positive	16.08	15.95	15.905	16.002	16.019	16.251	16.108	16.051	16.381	16.159	16.397	16.439	16.401	16.332	16.597	16.248	16.273	16.258
LPC 24:2	Lipid	Glycerophospholipid (lysophosphatidylcholine)							C04230	Meta_589	7.998	604.43378	[M+H]+	Positive	14.167	13.747	13.989	13.99	13.841	14.073	13.336	13.714	13.745	13.361	13.564	13.463	13.794	13.711	13.951	13.555	13.428	13.68
LPC 24:4	Lipid	Glycerophospholipid (lysophosphatidylcholine)							C04230	Meta_588	7.449	600.4035	[M+H]+	Positive	13.153	13.057	13.006	13.421	12.934	13.156	13.227	13.304	13.695	13.192	13.584	13.138	13.501	13.104	13.602	13.378	12.522	13.314
LPC 24:5	Lipid	Glycerophospholipid (lysophosphatidylcholine)							C04230	Meta_587	7.264	598.3866	[M+H]+	Positive	12.91	13.085	13.069	13.711	12.759	13.085	13.26	13.139	13.095	13.302	13.176	13.395	12.851	12.843	12.879	13.044	12.498	13.05
LPC 24:6	Lipid	Glycerophospholipid (lysophosphatidylcholine)							C04230	Meta_585	7.084	596.37073	[M+H]+	Positive	13.696	13.436	13.92	14.114	13.27	13.657	14.277	14.008	14.439	14.374	13.623	14.496	14.003	14.363	14.699	14.111	13.864	13.935
LPC 26:1	Lipid	Glycerophospholipid (lysophosphatidylcholine)	HMDB0029220	C34H68NO7P	HHNUOPXCCKOIPL-VTFFUMFSSA-N		FDB031405		C04230	Meta_598	8.812	634.47998	[M+H]+	Positive	12.707	12.519	12.418	12.587	12.678	12.274	12.383	12.511	12.646	12.709	12.832	12.436	12.671	12.847	13.207	12.939	12.938	12.666
LPC 26:2	Lipid	Glycerophospholipid (lysophosphatidylcholine)							C04230	Meta_597	8.406	632.46503	[M+H]+	Positive	12.113	12.049	12.224	12.042	11.697	12.076	11.295	11.509	11.391	10.98	11.172	10.885	11.448	11.343	11.773	11.807	11.213	11.483
LPE 16:0_sn2	Lipid	Glycerophospholipid (lysophosphatidylethanolamine)	HMDB0011473	C21H44NO7P	CKPBBEOJHAPPBT-HXUWFJFHSA-N		FDB028189	CHEBI:131743	C04438	Meta_513	7.196	454.29282	[M+H]+	Positive	17.82	17.809	17.843	17.962	17.823	18.096	18.395	18.802	18.703	18.516	18.737	18.836	19.178	19.448	19.205	19.068	18.988	19.508
LPE 16:1_sn1	Lipid	Glycerophospholipid (lysophosphatidylethanolamine)	HMDB0011504	C21H42NO7P	DSOWUEHXZJUNID-WHXUGTBJSA-N		FDB028220		C04438	Meta_510	6.932	452.27731	[M+H]+	Positive	13.535	13.519	13.889	13.592	13.448	13.798	14.372	14.707	14.619	14.202	14.234	15.248	14.486	14.632	14.884	14.797	14.78	14.21
LPE 17:0	Lipid	Glycerophospholipid (lysophosphatidylethanolamine)							C04438	Meta_524	7.362	468.30936	[M+H]+	Positive	14.133	13.876	14.143	14.186	13.97	14.56	14.495	14.488	14.6	14.411	14.291	14.331	14.451	14.834	14.97	14.977	14.217	14.487
LPE 18:0_sn1	Lipid	Glycerophospholipid (lysophosphatidylethanolamine)	HMDB0011130	C23H48NO7P	BBYWOYAFBUOUFP-JOCHJYFZSA-N		FDB027909	CHEBI:75036	C04438	Meta_532	7.561	482.32419	[M+H]+	Positive	18.594	18.401	18.755	18.803	18.627	18.817	19.463	19.435	19.36	19.284	19.36	19.442	19.596	20.1	19.77	19.625	19.37	19.91
LPE 18:0_sn2	Lipid	Glycerophospholipid (lysophosphatidylethanolamine)	HMDB0011129	C23H48NO7P	KIHAGWUUUHJRMS-JOCHJYFZSA-N				C04438	Meta_530	7.461	482.31326	[M+H]+	Positive	14.892	14.763	15.153	15.315	15.008	15.447	15.915	16.017	16.03	15.839	16.137	16.061	16.266	16.722	16.196	16.175	16.015	16.432
LPE 18:1_sn1	Lipid	Glycerophospholipid (lysophosphatidylethanolamine)	HMDB0011505	C23H46NO7P	WAYKKNOEMJFLDI-KOIKXXGWSA-N		FDB028221		C04438	Meta_528	7.238	480.30865	[M+H]+	Positive	17.477	17.668	17.914	17.713	17.624	17.954	17.805	18.036	17.632	17.377	17.592	18.101	17.904	18.104	18.408	18.261	17.919	17.905
LPE 18:2_sn1	Lipid	Glycerophospholipid (lysophosphatidylethanolamine)	HMDB0011507	C23H44NO7P	DBHKHNGBVGWQJE-USWSLJGRSA-N		FDB028223	CHEBI:83058	C04438	Meta_527	7.013	478.29294	[M+H]+	Positive	19.183	19.203	19.474	19.056	19.295	19.592	19.623	19.703	19.46	19.223	18.717	19.861	19.563	19.352	19.078	19.247	18.72	19.202
LPE 18:3_sn2	Lipid	Glycerophospholipid (lysophosphatidylethanolamine)	HMDB0011478	C23H42NO7P	QYXNIRQICOBIAE-CSLWLMPESA-N		FDB028194		C04438	Meta_526	6.844	476.27777	[M+H]+	Positive	14.506	14.997	14.678	14.604	14.609	15.007	14.538	14.76	14.836	14.766	13.604	15.243	14.59	14.003	14.121	14.824	13.905	13.847
LPE 20:1_sn1	Lipid	Glycerophospholipid (lysophosphatidylethanolamine)	HMDB0011512	C25H50NO7P	JEAGLCKGAKACCE-OPSAWKISSA-N		FDB028228		C04438	Meta_549	7.582	508.34006	[M+H]+	Positive	14.11	14.005	14.555	14.723	14.448	14.619	15.061	14.997	15	14.259	14.698	15.694	15.178	15.366	15.461	15.129	15.031	15.007
LPE 20:2_sn1	Lipid	Glycerophospholipid (lysophosphatidylethanolamine)	HMDB0011513	C25H48NO7P	QJHRNPQXCMXOOH-XBJNFHHOSA-N		FDB028229		C04438	Meta_546	7.298	506.32419	[M+H]+	Positive	13.468	13.434	14.078	14.077	14.147	14.261	13.688	13.376	13.441	12.656	12.685	13.987	13.807	13.832	13.998	13.929	13.582	13.201
LPE 20:4_sn1	Lipid	Glycerophospholipid (lysophosphatidylethanolamine)	HMDB0011518	C25H44NO7P	JPNPIRVRGLGTRE-YSKCIPFOSA-N		FDB028234	CHEBI:72742	C04438	Meta_544	7.246	502.29068	[M+H]+	Positive	14.88	15.07	15.186	14.991	15.073	15.231	15.02	14.894	14.578	14.623	14.92	15.13	15.107	15.317	15.361	15.323	15.192	15.219
LPE 20:4_sn2	Lipid	Glycerophospholipid (lysophosphatidylethanolamine)	HMDB0011487	C25H44NO7P	YWOCITMXHHTBAW-XSQXPFHXSA-N		FDB028203	CHEBI:72741	C04438	Meta_545	6.96	502.29269	[M+H]+	Positive	19.246	19.158	19.477	19.207	19.055	19.519	19.174	18.952	19.069	18.842	18.874	19.767	19.692	19.764	19.511	19.867	19.344	19.033
LPE 20:5_sn1	Lipid	Glycerophospholipid (lysophosphatidylethanolamine)	HMDB0011519	C25H42NO7P	KCWGBXXAJHVZNN-KOYQJJOGSA-N		FDB028235		C04438	Meta_542	6.811	500.27704	[M+H]+	Positive	14.412	14.758	14.366	14.733	14.345	15.12	14.34	14.433	14.528	14.412	13.503	15.107	15.016	14.335	14.729	15.64	14.382	13.492
LPE 20:5_sn2	Lipid	Glycerophospholipid (lysophosphatidylethanolamine)	HMDB0011519	C25H42NO7P	KCWGBXXAJHVZNN-KOYQJJOGSA-N		FDB028235		C04438	Meta_543	6.566	500.27713	[M+H]+	Positive	12.718	13.482	13.446	14.413	13.338	13.41	13.823	14.332	12.982	13.552	12.765	13.516	14.072	14.094	13.231	14.228	13.776	11.898
LPE 22:4_sn2	Lipid	Glycerophospholipid (lysophosphatidylethanolamine)	HMDB0011493	C27H48NO7P	VLFJNHPNIOTOOA-YMIVKDKMSA-N		FDB028209		C04438	Meta_561	7.06	530.32233	[M+H]+	Positive	15.177	15.071	15.067	14.836	14.928	15.066	15.04	14.918	15.472	14.804	14.669	15.152	15.158	15.189	15.764	15.338	14.962	14.681
LPE 22:5_(1)	Lipid	Glycerophospholipid (lysophosphatidylethanolamine)	HMDB0011524	C27H46NO7P	GUWNUQBHHWXHBE-GOGKNFEWSA-N		FDB028240		C04438	Meta_560	7.079	528.30896	[M+H]+	Positive	15.081	15.316	15.728	15.241	15.119	15.987	15.281	14.952	15.061	14.805	14.872	16.162	15.361	16.58	16.017	15.56	15.406	15.637
LPE 22:6_sn2	Lipid	Glycerophospholipid (lysophosphatidylethanolamine)	HMDB0011496	C27H44NO7P	TWBVHOYVCUOMJY-PAUXXPOVSA-N		FDB028212	CHEBI:72749	C04438	Meta_559	6.913	526.29279	[M+H]+	Positive	19.266	19.059	19.49	19.285	19.315	19.638	18.533	17.804	18.65	18.315	18.486	19.285	18.828	19.593	19.041	19.117	18.958	18.955
LPE O-16:0	Lipid	Glycerophospholipid (lysophosphatidylethanolamine)							C04438	Meta_504	7.4	440.31351	[M+H]+	Positive	15.158	15.115	15.276	15.328	15.383	15.273	14.531	14.666	15.193	14.854	15.208	14.474	14.884	14.818	15.076	14.838	14.756	14.589
LPE O-16:1	Lipid	Glycerophospholipid (lysophosphatidylethanolamine)							C04438	Meta_500	7.316	436.284	[M-H]-	Negative_FA	16.786	16.931	16.681	16.996	17.037	16.715	16.853	17.387	17.639	17.444	17.633	17.016	17.29	17.17	17.34	17.304	17.426	17.346
LPE O-18:0	Lipid	Glycerophospholipid (lysophosphatidylethanolamine)							C04438	Meta_525	7.801	468.34464	[M+H]+	Positive	16.876	16.996	16.63	16.976	16.817	16.371	16.15	15.951	16.546	16.3	16.463	15.749	15.807	16.388	16.57	16.334	16.016	16.152
LPE O-18:1	Lipid	Glycerophospholipid (lysophosphatidylethanolamine)							C04438	Meta_522	7.434	466.32959	[M+H]+	Positive	12.568	13.114	13.069	12.939	12.471	12.826	12.366	12.689	12.646	12.76	13.146	12.371	12.903	12.864	13.392	13.197	13.102	12.695
LPE O-18:2										Meta_519	7.355	462.30032	[M-H]-	Negative_FA	14.602	15.079	15.188	15.208	15.127	14.623	15.017	15.664	15.991	15.703	16.013	15.177	15.529	15.054	15.644	15.405	15.845	15.537
LPE O-20:0										Meta_539	8.228	494.36404	[M-H]-	Negative_FA	16.181	16.243	16.032	15.788	15.75	15.581	15.149	14.858	15.501	15.114	15.447	14.806	15.192	15.773	16.342	15.697	15.5	15.46
LPE O-20:1										Meta_536	8.102	492.34818	[M-H]-	Negative_FA	14.087	14.679	14.041	13.621	14.078	14.032	13.545	13.374	13.539	13.404	14.036	13.562	13.918	14.757	15.201	14.661	14.995	14.533
LPE O-20:4	Lipid	Glycerophospholipid (lysophosphatidylethanolamine)							C04438	Meta_535	7.696	488.31149	[M+H]+	Positive	14.201	14.601	14.146	14.24	14.372	14.018	14.131	14.458	14.865	14.841	14.794	14.142	14.478	14.887	15.077	14.758	14.815	14.937
LPE O-20:5	Lipid	Glycerophospholipid (lysophosphatidylethanolamine)							C04438	Meta_534	7.356	486.29562	[M+H]+	Positive	12.94	13.275	13.525	13.459	13.225	12.821	13.263	14.078	14.273	14.265	14.282	13.231	13.748	13.391	14.053	13.852	13.86	13.806
LPE O-22:0										Meta_556	8.695	522.39478	[M-H]-	Negative_FA	13.235	13.537	13.298	12.934	13.244	12.826	12.67	12.512	12.466	12.369	12.569	12.185	12.741	13.489	14.043	13.237	13.311	12.909
LPE P-16:0	Lipid	Glycerophospholipid (lysophosphatidylethanolamine)	HMDB0011152	C21H44NO6P	QYTPGOPLNFESQC-NUTQULCTSA-N		FDB027927		C04438	Meta_503	7.315	438.29813	[M+H]+	Positive	16.981	17.192	17.065	17.195	17.116	16.859	17.153	17.581	18.207	17.917	17.88	17.167	17.459	17.178	17.544	17.617	17.514	17.634
LPE P-16:1	Lipid	Glycerophospholipid (lysophosphatidylethanolamine)							C04438	Meta_499	7.196	436.28296	[M+H]+	Positive	12.229	11.689	12.489	12.261	12.614	11.838	12.507	12.941	12.833	12.76	12.677	13.315	12.956	13.604	13.26	12.921	13.249	13.913
LPE P-17:0	Lipid	Glycerophospholipid (lysophosphatidylethanolamine)							C04438	Meta_511	7.489	452.31409	[M+H]+	Positive	10.879	11.24	11.107	11.272	11.043	10.53	10.998	12.3	11.803	12.062	11.494	11.058	11.881	10.815	12.168	11.923	11.653	11.267
LPE P-18:0	Lipid	Glycerophospholipid (lysophosphatidylethanolamine)	HMDB0240598	C23H48NO6P	KACDZDULGKPXHT-HIVNOOBXSA-N			CHEBI:87823	C04438	Meta_521	7.693	466.32935	[M+H]+	Positive	16.829	17.235	16.736	16.982	16.956	16.726	16.717	17.153	17.504	17.397	17.23	16.594	16.772	17.132	17.552	17.022	16.944	17.146
LPE P-18:1	Lipid	Glycerophospholipid (lysophosphatidylethanolamine)	HMDB0240599	C23H46NO6P	URGVIWXYPWWBQO-UWEYSURVSA-N				C04438	Meta_520	7.357	464.31372	[M+H]+	Positive	15.083	15.433	15.565	15.597	15.362	14.947	15.349	16.051	16.436	16.29	16.529	15.384	15.86	15.427	16.129	15.904	16.008	15.892
LPE P-18:2	Lipid	Glycerophospholipid (lysophosphatidylethanolamine)							C04438	Meta_518	7.401	462.29538	[M+H]+	Positive	13.036	13.075	13.426	13.39	13.334	13.383	12.752	12.599	13.072	12.909	13.281	12.391	12.9	12.666	13.083	12.682	12.717	12.733
LPG 18:2	Lipid	Glycerophospholipid (lysophosphatidylglycerol)	HMDB0240600	C24H45O9P	VEEHTGYBVMTAAF-RFFZIGDUSA-N				C18126	Meta_547	8.273	507.27264	[M-H]-	Negative_NH4HCO3	12.007	12.005	12.144	12.331	11.499	12.061	13.37	13.544	13.74	13.412	12.742	13.59	13.229	12.233	12.931	12.796	12.577	12.963
LPG O-13:1										Meta_489	7.924	425.23099	[M-H]-	Negative_NH4HCO3	11.701	12.659	11.133	13.867	11.638	13.777	11.648	12.616	12.047	13.18	10.899	13.338	13.769	13.364	10.086	10.476	11.965	12.144
LPI 16:0	Lipid	Glycerophospholipid (lysophosphatidylinositiol)	HMDB0061695	C25H49O12P	UOXRPRZMAROFPH-OAOCPRPWSA-N			CHEBI:73218	C03819	Meta_578	8.398	571.28961	[M-H]-	Negative_NH4HCO3	11.626	12.042	11.926	11.927	11.548	11.903	12.039	11.836	12.727	12.391	11.449	11.599	11.55	11.845	12.354	11.928	11.639	12.14
LPI 18:1	Lipid	Glycerophospholipid (lysophosphatidylinositiol)	HMDB0061693	C27H51O12P	UGDOFRYHDCDVHD-FRWBGTIISA-N			CHEBI:82753	C03819	Meta_586	8.478	597.30591	[M-H]-	Negative_NH4HCO3	11.276	11.602	11.52	11.952	11.352	11.578	12.431	12.514	13.489	12.828	12.214	11.647	11.596	11.356	12.204	12.234	11.428	12.265
LPI 18:2	Lipid	Glycerophospholipid (lysophosphatidylinositiol)	HMDB0240597	C27H49O12P	SAHCQBPGXQFTRA-MUTGBQBKSA-N			CHEBI:133077	C03819	Meta_584	8.249	595.29004	[M-H]-	Negative_NH4HCO3	14.669	14.7	14.734	15.044	14.817	14.793	15.09	14.909	16.096	15.554	14.441	14.427	14.222	13.5	14.567	14.309	13.469	14.064
LPI 20:3	Lipid	Glycerophospholipid (lysophosphatidylinositiol)							C03819	Meta_596	8.375	621.3056	[M-H]-	Negative_NH4HCO3	11.748	12.114	12.369	12.607	11.829	12.129	13.465	13.067	14.264	13.77	13.126	12.712	12.933	11.861	13.22	12.829	11.593	12.518
LPI 20:4	Lipid	Glycerophospholipid (lysophosphatidylinositiol)	HMDB0061690	C29H49O12P	LXUGKKVCSTYZFK-HYNUQJCBSA-N			CHEBI:83053	C03819	Meta_595	8.172	619.29016	[M-H]-	Negative_NH4HCO3	12.379	12.419	12.215	12.486	11.947	12.012	13.121	12.405	13.513	13.258	12.747	12.379	12.799	11.852	12.78	12.515	11.448	12.047
LPI 22:6										Meta_599	8.22	643.29028	[M-H]-	Negative_NH4HCO3	11.223	11.45	11.539	11.831	11.362	11.141	12.319	11.421	13.103	12.59	12.057	11.367	11.937	10.667	11.975	11.404	10.978	10.997
Lactic Acid	Carbohydrate	Glycolysis, Gluconeogenesis, and Pyruvate Metabolism	HMDB0000190	C3H6O3	JVTAAEKCZFNVCJ-REOHCLBHSA-N		FDB003294	CHEBI:422	C00186	Meta_15	0.933	89.02319	[M-H]-	Negative_NH4HCO3	23.094	22.787	22.89	22.947	22.739	23.224	23.137	22.782	23.423	22.925	22.938	23.087	23.189	23.244	23.166	23.419	23.358	23.216
Lactoylphenylalanine	Peptide	Pseudodipeptides (N-Lactoyl-amino acids )	HMDB0062175	C12H15NO4	IIRJJZHHNGABMQ-WPRPVWTQSA-N					Meta_310	5.307	238.10672	[M+H]+	Positive	12.032	11.121	11.943	11.898	11.69	12.209	11.724	11.328	12.007	11.519	11.45	12.332	11.86	11.978	12.189	12.439	11.832	11.981
Lactoylvaline	Peptide	Pseudodipeptides (N-Lactoyl-amino acids )	HMDB0062181	C8H15NO4	IJKKTQLUXOILBQ-ZBHICJROSA-N					Meta_243	4.005	190.10696	[M+H]+	Positive	11.918	10.457	11.135	11.156	11.133	11.624	11.488	11.51	11.763	11.46	11.243	11.649	11.667	11.045	11.58	11.996	11.424	11.047
Lauroylcarnitine	Lipid	Fatty Acid Metabolism (Acyl Carnitine)	HMDB0002250	C19H38NO4	FUJLYHJROOYKRA-QGZVFWFLSA-O		FDB022928	CHEBI:77086		Meta_453	6.844	344.27924	[M+H]+	Positive	15.095	14.61	15.721	14.404	14.382	17.298	17.2	17.136	17.686	17.013	17.673	16.834	16.666	17.555	17.217	16.952	16.978	17.579
Lauroylglycine	Lipid	Fatty Acid Metabolism (Acyl glycines)	HMDB0013272	C14H27NO3	JWGGSJFIGIGFSQ-UHFFFAOYSA-N		FDB029361	CHEBI:74441		Meta_344	6.692	256.19186	[M-H]-	Negative_FA	8.13	9.001	8.838	10.664	8.074	9.954	11.481	10.98	10.702	10.138	9.333	9.309	10.952	9.314	10.282	9.51	11.38	9.751
Lauryl diethanolamide	Lipid	Endocannabinoid (N-acylethanolamine)	HMDB0032358	C16H33NO3	AOMUHOFOVNGZAN-UHFFFAOYSA-N		FDB009690			Meta_389	6.747	288.25314	[M+H]+	Positive	12.322	12.275	11.885	11.538	11.714	12.102	11.658	11.83	11.791	11.775	12.216	11.896	12.335	12.486	12.506	12.331	11.876	12.616
Lauryl diethanolamine	Lipid	Endocannabinoid (N-acylethanolamine)								Meta_368	6.723	274.27356	[M+H]+	Positive	19.19	19.188	18.765	18.891	19.043	18.418	18.82	18.233	18.944	18.716	18.445	18.518	18.615	19.008	18.885	18.935	18.486	19.474
Lauryl sulfate										Meta_359	7.908	265.14764	[M-H]-	Negative_NH4HCO3	15.203	14.802	14.969	17.299	15.497	15.004	14.987	14.219	14.787	14.556	14.839	14.645	14.934	14.798	14.956	14.478	15.13	14.998
Leu-Leu-Tyr	Peptide	Small peptide	HMDB0304804	C21H33N3O5	UCNNZELZXFXXJQ-BZSNNMDCSA-N		FDB098391	CHEBI:6415		Meta_480	0.94	408.00732	[M+H]+	Positive	13.191	13.37	13.553	13.095	13.335	13.35	13.266	12.906	13.67	13.659	13.712	13.899	13.768	13.804	13.821	13.825	13.635	13.22
Linoleic Acid (C18:2n6)	Lipid	Long Chain Fatty Acid	HMDB0000673	C18H32O2	OYHQOLUKZRVURQ-HZJYTTRNSA-N		FDB006287	CHEBI:17351	C01595	Meta_378	8.292	279.23279	[M-H]-	Negative_NH4HCO3	24.31	24.456	24.466	24.43	24.28	24.27	23.698	23.64	24.049	23.768	23.47	23.462	23.301	23.116	23.631	23.185	22.853	23.516
Linoleoyl ethanolamide	Lipid	Endocannabinoid (N-acylethanolamine)	HMDB0012252	C20H37NO2	KQXDGUVSAAQARU-HZJYTTRNSA-N		FDB028893	CHEBI:64032		Meta_437	7.126	324.2897	[M+H]+	Positive	11.777	11.745	11.856	11.717	10.783	11.14	11.441	10.881	11.238	9.963	10.836	10.082	10.379	10.232	11.172	11.395	10.861	10.824
Linoleylcarnitine	Lipid	Fatty Acid Metabolism (Acyl Carnitine)	HMDB0006469	C25H46NO4	MJLXQSQYKZWZCB-DQFWFXSYSA-O		FDB023928	CHEBI:84098		Meta_488	7.484	424.34219	[M+H]+	Positive	17.179	18.298	18.063	18.381	17.21	17.039	15.545	16.182	15.271	15.526	15.52	15.926	15.276	15.315	15.656	15.063	15.707	15.278
Lumichrome	Xenobiotics	Natural Product/Food/Plant	HMDB0254199	C12H10N4O2	ZJTJUVIJVLLGSP-UHFFFAOYSA-N	DB04345		CHEBI:17781	C01727	Meta_322	5.555	243.08734	[M+H]+	Positive	12.755	12.774	12.392	12.08	12.451	12.489	12.545	12.362	12.171	12.425	12.317	12.428	12.568	13.303	12.85	13.093	12.592	13.469
Maleic Acid (C4:1-DC)	Lipid	Fatty Acid, Dicarboxylate	HMDB0000176	C4H4O4	VZCYOOQTPOCHFL-UPHRSURJSA-N	DB04299	FDB008113	CHEBI:18300	C01384	Meta_49	1.03	115.00286	[M-H]-	Negative_FA	15.21	14.843	15.469	15.194	15.285	15.356	14.715	15.136	14.956	15.28	15.19	15.467	14.813	14.063	14.32	14.309	15.118	14.146
Malic Acid	Carbohydrate	Citrate cycle (TCA cycle)	HMDB0000156	C4H6O5	BJEPYKJPYRNKOW-REOHCLBHSA-N		FDB012047	CHEBI:30797	C00149	Meta_112	0.825	133.01323	[M-H]-	Negative_NH4HCO3	19.388	19.413	20.004	19.502	19.478	19.677	18.809	19.109	19.034	19.354	19.132	19.739	19.107	18.011	18.593	18.483	19.403	18.011
Malonic Acid (C3-DC)	Lipid	Fatty Acid, Dicarboxylate	HMDB0000691	C3H4O4	OFOBLEOULBTSOW-UHFFFAOYSA-N	DB02175	FDB008117	CHEBI:30794		Meta_32	0.989	103.00299	[M-H]-	Negative_FA	14.644	14.411	14.122	14.002	13.914	14.472	14.41	14.822	14.291	14.24	15.137	14.786	15.4	15.978	14.951	15.453	15.178	14.936
Mannitol/Sorbitol	Carbohydrate	Polysaccharides and Oligosaccharides	HMDB0000247	C6H14O6	FBPFZTCFMRRESA-JGWLITMVSA-N	DB01638	FDB011676	CHEBI:17924	C00794	Meta_215	0.956	181.07132	[M-H]-	Negative_NH4HCO3	11.475	11.369	11.71	11.529	11.343	12.435	11.569	11.212	11.708	11.61	11.692	11.456	12.255	12.279	11.799	12.193	11.407	11.227
Mannose	Carbohydrate	Polysaccharides and Oligosaccharides	HMDB0000169	C6H12O6	WQZGKKKJIJFFOK-PQMKYFCFSA-N		FDB001202	CHEBI:28729		Meta_213	0.919	179.05595	[M-H]-	Negative_FA	17.395	17.304	17.527	16.88	17.597	17.452	17.323	16.908	17.397	17.117	17.618	17.346	17.407	17.528	17.338	17.613	17.417	17.313
Mestranol	Xenobiotics	Drug	HMDB0015446	C21H26O2	IMSSROKUHAOUJS-MJCUULBUSA-N	DB01357		CHEBI:6784		Meta_419	8.024	309.17383	[M-H]-	Negative_NH4HCO3	12.076	11.209	11.4	11.649	12.595	11.912	11.92	10.764	11.35	11.156	11.362	10.792	11.421	11.078	11.206	11.05	11.982	12.673
Methylhistamine	Amino Acid	Histidine Metabolism	HMDB0000898	C6H11N3	FHQDWPCFSJMNCT-UHFFFAOYSA-N		FDB022306	CHEBI:29009	C05127	Meta_85	0.84	126.10264	[M+H]+	Positive	17.173	17.478	16.895	17.22	16.872	16.935	16.448	17.855	18.235	18.339	17.476	18.449	18.515	18.748	18.596	18.603	17.815	19.076
Methylimidazoleacetic acid	Amino Acid	Histidine Metabolism	HMDB0002820	C6H8N2O2	ZHCKPJGJQOPTLB-UHFFFAOYSA-N		FDB023069	CHEBI:1606	C05828	Meta_125	0.937	141.06567	[M+H]+	Positive	14.72	14.101	14.821	14.499	14.635	14.919	14.423	14.896	14.812	15.091	14.603	14.837	14.983	15.519	14.538	14.933	14.608	15.312
Methylmalonylcarnitine	Lipid	Fatty Acid Metabolism (Acyl Carnitine)	HMDB0062735	C11H21NO5	UEFRDQSMQXDWTO-YGPZHTELSA-N			CHEBI:84842		Meta_356	1.1	262.12796	[M+H]+	Positive	14.589	12.976	14.537	14.768	13.292	14.223	14.192	14.217	13.381	14.181	14.373	14.203	15.222	14.34	13.579	15.411	15.162	14.742
Methylsuccinic Acid	Amino Acid	Leucine, Isoleucine and Valine Metabolism	HMDB0001844	C5H8O4	WXUAQHNMJWJLTG-VKHMYHEASA-N		FDB022704	CHEBI:91316		Meta_97	0.997	131.03386	[M-H]-	Negative_NH4HCO3	13.451	12.645	12.554	13.243	12.939	13.482	12.823	13.121	13.805	13.816	13.626	12.437	13.813	13.595	13.64	13.627	13.303	12.653
Metoprolol acid	Xenobiotics	Drug	HMDB0254682	C14H21NO4	PUQIRTNPJRFRCZ-UHFFFAOYSA-N			CHEBI:83478		Meta_361	3.795	268.15182	[M+H]+	Positive	9.967	10.969	11.085	9.616	9.779	10.472	8.982	9.879	8.913	10.36	9.678	11.978	14.288	14.443	14.073	15.11	15.916	14.629
Monoerucin	Xenobiotics	Natural Product/Food/Plant								Meta_410	8.199	303.30466	[M+H]+	Positive	9.838	9.991	9.36	8.901	8.233	9.487	11.267	10.231	10.461	10.482	8.209	10.255	11.65	9.341	11.794	8.716	10.337	10.201
Monoolein	Xenobiotics	Natural Product/Food/Plant	HMDB0011567	C21H40O4	RZRNAYUHWVFMIP-QJRAZLAKSA-N		FDB028280	CHEBI:75757		Meta_450	6.662	339.30072	[M+H]+	Positive	13.07	13.119	13.207	13.111	13.153	13.034	13.481	13.066	13.456	13.337	13.307	13.13	13.364	13.466	13.196	13.526	13.255	13.754
Myo-Inositol	Lipid	Inositol Metabolism	HMDB0000211	C6H12O6	CDAISMWEOUEBRE-GPIVLXJGSA-N	DB13178	FDB010547	CHEBI:17268	C00137	Meta_291	0.948	225.06104	[M-H]-	Negative_NH4HCO3	14.219	13.556	13.817	13.289	14.186	13.945	14.138	13.385	14.951	14.844	14.308	14.159	14.194	14.469	13.532	14.863	13.935	14.828
Myristic Acid (C14:0)	Lipid	Long Chain Fatty Acid	HMDB0000806	C14H28O2	TUNFSRHWOTWDNC-UHFFFAOYSA-N	DB08231	FDB031009	CHEBI:28875	C06424	Meta_298	8.102	227.20117	[M-H]-	Negative_NH4HCO3	20.09	20.343	19.915	20.656	19.739	19.766	22.374	22.791	22.813	22.451	21.892	21.915	22.348	21.56	22.855	22.204	21.659	22.343
Myristoleic Acid (C14:1n5)	Lipid	Long Chain Fatty Acid	HMDB0002000	C14H26O2	YWWVWXASSLXJHU-WAYWQWQTSA-N		FDB012633	CHEBI:27781		Meta_293	7.904	225.18547	[M-H]-	Negative_NH4HCO3	17.669	17.584	17.308	18.306	16.778	16.689	19.03	19.76	19.354	19.339	19.256	19.051	18.941	19.111	20.739	19.066	19.217	19.9
Myristoylcarnitine	Lipid	Fatty Acid Metabolism (Acyl Carnitine)	HMDB0005066	C21H42NO4	PSHXNVGSVNEJBD-LJQANCHMSA-O		FDB023615	CHEBI:84634		Meta_458	7.287	372.31036	[M+H]+	Positive	16.841	17.015	16.282	17.083	16.567	16.072	17.924	18.768	18.525	18.496	18.219	17.983	17.403	17.602	17.766	17.475	17.175	18.031
N,N,N-Trimethyl-5-Aminovalerate	Amino Acid	Lysine Metabolism	HMDB0240732	C8H17NO2	CDLVFVFTRQPQFU-UHFFFAOYSA-N			CHEBI:145234		Meta_165	0.992	160.13292	[M+H]+	Positive	20.631	19.815	20.597	20.535	21.036	20.669	20.052	20.006	20.117	20.279	20.198	20.294	20.221	20.861	20.248	20.152	19.91	20.258
N,N-Dimethyl-Proline-Proline Betaine	Amino Acid	Urea cycle; Arginine and Proline Metabolism								Meta_317	1.215	241.15407	[M+H]+	Positive	15.666	15.828	15.684	15.692	15.555	15.69	15.789	15.949	16.09	15.996	16.052	15.9	16.056	16.374	16.136	16.074	16.13	15.737
N,N-Dimethyldodecylamine N-Oxide	Xenobiotics	Natural Product/Food/Plant								Meta_306	6.785	230.2476	[M+H]+	Positive	17.156	17.164	16.722	16.811	16.843	16.55	16.819	16.384	16.842	16.842	16.615	16.344	16.758	16.972	16.881	16.761	16.571	17.187
N-Acetyl-L-Aspartic Acid	Amino Acid	Alanine, Aspartate and Glutamate Metabolism	HMDB0000812	C6H9NO5	OTCCIMWXFLJLIA-BYPYZUCNSA-N		FDB022260	CHEBI:21547	C01042	Meta_199	0.827	174.03963	[M-H]-	Negative_NH4HCO3	12.112	12.531	12.737	12.683	12.778	12.528	12.853	13.171	12.664	12.334	12.819	13.971	13.43	13.167	12.454	12.922	13.154	12.046
N-Acetyl-L-Tyrosine	Amino Acid	Tyrosine Metabolism	HMDB0000866	C11H13NO4	CAHKINHBCWCHCF-JTQLQIEISA-N	DB11102	FDB022288	CHEBI:21563		Meta_288	1.494	222.07635	[M-H]-	Negative_NH4HCO3	11.107	10.83	10.946	11.48	11.409	10.97	12.06	11.064	11.767	10.789	10.659	10.752	11.727	10.306	10.315	12.501	12.027	10.874
N-Acetylarginine	Amino Acid	Urea cycle; Arginine and Proline Metabolism	HMDB0004620	C8H16N4O3	SNEIUMQYRCDYCH-LURJTMIESA-N	DB01985	FDB023383	CHEBI:40521		Meta_281	0.993	217.12953	[M+H]+	Positive	11.158	11.408	11.088	10.92	11.097	11.333	9.656	8.215	9.856	10.223	9.522	9.947	10.246	9.258	10.678	10.964	10.771	9.598
N-Acetylcitrulline	Amino Acid	Urea cycle; Arginine and Proline Metabolism	HMDB0000856	C8H15N3O4	WMQMIOYQXNRROC-LURJTMIESA-N	DB02368	FDB031018	CHEBI:49002	C15532	Meta_282	1.136	218.11343	[M+H]+	Positive	11.654	11.754	11.7	10.371	11.77	11.423	11.992	11.467	11.054	10.01	11.529	11.8	10.679	11.788	12.553	12.733	11.461	11.061
N-Acetylglucosamine	Carbohydrate	Amino sugar and Nucleotide sugar Metabolism	HMDB0000215	C8H15NO6	OVRNDRQMDRJTHS-RTRLPJTCSA-N		FDB008032	CHEBI:506227	C00140	Meta_343	0.953	256.05927	[M+Cl]-	Negative_FA	13.76	13.575	13.787	13.795	13.634	13.564	13.961	14.695	14.035	14.091	14.264	14.155	13.934	14.011	13.992	13.665	13.683	14.512
N-Acetylglutamate	Amino Acid	Alanine, Aspartate and Glutamate Metabolism	HMDB0001138	C7H11NO5	RFMMMVDNIPUKGG-YFKPBYRVSA-N	DB04075	FDB031019	CHEBI:17533	C00624	Meta_240	1.207	190.07066	[M+H]+	Positive	13.601	13.241	13.226	12.339	13.389	13.517	11.772	12.741	12.166	12.513	12.957	13.161	12.751	11.699	12.551	13.151	12.617	11.282
N-Acetylglutamine	Amino Acid	Alanine, Aspartate and Glutamate Metabolism	HMDB0006029	C7H12N2O4	KSMRODHGGIIXDV-YFKPBYRVSA-N	DB04167	FDB023808	CHEBI:21553		Meta_233	1.028	189.08656	[M+H]+	Positive	13.681	13.214	14.448	13.731	14.401	14.043	13.163	12.453	13.45	13.202	13.119	13.371	13.42	12.596	12.411	13.665	13.447	13.264
N-Acetylglycine	Amino Acid	Glycine, Serine and Threonine Metabolism	HMDB0000532	C4H7NO3	OKJIRPAQVSHGFK-UHFFFAOYSA-N	DB02713	FDB022100	CHEBI:40410		Meta_65	1.069	118.05016	[M+H]+	Positive	16.379	15.999	15.749	15.742	16.05	15.315	16.242	16.664	16.677	17.066	17.232	16.925	14.966	17.096	16.033	15.637	16.474	16.055
N-Acetylhistidine	Amino Acid	Histidine Metabolism	HMDB0032055	C8H11N3O3	KBOJOGQFRVVWBH-ZETCQYMHSA-N		FDB008762	CHEBI:16437		Meta_251	0.95	196.0743	[M-H]-	Negative_FA	12.607	12.573	12.756	12.059	12.849	13.013	12.625	12.208	12.827	11.774	12.528	12.708	13.113	13.336	12.892	12.73	13.03	13.177
N-Acetylisoleucine	Amino Acid	Leucine, Isoleucine and Valine Metabolism	HMDB0061684	C8H15NO3	JDTWZSUNGHMMJM-FSPLSTOPSA-N			CHEBI:21555		Meta_195	3.175	172.09702	[M-H]-	Negative_NH4HCO3	10.86	9.816	10.799	9.95	10.364	10.39	8.716	8.836	8.859	9.064	8.415	9.406	8.711	7.911	8.527	9.627	6.344	6.21
N-Acetylleucine	Amino Acid	Leucine, Isoleucine and Valine Metabolism	HMDB0011756	C8H15NO3	WXNXCEHXYPACJF-ZETCQYMHSA-N		FDB028426	CHEBI:17786		Meta_194	3.416	172.09689	[M-H]-	Negative_NH4HCO3	12.63	12.2	13.45	12.967	13.42	13.336	11.566	11.589	11.618	11.254	11.337	12.394	12.314	11.634	11.546	12.474	12.348	10.967
N-Acetylmethionine	Amino Acid	Methionine, Cysteine, SAM and Taurine Metabolism	HMDB0011745	C7H13NO3S	XUYPXLNMDZIRQH-LURJTMIESA-N	DB01646	FDB001089	CHEBI:21557		Meta_239	1.761	190.05339	[M-H]-	Negative_NH4HCO3	8.867	10.346	11.84	11.742	12.006	11.42	10.977	11.057	11.738	10.499	11.6	12.352	12.377	11.758	11.395	11.888	11.676	11.058
N-Acetylneuraminic Acid	Carbohydrate	Amino sugar and Nucleotide sugar Metabolism	HMDB0000230	C11H19NO9	SQVRNKJHWKZAKO-PFQGKNLYSA-N	DB04265		CHEBI:45744		Meta_417	0.876	308.09845	[M-H]-	Negative_NH4HCO3	8.629	9.646	9.305	9.552	8.795	8.604	9.157	9.451	9.812	9.599	8.653	9.591	9.812	8.924	9.349	9.662	9.576	8.309
N-Acetylphenylalanine	Amino Acid	Phenylalanine Metabolism	HMDB0000512	C11H13NO3	CBQJSKKFNMDLON-JTQLQIEISA-N		FDB022084	CHEBI:16259	C03519	Meta_268	5.086	206.08221	[M-H]-	Negative_FA	14.707	14.639	14.962	14.539	15.001	15.198	14.37	14.358	14.187	13.902	14.011	14.77	15.039	15.254	15.158	15.97	14.907	14.965
N-Acetylthreonine	Amino Acid	Glycine, Serine and Threonine Metabolism	HMDB0062557	C6H11NO4	PEDXUVCGOLSNLQ-WUJLRWPWSA-N			CHEBI:45826		Meta_172	1.222	162.07594	[M+H]+	Positive	14.856	14.327	14.462	14.299	14.723	14.376	14.456	14.824	15.899	14.768	14.635	14.892	14.215	14.534	14.113	13.866	14.573	14.497
N-Acetyltryptophan	Amino Acid	Tryptophan Metabolism	HMDB0013713	C13H14N2O3	DZTHIGRZJZPRDV-LBPRGKRZSA-N			CHEBI:74640		Meta_327	5.168	245.09337	[M-H]-	Negative_FA	15.693	15.659	15.095	14.666	15.509	15.758	15.047	15.214	15.207	15.028	15.147	15.721	14.763	15.318	14.611	14.679	14.542	14.605
N-Acetylvaline	Amino Acid	Leucine, Isoleucine and Valine Metabolism	HMDB0011757	C7H13NO3	IHYJTAOFMMMOPX-LURJTMIESA-N		FDB028427	CHEBI:21565		Meta_156	1.931	158.08195	[M-H]-	Negative_FA	12.302	12.357	12.241	11.703	11.817	12.163	12.893	14.321	14.096	15.276	14.002	15.585	13.123	14.246	14.135	14.031	15.14	13.865
N-Alpha-Acetylornithine	Amino Acid	Urea cycle; Arginine and Proline Metabolism	HMDB0003357	C7H14N2O3	JRLGPAXAGHMNOL-LURJTMIESA-N		FDB023152	CHEBI:16543	C00437	Meta_202	0.968	175.1076	[M+H]+	Positive	14.743	15.027	14.992	14.538	14.971	15.017	10.354	10.501	10.586	9.754	10.212	10.857	10.914	10.644	11.157	12.073	11.208	12.404
N-Formylmethionine	Amino Acid	Methionine, Cysteine, SAM and Taurine Metabolism	HMDB0001015	C6H11NO3S	PYUSHNKNPOHWEZ-YFKPBYRVSA-N	DB04464	FDB022372	CHEBI:16552	C03145	Meta_205	1.4	176.03781	[M-H]-	Negative_NH4HCO3	13.084	12.548	12.548	13.118	13.565	13.876	12.267	13.064	12.112	12.524	12.388	12.727	12.75	12.067	11.582	12.106	11.773	11.702
N-Linoleoyl Tyrosine	Lipid	Fatty Acid Metabolism (Fatty amides)	HMDB0241987	C27H41NO4	KKUHRHHCDFHCIB-UHFFFAOYSA-N					Meta_505	7.124	444.30878	[M+H]+	Positive	10.702	11.813	10.807	10.635	11.211	11.785	11.443	11.278	11.236	11.101	11.254	11.553	12.415	12.006	11.124	11.803	11.657	11.89
N-Methylproline	Amino Acid	Urea cycle; Arginine and Proline Metabolism	HMDB0094696	C6H11NO2	CWLQUGTUXBXTLF-YFKPBYRVSA-N			CHEBI:90344		Meta_95	0.843	130.08624	[M+H]+	Positive	18.186	18.104	18.351	18	18.422	18.471	18.674	18.955	18.84	18.806	18.528	18.821	19.067	18.91	18.505	18.986	18.687	19.057
N-Palmitoyl Leucine	Lipid	Fatty Acid Metabolism (Fatty amides)	HMDB0241928	C22H43NO3	UEWVQOCQZFYTBW-UHFFFAOYSA-N					Meta_457	7.621	370.3316	[M+H]+	Positive	11.934	10.434	11.683	12.473	11.695	11.242	11.423	11.836	12.456	11.765	11.314	10.871	10.819	10.299	11.294	10.669	10.065	9.954
N-Palmitoyl Lysine	Lipid	Fatty Acid Metabolism (Fatty amides)	HMDB0241929	C22H44N2O3	OLDGKSQBWGEFNM-UHFFFAOYSA-N					Meta_467	7.692	385.34323	[M+H]+	Positive	12.467	11.212	7.821	12.97	12.024	11.808	12.968	13.589	14.432	13.879	11.934	12.559	11.936	11.236	11.267	11.542	8.162	10.826
N1-Methyladenosine	Nucleotide	Purine Metabolism, Adenine containing	HMDB0003331	C11H15N5O4	GFYLSDSUCHVORB-IOSLPCCCSA-N		FDB021791	CHEBI:16020		Meta_380	0.978	282.11963	[M+H]+	Positive	11.572	11.758	11.758	11.14	10.568	11.419	11.779	12.185	12.285	12.643	11.943	11.833	12.291	11.925	11.895	12.688	12.26	12.728
N1/N8-Acetylspermidine	Amino Acid	Polyamine Metabolism	HMDB0001276	C9H21N3O	MQTAVJHICJWXBR-UHFFFAOYSA-N		FDB022530	CHEBI:17927		Meta_231	0.893	188.17552	[M+H]+	Positive	12.897	12.834	11.888	11.573	10.726	12.45	11.756	11.011	11.065	11.673	11.312	13.072	13.434	13.893	13.387	13.171	13.131	13.601
N2,N2-Dimethylguanosine	Nucleotide	Purine Metabolism, Guanine containing	HMDB0004824	C12H17N5O5	RSPURTUNRHNVGF-IOSLPCCCSA-N		FDB023432	CHEBI:19289		Meta_426	1.863	312.12848	[M+H]+	Positive	13.18	12.622	12.928	12.654	12.921	12.477	12.818	12.266	12.676	12.184	12.504	12.05	12.822	12.182	12.174	13.11	13.04	12.751
N6,N6,N6-Trimethyllysine	Amino Acid	Lysine Metabolism	HMDB0001325	C9H20N2O2	MXNRLFUSFKVQSK-QMMMGPOBSA-N		FDB022556	CHEBI:17311	C03793	Meta_237	0.87	189.15948	[M+H]+	Positive	15.642	15.817	15.507	16.316	15.811	15.686	15.717	15.839	15.931	15.619	15.924	15.658	15.754	16.588	16.15	16.053	16.236	16.076
N6,N6-Dimethyllysine	Amino Acid	Lysine Metabolism	HMDB0013287	C8H18N2O2	XXEWFEBMSGLYBY-UHFFFAOYSA-N		FDB029364	CHEBI:172425	C05545	Meta_204	0.861	175.14403	[M+H]+	Positive	12.43	12.334	12.636	12.356	12.358	12.383	12.022	12.056	12.574	11.849	12.532	12.769	12.966	12.771	13.025	12.929	12.593	13.243
N6-Acetyllysine	Amino Acid	Lysine Metabolism	HMDB0000206	C8H16N2O3	DTERQYGMUDWYAZ-ZETCQYMHSA-N		FDB000476	CHEBI:17752	C02727	Meta_236	1.006	189.12315	[M+H]+	Positive	13.686	14.262	14.029	13.66	14.096	14.168	13.597	13.811	13.522	13.751	13.829	13.831	14.026	14.188	14.074	14.136	14.121	14.079
N6-Methyllysine	Amino Acid	Lysine Metabolism	HMDB0002038	C7H16N2O2	PQNASZJZHFPQLE-LURJTMIESA-N	DB01714	FDB022812	CHEBI:17604		Meta_170	0.854	161.12842	[M+H]+	Positive	15.218	15.706	15.173	15.111	15.144	15.425	13.848	14.057	14.246	14.054	14.057	14.234	14.685	15.028	14.739	15.058	14.838	15.001
N6-Succinyladenosine	Nucleotide	Purine Metabolism, Adenine containing	HMDB0000912	C14H17N5O8	VKGZCEJTCKHMRL-VWJPMABRSA-N		FDB022314	CHEBI:71169		Meta_465	1.917	384.11505	[M+H]+	Positive	11.523	13.165	12.686	11.723	12.016	11.673	12.126	11.725	12.725	12.183	13.641	12.115	11.912	12.038	11.719	13.217	12.059	12.627
N6-Threonylcarbamoyladenosine	Nucleotide	Purine Metabolism, Adenine containing	HMDB0041623	C15H21N7O7	UNUYMBPXEFMLNW-OIPCWADOSA-N					Meta_483	3.328	413.14099	[M+H]+	Positive	11.657	11.679	11.515	11.419	11.233	11.637	11.719	11.95	11.795	11.538	11.756	12.011	11.715	12.384	11.614	11.838	11.767	12.294
NAGlySer 15:0/17:0	Lipid	N-acyl glycine serine								Meta_600	10.088	653.51648	[M-H]-	Negative_NH4HCO3	11.58	12.817	9.895	8.774	13.011	12.465	11.162	12.338	12.654	11.332	13.077	12.429	11.873	12.195	11.763	12.863	12.121	13.172
Nicotinamide	Cofactors and Vitamins	Nicotinate and Nicotinamide Metabolism	HMDB0001406	C6H6N2O	DFPAKSUCGFBDDF-UHFFFAOYSA-N	DB02701	FDB012485	CHEBI:17154	C00153	Meta_80	1.115	123.05531	[M+H]+	Positive	17.794	17.637	18.029	19.113	18.345	18.238	17.808	18.214	18.367	18.484	18.444	18.639	19.049	19.185	19.357	18.193	18.624	19.023
Nonanoic Acid (C9:0)	Lipid	Medium Chain Fatty Acid	HMDB0000847	C9H18O2	FBUKVWPVBMHYJY-UHFFFAOYSA-N		FDB003306	CHEBI:29019		Meta_153	7.372	157.12242	[M-H]-	Negative_NH4HCO3	17.453	17.714	17.648	17.465	17.592	17.617	17.433	17.293	17.486	17.345	17.646	17.559	17.811	17.985	17.854	17.693	17.958	17.791
OMEGA-HYDROXYDODECANOIC ACID	Lipid	Fatty Acid, Monohydroxy	HMDB0002059	C12H24O3	ZDHCZVWCTKTBRY-UHFFFAOYSA-N	DB03704	FDB022822	CHEBI:39567		Meta_279	6.608	215.16547	[M-H]-	Negative_FA	15.011	15.082	14.91	15.985	14.725	14.29	14.65	15.964	14.577	15.235	14.892	14.976	14.584	14.66	15.992	14.317	14.441	15.463
Octadecadienedioate (C18:2-DC)	Lipid	Fatty Acid, Dicarboxylate	HMDB0000782	C18H34O4	BNJOQKFENDDGSC-UHFFFAOYSA-N		FDB022239	CHEBI:133086		Meta_420	6.656	309.20767	[M-H]-	Negative_FA	14.077	14.376	14.379	14.474	13.747	13.762	13.838	14.355	13.88	13.571	13.401	13.906	14.255	13.395	13.78	13.569	13.565	13.757
Octadecanedioate (C18-DC)	Lipid	Fatty Acid, Dicarboxylate	HMDB0000782	C18H34O4	BNJOQKFENDDGSC-UHFFFAOYSA-N		FDB022239	CHEBI:133086		Meta_429	6.89	313.23856	[M-H]-	Negative_FA	13.441	13.384	13.567	13.554	13.448	13.144	14.629	15.054	14.984	14.46	14.491	14.569	14.797	13.827	13.974	13.985	13.768	13.861
Octadecenedioate (C18:1-DC)	Lipid	Fatty Acid, Dicarboxylate	HMDB0304442	C18H32O4	YDPSQMGOAILWPE-FYWRMAATSA-N		FDB031068			Meta_424	6.763	311.22327	[M-H]-	Negative_FA	17.869	17.413	18.35	17.664	17.558	17.744	14.892	15.534	15.012	14.739	15.036	15.197	14.945	14.667	14.95	14.326	14.542	14.59
Octanoic Acid (C8:0)	Lipid	Medium Chain Fatty Acid	HMDB0000482	C8H16O2	WWZKQHOCKIZLMA-UHFFFAOYSA-N	DB04519	FDB003336	CHEBI:28837	C06423	Meta_126	7.125	143.10661	[M-H]-	Negative_NH4HCO3	14.511	14.398	14.412	14.699	14.556	14.315	14.645	14.567	14.648	14.631	14.653	14.477	15.376	14.346	14.741	15.09	15.571	14.827
Octanoylcarnitine	Lipid	Fatty Acid Metabolism (Acyl Carnitine)	HMDB0000791	C15H30NO4	CXTATJFJDMJMIY-CYBMUJFWSA-O		FDB022246	CHEBI:18102		Meta_388	6.039	288.21664	[M+H]+	Positive	13.43	14.071	13.223	14.127	13.285	13.541	13.784	14.707	13.123	14.027	13.787	13.937	13.674	13.941	13.898	13.462	13.672	12.942
Octanoylglycine	Lipid	Fatty Acid Metabolism (Acyl glycines)	HMDB0000832	C10H19NO3	SAVLIIGUQOSOEP-UHFFFAOYSA-N		FDB022273	CHEBI:74099		Meta_256	6.01	200.12863	[M-H]-	Negative_FA	15.138	15.18	15.478	15.078	15.282	15.134	16.198	16.36	15.777	15.843	16.108	16.926	16.226	16.676	16.624	16.106	16.782	16.16
Octenoylcarnitine	Lipid	Fatty Acid Metabolism (Acyl Carnitine)								Meta_387	5.796	286.20099	[M+H]+	Positive	11.858	12.389	11.919	12.09	12.012	12.147	13.286	13.698	12.337	13.299	12.641	13.195	12.313	12.953	12.346	12.165	12.523	12.377
Oleic Acid (C18:1)	Lipid	Long Chain Fatty Acid	HMDB0000207	C18H34O2	ZQPPMHVWECSIRJ-KTKRTIGZSA-N		FDB012858	CHEBI:16196	C00712	Meta_379	8.534	281.24847	[M-H]-	Negative_NH4HCO3	24.065	24.101	24.225	24.221	23.857	23.994	23.82	23.76	24.296	23.866	23.746	23.763	23.526	23.304	24.277	23.461	23.005	23.689
Oleoyl ethanolamide	Lipid	Endocannabinoid (N-acylethanolamine)	HMDB0002088	C20H39NO2	BOWVQLFMWHZBEF-KTKRTIGZSA-N		FDB022839	CHEBI:71466		Meta_440	7.368	326.30508	[M+H]+	Positive	12.693	12.617	12.566	12.93	12.275	12.454	13.188	13.557	13.554	13.422	13.579	12.966	12.962	13.643	13.686	13.056	12.669	13.281
Oleoylcarnitine	Lipid	Fatty Acid Metabolism (Acyl Carnitine)	HMDB0005065	C25H48NO4	IPOLTUVFXFHAHI-WHIOSMTNSA-O		FDB023614	CHEBI:84651		Meta_490	7.858	426.34863	[M+H-H2O]+	Positive	17.767	17.807	18.084	17.368	16.897	16.641	17.041	12.018	17.964	17.631	17.625	16.539	16.651	17.096	17.159	17.098	17.424	18.775
Ophthalmate	Peptide	Small peptide	HMDB0005765	C11H19N3O6	JCMUOFQHZLPHQP-BQBZGAKWSA-N		FDB023755	CHEBI:84058		Meta_391	1.144	290.13477	[M+H]+	Positive	13.217	11.114	14.201	13.574	12.177	10.331	11.29	11.795	11.659	12	9.936	12.297	11.368	10.705	11.632	12.404	11.98	11.934
Oxalic Acid	Cofactors and Vitamins	Ascorbate and Aldarate Metabolism	HMDB0002329	C2H2O4	MUBZPKHOEPUJKR-UHFFFAOYSA-N	DB03902	FDB031074	CHEBI:16995	C00209	Meta_14	0.828	88.98689	[M-H]-	Negative_NH4HCO3	14.348	14.838	14.427	14.534	14.379	14.439	14.38	14.419	14.344	14.174	14.236	14.87	15.032	15.749	15.198	15.252	15.539	15.136
Oxodecanoylcarnitine (C10:1-O)	Lipid	Fatty Acid Metabolism (Acyl Carnitine)	HMDB0241138	C17H31NO5	WEIQMTCVGQFAIN-UHFFFAOYSA-N					Meta_443	5.888	330.22723	[M+H]+	Positive	9.974	10.532	8.819	9.714	9.501	9.813	10.672	11.549	10.624	10.681	10.718	11.261	10.167	10.749	9.521	7.913	8.761	10.468
Oxoglutaric Acid	Carbohydrate	Citrate cycle (TCA cycle)	HMDB0000208	C5H6O5	KPGXRSRHYNQIFN-UHFFFAOYSA-N	DB08845	FDB003361	CHEBI:30915	C00026	Meta_132	0.828	145.01324	[M-H]-	Negative_NH4HCO3	18.598	18.535	18.804	18.267	18.675	18.695	17.857	17.824	17.973	18.054	18.008	17.962	16.929	16.121	16.751	16.698	17.35	16.852
Oxotetradecenoylcarnitine (C14:2-O)	Lipid	Fatty Acid Metabolism (Acyl Carnitine)	HMDB0241429	C21H39NO5	MFBXFEKPDHOWMK-UHFFFAOYSA-N					Meta_466	6.504	384.27417	[M+H]+	Positive	12.158	12.006	11.692	12.825	11.788	11.618	10.73	11.241	10.15	10.441	10.303	11.038	8.993	11.194	10.209	9.504	9.338	10.618
P-Coumaric Acid	Amino Acid	Tyrosine Metabolism	HMDB0002035	C9H8O3	NGSWKAQJJWESNS-ZZXKWVIFSA-N	DB04066	FDB002593	CHEBI:32374	C00811	Meta_177	1.222	165.05455	[M+H]+	Positive	19.36	19.3	19.306	19.059	19.607	19.342	19.775	19.52	19.654	19.339	19.665	19.139	19.961	19.35	19.485	20.089	20.015	19.818
P-Cresol Glucuronide	Amino Acid	Tyrosine Metabolism	HMDB0011686	C13H16O7	JPAUCQAJHLSMQW-XPORZQOISA-N		FDB028373	CHEBI:87986		Meta_382	4.814	283.08316	[M-H]-	Negative_FA	10.631	11.059	13.541	11.114	10.262	11.035	11.871	16.065	14.906	16.127	12.236	11.531	8.328	13.642	13.226	12.685	15.976	15.275
P-Cresol Sulfate	Xenobiotics	Benzoate Metabolism	HMDB0011635	C7H8O4S	WGNAKZGUSRVWRH-UHFFFAOYSA-N		FDB028333	CHEBI:82914		Meta_225	4.838	187.00623	[M-H]-	Negative_NH4HCO3	11.968	9.789	13.464	10.812	11.129	11.447	11.229	16.749	15.369	15.499	13.545	13.079	10.524	14.845	14.85	13.916	17.591	15.804
P-Octopamine	Xenobiotics	Natural Product/Food/Plant	HMDB0004825	C8H11NO2	QHGUCRYDKWKLMG-QMMMGPOBSA-N		FDB010584	CHEBI:44715	C04227	Meta_117	1.222	136.07559	[M+H-H2O]+	Positive	19.711	19.668	19.688	19.433	19.952	19.74	20.163	19.883	20.028	19.723	20.041	19.517	20.337	19.726	19.873	20.492	20.385	20.188
PC 30:0|PC 14:0_16:0	Lipid	Glycerophospholipid (phosphatidylcholine)	HMDB0007869	C38H76NO8P	RFVFQQWKPSOBED-PSXMRANNSA-N		FDB025061	CHEBI:75062	C00157	Meta_607	9.496	706.53839	[M+H]+	Positive	15.386	15.438	15.179	14.928	15.467	14.856	19.025	19.007	18.355	18.342	18.583	18.336	18.673	19.173	18.879	18.311	18.762	18.528
PC 31:0	Lipid	Glycerophospholipid (phosphatidylcholine)	HMDB0007935	C39H78NO8P	LLHISNQVRRYJGL-DIPNUNPCSA-N		FDB025127	CHEBI:134583	C00157	Meta_611	9.787	720.55414	[M+H]+	Positive	15.512	15.23	15.411	15.033	15.455	15.206	15.436	15.198	14.853	14.95	15.09	14.922	15.12	15.424	15.308	14.895	15.398	15.177
PC 32:0|PC 16:0_16:0	Lipid	Glycerophospholipid (phosphatidylcholine)	HMDB0000564	C40H80NO8P	KILNVBDSWZSGLL-KXQOOQHDSA-N	DB09114	FDB022121	CHEBI:72999	C00157	Meta_617	10.095	734.56989	[M+H]+	Positive	19.14	19.101	19.073	18.766	19.195	18.956	19.09	18.682	18.641	18.466	18.861	18.44	18.814	19.36	18.859	18.829	19.048	19.134
PC 32:1|PC 16:0_16:1	Lipid	Glycerophospholipid (phosphatidylcholine)	HMDB0007969	C40H78NO8P	QIBZFHLFHCIUOT-NPBIGWJUSA-N			CHEBI:74000	C00157	Meta_616	9.499	732.55383	[M+H]+	Positive	17.8	17.838	17.876	17.818	17.632	17.969	19.687	19.667	19.883	19.647	20.126	19.841	20.048	20.234	20.311	20.06	19.975	20.067
PC 32:2|PC 14:0_18:2	Lipid	Glycerophospholipid (phosphatidylcholine)	HMDB0007874	C40H76NO8P	IWXJKHSPEQSQMD-GMGFYYQASA-N			CHEBI:86094	C00157	Meta_614	9.068	730.53802	[M+H]+	Positive	16.26	16.277	16.383	15.997	16.304	16.565	19.126	19.394	19.277	18.913	18.987	19.093	19.164	19.062	19.266	18.921	19.159	18.839
PC 32:3	Lipid	Glycerophospholipid (phosphatidylcholine)							C00157	Meta_612	9.031	728.51746	[M+H]+	Positive	10.311	9.759	10.421	10.537	10.313	10.858	7.96	12.432	11.359	11.301	12.522	11.469	10.639	11.436	12.258	10.48	11.909	11.286
PC 33:0	Lipid	Glycerophospholipid (phosphatidylcholine)							C00157	Meta_627	10.588	748.58508	[M+H]+	Positive	15.291	14.819	15.038	14.797	15.13	14.886	14.517	13.685	14.206	13.782	13.837	13.424	13.826	14.644	14.234	14.018	14.103	13.925
PC 33:0_2	Lipid	Glycerophospholipid (phosphatidylcholine)							C00157	Meta_626	10.348	748.58502	[M+H]+	Positive	13.307	12.699	13.065	13.04	13.065	13.002	14.231	13.854	13.925	13.466	13.756	13.873	13.874	14.486	14.343	14.101	14.226	13.886
PC 33:1	Lipid	Glycerophospholipid (phosphatidylcholine)							C00157	Meta_625	9.786	746.56958	[M+H]+	Positive	16.57	16.453	16.76	16.329	16.525	16.71	17.071	16.991	17.232	16.859	17.103	17.238	17.279	17.564	17.613	17.427	17.204	17.235
PC 33:2|PC 15:0_18:2	Lipid	Glycerophospholipid (phosphatidylcholine)	HMDB0007940	C41H78NO8P	DGBYUHHIADYUMU-UESLNCBNSA-N		FDB025132	CHEBI:133617	C00157	Meta_622	9.316	744.55438	[M+H]+	Positive	17.49	17.508	17.649	17.624	17.908	18.029	17.541	17.243	17.518	17.3	17.418	17.299	17.495	17.37	17.555	17.359	17.405	17.24
PC 34:0	Lipid	Glycerophospholipid (phosphatidylcholine)							C00157	Meta_634	11.515	762.60077	[M+H]+	Positive	18.892	18.744	18.746	18.445	18.733	18.608	18.824	17.801	18.205	18.067	18.136	17.968	18.176	18.814	18.321	18.083	18.189	18.213
PC 34:1|PC 16:0_18:1	Lipid	Glycerophospholipid (phosphatidylcholine)	HMDB0007972	C42H82NO8P	WTJKGGKOPKCXLL-VYOBOKEXSA-N		FDB030200	CHEBI:73001	C00157	Meta_633	10.079	760.58478	[M+H]+	Positive	21.549	21.544	21.758	21.391	21.567	21.553	21.792	21.572	21.968	21.685	22.082	21.854	22.076	22.482	22.312	22.16	21.973	22.349
PC 34:2|PC 16:1_18:1	Lipid	Glycerophospholipid (phosphatidylcholine)	HMDB0008005	C42H80NO8P	ZRCWDIULNHKQRD-RWGOWQMXSA-N		FDB025196	CHEBI:84811	C00157	Meta_631	9.569	758.56885	[M+H]+	Positive	22.571	22.676	22.586	22.531	22.694	22.692	22.665	22.431	22.733	22.456	22.814	22.534	22.781	22.935	22.743	22.727	22.561	22.791
PC 34:3|PC 16:1_18:2	Lipid	Glycerophospholipid (phosphatidylcholine)	HMDB0008006	C42H78NO8P	QJWDAOSZZYVBJZ-KXESGEQTSA-N			CHEBI:84567	C00157	Meta_630	9.095	756.5542	[M+H]+	Positive	18.967	19.17	19.336	18.821	19.014	19.178	19.167	19.485	19.125	18.643	19.694	19.455	19.782	19.65	19.71	19.799	19.652	19.744
PC 34:4	Lipid	Glycerophospholipid (phosphatidylcholine)							C00157	Meta_629	8.936	754.53851	[M+H]+	Positive	13.921	13.773	13.828	13.564	14.305	14.169	16.909	16.895	16.631	16.639	17.086	16.529	17.164	16.883	17.425	16.935	17.187	16.249
PC 34:5	Lipid	Glycerophospholipid (phosphatidylcholine)							C00157	Meta_628	8.637	752.5199	[M+H]+	Positive	10.843	9.961	10.674	8.707	10.615	8.444	11.554	11.965	11.633	11.757	9.568	11.282	11.674	10.481	11.983	12.121	11.905	10.455
PC 35:1	Lipid	Glycerophospholipid (phosphatidylcholine)							C00157	Meta_642	10.558	774.60065	[M+H]+	Positive	17.464	17.19	17.446	17.174	17.265	17.23	17.484	17.09	17.659	17.147	17.32	17.261	17.285	18.04	17.951	17.707	17.343	17.455
PC 35:2	Lipid	Glycerophospholipid (phosphatidylcholine)							C00157	Meta_652	9.856	794.56677	[M+Na]+	Positive	16.512	16.416	16.464	16.321	16.691	16.811	15.802	15.52	15.771	15.479	15.734	15.58	15.712	15.895	15.544	15.588	15.26	15.576
PC 35:3	Lipid	Glycerophospholipid (phosphatidylcholine)							C00157	Meta_640	9.33	770.56982	[M+H]+	Positive	15.789	15.843	15.943	15.796	15.954	16.367	15.802	15.385	15.706	15.255	15.532	15.502	15.783	15.583	15.916	15.858	15.802	15.428
PC 35:4|PC 15:0_20:4	Lipid	Glycerophospholipid (phosphatidylcholine)	HMDB0007949	C43H78NO8P	ZSWHHKKYMMYPPD-MSZSINMWSA-N		FDB025141	CHEBI:86344	C00157	Meta_638	9.168	768.55432	[M+H]+	Positive	14.368	14.189	14.446	13.988	14.159	14.595	14.426	14.162	14.298	14.281	14.854	14.282	15.109	14.965	15.336	15.042	15.252	14.294
PC 36:1|PC 18:0_18:1	Lipid	Glycerophospholipid (phosphatidylcholine)	HMDB0008038	C44H86NO8P	ATHVAWFAEPLPPQ-VRDBWYNSSA-N			CHEBI:75034	C00157	Meta_650	11.448	788.61597	[M+H]+	Positive	20.95	21.026	20.96	20.665	20.851	20.655	21.753	21.607	21.861	21.493	21.8	21.5	21.605	22.248	22.065	21.727	21.459	21.967
PC 36:2|PC 18:0_18:2	Lipid	Glycerophospholipid (phosphatidylcholine)	HMDB0008039	C44H84NO8P	FORFDCPQKJHEBF-VPUSDGANSA-N			CHEBI:84822	C00157	Meta_649	10.17	786.60077	[M+H]+	Positive	22.228	22.3	22.178	22.036	22.26	22.232	22.588	22.488	22.631	22.294	22.586	22.474	22.496	22.918	22.536	22.452	22.204	22.788
PC 36:3|PC 16:0_20:3	Lipid	Glycerophospholipid (phosphatidylcholine)	HMDB0007981	C44H82NO8P	SRIGHEHXEGELQJ-YYQUKWHJSA-N		FDB025172	CHEBI:86121	C00157	Meta_647	9.682	784.58478	[M+H]+	Positive	20.024	20.065	20.174	19.946	19.92	19.995	20.33	19.948	20.661	20.29	20.559	20.372	20.53	20.796	20.705	20.816	20.414	20.719
PC 36:4|PC 16:0_20:4	Lipid	Glycerophospholipid (phosphatidylcholine)	HMDB0007982	C44H80NO8P	IIZPXYDJLKNOIY-JXPKJXOSSA-N			CHEBI:73003	C00157	Meta_644	9.417	782.56909	[M+H]+	Positive	20.836	20.976	20.98	20.817	20.767	20.843	21.082	20.68	21.229	21.053	21.414	20.926	21.521	21.744	21.572	21.559	21.51	21.468
PC 36:4|PC 18:2_18:2	Lipid	Glycerophospholipid (phosphatidylcholine)	HMDB0008138	C44H80NO8P	FVXDQWZBHIXIEJ-LNDKUQBDSA-N	DB04372	FDB030223	CHEBI:42027	C00157	Meta_645	9.15	782.56946	[M+H]+	Positive	19.877	19.938	19.95	19.778	20.194	20.435	19.928	20.035	20.032	19.642	19.74	19.79	19.88	19.809	19.626	19.777	19.184	19.393
PC 36:5|PC 16:1_20:4	Lipid	Glycerophospholipid (phosphatidylcholine)	HMDB0008015	C44H78NO8P	DYDDZDMJSQYFGN-OIVUZXIWSA-N		FDB025206	CHEBI:84816	C00157	Meta_643	9.078	780.55365	[M+H]+	Positive	17.308	18.206	17.214	17.261	17.478	18.163	17.553	17.196	17.873	17.639	17.486	17.534	18.036	17.855	17.979	18.524	17.723	18.035
PC 37:2|PC 19:0_18:2	Lipid	Glycerophospholipid (phosphatidylcholine)	HMDB0256163	C45H86NO8P	MCZUABDVGPPWPM-UHFFFAOYSA-N				C00157	Meta_653	10.727	800.61652	[M+H]+	Positive	19.183	19.032	18.987	19.261	19.373	19.499	18.648	18.011	18.805	18.551	18.753	18.193	18.199	18.91	18.298	18.324	17.928	18.215
PC 38:2	Lipid	Glycerophospholipid (phosphatidylcholine)							C00157	Meta_660	11.651	814.63202	[M+H]+	Positive	18.801	19.001	18.665	18.711	18.728	18.847	18.713	18.287	18.624	18.555	18.269	18.299	18.48	18.919	18.096	18.435	18.294	18.707
PC 38:3|PC 18:0_20:3	Lipid	Glycerophospholipid (phosphatidylcholine)	HMDB0008047	C46H86NO8P	VGSUMLIRUGDCTF-NSMRCOLJSA-N			CHEBI:86177	C00157	Meta_659	10.324	812.61627	[M+H]+	Positive	19.317	19.339	19.211	19.019	18.948	18.958	19.717	19.227	19.752	19.355	19.781	19.394	19.66	20.097	20.029	20.107	19.593	19.897
PC 38:4|PC 18:0_20:4	Lipid	Glycerophospholipid (phosphatidylcholine)	HMDB0008048	C46H84NO8P	PSVRFUPOQYJOOZ-QNPWAGBNSA-N			CHEBI:74965	C00157	Meta_658	9.965	810.60083	[M+H]+	Positive	20.401	20.583	20.224	20.097	20.199	20.101	20.536	20.208	20.425	20.521	20.765	20.237	20.696	21.202	20.858	20.926	20.847	20.917
PC 38:5|PC 18:1_20:4	Lipid	Glycerophospholipid (phosphatidylcholine)	HMDB0008114	C46H82NO8P	ZAYXPDDGEIJGGW-VSDNDEBUSA-N			CHEBI:74671	C00157	Meta_657	9.409	808.58502	[M+H]+	Positive	17.981	18.31	18.217	17.782	17.929	18.085	18.231	17.799	18.209	17.874	18.523	18.084	18.867	19.042	19.195	19.167	18.89	18.799
PC 38:6|PC 16:0_22:6	Lipid	Glycerophospholipid (phosphatidylcholine)	HMDB0007991	C46H80NO8P	IESVDEZGAHUQJU-ZLBXKVHBSA-N		FDB025182	CHEBI:74963	C00157	Meta_655	9.234	806.56891	[M+H]+	Positive	20.798	20.783	20.849	20.689	20.826	20.778	20.526	20.056	20.649	20.578	20.831	20.333	20.68	21.242	20.918	20.865	20.733	20.94
PC 38:6|PC 18:2_20:4	Lipid	Glycerophospholipid (phosphatidylcholine)	HMDB0008147	C46H80NO8P	ZZSZQATYGVHNLZ-PUMLCSCDSA-N		FDB025337	CHEBI:84563	C00157	Meta_656	9.015	806.56958	[M+H]+	Positive	18.224	18.444	18.167	18.213	18.099	18.625	18.101	17.852	18.252	18.048	18.265	18.09	18.601	18.433	18.561	18.751	18.262	17.898
PC 38:7_2	Lipid	Glycerophospholipid (phosphatidylcholine)							C00157	Meta_654	8.942	804.55371	[M+H]+	Positive	15.015	14.697	14.859	14.493	14.714	14.789	14.827	14.164	15.198	14.917	15.287	14.629	15.182	15.602	15.471	15.397	15.306	14.898
PC 39:4	Lipid	Glycerophospholipid (phosphatidylcholine)							C00157	Meta_662	10.318	824.61578	[M+H]+	Positive	15.186	15.158	14.86	15.105	14.881	15.09	14.626	13.733	14.552	14.31	14.929	14.212	14.765	15.417	15.059	15.198	14.998	14.675
PC 39:5	Lipid	Glycerophospholipid (phosphatidylcholine)							C00157	Meta_661	9.669	822.60065	[M+H]+	Positive	10.839	11.159	9.81	9.757	10.032	10.8	10.406	10.355	10.934	11.032	10.908	8.811	11.498	12.184	12.085	12.481	11.744	11.824
PC 40:4|PC 18:0_22:4	Lipid	Glycerophospholipid (phosphatidylcholine)	HMDB0008054	C48H88NO8P	AXZGUCXCTZMPTR-UVGACIQRSA-N			CHEBI:84565	C00157	Meta_668	10.571	838.63098	[M+H]+	Positive	15.968	16.189	15.959	15.601	15.668	15.469	15.975	15.728	15.986	15.714	16	15.653	16.019	16.99	16.489	16.387	15.974	16.326
PC 40:5	Lipid	Glycerophospholipid (phosphatidylcholine)	HMDB0008056	C48H86NO8P	MAAMGQXOTCBPFS-JPGWWKBXSA-N			CHEBI:86203	C00157	Meta_667	9.931	836.61597	[M+H]+	Positive	15.972	16.126	16.092	15.729	15.906	15.938	16.165	15.75	15.958	15.841	16.224	16.06	16.532	16.847	16.757	16.721	16.738	16.534
PC 40:6|PC 18:0_22:6	Lipid	Glycerophospholipid (phosphatidylcholine)	HMDB0008057	C48H84NO8P	FAUYAENFVCNTAL-PFFNLMTBSA-N			CHEBI:84829	C00157	Meta_666	9.736	834.60059	[M+H]+	Positive	19.098	19.199	19.014	18.845	19.052	18.806	18.613	17.969	18.697	18.658	18.588	18.403	18.415	19.19	18.601	18.939	18.287	19.035
PC 40:7|PC 18:1_22:6	Lipid	Glycerophospholipid (phosphatidylcholine)	HMDB0008123	C48H82NO8P	FPEVDFOXMCHLKL-KFDYCXSYSA-N		FDB025313	CHEBI:84814	C00157	Meta_665	9.234	832.58521	[M+H]+	Positive	16.846	16.92	16.952	16.698	16.741	17.051	16.697	16.38	16.589	16.261	16.997	16.615	17.238	17.668	17.737	17.706	17.173	17.023
PC 40:8|PC 20:4_20:4	Lipid	Glycerophospholipid (phosphatidylcholine)	HMDB0008443	C48H80NO8P	LZLVZIFMYXDKCN-QJWFYWCHSA-N		FDB025633	CHEBI:60657	C00157	Meta_664	8.868	830.56885	[M+H]+	Positive	16.735	16.643	16.564	16.488	16.526	16.822	16.101	16.065	16.374	16.188	16.247	16.125	16.62	16.598	16.699	16.931	16.304	15.757
PC 40:9|PC 20:4_20:5	Lipid	Glycerophospholipid (phosphatidylcholine)	HMDB0008445	C48H78NO8P	KKASQLHJLDPKHK-MUKBVWGOSA-N		FDB025635		C00157	Meta_663	8.598	828.55237	[M+H]+	Positive	11.745	11.897	11.418	11.055	11.067	12.072	11.258	9.991	11.179	11.003	10.239	10.649	11.664	10.075	11.852	12.304	11.392	9.177
PC 42:10|PC 20:4_22:6	Lipid	Glycerophospholipid (phosphatidylcholine)	HMDB0008452	C50H80NO8P	APEHGLQXFOZAEF-MHNOHXJZSA-N				C00157	Meta_670	8.733	854.56958	[M+H]+	Positive	14.274	14.102	13.953	14.031	13.59	14.194	13.595	13.601	14.1	13.8	13.842	13.716	14.48	14.304	14.411	14.922	14.265	13.143
PC 42:8|PC 20:2_22:6	Lipid	Glycerophospholipid (phosphatidylcholine)	HMDB0008354	C50H84NO8P	YBAVZMWJCPETFA-QFTUWMPFSA-N		FDB025544		C00157	Meta_671	9.288	858.59778	[M+H]+	Positive	12.58	12.27	11.876	12.348	12.22	12.872	11.519	11.102	10.203	9.368	11.199	11.036	12.515	12.223	12.471	12.862	12.23	12.329
PE 34:2|PE 16:0_18:2	Lipid	Glycerophospholipid (phosphatidylethanolamine)	HMDB0008928	C39H74NO8P	HBZNVZIRJWODIB-NHCUFCNUSA-N			CHEBI:73008	C00350	Meta_609	9.652	716.52301	[M+H]+	Positive	12.898	12.814	13.059	12.983	13.372	13.723	13.044	13.329	12.243	12.418	11.755	13.846	12.826	14.422	12.627	12.03	13.094	13.249
PE 36:1	Lipid	Glycerophospholipid (phosphatidylethanolamine)							C00350	Meta_624	11.709	746.5694	[M+H]+	Positive	11.565	11.698	12.875	12.294	12.694	12.7	10.816	12.393	10.478	11.037	7.996	11.504	10.338	10.093	11.317	10.52	9.628	10.624
PE 36:2|PE 18:0_18:2	Lipid	Glycerophospholipid (phosphatidylethanolamine)	HMDB0008994	C41H78NO8P	YDTWOEYVDRKKCR-KNERPIHHSA-N			CHEBI:133599	C00350	Meta_621	10.286	744.55322	[M+H]+	Positive	13.872	13.827	14.193	13.955	14.411	14.398	14.724	15.048	13.856	13.976	12.843	15.222	14.394	15.168	13.73	13.762	13.874	14.353
PE 36:4|PE 16:0_20:4	Lipid	Glycerophospholipid (phosphatidylethanolamine)	HMDB0008937	C41H74NO8P	DRIVXEVMDWCWLI-CAQMIEAISA-N			CHEBI:73009	C00350	Meta_618	9.481	740.52325	[M+H]+	Positive	12.123	11.936	12.444	12.626	12.496	12.874	11.626	11.515	11.337	11.167	9.736	12.85	11.804	13.903	12.006	12.173	12.455	12.172
PE 38:4|PE 18:0_20:4	Lipid	Glycerophospholipid (phosphatidylethanolamine)	HMDB0009003	C43H78NO8P	ANRKEHNWXKCXDB-BHFWLYLHSA-N			CHEBI:78268	C00350	Meta_637	10.037	768.55341	[M+H]+	Positive	12.823	12.404	12.583	12.386	13.008	12.75	12.194	11.711	11.2	11.556	9.521	12.94	12.263	13.704	11.92	12.389	12.522	12.318
PE 38:5|PE 18:1_20:4	Lipid	Glycerophospholipid (phosphatidylethanolamine)	HMDB0009069	C43H76NO8P	PECSWFQRRFRZPW-BHPGJWMBSA-N			CHEBI:74975	C00350	Meta_636	9.322	766.53583	[M+H]+	Positive	15.474	15.416	15.459	15.404	15.732	15.773	15.357	14.834	15.284	15.028	14.935	15.002	15.051	15.365	14.965	14.855	15	14.973
PE 38:6|PE 18:2_20:4	Lipid	Glycerophospholipid (phosphatidylethanolamine)	HMDB0009102	C43H74NO8P	LFGBKOUQHCWBQI-BZGLIJSBSA-N				C00350	Meta_635	9.292	764.52319	[M+H]+	Positive	12.906	12.405	12.857	13.119	13.188	13.875	11.218	10.798	10.605	10.043	10.389	12.958	11.642	14.547	12.86	12.466	13.336	13
PE 40:7|PE 18:1_22:6	Lipid	Glycerophospholipid (phosphatidylethanolamine)	HMDB0009078	C45H76NO8P	JZSZAGWWWKKXLO-RMEBTJIYSA-N				C00350	Meta_651	9.172	790.53558	[M+H]+	Positive	11.51	11.284	11.735	11.529	11.359	11.668	11.299	11.029	11.505	11.674	12.436	11.776	12.751	12.687	12.779	12.588	12.866	11.721
PI 38:4	Lipid	Glycerophospholipid (phosphatidylinositol)	HMDB0009815	C47H83O13P	KRTOMQDUKGRFDJ-ZAHDIIMDSA-N			CHEBI:84153	C01194	Meta_672	12.18	885.55438	[M-H]-	Negative_FA	16.171	16.623	16.603	16.292	16.519	16.364	16.673	16.807	16.183	15.879	16.783	16.631	17.284	17.135	17.221	17.141	16.754	16.426
Palmitamide	Lipid	Fatty Acid Metabolism (Fatty Amide)	HMDB0012273	C16H33NO	HSEMFIZWXHQJAE-UHFFFAOYSA-N		FDB011671	CHEBI:74475		Meta_345	7.367	256.26315	[M+H]+	Positive	17.25	17.329	17.468	17.134	17.329	17.312	17.277	17.145	17.297	17.284	17.538	17.21	17.534	17.882	17.62	17.6	17.454	17.692
Palmitic Acid (C16:0)	Lipid	Long Chain Fatty Acid	HMDB0000220	C16H32O2	IPCSVZSSVZVIGE-UHFFFAOYSA-N	DB03796	FDB031084	CHEBI:15756	C00249	Meta_342	8.443	255.23256	[M-H]-	Negative_NH4HCO3	23.904	24.058	23.995	24.21	23.987	23.865	23.789	23.732	24.102	24.002	23.818	23.701	23.502	23.353	24.085	23.458	23.277	23.603
Palmitoleic Acid (C16:1)	Lipid	Long Chain Fatty Acid	HMDB0003229	C16H30O2	SECPZKHBENQXJG-FPLPWBNLSA-N	DB04257	FDB031085	CHEBI:28716	C08362	Meta_340	8.183	253.21687	[M-H]-	Negative_NH4HCO3	22.459	22.348	22.45	22.808	21.919	22.025	22.284	22.443	22.789	22.394	22.496	22.173	21.656	21.891	23.015	21.702	21.604	22.475
Palmitoleoyl ethanolamide	Lipid	Endocannabinoid (N-acylethanolamine)	HMDB0013648	C18H35NO2	WFRLANWAASSSFV-FPLPWBNLSA-N		FDB029618	CHEBI:71465		Meta_402	6.838	298.27386	[M+H]+	Positive	15.547	15.802	15.783	15.421	15.727	15.592	15.769	15.457	15.886	15.743	15.92	15.692	15.842	16.222	15.906	16.003	15.74	16.3
Palmitoyl ethanolamide	Lipid	Endocannabinoid (N-acylethanolamine)	HMDB0002100	C18H37NO2	HXYVTAGFYLMHSO-UHFFFAOYSA-N		FDB001087	CHEBI:71464	C16512	Meta_405	7.531	300.28922	[M+H]+	Positive	15.079	15.301	15.611	15.48	15.046	15.451	15.833	15.917	15.768	15.801	15.062	15.376	15.049	15.622	15.319	15.408	15.827	15.999
Palmitoylcarnitine	Lipid	Fatty Acid Metabolism (Acyl Carnitine)	HMDB0000222	C23H46NO4	XOMRRQXKHMYMOC-OAQYLSRUSA-O		FDB021910	CHEBI:17490	C02990	Meta_473	7.791	400.34198	[M+H]+	Positive	18.323	19.273	19.401	19.256	18.288	18.125	18.233	19.079	18.838	18.969	18.956	19.36	18.038	18.412	18.668	18.049	18.907	18.294
Palmitoylglycine	Lipid	Fatty Acid Metabolism (Acyl glycines)	HMDB0013034	C18H35NO3	KVTFEOAKFFQCCX-UHFFFAOYSA-N	DB03440	FDB029260	CHEBI:39540		Meta_428	7.282	312.25497	[M-H]-	Negative_FA	12.794	10.967	12.225	12.69	10.939	11.798	12.038	12.413	12.947	12.374	11.615	11.41	10.605	10.55	11.406	11.026	9.355	10.416
Pantothenate	Cofactors and Vitamins	Pantothenate and CoA Metabolism	HMDB0000210	C9H17NO5	GHOKWGTUZJEAQD-ZETCQYMHSA-N		FDB030151	CHEBI:46905	C00864	Meta_285	2.122	220.11786	[M+H]+	Positive	15.74	15.72	15.982	15.663	16.226	16.263	16.057	15.455	15.162	15.296	16.537	15.912	16.3	16.342	16.202	16.319	16.418	16.365
Pentadecanoic Acid (C15:0)	Lipid	Long Chain Fatty Acid	HMDB0000826	C15H30O2	WQEPLUUGTLDZJY-UHFFFAOYSA-N		FDB010033	CHEBI:42504		Meta_318	8.215	241.21678	[M-H]-	Negative_NH4HCO3	14.559	14.169	14.871	14.838	14.162	13.997	15.024	15.178	15.606	15.577	14.662	14.215	14.164	14.07	15.027	14.348	14.082	14.406
Pentadecenoic Acid (C15:1n5)	Lipid	Long Chain Fatty Acid	HMDB0302623	C15H28O2	HOGWBMWOBRRKCD-UHFFFAOYSA-N		FDB005443			Meta_313	8.042	239.20122	[M-H]-	Negative_NH4HCO3	13.433	13.37	13.385	13.546	12.94	12.921	13.126	13.427	13.584	13.369	13.238	12.95	12.329	12.332	13.606	12.312	12.523	12.774
Perfluorobutane Sulfonic Acid	Xenobiotics	Chemical	HMDB0246220	C4HF9O3S	JGTNAGYHADQMCM-UHFFFAOYSA-N			CHEBI:132446		Meta_403	7.045	298.94382	[M-H]-	Negative_NH4HCO3	15.158	15.717	15.401	15.343	15.395	15.414	15.181	14.868	15.358	15.001	15.298	15.293	15.66	15.706	14.82	14.829	15.036	14.967
Phe-DCA	Lipid	Bile Acid, amino acid conjungate								Meta_574	6.608	562.34869	[M+Na]+	Positive	12.902	14.027	13.853	14.815	13.595	13.832	15.095	15.169	14.806	14.677	14.655	14.49	14.693	14.304	14.226	14.414	14.036	14.234
Phe-Leu	Peptide	Dipeptide	HMDB0253025	C15H22N2O3	RFCVXVPWSPOMFJ-UHFFFAOYSA-N					Meta_376	5.118	279.17032	[M+H]+	Positive	9.626	8.571	9.181	9.391	7.843	9.407	7.912	8.162	7.718	9.519	7.255	8.28	9.346	9.57	9.606	9.817	11.331	8.548
Phenethylamine	Amino Acid	Phenylalanine Metabolism	HMDB0012275	C8H11N	BHHGXPLMPWCGHP-UHFFFAOYSA-N	DB04325	FDB010580	CHEBI:18397	C05332	Meta_78	2.934	122.09648	[M+H]+	Positive	10.771	10.844	10.967	10.047	9.176	10.394	11.102	10.971	11.308	12.882	10.539	10.268	11.339	11.412	11.291	10.707	10.75	10.302
Phenol Sulfate	Amino Acid	Tyrosine Metabolism	HMDB0060015	C6H6O4S	CTYRPMDGLDAWRQ-UHFFFAOYSA-N	DBSALT002236		CHEBI:27905		Meta_196	2.857	172.99002	[M-H]-	Negative_NH4HCO3	16.315	17.411	17.935	14.722	15.932	16.713	16.758	13.521	11.731	12.012	17.39	12.285	8.793	8.491	9.545	10.089	11.469	9.637
Phenylacetaldehyde	Amino Acid	Phenylalanine Metabolism	HMDB0006236	C8H8O	DTUQWGWMVIHBKE-UHFFFAOYSA-N	DB02178	FDB012238	CHEBI:16424	C00601	Meta_77	1.22	121.06495	[M+H]+	Positive	16.02	16.136	16.141	15.851	16.224	15.994	16.408	16.43	16.122	16.042	16.34	16.024	16.331	16.419	16.379	16.656	16.588	16.199
Phenylacetylglycine	Lipid	Fatty Acid Metabolism (Acyl glycines)	HMDB0000821	C10H11NO3	UTYVDVLMYQPLQB-UHFFFAOYSA-N		FDB022266	CHEBI:27480	C05598	Meta_246	4.346	192.06638	[M-H]-	Negative_FA	16.52	16.371	16.864	15.924	14.982	16.726	16.65	18.062	16.751	16.553	17.135	15.131	15.573	16.711	16.454	16.9	17.01	16.862
Phenylethanolamine	Xenobiotics	Chemical	HMDB0001065	C8H11NO	ULSIYEODSMZIPX-UHFFFAOYSA-N		FDB022404	CHEBI:16343		Meta_121	1.79	138.09131	[M+H]+	Positive	11.95	11.865	12.08	11.85	11.982	12.037	11.881	11.831	12.154	11.96	12.303	11.869	12.205	12.4	12.006	12.215	11.857	12.287
Phenylpropionylglycine	Lipid	Fatty Acid Metabolism (Acyl glycines)	HMDB0002042	C11H13NO3	XHSURMJJKAFELI-UHFFFAOYSA-N		FDB022813			Meta_267	5.087	206.08214	[M-H]-	Negative_FA	14.705	14.634	14.954	14.577	15.006	15.211	14.364	14.339	14.175	13.896	13.939	14.747	15.03	15.236	15.147	15.955	14.901	14.959
Phenylpyruvic Acid	Amino Acid	Phenylalanine Metabolism	HMDB0000205	C9H8O3	BTNMPGBKDVTSJY-UHFFFAOYSA-N	DB03884	FDB008272	CHEBI:30851	C00166	Meta_174	4.641	163.03976	[M-H]-	Negative_FA	13.591	12.507	14.376	11.874	14.265	13.776	10.544	10.257	9.606	9.602	10.018	10.199	12.935	11.218	10.179	12.723	13.139	10.332
Phosphate	Energy	Oxidative Phosphorylation	HMDB0001429	H3O4P	NBIIXXVUZAFLBC-UHFFFAOYSA-N	DB09394	FDB013380	CHEBI:26078	C00009	Meta_22	0.828	96.95897	[M-H]-	Negative_NH4HCO3	21.699	22.226	22.092	22.045	21.868	22.123	21.691	21.865	21.708	21.731	22.032	22.237	22.261	22.558	22.463	22.273	22.654	22.375
Phosphoenolpyruvate	Carbohydrate	Glycolysis, Gluconeogenesis, and Pyruvate Metabolism	HMDB0000263	C3H5O6P	DTBNBXWJWCWCIK-UHFFFAOYSA-N	DB01819	FDB031112	CHEBI:44897	C00074	Meta_184	0.8	166.97377	[M-H]-	Negative_NH4HCO3	7.42	8.673	8.098	13.071	8.693	6.745	9.836	7.28	9.427	9.385	8.128	10.031	10.377	10.433	9.462	9.91	10.683	9.601
Phosphoethanolamine	Lipid	Glycerolipid and Phospholipid Metabolism	HMDB0000224	C2H8NO4P	SUHOOTKUPISOBE-UHFFFAOYSA-N	DB01738	FDB031115	CHEBI:17553	C00346	Meta_124	0.864	140.01054	[M-H]-	Negative_NH4HCO3	11.27	11.851	11.664	12.229	10.726	11.561	11.723	11.617	12.408	12.654	12.208	12.277	13.051	12.856	13.175	13.065	12.643	12.839
Phosphonoacetate	Xenobiotics	Natural Product/Food/Plant	HMDB0004110	C2H5O5P	XUYJLQHKOGNDPB-UHFFFAOYSA-N	DB02823	FDB023313	CHEBI:15732	C05682	Meta_122	0.813	138.97832	[M-H]-	Negative_NH4HCO3	11.381	11.641	11.138	10.193	10.729	11.5	11.318	9.682	9.37	9.1	10.973	11.206	11.051	11.103	12.138	11.898	12.072	10.013
Phosphotyrosine	Amino Acid	Tyrosine Metabolism	HMDB0006049	C9H12NO6P	DCWXELXMIBXGTH-QMMMGPOBSA-N	DB01962	FDB023821	CHEBI:37788		Meta_351	0.993	260.02347	[M-H]-	Negative_NH4HCO3	11.424	11.407	11.043	11.918	10.935	10.848	12.044	11.935	12.241	11.584	11.532	11.756	11.365	10.806	11.327	11.527	11.195	11.509
Picolinic Acid	Amino Acid	Tryptophan Metabolism	HMDB0002243	C6H5NO2	SIOXPEMLGUPBBT-UHFFFAOYSA-N		FDB022926	CHEBI:28747	C10164	Meta_82	0.825	124.04121	[M-H]-	Positive	15.599	15.93	15.714	15.123	15.82	15.678	15.806	15.623	15.413	15.436	16.042	15.816	15.711	15.613	15.629	15.9	16.273	15.741
Pimelate (C7-DC)	Lipid	Fatty Acid, Dicarboxylate	HMDB0000857	C7H12O4	WLJVNTCWHIRURA-UHFFFAOYSA-N	DB01856	FDB022283	CHEBI:30531	C02656	Meta_159	4.007	159.06564	[M-H]-	Negative_FA	14.439	14.514	14.487	14.039	14.836	14.634	13.693	14.165	13.909	13.923	14.168	14.353	13.489	13.753	13.513	13.475	13.481	13.586
Pro-Hydroxy-Pro	Amino Acid	Urea cycle; Arginine and Proline Metabolism	HMDB0006695	C10H16N2O4	ONPXCLZMBSJLSP-CSMHCCOUSA-N		FDB024028	CHEBI:74767		Meta_301	0.969	229.11766	[M+H]+	Positive	12.999	12.03	12.909	12.885	12.435	12.374	12.446	13.142	13.311	12.657	13.157	13.743	13.409	13.981	13.376	13.056	13.237	13.13
Prolinamide	Xenobiotics	Natural Product/Food/Plant	HMDB0253910	C5H10N2O	VLJNHYLEOZPXFW-UHFFFAOYSA-N					Meta_55	0.843	115.08675	[M+H]+	Positive	14.732	14.203	13.996	14.204	14.362	14.034	14.353	14.444	14.127	14.383	13.968	14.186	13.625	14.511	13.937	14.265	13.365	14.07
Propanoic Acid	Carbohydrate	Propanoate Metabolism	HMDB0000237	C3H6O2	XBDQKXXYIPTUBI-UHFFFAOYSA-N	DB03766	FDB031132	CHEBI:30768	C00163	Meta_4	0.827	73.0285	[M-H]-	Negative_NH4HCO3	12.671	12.846	12.955	11.698	12.631	12.923	12.609	12.564	12.217	11.492	12.437	12.781	12.32	11.751	12.566	12.315	12.718	12.345
Propionylcarnitine	Lipid	Fatty Acid Metabolism (Acyl Carnitine)	HMDB0000824	C10H20NO4	UFAHZIUFPNSHSL-MRVPVSSYSA-O		FDB022268	CHEBI:53210		Meta_283	1.425	218.1386	[M+H]+	Positive	18.155	18.184	18.57	17.793	18.85	18.814	18.309	17.436	17.749	17.815	17.555	18.547	18.957	19.473	18.786	18.746	18.574	18.265
Pseudouridine	Nucleotide	Pyrimidine Metabolism, Uracil containing	HMDB0000767	C9H12N2O6	PTJWIQPHWPFNBW-GBNDHIKLSA-N		FDB031139	CHEBI:17802	C02067	Meta_320	1.03	243.06125	[M-H]-	Negative_NH4HCO3	13.296	13.347	13.496	13.132	13.157	13.235	13.18	13.434	13.289	13.229	13.274	13.45	13.375	13.873	13.749	13.485	13.974	13.612
Putrescine	Amino Acid	Polyamine Metabolism	HMDB0001414	C4H12N2	KIDHWZJUCRJVML-UHFFFAOYSA-N	DB01917	FDB001494	CHEBI:17148	C00134	Meta_16	0.829	89.10789	[M+H]+	Positive	12.935	12.537	12.581	12.496	12.611	12.897	12.998	13.241	13.108	13.359	13.26	13.583	13.497	13.851	12.964	13.112	13.137	13.557
Pyridine	Xenobiotics	Chemical	HMDB0000926	C5H5N	JUJWROOIHBZHMG-UHFFFAOYSA-N		FDB014733	CHEBI:16227		Meta_9	1.421	80.05028	[M+H]+	Positive	14.076	14.418	13.951	13.738	14.198	14.428	14.504	13.93	14.632	13.799	14.217	13.803	14.989	14.506	14.216	14.83	15.13	13.954
Pyridoxal	Cofactors and Vitamins	Vitamin B6 Metabolism	HMDB0001545	C8H9NO3	RADKZDMFGJYCBB-UHFFFAOYSA-N	DB00147	FDB011169	CHEBI:17310	C00250	Meta_186	1.226	168.06546	[M+H]+	Positive	14.581	14.513	14.51	14.408	14.519	14.675	14.481	14.463	14.546	14.6	14.802	14.647	15.01	15.28	15.08	15.002	15.055	15.137
Pyridoxal 5'-Phosphate	Cofactors and Vitamins	Vitamin B6 Metabolism	HMDB0001491	C8H10NO6P	NGVDGCNFYWLIFO-UHFFFAOYSA-N	DB00114	FDB021820	CHEBI:18405	C00018	Meta_334	1.297	248.03741	[M+H]+	Positive	9.654	9.172	8.997	8.913	8.982	9.43	9.408	9.303	10.007	9.463	9.209	9.46	9.965	9.684	9.89	10.087	9.926	10.563
Pyridoxate	Cofactors and Vitamins	Vitamin B6 Metabolism	HMDB0000017	C8H9NO4	HXACOUQIXZGNBF-UHFFFAOYSA-N		FDB021874	CHEBI:17405	C00847	Meta_216	2.992	182.04489	[M-H]-	Negative_NH4HCO3	15.216	13.648	13.536	12.911	13.099	13.723	14.825	14.83	13.312	13.774	12.975	14.119	13.324	13.72	13.347	12.858	14.517	14.628
Pyridoxine	Cofactors and Vitamins	Vitamin B6 Metabolism	HMDB0000239	C8H11NO3	LXNHXLLTXMVWPM-UHFFFAOYSA-N	DB00165	FDB000574	CHEBI:16709	C00314	Meta_189	1.22	170.0829	[M+H]+	Positive	14.149	14.429	14.162	13.992	14.263	14.35	14.353	14.087	14.545	14.22	14.667	14.239	14.754	14.835	14.604	14.53	14.499	14.629
Pyroglutamic Acid	Amino Acid	Glutathione Metabolism	HMDB0000267	C5H7NO3	ODHCTXKNWHHXJC-VKHMYHEASA-N	DB03088	FDB014506	CHEBI:18183	C01879	Meta_94	0.941	130.04985	[M+H]+	Positive	16.808	16.988	17.226	16.697	17.11	17.3	17	16.867	17.48	17.125	17.456	17.193	17.304	17.42	17.269	17.359	17.599	17.232
Pyrrole-2-Carboxylic Acid	Xenobiotics	Benzoate Metabolism	HMDB0004230	C5H5NO2	WRHZVMBBRYBTKZ-UHFFFAOYSA-N	DB02543	FDB023340	CHEBI:36751	C05942	Meta_43	1.209	110.02371	[M-H]-	Negative_NH4HCO3	5.851	6.875	5.991	6.842	8.138	7.126	6.092	5.803	9.125	6.951	6.459	5.919	6.095	7.733	7.249	5.954	6.3	7.485
Pyrrolidine	Xenobiotics	Natural Product/Food/Plant	HMDB0031641	C4H9N	RWRDLPDLKQPQOW-UHFFFAOYSA-N		FDB007401	CHEBI:33135		Meta_3	1.06	72.08146	[M+H]+	Positive	20.928	20.519	20.724	20.618	21.1	20.977	20.763	20.895	20.896	20.923	20.721	20.779	21.409	21.097	21.052	21.445	21.243	21.114
Pyruvic Acid	Carbohydrate	Glycolysis, Gluconeogenesis, and Pyruvate Metabolism	HMDB0000243	C3H4O3	LCTONWCANYUPML-UHFFFAOYSA-N	DB00119	FDB031141	CHEBI:32816	C00022	Meta_12	0.951	87.00768	[M-H]-	Negative_NH4HCO3	17.369	17.324	17.511	17.219	17.668	17.657	17.182	16.877	17.147	17.179	17.409	17.408	17.251	17.066	17.563	16.982	17.227	17.315
Quinolinate	Cofactors and Vitamins	Nicotinate and Nicotinamide Metabolism	HMDB0000232	C7H5NO4	GJAWHXHKYYXBSV-UHFFFAOYSA-N	DB01796	FDB031142	CHEBI:16675	C03722	Meta_180	0.87	166.01688	[M-H]-	Negative_NH4HCO3	12.172	12.495	13.518	13.424	12.29	12.636	12.575	12.485	12.883	13.553	13.028	13.896	13.728	12.747	12.336	14.014	14.01	13.238
Retinol (Vitamin A)	Cofactors and Vitamins	Vitamin A Metabolism	HMDB0000305	C20H30O	FPIPGXGPPPQFEQ-OVSJKPMPSA-N	DB00162	FDB023841	CHEBI:17336		Meta_363	7.316	269.22614	[M+H-H2O]+	Positive	16.023	15.361	15.94	15.143	15.627	15.209	15.844	15.126	16.213	15.561	15.914	15.285	15.439	15.083	16.102	15.438	15.893	15.118
Riboflavin	Cofactors and Vitamins	Vitamin B2 Metabolism	HMDB0000244	C17H20N4O6	AUNGANRZJHBGPY-SCRDCRAPSA-N	DB00140	FDB012160	CHEBI:17015	C00255	Meta_459	4.163	377.14566	[M+H]+	Positive	10.864	11.268	11.227	11.585	10.454	10.859	9.892	10.75	10.233	10.496	10.653	10.888	10.038	10.925	9.795	10.765	10.162	10.646
Ricinoleic Acid	Lipid	Fatty Acid, Monohydroxy	HMDB0034297	C18H34O3	WBHHMMIMDMUBKC-XFXZXTDPSA-N		FDB012640	CHEBI:85639		Meta_397	7.807	297.24307	[M-H]-	Negative_NH4HCO3	17.548	17.564	18.119	17.835	17.48	17.874	15.535	16.365	15.863	15.607	15.734	15.737	15.566	15.622	15.739	15.382	15.288	15.552
SM 32:1;O2	Lipid	Sphingolipid Metabolism								Meta_602	9.045	675.5434	[M+H]+	Positive	17.062	16.972	16.973	17.006	17.192	17.046	19.626	19.527	19.801	19.698	20.065	19.168	19.909	20.005	20.168	19.843	19.636	19.972
SM 32:2;O2	Lipid	Sphingolipid Metabolism								Meta_601	8.587	673.52905	[M+H]+	Positive	13.484	13.169	13.56	13.328	13.399	13.453	16.094	16.189	16.487	16.014	17.035	15.722	16.29	16.211	16.852	16.566	16.223	16.104
SM 33:1;O2|SM 17:1;O2/16:0	Lipid	Sphingolipid Metabolism								Meta_603	9.313	689.55914	[M+H]+	Positive	18.691	18.451	18.45	18.665	18.721	18.654	18.532	18.13	18.656	18.49	18.815	17.905	18.468	18.71	18.942	18.215	18.291	18.51
SM 34:0;O2	Lipid	Sphingolipid Metabolism								Meta_606	9.874	705.59033	[M+H]+	Positive	17.877	17.976	17.778	17.725	17.851	17.669	18.161	18.073	17.895	18.165	17.953	17.488	18.076	18.42	18.283	17.96	18.013	18.088
SM 34:1;O2|SM 18:1;O2/16:0	Lipid	Sphingolipid Metabolism	HMDB0010169	C39H79N2O6P	RWKUXQNLWDTSLO-GWQJGLRPSA-N		FDB027352	CHEBI:78646		Meta_605	9.614	703.57513	[M+H]+	Positive	21.23	21.24	21.031	20.914	21.082	20.904	21.249	21.049	21.203	21.166	21.524	20.716	21.401	21.83	21.724	21.479	21.374	21.647
SM 34:2;O2|SM 18:2;O2/16:0	Lipid	Sphingolipid Metabolism	HMDB0240638	C39H77N2O6P	YLWSJLLZUHSIEA-CKSUKHGVSA-N					Meta_604	9.073	701.55939	[M+H]+	Positive	20.018	20.042	20.294	19.988	20.139	20.334	20.092	20.024	20.378	20.061	20.737	19.839	20.198	20.368	20.604	20.222	20.246	20.198
SM 35:1;O2	Lipid	Sphingolipid Metabolism								Meta_610	9.909	717.59076	[M+H]+	Positive	16.119	15.796	16.017	15.798	15.976	15.841	15.229	14.723	15	14.984	15.056	14.586	15.001	15.666	15.509	14.998	15.014	14.992
SM 36:1;O2|SM 18:1;O2/18:0	Lipid	Sphingolipid Metabolism								Meta_615	10.283	731.60626	[M+H]+	Positive	18.603	18.448	18.475	18.331	18.699	18.337	18.416	17.988	18.137	18.139	18.324	17.671	18.29	18.763	18.381	18.071	18.254	18.221
SM 36:2;O2|SM 18:2;O2/18:0	Lipid	Sphingolipid Metabolism	HMDB0240631	C41H81N2O6P	NELGJAUZKNHZLS-NUIAMLAYSA-N					Meta_613	9.621	729.59149	[M+H]+	Positive	15.961	15.842	15.711	15.702	15.998	15.715	15.998	15.876	16.057	15.921	16.663	15.362	16.055	16.337	16.341	16.184	15.979	16.204
SM 38:1;O2	Lipid	Sphingolipid Metabolism	HMDB0001348	C41H83N2O6P	LKQLRGMMMAHREN-YJFXYUILSA-N		FDB022570	CHEBI:83358		Meta_632	12.038	759.63672	[M+H]+	Positive	16.656	16.757	16.498	16.389	16.963	16.58	16.986	15.119	16.491	16.839	16.924	15.671	16.627	16.999	16.591	16.035	16.432	15.744
SM 40:2;O2|SM 18:2;O2/22:0	Lipid	Sphingolipid Metabolism	HMDB0240633	C45H89N2O6P	APNZBDYCMWLVNM-NWHASJFHSA-N					Meta_648	11.793	785.6532	[M+H]+	Positive	18.32	18.246	16.842	17.819	18.738	18.404	19.06	19.329	19.263	18.719	20.673	19.137	20.021	20.472	20.209	19.626	19.854	20.215
Sarcosine	Amino Acid	Glycine, Serine and Threonine Metabolism	HMDB0000271	C3H7NO2	FSYKKLYZXJSNPZ-UHFFFAOYSA-N	DB12519	FDB004048	CHEBI:15611	C00213	Meta_13	0.962	88.03933	[M-H]-	Negative_NH4HCO3	14.944	14.889	15.447	14.877	15.25	15.087	14.999	14.905	14.882	14.846	15.389	15.126	15.862	15.313	15.51	15.524	16.288	15.171
Sebacate (C10-DC)	Lipid	Fatty Acid, Dicarboxylate	HMDB0000792	C10H18O4	CXMXRPHRNRROMY-UHFFFAOYSA-N	DB07645	FDB022247	CHEBI:41865		Meta_257	5.871	201.11302	[M-H]-	Negative_FA	16.344	15.798	16.071	15.587	17.619	15.838	16.369	16.624	16.038	17.185	16.492	18.332	16.406	16.084	15.483	15.682	15.864	16.683
Sedoheptulose 7-Phosphate	Carbohydrate	Pentose phosphate pathway	HMDB0001068	C7H15O10P	CBIDVWSRUUODHL-OVHBTUCOSA-N		FDB022407	CHEBI:133983	C05382	Meta_390	0.826	289.03244	[M-H]-	Negative_NH4HCO3	11.57	12.221	11.784	12.205	10.919	12.157	11.058	11.091	12.543	12.407	11.405	12.468	12.665	10.169	12.854	12.19	12.967	11.775
Ser-Phe	Peptide	Dipeptide	HMDB0029046	C12H16N2O4	PPQRSMGDOHLTBE-UWVGGRQHSA-N		FDB112053	CHEBI:71029		Meta_339	1.698	253.11566	[M+H]+	Positive	11.171	10.891	10.772	10.353	10.816	11.262	10.384	10.241	9.498	9.194	9.823	10.059	9.536	10.767	10.993	10.3	9.811	10.149
Serotonin	Amino Acid	Tryptophan Metabolism	HMDB0000259	C10H12N2O	QZAYGJVTTNCVMB-UHFFFAOYSA-N	DB08839	FDB012158	CHEBI:28790	C00780	Meta_208	1.453	177.10214	[M+H]+	Positive	19.398	19.479	19.205	18.253	18.801	19.07	18.08	17.686	18.927	18.94	19.205	18.691	19.009	18.232	19.314	19.081	19.185	19.449
Spermidine	Amino Acid	Polyamine Metabolism	HMDB0001257	C7H19N3	ATHGHQPFGPMSJY-UHFFFAOYSA-N	DB03566	FDB012039	CHEBI:16610	C00315	Meta_136	0.831	146.16507	[M+H]+	Positive	16.478	16.337	15.587	15.801	15.877	15.603	16.649	16.789	16.238	16.534	16.762	16.833	16.296	17.006	16.211	16.208	16.419	16.649
Spermine	Amino Acid	Polyamine Metabolism	HMDB0001256	C10H26N4	PFNFFQXMRSDOHW-UHFFFAOYSA-N	DB00127		CHEBI:15746	C00750	Meta_260	0.784	203.22231	[M+H]+	Positive	9.58	9.49	9.602	8.887	7.904	9.948	8.06	9.948	8.455	9.98	7.92	7.388	8.438	8.731	7.51	9.701	8.827	8.411
Sphinganine-1-Phosphate	Lipid	Sphingolipid Metabolism	HMDB0001383	C18H40NO5P	YHEDRJPUIRMZMP-ZWKOTPCHSA-N		FDB022594	CHEBI:16893	C01120	Meta_463	7.057	382.27158	[M+H]+	Positive	16.436	16.24	15.705	16.037	15.907	16.889	17.659	16.738	17.628	17.231	17.364	16.883	18.256	18.211	17.932	17.088	17.374	17.569
Sphingosine	Lipid	Sphingolipid Metabolism	HMDB0000252	C18H37NO2	WWUZIQQURGPMPG-KRWOKUGFSA-N	DB03203	FDB005463	CHEBI:16393	C00319	Meta_406	7.531	300.28922	[M+H]+	Positive	15.145	15.704	15.703	15.757	15.43	15.768	16.843	15.531	15.894	14.8	15.63	15.277	15.337	15.438	15.373	15.952	15.781	15.747
Sphingosine-1-Phosphate										Meta_460	6.955	380.25592	[M+H]+	Positive	16.886	17.054	16.321	16.78	16.746	17.307	18.051	17.32	17.816	17.471	17.769	17.357	18.437	18.528	18.245	17.564	17.881	17.841
Stachydrine	Xenobiotics	Natural Product/Food/Plant	HMDB0004827	C7H13NO2	CMUNUTVVOOHQPW-LURJTMIESA-N	DB04284	FDB000463	CHEBI:35280		Meta_131	1.016	144.10178	[M+H]+	Positive	17.454	17.764	17.779	17.673	17.549	17.738	15.115	14.976	15.008	15.08	15.353	15.219	15.117	15.559	15.105	14.876	14.772	15.039
Stearamide	Lipid	Fatty Acid Metabolism (Fatty Amide)	HMDB0034146	C18H37NO	LYRFLYHAGKPMFH-UHFFFAOYSA-N		FDB012421	CHEBI:34900		Meta_384	7.76	284.29462	[M+H]+	Positive	14.914	14.559	14.706	14.893	15.004	14.777	14.834	15.118	14.876	14.775	14.966	14.736	14.946	15.395	15.297	14.935	14.509	15.25
Stearic Acid (C18:0)	Lipid	Long Chain Fatty Acid	HMDB0000827	C18H36O2	QIQXTHQIDYTFRH-UHFFFAOYSA-N	DB03193	FDB031183	CHEBI:28842	C01530	Meta_383	9.025	283.26407	[M-H]-	Negative_NH4HCO3	22.761	22.934	22.779	23.039	22.89	22.556	23.22	23.107	23.429	23.391	23.227	23.031	22.955	22.569	23.214	22.938	22.689	22.755
Stearoylcarnitine	Lipid	Fatty Acid Metabolism (Acyl Carnitine)	HMDB0000848	C25H50NO4	FNPHNLNTJNMAEE-HSZRJFAPSA-O		FDB022278	CHEBI:84644		Meta_492	8.435	428.37329	[M+H]+	Positive	15.748	10.523	9.227	11.298	15.725	11.001	16.512	16.849	17.055	16.98	16.866	12.359	16.66	16.691	16.612	16.508	9.569	16.498
Suberate (C8-DC)	Lipid	Fatty Acid, Dicarboxylate	HMDB0000893	C8H14O4	TYFQFVWCELRYAO-UHFFFAOYSA-N		FDB003340	CHEBI:9300		Meta_198	5.046	173.08147	[M-H]-	Negative_FA	15.361	15.274	15.147	15.151	15.482	15.445	15.313	15.55	15.396	15.466	15.265	15.69	15.469	15.564	15.38	14.868	15.241	15.221
Succinic Acid	Carbohydrate	Citrate cycle (TCA cycle)	HMDB0000254	C4H6O4	KDYFGRWQOYBRFD-UHFFFAOYSA-N	DB00139	FDB001931	CHEBI:15741	C00042	Meta_58	0.826	117.01823	[M-H]-	Negative_NH4HCO3	17.097	17.43	17.162	17.063	17.226	17.691	17	17.663	16.737	17.126	17.081	17.938	16.984	16.495	16.919	16.481	16.894	16.441
TRANS-CINNAMATE	Amino Acid	Phenylalanine Metabolism	HMDB0000930	C9H8O2	WBYWAXJHAXSJNI-VOTSOKGWSA-N					Meta_101	5.392	131.04915	[M+H-H2O]+	Positive	15.965	14.877	15.188	16.176	15.764	15.935	11.48	6.629	10.088	8.387	11.582	9.314	7.697	11.627	10.795	8.587	11.328	8.963
Taurine	Amino Acid	Methionine, Cysteine, SAM and Taurine Metabolism	HMDB0000251	C2H7NO3S	XOAAWQZATWQOTB-UHFFFAOYSA-N	DB01956	FDB003191	CHEBI:15891	C00245	Meta_81	0.933	124.00624	[M-H]-	Negative_NH4HCO3	16.229	16.775	16.81	16.531	16.525	16.47	16.151	16.934	16.381	16.719	17.033	16.823	17.062	16.985	17.301	16.858	17.177	16.753
Taurocholic Acid	Lipid	Bile Acid, taurine conjungate	HMDB0000036	C26H45NO7S	WBWWGRHZICKQGZ-HZAMXZRMSA-N	DB04348	FDB012335	CHEBI:28865	C05122	Meta_551	6.172	514.28619	[M-H]-	Negative_FA	16.808	17.044	15.645	15.37	16.364	16.214	17.296	13.774	14.886	15.628	14.911	14.731	16.053	14.02	16.511	16.982	14.058	16.071
Taurohyocholic Acid	Lipid	Bile Acid, taurine conjungate	HMDB0258742	C26H45NO7S	XSOLDPYUICCHJX-UHFFFAOYSA-N					Meta_552	5.879	514.28625	[M-H]-	Negative_FA	14.843	15.607	14.682	14.509	14.967	14.964	16.877	14.2	14.98	15.484	15.014	14.832	14.827	14.219	16.083	16.282	14.614	14.429
Taurohyodeoxycholic Acid	Lipid	Bile Acid, taurine conjungate								Meta_541	6.35	498.29111	[M-H]-	Negative_FA	14.831	12.851	13.708	12.781	14.28	13.782	15.225	13.83	11.952	13.179	14.619	13.4	13.334	12.06	14.124	15.264	12.744	12.838
Terbucarb	Xenobiotics	Chemical								Meta_374	6.442	278.20886	[M+H]+	Positive	11.614	11.389	11.382	10.877	10.925	11.036	11.324	11.426	11.678	10.04	10.718	11.174	11.282	10.47	11.469	11.102	11.119	11.332
Tetradecadienoate (14:2)	Lipid	Medium Chain Fatty Acid	HMDB0340799							Meta_290	7.713	223.16951	[M-H]-	Negative_NH4HCO3	14.498	13.667	14.585	14.053	15.439	13.053	13.467	13.277	12.879	15.144	13.241	15.192	13.929	12.722	13.421	12.942	13.061	14.829
Tetradecadienoylcarnitine (C14:2)	Lipid	Fatty Acid Metabolism (Acyl Carnitine)	HMDB0241376	C21H37NO4	VHABQIUNZQFLFZ-UHFFFAOYSA-N					Meta_456	6.784	368.2793	[M+H]+	Positive	14.787	14.399	15.274	14.427	14.134	13.582	13.681	13.363	13.984	13.599	14.244	13.037	13.173	13.78	13.011	13.221	13.313	13.959
Tetradecanedioate (C14-DC)	Lipid	Fatty Acid, Dicarboxylate	HMDB0000872	C14H26O4	HQHCYKULIHKCEB-UHFFFAOYSA-N		FDB022293	CHEBI:76308		Meta_346	6.458	257.17603	[M-H]-	Negative_FA	14.6	14.606	14.548	15.031	14.825	14.921	15.441	15.94	15.301	15.041	15.396	15.494	15.21	14.806	15.189	14.696	14.747	15
Thiaproline	Xenobiotics	Natural Product/Food/Plant	HMDB0258979	C4H7NO2S	DZLNHFMRPBPULJ-UHFFFAOYSA-N	DB12856		CHEBI:64564		Meta_113	1.198	134.03502	[M+H]+	Positive	15.254	15.282	15.123	15.184	15.657	15.52	15.778	15.458	15.673	15.591	15.663	15.536	16.033	15.719	15.655	16.125	15.866	16.043
Threonic Acid	Cofactors and Vitamins	Ascorbate and Aldarate Metabolism	HMDB0000943	C4H8O5	JPIJQSOTBSSVTP-STHAYSLISA-N	DB11192	FDB030975	CHEBI:15908	C01620	Meta_115	0.873	135.02869	[M-H]-	Negative_NH4HCO3	16.854	16.894	16.859	16.771	16.769	16.5	17.029	17.102	16.761	16.69	17.463	17.229	17.43	18.233	17.634	17.73	17.77	17.18
Thymidine	Nucleotide	Pyrimidine Metabolism, Thymine containing	HMDB0000273	C10H14N2O5	IQFYYKKMVGJFEH-XLPZGREQSA-N	DB04485	FDB031201	CHEBI:17748	C00214	Meta_315	1.578	241.08311	[M-H]-	Negative_FA	15.284	15.107	15.245	15.16	15.145	15.393	16.014	15.389	15.545	15.755	15.596	15.777	15	15.802	14.951	14.998	15.089	16.388
Thymine	Nucleotide	Pyrimidine Metabolism, Thymine containing	HMDB0000262	C5H6N2O2	RWQNBRDOKXIBIV-UHFFFAOYSA-N	DB03462	FDB021922	CHEBI:17821	C00178	Meta_88	1.58	127.05028	[M+H]+	Positive	16.332	16.38	16.344	16.222	16.212	16.375	17.087	16.458	16.628	16.884	16.727	16.983	15.957	16.894	15.999	16.046	16.217	17.489
Traumatic Acid	Lipid	Fatty Acid, Dicarboxylate	HMDB0000933	C12H20O4	MAZWDMBCPDUFDJ-VQHVLOKHSA-N		FDB006541	CHEBI:545687	C16308	Meta_297	6.313	227.12915	[M-H]-	Negative_FA	12.006	12.421	11.969	12.901	12.146	11.948	12.167	11.669	12.712	12.316	12.309	12.248	13.04	12.626	13.265	12.709	13.55	12.641
Tridecanedioic acid	Lipid	Long Chain Fatty Acid	HMDB0002327	C13H24O4	DXNCZXXFRKPEPY-UHFFFAOYSA-N		FDB022963	CHEBI:73718		Meta_323	6.354	243.16069	[M-H]-	Negative_FA	13.767	13.671	13.958	14.323	13.936	14.093	13.265	13.288	13.001	13.469	13.189	13.321	13.211	13.417	13.372	12.869	13.009	13.172
Trigonelline (N'-Methylnicotinate)	Cofactors and Vitamins	Nicotinate and Nicotinamide Metabolism	HMDB0000875	C7H7NO2	WWNNZCOKKKDOPX-UHFFFAOYSA-N		FDB002237	CHEBI:18123	C01004	Meta_120	0.941	138.05499	[M+H]+	Positive	15.247	15.618	15.67	15.18	15.689	15.86	14.707	14.772	14.655	14.599	14.784	14.579	15.679	15.314	14.775	15.63	15.78	15.23
Trimethylamine N-Oxide	Lipid	Glycerolipid and Phospholipid Metabolism	HMDB0000925	C3H9NO	UYPYRKYUKCHHIB-UHFFFAOYSA-N		FDB010413	CHEBI:15724	C01104	Meta_7	0.946	76.07635	[M+H]+	Positive	19.566	19.577	19.273	16.879	19.673	20.057	17.868	17.499	17.039	16.257	17.194	15.892	13.319	15.21	17.703	16.127	17.132	14.241
Tyramine O-Sulfate	Amino Acid	Tyrosine Metabolism	HMDB0006409	C8H11NO4S	DYDUXGMDSXJQFT-UHFFFAOYSA-N	DBSALT002212	FDB023914	CHEBI:133530		Meta_280	0.943	216.03587	[M-H]-	Negative_FA	18.616	18.416	18.674	18.248	18.846	18.64	18.603	18.312	18.646	18.648	18.886	18.69	18.879	18.911	18.474	18.899	18.795	18.74
Tyrosine O-sulfate	Amino Acid	Tyrosine Metabolism	HMDB0155722	C9H11NO6S	CIQHWLTYGMYQQR-QMMMGPOBSA-N			CHEBI:46215		Meta_352	1.207	260.0238	[M-H]-	Negative_FA	14.826	14.652	14.649	15.198	14.338	14.173	15.385	15.552	15.58	15.023	14.968	15.074	14.851	14.519	14.777	14.814	14.966	15.255
Undecanedioate (C11-DC)	Lipid	Fatty Acid, Dicarboxylate	HMDB0000888	C11H20O4	LWBHHRRTOZQPDM-UHFFFAOYSA-N		FDB022300	CHEBI:73713		Meta_277	6.073	215.12914	[M-H]-	Negative_FA	14.097	13.816	13.654	14.765	14.226	13.847	13.676	13.688	13.892	13.749	13.945	13.935	13.663	13.946	13.794	13.527	13.565	13.691
Undecanoic Acid (C11:0)	Lipid	Medium Chain Fatty Acid	HMDB0000947	C11H22O2	ZDPHROOEEOARMN-UHFFFAOYSA-N		FDB000700	CHEBI:32368		Meta_223	7.635	185.15355	[M-H]-	Negative_NH4HCO3	10.974	11.064	12.242	11.723	11.488	10.466	10.232	11.094	10.696	11.528	11.283	10.844	10.103	9.508	10.485	13.436	9.957	10.555
Undecylenic Acid (C11:1n1)	Lipid	Medium Chain Fatty Acid	HMDB0033724	C11H20O2	FRPZMMHWLSIFAZ-UHFFFAOYSA-N	DBSALT001514	FDB011844	CHEBI:35045		Meta_219	7.533	183.13792	[M-H]-	Negative_NH4HCO3	11.92	12.063	12.01	11.778	11.948	11.468	11.17	10.926	10.539	11.33	10.602	10.745	11.485	11.446	11.803	11.459	11.646	11.129
Uracil	Nucleotide	Pyrimidine Metabolism, Uracil containing	HMDB0000300	C4H4N2O2	ISAKRJDGNUQOIC-UHFFFAOYSA-N	DB03419	FDB006426	CHEBI:17568	C00106	Meta_46	1.066	113.03468	[M+H]+	Positive	17.271	16.979	17.107	16.908	16.855	16.887	16.908	17.193	17.674	17.654	17.573	17.631	17.259	17.26	17.357	17.117	17.37	17.295
Urate	Nucleotide	Purine Metabolism, (Hypo)Xanthine/Inosine containing	HMDB0000289	C5H4N4O3	LEHOTFFKMJEONL-UHFFFAOYSA-N	DB08844	FDB015350	CHEBI:17775	C00366	Meta_185	0.947	167.02	[M-H]-	Negative_NH4HCO3	17.336	17.946	17.559	17.591	17.072	17.198	17.143	16.551	17.462	17.095	17.366	17.438	17.244	16.671	17.595	17.125	17.876	17.569
Urea	Amino Acid	Urea cycle; Arginine and Proline Metabolism	HMDB0000294	CH4N2O	XSQUKJJJFZCRTK-UHFFFAOYSA-N	DB03904	FDB012174	CHEBI:16199	C00086	Meta_1	0.961	61.04028	[M+H]+	Positive	25.059	24.763	24.829	24.987	25.06	24.795	25.027	25.492	24.78	25.147	24.861	25.158	24.91	25.322	25.503	25.462	25.082	25.301
Uridine	Nucleotide	Pyrimidine Metabolism, Uracil containing	HMDB0000296	C9H12N2O6	DRTQHJPVMGBUCF-XVFCMESISA-N	DB02745	FDB007411	CHEBI:16704	C00299	Meta_321	1.212	243.06143	[M-H]-	Negative_NH4HCO3	13.365	13.423	13.029	12.305	13.327	12.359	12.595	11.741	14.463	13.937	13.467	13.208	11.908	11.392	12.349	10.835	13.915	13.564
Urocanate	Amino Acid	Histidine Metabolism	HMDB0062562	C6H6N2O2	LOIYMIARKYCTBW-UHFFFAOYSA-N			CHEBI:27248		Meta_123	1.015	139.05005	[M+H]+	Positive	16.209	16.285	16.374	17.509	17.134	17.026	17.041	17.398	17.675	17.523	18.009	17.723	17.208	17.201	17.484	17.395	17.467	17.656
Valerylcarnitine (C5)	Amino Acid	Leucine, Isoleucine and Valine Metabolism	HMDB0013128	C12H24NO4	VSNFQQXVMPSASB-SNVBAGLBSA-O		FDB029301	CHEBI:85095		Meta_331	4.11	246.17004	[M+H]+	Positive	12.821	13.19	12.567	12.874	13.073	12.889	12.929	12.533	12.52	12.51	12.551	12.463	11.879	12.794	12.302	11.776	12.183	12.188
Valerylglycine	Lipid	Fatty Acid Metabolism (Acyl glycines)	HMDB0000927	C7H13NO3	NYZBWOSRZJKQAI-UHFFFAOYSA-N		FDB022321			Meta_155	3.415	158.08182	[M-H]-	Negative_FA	16.438	15.461	16.187	15.846	16.153	16.127	15.29	15.807	15.265	15.453	15.341	15.832	15.063	15.328	15.254	15.352	15.541	14.785
Vitamin K1	Cofactors and Vitamins	Vitamin K Metabolism	HMDB0003555	C31H46O2	MBWXNTAXLNYFJB-NKFFZRIASA-N	DB01022	FDB023333	CHEBI:18067		Meta_295	6.131	226.17979	[M+H]+	Positive	14.091	14.301	14.557	14.173	14.086	13.81	14.409	14.095	14.128	14.165	14.055	13.577	14.296	15.012	14.17	13.994	13.894	14.24
Xanthine	Nucleotide	Purine Metabolism, (Hypo)Xanthine/Inosine containing	HMDB0000292	C5H4N4O2	LRFVTYWOQMYALW-UHFFFAOYSA-N	DB02134	FDB001977	CHEBI:17712	C00385	Meta_147	1.257	153.04051	[M+H]+	Positive	14.115	14.413	14.114	13.426	13.72	13.734	14.57	13.288	14.635	13.591	14.448	13.373	14.029	13.964	13.647	13.665	14.064	13.771
Xanthosine	Nucleotide	Purine Metabolism, (Hypo)Xanthine/Inosine containing	HMDB0000299	C10H12N4O6	UBORTCNDUKBEOP-UUOKFMHZSA-N		FDB001604	CHEBI:18107	C01762	Meta_385	1.289	285.07635	[M+H]+	Positive	12.983	13.352	13.018	12.529	12.463	12.144	13.365	11.767	13.351	12.087	13.338	12.236	12.238	12.752	12.826	12.092	12.341	12.265
Xanthurenic Acid	Amino Acid	Tryptophan Metabolism	HMDB0000881	C10H7NO4	FBZONXHGGPHHIY-UHFFFAOYSA-N		FDB022297	CHEBI:10072	C02470	Meta_265	2.936	206.04434	[M+H]+	Positive	13.441	11.62	12.579	11.598	12.231	12.358	10.807	12.242	11.155	11.995	11.668	12.196	9.717	11.81	10.371	11.817	10.844	10.036
b-Muricholic Acid	Lipid	Bile Acid	HMDB0000415	C24H40O5	DKPMWHFRUGMUKF-CRKPLTDNSA-N		FDB022031	CHEBI:81298	C17726	Meta_478	6.345	407.2814	[M-H]-	Negative_FA	11.803	13.609	12.578	12.895	12.207	12.01	14.958	15.161	13.944	14.336	13.317	16.058	10.711	14.22	14.39	12.996	14.657	10.976
m-Cumenyl methylcarbamate										Meta_248	6.375	194.11778	[M+H]+	Positive	13.887	14.071	13.863	13.679	13.76	13.616	13.926	13.706	13.894	13.721	13.835	13.641	14.152	14.331	14.07	13.838	13.748	14.468
