# Supplementary material for: Multi-Omics and Experimental Validation Reveal the Protective Effect of Paeoniflorin Against Coronary Heart Disease in Mice via Inhibiting the C3-Cfd-C3aR Pathway
Source: Int J Mol Sci. 2026 Jul 13;27(14):6236. doi: 10.3390/ijms27146236 (PMC13410309; doi:10.3390/ijms27146236)
Supplement: Supplementary file 1 [file ijms-27-06236-s001.zip › Supplementary Materials/ijms-4276706_Metabolomics_Dataset/2-Metabolite Functional Classification/Table 2a. Metabolite Classification by Category.xls]

Category1	Category2	Freq	Metabolites
Amino Acid	Alanine, Aspartate and Glutamate Metabolism	10	Alpha-Ketoglutaramate ; Gamma-Aminobutyric Acid ; L-Alanine ; L-Asparagine ; L-Aspartic Acid ; L-Glutamic Acid ; L-Glutamine ; N-Acetyl-L-Aspartic Acid ; N-Acetylglutamate ; N-Acetylglutamine
Amino Acid	Creatine Metabolism	3	Creatine ; Creatinine ; Guanidinoacetic acid
Amino Acid	Glutathione Metabolism	5	Cysteine-glutathione disulfide ; Cysteinylglycine Disulfide ; Glutathione ; Glutathione Disulfide (GSSG) ; Pyroglutamic Acid
Amino Acid	Glycine, Serine and Threonine Metabolism	9	ALLOTHREONINE ; Betaine ; Glycine ; Hydroxypyruvic Acid ; L-Serine ; L-Threonine ; N-Acetylglycine ; N-Acetylthreonine ; Sarcosine
Amino Acid	Histidine Metabolism	8	1-Methylhistidine ; 4-Imidazoleacetic Acid ; Histamine ; L-Histidine ; Methylhistamine ; Methylimidazoleacetic acid ; N-Acetylhistidine ; Urocanate
Amino Acid	Leucine, Isoleucine and Valine Metabolism	24	2-Hydroxyisovaleric acid ; 2-Hydroxyvaleric acid ; 2-Methylbutyrylcarnitine (C5) ; 2-hydroxy-3-methylvalerate ; 2-ketocaprylate ; 3-Hydroxy-3-Methylglutaric Acid ; 3-Hydroxyisobutyrate ; 3-Hydroxyisovalerylcarnitine ; 3-Methyl-2-Oxobutyrate ; 3-Methyl-2-Oxovaleric Acid ; 3-hydroxy-2-ethylpropionate ; 4-methyl-2-oxopentanoate ; Isobutyrylcarnitine (C4) ; Isovalerylcarnitine (C5) ; Isovalerylglycin…
Amino Acid	Lysine Metabolism	12	5-hydroxylysine ; Allysine ; Aminoadipic Acid ; Glutarylcarnitine (C5-DC) ; Hydroxy-N6,N6,N6-Trimethyllysine ; L-Lysine ; L-Pipecolic Acid ; N,N,N-Trimethyl-5-Aminovalerate ; N6,N6,N6-Trimethyllysine ; N6,N6-Dimethyllysine ; N6-Acetyllysine ; N6-Methyllysine
Amino Acid	Methionine, Cysteine, SAM and Taurine Metabolism	9	Alpha-Aminobutyric Acid ; Alpha-Ketobutyrate ; Cysteine S-sulfate ; Cystine ; L-Methionine ; L-methionine sulfoxide ; N-Acetylmethionine ; N-Formylmethionine ; Taurine
Amino Acid	Other Amino Acid Metabolism	6	Aminomalonic Acid ; L-Allothreonine ; L-Beta-homolysine ; L-Homoserine ; L-Norleucine ; L-Norvaline
Amino Acid	Phenylalanine Metabolism	9	3-(2-Hydroxyphenyl)propanoic acid ; Cinnamic Acid ; L-Phenylalanine ; N-Acetylphenylalanine ; Phenethylamine ; Phenylacetaldehyde ; Phenylalanine betaine ; Phenylpyruvic Acid ; TRANS-CINNAMATE
Amino Acid	Polyamine Metabolism	6	5-Methylthioadenosine (MTA) ; Acisoga ; N1/N8-Acetylspermidine ; Putrescine ; Spermidine ; Spermine
Amino Acid	Tryptophan Metabolism	21	2-AMINOPHENOL ; 3-Hydroxy-l-kynurenine ; 3-Hydroxyanthranilic Acid ; 3-Indolepropionic Acid ; 3-Indoxyl Sulfate ; 5-Hydroxy-L-Tryptophan ; 5-Hydroxyindole Sulfate ; Anthranilate ; C-Glycosyltryptophan ; Formylkynurenine ; Indole-3-Methyl Acetate ; Indole-3-acetaldehyde ; Indoleacrylic Acid ; Indolelactate ; Kynurenate ; L-Kynurenine ; L-Tryptophan ; N-Acetyltryptophan ; Picolinic Acid ; Serotonin…
Amino Acid	Tyrosine Metabolism	12	3-Methoxytyrosine ; 4-Hydroxyphenylpyruvic Acid ; Hydroxyphenyllactic Acid ; L-Tyrosine ; N-Acetyl-L-Tyrosine ; P-Coumaric Acid ; P-Cresol Glucuronide ; Phenol Glucuronide ; Phenol Sulfate ; Phosphotyrosine ; Tyramine O-Sulfate ; Tyrosine O-sulfate
Amino Acid	Urea cycle; Arginine and Proline Metabolism	14	4-Guanidinobutanoate ; Citrulline ; Creatine phosphate ; Dimethylarginine (SDMA + ADMA) ; Guanidinosuccinic Acid ; L-Arginine ; L-Proline ; N,N-Dimethyl-Proline-Proline Betaine ; N-Acetylarginine ; N-Acetylcitrulline ; N-Alpha-Acetylornithine ; N-Methylproline ; Pro-Hydroxy-Pro ; Urea
Carbohydrate	Amino sugar and Nucleotide sugar Metabolism	5	Glucosamine 6-Phosphate ; Glucuronate ; N-Acetyl-D-Glucosamine ; N-Acetylglucosamine ; N-Acetylneuraminic Acid
Carbohydrate	Citrate cycle (TCA cycle)	9	2-Hydroxyglutaric Acid ; Aconitic Acid ; Citric Acid ; Citric Acid/Isocitric Acid ; Fumaric Acid ; Itaconic Acid ; Malic Acid ; Oxoglutaric Acid ; Succinic Acid
Carbohydrate	Glycolysis, Gluconeogenesis, and Pyruvate Metabolism	6	Glucose ; Glucose 6-Phosphate/Fructose 6-Phosphate ; Glyceraldehyde 3-Phosphate ; Lactic Acid ; Phosphoenolpyruvate ; Pyruvic Acid
Carbohydrate	Glyoxylate and dicarboxylate metabolism	1	Glycolic Acid
Carbohydrate	Pentose phosphate pathway	5	6-Phosphogluconic Acid ; D-Gluconic Acid ; D-Ribulose 5-Phosphate ; Glyceric Acid ; Sedoheptulose 7-Phosphate
Carbohydrate	Polysaccharides and Oligosaccharides	3	ALLOSE ; Mannitol/Sorbitol ; Mannose
Carbohydrate	Propanoate Metabolism	1	Propanoic Acid
Cofactors and Vitamins	Ascorbate and Aldarate Metabolism	3	Ascorbic Acid ; Oxalic Acid ; Threonic Acid
Cofactors and Vitamins	Folate Metabolism	1	7,8-Dihydrobiopterin
Cofactors and Vitamins	Hemoglobin and Porphyrin Metabolism	3	Bilirubin (E,E) ; Bilirubin (Z,Z) ; Heme
Cofactors and Vitamins	Nicotinate and Nicotinamide Metabolism	4	1-Methylnicotinamide ; Nicotinamide ; Quinolinate ; Trigonelline (N'-Methylnicotinate)
Cofactors and Vitamins	Pantothenate and CoA Metabolism	1	Pantothenate
Cofactors and Vitamins	Tocopherol Metabolism	1	Alpha-Tocopherol
Cofactors and Vitamins	Vitamin A Metabolism	1	Retinol (Vitamin A)
Cofactors and Vitamins	Vitamin B2 Metabolism	2	Flavin Adenine Dinucleotide ; Riboflavin
Cofactors and Vitamins	Vitamin B6 Metabolism	4	Pyridoxal ; Pyridoxal 5'-Phosphate ; Pyridoxate ; Pyridoxine
Cofactors and Vitamins	Vitamin K Metabolism	1	Vitamin K1
Energy	Oxidative Phosphorylation	1	Phosphate
Lipid	Bile Acid	4	Cholic Acid ; Deoxycholic Acid ; Hyodeoxycholic Acid ; b-Muricholic Acid
Lipid	Bile Acid, amino acid conjungate	1	Phe-DCA
Lipid	Bile Acid, taurine conjungate	3	Taurocholic Acid ; Taurohyocholic Acid ; Taurohyodeoxycholic Acid
Lipid	Corticosteroids	1	Corticosterone
Lipid	Eicosanoid	4	12-HEPE ; 12-HETE ; 12-HHTrE ; 15-HEPE
Lipid	Endocannabinoid (N-acylethanolamine)	6	Lauryl diethanolamide ; Lauryl diethanolamine ; Linoleoyl ethanolamide ; Oleoyl ethanolamide ; Palmitoleoyl ethanolamide ; Palmitoyl ethanolamide
Lipid	Fatty Acid Metabolism ( Fatty acid estolides)	1	FAHFA 36:3
Lipid	Fatty Acid Metabolism ( Oxidized fatty acid)	1	FA 18:2+2O
Lipid	Fatty Acid Metabolism (Acyl Carnitine)	24	3-Hydroxybutyrylcarnitine ; 5-Dodecenoylcarnitine ; Arachidonoylcarnitine ; Butyrylcarnitine ; Carnitine ; Decadienoylcarnitine ; Decanoylcarnitine ; Decenoylcarnitine ; Dihomo-Linolenoylcarnitine (C20:3n6) ; Hexanoylcarnitine ; L-Acetylcarnitine ; Lauroylcarnitine ; Linoleylcarnitine ; Methylmalonylcarnitine ; Myristoylcarnitine ; Octanoylcarnitine ; Octenoylcarnitine ; Oleoylcarnitine ; Oxodeca…
Lipid	Fatty Acid Metabolism (Acyl Choline)	1	Acetylcholine
Lipid	Fatty Acid Metabolism (Acyl glycines)	10	3-Methylcrotonylglycine ; Butyrylglycine ; Hexanoylglycine ; Isobutyrylglycine ; Lauroylglycine ; Octanoylglycine ; Palmitoylglycine ; Phenylacetylglycine ; Phenylpropionylglycine ; Valerylglycine
Lipid	Fatty Acid Metabolism (Fatty Amide)	4	9-Octadecenamide ; Erucamide ; Palmitamide ; Stearamide
Lipid	Fatty Acid Metabolism (Fatty amides)	3	N-Linoleoyl Tyrosine ; N-Palmitoyl Leucine ; N-Palmitoyl Lysine
Lipid	Fatty Acid Metabolism (Linolenic acid metabolism)	1	9-HODE
Lipid	Fatty Acid, Dicarboxylate	18	Azelate (C9-DC) ; Citraconic Acid ; Dodecanedioate (C12-DC) ; Dodecanedioic acid ; Eicosanedioate (C20-DC) ; Glutarate (C5-DC) ; Hexadecanedioate (C16-DC) ; Maleic Acid (C4:1-DC) ; Malonic Acid (C3-DC) ; Octadecadienedioate (C18:2-DC) ; Octadecanedioate (C18-DC) ; Octadecenedioate (C18:1-DC) ; Pimelate (C7-DC) ; Sebacate (C10-DC) ; Suberate (C8-DC) ; Tetradecanedioate (C14-DC) ; Traumatic Acid ; …
Lipid	Fatty Acid, Monohydroxy	19	(9Z,12R)-12-Hydroxyoctadec-9-enoic acid ; 10-Hydroxydecanoic acid ; 13-HODE + 9-HODE ; 16-Hydroxyhexadecanoic acid ; 2-HYDROXY-4-METHYLPENTANOIC ACID ; 2-HYDROXYOCTANOIC ACID ; 2-Hydroxy-2-methylbutyric acid ; 2-Hydroxycaproic Acid ; 2-Hydroxymyristate ; 2-Hydroxyoleate ; 2-Hydroxypalmitate ; 2-Hydroxystearate ; 3-Hydroxydecanoate ; 3-Hydroxyhexanoate ; 3-Hydroxylaurate ; 3-Hydroxyoctanoate ; 8-H…
Lipid	Glycerolipid and Phospholipid Metabolism	10	Choline ; Ethanolamine ; Glycerol ; Glycerol 3-Phosphate ; Glycerophosphoethanolamine ; Glycerophosphoglycerol ; Glycerophosphoinositol ; Glycerophosphorylcholine ; Phosphoethanolamine ; Trimethylamine N-Oxide
Lipid	Glycerophospholipid ( N-acyl-lysophosphatidylethanolamines)	5	LNAPE 18:1/N-18:0 ; LNAPE 18:2/N-18:0 ; LNAPE 18:2/N-18:1 ; LNAPE 18:2/N-20:0 ; LNAPE 20:3/N-18:0
Lipid	Glycerophospholipid (lysophosphatidic acid)	24	LPA 14:0_sn1 ; LPA 14:0_sn2 ; LPA 15:0_sn1 ; LPA 15:0_sn2 ; LPA 16:0_sn1 ; LPA 16:0_sn2 ; LPA 16:1_sn1 ; LPA 16:1_sn2 ; LPA 17:0_(1) ; LPA 17:0_(2) ; LPA 18:0_sn1 ; LPA 18:0_sn2 ; LPA 18:1_sn1 ; LPA 18:1_sn2 ; LPA 18:2_sn1 ; LPA 18:2_sn2 ; LPA 18:3_sn1 ; LPA 19:1_sn1 ; LPA 19:1_sn2 ; LPA 20:2_sn1 ; LPA 20:3_sn1 ; LPA 20:4_sn1 ; LPA 20:4_sn2 ; LPA 22:6
Lipid	Glycerophospholipid (lysophosphatidylcholine)	37	LPC 14:0_sn1 ; LPC 15:0_sn1 ; LPC 16:0_sn1 ; LPC 16:1_sn1 ; LPC 16:1_sn2 ; LPC 17:0_(2) ; LPC 17:1_(1) ; LPC 18:0_sn1 ; LPC 18:0_sn2 ; LPC 18:1_sn1 ; LPC 18:1_sn2 ; LPC 18:2_sn1 ; LPC 19:0_sn2 ; LPC 19:1_sn2 ; LPC 20:0_sn1 ; LPC 20:0_sn2 ; LPC 20:1_sn1 ; LPC 20:1_sn2 ; LPC 20:2_sn1 ; LPC 20:3_sn2 ; LPC 20:4_sn1 ; LPC 20:5_sn1 ; LPC 20:5_sn2 ; LPC 22:0 ; LPC 22:1 ; LPC 22:4_sn1 ; LPC 22:5_(1) ; LP…
Lipid	Glycerophospholipid (lysophosphatidylethanolamine)	29	LPE 16:0_sn2 ; LPE 16:1_sn1 ; LPE 17:0 ; LPE 18:0_sn1 ; LPE 18:0_sn2 ; LPE 18:1_sn1 ; LPE 18:2_sn1 ; LPE 18:3_sn2 ; LPE 20:1_sn1 ; LPE 20:2_sn1 ; LPE 20:4_sn1 ; LPE 20:4_sn2 ; LPE 20:5_sn1 ; LPE 20:5_sn2 ; LPE 22:4_sn2 ; LPE 22:5_(1) ; LPE 22:6_sn2 ; LPE O-16:0 ; LPE O-16:1 ; LPE O-18:0 ; LPE O-18:1 ; LPE O-20:4 ; LPE O-20:5 ; LPE P-16:0 ; LPE P-16:1 ; LPE P-17:0 ; LPE P-18:0 ; LPE P-18:1 ; LPE P…
Lipid	Glycerophospholipid (lysophosphatidylglycerol)	1	LPG 18:2
Lipid	Glycerophospholipid (lysophosphatidylinositiol)	5	LPI 16:0 ; LPI 18:1 ; LPI 18:2 ; LPI 20:3 ; LPI 20:4
Lipid	Glycerophospholipid (phosphatidylcholine)	44	PC 30:0|PC 14:0_16:0 ; PC 31:0 ; PC 32:0|PC 16:0_16:0 ; PC 32:1|PC 16:0_16:1 ; PC 32:2|PC 14:0_18:2 ; PC 32:3 ; PC 33:0 ; PC 33:0_2 ; PC 33:1 ; PC 33:2|PC 15:0_18:2 ; PC 34:0 ; PC 34:1|PC 16:0_18:1 ; PC 34:2|PC 16:1_18:1 ; PC 34:3|PC 16:1_18:2 ; PC 34:4 ; PC 34:5 ; PC 35:1 ; PC 35:2 ; PC 35:3 ; PC 35:4|PC 15:0_20:4 ; PC 36:1|PC 18:0_18:1 ; PC 36:2|PC 18:0_18:2 ; PC 36:3|PC 16:0_20:3 ; PC 36:4|PC …
Lipid	Glycerophospholipid (phosphatidylethanolamine)	9	PE 34:2|PE 16:0_18:2 ; PE 34:3|PE 16:1_18:2 ; PE 36:1 ; PE 36:2|PE 18:0_18:2 ; PE 36:4|PE 16:0_20:4 ; PE 38:4|PE 18:0_20:4 ; PE 38:5|PE 18:1_20:4 ; PE 38:6|PE 18:2_20:4 ; PE 40:7|PE 18:1_22:6
Lipid	Glycerophospholipid (phosphatidylinositol)	1	PI 38:4
Lipid	Inositol Metabolism	1	Myo-Inositol
Lipid	Ketone Bodies	2	3-Hydroxybutyric Acid ; Acetoacetic Acid
Lipid	Long Chain Fatty Acid	25	13,16,19-Docosatrienoic Acid (C22:3n3) ; 13,16-Docosadienoic Acid (C22:2n6) ; Adrenic Acid (C22:4n6) ; Alpha/Gamma-Linolenic Acid (C18:3n3 or n6) ; Arachidate (C20:0) ; Arachidonic Acid (C20:4n6) ; Docosahexaenoic Acid (C22:6n3 DHA) ; Docosapentaenoic Acid (C22:5n6 DPA) ; Eicosadienoic Acid (C20:2n6) ; Eicosapentaenoic Acid (C20:5n3 EPA) ; Eicosatrienoic Acid (C20:3n3) ; Eicosenoic Acid (C20:1) ;…
Lipid	Medium Chain Fatty Acid	13	5-Dodecenoic Acid (C12:1n7) ; Azelaic acid ; Caproic Acid (C6:0)/4-methylvaleric acid ; Decanoic Acid (C10:0) ; Decenoate (10:1) ; Dodecanoic Acid (C12:0) ; Ethylmalonic acid ; Heptanoic Acid (C7:0) ; Nonanoic Acid (C9:0) ; Octanoic Acid (C8:0) ; Tetradecadienoate (14:2) ; Undecanoic Acid (C11:0) ; Undecylenic Acid (C11:1n1)
Lipid	N-acyl glycine serine	1	NAGlySer 15:0/17:0
Lipid	Sphingolipid Metabolism	13	SM 32:1;O2 ; SM 32:2;O2 ; SM 33:1;O2|SM 17:1;O2/16:0 ; SM 34:0;O2 ; SM 34:1;O2|SM 18:1;O2/16:0 ; SM 34:2;O2|SM 18:2;O2/16:0 ; SM 35:1;O2 ; SM 36:1;O2|SM 18:1;O2/18:0 ; SM 36:2;O2|SM 18:2;O2/18:0 ; SM 38:1;O2 ; SM 40:2;O2|SM 18:2;O2/22:0 ; Sphinganine-1-Phosphate ; Sphingosine
Lipid	Sterol	5	25-HYDROXYCHOLESTEROL ; 4-Cholesten-3-One ; 7-Oxocholesterol ; 7alpha-Hydroxy-cholesterol ; Cholest-4,6-Dien-3-One
Nucleotide	Purine Metabolism, (Hypo)Xanthine/Inosine containing	4	Hypoxanthine ; Urate ; Xanthine ; Xanthosine
Nucleotide	Purine Metabolism, Adenine containing	4	Adenosine ; N1-Methyladenosine ; N6-Succinyladenosine ; N6-Threonylcarbamoyladenosine
Nucleotide	Purine Metabolism, Guanine containing	3	7-Methylguanosine ; Guanine ; N2,N2-Dimethylguanosine
Nucleotide	Purine and Pyrimidine Metabolism	1	6-methoxypurine
Nucleotide	Pyrimidine Metabolism, Cytidine containing	6	1-Methylcytosine ; 2-Methylcytidine ; 5-Methylcytosine ; Cytidine ; Cytosine ; Deoxycytidine
Nucleotide	Pyrimidine Metabolism, Thymine containing	2	Thymidine ; Thymine
Nucleotide	Pyrimidine Metabolism, Uracil containing	6	2'-Deoxyuridine ; 5,6-Dihydrouracil ; 5,6-Dihydrouridine ; Pseudouridine ; Uracil ; Uridine
Peptide	Dipeptide	10	Ala-Ala ; Cyclo(L-Val-L-Pro) ; Gly-Ile ; Gly-Leu ; Gly-Val ; Ile-Leu ; Ile-Met ; L-Prolyl-L-isoleucine ; Phe-Leu ; Ser-Phe
Peptide	Gamma-glutamyl Amino Acid	11	Gamma-Glutamyl-Cysteine ; Gamma-Glutamylalanine ; Gamma-Glutamylglutamate ; Gamma-Glutamylglutamine ; Gamma-Glutamylisoleucine ; Gamma-Glutamylleucine ; Gamma-Glutamylmethionine ; Gamma-Glutamylphenylalanine ; Gamma-Glutamylthreonine ; Gamma-Glutamyltyrosine ; Gamma-Glutamylvaline
Peptide	Hybrid peptide	2	Anserine ; L-Homocarnosine
Peptide	Pseudodipeptides (N-Lactoyl-amino acids )	2	Lactoylphenylalanine ; Lactoylvaline
Peptide	Small peptide	3	Asp-Gly-Leu ; Leu-Leu-Tyr ; Ophthalmate
Unclassified	Unclassified	20	12-OxoETE ; 2,4-Dinitrophenol ; 3-HYDROXYBUTANOIC ACID ; 8-HETE ; FA 18:1+2O ; Glu-Gln ; Heneicosanoic acid ; Hippuric acid ; LPA 17:1 ; LPA 22:5_sn1 ; LPC 24:0_sn2 ; LPE O-18:2 ; LPE O-20:0 ; LPE O-20:1 ; LPE O-22:0 ; LPG O-13:1 ; LPI 22:6 ; Lauryl sulfate ; Sphingosine-1-Phosphate ; m-Cumenyl methylcarbamate
Xenobiotics	Benzoate Metabolism	7	3-Phenylpropionic Acid ; 4-Aminohippuric acid ; 4-hydroxybenzaldehyde ; Benzoic acid ; Catechol Sulfate ; P-Cresol Sulfate ; Pyrrole-2-Carboxylic Acid
Xenobiotics	Chemical	19	1,3-Diphenylguanidine ; 1,5-Naphthalenediamine ; 1H-Benzotriazole ; 2,6-dihydroxybenzoic acid ; 2-Aminopyridine ; 2-Hydroxybenzonitrile ; 2-Pyrrolidinone ; 3-Hydroxypyridine ; 4-Hydroxychlorothalonil ; 5-Valerolactone ; Cyclohexanamine ; DEHP ; Dicyclohexylurea ; Dimethyl Sulfoxide ; Dodecylbenzenesulfonic acid ; Perfluorobutane Sulfonic Acid ; Phenylethanolamine ; Pyridine ; Terbucarb
Xenobiotics	Degradation of aromatic compounds	1	BENZYL ALCOHOL
Xenobiotics	Drug	4	Benzyldodecyldimethylammonium ; Eplerenone ; Mestranol ; Metoprolol acid
Xenobiotics	Natural Product/Food/Plant	31	1-Aminocyclopropane-1-Carboxylate ; 2,4-DIHYDROXYBUTANOIC ACID ; 2-Aminocaprylic acid ; 2-Methylpyrrolidine ; 2-Naphthylamine ; 2-Piperidinone ; 3-Methylindole ; 4-Hydroxy-6-Methylpyran-2-One ; 5-Hydroxyindole ; 5-O-Methylvisammioside ; 6-Gingerol ; Alliin ; Cinnamoylglycine ; Daidzein ; Epigallocatechin ; Ergothioneine ; Fructosylysine ; Gamma-caprolactone ; Guaiacol ; Homostachydrine ; Hordenin…
