# Supplementary material for: Multi-Omics and Experimental Validation Reveal the Protective Effect of Paeoniflorin Against Coronary Heart Disease in Mice via Inhibiting the C3-Cfd-C3aR Pathway
Source: Int J Mol Sci. 2026 Jul 13;27(14):6236. doi: 10.3390/ijms27146236 (PMC13410309; doi:10.3390/ijms27146236)
Supplement: Supplementary file 1 [file ijms-27-06236-s001.zip › Supplementary Materials/ijms-4276706_Proteomics_Dataset/1-MS_identified_summary/Table 1b. MS identified peptide detail.xls]

Protein accession	Charge	Modifications	Mass error [ppm]	Missed cleavages	Experiment	Intensity	Sequence	id	Length	Proteotypic	Fraction	PSMs	Peptides	Unique peptides	Sequence coverage
P31482	2	AAAEC(UniMod:4)FAR	1.06452678476759	0	FWMS20241351_04_H13	28407.2	AAAECFAR	AAAEC(UniMod:4)FAR2	8	1	1	198	6	6	44.52
P26039	2	AAAFEDQENETVVVK	-2.4187266848452	0	FWMS20241351_04_H13	1492.66	AAAFEDQENETVVVK	AAAFEDQENETVVVK2	15	1	1	5094	102	91	52.03
Q62009	2	AAAITSDLLESLGR	-0.548806529685508	0	FWMS20241351_04_H13	11716.2	AAAITSDLLESLGR	AAAITSDLLESLGR2	14	1	1	1365	29	29	49.4
Q62009	3	AAAITSDLLESLGR	0.34762976815284	0	FWMS20241351_04_H13	1275.7	AAAITSDLLESLGR	AAAITSDLLESLGR3	14	1	1	1365	29	29	49.4
Q60864	2	AAALEFLNR	3.61166687274458	0	FWMS20241351_04_H13	6240.93	AAALEFLNR	AAALEFLNR2	9	1	1	404	14	14	30.39
P01029	1	AAC(UniMod:4)FQLK	1.18367328485494	0	FWMS20241351_04_H13	5901.25	AACFQLK	AAC(UniMod:4)FQLK1	7	1	1	5061	76	76	54.95
P01029	2	AAC(UniMod:4)FQLK	0.39613977635386	0	FWMS20241351_04_H13	148742	AACFQLK	AAC(UniMod:4)FQLK2	7	1	1	5061	76	76	54.95
Q91V98	2	AAC(UniMod:4)GPSSC(UniMod:4)YALFPR	-0.619518109363673	0	FWMS20241351_04_H13	1866.55	AACGPSSCYALFPR	AAC(UniMod:4)GPSSC(UniMod:4)YALFPR2	14	1	1	31	2	2	4.44
Q61233	2	AAC(UniMod:4)LPLPGYR	0.139757061323793	0	FWMS20241351_04_H13	70482.9	AACLPLPGYR	AAC(UniMod:4)LPLPGYR2	10	1	1	1640	35	28	69.06
P07724	3	AADKDTC(UniMod:4)FSTEGPNLVTR	-1.40926617852754	1	FWMS20241351_04_H13	1531760	AADKDTCFSTEGPNLVTR	AADKDTC(UniMod:4)FSTEGPNLVTR3	18	1	1	5141	69	69	83.88
P07724	4	AADKDTC(UniMod:4)FSTEGPNLVTR	2.25412525879775	1	FWMS20241351_04_H13	3089.03	AADKDTCFSTEGPNLVTR	AADKDTC(UniMod:4)FSTEGPNLVTR4	18	1	1	5141	69	69	83.88
E9Q8T7	1	AAEIQAK	-3.4647778726009	0	FWMS20241351_04_H13	1766.22	AAEIQAK	AAEIQAK1	7	1	1	138	3	3	0.54
P27546	3	AAEQMSTLPIDAPSPLENLEQK	1.05419005294369	0	FWMS20241351_04_H13	3436.3	AAEQMSTLPIDAPSPLENLEQK	AAEQMSTLPIDAPSPLENLEQK3	22	1	1	709	18	18	22.76
P97298	3	AAFEWNEEGAGSSPSPGLQPVR	0.335822470523895	0	FWMS20241351_04_H13	12229.2	AAFEWNEEGAGSSPSPGLQPVR	AAFEWNEEGAGSSPSPGLQPVR3	22	1	1	1174	20	20	59.47
P27546	2	AAGSIASAQKPPAGK	-1.99654546687833	1	FWMS20241351_04_H13	954.857	AAGSIASAQKPPAGK	AAGSIASAQKPPAGK2	15	1	1	709	18	18	22.76
P27546	3	AAGSIASAQKPPAGK	0.316220433161495	1	FWMS20241351_04_H13	5665.94	AAGSIASAQKPPAGK	AAGSIASAQKPPAGK3	15	1	1	709	18	18	22.76
Q05793	2	AAGVPSASITWR	2.35381971708814	0	FWMS20241351_04_H13	504850	AAGVPSASITWR	AAGVPSASITWR2	12	1	1	161	7	7	2.72
Q9DBB9	3	AAHSQC(UniMod:4)AYSNPEGTVLLAC(UniMod:4)EESR	-0.0680547454365561	0	FWMS20241351_04_H13	20241.8	AAHSQCAYSNPEGTVLLACEESR	AAHSQC(UniMod:4)AYSNPEGTVLLAC(UniMod:4)EESR3	23	1	1	1275	19	19	45.52
Q9CR57	2	AAIAAAAAAAAAK	0.254655814365247	0	FWMS20241351_04_H13	22796.1	AAIAAAAAAAAAK	AAIAAAAAAAAAK2	13	1	1	114	3	3	16.13
P56959	2	AAIDWFDGK	1.84343929843552	0	FWMS20241351_04_H13	120608	AAIDWFDGK	AAIDWFDGK2	9	1	1	347	7	7	11.58
P34928	1	AAIEHIK	1.59609093007053	0	FWMS20241351_04_H13	544066	AAIEHIK	AAIEHIK1	7	1	1	695	9	9	45.45
P34928	2	AAIEHIK	-2.99620346079665	0	FWMS20241351_04_H13	1365450	AAIEHIK	AAIEHIK2	7	1	1	695	9	9	45.45
P34928	3	AAIEHIKQKEILTK	4.22768121273406	2	FWMS20241351_04_H13	1097.22	AAIEHIKQKEILTK	AAIEHIKQKEILTK3	14	1	1	695	9	9	45.45
Q8BZQ2	2	AAIHYGVIDDR	2.15622496183689	0	FWMS20241351_04_H13	2290.29	AAIHYGVIDDR	AAIHYGVIDDR2	11	1	1	431	13	12	31.92
Q8BZQ2	3	AAIHYGVIDDR	-1.36678123520388	0	FWMS20241351_04_H13	4098.48	AAIHYGVIDDR	AAIHYGVIDDR3	11	1	1	431	13	12	31.92
O88200	3	AALAPYNWPVWLGVHDR	0.770030737616293	0	FWMS20241351_04_H13	5038.51	AALAPYNWPVWLGVHDR	AALAPYNWPVWLGVHDR3	17	1	1	245	8	8	25.61
P18337	2	AALC(UniMod:4)YTASC(UniMod:4)QPGSC(UniMod:4)NGR	3.60266411442569	0	FWMS20241351_04_H13	2999.41	AALCYTASCQPGSCNGR	AALC(UniMod:4)YTASC(UniMod:4)QPGSC(UniMod:4)NGR2	17	1	1	197	4	4	13.17
Q8K182	3	AALGYNILTQEEAQSVYDAK	2.95900636330421	0	FWMS20241351_04_H13	28514.6	AALGYNILTQEEAQSVYDAK	AALGYNILTQEEAQSVYDAK3	20	1	1	2101	35	35	70.19
Q9D115	2	AALIYTC(UniMod:4)TVC(UniMod:4)R	-2.45446284436802	0	FWMS20241351_04_H13	11297.9	AALIYTCTVCR	AALIYTC(UniMod:4)TVC(UniMod:4)R2	11	1	1	80	2	2	30.26
Q91YD9	2	AALLDQIR	2.74334660484043	0	FWMS20241351_04_H13	6546.57	AALLDQIR	AALLDQIR2	8	1	1	364	11	11	32.53
Q6P9Q4	2	AALLNFDEFAVSK	-0.265995742353875	0	FWMS20241351_04_H13	3159.39	AALLNFDEFAVSK	AALLNFDEFAVSK2	13	1	1	37	2	2	2.01
Q9D8B3	2	AALQALKR	1.8052065834028	1	FWMS20241351_04_H13	3016.9	AALQALKR	AALQALKR2	8	0	1	109	4	3	21.88
P62852	2	AALQELLSK	1.48602141638756	0	FWMS20241351_04_H13	38753.8	AALQELLSK	AALQELLSK2	9	1	1	282	6	6	38.4
E9Q414	3	AALTEVSLGSIYQAMILGADSK	-1.67178361470179	0	FWMS20241351_04_H13	32412.3	AALTEVSLGSIYQAMILGADSK	AALTEVSLGSIYQAMILGADSK3	22	1	1	22740	287	287	63.84
E9Q414	3	AALTEVSLGSIYQAM(UniMod:35)ILGADSK	2.34250842592941	0	FWMS20241351_04_H13	9134.51	AALTEVSLGSIYQAMILGADSK	AALTEVSLGSIYQAM(UniMod:35)ILGADSK3	22	1	1	22740	287	287	63.84
Q02257	2	AAMIVNQLSK	-1.63988496477934	0	FWMS20241351_04_H13	17510.7	AAMIVNQLSK	AAMIVNQLSK2	10	1	1	1025	29	24	48.72
P49722	2	AANGVVLATEK	-0.231977335104994	0	FWMS20241351_04_H13	1715.83	AANGVVLATEK	AANGVVLATEK2	11	1	1	154	6	6	37.18
O89020	2	AAPITQYLK	-0.542382767692688	0	FWMS20241351_04_H13	162025	AAPITQYLK	AAPITQYLK2	9	1	1	1660	32	32	54.61
Q61838	3	AAPLSLC(UniMod:4)ALTAVDQSVLLLKPEAK	1.51060071167594	1	FWMS20241351_04_H13	156183	AAPLSLCALTAVDQSVLLLKPEAK	AAPLSLC(UniMod:4)ALTAVDQSVLLLKPEAK3	24	1	1	7410	97	95	66.76
Q61838	4	AAPLSLC(UniMod:4)ALTAVDQSVLLLKPEAK	0.447951347462925	1	FWMS20241351_04_H13	14181.5	AAPLSLCALTAVDQSVLLLKPEAK	AAPLSLC(UniMod:4)ALTAVDQSVLLLKPEAK4	24	1	1	7410	97	95	66.76
O89020	2	AAPQLPMEELVSLSK	-3.37674475128618	0	FWMS20241351_04_H13	95615.1	AAPQLPMEELVSLSK	AAPQLPMEELVSLSK2	15	1	1	1660	32	32	54.61
O89020	3	AAPQLPMEELVSLSK	-1.2036033974641	0	FWMS20241351_04_H13	6512.68	AAPQLPMEELVSLSK	AAPQLPMEELVSLSK3	15	1	1	1660	32	32	54.61
O89020	2	AAPQLPM(UniMod:35)EELVSLSK	1.17525170792287	0	FWMS20241351_04_H13	2599.96	AAPQLPMEELVSLSK	AAPQLPM(UniMod:35)EELVSLSK2	15	1	1	1660	32	32	54.61
Q8VCC9	2	AAPSAEFSVDR	0.504017529718335	0	FWMS20241351_04_H13	7955.84	AAPSAEFSVDR	AAPSAEFSVDR2	11	1	1	35	2	2	2.85
P16301	2	AAPYDWR	-1.16948160509306	0	FWMS20241351_04_H13	74707.6	AAPYDWR	AAPYDWR2	7	1	1	899	14	14	42.01
P11859	2	AAQVAMIANFVGFR	-1.19902242934425	0	FWMS20241351_04_H13	28141.7	AAQVAMIANFVGFR	AAQVAMIANFVGFR2	14	1	1	939	14	14	34.59
P11859	3	AAQVAMIANFVGFR	-3.05119697266491	0	FWMS20241351_04_H13	4946.55	AAQVAMIANFVGFR	AAQVAMIANFVGFR3	14	1	1	939	14	14	34.59
O54819	3	AASGAERPDFC(UniMod:4)FLEEDPGLC(UniMod:4)R	0.0860497982886475	1	FWMS20241351_04_H13	70023.1	AASGAERPDFCFLEEDPGLCR	AASGAERPDFC(UniMod:4)FLEEDPGLC(UniMod:4)R3	21	1	1	615	11	11	38.89
Q8BGD9	3	AASIFGGAKPVDTAAR	-1.4298106152756	1	FWMS20241351_04_H13	62159.7	AASIFGGAKPVDTAAR	AASIFGGAKPVDTAAR3	16	1	1	195	8	8	14.4
P01029	2	AASWLTHQGSFHGAFR	2.24783107328889	0	FWMS20241351_04_H13	93210.5	AASWLTHQGSFHGAFR	AASWLTHQGSFHGAFR2	16	1	1	5061	76	76	54.95
P01029	3	AASWLTHQGSFHGAFR	0.278047819549915	0	FWMS20241351_04_H13	223300	AASWLTHQGSFHGAFR	AASWLTHQGSFHGAFR3	16	1	1	5061	76	76	54.95
P01029	4	AASWLTHQGSFHGAFR	0.0992516177202447	0	FWMS20241351_04_H13	198022	AASWLTHQGSFHGAFR	AASWLTHQGSFHGAFR4	16	1	1	5061	76	76	54.95
P70168	2	AAVENLPTFLVELSR	1.4688223313806	0	FWMS20241351_04_H13	1931.71	AAVENLPTFLVELSR	AAVENLPTFLVELSR2	15	1	1	48	5	5	8.11
Q61545	2	AAVEWFDGK	-1.73822189341394	0	FWMS20241351_04_H13	46422.6	AAVEWFDGK	AAVEWFDGK2	9	1	1	169	4	4	8.24
P01027	2	AAVFNHFISDGVK	-2.41075414390883	0	FWMS20241351_04_H13	137845	AAVFNHFISDGVK	AAVFNHFISDGVK2	13	1	1	11164	137	137	82.26
P01027	3	AAVFNHFISDGVK	-2.31670986678943	0	FWMS20241351_04_H13	295516	AAVFNHFISDGVK	AAVFNHFISDGVK3	13	1	1	11164	137	137	82.26
P01027	3	AAVFNHFISDGVKK	-0.722135561061831	1	FWMS20241351_04_H13	6014.01	AAVFNHFISDGVKK	AAVFNHFISDGVKK3	14	1	1	11164	137	137	82.26
P27546	2	AAVGVTGNDITTPPNK	-2.0780795924833	0	FWMS20241351_04_H13	3176.34	AAVGVTGNDITTPPNK	AAVGVTGNDITTPPNK2	16	1	1	709	18	18	22.76
P27546	3	AAVGVTGNDITTPPNK	1.94419702214013	0	FWMS20241351_04_H13	475.111	AAVGVTGNDITTPPNK	AAVGVTGNDITTPPNK3	16	1	1	709	18	18	22.76
Q8BZQ2	3	AAVHAGVIVDEVGGYADVMPVDK	-1.46322002859369	0	FWMS20241351_04_H13	1985.08	AAVHAGVIVDEVGGYADVMPVDK	AAVHAGVIVDEVGGYADVMPVDK3	23	1	1	431	13	12	31.92
Q61702	2	AAVLGESAGLVR	-2.38075485840413	0	FWMS20241351_04_H13	202335	AAVLGESAGLVR	AAVLGESAGLVR2	12	1	1	2512	42	42	51.6
Q61702	3	AAVLGESAGLVR	0.969356096128642	0	FWMS20241351_04_H13	24512	AAVLGESAGLVR	AAVLGESAGLVR3	12	1	1	2512	42	42	51.6
P00329	3	AAVLWELHKPFTIEDIEVAPPK	2.20295491798782	1	FWMS20241351_04_H13	2958.47	AAVLWELHKPFTIEDIEVAPPK	AAVLWELHKPFTIEDIEVAPPK3	22	1	1	465	13	13	41.6
Q64437	3	AAVLWGVNQPFSIEEIEVAPPK	0.261425368201647	0	FWMS20241351_04_H13	31859.8	AAVLWGVNQPFSIEEIEVAPPK	AAVLWGVNQPFSIEEIEVAPPK3	22	1	1	65	3	3	12.03
P17182	2	AAVPSGASTGIYEALELR	0.555329155673511	0	FWMS20241351_04_H13	9654.69	AAVPSGASTGIYEALELR	AAVPSGASTGIYEALELR2	18	0	1	353	12	8	44.01
P21274	3	AC(UniMod:4)C(UniMod:4)VPTELSAISMLYLDENEK	-2.35253106967265	0	FWMS20241351_04_H13	2472.74	ACCVPTELSAISMLYLDENEK	AC(UniMod:4)C(UniMod:4)VPTELSAISMLYLDENEK3	21	1	1	112	4	4	14.72
P01027	2	AC(UniMod:4)EPGVDYVYK	0.929283772110051	0	FWMS20241351_04_H13	1441030	ACEPGVDYVYK	AC(UniMod:4)EPGVDYVYK2	11	1	1	11164	137	137	82.26
Q01279	2	AC(UniMod:4)GPDYYEVEEDGIR	1.41500503995704	0	FWMS20241351_04_H13	11306.7	ACGPDYYEVEEDGIR	AC(UniMod:4)GPDYYEVEEDGIR2	15	1	1	1267	28	28	27.93
Q01279	2	AC(UniMod:4)GPDYYEVEEDGIRK	-0.506667133217302	1	FWMS20241351_04_H13	5230.87	ACGPDYYEVEEDGIRK	AC(UniMod:4)GPDYYEVEEDGIRK2	16	1	1	1267	28	28	27.93
Q01279	3	AC(UniMod:4)GPDYYEVEEDGIRK	-1.56750806648211	1	FWMS20241351_04_H13	6041.04	ACGPDYYEVEEDGIRK	AC(UniMod:4)GPDYYEVEEDGIRK3	16	1	1	1267	28	28	27.93
P15105	2	AC(UniMod:4)LYAGVK	-0.286198315472371	0	FWMS20241351_04_H13	8267.73	ACLYAGVK	AC(UniMod:4)LYAGVK2	8	1	1	12	1	1	2.14
Q6GU68	2	AC(UniMod:4)PEPC(UniMod:4)DC(UniMod:4)GEK	0.915198847792939	0	FWMS20241351_04_H13	9503.17	ACPEPCDCGEK	AC(UniMod:4)PEPC(UniMod:4)DC(UniMod:4)GEK2	11	1	1	86	4	4	10.51
P11835	2	AC(UniMod:4)QPPFAFR	-1.62076220487641	0	FWMS20241351_04_H13	3649.88	ACQPPFAFR	AC(UniMod:4)QPPFAFR2	9	1	1	439	14	13	22.31
Q5UW37	2	AC(UniMod:4)QQFLK	-1.87862060933674	0	FWMS20241351_04_H13	7366.6	ACQQFLK	AC(UniMod:4)QQFLK2	7	1	1	182	4	4	28.57
P97351	2	AC(UniMod:4)QSIYPLHDVFVR	3.46542058083785	0	FWMS20241351_04_H13	10284.1	ACQSIYPLHDVFVR	AC(UniMod:4)QSIYPLHDVFVR2	14	1	1	709	13	13	52.65
P97351	3	AC(UniMod:4)QSIYPLHDVFVR	-3.01271376748094	0	FWMS20241351_04_H13	19284.7	ACQSIYPLHDVFVR	AC(UniMod:4)QSIYPLHDVFVR3	14	1	1	709	13	13	52.65
A6X935	2	ADAVQEATFQVELPR	1.38136585175532	0	FWMS20241351_04_H13	665975	ADAVQEATFQVELPR	ADAVQEATFQVELPR2	15	1	1	4678	55	55	61.25
A6X935	3	ADAVQEATFQVELPR	-3.3545934574995	0	FWMS20241351_04_H13	565468	ADAVQEATFQVELPR	ADAVQEATFQVELPR3	15	1	1	4678	55	55	61.25
A6X935	3	ADAVQEATFQVELPRK	2.98242231459316	1	FWMS20241351_04_H13	23821.6	ADAVQEATFQVELPRK	ADAVQEATFQVELPRK3	16	1	1	4678	55	55	61.25
P05064	3	ADDGRPFPQVIK	-1.91149198990449	1	FWMS20241351_04_H13	6192.8	ADDGRPFPQVIK	ADDGRPFPQVIK3	12	1	1	529	19	16	63.74
P39061	2	ADDILANPPR	1.30378350799945	0	FWMS20241351_04_H13	6397.26	ADDILANPPR	ADDILANPPR2	10	1	1	372	9	9	5.58
P35700	2	ADEGISFR	1.07335289869661	0	FWMS20241351_04_H13	14771	ADEGISFR	ADEGISFR2	8	1	1	393	10	9	54.27
P13597	2	ADGALLPIGVVK	-3.44557108528409	0	FWMS20241351_04_H13	4634.17	ADGALLPIGVVK	ADGALLPIGVVK2	12	1	1	408	9	9	18.25
Q9JIL2	3	ADGDC(UniMod:4)DLAAVILHVK	-0.121522269135786	0	FWMS20241351_04_H13	2495.6	ADGDCDLAAVILHVK	ADGDC(UniMod:4)DLAAVILHVK3	15	1	1	91	2	2	17.69
Q8BK48	3	ADHGDEIFLVFGYQFGNIK	0.387160661967067	0	FWMS20241351_04_H13	1140	ADHGDEIFLVFGYQFGNIK	ADHGDEIFLVFGYQFGNIK3	19	1	1	874	18	15	40.25
E9Q414	3	ADHVETFLDSMC(UniMod:4)TSTLQFLEYALK	-1.06491665771903	0	FWMS20241351_04_H13	2313.04	ADHVETFLDSMCTSTLQFLEYALK	ADHVETFLDSMC(UniMod:4)TSTLQFLEYALK3	24	1	1	22740	287	287	63.84
E9Q414	3	ADHVETFLDSM(UniMod:35)C(UniMod:4)TSTLQFLEYALK	0.636922115049987	0	FWMS20241351_04_H13	636.613	ADHVETFLDSMCTSTLQFLEYALK	ADHVETFLDSM(UniMod:35)C(UniMod:4)TSTLQFLEYALK3	24	1	1	22740	287	287	63.84
P62270	2	ADIDLTK	-1.01990111753079	0	FWMS20241351_04_H13	13589.5	ADIDLTK	ADIDLTK2	7	1	1	357	8	8	47.37
P70315	1	ADIGAPSGFK	-1.38048753728462	0	FWMS20241351_04_H13	7155.05	ADIGAPSGFK	ADIGAPSGFK1	10	1	1	992	18	18	47.31
P70315	2	ADIGAPSGFK	0.741859603859193	0	FWMS20241351_04_H13	94747.1	ADIGAPSGFK	ADIGAPSGFK2	10	1	1	992	18	18	47.31
P01027	2	ADIGC(UniMod:4)TPGSGK	-2.14902665124676	0	FWMS20241351_04_H13	179328	ADIGCTPGSGK	ADIGC(UniMod:4)TPGSGK2	11	1	1	11164	137	137	82.26
Q8VE62	2	ADILQVGLR	-1.26400124242748	0	FWMS20241351_04_H13	1724.41	ADILQVGLR	ADILQVGLR2	9	1	1	31	1	1	2.25
O88783	2	ADKPLSIHPQGIK	-0.170138237597994	1	FWMS20241351_04_H13	5687.38	ADKPLSIHPQGIK	ADKPLSIHPQGIK2	13	1	1	4152	76	76	39.9
O88783	3	ADKPLSIHPQGIK	-0.216581169315682	1	FWMS20241351_04_H13	8927.08	ADKPLSIHPQGIK	ADKPLSIHPQGIK3	13	1	1	4152	76	76	39.9
P01027	2	ADLEC(UniMod:4)TKPAAR	-1.126311506145	1	FWMS20241351_04_H13	236.883	ADLECTKPAAR	ADLEC(UniMod:4)TKPAAR2	11	1	1	11164	137	137	82.26
Q9QWL7	2	ADLEMQIENLK	-1.55884423752257	0	FWMS20241351_04_H13	5287.11	ADLEMQIENLK	ADLEMQIENLK2	11	1	1	544	17	12	34.87
Q9QWL7	3	ADLEMQIENLKEELAYLK	-2.97196353743367	1	FWMS20241351_04_H13	3498.3	ADLEMQIENLKEELAYLK	ADLEMQIENLKEELAYLK3	18	1	1	544	17	12	34.87
Q61781	2	ADLEMQIESLK	-0.15817176359917	0	FWMS20241351_04_H13	11824.5	ADLEMQIESLK	ADLEMQIESLK2	11	0	1	1344	24	6	43.8
Q61781	3	ADLEMQIESLKEELAYLK	-0.213385343828617	1	FWMS20241351_04_H13	23568.6	ADLEMQIESLKEELAYLK	ADLEMQIESLKEELAYLK3	18	1	1	1344	24	6	43.8
Q61781	3	ADLEM(UniMod:35)QIESLKEELAYLK	0.371147282946147	1	FWMS20241351_04_H13	20315.9	ADLEMQIESLKEELAYLK	ADLEM(UniMod:35)QIESLKEELAYLK3	18	1	1	1344	24	6	43.8
Q61781	4	ADLEMQIESLKEELAYLKK	-1.26857972978338	2	FWMS20241351_04_H13	7079.84	ADLEMQIESLKEELAYLKK	ADLEMQIESLKEELAYLKK4	19	1	1	1344	24	6	43.8
Q61781	4	ADLEM(UniMod:35)QIESLKEELAYLKK	1.13423965705175	2	FWMS20241351_04_H13	4530.3	ADLEMQIESLKEELAYLKK	ADLEM(UniMod:35)QIESLKEELAYLKK4	19	1	1	1344	24	6	43.8
Q6IFX2	3	ADLEM(UniMod:35)QIESLKEELAYLR	-0.129650641344028	1	FWMS20241351_04_H13	2187.19	ADLEMQIESLKEELAYLR	ADLEM(UniMod:35)QIESLKEELAYLR3	18	1	1	258	8	6	12.83
E9Q414	2	ADLSGLYSPIK	4.63176430942076	0	FWMS20241351_04_H13	1026910	ADLSGLYSPIK	ADLSGLYSPIK2	11	1	1	22740	287	287	63.84
P04918	2	ADQFANEWGR	-0.777506595889869	0	FWMS20241351_04_H13	139898	ADQFANEWGR	ADQFANEWGR2	10	1	1	232	6	6	36.89
P62264	3	ADRDESSPYAAMLAAQDVAQR	-0.0540527362383903	1	FWMS20241351_04_H13	2574.15	ADRDESSPYAAMLAAQDVAQR	ADRDESSPYAAMLAAQDVAQR3	21	1	1	175	4	4	36.42
Q921I1	2	ADRDQYELLC(UniMod:4)LDNTR	0.597729929913226	1	FWMS20241351_04_H13	1958.84	ADRDQYELLCLDNTR	ADRDQYELLC(UniMod:4)LDNTR2	15	1	1	4158	57	56	87.52
Q921I1	3	ADRDQYELLC(UniMod:4)LDNTR	1.372806513276	1	FWMS20241351_04_H13	22243.6	ADRDQYELLCLDNTR	ADRDQYELLC(UniMod:4)LDNTR3	15	1	1	4158	57	56	87.52
Q9JK53	2	ADTFQGLK	4.05358505126964	0	FWMS20241351_04_H13	8369.16	ADTFQGLK	ADTFQGLK2	8	1	1	756	15	15	39.68
P26262	3	ADTNTIYTNC(UniMod:4)WVTGWGYTK	1.13857894112637	0	FWMS20241351_04_H13	644752	ADTNTIYTNCWVTGWGYTK	ADTNTIYTNC(UniMod:4)WVTGWGYTK3	19	1	1	3939	49	47	76.02
Q640N1	2	ADVEVPPEK	1.10800940994106	0	FWMS20241351_04_H13	18998.3	ADVEVPPEK	ADVEVPPEK2	9	1	1	61	3	3	3.99
Q8BND5	2	ADYLALVFER	-2.13634841940623	0	FWMS20241351_04_H13	34059.1	ADYLALVFER	ADYLALVFER2	10	1	1	2085	35	35	50.4
Q3UV17	2	AEAEALYQTK	0.914313625021612	0	FWMS20241351_04_H13	4091.49	AEAEALYQTK	AEAEALYQTK2	10	0	1	68	5	3	5.39
P50446	2	AEAESWYQTK	-0.89427058892779	0	FWMS20241351_04_H13	70266.9	AEAESWYQTK	AEAESWYQTK2	10	0	1	549	16	2	22.06
P63325	2	AEAGAGSATEFQFR	-4.47664178501034	0	FWMS20241351_04_H13	6928.45	AEAGAGSATEFQFR	AEAGAGSATEFQFR2	14	1	1	288	5	5	37.58
P28862	2	AEALMYPVYK	-1.23568267665013	0	FWMS20241351_04_H13	2159.96	AEALMYPVYK	AEALMYPVYK2	10	1	1	183	7	3	16.35
Q8VCG4	3	AEATTLHAAPQGAAMAVSTFR	-1.5907934078658	0	FWMS20241351_04_H13	67069.8	AEATTLHAAPQGAAMAVSTFR	AEATTLHAAPQGAAMAVSTFR3	21	1	1	925	12	12	81.19
Q61233	2	AEC(UniMod:4)MLQQAER	0.704460074221822	0	FWMS20241351_04_H13	5367.68	AECMLQQAER	AEC(UniMod:4)MLQQAER2	10	1	1	1640	35	28	69.06
Q61147	3	AEDEHLGILGPPIHANVGDK	0.919925519552715	0	FWMS20241351_04_H13	38947.1	AEDEHLGILGPPIHANVGDK	AEDEHLGILGPPIHANVGDK3	20	1	1	4245	66	66	65.5
Q61147	4	AEDEHLGILGPPIHANVGDK	-0.598494049604653	0	FWMS20241351_04_H13	45971.7	AEDEHLGILGPPIHANVGDK	AEDEHLGILGPPIHANVGDK4	20	1	1	4245	66	66	65.5
P01787	2	AEDTAIYYC(UniMod:4)AR	4.60616667240889	0	FWMS20241351_04_H13	3865.47	AEDTAIYYCAR	AEDTAIYYC(UniMod:4)AR2	11	0	1	232	6	0	64.23
P01626	3	AEDVGVYYC(UniMod:4)QQLVEYPLTFGAGTK	1.2833254318524	0	FWMS20241351_04_H13	71366	AEDVGVYYCQQLVEYPLTFGAGTK	AEDVGVYYC(UniMod:4)QQLVEYPLTFGAGTK3	24	0	1	136	3	1	36.61
P23953	2	AEEVAFWTELLAK	2.10833052287298	0	FWMS20241351_04_H13	14947.3	AEEVAFWTELLAK	AEEVAFWTELLAK2	13	1	1	1346	22	19	48.19
Q9DD06	2	AEEVLFSAGTFVR	0.324100091000038	0	FWMS20241351_04_H13	92260.1	AEEVLFSAGTFVR	AEEVLFSAGTFVR2	13	1	1	436	6	6	37.04
Q9DD06	3	AEEVLFSAGTFVR	1.10011418659736	0	FWMS20241351_04_H13	3439.81	AEEVLFSAGTFVR	AEEVLFSAGTFVR3	13	1	1	436	6	6	37.04
P41317	2	AEFDTSEIDSEIAALR	2.49711753261254	0	FWMS20241351_04_H13	33657.7	AEFDTSEIDSEIAALR	AEFDTSEIDSEIAALR2	16	1	1	555	10	10	45.08
P41317	3	AEFDTSEIDSEIAALR	0.974304112538422	0	FWMS20241351_04_H13	3063.17	AEFDTSEIDSEIAALR	AEFDTSEIDSEIAALR3	16	1	1	555	10	10	45.08
Q8VCT3	2	AEFGPPGPGPGSR	-1.00737832254826	0	FWMS20241351_04_H13	2371.03	AEFGPPGPGPGSR	AEFGPPGPGPGSR2	13	1	1	68	4	4	7.23
Q61646	2	AEGDGVYTLNDEK	-1.16901391769809	0	FWMS20241351_04_H13	991667	AEGDGVYTLNDEK	AEGDGVYTLNDEK2	13	1	1	1709	24	24	56.48
Q9EPX2	2	AEGFPVPTIEWQR	-0.73592232178459	0	FWMS20241351_04_H13	79458.9	AEGFPVPTIEWQR	AEGFPVPTIEWQR2	13	1	1	1900	39	39	42.5
P04186	2	AEGIPEFYDYDVALVK	0.927340021543681	0	FWMS20241351_04_H13	51529.1	AEGIPEFYDYDVALVK	AEGIPEFYDYDVALVK2	16	1	1	2719	42	42	60.84
P04186	3	AEGIPEFYDYDVALVK	1.28557987839304	0	FWMS20241351_04_H13	2159.58	AEGIPEFYDYDVALVK	AEGIPEFYDYDVALVK3	16	1	1	2719	42	42	60.84
P52480	3	AEGSDVANAVLDGADC(UniMod:4)IMLSGETAK	3.50013710530442	0	FWMS20241351_04_H13	7072.94	AEGSDVANAVLDGADCIMLSGETAK	AEGSDVANAVLDGADC(UniMod:4)IMLSGETAK3	25	1	1	2095	36	35	65.91
P07744	2	AEIENIKK	-0.828072742896958	1	FWMS20241351_04_H13	2612.48	AEIENIKK	AEIENIKK2	8	1	1	40	6	6	7.81
E9Q414	2	AEIVASVTAK	-3.24371989685818	0	FWMS20241351_04_H13	44655.7	AEIVASVTAK	AEIVASVTAK2	10	1	1	22740	287	287	63.84
P62908	2	AELNEFLTR	3.19880422701135	0	FWMS20241351_04_H13	7225.71	AELNEFLTR	AELNEFLTR2	9	1	1	370	10	10	44.03
P31482	2	AELSYAFYGC(UniMod:4)HC(UniMod:4)GLGGK	-0.574901547936021	0	FWMS20241351_04_H13	2034.91	AELSYAFYGCHCGLGGK	AELSYAFYGC(UniMod:4)HC(UniMod:4)GLGGK2	17	1	1	198	6	6	44.52
P31482	3	AELSYAFYGC(UniMod:4)HC(UniMod:4)GLGGK	1.67132145748643	0	FWMS20241351_04_H13	5793.35	AELSYAFYGCHCGLGGK	AELSYAFYGC(UniMod:4)HC(UniMod:4)GLGGK3	17	1	1	198	6	6	44.52
Q8BH61	2	AEMDLSGR	-0.336951667746824	0	FWMS20241351_04_H13	35475.2	AEMDLSGR	AEMDLSGR2	8	1	1	1314	30	29	47.13
E9Q414	2	AEMTGEHNANLNGK	1.46715424231076	0	FWMS20241351_04_H13	1135.53	AEMTGEHNANLNGK	AEMTGEHNANLNGK2	14	1	1	22740	287	287	63.84
E9Q414	3	AEMTGEHNANLNGK	1.57905239254219	0	FWMS20241351_04_H13	1092.48	AEMTGEHNANLNGK	AEMTGEHNANLNGK3	14	1	1	22740	287	287	63.84
P43025	2	AENC(UniMod:4)AALSGAANGK	0.0457101769279672	0	FWMS20241351_04_H13	38018.3	AENCAALSGAANGK	AENC(UniMod:4)AALSGAANGK2	14	1	1	586	8	8	35.64
A2ASS6	3	AENIIGLGLPDTTIPIEC(UniMod:4)QEK	-4.87085117923511	0	FWMS20241351_04_H13	5969.63	AENIIGLGLPDTTIPIECQEK	AENIIGLGLPDTTIPIEC(UniMod:4)QEK3	21	1	1	336	15	15	4.77
E9PV24	2	AENPTNPGPGGSGYWR	0.693325370265876	0	FWMS20241351_04_H13	615532	AENPTNPGPGGSGYWR	AENPTNPGPGGSGYWR2	16	1	1	2017	43	43	55.89
E9PV24	3	AENPTNPGPGGSGYWR	1.84111856020387	0	FWMS20241351_04_H13	37523.7	AENPTNPGPGGSGYWR	AENPTNPGPGGSGYWR3	16	1	1	2017	43	43	55.89
E9PV24	3	AENPTNPGPGGSGYWRPGNSGSGSDGNR	3.4288178996788	1	FWMS20241351_04_H13	34594.6	AENPTNPGPGGSGYWRPGNSGSGSDGNR	AENPTNPGPGGSGYWRPGNSGSGSDGNR3	28	1	1	2017	43	43	55.89
E9Q414	2	AEPLALIVSHDYK	1.56742892286797	0	FWMS20241351_04_H13	103222	AEPLALIVSHDYK	AEPLALIVSHDYK2	13	1	1	22740	287	287	63.84
E9Q414	3	AEPLALIVSHDYK	-1.60145491581043	0	FWMS20241351_04_H13	320662	AEPLALIVSHDYK	AEPLALIVSHDYK3	13	1	1	22740	287	287	63.84
Q8BH35	3	AEPLYELVTATDFAYSSTVK	1.2843391137292	0	FWMS20241351_04_H13	13143.7	AEPLYELVTATDFAYSSTVK	AEPLYELVTATDFAYSSTVK3	20	1	1	1957	33	33	58.06
Q64726	3	AEPVGPWSQVEGMEDWEK	2.89411176514537	0	FWMS20241351_04_H13	8552.3	AEPVGPWSQVEGMEDWEK	AEPVGPWSQVEGMEDWEK3	18	1	1	1011	20	20	57.98
Q9QZ47	2	AEQQRIRAEK	0.189528042033951	2	FWMS20241351_04_H13	30018.3	AEQQRIRAEK	AEQQRIRAEK2	10	1	1	286	6	6	25.37
Q9D1J3	2	AERFGIA	1.17575983183141	1	FWMS20241351_04_H13	3217.46	AERFGIA	AERFGIA2	7	1	1	126	3	3	12.38
Q9ET66	3	AESPEAEAESPLSSEALVPVLPAQER	-1.55259702735133	0	FWMS20241351_04_H13	7335.41	AESPEAEAESPLSSEALVPVLPAQER	AESPEAEAESPLSSEALVPVLPAQER3	26	1	1	226	5	5	15.46
Q61838	2	AESPVFVQTDK	-0.630099162983991	0	FWMS20241351_04_H13	3157.79	AESPVFVQTDK	AESPVFVQTDK2	11	1	1	7410	97	95	66.76
Q61838	2	AESPVFVQTDKPIYK	-1.62970383513704	1	FWMS20241351_04_H13	11949.4	AESPVFVQTDKPIYK	AESPVFVQTDKPIYK2	15	1	1	7410	97	95	66.76
Q61838	3	AESPVFVQTDKPIYK	-3.52880313493548	1	FWMS20241351_04_H13	17036.6	AESPVFVQTDKPIYK	AESPVFVQTDKPIYK3	15	1	1	7410	97	95	66.76
Q61838	3	AESPVFVQTDKPIYKPGQIVK	-0.000428656401336209	2	FWMS20241351_04_H13	175953	AESPVFVQTDKPIYKPGQIVK	AESPVFVQTDKPIYKPGQIVK3	21	1	1	7410	97	95	66.76
Q61838	4	AESPVFVQTDKPIYKPGQIVK	2.75223881469619	2	FWMS20241351_04_H13	256486	AESPVFVQTDKPIYKPGQIVK	AESPVFVQTDKPIYKPGQIVK4	21	1	1	7410	97	95	66.76
P07724	2	AETFTFHSDIC(UniMod:4)TLPEK	-1.48581577579339	0	FWMS20241351_04_H13	295596	AETFTFHSDICTLPEK	AETFTFHSDIC(UniMod:4)TLPEK2	16	1	1	5141	69	69	83.88
P07724	3	AETFTFHSDIC(UniMod:4)TLPEK	-1.41165268576468	0	FWMS20241351_04_H13	1229670	AETFTFHSDICTLPEK	AETFTFHSDIC(UniMod:4)TLPEK3	16	1	1	5141	69	69	83.88
P07724	4	AETFTFHSDIC(UniMod:4)TLPEK	2.39484235676784	0	FWMS20241351_04_H13	3605.77	AETFTFHSDICTLPEK	AETFTFHSDIC(UniMod:4)TLPEK4	16	1	1	5141	69	69	83.88
P07724	3	AETFTFHSDIC(UniMod:4)TLPEKEK	1.86226764977866	1	FWMS20241351_04_H13	67543.7	AETFTFHSDICTLPEKEK	AETFTFHSDIC(UniMod:4)TLPEKEK3	18	1	1	5141	69	69	83.88
P07724	4	AETFTFHSDIC(UniMod:4)TLPEKEK	0.0537424818195627	1	FWMS20241351_04_H13	56366.4	AETFTFHSDICTLPEKEK	AETFTFHSDIC(UniMod:4)TLPEKEK4	18	1	1	5141	69	69	83.88
O88783	2	AEVDDVIQVR	3.62533924228326	0	FWMS20241351_04_H13	21305.2	AEVDDVIQVR	AEVDDVIQVR2	10	1	1	4152	76	76	39.9
Q9CQC6	2	AEVLSEEPILK	-0.129082682095122	0	FWMS20241351_04_H13	2064.35	AEVLSEEPILK	AEVLSEEPILK2	11	1	1	89	4	3	11.69
O88783	2	AEYEEHLGILGPVIR	1.36814965259842	0	FWMS20241351_04_H13	6920.91	AEYEEHLGILGPVIR	AEYEEHLGILGPVIR2	15	1	1	4152	76	76	39.9
O88783	3	AEYEEHLGILGPVIR	-0.993379438969494	0	FWMS20241351_04_H13	23508.1	AEYEEHLGILGPVIR	AEYEEHLGILGPVIR3	15	1	1	4152	76	76	39.9
Q61838	2	AFAQAQSHIFIEK	-0.0217949294474631	0	FWMS20241351_04_H13	264058	AFAQAQSHIFIEK	AFAQAQSHIFIEK2	13	1	1	7410	97	95	66.76
Q61838	3	AFAQAQSHIFIEK	1.78573500910644	0	FWMS20241351_04_H13	842911	AFAQAQSHIFIEK	AFAQAQSHIFIEK3	13	1	1	7410	97	95	66.76
Q922H9	2	AFC(UniMod:4)YFC(UniMod:4)NSVQK	4.23238819589829	0	FWMS20241351_04_H13	956.06	AFCYFCNSVQK	AFC(UniMod:4)YFC(UniMod:4)NSVQK2	11	1	1	65	2	2	12.03
E9Q414	2	AFDYHQFVDK	3.64604055337105	0	FWMS20241351_04_H13	26673.7	AFDYHQFVDK	AFDYHQFVDK2	10	1	1	22740	287	287	63.84
E9Q414	3	AFDYHQFVDK	-5.2828116075664	0	FWMS20241351_04_H13	100360	AFDYHQFVDK	AFDYHQFVDK3	10	1	1	22740	287	287	63.84
Q8VCT3	2	AFFPC(UniMod:4)FDTPAVK	1.51398332665084	0	FWMS20241351_04_H13	886.671	AFFPCFDTPAVK	AFFPC(UniMod:4)FDTPAVK2	12	1	1	68	4	4	7.23
Q8BTM8	2	AFGPGLQGGNAGSPAR	-3.99493120322476	0	FWMS20241351_04_H13	1535.57	AFGPGLQGGNAGSPAR	AFGPGLQGGNAGSPAR2	16	1	1	2618	63	60	34.19
P84104	2	AFGYYGPLR	-0.316398634593466	0	FWMS20241351_04_H13	6850.63	AFGYYGPLR	AFGYYGPLR2	9	1	1	79	2	2	12.8
P18761	2	AFHFHWGGR	1.25493637429765	0	FWMS20241351_04_H13	36455.5	AFHFHWGGR	AFHFHWGGR2	9	1	1	818	15	15	53
P01027	2	AFIDC(UniMod:4)C(UniMod:4)NHITK	-1.8626918963475	0	FWMS20241351_04_H13	703908	AFIDCCNHITK	AFIDC(UniMod:4)C(UniMod:4)NHITK2	11	1	1	11164	137	137	82.26
P01027	3	AFIDC(UniMod:4)C(UniMod:4)NHITK	2.72853193861198	0	FWMS20241351_04_H13	2361840	AFIDCCNHITK	AFIDC(UniMod:4)C(UniMod:4)NHITK3	11	1	1	11164	137	137	82.26
P28665	3	AFIFIDESHITHAFTWLSQK	2.51373076650882	0	FWMS20241351_04_H13	79610.6	AFIFIDESHITHAFTWLSQK	AFIFIDESHITHAFTWLSQK3	20	1	1	9457	94	56	63.62
P28665	4	AFIFIDESHITHAFTWLSQK	0.36414643644057	0	FWMS20241351_04_H13	178638	AFIFIDESHITHAFTWLSQK	AFIFIDESHITHAFTWLSQK4	20	1	1	9457	94	56	63.62
Q61702	1	AFIGDIK	1.32490753792375	0	FWMS20241351_04_H13	11921.5	AFIGDIK	AFIGDIK1	7	1	1	2512	42	42	51.6
Q61702	2	AFIGDIK	1.34778928539524	0	FWMS20241351_04_H13	109912	AFIGDIK	AFIGDIK2	7	1	1	2512	42	42	51.6
A6X935	3	AFITNFSMIIDGVTYPGVVK	-0.763535630232902	0	FWMS20241351_04_H13	11061.8	AFITNFSMIIDGVTYPGVVK	AFITNFSMIIDGVTYPGVVK3	20	1	1	4678	55	55	61.25
P07724	2	AFKAWAVAR	1.4245408075592	1	FWMS20241351_04_H13	5559.01	AFKAWAVAR	AFKAWAVAR2	9	1	1	5141	69	69	83.88
Q8VI78	3	AFLAGDC(UniMod:4)LDC(UniMod:4)FNPFLLSC(UniMod:4)PR	0.659148280489683	0	FWMS20241351_04_H13	5657.98	AFLAGDCLDCFNPFLLSCPR	AFLAGDC(UniMod:4)LDC(UniMod:4)FNPFLLSC(UniMod:4)PR3	20	1	1	450	12	12	41.67
P32261	3	AFLEVNEEGSEAAASTSVVITGR	-2.67339648575294	0	FWMS20241351_04_H13	4809.19	AFLEVNEEGSEAAASTSVVITGR	AFLEVNEEGSEAAASTSVVITGR3	23	1	1	2294	33	33	63.66
P61939	2	AFLLMILEK	-2.00919498431028	0	FWMS20241351_04_H13	15011	AFLLMILEK	AFLLMILEK2	9	1	1	625	16	16	42.82
P61939	2	AFLLM(UniMod:35)ILEK	-1.98497323555746	0	FWMS20241351_04_H13	737.411	AFLLMILEK	AFLLM(UniMod:35)ILEK2	9	1	1	625	16	16	42.82
P61027	2	AFLTLAEDILR	3.01803845366477	0	FWMS20241351_04_H13	6190.41	AFLTLAEDILR	AFLTLAEDILR2	11	1	1	93	4	4	21.5
Q9Z1R3	2	AFLVTPR	0.75354520098145	0	FWMS20241351_04_H13	1623200	AFLVTPR	AFLVTPR2	7	1	1	592	8	8	40.53
Q8C165	4	AFPTVFHSSLVQHEVVAK	-1.81973008818947	0	FWMS20241351_04_H13	3056.76	AFPTVFHSSLVQHEVVAK	AFPTVFHSSLVQHEVVAK4	18	1	1	1212	21	21	52.88
Q8K0Q5	2	AFQAVQNLPTR	2.58798118604632	0	FWMS20241351_04_H13	1660.73	AFQAVQNLPTR	AFQAVQNLPTR2	11	1	1	432	13	13	21.12
Q61805	2	AFRPFTPQIYK	0.395799517973426	1	FWMS20241351_04_H13	37901.3	AFRPFTPQIYK	AFRPFTPQIYK2	11	1	1	1191	18	18	38.05
Q61805	3	AFRPFTPQIYK	4.12286483154585	1	FWMS20241351_04_H13	246740	AFRPFTPQIYK	AFRPFTPQIYK3	11	1	1	1191	18	18	38.05
Q9Z1T2	2	AFSGLTQNPESIELR	-0.255024308273418	0	FWMS20241351_04_H13	3899.45	AFSGLTQNPESIELR	AFSGLTQNPESIELR2	15	1	1	613	20	17	29.6
Q9DBB9	2	AFSGSPNLTK	2.0784903087856	0	FWMS20241351_04_H13	3571.98	AFSGSPNLTK	AFSGSPNLTK2	10	1	1	1275	19	19	45.52
P26041	2	AFSTWLK	1.69427396435742	0	FWMS20241351_04_H13	1980.18	AFSTWLK	AFSTWLK2	7	1	1	599	16	9	29.12
Q8BL97	2	AFSYYGPLR	3.56538192785241	0	FWMS20241351_04_H13	27532.7	AFSYYGPLR	AFSYYGPLR2	9	1	1	135	5	4	19.85
Q62351	2	AFTYINLDK	-0.427881838175444	0	FWMS20241351_04_H13	1665.45	AFTYINLDK	AFTYINLDK2	9	1	1	298	11	11	13.89
P25444	2	AFVAIGDYNGHVGLGVK	-0.897090716624824	0	FWMS20241351_04_H13	3847.37	AFVAIGDYNGHVGLGVK	AFVAIGDYNGHVGLGVK2	17	1	1	871	17	17	57.34
P25444	3	AFVAIGDYNGHVGLGVK	-0.487074386933357	0	FWMS20241351_04_H13	8539.73	AFVAIGDYNGHVGLGVK	AFVAIGDYNGHVGLGVK3	17	1	1	871	17	17	57.34
P04939	2	AFVENITVLENSLVFK	0.603124653363547	0	FWMS20241351_04_H13	2173.3	AFVENITVLENSLVFK	AFVENITVLENSLVFK2	16	1	1	468	10	7	59.24
P70389	2	AFWLDLSHNR	1.4365680968298	0	FWMS20241351_04_H13	21792.8	AFWLDLSHNR	AFWLDLSHNR2	10	1	1	1611	21	21	59.87
P70389	3	AFWLDLSHNR	-2.75244310022102	0	FWMS20241351_04_H13	25922.3	AFWLDLSHNR	AFWLDLSHNR3	10	1	1	1611	21	21	59.87
P01027	1	AFYEHAPK	0.209104126243715	0	FWMS20241351_04_H13	18144.3	AFYEHAPK	AFYEHAPK1	8	1	1	11164	137	137	82.26
P01027	2	AFYEHAPK	-1.34764694717826	0	FWMS20241351_04_H13	68108.4	AFYEHAPK	AFYEHAPK2	8	1	1	11164	137	137	82.26
Q61581	2	AGAAAGGPATLAVC(UniMod:4)VC(UniMod:4)K	-4.42987393000949	0	FWMS20241351_04_H13	2701.38	AGAAAGGPATLAVCVCK	AGAAAGGPATLAVC(UniMod:4)VC(UniMod:4)K2	17	1	1	218	7	7	30.96
O55226	3	AGAFDDLTELTYLYLDHNK	-0.366022142201713	0	FWMS20241351_04_H13	16136.2	AGAFDDLTELTYLYLDHNK	AGAFDDLTELTYLYLDHNK3	19	1	1	662	14	14	57.82
Q9JLJ2	4	AGAPPGLFNVVQGGAATGQFLC(UniMod:4)HHR	1.55301251068968	0	FWMS20241351_04_H13	3147.06	AGAPPGLFNVVQGGAATGQFLCHHR	AGAPPGLFNVVQGGAATGQFLC(UniMod:4)HHR4	25	1	1	213	8	8	21.66
Q8CG19	2	AGAQTAVTR	-0.510251216350251	0	FWMS20241351_04_H13	16956.1	AGAQTAVTR	AGAQTAVTR2	9	1	1	2048	51	51	41.18
Q02257	3	AGDKDDITEPAVC(UniMod:4)ALR	0.403596444909715	1	FWMS20241351_04_H13	12520.1	AGDKDDITEPAVCALR	AGDKDDITEPAVC(UniMod:4)ALR3	16	1	1	1025	29	24	48.72
Q9DCW4	2	AGDLGVDLTSK	2.07298987145772	0	FWMS20241351_04_H13	3042.25	AGDLGVDLTSK	AGDLGVDLTSK2	11	1	1	157	8	8	34.12
Q61545	3	AGDWQC(UniMod:4)PNPGC(UniMod:4)GNQNFAWR	-2.67756314026166	0	FWMS20241351_04_H13	190445	AGDWQCPNPGCGNQNFAWR	AGDWQC(UniMod:4)PNPGC(UniMod:4)GNQNFAWR3	19	1	1	169	4	4	8.24
Q61703	3	AGELEVFNGYFVHFFAPENLDPIPK	0.731361643164228	0	FWMS20241351_04_H13	23140	AGELEVFNGYFVHFFAPENLDPIPK	AGELEVFNGYFVHFFAPENLDPIPK3	25	1	1	2443	36	36	44.71
P62270	2	AGELTEDEVER	1.92172830054498	0	FWMS20241351_04_H13	10969.6	AGELTEDEVER	AGELTEDEVER2	11	1	1	357	8	8	47.37
Q06770	2	AGEQINNHVK	0.848799489821314	0	FWMS20241351_04_H13	6320.99	AGEQINNHVK	AGEQINNHVK2	10	1	1	881	17	17	48.61
P01027	2	AGEYIEASYMNLQR	-1.33175471328156	0	FWMS20241351_04_H13	706217	AGEYIEASYMNLQR	AGEYIEASYMNLQR2	14	1	1	11164	137	137	82.26
P01027	3	AGEYIEASYMNLQR	-5.17690949428465	0	FWMS20241351_04_H13	24579	AGEYIEASYMNLQR	AGEYIEASYMNLQR3	14	1	1	11164	137	137	82.26
P01027	2	AGEYIEASYM(UniMod:35)NLQR	2.55736007058783	0	FWMS20241351_04_H13	43437.8	AGEYIEASYMNLQR	AGEYIEASYM(UniMod:35)NLQR2	14	1	1	11164	137	137	82.26
P01027	4	AGEYIEASYMNLQRPYTVAIAGYALALMNK	-1.49720584483133	1	FWMS20241351_04_H13	22002.7	AGEYIEASYMNLQRPYTVAIAGYALALMNK	AGEYIEASYMNLQRPYTVAIAGYALALMNK4	30	1	1	11164	137	137	82.26
P01027	4	AGEYIEASYM(UniMod:35)NLQRPYTVAIAGYALALMNK	-0.0836943875152019	1	FWMS20241351_04_H13	3142.29	AGEYIEASYMNLQRPYTVAIAGYALALMNK	AGEYIEASYM(UniMod:35)NLQRPYTVAIAGYALALMNK4	30	1	1	11164	137	137	82.26
P63260	2	AGFAGDDAPR	0.40511227653885	0	FWMS20241351_04_H13	54638.6	AGFAGDDAPR	AGFAGDDAPR2	10	0	1	1518	22	0	72
P26039	2	AGFLDLK	0.816037817813921	0	FWMS20241351_04_H13	13307.4	AGFLDLK	AGFLDLK2	7	1	1	5094	102	91	52.03
Q9CQF9	2	AGFSETFLNEMIAPVMK	0.43929730060914	0	FWMS20241351_04_H13	20652.3	AGFSETFLNEMIAPVMK	AGFSETFLNEMIAPVMK2	17	1	1	1366	18	18	51.09
Q9CQF9	2	AGFSETFLNEMIAPVM(UniMod:35)K	0.999965057252064	0	FWMS20241351_04_H13	1925.4	AGFSETFLNEMIAPVMK	AGFSETFLNEMIAPVM(UniMod:35)K2	17	1	1	1366	18	18	51.09
Q08879	2	AGFYFDGISR	-0.668394594507628	0	FWMS20241351_04_H13	35407.7	AGFYFDGISR	AGFYFDGISR2	10	1	1	904	22	22	38.3
O09061	3	AGGSASAMLQPLLDNQVGFK	-1.74969578180911	0	FWMS20241351_04_H13	3087.36	AGGSASAMLQPLLDNQVGFK	AGGSASAMLQPLLDNQVGFK3	20	1	1	277	10	10	54.17
Q11011	2	AGIISTVEVLK	-0.849980400334781	0	FWMS20241351_04_H13	6481.6	AGIISTVEVLK	AGIISTVEVLK2	11	1	1	59	3	3	3.37
P70315	2	AGISEAQLTDAETSK	0.145470680607323	0	FWMS20241351_04_H13	31512.9	AGISEAQLTDAETSK	AGISEAQLTDAETSK2	15	1	1	992	18	18	47.31
P13020	2	AGKEPGLQIWR	-0.213204491091248	1	FWMS20241351_04_H13	80480.4	AGKEPGLQIWR	AGKEPGLQIWR2	11	1	1	3159	40	40	54.23
P13020	3	AGKEPGLQIWR	1.9698217512192	1	FWMS20241351_04_H13	92197.6	AGKEPGLQIWR	AGKEPGLQIWR3	11	1	1	3159	40	40	54.23
P52480	2	AGKPVIC(UniMod:4)ATQMLESMIK	-2.06323548736793	1	FWMS20241351_04_H13	3176.17	AGKPVICATQMLESMIK	AGKPVIC(UniMod:4)ATQMLESMIK2	17	1	1	2095	36	35	65.91
P52480	3	AGKPVIC(UniMod:4)ATQMLESMIK	2.05339609813538	1	FWMS20241351_04_H13	6324.76	AGKPVICATQMLESMIK	AGKPVIC(UniMod:4)ATQMLESMIK3	17	1	1	2095	36	35	65.91
Q8VCS0	2	AGLLRPDYK	-1.47548489078975	1	FWMS20241351_04_H13	19685.1	AGLLRPDYK	AGLLRPDYK2	9	1	1	982	20	20	58.49
Q61147	2	AGLQAFFQVR	-0.00159057924082737	0	FWMS20241351_04_H13	484428	AGLQAFFQVR	AGLQAFFQVR2	10	1	1	4245	66	66	65.5
C0HKE1	2	AGLQFPVGR	1.51178719912218	0	FWMS20241351_04_H13	778255	AGLQFPVGR	AGLQFPVGR2	9	0	1	226	4	0	32.31
Q05793	2	AGLSSGFVGC(UniMod:4)VR	-1.85756483114932	0	FWMS20241351_04_H13	27716.3	AGLSSGFVGCVR	AGLSSGFVGC(UniMod:4)VR2	12	1	1	161	7	7	2.72
P67984	2	AGNLGGGVVTIER	-2.31666744067313	0	FWMS20241351_04_H13	18355.5	AGNLGGGVVTIER	AGNLGGGVVTIER2	13	1	1	145	3	3	39.06
P08071	1	AGNVAFLK	-1.74654924235257	0	FWMS20241351_04_H13	2457.98	AGNVAFLK	AGNVAFLK1	8	1	1	676	18	18	31.12
P08071	2	AGNVAFLK	4.9585968578239	0	FWMS20241351_04_H13	15855.5	AGNVAFLK	AGNVAFLK2	8	1	1	676	18	18	31.12
Q61508	2	AGPAVPQEAIPLQK	-0.0388751557874631	0	FWMS20241351_04_H13	211162	AGPAVPQEAIPLQK	AGPAVPQEAIPLQK2	14	1	1	1482	28	28	65.12
Q61508	3	AGPAVPQEAIPLQK	-0.377224865236521	0	FWMS20241351_04_H13	5700.47	AGPAVPQEAIPLQK	AGPAVPQEAIPLQK3	14	1	1	1482	28	28	65.12
Q7TMK9	2	AGPIWDLR	3.82184516533677	0	FWMS20241351_04_H13	118710	AGPIWDLR	AGPIWDLR2	8	1	1	1797	26	26	45.75
Q9WUK2	2	AGPPMGSR	1.79402702411692	0	FWMS20241351_04_H13	35317.6	AGPPMGSR	AGPPMGSR2	8	1	1	147	3	3	14.11
Q80X82	2	AGPTPAEEVM(UniMod:35)EYR	2.63702280776756	0	FWMS20241351_04_H13	30394.4	AGPTPAEEVMEYR	AGPTPAEEVM(UniMod:35)EYR2	13	1	1	48	1	1	1.01
P11672	2	AGQFTLGNMHR	-2.39857370037558	0	FWMS20241351_04_H13	16619.3	AGQFTLGNMHR	AGQFTLGNMHR2	11	1	1	148	4	4	19
P11672	3	AGQFTLGNMHR	-3.50282787801221	0	FWMS20241351_04_H13	9349.22	AGQFTLGNMHR	AGQFTLGNMHR3	11	1	1	148	4	4	19
P16330	2	AGQVFLEELGNHK	-1.4708205227614	0	FWMS20241351_04_H13	4126.05	AGQVFLEELGNHK	AGQVFLEELGNHK2	13	1	1	412	11	11	23.57
P01027	2	AGQYTDK	-0.0917615278832406	0	FWMS20241351_04_H13	10103.8	AGQYTDK	AGQYTDK2	7	1	1	11164	137	137	82.26
Q9Z126	4	AGRHC(UniMod:4)AVPQLIATLK	-0.971443324471357	1	FWMS20241351_04_H13	2790.31	AGRHCAVPQLIATLK	AGRHC(UniMod:4)AVPQLIATLK4	15	1	1	776	8	8	34.29
P11088	2	AGSSSGSGVQGASAGGLAADASR	-1.09780501824288	0	FWMS20241351_04_H13	25231.5	AGSSSGSGVQGASAGGLAADASR	AGSSSGSGVQGASAGGLAADASR2	23	1	1	57	1	1	6.85
P11088	3	AGSSSGSGVQGASAGGLAADASR	-0.21543937677885	0	FWMS20241351_04_H13	33254.6	AGSSSGSGVQGASAGGLAADASR	AGSSSGSGVQGASAGGLAADASR3	23	1	1	57	1	1	6.85
Q9ESB3	3	AGTATVYYLALDVIESDC(UniMod:4)WVLSTK	3.04431900055716	0	FWMS20241351_04_H13	3009120	AGTATVYYLALDVIESDCWVLSTK	AGTATVYYLALDVIESDC(UniMod:4)WVLSTK3	24	1	1	3742	41	41	57.9
Q9ESB3	4	AGTATVYYLALDVIESDC(UniMod:4)WVLSTK	-2.4948751363766	0	FWMS20241351_04_H13	410817	AGTATVYYLALDVIESDCWVLSTK	AGTATVYYLALDVIESDC(UniMod:4)WVLSTK4	24	1	1	3742	41	41	57.9
P35441	2	AGTLDLSLSLPGK	-1.51992493023357	0	FWMS20241351_04_H13	87083.1	AGTLDLSLSLPGK	AGTLDLSLSLPGK2	13	1	1	3887	58	56	55.98
Q8BLY1	2	AGTNPFIGR	-1.42087184710365	0	FWMS20241351_04_H13	28593.3	AGTNPFIGR	AGTNPFIGR2	9	1	1	578	13	13	33.26
Q61129	2	AGTPVC(UniMod:4)AMNGR	-2.3473590633915	0	FWMS20241351_04_H13	40879.8	AGTPVCAMNGR	AGTPVC(UniMod:4)AMNGR2	11	1	1	1807	33	33	62.52
O35350	3	AGTQELDDQIQANLPDEK	4.42350594519553	0	FWMS20241351_04_H13	25134.7	AGTQELDDQIQANLPDEK	AGTQELDDQIQANLPDEK3	18	1	1	2814	45	45	64.52
Q9JKC0	2	AGVIFITK	-0.553514712084651	0	FWMS20241351_04_H13	12219	AGVIFITK	AGVIFITK2	8	1	1	66	2	2	18.49
Q6NWW9	2	AGVTWITLQWSR	2.41707890482326	0	FWMS20241351_04_H13	18372.1	AGVTWITLQWSR	AGVTWITLQWSR2	12	1	1	35	1	1	0.99
Q9QWK4	2	AGWNLQVSK	0.091121453992078	0	FWMS20241351_04_H13	179576	AGWNLQVSK	AGWNLQVSK2	9	1	1	1609	24	24	66.19
P54320	2	AGYPTGTGVGSQAAAAAAK	1.52608787105078	0	FWMS20241351_04_H13	6219.52	AGYPTGTGVGSQAAAAAAK	AGYPTGTGVGSQAAAAAAK2	19	1	1	309	8	8	13.14
Q91WP0	2	AGYVLHQNK	0.0741079058594954	0	FWMS20241351_04_H13	8681.77	AGYVLHQNK	AGYVLHQNK2	9	1	1	1105	23	23	45.26
Q8BND5	2	AHFSPANIVIDSSASR	1.33344132526734	0	FWMS20241351_04_H13	25612.9	AHFSPANIVIDSSASR	AHFSPANIVIDSSASR2	16	1	1	2085	35	35	50.4
Q8BND5	3	AHFSPANIVIDSSASR	-2.52657398807006	0	FWMS20241351_04_H13	120854	AHFSPANIVIDSSASR	AHFSPANIVIDSSASR3	16	1	1	2085	35	35	50.4
P28665	2	AHFSVMGDILSSAIR	2.2686112350113	0	FWMS20241351_04_H13	152575	AHFSVMGDILSSAIR	AHFSVMGDILSSAIR2	15	1	1	9457	94	56	63.62
P28665	3	AHFSVMGDILSSAIR	-2.20882281667303	0	FWMS20241351_04_H13	1121400	AHFSVMGDILSSAIR	AHFSVMGDILSSAIR3	15	1	1	9457	94	56	63.62
P28665	4	AHFSVMGDILSSAIR	-0.693382203867203	0	FWMS20241351_04_H13	3458.74	AHFSVMGDILSSAIR	AHFSVMGDILSSAIR4	15	1	1	9457	94	56	63.62
P28665	3	AHFSVM(UniMod:35)GDILSSAIR	-6.76354600262981	0	FWMS20241351_04_H13	16863.4	AHFSVMGDILSSAIR	AHFSVM(UniMod:35)GDILSSAIR3	15	1	1	9457	94	56	63.62
A6X935	3	AHGGTNINNAVLLAVELLDR	-0.194649493255437	0	FWMS20241351_04_H13	1024480	AHGGTNINNAVLLAVELLDR	AHGGTNINNAVLLAVELLDR3	20	1	1	4678	55	55	61.25
A6X935	4	AHGGTNINNAVLLAVELLDR	-1.81801595681073	0	FWMS20241351_04_H13	65204.4	AHGGTNINNAVLLAVELLDR	AHGGTNINNAVLLAVELLDR4	20	1	1	4678	55	55	61.25
Q6YGZ1	3	AHILIDGLQLGEDFVELHK	-0.798683410934453	0	FWMS20241351_04_H13	3001.98	AHILIDGLQLGEDFVELHK	AHILIDGLQLGEDFVELHK3	19	1	1	421	9	9	22.24
P97873	2	AHLYSLR	3.18688318917822	0	FWMS20241351_04_H13	12115.7	AHLYSLR	AHLYSLR2	7	1	1	649	15	15	33.94
P11352	2	AHPLFTFLR	-3.27311585673893	0	FWMS20241351_04_H13	3837.9	AHPLFTFLR	AHPLFTFLR2	9	1	1	237	8	8	46.77
Q61703	2	AHVSFKPTVAQQR	-1.45910266527304	1	FWMS20241351_04_H13	9632.45	AHVSFKPTVAQQR	AHVSFKPTVAQQR2	13	1	1	2443	36	36	44.71
Q61703	3	AHVSFKPTVAQQR	-5.49775955164678	1	FWMS20241351_04_H13	33492.3	AHVSFKPTVAQQR	AHVSFKPTVAQQR3	13	1	1	2443	36	36	44.71
Q8K0E8	2	AHYGGFTVQNEASK	0.776446985185198	0	FWMS20241351_04_H13	230269	AHYGGFTVQNEASK	AHYGGFTVQNEASK2	14	1	1	1826	36	36	64.24
Q8K0E8	3	AHYGGFTVQNEASK	0.76365372269232	0	FWMS20241351_04_H13	62067.9	AHYGGFTVQNEASK	AHYGGFTVQNEASK3	14	1	1	1826	36	36	64.24
P26039	2	AIAVTVQEMVTK	-1.87083054869632	0	FWMS20241351_04_H13	1590	AIAVTVQEMVTK	AIAVTVQEMVTK2	12	1	1	5094	102	91	52.03
P21570	2	AIC(UniMod:4)GANGSPYR	-1.8621631566829	0	FWMS20241351_04_H13	41937.9	AICGANGSPYR	AIC(UniMod:4)GANGSPYR2	11	1	1	436	7	7	56.55
O08692	2	AIEAYNQGR	2.53671245487802	0	FWMS20241351_04_H13	21234	AIEAYNQGR	AIEAYNQGR2	9	1	1	537	11	11	65.27
Q99L47	2	AIEINPDSAQPYK	0.30541397537309	0	FWMS20241351_04_H13	3972.37	AIEINPDSAQPYK	AIEINPDSAQPYK2	13	1	1	95	4	4	11.32
Q9JHH6	2	AIESINK	0.755561969168686	0	FWMS20241351_04_H13	54437	AIESINK	AIESINK2	7	1	1	1075	16	16	41.23
Q9D2Q8	2	AIETLIK	0.848266165100142	0	FWMS20241351_04_H13	7661.71	AIETLIK	AIETLIK2	7	1	1	19	1	1	6.73
Q9DCD0	2	AIFQAIAAK	1.04062192105178	0	FWMS20241351_04_H13	2897.95	AIFQAIAAK	AIFQAIAAK2	9	1	1	186	12	12	31.68
O09043	3	AIGGYPFLNGQYFIQC(UniMod:4)SK	0.997324013746983	0	FWMS20241351_04_H13	2922.12	AIGGYPFLNGQYFIQCSK	AIGGYPFLNGQYFIQC(UniMod:4)SK3	18	1	1	389	8	8	25.78
P14873	2	AIGNIELGIR	-0.772452719687309	0	FWMS20241351_04_H13	1692.78	AIGNIELGIR	AIGNIELGIR2	10	1	1	140	6	5	2.68
Q9Z2U1	3	AIGSASEGAQSSLQEVYHK	2.73043984611799	0	FWMS20241351_04_H13	2942.75	AIGSASEGAQSSLQEVYHK	AIGSASEGAQSSLQEVYHK3	19	1	1	272	10	10	56.43
P62082	2	AIIIFVPVPQLK	-1.1569403315827	0	FWMS20241351_04_H13	49298.6	AIIIFVPVPQLK	AIIIFVPVPQLK2	12	1	1	464	8	8	51.03
P62082	3	AIIIFVPVPQLK	0.563876348062352	0	FWMS20241351_04_H13	2499.06	AIIIFVPVPQLK	AIIIFVPVPQLK3	12	1	1	464	8	8	51.03
Q9WVJ3	2	AIINLAVYGK	-1.727186335326	0	FWMS20241351_04_H13	644.666	AIINLAVYGK	AIINLAVYGK2	10	1	1	293	10	10	37.66
P08607	2	AIISC(UniMod:4)SFSK	-0.735593651263406	0	FWMS20241351_04_H13	58361.9	AIISCSFSK	AIISC(UniMod:4)SFSK2	9	1	1	970	14	14	37.1
Q03311	2	AILESGSSNAPWAVK	-0.772280510956391	0	FWMS20241351_04_H13	3987.54	AILESGSSNAPWAVK	AILESGSSNAPWAVK2	15	1	1	389	16	16	29.85
P09470	2	AILPFFPK	0.461535845699897	0	FWMS20241351_04_H13	18174.1	AILPFFPK	AILPFFPK2	8	1	1	731	28	27	57.55
P61211	2	AILVVFANK	-3.45343771334112	0	FWMS20241351_04_H13	1768.19	AILVVFANK	AILVVFANK2	9	1	1	59	2	2	11.05
Q5FWK3	2	AINPINTFTK	0.858629656866078	0	FWMS20241351_04_H13	7812.61	AINPINTFTK	AINPINTFTK2	10	1	1	98	4	4	10.25
Q9QUM9	2	AINQGGLTSVAVR	3.44972280329447	0	FWMS20241351_04_H13	2160.76	AINQGGLTSVAVR	AINQGGLTSVAVR2	13	1	1	335	9	9	45.53
Q3U0V1	2	AINQQTGAFVEISR	-0.519220124659832	0	FWMS20241351_04_H13	764.408	AINQQTGAFVEISR	AINQQTGAFVEISR2	14	1	1	547	15	13	25.8
Q80X50	3	AINVLLEGNPDTHSWEMVGK	-2.0961711137001	0	FWMS20241351_04_H13	19372.8	AINVLLEGNPDTHSWEMVGK	AINVLLEGNPDTHSWEMVGK3	20	1	1	133	5	5	5.96
Q61838	2	AINYLISGYQR	5.26646708451876	0	FWMS20241351_04_H13	2992930	AINYLISGYQR	AINYLISGYQR2	11	1	1	7410	97	95	66.76
Q61838	3	AINYLISGYQR	2.91298379656016	0	FWMS20241351_04_H13	220558	AINYLISGYQR	AINYLISGYQR3	11	1	1	7410	97	95	66.76
Q64727	3	AIPDLTAPVAAVQAAVSNLVR	-1.3025300670604	0	FWMS20241351_04_H13	3127.88	AIPDLTAPVAAVQAAVSNLVR	AIPDLTAPVAAVQAAVSNLVR3	21	1	1	1448	36	36	41.65
Q9JMG1	2	AIPNNQVLGK	0.713465513319859	0	FWMS20241351_04_H13	32593.9	AIPNNQVLGK	AIPNNQVLGK2	10	1	1	149	3	3	22.3
O70570	2	AIPNPGPFANER	-1.34791591356475	0	FWMS20241351_04_H13	15733.5	AIPNPGPFANER	AIPNPGPFANER2	12	1	1	423	14	14	26.98
P39054	2	AIPNQGEILVIR	1.06861394701066	0	FWMS20241351_04_H13	3895.76	AIPNQGEILVIR	AIPNQGEILVIR2	12	1	1	229	9	6	11.03
Q8VCM7	2	AIQVYYNPDQPPK	0.455073484751662	0	FWMS20241351_04_H13	15304.1	AIQVYYNPDQPPK	AIQVYYNPDQPPK2	13	1	1	1531	31	31	65.14
Q8VCM7	3	AIQVYYNPDQPPKPGMIDSATQK	1.63086730811537	1	FWMS20241351_04_H13	541531	AIQVYYNPDQPPKPGMIDSATQK	AIQVYYNPDQPPKPGMIDSATQK3	23	1	1	1531	31	31	65.14
Q8VCM7	4	AIQVYYNPDQPPKPGMIDSATQK	-0.608279516123624	1	FWMS20241351_04_H13	18212.4	AIQVYYNPDQPPKPGMIDSATQK	AIQVYYNPDQPPKPGMIDSATQK4	23	1	1	1531	31	31	65.14
Q8VCM7	3	AIQVYYNPDQPPKPGM(UniMod:35)IDSATQK	1.8150885277131	1	FWMS20241351_04_H13	31291	AIQVYYNPDQPPKPGMIDSATQK	AIQVYYNPDQPPKPGM(UniMod:35)IDSATQK3	23	1	1	1531	31	31	65.14
P23953	2	AISESGVVINTNVGK	2.98344043359635	0	FWMS20241351_04_H13	34315.2	AISESGVVINTNVGK	AISESGVVINTNVGK2	15	1	1	1346	22	19	48.19
P23953	3	AISESGVVINTNVGK	2.402134137628	0	FWMS20241351_04_H13	2918.2	AISESGVVINTNVGK	AISESGVVINTNVGK3	15	1	1	1346	22	19	48.19
P23953	2	AISESGVVINTNVGKK	0.97342077278935	1	FWMS20241351_04_H13	1757.61	AISESGVVINTNVGKK	AISESGVVINTNVGKK2	16	1	1	1346	22	19	48.19
P23953	3	AISESGVVINTNVGKK	0.258766972840823	1	FWMS20241351_04_H13	12570.6	AISESGVVINTNVGKK	AISESGVVINTNVGKK3	16	1	1	1346	22	19	48.19
P0C7L0	2	AISGPLPAPASPR	-0.905974580804431	0	FWMS20241351_04_H13	6246.55	AISGPLPAPASPR	AISGPLPAPASPR2	13	1	1	83	3	3	8.66
Q63880	2	AISQSGVVISK	0.208442673479741	0	FWMS20241351_04_H13	6572.89	AISQSGVVISK	AISQSGVVISK2	11	1	1	456	12	8	29.6
Q8BP67	2	AITGASLADIMAK	-0.528150619797856	0	FWMS20241351_04_H13	20828.7	AITGASLADIMAK	AITGASLADIMAK2	13	1	1	258	5	5	30.57
Q8BP67	2	AITGASLADIM(UniMod:35)AK	1.60790376367982	0	FWMS20241351_04_H13	5338.79	AITGASLADIMAK	AITGASLADIM(UniMod:35)AK2	13	1	1	258	5	5	30.57
E9Q557	2	AITGFDDPFSGK	1.87121253807008	0	FWMS20241351_04_H13	5011.08	AITGFDDPFSGK	AITGFDDPFSGK2	12	1	1	1580	62	62	23.86
Q8R081	2	AITHLNNNFMFGQK	1.17254333336903	0	FWMS20241351_04_H13	3444.37	AITHLNNNFMFGQK	AITHLNNNFMFGQK2	14	1	1	379	10	10	21.84
Q8R081	3	AITHLNNNFMFGQK	-0.418663825490304	0	FWMS20241351_04_H13	1246.85	AITHLNNNFMFGQK	AITHLNNNFMFGQK3	14	1	1	379	10	10	21.84
P60335	2	AITIAGVPQSVTEC(UniMod:4)VK	0.966162020783745	0	FWMS20241351_04_H13	1300.36	AITIAGVPQSVTECVK	AITIAGVPQSVTEC(UniMod:4)VK2	16	1	1	109	4	3	15.17
P97447	2	AIVAGDQNVEYK	0.439110017884104	0	FWMS20241351_04_H13	3971.22	AIVAGDQNVEYK	AIVAGDQNVEYK2	12	1	1	528	13	13	48.21
P14206	2	AIVAIENPADVSVISSR	2.97408669624893	0	FWMS20241351_04_H13	1550.64	AIVAIENPADVSVISSR	AIVAIENPADVSVISSR2	17	1	1	94	3	3	13.56
E9Q414	1	AIYDYANK	-1.73498471821652	0	FWMS20241351_04_H13	15649.8	AIYDYANK	AIYDYANK1	8	1	1	22740	287	287	63.84
E9Q414	2	AIYDYANK	1.00235810210668	0	FWMS20241351_04_H13	150479	AIYDYANK	AIYDYANK2	8	1	1	22740	287	287	63.84
Q11136	2	AIYEAVLR	0.303804566296473	0	FWMS20241351_04_H13	3339.02	AIYEAVLR	AIYEAVLR2	8	1	1	208	7	7	14
P20029	2	AKFEELNMDLFR	-1.01819785607841	1	FWMS20241351_04_H13	2561.93	AKFEELNMDLFR	AKFEELNMDLFR2	12	1	1	922	21	19	38.63
P20029	3	AKFEELNMDLFR	-1.19966630052728	1	FWMS20241351_04_H13	10122.3	AKFEELNMDLFR	AKFEELNMDLFR3	12	1	1	922	21	19	38.63
P01898	3	AKGNEQSFHVSLR	-2.26016586241504	1	FWMS20241351_04_H13	12642.8	AKGNEQSFHVSLR	AKGNEQSFHVSLR3	13	1	1	1368	18	11	55.69
P27546	2	AKPLATTQPAK	-0.123910773782113	1	FWMS20241351_04_H13	6990.43	AKPLATTQPAK	AKPLATTQPAK2	11	1	1	709	18	18	22.76
Q9WUM5	3	AKPVVSFIAGITAPPGR	1.08928042809517	1	FWMS20241351_04_H13	2191.02	AKPVVSFIAGITAPPGR	AKPVVSFIAGITAPPGR3	17	1	1	323	7	7	28.61
Q9Z2T6	3	AKQDMAC(UniMod:4)LLK	-0.258793145569936	1	FWMS20241351_04_H13	8928.99	AKQDMACLLK	AKQDMAC(UniMod:4)LLK3	10	0	1	226	30	8	47.34
Q91Y47	2	AKVPLVSNEEC(UniMod:4)QTR	0.0739569360042336	1	FWMS20241351_04_H13	845408	AKVPLVSNEECQTR	AKVPLVSNEEC(UniMod:4)QTR2	14	1	1	3208	37	36	69.87
Q91Y47	3	AKVPLVSNEEC(UniMod:4)QTR	-2.08839098735354	1	FWMS20241351_04_H13	569685	AKVPLVSNEECQTR	AKVPLVSNEEC(UniMod:4)QTR3	14	1	1	3208	37	36	69.87
P43274	2	ALAAAGYDVEK	0.49880117244163	0	FWMS20241351_04_H13	213540	ALAAAGYDVEK	ALAAAGYDVEK2	11	0	1	482	8	2	22.83
Q9CPW4	2	ALAAGGVGSIVR	1.068031770233	0	FWMS20241351_04_H13	2215.53	ALAAGGVGSIVR	ALAAGGVGSIVR2	12	1	1	52	2	2	16.56
P43276	2	ALAAGGYDVEK	-0.157260360771314	0	FWMS20241351_04_H13	54919.6	ALAAGGYDVEK	ALAAGGYDVEK2	11	1	1	276	5	5	15.25
P13020	1	ALAELAA	-0.508099036661169	0	FWMS20241351_04_H13	183823	ALAELAA	ALAELAA1	7	1	1	3159	40	40	54.23
Q93092	2	ALAGC(UniMod:4)DFLTISPK	-1.06693888717357	0	FWMS20241351_04_H13	2207.37	ALAGCDFLTISPK	ALAGC(UniMod:4)DFLTISPK2	13	1	1	129	5	5	15.73
Q8CG19	2	ALAGPPAER	-1.87822334670641	0	FWMS20241351_04_H13	125212	ALAGPPAER	ALAGPPAER2	9	1	1	2048	51	51	41.18
P05064	2	ALANSLAC(UniMod:4)QGK	1.92840775258454	0	FWMS20241351_04_H13	3702.99	ALANSLACQGK	ALANSLAC(UniMod:4)QGK2	11	1	1	529	19	16	63.74
Q64727	2	ALASQLQDSLK	1.79644624301965	0	FWMS20241351_04_H13	5019.59	ALASQLQDSLK	ALASQLQDSLK2	11	1	1	1448	36	36	41.65
P41317	2	ALC(UniMod:4)SEFQGSVATPR	-3.85042107143761	0	FWMS20241351_04_H13	15288.3	ALCSEFQGSVATPR	ALC(UniMod:4)SEFQGSVATPR2	14	1	1	555	10	10	45.08
P21460	2	ALC(UniMod:4)SFQIYSVPWK	3.46191603353388	0	FWMS20241351_04_H13	8573.9	ALCSFQIYSVPWK	ALC(UniMod:4)SFQIYSVPWK2	13	1	1	265	7	7	54.29
Q8K1I7	4	ALDDKPPPPPPPVGNRPSMHR	-1.76398447924157	2	FWMS20241351_04_H13	7993.39	ALDDKPPPPPPPVGNRPSMHR	ALDDKPPPPPPPVGNRPSMHR4	21	1	1	897	20	20	54.16
Q8CG16	3	ALDEFTIIQDPQPQYQFR	-1.20342359462699	0	FWMS20241351_04_H13	35609.3	ALDEFTIIQDPQPQYQFR	ALDEFTIIQDPQPQYQFR3	18	0	1	1914	31	8	54.88
P21460	2	ALDFAVSEYNK	0.335388896206426	0	FWMS20241351_04_H13	10801.4	ALDFAVSEYNK	ALDFAVSEYNK2	11	1	1	265	7	7	54.29
Q7TPR4	2	ALDFIASK	4.1360402274102	0	FWMS20241351_04_H13	4953.6	ALDFIASK	ALDFIASK2	8	0	1	432	23	8	31.61
Q8CFX1	2	ALDGLWNR	-2.12833048945687	0	FWMS20241351_04_H13	6037.42	ALDGLWNR	ALDGLWNR2	8	1	1	359	14	14	21.17
Q8K182	2	ALDQYLMEFNAC(UniMod:4)R	0.0588323523568902	0	FWMS20241351_04_H13	46382.9	ALDQYLMEFNACR	ALDQYLMEFNAC(UniMod:4)R2	13	1	1	2101	35	35	70.19
Q8K182	3	ALDQYLMEFNAC(UniMod:4)R	-0.194861053795221	0	FWMS20241351_04_H13	5131.46	ALDQYLMEFNACR	ALDQYLMEFNAC(UniMod:4)R3	13	1	1	2101	35	35	70.19
Q8K182	2	ALDQYLM(UniMod:35)EFNAC(UniMod:4)R	-3.41965120333824	0	FWMS20241351_04_H13	4916.14	ALDQYLMEFNACR	ALDQYLM(UniMod:35)EFNAC(UniMod:4)R2	13	1	1	2101	35	35	70.19
P04202	2	ALDTNYC(UniMod:4)FSSTEK	1.02868400022469	0	FWMS20241351_04_H13	19795.8	ALDTNYCFSSTEK	ALDTNYC(UniMod:4)FSSTEK2	13	1	1	758	15	15	45.64
P26039	2	ALDYYMLR	2.11403595390412	0	FWMS20241351_04_H13	8667.28	ALDYYMLR	ALDYYMLR2	8	1	1	5094	102	91	52.03
P26039	2	ALEATTEHIR	-0.761454029190512	0	FWMS20241351_04_H13	4416.01	ALEATTEHIR	ALEATTEHIR2	10	1	1	5094	102	91	52.03
P26039	3	ALEATTEHIR	-2.09560035561409	0	FWMS20241351_04_H13	4257.56	ALEATTEHIR	ALEATTEHIR3	10	1	1	5094	102	91	52.03
O08529	1	ALEEAGFK	-2.96683655841056	0	FWMS20241351_04_H13	7607.88	ALEEAGFK	ALEEAGFK1	8	1	1	2621	39	39	64
O08529	2	ALEEAGFK	-6.15069168563638	0	FWMS20241351_04_H13	340278	ALEEAGFK	ALEEAGFK2	8	1	1	2621	39	39	64
Q6IFX2	2	ALEEANADLEVK	-2.82050380986738	0	FWMS20241351_04_H13	242961	ALEEANADLEVK	ALEEANADLEVK2	12	1	1	258	8	6	12.83
Q61781	2	ALEEANTELEVK	-0.547805867082412	0	FWMS20241351_04_H13	11830.8	ALEEANTELEVK	ALEEANTELEVK2	12	0	1	1344	24	6	43.8
Q8BH35	2	ALEEFQSEVSSC(UniMod:4)R	-0.913644540953487	0	FWMS20241351_04_H13	19178.6	ALEEFQSEVSSCR	ALEEFQSEVSSC(UniMod:4)R2	13	1	1	1957	33	33	58.06
Q9R182	3	ALEEQLTNLILSPAGAQEHPEVTSLK	-3.44267555937432	0	FWMS20241351_04_H13	13063.6	ALEEQLTNLILSPAGAQEHPEVTSLK	ALEEQLTNLILSPAGAQEHPEVTSLK3	26	1	1	699	16	16	43.74
P02535	2	ALEESNYELEGK	-0.365276528555519	0	FWMS20241351_04_H13	534343	ALEESNYELEGK	ALEESNYELEGK2	12	1	1	576	13	11	22.46
Q8CIT9	2	ALEGINNGITQAGR	0.651864184180318	0	FWMS20241351_04_H13	29495.5	ALEGINNGITQAGR	ALEGINNGITQAGR2	14	1	1	1401	20	20	50
Q8VI47	2	ALELAHLK	-0.860041702340033	0	FWMS20241351_04_H13	4505.02	ALELAHLK	ALELAHLK2	8	1	1	51	2	2	1.04
Q8VDD5	2	ALELDSNLYR	2.8405400196119	0	FWMS20241351_04_H13	2368.23	ALELDSNLYR	ALELDSNLYR2	10	1	1	1692	48	36	30.41
P09405	2	ALELTGLK	-2.64399657182936	0	FWMS20241351_04_H13	14406.7	ALELTGLK	ALELTGLK2	8	1	1	847	21	21	30.13
Q61233	2	ALENDPDC(UniMod:4)R	0.59065412603986	0	FWMS20241351_04_H13	7335.19	ALENDPDCR	ALENDPDC(UniMod:4)R2	9	0	1	1640	35	28	69.06
Q8QZR4	2	ALEQAELPR	-0.226941555312226	0	FWMS20241351_04_H13	7064.13	ALEQAELPR	ALEQAELPR2	9	1	1	183	5	5	20.21
Q9ESX5	3	ALETLTGALFQRPPLIAAVK	0.950784858783338	1	FWMS20241351_04_H13	719.19	ALETLTGALFQRPPLIAAVK	ALETLTGALFQRPPLIAAVK3	20	1	1	53	2	2	5.5
P26262	1	ALETSSA	-5.98043764202534	0	FWMS20241351_04_H13	610619	ALETSSA	ALETSSA1	7	1	1	3939	49	47	76.02
Q8C255	3	ALEVSQAPVIFSHSAAR	-2.00927134351894	0	FWMS20241351_04_H13	8588.42	ALEVSQAPVIFSHSAAR	ALEVSQAPVIFSHSAAR3	17	1	1	271	13	13	41.84
P01786	2	ALEWLGFIR	0.968751433379162	0	FWMS20241351_04_H13	28436.5	ALEWLGFIR	ALEWLGFIR2	9	1	1	90	2	2	17.09
P04186	1	ALFVSEQGK	1.61752032130436	0	FWMS20241351_04_H13	3810.46	ALFVSEQGK	ALFVSEQGK1	9	1	1	2719	42	42	60.84
P04186	2	ALFVSEQGK	1.54073213829287	0	FWMS20241351_04_H13	98937.1	ALFVSEQGK	ALFVSEQGK2	9	1	1	2719	42	42	60.84
P26039	2	ALGDLISATK	-1.06214253065435	0	FWMS20241351_04_H13	9250.68	ALGDLISATK	ALGDLISATK2	10	1	1	5094	102	91	52.03
Q07235	2	ALGITEMFEPSK	0.976149143244604	0	FWMS20241351_04_H13	41843.7	ALGITEMFEPSK	ALGITEMFEPSK2	12	1	1	1684	22	22	58.69
Q07235	2	ALGITEM(UniMod:35)FEPSK	2.0725429681306	0	FWMS20241351_04_H13	6219.58	ALGITEMFEPSK	ALGITEM(UniMod:35)FEPSK2	12	1	1	1684	22	22	58.69
Q9DBB9	3	ALGLDEGEPAGSWDLTVEGR	-3.59423435059389	0	FWMS20241351_04_H13	22169.2	ALGLDEGEPAGSWDLTVEGR	ALGLDEGEPAGSWDLTVEGR3	20	1	1	1275	19	19	45.52
Q60605	2	ALGQNPTNAEVLK	2.93834737988621	0	FWMS20241351_04_H13	4787.67	ALGQNPTNAEVLK	ALGQNPTNAEVLK2	13	0	1	320	8	7	55.63
Q8CG19	3	ALGSHVIHSTHTLPLTMTSQQGVK	-0.184053488879149	0	FWMS20241351_04_H13	8625.24	ALGSHVIHSTHTLPLTMTSQQGVK	ALGSHVIHSTHTLPLTMTSQQGVK3	24	1	1	2048	51	51	41.18
Q8CG19	4	ALGSHVIHSTHTLPLTMTSQQGVK	0.374608415560299	0	FWMS20241351_04_H13	10267	ALGSHVIHSTHTLPLTMTSQQGVK	ALGSHVIHSTHTLPLTMTSQQGVK4	24	1	1	2048	51	51	41.18
P16675	2	ALHIPESLPR	1.95669794815924	0	FWMS20241351_04_H13	6110.67	ALHIPESLPR	ALHIPESLPR2	10	1	1	221	9	9	27.22
P80315	2	ALIAGGGAPEIELALR	-0.367866573288194	0	FWMS20241351_04_H13	1855.91	ALIAGGGAPEIELALR	ALIAGGGAPEIELALR2	16	1	1	110	4	4	9.28
Q8QZR4	2	ALILGELEK	1.72816898122423	0	FWMS20241351_04_H13	15592.5	ALILGELEK	ALILGELEK2	9	1	1	183	5	5	20.21
Q8BTZ7	2	ALILVGGYGTR	-1.23768394353038	0	FWMS20241351_04_H13	19563.2	ALILVGGYGTR	ALILVGGYGTR2	11	1	1	50	1	1	3.06
O35681	2	ALILVSDLC(UniMod:4)AR	-2.68278784288424	0	FWMS20241351_04_H13	38080.2	ALILVSDLCAR	ALILVSDLC(UniMod:4)AR2	11	1	1	52	2	2	3.24
Q3TW96	2	ALLAQHYR	-0.535160106385885	0	FWMS20241351_04_H13	33720.7	ALLAQHYR	ALLAQHYR2	8	1	1	74	2	2	2.96
Q61838	2	ALLAYAFALAGNK	-1.48998172252695	0	FWMS20241351_04_H13	1181250	ALLAYAFALAGNK	ALLAYAFALAGNK2	13	1	1	7410	97	95	66.76
Q61838	3	ALLAYAFALAGNK	1.01474196751641	0	FWMS20241351_04_H13	85980.2	ALLAYAFALAGNK	ALLAYAFALAGNK3	13	1	1	7410	97	95	66.76
P04186	2	ALLDIGRDPK	-2.49955662504907	1	FWMS20241351_04_H13	8637	ALLDIGRDPK	ALLDIGRDPK2	10	1	1	2719	42	42	60.84
Q8BHN3	4	ALLDTLQLGPDALTVHLIHEVTK	-1.17050282363669	0	FWMS20241351_04_H13	2324.69	ALLDTLQLGPDALTVHLIHEVTK	ALLDTLQLGPDALTVHLIHEVTK4	23	1	1	190	9	9	12.71
Q9Z2U0	2	ALLEVVQSGGK	-0.408326176486575	0	FWMS20241351_04_H13	6677.03	ALLEVVQSGGK	ALLEVVQSGGK2	11	0	1	298	9	5	49.6
P09470	3	ALLEYFQPVSQWLEEQNQR	0.411376232018542	0	FWMS20241351_04_H13	3567.49	ALLEYFQPVSQWLEEQNQR	ALLEYFQPVSQWLEEQNQR3	19	1	1	731	28	27	57.55
P07901	2	ALLFVPR	-2.91452551871314	0	FWMS20241351_04_H13	1746.86	ALLFVPR	ALLFVPR2	7	1	1	92	5	4	8.05
Q9JLJ0	1	ALLGTYK	-1.52965722507667	0	FWMS20241351_04_H13	7424.2	ALLGTYK	ALLGTYK1	7	1	1	46	1	1	4.35
P47880	2	ALLIGQGR	0.348190388737538	0	FWMS20241351_04_H13	52211.9	ALLIGQGR	ALLIGQGR2	8	1	1	358	7	7	36.13
P04919	2	ALLNLVPVQK	1.43817908363655	0	FWMS20241351_04_H13	3886.59	ALLNLVPVQK	ALLNLVPVQK2	10	1	1	491	21	21	26.16
E9Q557	2	ALLQAILQTEDMLK	2.23854244759739	0	FWMS20241351_04_H13	17039.9	ALLQAILQTEDMLK	ALLQAILQTEDMLK2	14	1	1	1580	62	62	23.86
E9Q557	2	ALLQAILQTEDM(UniMod:35)LK	0.358655687264132	0	FWMS20241351_04_H13	25210.9	ALLQAILQTEDMLK	ALLQAILQTEDM(UniMod:35)LK2	14	1	1	1580	62	62	23.86
E9Q557	3	ALLQAILQTEDM(UniMod:35)LK	0.515553691864297	0	FWMS20241351_04_H13	2051.57	ALLQAILQTEDMLK	ALLQAILQTEDM(UniMod:35)LK3	14	1	1	1580	62	62	23.86
P47791	2	ALLTPVAIAAGR	-1.36797958771261	0	FWMS20241351_04_H13	6440.41	ALLTPVAIAAGR	ALLTPVAIAAGR2	12	1	1	91	3	3	7.2
Q9QWK4	2	ALLTYGSC(UniMod:4)NK	1.72213657269657	0	FWMS20241351_04_H13	110725	ALLTYGSCNK	ALLTYGSC(UniMod:4)NK2	10	1	1	1609	24	24	66.19
P28665	2	ALMAYAFALAGNQNK	-1.32097223765771	0	FWMS20241351_04_H13	133619	ALMAYAFALAGNQNK	ALMAYAFALAGNQNK2	15	1	1	9457	94	56	63.62
P28665	3	ALMAYAFALAGNQNK	1.5285946266676	0	FWMS20241351_04_H13	72655.7	ALMAYAFALAGNQNK	ALMAYAFALAGNQNK3	15	1	1	9457	94	56	63.62
P28665	2	ALM(UniMod:35)AYAFALAGNQNK	-0.186727909908721	0	FWMS20241351_04_H13	7833.34	ALMAYAFALAGNQNK	ALM(UniMod:35)AYAFALAGNQNK2	15	1	1	9457	94	56	63.62
P28665	3	ALMAYAFALAGNQNKR	1.16933687054504	1	FWMS20241351_04_H13	8698.35	ALMAYAFALAGNQNKR	ALMAYAFALAGNQNKR3	16	1	1	9457	94	56	63.62
Q9CYG7	2	ALMDSLGPEWR	0.581918557594638	0	FWMS20241351_04_H13	2954.7	ALMDSLGPEWR	ALMDSLGPEWR2	11	1	1	606	11	11	39.48
Q02257	2	ALMGSPQLVAAVVR	0.260025786424073	0	FWMS20241351_04_H13	14684.6	ALMGSPQLVAAVVR	ALMGSPQLVAAVVR2	14	1	1	1025	29	24	48.72
Q02257	2	ALM(UniMod:35)GSPQLVAAVVR	-2.71438529638915	0	FWMS20241351_04_H13	26025.1	ALMGSPQLVAAVVR	ALM(UniMod:35)GSPQLVAAVVR2	14	1	1	1025	29	24	48.72
Q02257	3	ALM(UniMod:35)GSPQLVAAVVR	2.87641793632875	0	FWMS20241351_04_H13	4547.39	ALMGSPQLVAAVVR	ALM(UniMod:35)GSPQLVAAVVR3	14	1	1	1025	29	24	48.72
Q80W65	2	ALNAFGGEGVYAVAR	0.599909936812732	0	FWMS20241351_04_H13	7474.33	ALNAFGGEGVYAVAR	ALNAFGGEGVYAVAR2	15	1	1	83	4	4	6.63
P97290	1	ALNPTVFK	0.268966911668837	0	FWMS20241351_04_H13	5892.51	ALNPTVFK	ALNPTVFK1	8	1	1	1469	20	20	43.06
P97290	2	ALNPTVFK	-1.34349469775334	0	FWMS20241351_04_H13	142169	ALNPTVFK	ALNPTVFK2	8	1	1	1469	20	20	43.06
P03987	2	ALPAPIER	0.934032660854278	0	FWMS20241351_04_H13	566069	ALPAPIER	ALPAPIER2	8	1	1	959	14	14	51.76
Q8K1I7	2	ALPATPQLPSR	-1.39601657064978	0	FWMS20241351_04_H13	141484	ALPATPQLPSR	ALPATPQLPSR2	11	1	1	897	20	20	54.16
Q02257	1	ALPELTK	-3.78847939916451	0	FWMS20241351_04_H13	3120.6	ALPELTK	ALPELTK1	7	1	1	1025	29	24	48.72
Q9D8X2	2	ALPFNAPK	-2.23719940035562	0	FWMS20241351_04_H13	15327.4	ALPFNAPK	ALPFNAPK2	8	1	1	253	5	5	29.49
Q9DBJ1	2	ALPFWNEEIVPQIK	-0.605305910563392	0	FWMS20241351_04_H13	13701.1	ALPFWNEEIVPQIK	ALPFWNEEIVPQIK2	14	1	1	127	6	3	31.1
Q8CG19	1	ALPGLSK	1.10008637386975	0	FWMS20241351_04_H13	39471.4	ALPGLSK	ALPGLSK1	7	1	1	2048	51	51	41.18
P01864	1	ALPSPIEK	-1.63076277049382	0	FWMS20241351_04_H13	171715	ALPSPIEK	ALPSPIEK1	8	1	1	816	9	9	29.85
P01864	2	ALPSPIEK	-3.12073586280499	0	FWMS20241351_04_H13	2103440	ALPSPIEK	ALPSPIEK2	8	1	1	816	9	9	29.85
P0C7L0	2	ALPTPPGAPGPQAILQK	0.501997537607376	0	FWMS20241351_04_H13	3588.78	ALPTPPGAPGPQAILQK	ALPTPPGAPGPQAILQK2	17	1	1	83	3	3	8.66
P06683	1	ALPTSYEK	1.01734107817597	0	FWMS20241351_04_H13	5725.95	ALPTSYEK	ALPTSYEK1	8	1	1	2121	33	33	56.57
P06683	2	ALPTSYEK	0.250557556102419	0	FWMS20241351_04_H13	81369.5	ALPTSYEK	ALPTSYEK2	8	1	1	2121	33	33	56.57
E9Q414	3	ALQEGNFQTPVFIVPLTDLR	3.85672075240918	0	FWMS20241351_04_H13	187207	ALQEGNFQTPVFIVPLTDLR	ALQEGNFQTPVFIVPLTDLR3	20	1	1	22740	287	287	63.84
P21180	3	ALQQIFEHMLDVSK	-0.690434476909927	0	FWMS20241351_04_H13	4214.68	ALQQIFEHMLDVSK	ALQQIFEHMLDVSK3	14	1	1	1309	33	33	48.29
Q60963	2	ALSAILDIEHGDPK	-0.788077344569029	0	FWMS20241351_04_H13	6910.95	ALSAILDIEHGDPK	ALSAILDIEHGDPK2	14	1	1	681	14	14	44.32
P28665	2	ALSC(UniMod:4)LESSWK	-0.117577871914785	0	FWMS20241351_04_H13	499605	ALSCLESSWK	ALSC(UniMod:4)LESSWK2	10	0	1	9457	94	56	63.62
Q61838	2	ALSFYQPR	-3.36700560929766	0	FWMS20241351_04_H13	3848190	ALSFYQPR	ALSFYQPR2	8	1	1	7410	97	95	66.76
Q07079	2	ALSMC(UniMod:4)PPSPLGC(UniMod:4)ELVK	-0.21390136909718	0	FWMS20241351_04_H13	134192	ALSMCPPSPLGCELVK	ALSMC(UniMod:4)PPSPLGC(UniMod:4)ELVK2	16	1	1	838	13	13	52.03
Q07079	3	ALSMC(UniMod:4)PPSPLGC(UniMod:4)ELVK	1.87508292876342	0	FWMS20241351_04_H13	23510.3	ALSMCPPSPLGCELVK	ALSMC(UniMod:4)PPSPLGC(UniMod:4)ELVK3	16	1	1	838	13	13	52.03
Q07079	2	ALSM(UniMod:35)C(UniMod:4)PPSPLGC(UniMod:4)ELVK	-1.99851441568024	0	FWMS20241351_04_H13	3822.41	ALSMCPPSPLGCELVK	ALSM(UniMod:35)C(UniMod:4)PPSPLGC(UniMod:4)ELVK2	16	1	1	838	13	13	52.03
P27005	3	ALSNLIDVYHNYSNIQGNHHALYK	1.93696432725679	0	FWMS20241351_04_H13	2153.52	ALSNLIDVYHNYSNIQGNHHALYK	ALSNLIDVYHNYSNIQGNHHALYK3	24	1	1	62	2	2	49.44
P47878	3	ALSQC(UniMod:4)APPPTAPAC(UniMod:4)TELVR	-3.79806728709923	0	FWMS20241351_04_H13	23095.4	ALSQCAPPPTAPACTELVR	ALSQC(UniMod:4)APPPTAPAC(UniMod:4)TELVR3	19	1	1	879	15	15	41.78
Q9QZ47	2	ALSSMGANYSSYLAK	-0.223933827939527	0	FWMS20241351_04_H13	4446.79	ALSSMGANYSSYLAK	ALSSMGANYSSYLAK2	15	1	1	286	6	6	25.37
P26039	2	ALSTDPASPNLK	-1.98606057387814	0	FWMS20241351_04_H13	3879.08	ALSTDPASPNLK	ALSTDPASPNLK2	12	1	1	5094	102	91	52.03
B2RPV6	1	ALTAIPK	1.53056642036651	0	FWMS20241351_04_H13	17631.6	ALTAIPK	ALTAIPK1	7	1	1	1556	45	45	40.58
Q8BTZ4	2	ALTPASLQK	0.767338706993063	0	FWMS20241351_04_H13	52139.1	ALTPASLQK	ALTPASLQK2	9	1	1	48	1	1	1.22
P01027	2	ALTQDDGVAK	-3.18667328729811	0	FWMS20241351_04_H13	89518.1	ALTQDDGVAK	ALTQDDGVAK2	10	1	1	11164	137	137	82.26
Q6P069	2	ALTTMGFR	-1.66989506288141	0	FWMS20241351_04_H13	2802.11	ALTTMGFR	ALTTMGFR2	8	1	1	53	3	3	14.65
P01029	2	ALVALGAVDMALYAVGGR	-0.98699967202183	0	FWMS20241351_04_H13	24274.8	ALVALGAVDMALYAVGGR	ALVALGAVDMALYAVGGR2	18	1	1	5061	76	76	54.95
P01029	3	ALVALGAVDMALYAVGGR	-1.28342960133337	0	FWMS20241351_04_H13	11842	ALVALGAVDMALYAVGGR	ALVALGAVDMALYAVGGR3	18	1	1	5061	76	76	54.95
P01029	2	ALVALGAVDM(UniMod:35)ALYAVGGR	3.76645955632458	0	FWMS20241351_04_H13	16324.7	ALVALGAVDMALYAVGGR	ALVALGAVDM(UniMod:35)ALYAVGGR2	18	1	1	5061	76	76	54.95
P01029	3	ALVALGAVDM(UniMod:35)ALYAVGGR	2.13318065731648	0	FWMS20241351_04_H13	2242.32	ALVALGAVDMALYAVGGR	ALVALGAVDM(UniMod:35)ALYAVGGR3	18	1	1	5061	76	76	54.95
P14131	2	ALVAYYQK	0.237350827468469	0	FWMS20241351_04_H13	11867.8	ALVAYYQK	ALVAYYQK2	8	1	1	363	8	8	47.95
Q9Z0M9	2	ALVLEELSPTLR	-0.758073777146278	0	FWMS20241351_04_H13	5442.9	ALVLEELSPTLR	ALVLEELSPTLR2	12	1	1	101	3	3	19.17
P06728	2	ALVQQLEQFR	0.90870254412236	0	FWMS20241351_04_H13	2969090	ALVQQLEQFR	ALVQQLEQFR2	10	1	1	3408	37	37	83.54
P06728	3	ALVQQLEQFR	2.78509360991491	0	FWMS20241351_04_H13	39987.7	ALVQQLEQFR	ALVQQLEQFR3	10	1	1	3408	37	37	83.54
P07724	1	ALVSSVR	-3.00083008779668	0	FWMS20241351_04_H13	47310	ALVSSVR	ALVSSVR1	7	1	1	5141	69	69	83.88
P47877	2	ALVTGAGTC(UniMod:4)EK	0.347114691920552	0	FWMS20241351_04_H13	217622	ALVTGAGTCEK	ALVTGAGTC(UniMod:4)EK2	11	1	1	926	15	15	54.75
B2RUR8	1	ALYALMEK	0.767093804672881	0	FWMS20241351_04_H13	16111.2	ALYALMEK	ALYALMEK1	8	1	1	51	1	1	0.95
P29341	2	ALYDTFSAFGNILSC(UniMod:4)K	-1.19892081511159	0	FWMS20241351_04_H13	6297.82	ALYDTFSAFGNILSCK	ALYDTFSAFGNILSC(UniMod:4)K2	16	1	1	728	18	18	31.92
P10107	2	ALYEAGER	4.02779402600917	0	FWMS20241351_04_H13	14748.2	ALYEAGER	ALYEAGER2	8	1	1	131	8	8	27.46
Q61147	2	ALYFEYTDGTFSK	1.00964190269672	0	FWMS20241351_04_H13	193426	ALYFEYTDGTFSK	ALYFEYTDGTFSK2	13	1	1	4245	66	66	65.5
P07759	3	ALYQTEAFTADFQQPTEAK	-0.740044409028189	0	FWMS20241351_04_H13	9553.68	ALYQTEAFTADFQQPTEAK	ALYQTEAFTADFQQPTEAK3	19	1	1	958	17	11	48.09
Q61703	2	ALYSQAR	0.695806075817418	0	FWMS20241351_04_H13	79870.4	ALYSQAR	ALYSQAR2	7	1	1	2443	36	36	44.71
E9Q414	1	ALYWVNGR	-0.286042451895122	0	FWMS20241351_04_H13	3055.03	ALYWVNGR	ALYWVNGR1	8	1	1	22740	287	287	63.84
E9Q414	2	ALYWVNGR	1.41577609638099	0	FWMS20241351_04_H13	2749920	ALYWVNGR	ALYWVNGR2	8	1	1	22740	287	287	63.84
P97298	3	ALYYDLITNPDIHSTYK	-1.94427368711509	0	FWMS20241351_04_H13	17259.3	ALYYDLITNPDIHSTYK	ALYYDLITNPDIHSTYK3	17	1	1	1174	20	20	59.47
O08808	2	AMDPAVPNMMIDAAK	-1.77843945071846	0	FWMS20241351_04_H13	665.479	AMDPAVPNMMIDAAK	AMDPAVPNMMIDAAK2	15	1	1	169	7	7	6.14
Q9QXC1	2	AMFHINKPR	-2.21395008419288	1	FWMS20241351_04_H13	29914.3	AMFHINKPR	AMFHINKPR2	9	1	1	997	18	18	59.54
P10853	2	AMGIMNSFVNDIFER	-2.74463299103341	0	FWMS20241351_04_H13	101139	AMGIMNSFVNDIFER	AMGIMNSFVNDIFER2	15	0	1	653	6	0	41.27
P10853	3	AMGIMNSFVNDIFER	-2.19411982988817	0	FWMS20241351_04_H13	12520.1	AMGIMNSFVNDIFER	AMGIMNSFVNDIFER3	15	0	1	653	6	0	41.27
P10853	2	AM(UniMod:35)GIMNSFVNDIFER	-4.25732167969685	0	FWMS20241351_04_H13	19331	AMGIMNSFVNDIFER	AM(UniMod:35)GIMNSFVNDIFER2	15	0	1	653	6	0	41.27
P10853	3	AM(UniMod:35)GIMNSFVNDIFER	-2.04285228301792	0	FWMS20241351_04_H13	1402.86	AMGIMNSFVNDIFER	AM(UniMod:35)GIMNSFVNDIFER3	15	0	1	653	6	0	41.27
Q61838	3	AMGVPMMGLDYSDEINQVVEVR	-0.673213959819467	0	FWMS20241351_04_H13	75822	AMGVPMMGLDYSDEINQVVEVR	AMGVPMMGLDYSDEINQVVEVR3	22	1	1	7410	97	95	66.76
Q61838	3	AM(UniMod:35)GVPMMGLDYSDEINQVVEVR	3.3921054460377	0	FWMS20241351_04_H13	10836.3	AMGVPMMGLDYSDEINQVVEVR	AM(UniMod:35)GVPMMGLDYSDEINQVVEVR3	22	1	1	7410	97	95	66.76
Q61838	3	AMGVPM(UniMod:35)MGLDYSDEINQVVEVR	0.108380638505955	0	FWMS20241351_04_H13	3525.45	AMGVPMMGLDYSDEINQVVEVR	AMGVPM(UniMod:35)MGLDYSDEINQVVEVR3	22	1	1	7410	97	95	66.76
Q61838	3	AM(UniMod:35)GVPMM(UniMod:35)GLDYSDEINQVVEVR	0.680844791945325	0	FWMS20241351_04_H13	1757.42	AMGVPMMGLDYSDEINQVVEVR	AM(UniMod:35)GVPMM(UniMod:35)GLDYSDEINQVVEVR3	22	1	1	7410	97	95	66.76
Q61838	3	AMGVPM(UniMod:35)M(UniMod:35)GLDYSDEINQVVEVR	2.02435090911919	0	FWMS20241351_04_H13	1698.22	AMGVPMMGLDYSDEINQVVEVR	AMGVPM(UniMod:35)M(UniMod:35)GLDYSDEINQVVEVR3	22	1	1	7410	97	95	66.76
Q7TNC4	2	AMLDQLMGTSR	1.70750395468851	0	FWMS20241351_04_H13	8206.79	AMLDQLMGTSR	AMLDQLMGTSR2	11	1	1	234	8	5	26.28
Q9QXC1	3	AMNQWVSGPAYYVEYLIK	1.1799540562864	0	FWMS20241351_04_H13	56436.9	AMNQWVSGPAYYVEYLIK	AMNQWVSGPAYYVEYLIK3	18	1	1	997	18	18	59.54
Q9QXC1	3	AM(UniMod:35)NQWVSGPAYYVEYLIK	2.55379108889016	0	FWMS20241351_04_H13	3154.56	AMNQWVSGPAYYVEYLIK	AM(UniMod:35)NQWVSGPAYYVEYLIK3	18	1	1	997	18	18	59.54
P97372	2	AMVLDLR	1.85288337246128	0	FWMS20241351_04_H13	4584.37	AMVLDLR	AMVLDLR2	7	1	1	186	6	6	35.15
O88968	2	ANC(UniMod:4)EFFGSR	-2.20965834802879	0	FWMS20241351_04_H13	12477	ANCEFFGSR	ANC(UniMod:4)EFFGSR2	9	1	1	987	17	17	59.07
P01787	2	ANDYTTEYSASVK	-0.322633142086125	0	FWMS20241351_04_H13	2949.14	ANDYTTEYSASVK	ANDYTTEYSASVK2	13	0	1	232	6	0	64.23
Q61207	2	ANEDVC(UniMod:4)QDC(UniMod:4)MK	1.19955493091489	0	FWMS20241351_04_H13	6533.23	ANEDVCQDCMK	ANEDVC(UniMod:4)QDC(UniMod:4)MK2	11	1	1	1626	27	27	53.5
P06728	4	ANELKATIDQNLEDLRR	-2.07005312670606	2	FWMS20241351_04_H13	1726.69	ANELKATIDQNLEDLRR	ANELKATIDQNLEDLRR4	17	1	1	3408	37	37	83.54
P04919	3	ANFLEKPVLGFVR	-2.75551132985975	1	FWMS20241351_04_H13	1583.07	ANFLEKPVLGFVR	ANFLEKPVLGFVR3	13	1	1	491	21	21	26.16
P01844	2	ANGTPITQGVDTSNPTK	-2.08763522699496	0	FWMS20241351_04_H13	31403	ANGTPITQGVDTSNPTK	ANGTPITQGVDTSNPTK2	17	0	1	509	7	3	93.27
P61255	3	ANGTTVHVGIHPSK	-0.460969103535572	0	FWMS20241351_04_H13	6381.25	ANGTTVHVGIHPSK	ANGTTVHVGIHPSK3	14	1	1	265	7	7	43.45
Q62189	2	ANHTIYINNLNEK	-1.56207310860555	0	FWMS20241351_04_H13	0	ANHTIYINNLNEK	ANHTIYINNLNEK2	13	1	1	298	8	6	26.83
Q62189	3	ANHTIYINNLNEK	-1.4988784831348	0	FWMS20241351_04_H13	2280.88	ANHTIYINNLNEK	ANHTIYINNLNEK3	13	1	1	298	8	6	26.83
Q9DB34	2	ANIQAVSLK	-3.98361026401833	0	FWMS20241351_04_H13	1589.85	ANIQAVSLK	ANIQAVSLK2	9	1	1	68	2	2	7.66
P29699	2	ANLMHNLGGEEVSVAC(UniMod:4)K	-1.35033425744661	0	FWMS20241351_04_H13	128347	ANLMHNLGGEEVSVACK	ANLMHNLGGEEVSVAC(UniMod:4)K2	17	1	1	1062	13	13	46.67
P29699	3	ANLMHNLGGEEVSVAC(UniMod:4)K	0.515919280831685	0	FWMS20241351_04_H13	442988	ANLMHNLGGEEVSVACK	ANLMHNLGGEEVSVAC(UniMod:4)K3	17	1	1	1062	13	13	46.67
P29699	2	ANLM(UniMod:35)HNLGGEEVSVAC(UniMod:4)K	0.990330118961081	0	FWMS20241351_04_H13	10119.5	ANLMHNLGGEEVSVACK	ANLM(UniMod:35)HNLGGEEVSVAC(UniMod:4)K2	17	1	1	1062	13	13	46.67
P29699	3	ANLM(UniMod:35)HNLGGEEVSVAC(UniMod:4)K	1.02990212405712	0	FWMS20241351_04_H13	31593.5	ANLMHNLGGEEVSVACK	ANLM(UniMod:35)HNLGGEEVSVAC(UniMod:4)K3	17	1	1	1062	13	13	46.67
Q8VIJ6	2	ANLSLLR	-0.627685291218062	0	FWMS20241351_04_H13	36517.2	ANLSLLR	ANLSLLR2	7	1	1	400	13	12	23.46
P62996	3	ANPDPNC(UniMod:4)C(UniMod:4)LGVFGLSLYTTER	-1.38221236527961	0	FWMS20241351_04_H13	7666.06	ANPDPNCCLGVFGLSLYTTER	ANPDPNC(UniMod:4)C(UniMod:4)LGVFGLSLYTTER3	21	1	1	49	3	3	16.67
P32261	2	ANRPFLVLIR	-2.2321944044836	1	FWMS20241351_04_H13	4638.67	ANRPFLVLIR	ANRPFLVLIR2	10	1	1	2294	33	33	63.66
P32261	3	ANRPFLVLIR	0.78632651306823	1	FWMS20241351_04_H13	50501.3	ANRPFLVLIR	ANRPFLVLIR3	10	1	1	2294	33	33	63.66
P01029	1	ANSFLGQK	2.60097134212826	0	FWMS20241351_04_H13	31513.3	ANSFLGQK	ANSFLGQK1	8	1	1	5061	76	76	54.95
P01029	2	ANSFLGQK	-1.11965508327338	0	FWMS20241351_04_H13	299997	ANSFLGQK	ANSFLGQK2	8	1	1	5061	76	76	54.95
P70389	2	ANVFIHLPR	2.62229583614022	0	FWMS20241351_04_H13	46013.4	ANVFIHLPR	ANVFIHLPR2	9	1	1	1611	21	21	59.87
O89020	2	ANVGFLPPFPTLDPEEK	-0.484212565779736	0	FWMS20241351_04_H13	48205.9	ANVGFLPPFPTLDPEEK	ANVGFLPPFPTLDPEEK2	17	1	1	1660	32	32	54.61
O89020	3	ANVGFLPPFPTLDPEEK	-2.07289134221317	0	FWMS20241351_04_H13	5858.48	ANVGFLPPFPTLDPEEK	ANVGFLPPFPTLDPEEK3	17	1	1	1660	32	32	54.61
P97351	2	APAMFNIR	-6.80811149965983	0	FWMS20241351_04_H13	33997.1	APAMFNIR	APAMFNIR2	8	1	1	709	13	13	52.65
P97351	2	APAM(UniMod:35)FNIR	-0.0498975640868192	0	FWMS20241351_04_H13	9534.42	APAMFNIR	APAM(UniMod:35)FNIR2	8	1	1	709	13	13	52.65
P26041	2	APDFVFYAPR	-2.11912560391376	0	FWMS20241351_04_H13	8268.52	APDFVFYAPR	APDFVFYAPR2	10	0	1	599	16	9	29.12
O88968	3	APDTPLLQGIADYKPQDGETIELR	0.299677999593818	1	FWMS20241351_04_H13	10875.2	APDTPLLQGIADYKPQDGETIELR	APDTPLLQGIADYKPQDGETIELR3	24	1	1	987	17	17	59.07
P23953	2	APEEILAEK	-1.20514247345228	0	FWMS20241351_04_H13	26589.9	APEEILAEK	APEEILAEK2	9	0	1	1346	22	19	48.19
P70274	3	APEWYIGDQNPMLNSEGK	4.05944918242181	0	FWMS20241351_04_H13	86826.7	APEWYIGDQNPMLNSEGK	APEWYIGDQNPMLNSEGK3	18	1	1	995	13	13	36.32
Q61838	2	APFALQVNTLPLNFDK	0.929782404739755	0	FWMS20241351_04_H13	893756	APFALQVNTLPLNFDK	APFALQVNTLPLNFDK2	16	1	1	7410	97	95	66.76
Q61838	3	APFALQVNTLPLNFDK	-1.34510715608299	0	FWMS20241351_04_H13	412085	APFALQVNTLPLNFDK	APFALQVNTLPLNFDK3	16	1	1	7410	97	95	66.76
Q61114	2	APFSLTVR	-1.16172450481368	0	FWMS20241351_04_H13	1540.71	APFSLTVR	APFSLTVR2	8	1	1	299	13	13	31.65
Q505F5	3	APGPGLAQGLPQLHSLVLR	-2.30293535476297	0	FWMS20241351_04_H13	633.198	APGPGLAQGLPQLHSLVLR	APGPGLAQGLPQLHSLVLR3	19	1	1	301	11	11	26.16
Q9JJN5	1	APGYDPK	-0.845325253093508	0	FWMS20241351_04_H13	106113	APGYDPK	APGYDPK1	7	1	1	2191	23	23	61.49
Q9JJN5	4	APGYDPKTVTVTVGPAGPTVVDFQLK	0.971703293838098	1	FWMS20241351_04_H13	15589.9	APGYDPKTVTVTVGPAGPTVVDFQLK	APGYDPKTVTVTVGPAGPTVVDFQLK4	26	1	1	2191	23	23	61.49
P01029	2	APHIQLVAQSPWLR	5.13574056752924	0	FWMS20241351_04_H13	11958.2	APHIQLVAQSPWLR	APHIQLVAQSPWLR2	14	1	1	5061	76	76	54.95
P01029	3	APHIQLVAQSPWLR	1.85855960677922	0	FWMS20241351_04_H13	109940	APHIQLVAQSPWLR	APHIQLVAQSPWLR3	14	1	1	5061	76	76	54.95
Q61656	2	APILIATDVASR	0.990320468479775	0	FWMS20241351_04_H13	10781.5	APILIATDVASR	APILIATDVASR2	12	0	1	382	13	9	24.43
O08677	4	APILKAYFPC(UniMod:4)IGC(UniMod:4)VHAISTDSPDLEPVLK	1.05555822236124	1	FWMS20241351_04_H13	3640.11	APILKAYFPCIGCVHAISTDSPDLEPVLK	APILKAYFPC(UniMod:4)IGC(UniMod:4)VHAISTDSPDLEPVLK4	29	1	1	3973	51	51	62.33
P11276	2	APITGYIIR	-4.13344994730901	0	FWMS20241351_04_H13	503230	APITGYIIR	APITGYIIR2	9	1	1	6597	104	104	54.3
P97371	2	APLDIPVPDPVK	-1.99613265851141	0	FWMS20241351_04_H13	5504.85	APLDIPVPDPVK	APLDIPVPDPVK2	12	1	1	216	8	8	36.14
Q9CZ52	3	APPPSRPPPRPSV	1.2386330310089	2	FWMS20241351_04_H13	15896.8	APPPSRPPPRPSV	APPPSRPPPRPSV3	13	1	1	482	12	12	25.44
P12246	3	APPSIVLGQEQDNYGGGFQR	0.417747697749959	0	FWMS20241351_04_H13	17236.5	APPSIVLGQEQDNYGGGFQR	APPSIVLGQEQDNYGGGFQR3	20	1	1	316	9	9	42.41
P05017	2	APQTGIVDEC(UniMod:4)C(UniMod:4)FR	1.15598041538391	0	FWMS20241351_04_H13	110426	APQTGIVDECCFR	APQTGIVDEC(UniMod:4)C(UniMod:4)FR2	13	1	1	499	5	5	27.45
P05017	3	APQTGIVDEC(UniMod:4)C(UniMod:4)FR	-3.78184039678304	0	FWMS20241351_04_H13	15320.5	APQTGIVDECCFR	APQTGIVDEC(UniMod:4)C(UniMod:4)FR3	13	1	1	499	5	5	27.45
P07724	2	APQVSTPTLVEAAR	-1.26275753471487	0	FWMS20241351_04_H13	13110900	APQVSTPTLVEAAR	APQVSTPTLVEAAR2	14	1	1	5141	69	69	83.88
P07724	3	APQVSTPTLVEAAR	-3.20261144679522	0	FWMS20241351_04_H13	3368310	APQVSTPTLVEAAR	APQVSTPTLVEAAR3	14	1	1	5141	69	69	83.88
P01867	2	APQVYILPPPAEQLSR	1.05701884817125	0	FWMS20241351_04_H13	1368550	APQVYILPPPAEQLSR	APQVYILPPPAEQLSR2	16	1	1	783	12	12	35.15
P01867	3	APQVYILPPPAEQLSR	0.297030337435532	0	FWMS20241351_04_H13	381334	APQVYILPPPAEQLSR	APQVYILPPPAEQLSR3	16	1	1	783	12	12	35.15
P01868	2	APQVYTIPPPK	1.10415813653116	0	FWMS20241351_04_H13	343694	APQVYTIPPPK	APQVYTIPPPK2	11	1	1	709	14	14	59.88
P01868	3	APQVYTIPPPK	-1.18753783961844	0	FWMS20241351_04_H13	28274.5	APQVYTIPPPK	APQVYTIPPPK3	11	1	1	709	14	14	59.88
P01868	2	APQVYTIPPPKEQMAK	2.38309258714429	1	FWMS20241351_04_H13	13439.3	APQVYTIPPPKEQMAK	APQVYTIPPPKEQMAK2	16	1	1	709	14	14	59.88
P01868	3	APQVYTIPPPKEQMAK	-1.35754961067581	1	FWMS20241351_04_H13	9459.79	APQVYTIPPPKEQMAK	APQVYTIPPPKEQMAK3	16	1	1	709	14	14	59.88
P01864	2	APQVYVLPPPAEEMTK	2.73639827759852	0	FWMS20241351_04_H13	4634070	APQVYVLPPPAEEMTK	APQVYVLPPPAEEMTK2	16	1	1	816	9	9	29.85
P01864	3	APQVYVLPPPAEEMTK	1.33944750522849	0	FWMS20241351_04_H13	786404	APQVYVLPPPAEEMTK	APQVYVLPPPAEEMTK3	16	1	1	816	9	9	29.85
P01864	2	APQVYVLPPPAEEM(UniMod:35)TK	-0.917284996924352	0	FWMS20241351_04_H13	167683	APQVYVLPPPAEEMTK	APQVYVLPPPAEEM(UniMod:35)TK2	16	1	1	816	9	9	29.85
P01864	3	APQVYVLPPPAEEM(UniMod:35)TK	1.06365341519148	0	FWMS20241351_04_H13	14590.9	APQVYVLPPPAEEMTK	APQVYVLPPPAEEM(UniMod:35)TK3	16	1	1	816	9	9	29.85
P01864	2	APQVYVLPPPAEEMTKK	-0.422321710147873	1	FWMS20241351_04_H13	340123	APQVYVLPPPAEEMTKK	APQVYVLPPPAEEMTKK2	17	1	1	816	9	9	29.85
P01864	3	APQVYVLPPPAEEMTKK	-0.00334973321273201	1	FWMS20241351_04_H13	656926	APQVYVLPPPAEEMTKK	APQVYVLPPPAEEMTKK3	17	1	1	816	9	9	29.85
P01864	4	APQVYVLPPPAEEMTKK	0.233278599149764	1	FWMS20241351_04_H13	10630.9	APQVYVLPPPAEEMTKK	APQVYVLPPPAEEMTKK4	17	1	1	816	9	9	29.85
P01864	2	APQVYVLPPPAEEM(UniMod:35)TKK	-2.60867698547787	1	FWMS20241351_04_H13	16457.8	APQVYVLPPPAEEMTKK	APQVYVLPPPAEEM(UniMod:35)TKK2	17	1	1	816	9	9	29.85
P01864	3	APQVYVLPPPAEEM(UniMod:35)TKK	-1.08546538365076	1	FWMS20241351_04_H13	33589.4	APQVYVLPPPAEEMTKK	APQVYVLPPPAEEM(UniMod:35)TKK3	17	1	1	816	9	9	29.85
Q61838	3	APSAEVEMTAYVLLAYLTSESSR	-1.3632523721208	0	FWMS20241351_04_H13	18218.2	APSAEVEMTAYVLLAYLTSESSR	APSAEVEMTAYVLLAYLTSESSR3	23	1	1	7410	97	95	66.76
Q61838	3	APSAEVEM(UniMod:35)TAYVLLAYLTSESSR	-0.422020404285832	0	FWMS20241351_04_H13	18486.3	APSAEVEMTAYVLLAYLTSESSR	APSAEVEM(UniMod:35)TAYVLLAYLTSESSR3	23	1	1	7410	97	95	66.76
Q61838	3	APSAEVEMTAYVLLAYLTSESSRPTR	0.119181152353522	1	FWMS20241351_04_H13	124049	APSAEVEMTAYVLLAYLTSESSRPTR	APSAEVEMTAYVLLAYLTSESSRPTR3	26	1	1	7410	97	95	66.76
Q61838	4	APSAEVEMTAYVLLAYLTSESSRPTR	1.03081293318871	1	FWMS20241351_04_H13	13931.2	APSAEVEMTAYVLLAYLTSESSRPTR	APSAEVEMTAYVLLAYLTSESSRPTR4	26	1	1	7410	97	95	66.76
Q61838	3	APSAEVEM(UniMod:35)TAYVLLAYLTSESSRPTR	-4.18422152972285	1	FWMS20241351_04_H13	13087.1	APSAEVEMTAYVLLAYLTSESSRPTR	APSAEVEM(UniMod:35)TAYVLLAYLTSESSRPTR3	26	1	1	7410	97	95	66.76
O35350	2	APSDLYQIILK	1.29941243321155	0	FWMS20241351_04_H13	78815.4	APSDLYQIILK	APSDLYQIILK2	11	1	1	2814	45	45	64.52
Q7TQD2	2	APVISGVTK	2.93758413807047	0	FWMS20241351_04_H13	3890.44	APVISGVTK	APVISGVTK2	9	1	1	208	6	6	31.65
Q9Z121	2	APVTC(UniMod:4)C(UniMod:4)FHVLK	2.74674578245637	0	FWMS20241351_04_H13	6524.97	APVTCCFHVLK	APVTC(UniMod:4)C(UniMod:4)FHVLK2	11	1	1	279	5	5	58.76
Q9Z121	3	APVTC(UniMod:4)C(UniMod:4)FHVLK	0.637435069671562	0	FWMS20241351_04_H13	23808.3	APVTCCFHVLK	APVTC(UniMod:4)C(UniMod:4)FHVLK3	11	1	1	279	5	5	58.76
P01898	2	APWMEQEGPEYWER	-2.96171918888705	0	FWMS20241351_04_H13	23497.1	APWMEQEGPEYWER	APWMEQEGPEYWER2	14	0	1	1368	18	11	55.69
P01898	3	APWMEQEGPEYWER	1.18651159826591	0	FWMS20241351_04_H13	5221.18	APWMEQEGPEYWER	APWMEQEGPEYWER3	14	0	1	1368	18	11	55.69
P01898	2	APWM(UniMod:35)EQEGPEYWER	-0.647455567093758	0	FWMS20241351_04_H13	4122.36	APWMEQEGPEYWER	APWM(UniMod:35)EQEGPEYWER2	14	0	1	1368	18	11	55.69
P47915	2	AQASAPAQAPK	-1.22655092398685	0	FWMS20241351_04_H13	9377.49	AQASAPAQAPK	AQASAPAQAPK2	11	1	1	90	3	3	18.75
P97461	2	AQC(UniMod:4)PIVER	2.29025444868762	0	FWMS20241351_04_H13	5095.72	AQCPIVER	AQC(UniMod:4)PIVER2	8	1	1	194	6	6	30.88
Q9ESB3	2	AQDDC(UniMod:4)LPSR	-0.61903482117672	0	FWMS20241351_04_H13	41539600	AQDDCLPSR	AQDDC(UniMod:4)LPSR2	9	1	1	3742	41	41	57.9
Q6PAL1	2	AQEGAVVTATK	-1.93440696532876	0	FWMS20241351_04_H13	12574.2	AQEGAVVTATK	AQEGAVVTATK2	11	1	1	106	3	3	10.5
Q99P27	2	AQEPNGC(UniMod:4)SSYFLGIK	-0.26577270637032	0	FWMS20241351_04_H13	1963.16	AQEPNGCSSYFLGIK	AQEPNGC(UniMod:4)SSYFLGIK2	15	1	1	75	3	3	20
Q9DBG5	3	AQETLQQLTSVLGLMESVK	0.671539347368708	0	FWMS20241351_04_H13	2830.77	AQETLQQLTSVLGLMESVK	AQETLQQLTSVLGLMESVK3	19	1	1	309	12	12	45.54
P14847	2	AQGDVFIKPQLWS	0.285605979231212	1	FWMS20241351_04_H13	17692.7	AQGDVFIKPQLWS	AQGDVFIKPQLWS2	13	1	1	344	9	9	39.56
P70269	2	AQGQLSEFWR	-0.300584930561774	0	FWMS20241351_04_H13	13699	AQGQLSEFWR	AQGQLSEFWR2	10	1	1	154	4	4	9.57
Q61702	4	AQGSHPELSSPASILIMLTDGEPTEGETDR	0.724092348727783	0	FWMS20241351_04_H13	5378.55	AQGSHPELSSPASILIMLTDGEPTEGETDR	AQGSHPELSSPASILIMLTDGEPTEGETDR4	30	1	1	2512	42	42	51.6
P35441	2	AQGYSGLSVK	3.62620642029329	0	FWMS20241351_04_H13	83188.8	AQGYSGLSVK	AQGYSGLSVK2	10	1	1	3887	58	56	55.98
P45700	3	AQHYLELGAEIAR	-1.12495078153137	0	FWMS20241351_04_H13	4140.57	AQHYLELGAEIAR	AQHYLELGAEIAR3	13	1	1	596	16	16	33.74
Q03311	3	AQILVGVNKDEGTAFLVYGAPGFSK	1.58298540983382	1	FWMS20241351_04_H13	1651.06	AQILVGVNKDEGTAFLVYGAPGFSK	AQILVGVNKDEGTAFLVYGAPGFSK3	25	1	1	389	16	16	29.85
E9PV24	1	AQLIDMK	0.366280837108717	0	FWMS20241351_04_H13	98090.7	AQLIDMK	AQLIDMK1	7	1	1	2017	43	43	55.89
E9PV24	2	AQLIDMK	-0.823419578417463	0	FWMS20241351_04_H13	729685	AQLIDMK	AQLIDMK2	7	1	1	2017	43	43	55.89
Q8C7G5	3	AQLLGGVDEALNLLQDMQSR	-0.87388915638343	0	FWMS20241351_04_H13	42015.8	AQLLGGVDEALNLLQDMQSR	AQLLGGVDEALNLLQDMQSR3	20	1	1	1606	23	23	69.02
Q8C7G5	3	AQLLGGVDEALNLLQDM(UniMod:35)QSR	-1.08565381382824	0	FWMS20241351_04_H13	12180.7	AQLLGGVDEALNLLQDMQSR	AQLLGGVDEALNLLQDM(UniMod:35)QSR3	20	1	1	1606	23	23	69.02
P0C7L0	2	AQLVSPPAPPTK	2.10855340382517	0	FWMS20241351_04_H13	5854.08	AQLVSPPAPPTK	AQLVSPPAPPTK2	12	1	1	83	3	3	8.66
P35441	2	AQLYIDC(UniMod:4)DK	-3.36330242149572	0	FWMS20241351_04_H13	33442	AQLYIDCDK	AQLYIDC(UniMod:4)DK2	9	1	1	3887	58	56	55.98
E9Q414	2	AQQASWQASTR	-0.56631267133664	0	FWMS20241351_04_H13	7621.22	AQQASWQASTR	AQQASWQASTR2	11	1	1	22740	287	287	63.84
E9PV24	2	AQQIQALQSNVR	1.74334948763814	0	FWMS20241351_04_H13	723874	AQQIQALQSNVR	AQQIQALQSNVR2	12	1	1	2017	43	43	55.89
E9PV24	3	AQQIQALQSNVR	-1.0413638887614	0	FWMS20241351_04_H13	75295.3	AQQIQALQSNVR	AQQIQALQSNVR3	12	1	1	2017	43	43	55.89
Q64727	2	AQQVSQGLDVLTAK	0.947195759603136	0	FWMS20241351_04_H13	3175.37	AQQVSQGLDVLTAK	AQQVSQGLDVLTAK2	14	1	1	1448	36	36	41.65
O35350	2	AQSEHFINLR	-2.09871927902648	0	FWMS20241351_04_H13	28208.8	AQSEHFINLR	AQSEHFINLR2	10	1	1	2814	45	45	64.52
O35350	3	AQSEHFINLR	2.03563119889772	0	FWMS20241351_04_H13	119524	AQSEHFINLR	AQSEHFINLR3	10	1	1	2814	45	45	64.52
P03987	2	AQTPQVYTIPPPR	-0.0249015459717863	0	FWMS20241351_04_H13	224143	AQTPQVYTIPPPR	AQTPQVYTIPPPR2	13	1	1	959	14	14	51.76
P03987	3	AQTPQVYTIPPPR	-1.50243393112454	0	FWMS20241351_04_H13	130430	AQTPQVYTIPPPR	AQTPQVYTIPPPR3	13	1	1	959	14	14	51.76
Q71KU9	2	AQVHQLETR	0.126725814096077	0	FWMS20241351_04_H13	3244.73	AQVHQLETR	AQVHQLETR2	9	1	1	170	6	6	21.34
P13020	3	AQVHVSEEGGEPEAMLQVLGPK	0.579083873432377	0	FWMS20241351_04_H13	195455	AQVHVSEEGGEPEAMLQVLGPK	AQVHVSEEGGEPEAMLQVLGPK3	22	1	1	3159	40	40	54.23
P13020	3	AQVHVSEEGGEPEAM(UniMod:35)LQVLGPK	-2.6207457421632	0	FWMS20241351_04_H13	8448.39	AQVHVSEEGGEPEAMLQVLGPK	AQVHVSEEGGEPEAM(UniMod:35)LQVLGPK3	22	1	1	3159	40	40	54.23
P62852	2	AQVIYTR	2.27822174099428	0	FWMS20241351_04_H13	17612.2	AQVIYTR	AQVIYTR2	7	1	1	282	6	6	38.4
Q61805	2	AQVLDVMFK	-2.40128816660757	0	FWMS20241351_04_H13	312500	AQVLDVMFK	AQVLDVMFK2	9	1	1	1191	18	18	38.05
Q61805	2	AQVLDVM(UniMod:35)FK	-0.139735818178254	0	FWMS20241351_04_H13	34772.6	AQVLDVMFK	AQVLDVM(UniMod:35)FK2	9	1	1	1191	18	18	38.05
Q9ET66	2	AQVSPPASDMLQMR	2.59064114039903	0	FWMS20241351_04_H13	57524.5	AQVSPPASDMLQMR	AQVSPPASDMLQMR2	14	1	1	226	5	5	15.46
Q9ET66	3	AQVSPPASDMLQMR	3.71013001068002	0	FWMS20241351_04_H13	3089.82	AQVSPPASDMLQMR	AQVSPPASDMLQMR3	14	1	1	226	5	5	15.46
P26039	2	AQVVSNLK	0.811701543359157	0	FWMS20241351_04_H13	5254.7	AQVVSNLK	AQVVSNLK2	8	1	1	5094	102	91	52.03
P61939	2	AQWANPFR	-0.870460186687048	0	FWMS20241351_04_H13	43073.3	AQWANPFR	AQWANPFR2	8	1	1	625	16	16	42.82
Q3UV17	2	AQYEDIAQK	-1.58941654431971	0	FWMS20241351_04_H13	214072	AQYEDIAQK	AQYEDIAQK2	9	1	1	68	5	3	5.39
Q3UV17	2	AQYEDIAQKSK	-4.99855707728793	1	FWMS20241351_04_H13	1279.19	AQYEDIAQKSK	AQYEDIAQKSK2	11	1	1	68	5	3	5.39
P50446	2	AQYEDIAQR	1.18604328899853	0	FWMS20241351_04_H13	176523	AQYEDIAQR	AQYEDIAQR2	9	0	1	549	16	2	22.06
O70362	2	AQYVLTSPEASSR	-0.414039884289293	0	FWMS20241351_04_H13	42313.5	AQYVLTSPEASSR	AQYVLTSPEASSR2	13	1	1	1950	27	27	41.94
Q61704	3	AREDHTVPER	1.42370129305183	1	FWMS20241351_04_H13	19765.7	AREDHTVPER	AREDHTVPER3	10	1	1	2174	34	34	50.06
Q64726	2	AREEIFLVTLK	1.19541426528357	1	FWMS20241351_04_H13	10651.5	AREEIFLVTLK	AREEIFLVTLK2	11	1	1	1011	20	20	57.98
Q64726	3	AREEIFLVTLK	1.18848930253373	1	FWMS20241351_04_H13	47545	AREEIFLVTLK	AREEIFLVTLK3	11	1	1	1011	20	20	57.98
Q00623	2	ARPALEDLR	-0.763463939692885	1	FWMS20241351_04_H13	16314800	ARPALEDLR	ARPALEDLR2	9	1	1	3539	37	37	68.18
P11276	3	ARVTDATETTITISWR	-2.8162529138232	1	FWMS20241351_04_H13	23004.2	ARVTDATETTITISWR	ARVTDATETTITISWR3	16	1	1	6597	104	104	54.3
Q07235	2	ASAATTAILIAR	0.643214615330114	0	FWMS20241351_04_H13	31859.2	ASAATTAILIAR	ASAATTAILIAR2	12	1	1	1684	22	22	58.69
P01029	3	ASAGLLGAHAAAITAYALTLTK	1.05767810640075	0	FWMS20241351_04_H13	176121	ASAGLLGAHAAAITAYALTLTK	ASAGLLGAHAAAITAYALTLTK3	22	1	1	5061	76	76	54.95
P01029	4	ASAGLLGAHAAAITAYALTLTK	-0.970165862233684	0	FWMS20241351_04_H13	14133.2	ASAGLLGAHAAAITAYALTLTK	ASAGLLGAHAAAITAYALTLTK4	22	1	1	5061	76	76	54.95
Q5SV06	1	ASALQAFK	-0.0475980315800936	0	FWMS20241351_04_H13	21981.5	ASALQAFK	ASALQAFK1	8	1	1	51	1	1	2.23
Q9CYG7	2	ASAYEALEK	3.56628722125334	0	FWMS20241351_04_H13	4141.96	ASAYEALEK	ASAYEALEK2	9	1	1	606	11	11	39.48
O09159	4	ASDSLEPPAADLFTGVLPNNYNPPK	0.752916749594362	0	FWMS20241351_04_H13	948.893	ASDSLEPPAADLFTGVLPNNYNPPK	ASDSLEPPAADLFTGVLPNNYNPPK4	25	1	1	426	21	21	29.32
Q9R111	3	ASDSPIDLFYGDFVGDISEAVIQK	1.02813398673722	0	FWMS20241351_04_H13	995.277	ASDSPIDLFYGDFVGDISEAVIQK	ASDSPIDLFYGDFVGDISEAVIQK3	24	1	1	578	16	16	43.39
Q921I1	2	ASDTSITWNNLK	-0.234789059242741	0	FWMS20241351_04_H13	80443.1	ASDTSITWNNLK	ASDTSITWNNLK2	12	1	1	4158	57	56	87.52
P09581	2	ASEAGQYFLMAQNK	2.27384502564679	0	FWMS20241351_04_H13	7165.02	ASEAGQYFLMAQNK	ASEAGQYFLMAQNK2	14	1	1	356	11	11	13.72
P01636	2	ASENIYSYLAWYQQK	0.0640046254276137	0	FWMS20241351_04_H13	13957.1	ASENIYSYLAWYQQK	ASENIYSYLAWYQQK2	15	1	1	138	3	3	35.19
P01636	3	ASENIYSYLAWYQQK	-0.0823067338147883	0	FWMS20241351_04_H13	2680.54	ASENIYSYLAWYQQK	ASENIYSYLAWYQQK3	15	1	1	138	3	3	35.19
P01654	3	ASESVDNYGISFMNWFQQKPGQPPK	-0.482322669755181	1	FWMS20241351_04_H13	8757.53	ASESVDNYGISFMNWFQQKPGQPPK	ASESVDNYGISFMNWFQQKPGQPPK3	25	0	1	154	3	0	46.85
P01660	3	ASESVDSYGNSFMHWYQQKPGQPPK	2.08380427096369	1	FWMS20241351_04_H13	8219.9	ASESVDSYGNSFMHWYQQKPGQPPK	ASESVDSYGNSFMHWYQQKPGQPPK3	25	0	1	108	2	1	32.43
P01660	4	ASESVDSYGNSFMHWYQQKPGQPPK	-3.45914308491059	1	FWMS20241351_04_H13	4950.09	ASESVDSYGNSFMHWYQQKPGQPPK	ASESVDSYGNSFMHWYQQKPGQPPK4	25	0	1	108	2	1	32.43
Q00623	1	ASETLTAQ	-0.940808153138474	0	FWMS20241351_04_H13	3883680	ASETLTAQ	ASETLTAQ1	8	1	1	3539	37	37	68.18
Q00623	2	ASETLTAQ	-1.16170200442826	0	FWMS20241351_04_H13	220175	ASETLTAQ	ASETLTAQ2	8	1	1	3539	37	37	68.18
O88783	2	ASEYLTYWEPR	-0.518815208835665	0	FWMS20241351_04_H13	25008.7	ASEYLTYWEPR	ASEYLTYWEPR2	11	1	1	4152	76	76	39.9
Q8CFX1	2	ASFYEEYGVIR	-1.05378695148412	0	FWMS20241351_04_H13	3656.22	ASFYEEYGVIR	ASFYEEYGVIR2	11	1	1	359	14	14	21.17
Q8CG14	3	ASGALINEYWVLTAAHVLEK	0.111020304708789	0	FWMS20241351_04_H13	30566.3	ASGALINEYWVLTAAHVLEK	ASGALINEYWVLTAAHVLEK3	20	1	1	1920	28	16	49.42
Q06890	2	ASGIIDTLFQDR	0.860815938487084	0	FWMS20241351_04_H13	412577	ASGIIDTLFQDR	ASGIIDTLFQDR2	12	1	1	2180	31	31	50
Q06890	3	ASGIIDTLFQDR	-0.589333381000349	0	FWMS20241351_04_H13	6195.99	ASGIIDTLFQDR	ASGIIDTLFQDR3	12	1	1	2180	31	31	50
Q06890	3	ASGIIDTLFQDRFFAR	-0.503421735296851	1	FWMS20241351_04_H13	8922.05	ASGIIDTLFQDRFFAR	ASGIIDTLFQDRFFAR3	16	1	1	2180	31	31	50
P01635	2	ASGNIHNYLAWYQQK	0.665711746830194	0	FWMS20241351_04_H13	2524.14	ASGNIHNYLAWYQQK	ASGNIHNYLAWYQQK2	15	1	1	211	4	4	40.87
P01635	3	ASGNIHNYLAWYQQK	-0.150137096995594	0	FWMS20241351_04_H13	15336.3	ASGNIHNYLAWYQQK	ASGNIHNYLAWYQQK3	15	1	1	211	4	4	40.87
P62918	3	ASGNYATVISHNPETK	-0.00430089268714387	0	FWMS20241351_04_H13	2362.1	ASGNYATVISHNPETK	ASGNYATVISHNPETK3	16	1	1	172	4	4	21.01
P15864	2	ASGPPVSELITK	-0.580104720865207	0	FWMS20241351_04_H13	375968	ASGPPVSELITK	ASGPPVSELITK2	12	0	1	203	3	1	9.43
Q99K41	2	ASGPVPVPSGPSEELLR	0.576677150856901	0	FWMS20241351_04_H13	7858.9	ASGPVPVPSGPSEELLR	ASGPVPVPSGPSEELLR2	17	1	1	347	20	20	22.52
P01758	2	ASGYTFTDYNMHWVK	-1.96321356024853	0	FWMS20241351_04_H13	2368.02	ASGYTFTDYNMHWVK	ASGYTFTDYNMHWVK2	15	1	1	82	1	1	12.82
P01756	2	ASGYTFTDYYMK	2.39702702070492	0	FWMS20241351_04_H13	4019.11	ASGYTFTDYYMK	ASGYTFTDYYMK2	12	0	1	20	2	0	30.77
P06330	2	ASGYTFTDYYMNWVK	-0.416814538812387	0	FWMS20241351_04_H13	59301.8	ASGYTFTDYYMNWVK	ASGYTFTDYYMNWVK2	15	1	1	275	4	3	50
P06330	2	ASGYTFTDYYM(UniMod:35)NWVK	1.00982041435675	0	FWMS20241351_04_H13	3522.96	ASGYTFTDYYMNWVK	ASGYTFTDYYM(UniMod:35)NWVK2	15	1	1	275	4	3	50
P06327	2	ASGYTFTSYDINWVK	-0.148889730197725	0	FWMS20241351_04_H13	2319.92	ASGYTFTSYDINWVK	ASGYTFTSYDINWVK2	15	1	1	84	3	3	39.32
P01747	2	ASGYTFTSYGINWVK	3.23551712535663	0	FWMS20241351_04_H13	3408.21	ASGYTFTSYGINWVK	ASGYTFTSYGINWVK2	15	0	1	87	5	1	55.83
P01749	2	ASGYTFTSYWMDWVK	1.46533335862345	0	FWMS20241351_04_H13	2651.91	ASGYTFTSYWMDWVK	ASGYTFTSYWMDWVK2	15	1	1	139	4	4	62.39
P01754	2	ASGYTFTSYWMHWVK	-0.233926833487372	0	FWMS20241351_04_H13	20914.6	ASGYTFTSYWMHWVK	ASGYTFTSYWMHWVK2	15	0	1	225	4	0	45.3
P01754	3	ASGYTFTSYWMHWVK	0.184778088175809	0	FWMS20241351_04_H13	24367.3	ASGYTFTSYWMHWVK	ASGYTFTSYWMHWVK3	15	0	1	225	4	0	45.3
Q8VDD5	2	ASIAALEAK	1.87361362342895	0	FWMS20241351_04_H13	3043.81	ASIAALEAK	ASIAALEAK2	9	1	1	1692	48	36	30.41
Q9Z2K1	2	ASLENSLEETK	2.34822465415542	0	FWMS20241351_04_H13	205319	ASLENSLEETK	ASLENSLEETK2	11	1	1	303	5	5	11.09
Q9EQH2	2	ASLINNAFQLVSIEK	1.0871170508878	0	FWMS20241351_04_H13	2064.28	ASLINNAFQLVSIEK	ASLINNAFQLVSIEK2	15	1	1	357	12	12	15.7
Q8R081	2	ASLNGADIYSGC(UniMod:4)C(UniMod:4)TLK	5.49633001281624	0	FWMS20241351_04_H13	5555.97	ASLNGADIYSGCCTLK	ASLNGADIYSGC(UniMod:4)C(UniMod:4)TLK2	16	1	1	379	10	10	21.84
E9Q414	2	ASLNNEIK	-0.979621073901698	0	FWMS20241351_04_H13	22873.6	ASLNNEIK	ASLNNEIK2	8	1	1	22740	287	287	63.84
P97401	2	ASLVNIPR	-2.01989562783083	0	FWMS20241351_04_H13	28127.1	ASLVNIPR	ASLVNIPR2	8	1	1	162	4	4	11.15
P70663	2	ASLVPMEHC(UniMod:4)ITR	-2.72160012291605	0	FWMS20241351_04_H13	4263.64	ASLVPMEHCITR	ASLVPMEHC(UniMod:4)ITR2	12	1	1	454	10	10	21.54
Q60963	2	ASMAFLQK	1.71327743936067	0	FWMS20241351_04_H13	10984.6	ASMAFLQK	ASMAFLQK2	8	1	1	681	14	14	44.32
P01660	2	ASNLESGIPAR	2.19083371350424	0	FWMS20241351_04_H13	18724.2	ASNLESGIPAR	ASNLESGIPAR2	11	1	1	108	2	1	32.43
Q3UNW5	3	ASPTQLNAVEFLWDPSK	-0.672467710386321	0	FWMS20241351_04_H13	52661.7	ASPTQLNAVEFLWDPSK	ASPTQLNAVEFLWDPSK3	17	1	1	51	1	1	3.55
P01639	3	ASQDIGSSLNWLQQEPDGTIKR	-1.05353960668464	1	FWMS20241351_04_H13	14103.3	ASQDIGSSLNWLQQEPDGTIKR	ASQDIGSSLNWLQQEPDGTIKR3	22	1	1	152	4	4	27.69
P01638	2	ASQDINSYLSWFQQK	-0.555710933836768	0	FWMS20241351_04_H13	1996.02	ASQDINSYLSWFQQK	ASQDINSYLSWFQQK2	15	1	1	338	4	2	35.65
P01638	3	ASQDINSYLSWFQQKPGK	-1.21653785798967	1	FWMS20241351_04_H13	16727.8	ASQDINSYLSWFQQKPGK	ASQDINSYLSWFQQKPGK3	18	1	1	338	4	2	35.65
P01644	3	ASQDISNYLNWYQQKPDGTVK	-0.146818267544821	1	FWMS20241351_04_H13	81776.9	ASQDISNYLNWYQQKPDGTVK	ASQDISNYLNWYQQKPDGTVK3	21	0	1	182	5	0	44.44
P01642	2	ASQSIGTSIHWYQQR	-2.2146817376481	0	FWMS20241351_04_H13	6419.53	ASQSIGTSIHWYQQR	ASQSIGTSIHWYQQR2	15	1	1	150	3	3	40
P01642	3	ASQSIGTSIHWYQQR	-2.58828894356189	0	FWMS20241351_04_H13	16429.6	ASQSIGTSIHWYQQR	ASQSIGTSIHWYQQR3	15	1	1	150	3	3	40
P01665	3	ASQSVDYDGDSYMNWYQQKPGQPPK	-0.1769688287138	1	FWMS20241351_04_H13	14382.2	ASQSVDYDGDSYMNWYQQKPGQPPK	ASQSVDYDGDSYMNWYQQKPGQPPK3	25	0	1	110	2	0	36.94
P31240	2	ASQVQMR	1.16358874530663	0	FWMS20241351_04_H13	68267.5	ASQVQMR	ASQVQMR2	7	1	1	624	8	8	28.22
P31240	3	ASQVQMRPVQVR	5.54135518138099	1	FWMS20241351_04_H13	54253.2	ASQVQMRPVQVR	ASQVQMRPVQVR3	12	1	1	624	8	8	28.22
P31240	3	ASQVQM(UniMod:35)RPVQVR	-2.32802304139425	1	FWMS20241351_04_H13	19872.4	ASQVQMRPVQVR	ASQVQM(UniMod:35)RPVQVR3	12	1	1	624	8	8	28.22
O55226	3	ASRPDATC(UniMod:4)SSPAK	0.979859555628191	1	FWMS20241351_04_H13	4372.05	ASRPDATCSSPAK	ASRPDATC(UniMod:4)SSPAK3	13	1	1	662	14	14	57.82
Q8K182	1	ASSFLNK	0.722787433060559	0	FWMS20241351_04_H13	4478.31	ASSFLNK	ASSFLNK1	7	1	1	2101	35	35	70.19
Q8K182	2	ASSFLNK	-1.16466669539612	0	FWMS20241351_04_H13	57954.1	ASSFLNK	ASSFLNK2	7	1	1	2101	35	35	70.19
E9Q414	1	ASSFYAQGK	0.289066341835704	0	FWMS20241351_04_H13	20915.2	ASSFYAQGK	ASSFYAQGK1	9	1	1	22740	287	287	63.84
E9Q414	2	ASSFYAQGK	0.238648563861205	0	FWMS20241351_04_H13	72878.3	ASSFYAQGK	ASSFYAQGK2	9	1	1	22740	287	287	63.84
P07724	1	ATAEQLK	-0.849703738086644	0	FWMS20241351_04_H13	17613.2	ATAEQLK	ATAEQLK1	7	1	1	5141	69	69	83.88
P07724	2	ATAEQLK	0.127400227227075	0	FWMS20241351_04_H13	783378	ATAEQLK	ATAEQLK2	7	1	1	5141	69	69	83.88
P28063	2	ATAGSYISSLR	-2.05134559885195	0	FWMS20241351_04_H13	6384.25	ATAGSYISSLR	ATAGSYISSLR2	11	1	1	221	9	9	34.42
Q5UW37	2	ATAVLGPPR	-2.17352984854568	0	FWMS20241351_04_H13	14820.8	ATAVLGPPR	ATAVLGPPR2	9	1	1	182	4	4	28.57
Q03401	1	ATC(UniMod:4)LC(UniMod:4)EGK	-0.252752811223016	0	FWMS20241351_04_H13	3703.32	ATCLCEGK	ATC(UniMod:4)LC(UniMod:4)EGK1	8	1	1	749	10	9	38.52
Q03401	2	ATC(UniMod:4)LC(UniMod:4)EGK	0.388182189914699	0	FWMS20241351_04_H13	75790.7	ATCLCEGK	ATC(UniMod:4)LC(UniMod:4)EGK2	8	1	1	749	10	9	38.52
Q61702	2	ATC(UniMod:4)LVDEEEMK	-0.182341941885333	0	FWMS20241351_04_H13	11799.1	ATCLVDEEEMK	ATC(UniMod:4)LVDEEEMK2	11	1	1	2512	42	42	51.6
Q61702	2	ATC(UniMod:4)LVDEEEMKK	-0.295862465682985	1	FWMS20241351_04_H13	9550.35	ATCLVDEEEMKK	ATC(UniMod:4)LVDEEEMKK2	12	1	1	2512	42	42	51.6
Q61702	3	ATC(UniMod:4)LVDEEEMKK	-0.170251561518556	1	FWMS20241351_04_H13	10387.5	ATCLVDEEEMKK	ATC(UniMod:4)LVDEEEMKK3	12	1	1	2512	42	42	51.6
Q61646	2	ATDLKDWVQETMAK	-2.59664050384271	1	FWMS20241351_04_H13	110403	ATDLKDWVQETMAK	ATDLKDWVQETMAK2	14	1	1	1709	24	24	56.48
Q61646	3	ATDLKDWVQETMAK	0.775412575425975	1	FWMS20241351_04_H13	349677	ATDLKDWVQETMAK	ATDLKDWVQETMAK3	14	1	1	1709	24	24	56.48
Q61646	2	ATDLKDWVQETM(UniMod:35)AK	0.130634279853727	1	FWMS20241351_04_H13	3031.12	ATDLKDWVQETMAK	ATDLKDWVQETM(UniMod:35)AK2	14	1	1	1709	24	24	56.48
Q61646	3	ATDLKDWVQETM(UniMod:35)AK	-1.12440222206377	1	FWMS20241351_04_H13	10279.8	ATDLKDWVQETMAK	ATDLKDWVQETM(UniMod:35)AK3	14	1	1	1709	24	24	56.48
P32261	2	ATEEDGSEQKVPEATNR	3.93672214246107	1	FWMS20241351_04_H13	27857.5	ATEEDGSEQKVPEATNR	ATEEDGSEQKVPEATNR2	17	1	1	2294	33	33	63.66
P32261	3	ATEEDGSEQKVPEATNR	2.13835970067973	1	FWMS20241351_04_H13	170642	ATEEDGSEQKVPEATNR	ATEEDGSEQKVPEATNR3	17	1	1	2294	33	33	63.66
O54724	2	ATEMVEVGPEDDEVGAER	-2.61347607377092	0	FWMS20241351_04_H13	6565.07	ATEMVEVGPEDDEVGAER	ATEMVEVGPEDDEVGAER2	18	1	1	166	4	4	11.73
P01029	2	ATETQGVNLLFSSR	-0.812769369832722	0	FWMS20241351_04_H13	42019.1	ATETQGVNLLFSSR	ATETQGVNLLFSSR2	14	1	1	5061	76	76	54.95
P01029	3	ATETQGVNLLFSSR	-3.51219587702411	0	FWMS20241351_04_H13	17828.9	ATETQGVNLLFSSR	ATETQGVNLLFSSR3	14	1	1	5061	76	76	54.95
P25444	1	ATFDAISK	1.27561809418744	0	FWMS20241351_04_H13	1973.03	ATFDAISK	ATFDAISK1	8	1	1	871	17	17	57.34
P25444	2	ATFDAISK	-1.07328603564101	0	FWMS20241351_04_H13	23035.3	ATFDAISK	ATFDAISK2	8	1	1	871	17	17	57.34
Q8CIM1	2	ATGAEALGK	1.56407182845452	0	FWMS20241351_04_H13	18022.5	ATGAEALGK	ATGAEALGK2	9	1	1	31	1	1	1.34
P43276	2	ATGPPVSELITK	-0.921921721992326	0	FWMS20241351_04_H13	9814.54	ATGPPVSELITK	ATGPPVSELITK2	12	1	1	276	5	5	15.25
P11276	2	ATGVFTTLQPLR	0.664103522087774	0	FWMS20241351_04_H13	122628	ATGVFTTLQPLR	ATGVFTTLQPLR2	12	1	1	6597	104	104	54.3
P0C0S6	2	ATIAGGGVIPHIHK	0.714022506920823	0	FWMS20241351_04_H13	1938.22	ATIAGGGVIPHIHK	ATIAGGGVIPHIHK2	14	0	1	146	2	0	18.75
P0C0S6	3	ATIAGGGVIPHIHK	1.50838197956501	0	FWMS20241351_04_H13	9680.95	ATIAGGGVIPHIHK	ATIAGGGVIPHIHK3	14	0	1	146	2	0	18.75
P06728	2	ATIDQNLEDLR	0.278650309846526	0	FWMS20241351_04_H13	368261	ATIDQNLEDLR	ATIDQNLEDLR2	11	1	1	3408	37	37	83.54
P06728	2	ATIDQNLEDLRR	-1.02663594643059	1	FWMS20241351_04_H13	167383	ATIDQNLEDLRR	ATIDQNLEDLRR2	12	1	1	3408	37	37	83.54
P06728	3	ATIDQNLEDLRR	3.57459643004126	1	FWMS20241351_04_H13	3112370	ATIDQNLEDLRR	ATIDQNLEDLRR3	12	1	1	3408	37	37	83.54
P51150	2	ATIGADFLTK	-0.624568741774572	0	FWMS20241351_04_H13	880.271	ATIGADFLTK	ATIGADFLTK2	10	1	1	81	2	2	10.14
P26262	2	ATIPLVPNEEC(UniMod:4)QK	0.929576186859761	0	FWMS20241351_04_H13	8518460	ATIPLVPNEECQK	ATIPLVPNEEC(UniMod:4)QK2	13	1	1	3939	49	47	76.02
P26262	3	ATIPLVPNEEC(UniMod:4)QK	0.0717032827555598	0	FWMS20241351_04_H13	121157	ATIPLVPNEECQK	ATIPLVPNEEC(UniMod:4)QK3	13	1	1	3939	49	47	76.02
P26262	2	ATIPLVPNEEC(UniMod:4)QKK	0.997101962879702	1	FWMS20241351_04_H13	253343	ATIPLVPNEECQKK	ATIPLVPNEEC(UniMod:4)QKK2	14	1	1	3939	49	47	76.02
P26262	3	ATIPLVPNEEC(UniMod:4)QKK	-0.284551790543185	1	FWMS20241351_04_H13	539161	ATIPLVPNEECQKK	ATIPLVPNEEC(UniMod:4)QKK3	14	1	1	3939	49	47	76.02
Q05909	3	ATISHVSPDSLYLFR	-0.647537738550248	0	FWMS20241351_04_H13	1958.25	ATISHVSPDSLYLFR	ATISHVSPDSLYLFR3	15	1	1	102	5	5	4.37
Q91XE9	3	ATLLDWVASEPLLSPGR	-0.92618454596649	0	FWMS20241351_04_H13	842.102	ATLLDWVASEPLLSPGR	ATLLDWVASEPLLSPGR3	17	1	1	104	4	4	13.57
P11859	2	ATLLLIQPHC(UniMod:4)TSDLDR	-1.29346760598445	0	FWMS20241351_04_H13	1937.42	ATLLLIQPHCTSDLDR	ATLLLIQPHC(UniMod:4)TSDLDR2	16	1	1	939	14	14	34.59
P11859	3	ATLLLIQPHC(UniMod:4)TSDLDR	-2.0493767191468	0	FWMS20241351_04_H13	3189.99	ATLLLIQPHCTSDLDR	ATLLLIQPHC(UniMod:4)TSDLDR3	16	1	1	939	14	14	34.59
P11859	3	ATLLLIQPHC(UniMod:4)TSDLDRVEALIFR	1.20872282002808	1	FWMS20241351_04_H13	6991.77	ATLLLIQPHCTSDLDRVEALIFR	ATLLLIQPHC(UniMod:4)TSDLDRVEALIFR3	23	1	1	939	14	14	34.59
P11859	4	ATLLLIQPHC(UniMod:4)TSDLDRVEALIFR	0.472771468062042	1	FWMS20241351_04_H13	9890.06	ATLLLIQPHCTSDLDRVEALIFR	ATLLLIQPHC(UniMod:4)TSDLDRVEALIFR4	23	1	1	939	14	14	34.59
Q3TBD2	2	ATLLYLLK	-0.723353120545056	0	FWMS20241351_04_H13	2816.74	ATLLYLLK	ATLLYLLK2	8	1	1	519	13	13	14.78
P06327	1	ATLTADK	0.177026748667706	0	FWMS20241351_04_H13	1898.37	ATLTADK	ATLTADK1	7	1	1	84	3	3	39.32
P01754	1	ATLTVDK	-0.528855022367106	0	FWMS20241351_04_H13	33914.7	ATLTVDK	ATLTVDK1	7	0	1	225	4	0	45.3
P01844	3	ATLVC(UniMod:4)LISNFSPSGVTVAWK	1.99621079623588	0	FWMS20241351_04_H13	25251.3	ATLVCLISNFSPSGVTVAWK	ATLVC(UniMod:4)LISNFSPSGVTVAWK3	20	0	1	509	7	3	93.27
E9Q414	3	ATLYALSHAVNSYFDVDHSR	3.52246194145608	0	FWMS20241351_04_H13	480256	ATLYALSHAVNSYFDVDHSR	ATLYALSHAVNSYFDVDHSR3	20	1	1	22740	287	287	63.84
E9Q414	4	ATLYALSHAVNSYFDVDHSR	-0.171721329759955	0	FWMS20241351_04_H13	467480	ATLYALSHAVNSYFDVDHSR	ATLYALSHAVNSYFDVDHSR4	20	1	1	22740	287	287	63.84
P27546	2	ATSPSTLVSTGPSSR	0.75587229127103	0	FWMS20241351_04_H13	11793.2	ATSPSTLVSTGPSSR	ATSPSTLVSTGPSSR2	15	1	1	709	18	18	22.76
O08677	1	ATSQVVAGTK	2.38773697567354	0	FWMS20241351_04_H13	145758	ATSQVVAGTK	ATSQVVAGTK1	10	1	1	3973	51	51	62.33
O08677	2	ATSQVVAGTK	-0.963602945243485	0	FWMS20241351_04_H13	2045270	ATSQVVAGTK	ATSQVVAGTK2	10	1	1	3973	51	51	62.33
O08677	2	ATSQVVAGTKYVIEFIAR	-0.246259342913273	1	FWMS20241351_04_H13	2268.07	ATSQVVAGTKYVIEFIAR	ATSQVVAGTKYVIEFIAR2	18	1	1	3973	51	51	62.33
O08677	3	ATSQVVAGTKYVIEFIAR	0.534751310284175	1	FWMS20241351_04_H13	43207.8	ATSQVVAGTKYVIEFIAR	ATSQVVAGTKYVIEFIAR3	18	1	1	3973	51	51	62.33
O08677	3	ATSQVVAGTKYVIEFIARETK	0.520613339875286	2	FWMS20241351_04_H13	4840.5	ATSQVVAGTKYVIEFIARETK	ATSQVVAGTKYVIEFIARETK3	21	1	1	3973	51	51	62.33
Q61838	2	ATVLNYMSHC(UniMod:4)IQIR	-0.48777878507452	0	FWMS20241351_04_H13	78324	ATVLNYMSHCIQIR	ATVLNYMSHC(UniMod:4)IQIR2	14	1	1	7410	97	95	66.76
Q61838	3	ATVLNYMSHC(UniMod:4)IQIR	0.303473287063686	0	FWMS20241351_04_H13	407517	ATVLNYMSHCIQIR	ATVLNYMSHC(UniMod:4)IQIR3	14	1	1	7410	97	95	66.76
Q61838	4	ATVLNYMSHC(UniMod:4)IQIR	-1.08608625944359	0	FWMS20241351_04_H13	1095.55	ATVLNYMSHCIQIR	ATVLNYMSHC(UniMod:4)IQIR4	14	1	1	7410	97	95	66.76
Q61838	3	ATVLNYM(UniMod:35)SHC(UniMod:4)IQIR	-1.36449866310685	0	FWMS20241351_04_H13	6550.8	ATVLNYMSHCIQIR	ATVLNYM(UniMod:35)SHC(UniMod:4)IQIR3	14	1	1	7410	97	95	66.76
Q01339	2	ATVLYQGMR	0.146307600408853	0	FWMS20241351_04_H13	44315	ATVLYQGMR	ATVLYQGMR2	9	1	1	1370	25	25	63.19
P31240	2	ATVTLEDHLAC(UniMod:4)K	-0.743857207027402	0	FWMS20241351_04_H13	124593	ATVTLEDHLACK	ATVTLEDHLAC(UniMod:4)K2	12	1	1	624	8	8	28.22
P31240	3	ATVTLEDHLAC(UniMod:4)K	-2.23619119590875	0	FWMS20241351_04_H13	201913	ATVTLEDHLACK	ATVTLEDHLAC(UniMod:4)K3	12	1	1	624	8	8	28.22
Q80XU3	1	ATVTPSPVK	0.783681608225308	0	FWMS20241351_04_H13	915.945	ATVTPSPVK	ATVTPSPVK1	9	1	1	58	1	1	3.85
Q80XU3	2	ATVTPSPVK	-0.121487659128754	0	FWMS20241351_04_H13	9350.17	ATVTPSPVK	ATVTPSPVK2	9	1	1	58	1	1	3.85
P55065	3	ATYFGSIVLLSPTVINSPLK	-0.264237712775333	0	FWMS20241351_04_H13	36691.6	ATYFGSIVLLSPTVINSPLK	ATYFGSIVLLSPTVINSPLK3	20	1	1	1703	20	20	50.71
Q8VCN5	1	AVAALDGAK	-2.80907457305883	0	FWMS20241351_04_H13	9070.03	AVAALDGAK	AVAALDGAK1	9	1	1	47	2	2	5.53
Q9JHH6	2	AVADFLR	1.28333310407252	0	FWMS20241351_04_H13	210217	AVADFLR	AVADFLR2	7	1	1	1075	16	16	41.23
Q6P542	2	AVAEEPPGLR	0.514279456788833	0	FWMS20241351_04_H13	6965.95	AVAEEPPGLR	AVAEEPPGLR2	10	1	1	469	14	14	20.55
Q9Z1T2	2	AVAEPGIQLK	0.957115241423077	0	FWMS20241351_04_H13	10284.5	AVAEPGIQLK	AVAEPGIQLK2	10	0	1	613	20	17	29.6
P26039	2	AVAEQIPLLVQGVR	-2.14865632987769	0	FWMS20241351_04_H13	3006.18	AVAEQIPLLVQGVR	AVAEQIPLLVQGVR2	14	1	1	5094	102	91	52.03
P26039	2	AVASAAAALVLK	-0.506326970956064	0	FWMS20241351_04_H13	6444.94	AVASAAAALVLK	AVASAAAALVLK2	12	1	1	5094	102	91	52.03
P39039	1	AVC(UniMod:4)EFPA	-0.208540873649616	0	FWMS20241351_04_H13	97715.3	AVCEFPA	AVC(UniMod:4)EFPA1	7	1	1	633	10	9	42.26
P39039	2	AVC(UniMod:4)EFPA	2.2287131313037	0	FWMS20241351_04_H13	8224.04	AVCEFPA	AVC(UniMod:4)EFPA2	7	1	1	633	10	9	42.26
Q62465	3	AVC(UniMod:4)GFHLGYLDGEVELVNSVVTR	1.15742107983089	0	FWMS20241351_04_H13	10215.9	AVCGFHLGYLDGEVELVNSVVTR	AVC(UniMod:4)GFHLGYLDGEVELVNSVVTR3	23	1	1	747	15	15	48.03
P26928	2	AVC(UniMod:4)GPAGSQLVLLK	-0.642985565659044	0	FWMS20241351_04_H13	3296.39	AVCGPAGSQLVLLK	AVC(UniMod:4)GPAGSQLVLLK2	14	1	1	752	19	19	35.89
P51437	2	AVDDFNQQSLDTNLYR	-2.77712563851528	0	FWMS20241351_04_H13	650291	AVDDFNQQSLDTNLYR	AVDDFNQQSLDTNLYR2	16	1	1	279	5	5	30.81
P51437	3	AVDDFNQQSLDTNLYR	-2.78143499697087	0	FWMS20241351_04_H13	299842	AVDDFNQQSLDTNLYR	AVDDFNQQSLDTNLYR3	16	1	1	279	5	5	30.81
P28665	2	AVDQSVLLLK	-2.73272835505809	0	FWMS20241351_04_H13	1007.43	AVDQSVLLLK	AVDQSVLLLK2	10	0	1	9457	94	56	63.62
P28665	4	AVDQSVLLLKPESELSPSWIYNLPGMQQNK	2.91456740286288	1	FWMS20241351_04_H13	124609	AVDQSVLLLKPESELSPSWIYNLPGMQQNK	AVDQSVLLLKPESELSPSWIYNLPGMQQNK4	30	1	1	9457	94	56	63.62
Q99K41	2	AVDTVFNGR	-3.55063115450742	0	FWMS20241351_04_H13	7949.33	AVDTVFNGR	AVDTVFNGR2	9	1	1	347	20	20	22.52
P06683	2	AVEDYIDEFSTK	-0.449007124910515	0	FWMS20241351_04_H13	69812.1	AVEDYIDEFSTK	AVEDYIDEFSTK2	12	1	1	2121	33	33	56.57
P06683	2	AVEDYIDEFSTKR	-2.47307340139696	1	FWMS20241351_04_H13	4962.99	AVEDYIDEFSTKR	AVEDYIDEFSTKR2	13	1	1	2121	33	33	56.57
P06683	3	AVEDYIDEFSTKR	-2.98854220087314	1	FWMS20241351_04_H13	3856.4	AVEDYIDEFSTKR	AVEDYIDEFSTKR3	13	1	1	2121	33	33	56.57
P26039	3	AVEGC(UniMod:4)VSASQAATEDGQLLR	-0.0825909628469814	0	FWMS20241351_04_H13	758.859	AVEGCVSASQAATEDGQLLR	AVEGC(UniMod:4)VSASQAATEDGQLLR3	20	1	1	5094	102	91	52.03
O70435	2	AVENSSTAIGIR	-3.2507862949493	0	FWMS20241351_04_H13	3090.67	AVENSSTAIGIR	AVENSSTAIGIR2	12	1	1	282	7	7	25.88
P55065	2	AVEPQLEDDER	-1.83479832627579	0	FWMS20241351_04_H13	39081.5	AVEPQLEDDER	AVEPQLEDDER2	11	1	1	1703	20	20	50.71
P97873	2	AVEPQPPFR	4.23271474772192	0	FWMS20241351_04_H13	19869.2	AVEPQPPFR	AVEPQPPFR2	9	1	1	649	15	15	33.94
P13020	1	AVEVMPK	0.255724498123628	0	FWMS20241351_04_H13	92398.5	AVEVMPK	AVEVMPK1	7	1	1	3159	40	40	54.23
P13020	2	AVEVMPK	0.0833156293726784	0	FWMS20241351_04_H13	469503	AVEVMPK	AVEVMPK2	7	1	1	3159	40	40	54.23
P63260	2	AVFPSIVGR	0.667783310312261	0	FWMS20241351_04_H13	272137	AVFPSIVGR	AVFPSIVGR2	9	0	1	1518	22	0	72
P63260	2	AVFPSIVGRPR	-1.79042795110931	1	FWMS20241351_04_H13	8623.4	AVFPSIVGRPR	AVFPSIVGRPR2	11	0	1	1518	22	0	72
P63260	3	AVFPSIVGRPR	0.571250002289733	1	FWMS20241351_04_H13	64276	AVFPSIVGRPR	AVFPSIVGRPR3	11	0	1	1518	22	0	72
P68369	2	AVFVDLEPTVIDEVR	-0.562024088715981	0	FWMS20241351_04_H13	3426.92	AVFVDLEPTVIDEVR	AVFVDLEPTVIDEVR2	15	0	1	324	5	0	13.53
Q8BHL3	2	AVGGAPSPPPPVR	2.95698281896438	0	FWMS20241351_04_H13	3063.64	AVGGAPSPPPPVR	AVGGAPSPPPPVR2	13	1	1	103	3	3	3.88
P61514	2	AVGIWHC(UniMod:4)GSC(UniMod:4)MK	1.05958525809078	0	FWMS20241351_04_H13	3416.91	AVGIWHCGSCMK	AVGIWHC(UniMod:4)GSC(UniMod:4)MK2	12	1	1	135	3	3	41.3
P61514	3	AVGIWHC(UniMod:4)GSC(UniMod:4)MK	-2.38934029830358	0	FWMS20241351_04_H13	5565.89	AVGIWHCGSCMK	AVGIWHC(UniMod:4)GSC(UniMod:4)MK3	12	1	1	135	3	3	41.3
P39061	2	AVGLSGTFR	-3.78931462053475	0	FWMS20241351_04_H13	27890.3	AVGLSGTFR	AVGLSGTFR2	9	1	1	372	9	9	5.58
Q9JM99	2	AVGPFQTHTFR	-0.622870842605582	0	FWMS20241351_04_H13	66523.9	AVGPFQTHTFR	AVGPFQTHTFR2	11	1	1	1200	23	23	22.58
Q9JM99	3	AVGPFQTHTFR	-1.33047482489772	0	FWMS20241351_04_H13	71661.5	AVGPFQTHTFR	AVGPFQTHTFR3	11	1	1	1200	23	23	22.58
Q8VI78	3	AVHLYISALENTC(UniMod:4)PLMAFPC(UniMod:4)ASYK	-1.61591527264717	0	FWMS20241351_04_H13	6213.04	AVHLYISALENTCPLMAFPCASYK	AVHLYISALENTC(UniMod:4)PLMAFPC(UniMod:4)ASYK3	24	1	1	450	12	12	41.67
Q9JJN5	2	AVIQWIR	0.0616882196001959	0	FWMS20241351_04_H13	3463160	AVIQWIR	AVIQWIR2	7	1	1	2191	23	23	61.49
Q6DFX2	4	AVKPVGETYIHEGLK	-0.517901748734618	1	FWMS20241351_04_H13	864.484	AVKPVGETYIHEGLK	AVKPVGETYIHEGLK4	15	1	1	507	13	12	34.09
Q7TT50	2	AVLAAAIVDGDR	2.84725063970548	0	FWMS20241351_04_H13	1480.2	AVLAAAIVDGDR	AVLAAAIVDGDR2	12	1	1	75	4	4	2.45
Q3U515	2	AVLAPSAILQPR	4.33252827686371	0	FWMS20241351_04_H13	24432.8	AVLAPSAILQPR	AVLAPSAILQPR2	12	1	1	62	2	2	3.01
P63001	2	AVLC(UniMod:4)PPPVK	0.942953127109719	0	FWMS20241351_04_H13	40229.1	AVLCPPPVK	AVLC(UniMod:4)PPPVK2	9	0	1	455	8	3	43.75
Q05144	2	AVLC(UniMod:4)PQPTR	-0.0106723017435318	0	FWMS20241351_04_H13	5839.44	AVLCPQPTR	AVLC(UniMod:4)PQPTR2	9	1	1	162	4	4	19.79
Q03734	3	AVLDVAETGTEAAAATGFIFGFR	-1.06704562485605	0	FWMS20241351_04_H13	3700.88	AVLDVAETGTEAAAATGFIFGFR	AVLDVAETGTEAAAATGFIFGFR3	23	1	1	419	9	8	27.75
P07759	3	AVLDVAETGTEAAAATGVIGGIR	-5.30093913709401	0	FWMS20241351_04_H13	89439.5	AVLDVAETGTEAAAATGVIGGIR	AVLDVAETGTEAAAATGVIGGIR3	23	1	1	958	17	11	48.09
P07759	3	AVLDVAETGTEAAAATGVIGGIRK	2.84307203101825	1	FWMS20241351_04_H13	2209.88	AVLDVAETGTEAAAATGVIGGIRK	AVLDVAETGTEAAAATGVIGGIRK3	24	1	1	958	17	11	48.09
Q91WP6	2	AVLDVAETGTEAAAATGVK	-0.171162642430582	0	FWMS20241351_04_H13	215169	AVLDVAETGTEAAAATGVK	AVLDVAETGTEAAAATGVK2	19	1	1	1631	23	16	53.59
Q91WP6	3	AVLDVAETGTEAAAATGVK	2.68161686614627	0	FWMS20241351_04_H13	56998.7	AVLDVAETGTEAAAATGVK	AVLDVAETGTEAAAATGVK3	19	1	1	1631	23	16	53.59
P18760	3	AVLFC(UniMod:4)LSEDKK	-0.108090860218928	1	FWMS20241351_04_H13	5753.06	AVLFCLSEDKK	AVLFC(UniMod:4)LSEDKK3	11	1	1	562	12	10	66.27
P01027	2	AVLFNYR	-0.714789944835798	0	FWMS20241351_04_H13	651923	AVLFNYR	AVLFNYR2	7	1	1	11164	137	137	82.26
P61939	2	AVLHIGEEGTK	-1.86552603633692	0	FWMS20241351_04_H13	9651.61	AVLHIGEEGTK	AVLHIGEEGTK2	11	1	1	625	16	16	42.82
P61939	3	AVLHIGEEGTK	-1.31189504982472	0	FWMS20241351_04_H13	12672.1	AVLHIGEEGTK	AVLHIGEEGTK3	11	1	1	625	16	16	42.82
Q9DB76	2	AVLIMLDNK	0.11121141628495	0	FWMS20241351_04_H13	44228	AVLIMLDNK	AVLIMLDNK2	9	1	1	51	1	1	4.37
P84096	2	AVLNPTPIK	1.1714027700918	0	FWMS20241351_04_H13	206.943	AVLNPTPIK	AVLNPTPIK2	9	1	1	120	4	4	16.23
Q921I1	3	AVLTSQETLFGGSDC(UniMod:4)TGNFC(UniMod:4)LFK	1.93419892346199	0	FWMS20241351_04_H13	24003.8	AVLTSQETLFGGSDCTGNFCLFK	AVLTSQETLFGGSDC(UniMod:4)TGNFC(UniMod:4)LFK3	23	1	1	4158	57	56	87.52
P01027	2	AVMVSFQSGYLFIQTDK	-2.56398183064443	0	FWMS20241351_04_H13	41042.9	AVMVSFQSGYLFIQTDK	AVMVSFQSGYLFIQTDK2	17	1	1	11164	137	137	82.26
P01027	3	AVMVSFQSGYLFIQTDK	2.72286223835371	0	FWMS20241351_04_H13	14534.4	AVMVSFQSGYLFIQTDK	AVMVSFQSGYLFIQTDK3	17	1	1	11164	137	137	82.26
P01027	2	AVM(UniMod:35)VSFQSGYLFIQTDK	-0.120456127671326	0	FWMS20241351_04_H13	7518.63	AVMVSFQSGYLFIQTDK	AVM(UniMod:35)VSFQSGYLFIQTDK2	17	1	1	11164	137	137	82.26
Q9R111	2	AVMVSNVLLINK	-1.72152590354315	0	FWMS20241351_04_H13	2663.46	AVMVSNVLLINK	AVMVSNVLLINK2	12	1	1	578	16	16	43.39
P08905	3	AVNAC(UniMod:4)GINC(UniMod:4)SALLQDDITAAIQC(UniMod:4)AK	-4.0921852799526	0	FWMS20241351_04_H13	64444.4	AVNACGINCSALLQDDITAAIQCAK	AVNAC(UniMod:4)GINC(UniMod:4)SALLQDDITAAIQC(UniMod:4)AK3	25	1	1	152	2	2	27.03
P70248	2	AVNMEPDQYQMGSTK	-0.169989569614045	0	FWMS20241351_04_H13	475.25	AVNMEPDQYQMGSTK	AVNMEPDQYQMGSTK2	15	1	1	40	5	5	5.19
A6X935	1	AVNYASR	-0.417554302526149	0	FWMS20241351_04_H13	10027.8	AVNYASR	AVNYASR1	7	1	1	4678	55	55	61.25
A6X935	2	AVNYASR	2.27122681342	0	FWMS20241351_04_H13	689166	AVNYASR	AVNYASR2	7	1	1	4678	55	55	61.25
A2ASS6	2	AVPEAPTPVPK	-0.204649741400616	0	FWMS20241351_04_H13	5091.93	AVPEAPTPVPK	AVPEAPTPVPK2	11	1	1	336	15	15	4.77
Q8BH61	3	AVPPNNSNAAEVDLPTEELQGLVPR	1.66397526454967	0	FWMS20241351_04_H13	10230.9	AVPPNNSNAAEVDLPTEELQGLVPR	AVPPNNSNAAEVDLPTEELQGLVPR3	25	1	1	1314	30	29	47.13
P01878	3	AVQNSC(UniMod:4)GC(UniMod:4)YSVSSVLPGC(UniMod:4)AER	4.37868678327587	0	FWMS20241351_04_H13	49155.6	AVQNSCGCYSVSSVLPGCAER	AVQNSC(UniMod:4)GC(UniMod:4)YSVSSVLPGC(UniMod:4)AER3	21	1	1	486	10	10	43.9
P00920	2	AVQQPDGLAVLGIFLK	1.93745074359641	0	FWMS20241351_04_H13	3128.21	AVQQPDGLAVLGIFLK	AVQQPDGLAVLGIFLK2	16	1	1	249	8	8	46.92
P00920	3	AVQQPDGLAVLGIFLK	-0.729548194356064	0	FWMS20241351_04_H13	878.648	AVQQPDGLAVLGIFLK	AVQQPDGLAVLGIFLK3	16	1	1	249	8	8	46.92
Q6NVF9	3	AVSDASAGDYGSAIETLVTAISLIK	-0.726460899625385	0	FWMS20241351_04_H13	6349.11	AVSDASAGDYGSAIETLVTAISLIK	AVSDASAGDYGSAIETLVTAISLIK3	25	1	1	387	9	9	22.5
P28798	2	AVSLPFSVVC(UniMod:4)PDAK	-1.81492322395419	0	FWMS20241351_04_H13	2118.83	AVSLPFSVVCPDAK	AVSLPFSVVC(UniMod:4)PDAK2	14	1	1	514	14	14	30.56
Q921I1	3	AVSSFFSGSC(UniMod:4)VPC(UniMod:4)ADPVAFPK	-1.29054514068535	0	FWMS20241351_04_H13	244549	AVSSFFSGSCVPCADPVAFPK	AVSSFFSGSC(UniMod:4)VPC(UniMod:4)ADPVAFPK3	21	1	1	4158	57	56	87.52
Q7TQD2	2	AVSSPTVSR	0.711905314604777	0	FWMS20241351_04_H13	5158.14	AVSSPTVSR	AVSSPTVSR2	9	1	1	208	6	6	31.65
P26039	3	AVTDSINQLITMC(UniMod:4)TQQAPGQK	-1.31040118935645	0	FWMS20241351_04_H13	849.207	AVTDSINQLITMCTQQAPGQK	AVTDSINQLITMC(UniMod:4)TQQAPGQK3	21	1	1	5094	102	91	52.03
Q60590	3	AVTHVGMDESEIIFVDWK	2.50931806142828	0	FWMS20241351_04_H13	951104	AVTHVGMDESEIIFVDWK	AVTHVGMDESEIIFVDWK3	18	0	1	1113	15	10	43.96
Q60590	4	AVTHVGMDESEIIFVDWK	2.83084188820452	0	FWMS20241351_04_H13	4153.24	AVTHVGMDESEIIFVDWK	AVTHVGMDESEIIFVDWK4	18	0	1	1113	15	10	43.96
Q60590	3	AVTHVGM(UniMod:35)DESEIIFVDWK	1.43871211777732	0	FWMS20241351_04_H13	33938.5	AVTHVGMDESEIIFVDWK	AVTHVGM(UniMod:35)DESEIIFVDWK3	18	0	1	1113	15	10	43.96
Q60590	3	AVTHVGMDESEIIFVDWKK	1.22925667744378	1	FWMS20241351_04_H13	27484.3	AVTHVGMDESEIIFVDWKK	AVTHVGMDESEIIFVDWKK3	19	0	1	1113	15	10	43.96
Q60590	4	AVTHVGMDESEIIFVDWKK	0.338206418331398	1	FWMS20241351_04_H13	22438.9	AVTHVGMDESEIIFVDWKK	AVTHVGMDESEIIFVDWKK4	19	0	1	1113	15	10	43.96
Q08879	3	AVTPLYPANQADIIFDITEGNLR	-1.83078513722929	0	FWMS20241351_04_H13	3897.55	AVTPLYPANQADIIFDITEGNLR	AVTPLYPANQADIIFDITEGNLR3	23	1	1	904	22	22	38.3
Q8K182	2	AVTPQAVSC(UniMod:4)QLSDWYK	3.86392550170966	0	FWMS20241351_04_H13	26586.8	AVTPQAVSCQLSDWYK	AVTPQAVSC(UniMod:4)QLSDWYK2	16	1	1	2101	35	35	70.19
Q8K182	3	AVTPQAVSC(UniMod:4)QLSDWYK	-0.0854151635346921	0	FWMS20241351_04_H13	9749.24	AVTPQAVSCQLSDWYK	AVTPQAVSC(UniMod:4)QLSDWYK3	16	1	1	2101	35	35	70.19
P26039	2	AVTQALNR	-1.22614418135775	0	FWMS20241351_04_H13	5573.99	AVTQALNR	AVTQALNR2	8	1	1	5094	102	91	52.03
E9PV24	3	AVTSKGDKELLIGK	-0.556123159064519	2	FWMS20241351_04_H13	768.172	AVTSKGDKELLIGK	AVTSKGDKELLIGK3	14	1	1	2017	43	43	55.89
P62918	2	AVVGVVAGGGR	3.30013727125717	0	FWMS20241351_04_H13	3549.21	AVVGVVAGGGR	AVVGVVAGGGR2	11	1	1	172	4	4	21.01
Q8VIJ6	2	AVVIVDDR	-0.610057120757512	0	FWMS20241351_04_H13	44031.7	AVVIVDDR	AVVIVDDR2	8	0	1	400	13	12	23.46
Q07079	2	AVYLPNC(UniMod:4)DR	2.31920785200225	0	FWMS20241351_04_H13	225633	AVYLPNCDR	AVYLPNC(UniMod:4)DR2	9	1	1	838	13	13	52.03
Q07079	2	AVYLPNC(UniMod:4)DRK	-0.799008727175484	1	FWMS20241351_04_H13	13311.3	AVYLPNCDRK	AVYLPNC(UniMod:4)DRK2	10	1	1	838	13	13	52.03
O88783	2	AWAYYSAVNVER	-0.652769206964926	0	FWMS20241351_04_H13	18234.7	AWAYYSAVNVER	AWAYYSAVNVER2	12	1	1	4152	76	76	39.9
Q3U0V1	2	AWEEYYK	-1.50602050283771	0	FWMS20241351_04_H13	6818.64	AWEEYYK	AWEEYYK2	7	0	1	547	15	13	25.8
Q61508	2	AWEGTLDGYC(UniMod:4)ER	2.73190928325132	0	FWMS20241351_04_H13	45099.7	AWEGTLDGYCER	AWEGTLDGYC(UniMod:4)ER2	12	1	1	1482	28	28	65.12
P34928	2	AWFSEAFGK	2.72792056368148	0	FWMS20241351_04_H13	25500300	AWFSEAFGK	AWFSEAFGK2	9	1	1	695	9	9	45.45
P34928	2	AWFSEAFGKVK	-4.63611903215152	1	FWMS20241351_04_H13	4408.18	AWFSEAFGKVK	AWFSEAFGKVK2	11	1	1	695	9	9	45.45
P34928	3	AWFSEAFGKVK	1.95577245898071	1	FWMS20241351_04_H13	6541.64	AWFSEAFGKVK	AWFSEAFGKVK3	11	1	1	695	9	9	45.45
Q8BTM8	2	AWGPGLEGGIVGK	0.683766100800584	0	FWMS20241351_04_H13	1136.98	AWGPGLEGGIVGK	AWGPGLEGGIVGK2	13	1	1	2618	63	60	34.19
Q8CG19	2	AWGPHC(UniMod:4)EK	2.72488693494449	0	FWMS20241351_04_H13	21841.5	AWGPHCEK	AWGPHC(UniMod:4)EK2	8	1	1	2048	51	51	41.18
O55111	2	AWITAPVALR	-0.697033623332804	0	FWMS20241351_04_H13	163.252	AWITAPVALR	AWITAPVALR2	10	1	1	45	3	3	3.39
Q9Z1X4	2	AYAALAALEK	1.93505596159023	0	FWMS20241351_04_H13	5823.51	AYAALAALEK	AYAALAALEK2	10	1	1	351	11	10	13.7
P09813	2	AYFEKTHEQLTPLVR	-3.09922854160504	1	FWMS20241351_04_H13	3114.37	AYFEKTHEQLTPLVR	AYFEKTHEQLTPLVR2	15	1	1	676	8	8	65.69
P09813	3	AYFEKTHEQLTPLVR	-1.3073603260831	1	FWMS20241351_04_H13	31471.2	AYFEKTHEQLTPLVR	AYFEKTHEQLTPLVR3	15	1	1	676	8	8	65.69
P09813	4	AYFEKTHEQLTPLVR	0.95268530932253	1	FWMS20241351_04_H13	48383.6	AYFEKTHEQLTPLVR	AYFEKTHEQLTPLVR4	15	1	1	676	8	8	65.69
O08677	3	AYFPC(UniMod:4)IGC(UniMod:4)VHAISTDSPDLEPVLK	2.63585889496059	0	FWMS20241351_04_H13	18821000	AYFPCIGCVHAISTDSPDLEPVLK	AYFPC(UniMod:4)IGC(UniMod:4)VHAISTDSPDLEPVLK3	24	1	1	3973	51	51	62.33
O08677	4	AYFPC(UniMod:4)IGC(UniMod:4)VHAISTDSPDLEPVLK	1.73869258252033	0	FWMS20241351_04_H13	122106	AYFPCIGCVHAISTDSPDLEPVLK	AYFPC(UniMod:4)IGC(UniMod:4)VHAISTDSPDLEPVLK4	24	1	1	3973	51	51	62.33
Q8BMJ3	2	AYGELPEHAK	-0.333760937096287	0	FWMS20241351_04_H13	33884.5	AYGELPEHAK	AYGELPEHAK2	10	0	1	508	9	4	49.31
Q8BTM8	2	AYGPGIEPTGNMVK	3.67133776384237	0	FWMS20241351_04_H13	11145.2	AYGPGIEPTGNMVK	AYGPGIEPTGNMVK2	14	1	1	2618	63	60	34.19
Q99P91	2	AYIPISK	-0.40565186433297	0	FWMS20241351_04_H13	7235.54	AYIPISK	AYIPISK2	7	1	1	77	3	3	4.7
P01898	2	AYLEAEC(UniMod:4)VEWLLR	-1.92135572430402	0	FWMS20241351_04_H13	21689.9	AYLEAECVEWLLR	AYLEAEC(UniMod:4)VEWLLR2	13	1	1	1368	18	11	55.69
P01898	3	AYLEAEC(UniMod:4)VEWLLR	3.5856028186912	0	FWMS20241351_04_H13	2965.97	AYLEAECVEWLLR	AYLEAEC(UniMod:4)VEWLLR3	13	1	1	1368	18	11	55.69
P14430	2	AYLEGAC(UniMod:4)VQSLR	-2.88450837154238	0	FWMS20241351_04_H13	20587.8	AYLEGACVQSLR	AYLEGAC(UniMod:4)VQSLR2	12	1	1	97	3	2	11.96
Q9JM76	2	AYLQQLR	-1.28619717631804	0	FWMS20241351_04_H13	6851.81	AYLQQLR	AYLQQLR2	7	1	1	75	3	3	17.42
P40124	2	AYLSIWTELQAYIK	-0.710895864865478	0	FWMS20241351_04_H13	1935.44	AYLSIWTELQAYIK	AYLSIWTELQAYIK2	14	1	1	1022	23	22	61.18
P02816	3	AYLVSNEPMEGAFNYVQTR	1.00570467964127	0	FWMS20241351_04_H13	1896.18	AYLVSNEPMEGAFNYVQTR	AYLVSNEPMEGAFNYVQTR3	19	1	1	74	5	5	44.52
P12399	2	AYNLNEER	1.81721374725294	0	FWMS20241351_04_H13	13112.9	AYNLNEER	AYNLNEER2	8	1	1	268	6	4	48.91
P31532	3	AYRDNLEANYQNADQYFYAR	0.123681717615352	1	FWMS20241351_04_H13	5471.94	AYRDNLEANYQNADQYFYAR	AYRDNLEANYQNADQYFYAR3	20	1	1	953	12	12	68.46
O54962	2	AYVVLGQFLVLK	-0.404532135828368	0	FWMS20241351_04_H13	456.829	AYVVLGQFLVLK	AYVVLGQFLVLK2	12	1	1	57	2	2	40.45
Q61233	2	AYYHLLEQVAPK	-1.51424340383665	0	FWMS20241351_04_H13	5557.7	AYYHLLEQVAPK	AYYHLLEQVAPK2	12	1	1	1640	35	28	69.06
Q61233	3	AYYHLLEQVAPK	2.06161461395275	0	FWMS20241351_04_H13	15384.9	AYYHLLEQVAPK	AYYHLLEQVAPK3	12	1	1	1640	35	28	69.06
Q9CQW3	2	C(UniMod:4)AC(UniMod:4)GALTSEHIR	4.76885194910129	0	FWMS20241351_04_H13	4283.72	CACGALTSEHIR	C(UniMod:4)AC(UniMod:4)GALTSEHIR2	12	1	1	343	6	6	26.82
Q9CQW3	3	C(UniMod:4)AC(UniMod:4)GALTSEHIR	-0.490061818490816	0	FWMS20241351_04_H13	7807.64	CACGALTSEHIR	C(UniMod:4)AC(UniMod:4)GALTSEHIR3	12	1	1	343	6	6	26.82
P01027	2	C(UniMod:4)AEENC(UniMod:4)FMQQSQEK	-2.98299712545407	0	FWMS20241351_04_H13	66604.6	CAEENCFMQQSQEK	C(UniMod:4)AEENC(UniMod:4)FMQQSQEK2	14	1	1	11164	137	137	82.26
P01027	3	C(UniMod:4)AEENC(UniMod:4)FMQQSQEK	-0.96457364504357	0	FWMS20241351_04_H13	26659.2	CAEENCFMQQSQEK	C(UniMod:4)AEENC(UniMod:4)FMQQSQEK3	14	1	1	11164	137	137	82.26
P01027	2	C(UniMod:4)AEENC(UniMod:4)FM(UniMod:35)QQSQEK	2.10612216229264	0	FWMS20241351_04_H13	4859.99	CAEENCFMQQSQEK	C(UniMod:4)AEENC(UniMod:4)FM(UniMod:35)QQSQEK2	14	1	1	11164	137	137	82.26
O35930	2	C(UniMod:4)ANLDNAPVYSYPGK	-6.06123566010312	0	FWMS20241351_04_H13	8573.19	CANLDNAPVYSYPGK	C(UniMod:4)ANLDNAPVYSYPGK2	15	1	1	515	13	13	24.11
P47880	2	C(UniMod:4)APGLQC(UniMod:4)QPR	0.958100891538189	0	FWMS20241351_04_H13	22837.6	CAPGLQCQPR	C(UniMod:4)APGLQC(UniMod:4)QPR2	10	1	1	358	7	7	36.13
P18406	2	C(UniMod:4)APGVGLVR	-0.757677585864268	0	FWMS20241351_04_H13	8679.5	CAPGVGLVR	C(UniMod:4)APGVGLVR2	9	1	1	497	14	14	37.73
Q921I1	3	C(UniMod:4)APNNKEEYNGYTGAFR	-2.78468878430932	1	FWMS20241351_04_H13	27794.4	CAPNNKEEYNGYTGAFR	C(UniMod:4)APNNKEEYNGYTGAFR3	17	1	1	4158	57	56	87.52
P10107	2	C(UniMod:4)ATSTPAFFAEK	-2.38476182274844	0	FWMS20241351_04_H13	7660.5	CATSTPAFFAEK	C(UniMod:4)ATSTPAFFAEK2	12	1	1	131	8	8	27.46
P07724	4	C(UniMod:4)C(UniMod:4)AEANPPAC(UniMod:4)YGTVLAEFQPLVEEPK	3.44380930416967	0	FWMS20241351_04_H13	6488.58	CCAEANPPACYGTVLAEFQPLVEEPK	C(UniMod:4)C(UniMod:4)AEANPPAC(UniMod:4)YGTVLAEFQPLVEEPK4	26	1	1	5141	69	69	83.88
P01027	2	C(UniMod:4)C(UniMod:4)EDGMR	2.6932274267933	0	FWMS20241351_04_H13	103886	CCEDGMR	C(UniMod:4)C(UniMod:4)EDGMR2	7	1	1	11164	137	137	82.26
P97430	2	C(UniMod:4)C(UniMod:4)EGIC(UniMod:4)GK	-0.917734611671915	0	FWMS20241351_04_H13	1886290	CCEGICGK	C(UniMod:4)C(UniMod:4)EGIC(UniMod:4)GK2	8	1	1	862	10	10	52.67
P21614	3	C(UniMod:4)C(UniMod:4)ESTSEDC(UniMod:4)MASELPEHTIK	3.58137980069698	0	FWMS20241351_04_H13	5546.14	CCESTSEDCMASELPEHTIK	C(UniMod:4)C(UniMod:4)ESTSEDC(UniMod:4)MASELPEHTIK3	20	1	1	1786	30	30	72.27
Q08879	2	C(UniMod:4)C(UniMod:4)HC(UniMod:4)C(UniMod:4)MLGK	-1.33954974377822	0	FWMS20241351_04_H13	1986.8	CCHCCMLGK	C(UniMod:4)C(UniMod:4)HC(UniMod:4)C(UniMod:4)MLGK2	9	1	1	904	22	22	38.3
Q99P87	2	C(UniMod:4)C(UniMod:4)KLQVAS	0.541489893684441	1	FWMS20241351_04_H13	17964.4	CCKLQVAS	C(UniMod:4)C(UniMod:4)KLQVAS2	8	1	1	162	4	4	29.82
Q9EQ21	2	C(UniMod:4)C(UniMod:4)NNSQC(UniMod:4)GIC(UniMod:4)C(UniMod:4)K	1.14760970668593	0	FWMS20241351_04_H13	4844.99	CCNNSQCGICCK	C(UniMod:4)C(UniMod:4)NNSQC(UniMod:4)GIC(UniMod:4)C(UniMod:4)K2	12	1	1	62	2	2	28.92
B2RPV6	2	C(UniMod:4)C(UniMod:4)PGYIGPNC(UniMod:4)QLK	-0.916301778066224	0	FWMS20241351_04_H13	85315.6	CCPGYIGPNCQLK	C(UniMod:4)C(UniMod:4)PGYIGPNC(UniMod:4)QLK2	13	1	1	1556	45	45	40.58
P97430	2	C(UniMod:4)C(UniMod:4)QDAC(UniMod:4)GSK	0.401416195304794	0	FWMS20241351_04_H13	2878.61	CCQDACGSK	C(UniMod:4)C(UniMod:4)QDAC(UniMod:4)GSK2	9	1	1	862	10	10	52.67
P52480	2	C(UniMod:4)C(UniMod:4)SGAIIVLTK	-1.79428634411319	0	FWMS20241351_04_H13	9857.88	CCSGAIIVLTK	C(UniMod:4)C(UniMod:4)SGAIIVLTK2	11	1	1	2095	36	35	65.91
P07724	2	C(UniMod:4)C(UniMod:4)SGSLVER	0.836027572887308	0	FWMS20241351_04_H13	203160	CCSGSLVER	C(UniMod:4)C(UniMod:4)SGSLVER2	9	1	1	5141	69	69	83.88
P07724	2	C(UniMod:4)C(UniMod:4)TLPEDQR	1.29465902860106	0	FWMS20241351_04_H13	583918	CCTLPEDQR	C(UniMod:4)C(UniMod:4)TLPEDQR2	9	1	1	5141	69	69	83.88
P07724	3	C(UniMod:4)C(UniMod:4)TLPEDQRLPC(UniMod:4)VEDYLSAILNR	0.621267873298742	1	FWMS20241351_04_H13	507.955	CCTLPEDQRLPCVEDYLSAILNR	C(UniMod:4)C(UniMod:4)TLPEDQRLPC(UniMod:4)VEDYLSAILNR3	23	1	1	5141	69	69	83.88
P18406	2	C(UniMod:4)C(UniMod:4)TPLQTR	-4.39854006016703	0	FWMS20241351_04_H13	3277.92	CCTPLQTR	C(UniMod:4)C(UniMod:4)TPLQTR2	8	1	1	497	14	14	37.73
Q61730	2	C(UniMod:4)DDWGLDTMR	-0.243547756021673	0	FWMS20241351_04_H13	14334.1	CDDWGLDTMR	C(UniMod:4)DDWGLDTMR2	10	1	1	857	19	19	28.77
P52480	2	C(UniMod:4)DENILWLDYK	1.06369675781376	0	FWMS20241351_04_H13	9339	CDENILWLDYK	C(UniMod:4)DENILWLDYK2	11	1	1	2095	36	35	65.91
Q921I1	2	C(UniMod:4)DEWSIISEGK	-0.395238939811801	0	FWMS20241351_04_H13	18402.2	CDEWSIISEGK	C(UniMod:4)DEWSIISEGK2	11	1	1	4158	57	56	87.52
P63254	3	C(UniMod:4)DKEVYFAER	0.687585400649485	1	FWMS20241351_04_H13	7974.99	CDKEVYFAER	C(UniMod:4)DKEVYFAER3	10	1	1	222	5	5	59.74
Q3USZ8	2	C(UniMod:4)DLLQAMPR	3.40812480172791	0	FWMS20241351_04_H13	10130.7	CDLLQAMPR	C(UniMod:4)DLLQAMPR2	9	1	1	554	13	13	35.12
P28798	2	C(UniMod:4)DMEVSC(UniMod:4)PEGYTC(UniMod:4)C(UniMod:4)R	0.290023955286128	0	FWMS20241351_04_H13	2814.93	CDMEVSCPEGYTCCR	C(UniMod:4)DMEVSC(UniMod:4)PEGYTC(UniMod:4)C(UniMod:4)R2	15	1	1	514	14	14	30.56
P06909	3	C(UniMod:4)DNGFSPPSGYSWDYLR	1.70623536398123	0	FWMS20241351_04_H13	6979.28	CDNGFSPPSGYSWDYLR	C(UniMod:4)DNGFSPPSGYSWDYLR3	17	1	1	4126	62	62	62.56
Q9QUM9	2	C(UniMod:4)DPAGYYC(UniMod:4)GFK	-0.170367429832374	0	FWMS20241351_04_H13	2594.73	CDPAGYYCGFK	C(UniMod:4)DPAGYYC(UniMod:4)GFK2	11	1	1	335	9	9	45.53
Q6P5F6	3	C(UniMod:4)DPEKEAAELPIK	-1.22252429309158	1	FWMS20241351_04_H13	2093.1	CDPEKEAAELPIK	C(UniMod:4)DPEKEAAELPIK3	13	1	1	176	5	5	7.92
P11276	2	C(UniMod:4)DPHEATC(UniMod:4)YDDGK	2.19900194491327	0	FWMS20241351_04_H13	5636.54	CDPHEATCYDDGK	C(UniMod:4)DPHEATC(UniMod:4)YDDGK2	13	1	1	6597	104	104	54.3
P11276	3	C(UniMod:4)DPHEATC(UniMod:4)YDDGK	-3.40899636435129	0	FWMS20241351_04_H13	5912.36	CDPHEATCYDDGK	C(UniMod:4)DPHEATC(UniMod:4)YDDGK3	13	1	1	6597	104	104	54.3
P11276	2	C(UniMod:4)DPIDQC(UniMod:4)QDSETR	1.13072348692402	0	FWMS20241351_04_H13	17194	CDPIDQCQDSETR	C(UniMod:4)DPIDQC(UniMod:4)QDSETR2	13	1	1	6597	104	104	54.3
Q8BH35	3	C(UniMod:4)EC(UniMod:4)IC(UniMod:4)PGGFQGTAC(UniMod:4)EVTYR	-0.979678255998243	0	FWMS20241351_04_H13	11055.5	CECICPGGFQGTACEVTYR	C(UniMod:4)EC(UniMod:4)IC(UniMod:4)PGGFQGTAC(UniMod:4)EVTYR3	19	1	1	1957	33	33	58.06
P20918	2	C(UniMod:4)EGETDFVC(UniMod:4)R	-2.21752080098216	0	FWMS20241351_04_H13	98083.9	CEGETDFVCR	C(UniMod:4)EGETDFVC(UniMod:4)R2	10	1	1	4265	55	55	70.07
Q8BH35	2	C(UniMod:4)EGFVC(UniMod:4)AQTGR	-1.76817375465886	0	FWMS20241351_04_H13	104920	CEGFVCAQTGR	C(UniMod:4)EGFVC(UniMod:4)AQTGR2	11	1	1	1957	33	33	58.06
O35930	2	C(UniMod:4)ELTSLQTNGK	5.38007128255867	0	FWMS20241351_04_H13	6655.29	CELTSLQTNGK	C(UniMod:4)ELTSLQTNGK2	11	1	1	515	13	13	24.11
Q61781	2	C(UniMod:4)EMEQQNQEYK	-0.0324080266153495	0	FWMS20241351_04_H13	27879.5	CEMEQQNQEYK	C(UniMod:4)EMEQQNQEYK2	11	0	1	1344	24	6	43.8
Q61781	2	C(UniMod:4)EM(UniMod:35)EQQNQEYK	-1.47839419212421	0	FWMS20241351_04_H13	1372.79	CEMEQQNQEYK	C(UniMod:4)EM(UniMod:35)EQQNQEYK2	11	0	1	1344	24	6	43.8
Q8BP67	2	C(UniMod:4)ESAFLSK	1.32284568885498	0	FWMS20241351_04_H13	66990.8	CESAFLSK	C(UniMod:4)ESAFLSK2	8	1	1	258	5	5	30.57
P97333	2	C(UniMod:4)EWLIQAPEPYQR	1.98302385852655	0	FWMS20241351_04_H13	2787.77	CEWLIQAPEPYQR	C(UniMod:4)EWLIQAPEPYQR2	13	1	1	332	13	13	20.37
Q8CG19	2	C(UniMod:4)EYC(UniMod:4)DSGYR	1.26240940369314	0	FWMS20241351_04_H13	11551.7	CEYCDSGYR	C(UniMod:4)EYC(UniMod:4)DSGYR2	9	1	1	2048	51	51	41.18
Q91WP0	2	C(UniMod:4)EYDFVK	0.217511829377695	0	FWMS20241351_04_H13	20563.2	CEYDFVK	C(UniMod:4)EYDFVK2	7	1	1	1105	23	23	45.26
Q6PAL1	2	C(UniMod:4)FDDC(UniMod:4)MC(UniMod:4)MEGLR	1.50539229507755	0	FWMS20241351_04_H13	13257.6	CFDDCMCMEGLR	C(UniMod:4)FDDC(UniMod:4)MC(UniMod:4)MEGLR2	12	1	1	106	3	3	10.5
P11276	3	C(UniMod:4)FDHAAGTSYVVGETWEK	-2.77015194788653	0	FWMS20241351_04_H13	20720.3	CFDHAAGTSYVVGETWEK	C(UniMod:4)FDHAAGTSYVVGETWEK3	18	1	1	6597	104	104	54.3
Q80YC5	2	C(UniMod:4)FEPQLLK	-2.55112933182601	0	FWMS20241351_04_H13	618129	CFEPQLLK	C(UniMod:4)FEPQLLK2	8	1	1	1344	19	19	41.54
Q9JM99	2	C(UniMod:4)FESFAR	2.67890746494974	0	FWMS20241351_04_H13	35963.4	CFESFAR	C(UniMod:4)FESFAR2	7	1	1	1200	23	23	22.58
Q8CG19	2	C(UniMod:4)FQETIGSQC(UniMod:4)GK	2.38645787363765	0	FWMS20241351_04_H13	40585.9	CFQETIGSQCGK	C(UniMod:4)FQETIGSQC(UniMod:4)GK2	12	1	1	2048	51	51	41.18
P35441	2	C(UniMod:4)GAC(UniMod:4)PPGYSGNGIQC(UniMod:4)K	0.639997893189731	0	FWMS20241351_04_H13	11559.5	CGACPPGYSGNGIQCK	C(UniMod:4)GAC(UniMod:4)PPGYSGNGIQC(UniMod:4)K2	16	1	1	3887	58	56	55.98
Q8R326	2	C(UniMod:4)GDGAFLLTTTPR	-0.805000988755227	0	FWMS20241351_04_H13	453.888	CGDGAFLLTTTPR	C(UniMod:4)GDGAFLLTTTPR2	13	1	1	24	2	2	6.88
P51859	2	C(UniMod:4)GDLVFAK	-0.674247832865065	0	FWMS20241351_04_H13	5048.22	CGDLVFAK	C(UniMod:4)GDLVFAK2	8	1	1	282	7	6	29.11
P53996	3	C(UniMod:4)GETGHVAINC(UniMod:4)SK	-0.5751805551829	0	FWMS20241351_04_H13	1144.98	CGETGHVAINCSK	C(UniMod:4)GETGHVAINC(UniMod:4)SK3	13	1	1	372	6	6	35.39
Q91WB4	2	C(UniMod:4)GFVVC(UniMod:4)GPC(UniMod:4)SEK	1.09404665023697	0	FWMS20241351_04_H13	2044.74	CGFVVCGPCSEK	C(UniMod:4)GFVVC(UniMod:4)GPC(UniMod:4)SEK2	12	1	1	194	6	6	28.92
P11680	3	C(UniMod:4)GGHC(UniMod:4)PGEAQQSQAC(UniMod:4)DTQK	0.690478564218542	0	FWMS20241351_04_H13	10468	CGGHCPGEAQQSQACDTQK	C(UniMod:4)GGHC(UniMod:4)PGEAQQSQAC(UniMod:4)DTQK3	19	1	1	1183	15	15	35.99
Q9JHI0	2	C(UniMod:4)GLEDPFNQK	1.25881268308894	0	FWMS20241351_04_H13	4502.58	CGLEDPFNQK	C(UniMod:4)GLEDPFNQK2	10	1	1	436	10	10	22.96
Q3U0V1	2	C(UniMod:4)GLVIGR	-0.906623500014721	0	FWMS20241351_04_H13	12102.3	CGLVIGR	C(UniMod:4)GLVIGR2	7	1	1	547	15	13	25.8
P08071	2	C(UniMod:4)GLVPVLAENQK	-1.23431830700933	0	FWMS20241351_04_H13	23990.7	CGLVPVLAENQK	C(UniMod:4)GLVPVLAENQK2	12	1	1	676	18	18	31.12
Q8BH61	2	C(UniMod:4)GPASVQAVK	-2.25132579400638	0	FWMS20241351_04_H13	5072.83	CGPASVQAVK	C(UniMod:4)GPASVQAVK2	10	1	1	1314	30	29	47.13
Q8K182	3	C(UniMod:4)GPC(UniMod:4)FNNGEPILDGTNC(UniMod:4)R	-0.0303192799007531	0	FWMS20241351_04_H13	9747.18	CGPCFNNGEPILDGTNCR	C(UniMod:4)GPC(UniMod:4)FNNGEPILDGTNC(UniMod:4)R3	18	1	1	2101	35	35	70.19
P08607	2	C(UniMod:4)GPPPDISNGK	1.05423037543274	0	FWMS20241351_04_H13	11261.7	CGPPPDISNGK	C(UniMod:4)GPPPDISNGK2	11	1	1	970	14	14	37.1
P25444	2	C(UniMod:4)GSVLVR	4.93248417371964	0	FWMS20241351_04_H13	11245.6	CGSVLVR	C(UniMod:4)GSVLVR2	7	1	1	871	17	17	57.34
O70400	2	C(UniMod:4)GTGIVGVFVK	1.64340603786798	0	FWMS20241351_04_H13	617.725	CGTGIVGVFVK	C(UniMod:4)GTGIVGVFVK2	11	1	1	51	2	2	6.42
Q8CG14	2	C(UniMod:4)GTYGVYTK	3.84392831187812	0	FWMS20241351_04_H13	5859.43	CGTYGVYTK	C(UniMod:4)GTYGVYTK2	9	1	1	1920	28	16	49.42
Q60963	3	C(UniMod:4)GVALDPWMYPVNEELYSR	1.54463578619681	0	FWMS20241351_04_H13	3529.3	CGVALDPWMYPVNEELYSR	C(UniMod:4)GVALDPWMYPVNEELYSR3	19	1	1	681	14	14	44.32
O70138	2	C(UniMod:4)GVPDSGDFLLTPGSPK	-1.90446910214729	0	FWMS20241351_04_H13	5844.13	CGVPDSGDFLLTPGSPK	C(UniMod:4)GVPDSGDFLLTPGSPK2	17	1	1	249	8	8	19.35
P28862	2	C(UniMod:4)GVPDVGGFSTFPGSPK	-3.44156372622796	0	FWMS20241351_04_H13	3312.51	CGVPDVGGFSTFPGSPK	C(UniMod:4)GVPDVGGFSTFPGSPK2	17	0	1	183	7	3	16.35
Q8VCM7	3	C(UniMod:4)HAGHLNGVYHQGGTYSK	1.21450190991854	0	FWMS20241351_04_H13	15568.5	CHAGHLNGVYHQGGTYSK	C(UniMod:4)HAGHLNGVYHQGGTYSK3	18	1	1	1531	31	31	65.14
Q8VCM7	4	C(UniMod:4)HAGHLNGVYHQGGTYSK	2.2012767381196	0	FWMS20241351_04_H13	48725.7	CHAGHLNGVYHQGGTYSK	C(UniMod:4)HAGHLNGVYHQGGTYSK4	18	1	1	1531	31	31	65.14
O09043	3	C(UniMod:4)HFFSLAC(UniMod:4)WFHHR	2.66091839969074	0	FWMS20241351_04_H13	3795.89	CHFFSLACWFHHR	C(UniMod:4)HFFSLAC(UniMod:4)WFHHR3	13	1	1	389	8	8	25.78
O09043	4	C(UniMod:4)HFFSLAC(UniMod:4)WFHHR	-0.349408314277245	0	FWMS20241351_04_H13	6191.14	CHFFSLACWFHHR	C(UniMod:4)HFFSLAC(UniMod:4)WFHHR4	13	1	1	389	8	8	25.78
Q0VBK2	3	C(UniMod:4)HIDLSGIVEEVK	-2.92052436688524	0	FWMS20241351_04_H13	1393.09	CHIDLSGIVEEVK	C(UniMod:4)HIDLSGIVEEVK3	13	1	1	37	3	3	7.96
Q5UW37	2	C(UniMod:4)HLASFALPL	-0.799758599177747	0	FWMS20241351_04_H13	5247.89	CHLASFALPL	C(UniMod:4)HLASFALPL2	10	1	1	182	4	4	28.57
Q8CIZ8	2	C(UniMod:4)HPLVDPESFVALC(UniMod:4)EK	-2.81455918408847	0	FWMS20241351_04_H13	3560.26	CHPLVDPESFVALCEK	C(UniMod:4)HPLVDPESFVALC(UniMod:4)EK2	16	1	1	1400	56	56	25.84
Q61129	2	C(UniMod:4)IEGTC(UniMod:4)IC(UniMod:4)K	3.94605540629384	0	FWMS20241351_04_H13	43546.1	CIEGTCICK	C(UniMod:4)IEGTC(UniMod:4)IC(UniMod:4)K2	9	1	1	1807	33	33	62.52
P50543	2	C(UniMod:4)IESLIAVFQK	1.4878486112627	0	FWMS20241351_04_H13	15302.3	CIESLIAVFQK	C(UniMod:4)IESLIAVFQK2	11	1	1	153	3	3	34.69
Q8K182	2	C(UniMod:4)IGGGIGIGIK	-0.565313211492412	0	FWMS20241351_04_H13	23716.2	CIGGGIGIGIK	C(UniMod:4)IGGGIGIGIK2	11	1	1	2101	35	35	70.19
P16014	2	C(UniMod:4)IIEVLSNALSK	0.217137413576027	0	FWMS20241351_04_H13	1448.28	CIIEVLSNALSK	C(UniMod:4)IIEVLSNALSK2	12	1	1	45	2	2	3.4
Q61129	2	C(UniMod:4)IISGWGR	-1.73083668301917	0	FWMS20241351_04_H13	64984.9	CIISGWGR	C(UniMod:4)IISGWGR2	8	1	1	1807	33	33	62.52
E9Q557	2	C(UniMod:4)IKDEETGLC(UniMod:4)LLPLK	5.23342296617077	1	FWMS20241351_04_H13	74392.8	CIKDEETGLCLLPLK	C(UniMod:4)IKDEETGLC(UniMod:4)LLPLK2	15	1	1	1580	62	62	23.86
E9Q557	3	C(UniMod:4)IKDEETGLC(UniMod:4)LLPLK	0.125175568450602	1	FWMS20241351_04_H13	10676.9	CIKDEETGLCLLPLK	C(UniMod:4)IKDEETGLC(UniMod:4)LLPLK3	15	1	1	1580	62	62	23.86
P27048	2	C(UniMod:4)ILQDGR	6.63648153494188	0	FWMS20241351_04_H13	32588.7	CILQDGR	C(UniMod:4)ILQDGR2	7	0	1	338	7	0	22.51
Q9WVJ9	3	C(UniMod:4)INHYGGYLC(UniMod:4)LPR	1.89006691900418	0	FWMS20241351_04_H13	2441.68	CINHYGGYLCLPR	C(UniMod:4)INHYGGYLC(UniMod:4)LPR3	13	1	1	135	6	6	17.16
Q8CG14	3	C(UniMod:4)IPAC(UniMod:4)GVPTEPFQVHQR	0.165182212614526	0	FWMS20241351_04_H13	30497.6	CIPACGVPTEPFQVHQR	C(UniMod:4)IPAC(UniMod:4)GVPTEPFQVHQR3	17	1	1	1920	28	16	49.42
Q07456	2	C(UniMod:4)IQFHYGGC(UniMod:4)K	4.99122021592314	0	FWMS20241351_04_H13	114571	CIQFHYGGCK	C(UniMod:4)IQFHYGGC(UniMod:4)K2	10	1	1	1083	17	17	61.03
Q07456	3	C(UniMod:4)IQFHYGGC(UniMod:4)K	0.946760563983775	0	FWMS20241351_04_H13	59072.1	CIQFHYGGCK	C(UniMod:4)IQFHYGGC(UniMod:4)K3	10	1	1	1083	17	17	61.03
Q8BVY0	2	C(UniMod:4)ITGTVLNISK	4.3832802277401	0	FWMS20241351_04_H13	4366.4	CITGTVLNISK	C(UniMod:4)ITGTVLNISK2	11	1	1	33	2	2	4.2
P18406	2	C(UniMod:4)IVQTTSWSQC(UniMod:4)SK	2.13301557924227	0	FWMS20241351_04_H13	287.767	CIVQTTSWSQCSK	C(UniMod:4)IVQTTSWSQC(UniMod:4)SK2	13	1	1	497	14	14	37.73
Q61398	3	C(UniMod:4)IWTITVPEGQTVSLSFR	-1.64804547750456	0	FWMS20241351_04_H13	1044.39	CIWTITVPEGQTVSLSFR	C(UniMod:4)IWTITVPEGQTVSLSFR3	18	1	1	739	14	14	40.38
O70435	2	C(UniMod:4)KDGVVFGVEK	2.25099314788907	1	FWMS20241351_04_H13	2247.65	CKDGVVFGVEK	C(UniMod:4)KDGVVFGVEK2	11	1	1	282	7	7	25.88
O70435	3	C(UniMod:4)KDGVVFGVEK	-2.17133780860355	1	FWMS20241351_04_H13	2150.67	CKDGVVFGVEK	C(UniMod:4)KDGVVFGVEK3	11	1	1	282	7	7	25.88
P13609	2	C(UniMod:4)KPNGFFANC(UniMod:4)IEEK	1.62776605840291	1	FWMS20241351_04_H13	2009.44	CKPNGFFANCIEEK	C(UniMod:4)KPNGFFANC(UniMod:4)IEEK2	14	1	1	95	2	2	19.74
P29533	2	C(UniMod:4)LAPDIYPVYR	0.0989939627552728	0	FWMS20241351_04_H13	15813	CLAPDIYPVYR	C(UniMod:4)LAPDIYPVYR2	11	1	1	1217	27	27	43.44
P97873	2	C(UniMod:4)LASTAYAPEATDYDLR	5.09452661786749	0	FWMS20241351_04_H13	5617.13	CLASTAYAPEATDYDLR	C(UniMod:4)LASTAYAPEATDYDLR2	17	1	1	649	15	15	33.94
Q9WVJ9	2	C(UniMod:4)LC(UniMod:4)PASNPLC(UniMod:4)R	2.25079110146462	0	FWMS20241351_04_H13	3478.56	CLCPASNPLCR	C(UniMod:4)LC(UniMod:4)PASNPLC(UniMod:4)R2	11	1	1	135	6	6	17.16
Q8K4G1	2	C(UniMod:4)LC(UniMod:4)PPDFAGK	2.40002493230077	0	FWMS20241351_04_H13	4099.18	CLCPPDFAGK	C(UniMod:4)LC(UniMod:4)PPDFAGK2	10	1	1	249	8	8	5.22
Q8BH61	2	C(UniMod:4)LGIPAR	-0.706215489927403	0	FWMS20241351_04_H13	40726.1	CLGIPAR	C(UniMod:4)LGIPAR2	7	0	1	1314	30	29	47.13
P97447	2	C(UniMod:4)LHPLASETFVSK	2.16170420350134	0	FWMS20241351_04_H13	2344.93	CLHPLASETFVSK	C(UniMod:4)LHPLASETFVSK2	13	1	1	528	13	13	48.21
P43025	2	C(UniMod:4)LLAFTQPK	0.13305345696471	0	FWMS20241351_04_H13	567880	CLLAFTQPK	C(UniMod:4)LLAFTQPK2	9	1	1	586	8	8	35.64
P26262	2	C(UniMod:4)LLFSFLAVTPPK	-1.00556610774193	0	FWMS20241351_04_H13	3500580	CLLFSFLAVTPPK	C(UniMod:4)LLFSFLAVTPPK2	13	1	1	3939	49	47	76.02
P26262	3	C(UniMod:4)LLFSFLAVTPPK	-0.467167990066555	0	FWMS20241351_04_H13	586999	CLLFSFLAVTPPK	C(UniMod:4)LLFSFLAVTPPK3	13	1	1	3939	49	47	76.02
P26262	4	C(UniMod:4)LLFSFLAVTPPKETNKR	2.83446029450323	2	FWMS20241351_04_H13	3534.32	CLLFSFLAVTPPKETNKR	C(UniMod:4)LLFSFLAVTPPKETNKR4	18	1	1	3939	49	47	76.02
Q91Y47	2	C(UniMod:4)LLFTFMAESSSDDPTK	0.230299513600763	0	FWMS20241351_04_H13	1081290	CLLFTFMAESSSDDPTK	C(UniMod:4)LLFTFMAESSSDDPTK2	17	1	1	3208	37	36	69.87
Q91Y47	3	C(UniMod:4)LLFTFMAESSSDDPTK	-2.338575915171	0	FWMS20241351_04_H13	192700	CLLFTFMAESSSDDPTK	C(UniMod:4)LLFTFMAESSSDDPTK3	17	1	1	3208	37	36	69.87
Q91Y47	3	C(UniMod:4)LLFTFM(UniMod:35)AESSSDDPTK	-0.540070144931066	0	FWMS20241351_04_H13	11738.5	CLLFTFMAESSSDDPTK	C(UniMod:4)LLFTFM(UniMod:35)AESSSDDPTK3	17	1	1	3208	37	36	69.87
Q9EPX2	2	C(UniMod:4)LLPSAQGSC(UniMod:4)GDWAAR	-1.33782316080346	0	FWMS20241351_04_H13	143667	CLLPSAQGSCGDWAAR	C(UniMod:4)LLPSAQGSC(UniMod:4)GDWAAR2	16	1	1	1900	39	39	42.5
Q9EPX2	3	C(UniMod:4)LLPSAQGSC(UniMod:4)GDWAAR	2.83140447697575	0	FWMS20241351_04_H13	19317.4	CLLPSAQGSCGDWAAR	C(UniMod:4)LLPSAQGSC(UniMod:4)GDWAAR3	16	1	1	1900	39	39	42.5
P06909	2	C(UniMod:4)LPVTELENGR	-0.561180543931154	0	FWMS20241351_04_H13	262375	CLPVTELENGR	C(UniMod:4)LPVTELENGR2	11	1	1	4126	62	62	62.56
P06909	3	C(UniMod:4)LPVTELENGR	0.0428348459938586	0	FWMS20241351_04_H13	2197.67	CLPVTELENGR	C(UniMod:4)LPVTELENGR3	11	1	1	4126	62	62	62.56
Q9DBD0	2	C(UniMod:4)LQDGTADVSFVK	0.327821770252448	0	FWMS20241351_04_H13	13734	CLQDGTADVSFVK	C(UniMod:4)LQDGTADVSFVK2	13	1	1	2350	41	41	57.14
O35350	3	C(UniMod:4)LQSGVLFQDEAFPPVSHSLGFK	1.90119309165363	0	FWMS20241351_04_H13	160711	CLQSGVLFQDEAFPPVSHSLGFK	C(UniMod:4)LQSGVLFQDEAFPPVSHSLGFK3	23	1	1	2814	45	45	64.52
Q08879	2	C(UniMod:4)LSFEC(UniMod:4)PENYR	1.74616078993176	0	FWMS20241351_04_H13	9661.18	CLSFECPENYR	C(UniMod:4)LSFEC(UniMod:4)PENYR2	11	1	1	904	22	22	38.3
Q80T21	2	C(UniMod:4)LSPGC(UniMod:4)DGVLGSGR	-0.453512773909576	0	FWMS20241351_04_H13	2538.69	CLSPGCDGVLGSGR	C(UniMod:4)LSPGC(UniMod:4)DGVLGSGR2	14	1	1	81	2	2	2.32
P04186	2	C(UniMod:4)LTNLIEK	1.3038916393417	0	FWMS20241351_04_H13	105756	CLTNLIEK	C(UniMod:4)LTNLIEK2	8	1	1	2719	42	42	60.84
Q62465	2	C(UniMod:4)LVLTGFGGYDK	1.2078777592533	0	FWMS20241351_04_H13	4650.7	CLVLTGFGGYDK	C(UniMod:4)LVLTGFGGYDK2	12	1	1	747	15	15	48.03
P58252	2	C(UniMod:4)LYASVLTAQPR	-3.20200121262496	0	FWMS20241351_04_H13	5015.06	CLYASVLTAQPR	C(UniMod:4)LYASVLTAQPR2	12	1	1	578	20	19	27.16
P97430	2	C(UniMod:4)MMLNPPNVC(UniMod:4)QR	-0.0124060192285309	0	FWMS20241351_04_H13	12476800	CMMLNPPNVCQR	C(UniMod:4)MMLNPPNVC(UniMod:4)QR2	12	1	1	862	10	10	52.67
P97430	3	C(UniMod:4)MMLNPPNVC(UniMod:4)QR	-0.660024265583438	0	FWMS20241351_04_H13	656206	CMMLNPPNVCQR	C(UniMod:4)MMLNPPNVC(UniMod:4)QR3	12	1	1	862	10	10	52.67
P97430	2	C(UniMod:4)M(UniMod:35)MLNPPNVC(UniMod:4)QR	-2.4191987742209	0	FWMS20241351_04_H13	1311950	CMMLNPPNVCQR	C(UniMod:4)M(UniMod:35)MLNPPNVC(UniMod:4)QR2	12	1	1	862	10	10	52.67
P97430	3	C(UniMod:4)M(UniMod:35)MLNPPNVC(UniMod:4)QR	0.631735509171712	0	FWMS20241351_04_H13	106897	CMMLNPPNVCQR	C(UniMod:4)M(UniMod:35)MLNPPNVC(UniMod:4)QR3	12	1	1	862	10	10	52.67
P97430	2	C(UniMod:4)MM(UniMod:35)LNPPNVC(UniMod:4)QR	-1.39777511082351	0	FWMS20241351_04_H13	1306110	CMMLNPPNVCQR	C(UniMod:4)MM(UniMod:35)LNPPNVC(UniMod:4)QR2	12	1	1	862	10	10	52.67
P97430	2	C(UniMod:4)M(UniMod:35)M(UniMod:35)LNPPNVC(UniMod:4)QR	-0.380383917838323	0	FWMS20241351_04_H13	195814	CMMLNPPNVCQR	C(UniMod:4)M(UniMod:35)M(UniMod:35)LNPPNVC(UniMod:4)QR2	12	1	1	862	10	10	52.67
P97430	3	C(UniMod:4)M(UniMod:35)M(UniMod:35)LNPPNVC(UniMod:4)QR	1.08902721832019	0	FWMS20241351_04_H13	45901.5	CMMLNPPNVCQR	C(UniMod:4)M(UniMod:35)M(UniMod:35)LNPPNVC(UniMod:4)QR3	12	1	1	862	10	10	52.67
P10639	2	C(UniMod:4)MPTFQFYK	1.6790175613681	0	FWMS20241351_04_H13	72184.3	CMPTFQFYK	C(UniMod:4)MPTFQFYK2	9	1	1	365	7	7	65.71
Q9CR57	2	C(UniMod:4)MQLTDFILK	0.517034310704803	0	FWMS20241351_04_H13	2513.71	CMQLTDFILK	C(UniMod:4)MQLTDFILK2	10	1	1	114	3	3	16.13
P63017	2	C(UniMod:4)NEIISWLDK	-2.76204251117428	0	FWMS20241351_04_H13	3468.21	CNEIISWLDK	C(UniMod:4)NEIISWLDK2	10	1	1	870	21	14	42.57
Q07968	2	C(UniMod:4)NEYYLLK	-0.355331981173751	0	FWMS20241351_04_H13	2677.54	CNEYYLLK	C(UniMod:4)NEYYLLK2	8	1	1	1187	30	30	48.13
Q61129	2	C(UniMod:4)NGEVDC(UniMod:4)ITGEDESR	3.5881163714589	0	FWMS20241351_04_H13	9443.64	CNGEVDCITGEDESR	C(UniMod:4)NGEVDC(UniMod:4)ITGEDESR2	15	1	1	1807	33	33	62.52
Q01279	2	C(UniMod:4)NILEGEPR	0.191286866360022	0	FWMS20241351_04_H13	4402.45	CNILEGEPR	C(UniMod:4)NILEGEPR2	9	1	1	1267	28	28	27.93
P29699	1	C(UniMod:4)NLLAEK	-4.9475029092996	0	FWMS20241351_04_H13	109047	CNLLAEK	C(UniMod:4)NLLAEK1	7	1	1	1062	13	13	46.67
P29699	2	C(UniMod:4)NLLAEK	0.979295981693788	0	FWMS20241351_04_H13	382012	CNLLAEK	C(UniMod:4)NLLAEK2	7	1	1	1062	13	13	46.67
P62307	2	C(UniMod:4)NNVLYIR	1.18882118509605	0	FWMS20241351_04_H13	12933.1	CNNVLYIR	C(UniMod:4)NNVLYIR2	8	1	1	67	2	2	25.58
P10404	2	C(UniMod:4)NPLVLEFTDAGK	0.725617121748835	0	FWMS20241351_04_H13	2056.08	CNPLVLEFTDAGK	C(UniMod:4)NPLVLEFTDAGK2	13	1	1	109	4	4	10.3
P35441	2	C(UniMod:4)NYLGHYSDPMYR	-0.253592613087651	0	FWMS20241351_04_H13	15534.1	CNYLGHYSDPMYR	C(UniMod:4)NYLGHYSDPMYR2	13	1	1	3887	58	56	55.98
P35441	3	C(UniMod:4)NYLGHYSDPMYR	0.368535044423909	0	FWMS20241351_04_H13	27724.2	CNYLGHYSDPMYR	C(UniMod:4)NYLGHYSDPMYR3	13	1	1	3887	58	56	55.98
P18406	3	C(UniMod:4)NYNC(UniMod:4)PHPNEASFR	0.232466666710918	0	FWMS20241351_04_H13	4631.13	CNYNCPHPNEASFR	C(UniMod:4)NYNC(UniMod:4)PHPNEASFR3	14	1	1	497	14	14	37.73
Q3USZ8	2	C(UniMod:4)PAC(UniMod:4)FGTSWC(UniMod:4)R	-2.01185336869599	0	FWMS20241351_04_H13	3212.33	CPACFGTSWCR	C(UniMod:4)PAC(UniMod:4)FGTSWC(UniMod:4)R2	11	1	1	554	13	13	35.12
P01867	3	C(UniMod:4)PAPNLEGGPSVFIFPPNIK	0.376264491377035	0	FWMS20241351_04_H13	378707	CPAPNLEGGPSVFIFPPNIK	C(UniMod:4)PAPNLEGGPSVFIFPPNIK3	20	1	1	783	12	12	35.15
P01867	4	C(UniMod:4)PAPNLEGGPSVFIFPPNIK	0.70973319218982	0	FWMS20241351_04_H13	1396.06	CPAPNLEGGPSVFIFPPNIK	C(UniMod:4)PAPNLEGGPSVFIFPPNIK4	20	1	1	783	12	12	35.15
O70554	2	C(UniMod:4)PEPC(UniMod:4)PPPK	-0.691813540208189	0	FWMS20241351_04_H13	52303.9	CPEPCPPPK	C(UniMod:4)PEPC(UniMod:4)PPPK2	9	0	1	47	1	0	9.18
E9Q414	2	C(UniMod:4)PFFSKPC(UniMod:4)K	-0.96602724769282	1	FWMS20241351_04_H13	27228.3	CPFFSKPCK	C(UniMod:4)PFFSKPC(UniMod:4)K2	9	1	1	22740	287	287	63.84
E9Q414	3	C(UniMod:4)PFFSKPC(UniMod:4)K	2.73948778454314	1	FWMS20241351_04_H13	64420.4	CPFFSKPCK	C(UniMod:4)PFFSKPC(UniMod:4)K3	9	1	1	22740	287	287	63.84
Q05D44	2	C(UniMod:4)PFIVALNK	-1.21981543075192	0	FWMS20241351_04_H13	1413.57	CPFIVALNK	C(UniMod:4)PFIVALNK2	9	1	1	293	12	12	12.17
P62281	2	C(UniMod:4)PFTGNVSIR	-1.2162791193908	0	FWMS20241351_04_H13	2208.9	CPFTGNVSIR	C(UniMod:4)PFTGNVSIR2	10	1	1	235	7	7	43.04
P08071	2	C(UniMod:4)PGEFC(UniMod:4)LFQSK	4.55724575282972	0	FWMS20241351_04_H13	6859.16	CPGEFCLFQSK	C(UniMod:4)PGEFC(UniMod:4)LFQSK2	11	1	1	676	18	18	31.12
Q9CRB3	3	C(UniMod:4)PGLLTPSQIKPGTYK	-0.366809403418018	1	FWMS20241351_04_H13	3049.87	CPGLLTPSQIKPGTYK	C(UniMod:4)PGLLTPSQIKPGTYK3	16	1	1	120	3	3	37.29
O08677	1	C(UniMod:4)PGRPWK	-4.80158430876935	1	FWMS20241351_04_H13	20897.5	CPGRPWK	C(UniMod:4)PGRPWK1	7	1	1	3973	51	51	62.33
O08677	2	C(UniMod:4)PGRPWK	-0.67063062885843	1	FWMS20241351_04_H13	466038	CPGRPWK	C(UniMod:4)PGRPWK2	7	1	1	3973	51	51	62.33
Q61730	2	C(UniMod:4)PLFEHFLK	-2.92252189480707	0	FWMS20241351_04_H13	5134.38	CPLFEHFLK	C(UniMod:4)PLFEHFLK2	9	1	1	857	19	19	28.77
Q61730	3	C(UniMod:4)PLFEHFLK	-4.02664786947349	0	FWMS20241351_04_H13	6451.41	CPLFEHFLK	C(UniMod:4)PLFEHFLK3	9	1	1	857	19	19	28.77
Q8CG19	2	C(UniMod:4)PLPGTAAFK	-1.87867590971042	0	FWMS20241351_04_H13	270396	CPLPGTAAFK	C(UniMod:4)PLPGTAAFK2	10	1	1	2048	51	51	41.18
P56959	2	C(UniMod:4)PNPTC(UniMod:4)ENMNFSWR	1.24576447463976	0	FWMS20241351_04_H13	15463.3	CPNPTCENMNFSWR	C(UniMod:4)PNPTC(UniMod:4)ENMNFSWR2	14	1	1	347	7	7	11.58
P47877	2	C(UniMod:4)PPC(UniMod:4)TPER	0.656003551302135	0	FWMS20241351_04_H13	26285.6	CPPCTPER	C(UniMod:4)PPC(UniMod:4)TPER2	8	1	1	926	15	15	54.75
Q07968	2	C(UniMod:4)PPPPVPLNSK	-1.66189096689411	0	FWMS20241351_04_H13	4106.47	CPPPPVPLNSK	C(UniMod:4)PPPPVPLNSK2	11	1	1	1187	30	30	48.13
P04186	2	C(UniMod:4)PRPQDFENGEFWPR	-0.54665502894135	1	FWMS20241351_04_H13	780.611	CPRPQDFENGEFWPR	C(UniMod:4)PRPQDFENGEFWPR2	15	1	1	2719	42	42	60.84
P04186	3	C(UniMod:4)PRPQDFENGEFWPR	0.989885451723226	1	FWMS20241351_04_H13	15804.6	CPRPQDFENGEFWPR	C(UniMod:4)PRPQDFENGEFWPR3	15	1	1	2719	42	42	60.84
Q9CQF9	2	C(UniMod:4)PSIILHDR	-2.31274091230365	0	FWMS20241351_04_H13	19344.6	CPSIILHDR	C(UniMod:4)PSIILHDR2	9	1	1	1366	18	18	51.09
P51910	2	C(UniMod:4)PSPPVQENFDVK	-1.43425209155091	0	FWMS20241351_04_H13	67427.5	CPSPPVQENFDVK	C(UniMod:4)PSPPVQENFDVK2	13	1	1	462	7	7	37.57
Q80YC5	3	C(UniMod:4)PTGYTGYFC(UniMod:4)DLDLWATC(UniMod:4)YEGR	-1.0318683231968	0	FWMS20241351_04_H13	7122.82	CPTGYTGYFCDLDLWATCYEGR	C(UniMod:4)PTGYTGYFC(UniMod:4)DLDLWATC(UniMod:4)YEGR3	22	1	1	1344	19	19	41.54
O08677	2	C(UniMod:4)QALDMTEMAR	-0.876268015967379	0	FWMS20241351_04_H13	3144960	CQALDMTEMAR	C(UniMod:4)QALDMTEMAR2	11	1	1	3973	51	51	62.33
O08677	3	C(UniMod:4)QALDMTEMAR	2.29302841867423	0	FWMS20241351_04_H13	43580.1	CQALDMTEMAR	C(UniMod:4)QALDMTEMAR3	11	1	1	3973	51	51	62.33
O08677	2	C(UniMod:4)QALDMTEM(UniMod:35)AR	1.68406605677033	0	FWMS20241351_04_H13	168025	CQALDMTEMAR	C(UniMod:4)QALDMTEM(UniMod:35)AR2	11	1	1	3973	51	51	62.33
O08677	3	C(UniMod:4)QALDMTEM(UniMod:35)AR	0.779510766646949	0	FWMS20241351_04_H13	15159.6	CQALDMTEMAR	C(UniMod:4)QALDMTEM(UniMod:35)AR3	11	1	1	3973	51	51	62.33
O08677	2	C(UniMod:4)QALDM(UniMod:35)TEM(UniMod:35)AR	0.118176493645516	0	FWMS20241351_04_H13	23577.7	CQALDMTEMAR	C(UniMod:4)QALDM(UniMod:35)TEM(UniMod:35)AR2	11	1	1	3973	51	51	62.33
P29788	4	C(UniMod:4)QC(UniMod:4)DELC(UniMod:4)TYYQSC(UniMod:4)C(UniMod:4)ADYMEQC(UniMod:4)KPQVTR	0.417022034822943	1	FWMS20241351_04_H13	25807.3	CQCDELCTYYQSCCADYMEQCKPQVTR	C(UniMod:4)QC(UniMod:4)DELC(UniMod:4)TYYQSC(UniMod:4)C(UniMod:4)ADYMEQC(UniMod:4)KPQVTR4	27	1	1	1337	18	18	41.21
Q8CG19	2	C(UniMod:4)QC(UniMod:4)PPNFTGK	2.04539648398815	0	FWMS20241351_04_H13	87945.8	CQCPPNFTGK	C(UniMod:4)QC(UniMod:4)PPNFTGK2	10	1	1	2048	51	51	41.18
Q06890	3	C(UniMod:4)QEILSVDC(UniMod:4)STNNPAQANLR	-2.63227647881744	0	FWMS20241351_04_H13	133812	CQEILSVDCSTNNPAQANLR	C(UniMod:4)QEILSVDC(UniMod:4)STNNPAQANLR3	20	1	1	2180	31	31	50
P26262	2	C(UniMod:4)QFFIYSLLPQDC(UniMod:4)K	-4.77085790078084	0	FWMS20241351_04_H13	1821340	CQFFIYSLLPQDCK	C(UniMod:4)QFFIYSLLPQDC(UniMod:4)K2	14	1	1	3939	49	47	76.02
P26262	3	C(UniMod:4)QFFIYSLLPQDC(UniMod:4)K	-2.15135957078651	0	FWMS20241351_04_H13	1207090	CQFFIYSLLPQDCK	C(UniMod:4)QFFIYSLLPQDC(UniMod:4)K3	14	1	1	3939	49	47	76.02
P26262	3	C(UniMod:4)QFFIYSLLPQDC(UniMod:4)KEEGC(UniMod:4)K	2.42772188724427	1	FWMS20241351_04_H13	85485.7	CQFFIYSLLPQDCKEEGCK	C(UniMod:4)QFFIYSLLPQDC(UniMod:4)KEEGC(UniMod:4)K3	19	1	1	3939	49	47	76.02
Q91Y47	2	C(UniMod:4)QFFTYYPSHR	1.45766122543782	0	FWMS20241351_04_H13	2669540	CQFFTYYPSHR	C(UniMod:4)QFFTYYPSHR2	11	1	1	3208	37	36	69.87
Q91Y47	3	C(UniMod:4)QFFTYYPSHR	2.0147352874673	0	FWMS20241351_04_H13	3808720	CQFFTYYPSHR	C(UniMod:4)QFFTYYPSHR3	11	1	1	3208	37	36	69.87
Q91WJ8	3	C(UniMod:4)QHAAEIITDLLR	0.945783684600857	0	FWMS20241351_04_H13	3500.81	CQHAAEIITDLLR	C(UniMod:4)QHAAEIITDLLR3	13	1	1	269	9	9	15.82
Q8CG14	2	C(UniMod:4)QPVYC(UniMod:4)GIPDPIANGK	-0.435076272892868	0	FWMS20241351_04_H13	13946	CQPVYCGIPDPIANGK	C(UniMod:4)QPVYC(UniMod:4)GIPDPIANGK2	16	0	1	1920	28	16	49.42
Q8CG14	3	C(UniMod:4)QPVYC(UniMod:4)GIPDPIANGK	-0.373733760612737	0	FWMS20241351_04_H13	5638.45	CQPVYCGIPDPIANGK	C(UniMod:4)QPVYC(UniMod:4)GIPDPIANGK3	16	0	1	1920	28	16	49.42
P20918	2	C(UniMod:4)QSWAAMFPHR	1.89032088606503	0	FWMS20241351_04_H13	81582.2	CQSWAAMFPHR	C(UniMod:4)QSWAAMFPHR2	11	1	1	4265	55	55	70.07
P20918	3	C(UniMod:4)QSWAAMFPHR	-1.64518706425917	0	FWMS20241351_04_H13	210688	CQSWAAMFPHR	C(UniMod:4)QSWAAMFPHR3	11	1	1	4265	55	55	70.07
P20918	2	C(UniMod:4)QSWAAM(UniMod:35)FPHR	1.39657866582731	0	FWMS20241351_04_H13	2581.84	CQSWAAMFPHR	C(UniMod:4)QSWAAM(UniMod:35)FPHR2	11	1	1	4265	55	55	70.07
P20918	3	C(UniMod:4)QSWAAM(UniMod:35)FPHR	-3.9109951656562	0	FWMS20241351_04_H13	5966.35	CQSWAAMFPHR	C(UniMod:4)QSWAAM(UniMod:35)FPHR3	11	1	1	4265	55	55	70.07
Q8BLY1	3	C(UniMod:4)RDPALAVVHR	-1.47986452017885	1	FWMS20241351_04_H13	15442.2	CRDPALAVVHR	C(UniMod:4)RDPALAVVHR3	11	1	1	578	13	13	33.26
P43025	2	C(UniMod:4)RDQLPYIC(UniMod:4)QFAIV	1.70919302081718	1	FWMS20241351_04_H13	18019	CRDQLPYICQFAIV	C(UniMod:4)RDQLPYIC(UniMod:4)QFAIV2	14	1	1	586	8	8	35.64
P47879	2	C(UniMod:4)RPPVGC(UniMod:4)EELVR	-0.748167539495863	1	FWMS20241351_04_H13	2016.57	CRPPVGCEELVR	C(UniMod:4)RPPVGC(UniMod:4)EELVR2	12	1	1	550	7	7	39.37
P47879	3	C(UniMod:4)RPPVGC(UniMod:4)EELVR	-1.10218249997273	1	FWMS20241351_04_H13	66395.6	CRPPVGCEELVR	C(UniMod:4)RPPVGC(UniMod:4)EELVR3	12	1	1	550	7	7	39.37
Q99K48	3	C(UniMod:4)SEGSFLLTTFPR	4.70630269943098	0	FWMS20241351_04_H13	1985.22	CSEGSFLLTTFPR	C(UniMod:4)SEGSFLLTTFPR3	13	1	1	124	5	5	11.63
Q8VIJ6	2	C(UniMod:4)SEGVFLLTTTPR	0.565591552138243	0	FWMS20241351_04_H13	16743.2	CSEGVFLLTTTPR	C(UniMod:4)SEGVFLLTTTPR2	13	1	1	400	13	12	23.46
Q91YD9	2	C(UniMod:4)SGVAC(UniMod:4)LVK	2.96218420125487	0	FWMS20241351_04_H13	2250.81	CSGVACLVK	C(UniMod:4)SGVAC(UniMod:4)LVK2	9	1	1	364	11	11	32.53
O55038	2	C(UniMod:4)SGVISTVVGLNIIDR	-4.24876276392368	0	FWMS20241351_04_H13	9393.64	CSGVISTVVGLNIIDR	C(UniMod:4)SGVISTVVGLNIIDR2	16	1	1	131	4	4	39.45
O55038	3	C(UniMod:4)SGVISTVVGLNIIDR	1.05907172776083	0	FWMS20241351_04_H13	4545.66	CSGVISTVVGLNIIDR	C(UniMod:4)SGVISTVVGLNIIDR3	16	1	1	131	4	4	39.45
O08677	3	C(UniMod:4)SKESNTELAEDC(UniMod:4)EIK	1.36977086352389	1	FWMS20241351_04_H13	1778	CSKESNTELAEDCEIK	C(UniMod:4)SKESNTELAEDC(UniMod:4)EIK3	16	1	1	3973	51	51	62.33
Q91X72	2	C(UniMod:4)SPDPGLTALLSDHR	-0.425885505109806	0	FWMS20241351_04_H13	761908	CSPDPGLTALLSDHR	C(UniMod:4)SPDPGLTALLSDHR2	15	1	1	2486	36	36	66.3
Q91X72	3	C(UniMod:4)SPDPGLTALLSDHR	-1.38852963762893	0	FWMS20241351_04_H13	2291760	CSPDPGLTALLSDHR	C(UniMod:4)SPDPGLTALLSDHR3	15	1	1	2486	36	36	66.3
P06909	2	C(UniMod:4)SPPYILNGIYTPHR	0.0822159117652165	0	FWMS20241351_04_H13	123285	CSPPYILNGIYTPHR	C(UniMod:4)SPPYILNGIYTPHR2	15	1	1	4126	62	62	62.56
P06909	3	C(UniMod:4)SPPYILNGIYTPHR	-2.94572000343656	0	FWMS20241351_04_H13	172958	CSPPYILNGIYTPHR	C(UniMod:4)SPPYILNGIYTPHR3	15	1	1	4126	62	62	62.56
P06909	4	C(UniMod:4)SPPYILNGIYTPHR	-1.32868133054376	0	FWMS20241351_04_H13	17660.7	CSPPYILNGIYTPHR	C(UniMod:4)SPPYILNGIYTPHR4	15	1	1	4126	62	62	62.56
P07744	2	C(UniMod:4)SSGGFGSR	0.295420741567393	0	FWMS20241351_04_H13	76371.9	CSSGGFGSR	C(UniMod:4)SSGGFGSR2	9	1	1	40	6	6	7.81
P01029	2	C(UniMod:4)SVFYAAPTK	-0.0436665949726034	0	FWMS20241351_04_H13	67477.1	CSVFYAAPTK	C(UniMod:4)SVFYAAPTK2	10	1	1	5061	76	76	54.95
P07724	2	C(UniMod:4)SYDEHAK	-0.250787640601039	0	FWMS20241351_04_H13	61292.1	CSYDEHAK	C(UniMod:4)SYDEHAK2	8	1	1	5141	69	69	83.88
P07724	3	C(UniMod:4)SYDEHAKLVQEVTDFAK	-2.27959811371905	1	FWMS20241351_04_H13	3409.85	CSYDEHAKLVQEVTDFAK	C(UniMod:4)SYDEHAKLVQEVTDFAK3	18	1	1	5141	69	69	83.88
Q8BTM8	4	C(UniMod:4)SYQPTMEGVHTVHVTFAGVPIPR	1.54120862675513	0	FWMS20241351_04_H13	1909.41	CSYQPTMEGVHTVHVTFAGVPIPR	C(UniMod:4)SYQPTMEGVHTVHVTFAGVPIPR4	24	1	1	2618	63	60	34.19
Q01339	2	C(UniMod:4)SYTVEAHC(UniMod:4)R	2.05296923924749	0	FWMS20241351_04_H13	3286.62	CSYTVEAHCR	C(UniMod:4)SYTVEAHC(UniMod:4)R2	10	1	1	1370	25	25	63.19
Q01339	3	C(UniMod:4)SYTVEAHC(UniMod:4)R	-1.03284290803953	0	FWMS20241351_04_H13	5839.4	CSYTVEAHCR	C(UniMod:4)SYTVEAHC(UniMod:4)R3	10	1	1	1370	25	25	63.19
Q07968	2	C(UniMod:4)TAEGWSPNPR	2.32973716091972	0	FWMS20241351_04_H13	3269.99	CTAEGWSPNPR	C(UniMod:4)TAEGWSPNPR2	11	1	1	1187	30	30	48.13
P06909	2	C(UniMod:4)TAQGWEPEVPC(UniMod:4)VR	1.13396959017776	0	FWMS20241351_04_H13	183910	CTAQGWEPEVPCVR	C(UniMod:4)TAQGWEPEVPC(UniMod:4)VR2	14	1	1	4126	62	62	62.56
P06909	3	C(UniMod:4)TAQGWEPEVPC(UniMod:4)VR	-1.10222790867184	0	FWMS20241351_04_H13	66808.7	CTAQGWEPEVPCVR	C(UniMod:4)TAQGWEPEVPC(UniMod:4)VR3	14	1	1	4126	62	62	62.56
Q8CG19	2	C(UniMod:4)TC(UniMod:4)GQGYQLSAAK	1.82005750914017	0	FWMS20241351_04_H13	13268.9	CTCGQGYQLSAAK	C(UniMod:4)TC(UniMod:4)GQGYQLSAAK2	13	1	1	2048	51	51	41.18
Q91Y47	3	C(UniMod:4)TDDAHC(UniMod:4)QFFTYATGYFPSVDHR	0.544838904913217	0	FWMS20241351_04_H13	1114020	CTDDAHCQFFTYATGYFPSVDHR	C(UniMod:4)TDDAHC(UniMod:4)QFFTYATGYFPSVDHR3	23	1	1	3208	37	36	69.87
Q91Y47	4	C(UniMod:4)TDDAHC(UniMod:4)QFFTYATGYFPSVDHR	2.38834930511136	0	FWMS20241351_04_H13	1816620	CTDDAHCQFFTYATGYFPSVDHR	C(UniMod:4)TDDAHC(UniMod:4)QFFTYATGYFPSVDHR4	23	1	1	3208	37	36	69.87
Q8VI78	2	C(UniMod:4)TDFQSANLLR	1.23250000374151	0	FWMS20241351_04_H13	4242.01	CTDFQSANLLR	C(UniMod:4)TDFQSANLLR2	11	1	1	450	12	12	41.67
P26928	3	C(UniMod:4)TEELVPEGC(UniMod:4)YHGSGEQYR	1.94348219771618	0	FWMS20241351_04_H13	1094.19	CTEELVPEGCYHGSGEQYR	C(UniMod:4)TEELVPEGC(UniMod:4)YHGSGEQYR3	19	1	1	752	19	19	35.89
Q03401	2	C(UniMod:4)TFSHSPIELR	-2.76257764948469	0	FWMS20241351_04_H13	54028.4	CTFSHSPIELR	C(UniMod:4)TFSHSPIELR2	11	0	1	749	10	9	38.52
Q03401	3	C(UniMod:4)TFSHSPIELR	-3.50116819682827	0	FWMS20241351_04_H13	98227.2	CTFSHSPIELR	C(UniMod:4)TFSHSPIELR3	11	0	1	749	10	9	38.52
P35979	2	C(UniMod:4)TGGEVGATSALAPK	-4.54967404112953	0	FWMS20241351_04_H13	9911.58	CTGGEVGATSALAPK	C(UniMod:4)TGGEVGATSALAPK2	15	1	1	318	6	6	54.55
P06909	2	C(UniMod:4)TLKPC(UniMod:4)EFPQFK	0.845546737116014	1	FWMS20241351_04_H13	71629.3	CTLKPCEFPQFK	C(UniMod:4)TLKPC(UniMod:4)EFPQFK2	12	1	1	4126	62	62	62.56
P06909	3	C(UniMod:4)TLKPC(UniMod:4)EFPQFK	5.63662904831929	1	FWMS20241351_04_H13	61897.4	CTLKPCEFPQFK	C(UniMod:4)TLKPC(UniMod:4)EFPQFK3	12	1	1	4126	62	62	62.56
P06909	2	C(UniMod:4)TPTGWIPVPR	2.38728919862061	0	FWMS20241351_04_H13	365858	CTPTGWIPVPR	C(UniMod:4)TPTGWIPVPR2	11	1	1	4126	62	62	62.56
P06909	3	C(UniMod:4)TPTGWIPVPR	-1.84993702193369	0	FWMS20241351_04_H13	18816.5	CTPTGWIPVPR	C(UniMod:4)TPTGWIPVPR3	11	1	1	4126	62	62	62.56
P29788	2	C(UniMod:4)TQGFMASK	-0.10893781394458	0	FWMS20241351_04_H13	133247	CTQGFMASK	C(UniMod:4)TQGFMASK2	9	1	1	1337	18	18	41.21
P35441	2	C(UniMod:4)TSYPDGSWK	0.871896728339238	0	FWMS20241351_04_H13	15056.1	CTSYPDGSWK	C(UniMod:4)TSYPDGSWK2	10	1	1	3887	58	56	55.98
P20918	2	C(UniMod:4)TTPPPPPSPTYQC(UniMod:4)LK	-2.73742015890726	0	FWMS20241351_04_H13	256612	CTTPPPPPSPTYQCLK	C(UniMod:4)TTPPPPPSPTYQC(UniMod:4)LK2	16	1	1	4265	55	55	70.07
P20918	3	C(UniMod:4)TTPPPPPSPTYQC(UniMod:4)LK	-0.58129557497243	0	FWMS20241351_04_H13	88528.3	CTTPPPPPSPTYQCLK	C(UniMod:4)TTPPPPPSPTYQC(UniMod:4)LK3	16	1	1	4265	55	55	70.07
Q02257	4	C(UniMod:4)TTSILHNLSHHR	-1.96201151523877	0	FWMS20241351_04_H13	2329.4	CTTSILHNLSHHR	C(UniMod:4)TTSILHNLSHHR4	13	1	1	1025	29	24	48.72
Q6WVG3	2	C(UniMod:4)TVVSVPDSLLWR	-3.28184210664804	0	FWMS20241351_04_H13	1823.09	CTVVSVPDSLLWR	C(UniMod:4)TVVSVPDSLLWR2	13	1	1	171	6	6	21.1
P06909	2	C(UniMod:4)VATDQLEK	1.61183871660815	0	FWMS20241351_04_H13	122559	CVATDQLEK	C(UniMod:4)VATDQLEK2	9	1	1	4126	62	62	62.56
Q8K4G1	2	C(UniMod:4)VC(UniMod:4)GTGFQAGPR	1.54517266259737	0	FWMS20241351_04_H13	2670.77	CVCGTGFQAGPR	C(UniMod:4)VC(UniMod:4)GTGFQAGPR2	12	1	1	249	8	8	5.22
P50228	2	C(UniMod:4)VC(UniMod:4)LTVTPK	0.157308423282391	0	FWMS20241351_04_H13	188499	CVCLTVTPK	C(UniMod:4)VC(UniMod:4)LTVTPK2	9	1	1	209	4	4	33.33
Q8K4G1	2	C(UniMod:4)VC(UniMod:4)PAGFR	-0.127098555456726	0	FWMS20241351_04_H13	3674.64	CVCPAGFR	C(UniMod:4)VC(UniMod:4)PAGFR2	8	1	1	249	8	8	5.22
Q8BPB5	2	C(UniMod:4)VC(UniMod:4)PVSNTMC(UniMod:4)R	-2.51313836785232	0	FWMS20241351_04_H13	5013.23	CVCPVSNTMCR	C(UniMod:4)VC(UniMod:4)PVSNTMC(UniMod:4)R2	11	1	1	671	20	20	58.01
Q8CG19	2	C(UniMod:4)VDIDEC(UniMod:4)AQVR	0.433504903936	0	FWMS20241351_04_H13	32122.9	CVDIDECAQVR	C(UniMod:4)VDIDEC(UniMod:4)AQVR2	11	1	1	2048	51	51	41.18
Q9EPX2	3	C(UniMod:4)VDLQSSKPAEMEAC(UniMod:4)NR	4.2832153193345	1	FWMS20241351_04_H13	11489.3	CVDLQSSKPAEMEACNR	C(UniMod:4)VDLQSSKPAEMEAC(UniMod:4)NR3	17	1	1	1900	39	39	42.5
Q08879	2	C(UniMod:4)VDVDEC(UniMod:4)SPPAEPC(UniMod:4)GK	0.0208199619026897	0	FWMS20241351_04_H13	1915.14	CVDVDECSPPAEPCGK	C(UniMod:4)VDVDEC(UniMod:4)SPPAEPC(UniMod:4)GK2	16	1	1	904	22	22	38.3
Q9Z1R3	2	C(UniMod:4)VEEFQSLTSC(UniMod:4)LDFK	-6.15216810677083	0	FWMS20241351_04_H13	199627	CVEEFQSLTSCLDFK	C(UniMod:4)VEEFQSLTSC(UniMod:4)LDFK2	15	1	1	592	8	8	40.53
Q9Z1R3	3	C(UniMod:4)VEEFQSLTSC(UniMod:4)LDFK	-0.644984423897796	0	FWMS20241351_04_H13	79155	CVEEFQSLTSCLDFK	C(UniMod:4)VEEFQSLTSC(UniMod:4)LDFK3	15	1	1	592	8	8	40.53
P06909	2	C(UniMod:4)VEILC(UniMod:4)TPPR	0.145273043772088	0	FWMS20241351_04_H13	228286	CVEILCTPPR	C(UniMod:4)VEILC(UniMod:4)TPPR2	10	1	1	4126	62	62	62.56
P06909	3	C(UniMod:4)VEILC(UniMod:4)TPPR	-0.520983641976604	0	FWMS20241351_04_H13	9816.36	CVEILCTPPR	C(UniMod:4)VEILC(UniMod:4)TPPR3	10	1	1	4126	62	62	62.56
Q9WVJ9	2	C(UniMod:4)VEPYVQVSDNR	2.43181173236439	0	FWMS20241351_04_H13	3085.47	CVEPYVQVSDNR	C(UniMod:4)VEPYVQVSDNR2	12	1	1	135	6	6	17.16
P06909	3	C(UniMod:4)VFHYVENGDSAYWEK	0.625152920521446	0	FWMS20241351_04_H13	28171.1	CVFHYVENGDSAYWEK	C(UniMod:4)VFHYVENGDSAYWEK3	16	1	1	4126	62	62	62.56
Q9JHH6	2	C(UniMod:4)VGTDLNR	-0.0174126979402918	0	FWMS20241351_04_H13	85631.5	CVGTDLNR	C(UniMod:4)VGTDLNR2	8	1	1	1075	16	16	41.23
P13597	2	C(UniMod:4)VLELADQILETQR	1.64190100603135	0	FWMS20241351_04_H13	757.366	CVLELADQILETQR	C(UniMod:4)VLELADQILETQR2	14	1	1	408	9	9	18.25
P13597	3	C(UniMod:4)VLELADQILETQR	1.12175214719583	0	FWMS20241351_04_H13	3040.79	CVLELADQILETQR	C(UniMod:4)VLELADQILETQR3	14	1	1	408	9	9	18.25
Q9DBD0	2	C(UniMod:4)VNAPLEGYYVVAVVK	-1.79584725458484	0	FWMS20241351_04_H13	14191.7	CVNAPLEGYYVVAVVK	C(UniMod:4)VNAPLEGYYVVAVVK2	16	1	1	2350	41	41	57.14
Q9DBD0	3	C(UniMod:4)VNAPLEGYYVVAVVK	1.20141455003133	0	FWMS20241351_04_H13	2349.69	CVNAPLEGYYVVAVVK	C(UniMod:4)VNAPLEGYYVVAVVK3	16	1	1	2350	41	41	57.14
Q9Z1T2	2	C(UniMod:4)VNLAPGFR	-0.441792510671168	0	FWMS20241351_04_H13	10991.1	CVNLAPGFR	C(UniMod:4)VNLAPGFR2	9	1	1	613	20	17	29.6
P97430	1	C(UniMod:4)VNPVPIR	1.65152531636908	0	FWMS20241351_04_H13	50886.1	CVNPVPIR	C(UniMod:4)VNPVPIR1	8	1	1	862	10	10	52.67
P97430	2	C(UniMod:4)VNPVPIR	0.149294670769631	0	FWMS20241351_04_H13	18548900	CVNPVPIR	C(UniMod:4)VNPVPIR2	8	1	1	862	10	10	52.67
P97430	2	C(UniMod:4)VNPVPIRK	0.411195905039289	1	FWMS20241351_04_H13	5815.19	CVNPVPIRK	C(UniMod:4)VNPVPIRK2	9	1	1	862	10	10	52.67
P28798	3	C(UniMod:4)VSPTGTHTLLK	1.34370281601884	0	FWMS20241351_04_H13	3283.47	CVSPTGTHTLLK	C(UniMod:4)VSPTGTHTLLK3	12	1	1	514	14	14	30.56
Q91WB4	2	C(UniMod:4)VTDLLSK	-0.774478301571867	0	FWMS20241351_04_H13	2441.11	CVTDLLSK	C(UniMod:4)VTDLLSK2	8	1	1	194	6	6	28.92
P63001	2	C(UniMod:4)VVVGDGAVGK	-0.729710762322567	0	FWMS20241351_04_H13	21429	CVVVGDGAVGK	C(UniMod:4)VVVGDGAVGK2	11	0	1	455	8	3	43.75
Q61207	3	C(UniMod:4)VWGPSYWC(UniMod:4)QNMETAAR	-0.291455949432404	0	FWMS20241351_04_H13	13321.8	CVWGPSYWCQNMETAAR	C(UniMod:4)VWGPSYWC(UniMod:4)QNMETAAR3	17	1	1	1626	27	27	53.5
O54908	2	C(UniMod:4)YC(UniMod:4)GEGLAC(UniMod:4)R	2.07482780356793	0	FWMS20241351_04_H13	17029.1	CYCGEGLACR	C(UniMod:4)YC(UniMod:4)GEGLAC(UniMod:4)R2	10	1	1	729	10	8	41.91
Q9EPW4	2	C(UniMod:4)YLASEGLK	1.65646273660159	0	FWMS20241351_04_H13	12141.2	CYLASEGLK	C(UniMod:4)YLASEGLK2	9	1	1	138	4	4	22.45
O70458	2	C(UniMod:4)YPDIPNPYK	2.94774772113509	0	FWMS20241351_04_H13	4122.73	CYPDIPNPYK	C(UniMod:4)YPDIPNPYK2	10	1	1	37	3	3	3.81
P47877	2	C(UniMod:4)YPNPGSELPLK	-0.826352690577594	0	FWMS20241351_04_H13	155746	CYPNPGSELPLK	C(UniMod:4)YPNPGSELPLK2	12	1	1	926	15	15	54.75
P53996	2	C(UniMod:4)YSC(UniMod:4)GEFGHIQK	0.831810648244397	0	FWMS20241351_04_H13	3275.7	CYSCGEFGHIQK	C(UniMod:4)YSC(UniMod:4)GEFGHIQK2	12	1	1	372	6	6	35.39
P01592	2	C(UniMod:4)YTTMVPLR	-1.83489082434323	0	FWMS20241351_04_H13	326364	CYTTMVPLR	C(UniMod:4)YTTMVPLR2	9	1	1	538	6	6	36.48
P01592	3	C(UniMod:4)YTTMVPLR	0.519538805787503	0	FWMS20241351_04_H13	3016.78	CYTTMVPLR	C(UniMod:4)YTTMVPLR3	9	1	1	538	6	6	36.48
P01592	2	C(UniMod:4)YTTM(UniMod:35)VPLR	1.8699511980832	0	FWMS20241351_04_H13	12015	CYTTMVPLR	C(UniMod:4)YTTM(UniMod:35)VPLR2	9	1	1	538	6	6	36.48
Q08048	2	C(UniMod:4)YWYPFNSMSSGVK	-0.276580318206707	0	FWMS20241351_04_H13	2774.72	CYWYPFNSMSSGVK	C(UniMod:4)YWYPFNSMSSGVK2	14	1	1	93	3	3	5.49
P98064	2	DAC(UniMod:4)AGDSGGPMVTK	1.74304052026499	0	FWMS20241351_04_H13	640.499	DACAGDSGGPMVTK	DAC(UniMod:4)AGDSGGPMVTK2	14	1	1	916	21	21	39.49
P33587	2	DAC(UniMod:4)DGDSGGPMVVFFR	-0.804842621108802	0	FWMS20241351_04_H13	7015.15	DACDGDSGGPMVVFFR	DAC(UniMod:4)DGDSGGPMVVFFR2	16	1	1	732	15	15	38.48
Q8CG19	2	DADEC(UniMod:4)LLFGEEIC(UniMod:4)K	0.535875391625512	0	FWMS20241351_04_H13	12844.9	DADECLLFGEEICK	DADEC(UniMod:4)LLFGEEIC(UniMod:4)K2	14	1	1	2048	51	51	41.18
O08677	2	DAEEAATGEC(UniMod:4)TATVGK	1.59643595362036	0	FWMS20241351_04_H13	5774220	DAEEAATGECTATVGK	DAEEAATGEC(UniMod:4)TATVGK2	16	1	1	3973	51	51	62.33
O08677	3	DAEEAATGEC(UniMod:4)TATVGK	0.533503341222747	0	FWMS20241351_04_H13	271855	DAEEAATGECTATVGK	DAEEAATGEC(UniMod:4)TATVGK3	16	1	1	3973	51	51	62.33
O08677	2	DAEEAATGEC(UniMod:4)TATVGKR	-0.70511471807129	1	FWMS20241351_04_H13	2715.64	DAEEAATGECTATVGKR	DAEEAATGEC(UniMod:4)TATVGKR2	17	1	1	3973	51	51	62.33
O08677	3	DAEEAATGEC(UniMod:4)TATVGKR	-1.85074260490753	1	FWMS20241351_04_H13	17677.6	DAEEAATGECTATVGKR	DAEEAATGEC(UniMod:4)TATVGKR3	17	1	1	3973	51	51	62.33
O08677	3	DAETEQGPTHGHGWLHEK	2.47720260365453	0	FWMS20241351_04_H13	5785340	DAETEQGPTHGHGWLHEK	DAETEQGPTHGHGWLHEK3	18	1	1	3973	51	51	62.33
O08677	4	DAETEQGPTHGHGWLHEK	-6.71371826424839	0	FWMS20241351_04_H13	5624630	DAETEQGPTHGHGWLHEK	DAETEQGPTHGHGWLHEK4	18	1	1	3973	51	51	62.33
P98203	2	DAEWTTVFK	-2.34961875686305	0	FWMS20241351_04_H13	122980	DAEWTTVFK	DAEWTTVFK2	9	1	1	43	1	1	0.94
P61939	3	DAFAESADFPGITEDSGLK	-0.317473452629138	0	FWMS20241351_04_H13	6768.37	DAFAESADFPGITEDSGLK	DAFAESADFPGITEDSGLK3	19	1	1	625	16	16	42.82
O88968	3	DAGDREYWQLLR	-0.988703761353003	1	FWMS20241351_04_H13	7756.97	DAGDREYWQLLR	DAGDREYWQLLR3	12	1	1	987	17	17	59.07
O89053	2	DAGPLLISLK	1.82356043795605	0	FWMS20241351_04_H13	2071.99	DAGPLLISLK	DAGPLLISLK2	10	1	1	314	11	11	27.55
P63017	2	DAGTIAGLNVLR	2.0094086980014	0	FWMS20241351_04_H13	5407.76	DAGTIAGLNVLR	DAGTIAGLNVLR2	12	1	1	870	21	14	42.57
P20029	2	DAGTIAGLNVMR	-2.19143969787273	0	FWMS20241351_04_H13	6465.79	DAGTIAGLNVMR	DAGTIAGLNVMR2	12	1	1	922	21	19	38.63
P23953	2	DAGVSTYM(UniMod:35)YEFR	-1.25537732986351	0	FWMS20241351_04_H13	7244.69	DAGVSTYMYEFR	DAGVSTYM(UniMod:35)YEFR2	12	1	1	1346	22	19	48.19
P62331	2	DAIILIFANK	0.3801649588595	0	FWMS20241351_04_H13	1656.91	DAIILIFANK	DAIILIFANK2	10	1	1	160	5	5	29.71
P24270	2	DAILFPSFIHSQK	0.926626760750088	0	FWMS20241351_04_H13	5049.66	DAILFPSFIHSQK	DAILFPSFIHSQK2	13	1	1	315	14	14	33.4
P24270	3	DAILFPSFIHSQK	3.56948984587542	0	FWMS20241351_04_H13	1465.26	DAILFPSFIHSQK	DAILFPSFIHSQK3	13	1	1	315	14	14	33.4
P03987	2	DALMISLTPK	-1.9911843102958	0	FWMS20241351_04_H13	434234	DALMISLTPK	DALMISLTPK2	10	1	1	959	14	14	51.76
P03987	2	DALM(UniMod:35)ISLTPK	1.60749085993643	0	FWMS20241351_04_H13	23277.6	DALMISLTPK	DALM(UniMod:35)ISLTPK2	10	1	1	959	14	14	51.76
Q99PL5	2	DALNQATSQVESK	0.275238201966624	0	FWMS20241351_04_H13	44982.7	DALNQATSQVESK	DALNQATSQVESK2	13	1	1	643	17	17	12.09
Q61730	2	DALPPQIYSPNDR	-0.816939545554225	0	FWMS20241351_04_H13	26648.6	DALPPQIYSPNDR	DALPPQIYSPNDR2	13	1	1	857	19	19	28.77
Q8VCS0	2	DALPSC(UniMod:4)AIR	1.87496478478882	0	FWMS20241351_04_H13	20119.8	DALPSCAIR	DALPSC(UniMod:4)AIR2	9	1	1	982	20	20	58.49
Q62189	2	DALQGFK	-1.18939610288119	0	FWMS20241351_04_H13	9552.68	DALQGFK	DALQGFK2	7	0	1	298	8	6	26.83
P09602	2	DANNPAENGDAK	4.29609793062914	0	FWMS20241351_04_H13	13694.4	DANNPAENGDAK	DANNPAENGDAK2	12	1	1	182	3	3	27.78
Q80YC5	2	DAPDGPTVVLTVDGR	0.589342594819131	0	FWMS20241351_04_H13	47770.4	DAPDGPTVVLTVDGR	DAPDGPTVVLTVDGR2	15	1	1	1344	19	19	41.54
P11276	2	DAPIVNR	2.42646815242983	0	FWMS20241351_04_H13	392691	DAPIVNR	DAPIVNR2	7	1	1	6597	104	104	54.3
Q91YD9	2	DAPNGPNLPMATVDIK	4.83807016860308	0	FWMS20241351_04_H13	3444.21	DAPNGPNLPMATVDIK	DAPNGPNLPMATVDIK2	16	1	1	364	11	11	32.53
P24270	2	DAQLFIQK	-1.76657748941413	0	FWMS20241351_04_H13	557.271	DAQLFIQK	DAQLFIQK2	8	1	1	315	14	14	33.4
P04186	2	DASEVVTPR	1.43470373810122	0	FWMS20241351_04_H13	43276.9	DASEVVTPR	DASEVVTPR2	9	1	1	2719	42	42	60.84
Q63880	2	DASINPPMC(UniMod:4)LQDVER	3.30355167281271	0	FWMS20241351_04_H13	1914.27	DASINPPMCLQDVER	DASINPPMC(UniMod:4)LQDVER2	15	1	1	456	12	8	29.6
P06683	2	DASVTASVNADGC(UniMod:4)IK	1.80386726316865	0	FWMS20241351_04_H13	2282.45	DASVTASVNADGCIK	DASVTASVNADGC(UniMod:4)IK2	15	1	1	2121	33	33	56.57
Q9JKR6	2	DAVIYPILVEFTR	1.40484382404022	0	FWMS20241351_04_H13	2224.36	DAVIYPILVEFTR	DAVIYPILVEFTR2	13	1	1	433	11	11	13.81
Q61838	2	DAVKEEDSLHWQR	-3.33886205982639	1	FWMS20241351_04_H13	4722.9	DAVKEEDSLHWQR	DAVKEEDSLHWQR2	13	1	1	7410	97	95	66.76
Q61838	3	DAVKEEDSLHWQR	3.41293149132271	1	FWMS20241351_04_H13	57788.2	DAVKEEDSLHWQR	DAVKEEDSLHWQR3	13	1	1	7410	97	95	66.76
Q61838	4	DAVKEEDSLHWQR	-1.83784838753765	1	FWMS20241351_04_H13	5631.13	DAVKEEDSLHWQR	DAVKEEDSLHWQR4	13	1	1	7410	97	95	66.76
Q61838	3	DAVKEEDSLHWQRPGDVQK	0.0425136140804079	2	FWMS20241351_04_H13	40388.6	DAVKEEDSLHWQRPGDVQK	DAVKEEDSLHWQRPGDVQK3	19	1	1	7410	97	95	66.76
Q61838	4	DAVKEEDSLHWQRPGDVQK	2.64433966557057	2	FWMS20241351_04_H13	71407.8	DAVKEEDSLHWQRPGDVQK	DAVKEEDSLHWQRPGDVQK4	19	1	1	7410	97	95	66.76
P61205	2	DAVLLVFANK	2.29857652885225	0	FWMS20241351_04_H13	20418.6	DAVLLVFANK	DAVLLVFANK2	10	0	1	402	8	0	57.46
P52480	2	DAVLNAWAEDVDLR	1.52893026134998	0	FWMS20241351_04_H13	5130.36	DAVLNAWAEDVDLR	DAVLNAWAEDVDLR2	14	1	1	2095	36	35	65.91
P62806	2	DAVTYTEHAK	0.781741662413998	0	FWMS20241351_04_H13	19462.8	DAVTYTEHAK	DAVTYTEHAK2	10	1	1	563	11	11	64.08
Q07968	2	DAYISETSIAGSVLR	3.58245766165511	0	FWMS20241351_04_H13	15965.4	DAYISETSIAGSVLR	DAYISETSIAGSVLR2	15	1	1	1187	30	30	48.13
Q8BND5	3	DC(UniMod:4)ADHFEQMAAASMHQVR	0.843925801849754	0	FWMS20241351_04_H13	14651.6	DCADHFEQMAAASMHQVR	DC(UniMod:4)ADHFEQMAAASMHQVR3	18	1	1	2085	35	35	50.4
Q8BND5	4	DC(UniMod:4)ADHFEQMAAASMHQVR	-0.694656451892787	0	FWMS20241351_04_H13	16894.3	DCADHFEQMAAASMHQVR	DC(UniMod:4)ADHFEQMAAASMHQVR4	18	1	1	2085	35	35	50.4
O08692	2	DC(UniMod:4)DFLEDGEER	0.218444208684116	0	FWMS20241351_04_H13	23115.9	DCDFLEDGEER	DC(UniMod:4)DFLEDGEER2	11	1	1	537	11	11	65.27
P01868	3	DC(UniMod:4)GC(UniMod:4)KPC(UniMod:4)IC(UniMod:4)TVPEVSSVFIFPPKPK	4.15010080302973	2	FWMS20241351_04_H13	6777.24	DCGCKPCICTVPEVSSVFIFPPKPK	DC(UniMod:4)GC(UniMod:4)KPC(UniMod:4)IC(UniMod:4)TVPEVSSVFIFPPKPK3	25	1	1	709	14	14	59.88
P01868	4	DC(UniMod:4)GC(UniMod:4)KPC(UniMod:4)IC(UniMod:4)TVPEVSSVFIFPPKPK	-0.93880188858015	2	FWMS20241351_04_H13	6162.11	DCGCKPCICTVPEVSSVFIFPPKPK	DC(UniMod:4)GC(UniMod:4)KPC(UniMod:4)IC(UniMod:4)TVPEVSSVFIFPPKPK4	25	1	1	709	14	14	59.88
Q07456	2	DC(UniMod:4)LQTC(UniMod:4)R	-0.403270442421914	0	FWMS20241351_04_H13	397702	DCLQTCR	DC(UniMod:4)LQTC(UniMod:4)R2	7	1	1	1083	17	17	61.03
Q61147	2	DC(UniMod:4)NKPSPEDNIQDR	0.336752037127738	1	FWMS20241351_04_H13	8706.18	DCNKPSPEDNIQDR	DC(UniMod:4)NKPSPEDNIQDR2	14	1	1	4245	66	66	65.5
Q61147	3	DC(UniMod:4)NKPSPEDNIQDR	-1.13668634201887	1	FWMS20241351_04_H13	22908.1	DCNKPSPEDNIQDR	DC(UniMod:4)NKPSPEDNIQDR3	14	1	1	4245	66	66	65.5
Q8VCM7	1	DC(UniMod:4)QEIANK	-4.5092746413492	0	FWMS20241351_04_H13	5986.46	DCQEIANK	DC(UniMod:4)QEIANK1	8	1	1	1531	31	31	65.14
Q8VCM7	2	DC(UniMod:4)QEIANK	-0.743362499615348	0	FWMS20241351_04_H13	109955	DCQEIANK	DC(UniMod:4)QEIANK2	8	1	1	1531	31	31	65.14
Q08879	2	DC(UniMod:4)SLPYTSESK	-2.14750085555552	0	FWMS20241351_04_H13	12968.7	DCSLPYTSESK	DC(UniMod:4)SLPYTSESK2	11	1	1	904	22	22	38.3
P35441	2	DC(UniMod:4)VGDVTENQVC(UniMod:4)NK	-2.66465702724541	0	FWMS20241351_04_H13	4901.44	DCVGDVTENQVCNK	DC(UniMod:4)VGDVTENQVC(UniMod:4)NK2	14	1	1	3887	58	56	55.98
Q8K426	2	DDC(UniMod:4)PSTVTK	0.482297173218757	0	FWMS20241351_04_H13	46922.4	DDCPSTVTK	DDC(UniMod:4)PSTVTK2	9	1	1	229	5	5	59.83
P35441	2	DDDYAGFVFGYQSSSR	2.25623810413642	0	FWMS20241351_04_H13	5286.1	DDDYAGFVFGYQSSSR	DDDYAGFVFGYQSSSR2	16	0	1	3887	58	56	55.98
P61255	2	DDEVQVVR	-2.41591698610933	0	FWMS20241351_04_H13	7507.55	DDEVQVVR	DDEVQVVR2	8	1	1	265	7	7	43.45
P70274	2	DDFLIYDR	-1.07205421149754	0	FWMS20241351_04_H13	86665.6	DDFLIYDR	DDFLIYDR2	8	1	1	995	13	13	36.32
P01027	1	DDGMLSK	0.72995223613185	0	FWMS20241351_04_H13	24026.3	DDGMLSK	DDGMLSK1	7	1	1	11164	137	137	82.26
P01027	2	DDGMLSK	1.21315081620122	0	FWMS20241351_04_H13	78368.5	DDGMLSK	DDGMLSK2	7	1	1	11164	137	137	82.26
P26039	2	DDILNGSHPVSFDK	1.43870763590142	0	FWMS20241351_04_H13	3963.65	DDILNGSHPVSFDK	DDILNGSHPVSFDK2	14	1	1	5094	102	91	52.03
P26039	3	DDILNGSHPVSFDK	-1.58618679091066	0	FWMS20241351_04_H13	5376.13	DDILNGSHPVSFDK	DDILNGSHPVSFDK3	14	1	1	5094	102	91	52.03
P32261	2	DDLYVSDAFHK	1.67871876310589	0	FWMS20241351_04_H13	26813.3	DDLYVSDAFHK	DDLYVSDAFHK2	11	1	1	2294	33	33	63.66
P32261	3	DDLYVSDAFHK	-0.531229623044839	0	FWMS20241351_04_H13	8003.13	DDLYVSDAFHK	DDLYVSDAFHK3	11	1	1	2294	33	33	63.66
P07724	3	DDNPSLPPFERPEAEAMC(UniMod:4)TSFK	-1.73677243878679	1	FWMS20241351_04_H13	1635550	DDNPSLPPFERPEAEAMCTSFK	DDNPSLPPFERPEAEAMC(UniMod:4)TSFK3	22	1	1	5141	69	69	83.88
P07724	3	DDNPSLPPFERPEAEAM(UniMod:35)C(UniMod:4)TSFK	-4.72219228188606	1	FWMS20241351_04_H13	56095.2	DDNPSLPPFERPEAEAMCTSFK	DDNPSLPPFERPEAEAM(UniMod:35)C(UniMod:4)TSFK3	22	1	1	5141	69	69	83.88
O89020	3	DDRPEGLSLR	1.55599742202281	1	FWMS20241351_04_H13	8097.14	DDRPEGLSLR	DDRPEGLSLR3	10	1	1	1660	32	32	54.61
P97372	2	DEAAYGALR	2.33950209840723	0	FWMS20241351_04_H13	1483.03	DEAAYGALR	DEAAYGALR2	9	1	1	186	6	6	35.15
Q61508	2	DEC(UniMod:4)FAHLAPYPNYDR	-2.75617792957632	0	FWMS20241351_04_H13	9160.62	DECFAHLAPYPNYDR	DEC(UniMod:4)FAHLAPYPNYDR2	15	1	1	1482	28	28	65.12
Q61508	3	DEC(UniMod:4)FAHLAPYPNYDR	1.59643268369962	0	FWMS20241351_04_H13	46818.6	DECFAHLAPYPNYDR	DEC(UniMod:4)FAHLAPYPNYDR3	15	1	1	1482	28	28	65.12
Q61508	3	DEC(UniMod:4)FAHLAPYPNYDRDILTLDLSR	-2.29812203919915	1	FWMS20241351_04_H13	4626.56	DECFAHLAPYPNYDRDILTLDLSR	DEC(UniMod:4)FAHLAPYPNYDRDILTLDLSR3	24	1	1	1482	28	28	65.12
Q61508	4	DEC(UniMod:4)FAHLAPYPNYDRDILTLDLSR	2.13047560926082	1	FWMS20241351_04_H13	7489.8	DECFAHLAPYPNYDRDILTLDLSR	DEC(UniMod:4)FAHLAPYPNYDRDILTLDLSR4	24	1	1	1482	28	28	65.12
P07759	2	DEELSC(UniMod:4)SVLELK	3.18153995932443	0	FWMS20241351_04_H13	38090.9	DEELSCSVLELK	DEELSC(UniMod:4)SVLELK2	12	0	1	958	17	11	48.09
Q9EPX2	2	DEGSYTC(UniMod:4)SAFR	-1.3705683053136	0	FWMS20241351_04_H13	26167.4	DEGSYTCSAFR	DEGSYTC(UniMod:4)SAFR2	11	1	1	1900	39	39	42.5
Q8K0D2	2	DEIPHNDIALLK	1.38758535078317	0	FWMS20241351_04_H13	957.79	DEIPHNDIALLK	DEIPHNDIALLK2	12	1	1	600	15	15	32.08
Q8K0D2	3	DEIPHNDIALLK	-3.30380186391006	0	FWMS20241351_04_H13	979.274	DEIPHNDIALLK	DEIPHNDIALLK3	12	1	1	600	15	15	32.08
P51410	3	DELILEGNDIELVSNSAALIQQATTVK	-0.146886286397321	0	FWMS20241351_04_H13	4538.95	DELILEGNDIELVSNSAALIQQATTVK	DELILEGNDIELVSNSAALIQQATTVK3	27	1	1	484	8	8	60.42
Q8C7G5	2	DELSAFIR	0.682754067284558	0	FWMS20241351_04_H13	122838	DELSAFIR	DELSAFIR2	8	1	1	1606	23	23	69.02
Q61147	4	DEVNWYVMGMGNEIDLHTVHFHGHSFQYK	-2.60426883354286	0	FWMS20241351_04_H13	13789.3	DEVNWYVMGMGNEIDLHTVHFHGHSFQYK	DEVNWYVMGMGNEIDLHTVHFHGHSFQYK4	29	1	1	4245	66	66	65.5
Q8CF98	2	DEVVNTLIADYVAK	-1.96937672340009	0	FWMS20241351_04_H13	848.482	DEVVNTLIADYVAK	DEVVNTLIADYVAK2	14	1	1	73	3	3	11.91
P97290	2	DFAC(UniMod:4)VHQALK	-1.00735879654385	0	FWMS20241351_04_H13	26947.9	DFACVHQALK	DFAC(UniMod:4)VHQALK2	10	1	1	1469	20	20	43.06
P97290	3	DFAC(UniMod:4)VHQALK	1.41665503898549	0	FWMS20241351_04_H13	49023.3	DFACVHQALK	DFAC(UniMod:4)VHQALK3	10	1	1	1469	20	20	43.06
B2RPV6	2	DFAFMQENQPTWK	-0.146695677331339	0	FWMS20241351_04_H13	38041.6	DFAFMQENQPTWK	DFAFMQENQPTWK2	13	1	1	1556	45	45	40.58
P70389	2	DFALQNPGVVPR	-0.210522834953904	0	FWMS20241351_04_H13	84632.3	DFALQNPGVVPR	DFALQNPGVVPR2	12	1	1	1611	21	21	59.87
Q00623	2	DFANVYVDAVK	-2.13764385054925	0	FWMS20241351_04_H13	24764800	DFANVYVDAVK	DFANVYVDAVK2	11	1	1	3539	37	37	68.18
Q00623	3	DFANVYVDAVK	3.2669057456842	0	FWMS20241351_04_H13	190106	DFANVYVDAVK	DFANVYVDAVK3	11	1	1	3539	37	37	68.18
Q921I1	3	DFASC(UniMod:4)HLAQAPNHVVVSR	0.196847383718699	0	FWMS20241351_04_H13	23972.4	DFASCHLAQAPNHVVVSR	DFASC(UniMod:4)HLAQAPNHVVVSR3	18	1	1	4158	57	56	87.52
Q921I1	4	DFASC(UniMod:4)HLAQAPNHVVVSR	-1.18713011849035	0	FWMS20241351_04_H13	13561.6	DFASCHLAQAPNHVVVSR	DFASC(UniMod:4)HLAQAPNHVVVSR4	18	1	1	4158	57	56	87.52
Q8K2F8	2	DFDFESANAQFNK	0.911500949602611	0	FWMS20241351_04_H13	5339.8	DFDFESANAQFNK	DFDFESANAQFNK2	13	1	1	90	3	3	7.14
P21180	2	DFDIFKK	2.24520967924738	1	FWMS20241351_04_H13	7928.6	DFDIFKK	DFDIFKK2	7	1	1	1309	33	33	48.29
P01027	2	DFDSVPPVVR	0.40698364826367	0	FWMS20241351_04_H13	4918930	DFDSVPPVVR	DFDSVPPVVR2	10	1	1	11164	137	137	82.26
Q61247	2	DFFHLDER	-1.5640174991463	0	FWMS20241351_04_H13	33599.4	DFFHLDER	DFFHLDER2	8	1	1	1189	17	17	34.01
O35350	2	DFFLANASR	-1.53381057595875	0	FWMS20241351_04_H13	241905	DFFLANASR	DFFLANASR2	9	1	1	2814	45	45	64.52
P97855	2	DFFQNFGNVVELR	-0.360322146520289	0	FWMS20241351_04_H13	7653.65	DFFQNFGNVVELR	DFFQNFGNVVELR2	13	1	1	496	11	10	33.55
Q8BH35	3	DFGTHFITEAVLGGIYEYTLIMNK	0.825534165357192	0	FWMS20241351_04_H13	6551.47	DFGTHFITEAVLGGIYEYTLIMNK	DFGTHFITEAVLGGIYEYTLIMNK3	24	1	1	1957	33	33	58.06
Q8BH35	3	DFGTHFITEAVLGGIYEYTLIM(UniMod:35)NK	0.932457317696624	0	FWMS20241351_04_H13	626.148	DFGTHFITEAVLGGIYEYTLIMNK	DFGTHFITEAVLGGIYEYTLIM(UniMod:35)NK3	24	1	1	1957	33	33	58.06
P04186	2	DFHINLFQVLPWLK	-0.759106469935502	0	FWMS20241351_04_H13	15156.1	DFHINLFQVLPWLK	DFHINLFQVLPWLK2	14	1	1	2719	42	42	60.84
P04186	3	DFHINLFQVLPWLK	0.41581201663455	0	FWMS20241351_04_H13	23531.1	DFHINLFQVLPWLK	DFHINLFQVLPWLK3	14	1	1	2719	42	42	60.84
P21180	2	DFHISLFR	-1.47693001040631	0	FWMS20241351_04_H13	13190.4	DFHISLFR	DFHISLFR2	8	1	1	1309	33	33	48.29
Q61805	2	DFLYLGANVQYMR	0.65974936283106	0	FWMS20241351_04_H13	44667.7	DFLYLGANVQYMR	DFLYLGANVQYMR2	13	1	1	1191	18	18	38.05
Q61805	2	DFLYLGANVQYM(UniMod:35)R	-1.83818922748412	0	FWMS20241351_04_H13	6600.32	DFLYLGANVQYMR	DFLYLGANVQYM(UniMod:35)R2	13	1	1	1191	18	18	38.05
P30412	2	DFMIQGGDFTAR	0.976087941324777	0	FWMS20241351_04_H13	13064.4	DFMIQGGDFTAR	DFMIQGGDFTAR2	12	1	1	210	4	4	22.17
P24369	2	DFMIQGGDFTR	-0.883650007147704	0	FWMS20241351_04_H13	47391.9	DFMIQGGDFTR	DFMIQGGDFTR2	11	1	1	942	13	13	56.48
P51410	2	DFNHINVELSLLGK	2.99197494572861	0	FWMS20241351_04_H13	2010.18	DFNHINVELSLLGK	DFNHINVELSLLGK2	14	1	1	484	8	8	60.42
P51410	3	DFNHINVELSLLGK	-0.427252166415141	0	FWMS20241351_04_H13	7816.34	DFNHINVELSLLGK	DFNHINVELSLLGK3	14	1	1	484	8	8	60.42
P00687	2	DFPGVPYSGFDFNDGK	-1.84962174920418	0	FWMS20241351_04_H13	4433.31	DFPGVPYSGFDFNDGK	DFPGVPYSGFDFNDGK2	16	1	1	469	16	11	44.62
Q9JK53	2	DFPNLAFIR	2.8349105366701	0	FWMS20241351_04_H13	19386.5	DFPNLAFIR	DFPNLAFIR2	9	1	1	756	15	15	39.68
Q921I1	2	DFQLFSSPLGK	-1.91794588227462	0	FWMS20241351_04_H13	574781	DFQLFSSPLGK	DFQLFSSPLGK2	11	1	1	4158	57	56	87.52
Q8BK48	2	DFRPPYVK	-1.02286379961938	1	FWMS20241351_04_H13	10005.4	DFRPPYVK	DFRPPYVK2	8	1	1	874	18	15	40.25
E9Q414	2	DFSIWEETGLK	-2.45322547701697	0	FWMS20241351_04_H13	96664.9	DFSIWEETGLK	DFSIWEETGLK2	11	1	1	22740	287	287	63.84
E9Q414	2	DFSIWEETGLKEFLK	0.324526201541464	1	FWMS20241351_04_H13	3500.22	DFSIWEETGLKEFLK	DFSIWEETGLKEFLK2	15	1	1	22740	287	287	63.84
Q64739	2	DFSLLTVVR	1.61950304826882	0	FWMS20241351_04_H13	8460.1	DFSLLTVVR	DFSLLTVVR2	9	1	1	261	7	7	4.61
P02088	2	DFTPAAQAAFQK	1.88092987650565	0	FWMS20241351_04_H13	328008	DFTPAAQAAFQK	DFTPAAQAAFQK2	12	0	1	1070	11	6	66.67
O55070	2	DFVIVPLHTTPETSVK	1.3252722884312	0	FWMS20241351_04_H13	5524.69	DFVIVPLHTTPETSVK	DFVIVPLHTTPETSVK2	16	1	1	37	3	3	12.26
Q00623	2	DFWDNLEK	1.54295871836706	0	FWMS20241351_04_H13	183228	DFWDNLEK	DFWDNLEK2	8	1	1	3539	37	37	68.18
Q00623	2	DFWDNLEKETDWVR	1.44663472534111	1	FWMS20241351_04_H13	46804.9	DFWDNLEKETDWVR	DFWDNLEKETDWVR2	14	1	1	3539	37	37	68.18
Q00623	3	DFWDNLEKETDWVR	3.13624454869563	1	FWMS20241351_04_H13	148084	DFWDNLEKETDWVR	DFWDNLEKETDWVR3	14	1	1	3539	37	37	68.18
Q2VPD4	1	DGAFVTLK	-1.39141934816619	0	FWMS20241351_04_H13	5199.57	DGAFVTLK	DGAFVTLK1	8	1	1	28	1	1	1.38
O08529	2	DGDFC(UniMod:4)IR	0.110466206627897	0	FWMS20241351_04_H13	74448.7	DGDFCIR	DGDFC(UniMod:4)IR2	7	1	1	2621	39	39	64
O08529	3	DGELLFVHSAEGSEFWSALLEK	1.22605611700551	0	FWMS20241351_04_H13	34665.4	DGELLFVHSAEGSEFWSALLEK	DGELLFVHSAEGSEFWSALLEK3	22	1	1	2621	39	39	64
Q5FW60	2	DGETFQLMELYGR	2.06536727208763	0	FWMS20241351_04_H13	2746.11	DGETFQLMELYGR	DGETFQLMELYGR2	13	1	1	299	6	6	46.96
P11589	2	DGETFQLMGLYGR	-1.8855977441011	0	FWMS20241351_04_H13	5355.23	DGETFQLMGLYGR	DGETFQLMGLYGR2	13	0	1	305	6	1	41.67
P01872	1	DGFSGPAPR	0.887657576013645	0	FWMS20241351_04_H13	45542.1	DGFSGPAPR	DGFSGPAPR1	9	1	1	2624	29	29	62.78
P01872	2	DGFSGPAPR	1.15814865747283	0	FWMS20241351_04_H13	1437910	DGFSGPAPR	DGFSGPAPR2	9	1	1	2624	29	29	62.78
Q921I1	1	DGGGDVAFVK	-0.280187192266101	0	FWMS20241351_04_H13	35591.3	DGGGDVAFVK	DGGGDVAFVK1	10	1	1	4158	57	56	87.52
Q921I1	2	DGGGDVAFVK	-2.5756148761963	0	FWMS20241351_04_H13	360713	DGGGDVAFVK	DGGGDVAFVK2	10	1	1	4158	57	56	87.52
Q921I1	3	DGGGDVAFVKHTTIFEVLPEK	-0.99761829885412	1	FWMS20241351_04_H13	1867.31	DGGGDVAFVKHTTIFEVLPEK	DGGGDVAFVKHTTIFEVLPEK3	21	1	1	4158	57	56	87.52
Q921I1	4	DGGGDVAFVKHTTIFEVLPEK	2.41157867501184	1	FWMS20241351_04_H13	5770.85	DGGGDVAFVKHTTIFEVLPEK	DGGGDVAFVKHTTIFEVLPEK4	21	1	1	4158	57	56	87.52
P13020	2	DGGQTAPASIR	1.22025413894291	0	FWMS20241351_04_H13	224012	DGGQTAPASIR	DGGQTAPASIR2	11	1	1	3159	40	40	54.23
Q62009	2	DGHFTLFAPTNEAFEK	3.72089825588178	0	FWMS20241351_04_H13	4253.03	DGHFTLFAPTNEAFEK	DGHFTLFAPTNEAFEK2	16	1	1	1365	29	29	49.4
Q7TSU7	2	DGLALGGER	2.78681333678389	0	FWMS20241351_04_H13	49142.6	DGLALGGER	DGLALGGER2	9	1	1	47	1	1	1.29
Q99LX0	2	DGLILTSR	-0.480425743077727	0	FWMS20241351_04_H13	2292.42	DGLILTSR	DGLILTSR2	8	1	1	101	4	4	23.28
Q99LJ1	2	DGLIVPIFQER	-2.31739621286241	0	FWMS20241351_04_H13	2671.48	DGLIVPIFQER	DGLIVPIFQER2	11	1	1	60	3	3	8.63
O08832	3	DGLPVPVNIIWHFK	1.95666224586907	0	FWMS20241351_04_H13	2602.31	DGLPVPVNIIWHFK	DGLPVPVNIIWHFK3	14	1	1	17	1	1	2.42
E9Q414	2	DGLSTSATTNLK	1.27275169079614	0	FWMS20241351_04_H13	133371	DGLSTSATTNLK	DGLSTSATTNLK2	12	1	1	22740	287	287	63.84
Q8K426	3	DGNTC(UniMod:4)HC(UniMod:4)QC(UniMod:4)STMDWATAR	-0.50401650746147	0	FWMS20241351_04_H13	2097.89	DGNTCHCQCSTMDWATAR	DGNTC(UniMod:4)HC(UniMod:4)QC(UniMod:4)STMDWATAR3	18	1	1	229	5	5	59.83
Q8BK67	2	DGQILPVPNVVVR	1.77460622979616	0	FWMS20241351_04_H13	3995.12	DGQILPVPNVVVR	DGQILPVPNVVVR2	13	1	1	191	7	7	17.88
Q9EPX2	2	DGQLVSSPR	3.25061932832109	0	FWMS20241351_04_H13	77121.7	DGQLVSSPR	DGQLVSSPR2	9	1	1	1900	39	39	42.5
P10126	3	DGSASGTTLLEALDC(UniMod:4)ILPPTR	1.7949479060418	0	FWMS20241351_04_H13	2481.96	DGSASGTTLLEALDCILPPTR	DGSASGTTLLEALDC(UniMod:4)ILPPTR3	21	1	1	1887	23	13	50.65
P10126	3	DGSASGTTLLEALDC(UniMod:4)ILPPTRPTDK	0.691308200480042	1	FWMS20241351_04_H13	12239.8	DGSASGTTLLEALDCILPPTRPTDK	DGSASGTTLLEALDC(UniMod:4)ILPPTRPTDK3	25	1	1	1887	23	13	50.65
P10126	4	DGSASGTTLLEALDC(UniMod:4)ILPPTRPTDKPLR	1.29497314483867	2	FWMS20241351_04_H13	139574	DGSASGTTLLEALDCILPPTRPTDKPLR	DGSASGTTLLEALDC(UniMod:4)ILPPTRPTDKPLR4	28	1	1	1887	23	13	50.65
Q61129	2	DGSIDAC(UniMod:4)K	-3.33687605185188	0	FWMS20241351_04_H13	24421.5	DGSIDACK	DGSIDAC(UniMod:4)K2	8	1	1	1807	33	33	62.52
P28665	2	DGSYSAFGDQNGER	-3.83740677166918	0	FWMS20241351_04_H13	83557.1	DGSYSAFGDQNGER	DGSYSAFGDQNGER2	14	0	1	9457	94	56	63.62
Q6PDM2	2	DGTGVVEFVR	1.44650867485716	0	FWMS20241351_04_H13	979.75	DGTGVVEFVR	DGTGVVEFVR2	10	1	1	57	2	2	8.87
Q01339	2	DGTIEIPSC(UniMod:4)FK	-0.241132021225958	0	FWMS20241351_04_H13	85839	DGTIEIPSCFK	DGTIEIPSC(UniMod:4)FK2	11	1	1	1370	25	25	63.19
P08228	2	DGVANVSIEDR	-2.24593239048878	0	FWMS20241351_04_H13	4172.96	DGVANVSIEDR	DGVANVSIEDR2	11	1	1	25	2	2	16.23
P62830	3	DGVFLYFEDNAGVIVNNK	0.887072431779516	0	FWMS20241351_04_H13	2255.06	DGVFLYFEDNAGVIVNNK	DGVFLYFEDNAGVIVNNK3	18	1	1	454	8	8	68.57
Q9JKB3	2	DGVPEGTQLQAHR	-2.52391692569418	0	FWMS20241351_04_H13	3719.51	DGVPEGTQLQAHR	DGVPEGTQLQAHR2	13	1	1	192	6	3	21.88
Q91X72	4	DGWHSWPIAHHWPQGPSTVDAAFSWDDK	0.297949483728135	0	FWMS20241351_04_H13	88579.9	DGWHSWPIAHHWPQGPSTVDAAFSWDDK	DGWHSWPIAHHWPQGPSTVDAAFSWDDK4	28	1	1	2486	36	36	66.3
Q61656	2	DGWPAMGIHGDK	-2.14899811192676	0	FWMS20241351_04_H13	2445.52	DGWPAMGIHGDK	DGWPAMGIHGDK2	12	1	1	382	13	9	24.43
Q9QXC1	2	DGYMLSLNR	0.444059405507811	0	FWMS20241351_04_H13	307754	DGYMLSLNR	DGYMLSLNR2	9	1	1	997	18	18	59.54
Q9QXC1	2	DGYM(UniMod:35)LSLNR	0.574485761603789	0	FWMS20241351_04_H13	12377	DGYMLSLNR	DGYM(UniMod:35)LSLNR2	9	1	1	997	18	18	59.54
P01029	2	DHAVDLIQK	-5.41867084351583	0	FWMS20241351_04_H13	279550	DHAVDLIQK	DHAVDLIQK2	9	1	1	5061	76	76	54.95
Q61114	3	DHDATAILQELPLLR	0.130078816372493	0	FWMS20241351_04_H13	1834.51	DHDATAILQELPLLR	DHDATAILQELPLLR3	15	1	1	299	13	13	31.65
Q9JHH6	2	DHEELSLVASEAVR	-0.302299700408241	0	FWMS20241351_04_H13	5583.13	DHEELSLVASEAVR	DHEELSLVASEAVR2	14	1	1	1075	16	16	41.23
Q9JHH6	3	DHEELSLVASEAVR	-0.914848750809809	0	FWMS20241351_04_H13	11265.7	DHEELSLVASEAVR	DHEELSLVASEAVR3	14	1	1	1075	16	16	41.23
Q61838	3	DHENC(UniMod:4)ISGEDITHNGIVYTPK	-2.90166428973254	0	FWMS20241351_04_H13	167677	DHENCISGEDITHNGIVYTPK	DHENC(UniMod:4)ISGEDITHNGIVYTPK3	21	1	1	7410	97	95	66.76
Q61838	4	DHENC(UniMod:4)ISGEDITHNGIVYTPK	0.637889009670188	0	FWMS20241351_04_H13	213325	DHENCISGEDITHNGIVYTPK	DHENC(UniMod:4)ISGEDITHNGIVYTPK4	21	1	1	7410	97	95	66.76
P16301	3	DHFIDGFISLGAPWGGSIK	-0.529859425020193	0	FWMS20241351_04_H13	16374.2	DHFIDGFISLGAPWGGSIK	DHFIDGFISLGAPWGGSIK3	19	1	1	899	14	14	42.01
E9Q414	2	DHFQDTLEDVR	1.82418621566172	0	FWMS20241351_04_H13	27158.8	DHFQDTLEDVR	DHFQDTLEDVR2	11	1	1	22740	287	287	63.84
E9Q414	3	DHFQDTLEDVR	1.47732400901264	0	FWMS20241351_04_H13	10797.1	DHFQDTLEDVR	DHFQDTLEDVR3	11	1	1	22740	287	287	63.84
E9Q414	3	DHFQDTLEDVRDR	0.225926021900236	1	FWMS20241351_04_H13	7666.49	DHFQDTLEDVRDR	DHFQDTLEDVRDR3	13	1	1	22740	287	287	63.84
E9Q414	2	DHFSLQAQYR	0.593848755155873	0	FWMS20241351_04_H13	592162	DHFSLQAQYR	DHFSLQAQYR2	10	1	1	22740	287	287	63.84
E9Q414	3	DHFSLQAQYR	-4.96086194548935	0	FWMS20241351_04_H13	180620	DHFSLQAQYR	DHFSLQAQYR3	10	1	1	22740	287	287	63.84
Q9ESB3	2	DHHHTHK	-0.547744944014061	0	FWMS20241351_04_H13	18398.9	DHHHTHK	DHHHTHK2	7	1	1	3742	41	41	57.9
Q61704	2	DHLVQATPANLK	1.32501335578364	0	FWMS20241351_04_H13	300775	DHLVQATPANLK	DHLVQATPANLK2	12	1	1	2174	34	34	50.06
Q61704	3	DHLVQATPANLK	-2.35395276326516	0	FWMS20241351_04_H13	133524	DHLVQATPANLK	DHLVQATPANLK3	12	1	1	2174	34	34	50.06
Q9CYN9	3	DHSPDLYSLELAGLDELGK	-0.715503228812123	0	FWMS20241351_04_H13	1474.73	DHSPDLYSLELAGLDELGK	DHSPDLYSLELAGLDELGK3	19	1	1	349	11	11	33.43
P01027	2	DHVLGLAR	-1.52951481150022	0	FWMS20241351_04_H13	617725	DHVLGLAR	DHVLGLAR2	8	1	1	11164	137	137	82.26
P33587	2	DHWELDLDIK	-3.85367304555523	0	FWMS20241351_04_H13	3601.03	DHWELDLDIK	DHWELDLDIK2	10	1	1	732	15	15	38.48
Q64253	3	DHYC(UniMod:4)ITLSAAAGFGNVNLGYTLNK	-0.194487650418919	0	FWMS20241351_04_H13	2154.77	DHYCITLSAAAGFGNVNLGYTLNK	DHYC(UniMod:4)ITLSAAAGFGNVNLGYTLNK3	24	1	1	127	2	2	27.94
O88783	2	DIASGLIGLLLIC(UniMod:4)K	1.93615162908951	0	FWMS20241351_04_H13	6453.38	DIASGLIGLLLICK	DIASGLIGLLLIC(UniMod:4)K2	14	1	1	4152	76	76	39.9
O88783	3	DIASGLIGLLLIC(UniMod:4)K	-1.53005927759993	0	FWMS20241351_04_H13	1166.27	DIASGLIGLLLICK	DIASGLIGLLLIC(UniMod:4)K3	14	1	1	4152	76	76	39.9
Q61147	2	DIASGLIGPLILC(UniMod:4)K	-0.28562107703583	0	FWMS20241351_04_H13	84817.8	DIASGLIGPLILCK	DIASGLIGPLILC(UniMod:4)K2	14	1	1	4245	66	66	65.5
Q61147	3	DIASGLIGPLILC(UniMod:4)K	-1.39562750288383	0	FWMS20241351_04_H13	7606.52	DIASGLIGPLILCK	DIASGLIGPLILC(UniMod:4)K3	14	1	1	4245	66	66	65.5
P41317	2	DIAYLGITDVR	-2.09393597933262	0	FWMS20241351_04_H13	28670.6	DIAYLGITDVR	DIAYLGITDVR2	11	1	1	555	10	10	45.08
P01027	2	DIC(UniMod:4)EGQVNSLPGSINK	-3.76435208894657	0	FWMS20241351_04_H13	686887	DICEGQVNSLPGSINK	DIC(UniMod:4)EGQVNSLPGSINK2	16	1	1	11164	137	137	82.26
P01027	3	DIC(UniMod:4)EGQVNSLPGSINK	1.25207462176788	0	FWMS20241351_04_H13	58158.1	DICEGQVNSLPGSINK	DIC(UniMod:4)EGQVNSLPGSINK3	16	1	1	11164	137	137	82.26
P63101	2	DIC(UniMod:4)NDVLSLLEK	3.4296566590208	0	FWMS20241351_04_H13	3777.09	DICNDVLSLLEK	DIC(UniMod:4)NDVLSLLEK2	12	1	1	324	8	5	39.18
Q9EPX2	2	DIC(UniMod:4)VDGVC(UniMod:4)R	0.576056283169137	0	FWMS20241351_04_H13	18939.5	DICVDGVCR	DIC(UniMod:4)VDGVC(UniMod:4)R2	9	1	1	1900	39	39	42.5
Q8BPB5	2	DIDEC(UniMod:4)DIVPDAC(UniMod:4)K	0.833781025546263	0	FWMS20241351_04_H13	7924.13	DIDECDIVPDACK	DIDEC(UniMod:4)DIVPDAC(UniMod:4)K2	13	1	1	671	20	20	58.01
Q8VEK3	2	DIDIHEVR	1.85814420527875	0	FWMS20241351_04_H13	6418.19	DIDIHEVR	DIDIHEVR2	8	1	1	719	15	15	23.88
Q91Y47	3	DIFPNTVLADLNIDSVVAPDAFVC(UniMod:4)R	1.62217418999107	0	FWMS20241351_04_H13	1768520	DIFPNTVLADLNIDSVVAPDAFVCR	DIFPNTVLADLNIDSVVAPDAFVC(UniMod:4)R3	25	1	1	3208	37	36	69.87
Q91Y47	4	DIFPNTVLADLNIDSVVAPDAFVC(UniMod:4)R	-0.696117718367329	0	FWMS20241351_04_H13	32614.3	DIFPNTVLADLNIDSVVAPDAFVCR	DIFPNTVLADLNIDSVVAPDAFVC(UniMod:4)R4	25	1	1	3208	37	36	69.87
Q61147	2	DIFTGLIGPMK	3.21257492492221	0	FWMS20241351_04_H13	514629	DIFTGLIGPMK	DIFTGLIGPMK2	11	1	1	4245	66	66	65.5
Q61147	2	DIFTGLIGPM(UniMod:35)K	1.17288445225318	0	FWMS20241351_04_H13	19805.1	DIFTGLIGPMK	DIFTGLIGPM(UniMod:35)K2	11	1	1	4245	66	66	65.5
Q91ZX7	1	DIFVTSK	0.927800403846059	0	FWMS20241351_04_H13	1432.18	DIFVTSK	DIFVTSK1	7	1	1	988	39	39	10.5
P27656	2	DIGELILLK	3.61375330296058	0	FWMS20241351_04_H13	6236.52	DIGELILLK	DIGELILLK2	9	1	1	676	14	14	39.8
P62274	2	DIGFIKLD	-1.43794477023792	1	FWMS20241351_04_H13	1117.41	DIGFIKLD	DIGFIKLD2	8	1	1	94	3	3	28.57
O88783	2	DIHSGLIGPLLIC(UniMod:4)R	1.01358842860459	0	FWMS20241351_04_H13	4930.62	DIHSGLIGPLLICR	DIHSGLIGPLLIC(UniMod:4)R2	14	1	1	4152	76	76	39.9
O88783	3	DIHSGLIGPLLIC(UniMod:4)R	0.931423453086677	0	FWMS20241351_04_H13	17237.8	DIHSGLIGPLLICR	DIHSGLIGPLLIC(UniMod:4)R3	14	1	1	4152	76	76	39.9
O88783	4	DIHVVHFHGQTLLDNR	-2.92431266559661	0	FWMS20241351_04_H13	3289.92	DIHVVHFHGQTLLDNR	DIHVVHFHGQTLLDNR4	16	1	1	4152	76	76	39.9
P07356	2	DIISDTSGDFR	0.96667362605203	0	FWMS20241351_04_H13	7502.38	DIISDTSGDFR	DIISDTSGDFR2	11	1	1	277	12	12	48.67
E9Q414	2	DIKVDGQFR	-0.0105227337959722	1	FWMS20241351_04_H13	61524.4	DIKVDGQFR	DIKVDGQFR2	9	1	1	22740	287	287	63.84
P14131	2	DILIQYDR	-0.298500200383978	0	FWMS20241351_04_H13	5325.5	DILIQYDR	DILIQYDR2	8	1	1	363	8	8	47.95
Q8C1C1	2	DILNAFK	0.27430300617984	0	FWMS20241351_04_H13	6248.51	DILNAFK	DILNAFK2	7	1	1	267	7	7	17.05
Q03734	2	DILPELGIK	3.79959452032168	0	FWMS20241351_04_H13	65835	DILPELGIK	DILPELGIK2	9	1	1	419	9	8	27.75
P01027	4	DILSSNNQHGILPLSWNIPELVNMGQWK	-4.35208441755278	0	FWMS20241351_04_H13	15090.4	DILSSNNQHGILPLSWNIPELVNMGQWK	DILSSNNQHGILPLSWNIPELVNMGQWK4	28	1	1	11164	137	137	82.26
P01027	4	DILSSNNQHGILPLSWNIPELVNM(UniMod:35)GQWK	0.144646404422364	0	FWMS20241351_04_H13	2467.44	DILSSNNQHGILPLSWNIPELVNMGQWK	DILSSNNQHGILPLSWNIPELVNM(UniMod:35)GQWK4	28	1	1	11164	137	137	82.26
Q61508	2	DILTLDLSR	0.31628638295269	0	FWMS20241351_04_H13	88053.5	DILTLDLSR	DILTLDLSR2	9	1	1	1482	28	28	65.12
P51910	2	DILTSNGIDIEK	-3.65473025098181	0	FWMS20241351_04_H13	67379.5	DILTSNGIDIEK	DILTSNGIDIEK2	12	1	1	462	7	7	37.57
P62754	2	DIPGLTDTTVPR	-0.285134135129737	0	FWMS20241351_04_H13	36474.2	DIPGLTDTTVPR	DIPGLTDTTVPR2	12	1	1	170	4	4	22.49
Q8BH35	1	DIPIDGK	1.5541302815355	0	FWMS20241351_04_H13	22038.1	DIPIDGK	DIPIDGK1	7	1	1	1957	33	33	58.06
O08677	2	DIPVDSPELK	0.0927815120516364	0	FWMS20241351_04_H13	27225500	DIPVDSPELK	DIPVDSPELK2	10	1	1	3973	51	51	62.33
P32261	2	DIPVNPLC(UniMod:4)IYR	-1.20360815863541	0	FWMS20241351_04_H13	979278	DIPVNPLCIYR	DIPVNPLC(UniMod:4)IYR2	11	1	1	2294	33	33	63.66
P32261	3	DIPVNPLC(UniMod:4)IYR	-0.509247012068674	0	FWMS20241351_04_H13	11672.6	DIPVNPLCIYR	DIPVNPLC(UniMod:4)IYR3	11	1	1	2294	33	33	63.66
P29533	2	DIQLTVFPSK	1.53113296264007	0	FWMS20241351_04_H13	4010.26	DIQLTVFPSK	DIQLTVFPSK2	10	1	1	1217	27	27	43.44
Q9EQP2	2	DIQSLPQK	0.0795883211566554	0	FWMS20241351_04_H13	3914.59	DIQSLPQK	DIQSLPQK2	8	1	1	1052	24	19	48.06
P62855	2	DISEASVFDAYVLPK	0.733441488208659	0	FWMS20241351_04_H13	27714.7	DISEASVFDAYVLPK	DISEASVFDAYVLPK2	15	1	1	146	3	3	31.3
P70389	2	DISETLFVHC(UniMod:4)	1.00697824582061	0	FWMS20241351_04_H13	8470.68	DISETLFVHC	DISETLFVHC(UniMod:4)2	10	1	1	1611	21	21	59.87
Q91Y47	3	DISFQGGDLSTVFTPSATYC(UniMod:4)R	-1.84075771682551	0	FWMS20241351_04_H13	1532330	DISFQGGDLSTVFTPSATYCR	DISFQGGDLSTVFTPSATYC(UniMod:4)R3	21	1	1	3208	37	36	69.87
Q61646	2	DITPTLTLYVGK	1.94733080090231	0	FWMS20241351_04_H13	3768850	DITPTLTLYVGK	DITPTLTLYVGK2	12	1	1	1709	24	24	56.48
Q61646	3	DITPTLTLYVGK	0.828765758068714	0	FWMS20241351_04_H13	21021.3	DITPTLTLYVGK	DITPTLTLYVGK3	12	1	1	1709	24	24	56.48
P10107	2	DITSDTSGDFR	2.38265722149201	0	FWMS20241351_04_H13	13950.5	DITSDTSGDFR	DITSDTSGDFR2	11	1	1	131	8	8	27.46
Q8BT60	2	DIVQFVPFR	0.638307450021041	0	FWMS20241351_04_H13	2959.25	DIVQFVPFR	DIVQFVPFR2	9	0	1	24	3	2	6.38
Q07235	2	DIVTVANAVFLR	-2.80826783609533	0	FWMS20241351_04_H13	32405.8	DIVTVANAVFLR	DIVTVANAVFLR2	12	1	1	1684	22	22	58.69
Q07235	3	DIVTVANAVFLR	1.12018363721651	0	FWMS20241351_04_H13	205.542	DIVTVANAVFLR	DIVTVANAVFLR3	12	1	1	1684	22	22	58.69
A6X935	2	DIVWEPPVEPDNTK	-0.265285894831012	0	FWMS20241351_04_H13	637319	DIVWEPPVEPDNTK	DIVWEPPVEPDNTK2	14	1	1	4678	55	55	61.25
A6X935	2	DIVWEPPVEPDNTKR	0.23320579917167	1	FWMS20241351_04_H13	413334	DIVWEPPVEPDNTKR	DIVWEPPVEPDNTKR2	15	1	1	4678	55	55	61.25
A6X935	3	DIVWEPPVEPDNTKR	-0.470488252356094	1	FWMS20241351_04_H13	727339	DIVWEPPVEPDNTKR	DIVWEPPVEPDNTKR3	15	1	1	4678	55	55	61.25
Q60759	3	DIVYEMGELGVLGPTIK	-2.29282790653285	0	FWMS20241351_04_H13	707.323	DIVYEMGELGVLGPTIK	DIVYEMGELGVLGPTIK3	17	1	1	422	16	16	49.09
Q9DBD0	2	DKADFVR	-0.512429509618353	1	FWMS20241351_04_H13	11857.6	DKADFVR	DKADFVR2	7	1	1	2350	41	41	57.14
P01749	2	DKATLTVDK	-1.01440534785007	1	FWMS20241351_04_H13	11631.6	DKATLTVDK	DKATLTVDK2	9	1	1	139	4	4	62.39
O35350	2	DKELGLGR	-0.0292911241330193	1	FWMS20241351_04_H13	14531.1	DKELGLGR	DKELGLGR2	8	1	1	2814	45	45	64.52
Q61703	2	DKHADPDFTK	-0.854523533622952	1	FWMS20241351_04_H13	744.137	DKHADPDFTK	DKHADPDFTK2	10	1	1	2443	36	36	44.71
Q61703	3	DKHADPDFTK	-1.53638036973094	1	FWMS20241351_04_H13	26800	DKHADPDFTK	DKHADPDFTK3	10	1	1	2443	36	36	44.71
E9Q414	2	DKIGVELSGR	0.512586592828841	1	FWMS20241351_04_H13	137430	DKIGVELSGR	DKIGVELSGR2	10	1	1	22740	287	287	63.84
Q61702	3	DKLC(UniMod:4)DLLVANNYFTHFFAPK	-1.85064665002067	1	FWMS20241351_04_H13	8378.75	DKLCDLLVANNYFTHFFAPK	DKLC(UniMod:4)DLLVANNYFTHFFAPK3	20	1	1	2512	42	42	51.6
Q61702	4	DKLC(UniMod:4)DLLVANNYFTHFFAPK	-5.50546949979894	1	FWMS20241351_04_H13	1489.01	DKLCDLLVANNYFTHFFAPK	DKLC(UniMod:4)DLLVANNYFTHFFAPK4	20	1	1	2512	42	42	51.6
P62852	2	DKLNNLVLFDK	0.939729363270239	1	FWMS20241351_04_H13	1023.09	DKLNNLVLFDK	DKLNNLVLFDK2	11	1	1	282	6	6	38.4
P62852	3	DKLNNLVLFDK	-3.06746357294093	1	FWMS20241351_04_H13	1393.69	DKLNNLVLFDK	DKLNNLVLFDK3	11	1	1	282	6	6	38.4
P24369	3	DKPLKDVIIVDSGK	3.25472388024379	2	FWMS20241351_04_H13	5553.77	DKPLKDVIIVDSGK	DKPLKDVIIVDSGK3	14	1	1	942	13	13	56.48
P33434	3	DKPTGPLLVATFWPELPEK	-1.54413829232057	1	FWMS20241351_04_H13	1280.28	DKPTGPLLVATFWPELPEK	DKPTGPLLVATFWPELPEK3	19	1	1	239	13	13	24.92
P14847	2	DKQYTFGVGGAEVR	3.38104608614681	1	FWMS20241351_04_H13	2139.56	DKQYTFGVGGAEVR	DKQYTFGVGGAEVR2	14	1	1	344	9	9	39.56
P14847	3	DKQYTFGVGGAEVR	-4.89206057871333	1	FWMS20241351_04_H13	12229.3	DKQYTFGVGGAEVR	DKQYTFGVGGAEVR3	14	1	1	344	9	9	39.56
P21614	2	DKVC(UniMod:4)NELAMLGK	0.514841221654485	1	FWMS20241351_04_H13	6529.58	DKVCNELAMLGK	DKVC(UniMod:4)NELAMLGK2	12	1	1	1786	30	30	72.27
P21614	3	DKVC(UniMod:4)NELAMLGK	-1.58474788294248	1	FWMS20241351_04_H13	3650.94	DKVCNELAMLGK	DKVC(UniMod:4)NELAMLGK3	12	1	1	1786	30	30	72.27
P18761	2	DKVTLSK	0.638008433214981	1	FWMS20241351_04_H13	6085.17	DKVTLSK	DKVTLSK2	7	1	1	818	15	15	53
P20918	2	DKYILQGVTSWGLGC(UniMod:4)AR	1.17934078686223	1	FWMS20241351_04_H13	8786.63	DKYILQGVTSWGLGCAR	DKYILQGVTSWGLGC(UniMod:4)AR2	17	1	1	4265	55	55	70.07
P20918	3	DKYILQGVTSWGLGC(UniMod:4)AR	-3.96797597101652	1	FWMS20241351_04_H13	51180.2	DKYILQGVTSWGLGCAR	DKYILQGVTSWGLGC(UniMod:4)AR3	17	1	1	4265	55	55	70.07
P61979	1	DLAGSIIGK	0.348235903773136	0	FWMS20241351_04_H13	8598.69	DLAGSIIGK	DLAGSIIGK1	9	1	1	1154	18	18	44.28
P61979	2	DLAGSIIGK	-0.0912625592149976	0	FWMS20241351_04_H13	143513	DLAGSIIGK	DLAGSIIGK2	9	1	1	1154	18	18	44.28
O08709	2	DLAILLGMLDPVEK	0.882010097338438	0	FWMS20241351_04_H13	2085.51	DLAILLGMLDPVEK	DLAILLGMLDPVEK2	14	1	1	123	7	7	44.2
Q80UM7	2	DLALPTLLNPK	-1.72454407061475	0	FWMS20241351_04_H13	2337.46	DLALPTLLNPK	DLALPTLLNPK2	11	1	1	50	2	2	2.76
Q06770	2	DLAPTNVDFAFNLYK	0.879177451928694	0	FWMS20241351_04_H13	22058.1	DLAPTNVDFAFNLYK	DLAPTNVDFAFNLYK2	15	1	1	881	17	17	48.61
Q08761	3	DLDEC(UniMod:4)ALKPSVC(UniMod:4)GTAVC(UniMod:4)K	-2.05679327059456	1	FWMS20241351_04_H13	7397.4	DLDECALKPSVCGTAVCK	DLDEC(UniMod:4)ALKPSVC(UniMod:4)GTAVC(UniMod:4)K3	18	1	1	942	21	21	30.07
O08742	2	DLDQNLFQQLR	-1.61532881676624	0	FWMS20241351_04_H13	5919.62	DLDQNLFQQLR	DLDQNLFQQLR2	11	1	1	418	10	10	23.63
E9Q414	2	DLDVVNIPLAR	2.54755459605465	0	FWMS20241351_04_H13	676867	DLDVVNIPLAR	DLDVVNIPLAR2	11	1	1	22740	287	287	63.84
E9Q414	3	DLDVVNIPLAR	1.69564251225331	0	FWMS20241351_04_H13	9471.98	DLDVVNIPLAR	DLDVVNIPLAR3	11	1	1	22740	287	287	63.84
O35350	1	DLEAITFK	-1.16761721683104	0	FWMS20241351_04_H13	11949.9	DLEAITFK	DLEAITFK1	8	1	1	2814	45	45	64.52
O35350	2	DLEAITFK	-4.7309438941441	0	FWMS20241351_04_H13	183215	DLEAITFK	DLEAITFK2	8	1	1	2814	45	45	64.52
Q61730	2	DLEEPINFR	1.78357340164761	0	FWMS20241351_04_H13	27313.6	DLEEPINFR	DLEEPINFR2	9	1	1	857	19	19	28.77
Q00623	2	DLEEVKQK	-0.533991517205097	1	FWMS20241351_04_H13	75620.7	DLEEVKQK	DLEEVKQK2	8	1	1	3539	37	37	68.18
Q7TMK9	3	DLEGENIEIVFAKPPDQK	0.68481923160139	1	FWMS20241351_04_H13	24652.9	DLEGENIEIVFAKPPDQK	DLEGENIEIVFAKPPDQK3	18	1	1	1797	26	26	45.75
P04186	2	DLEIEEVLFHPK	0.301049812382977	0	FWMS20241351_04_H13	26611.4	DLEIEEVLFHPK	DLEIEEVLFHPK2	12	1	1	2719	42	42	60.84
P04186	3	DLEIEEVLFHPK	-2.48076039110913	0	FWMS20241351_04_H13	14886.8	DLEIEEVLFHPK	DLEIEEVLFHPK3	12	1	1	2719	42	42	60.84
P01027	2	DLELLASGVDR	-1.0437975176769	0	FWMS20241351_04_H13	1457980	DLELLASGVDR	DLELLASGVDR2	11	1	1	11164	137	137	82.26
P01027	3	DLELLASGVDR	0.518732332805864	0	FWMS20241351_04_H13	5549.47	DLELLASGVDR	DLELLASGVDR3	11	1	1	11164	137	137	82.26
Q02819	2	DLELLIQTATR	-4.02328305804356	0	FWMS20241351_04_H13	2317.38	DLELLIQTATR	DLELLIQTATR2	11	1	1	148	6	6	16.78
P11276	3	DLEVIASTPTSLLISWEPPAVSVR	1.41180746552945	0	FWMS20241351_04_H13	77505.5	DLEVIASTPTSLLISWEPPAVSVR	DLEVIASTPTSLLISWEPPAVSVR3	24	1	1	6597	104	104	54.3
P07310	2	DLFDPIIQDR	2.36737096661379	0	FWMS20241351_04_H13	8094.87	DLFDPIIQDR	DLFDPIIQDR2	10	1	1	740	15	15	46.98
Q7TMK9	2	DLFEDELVPLFEK	0.843153385617011	0	FWMS20241351_04_H13	57880.1	DLFEDELVPLFEK	DLFEDELVPLFEK2	13	1	1	1797	26	26	45.75
Q7TMK9	3	DLFEDELVPLFEK	-0.851784526956025	0	FWMS20241351_04_H13	633.514	DLFEDELVPLFEK	DLFEDELVPLFEK3	13	1	1	1797	26	26	45.75
P51859	2	DLFPYEESK	0.265412944795416	0	FWMS20241351_04_H13	4639.35	DLFPYEESK	DLFPYEESK2	9	1	1	282	7	6	29.11
P28665	2	DLFQC(UniMod:4)VSFIIPR	4.33897721361652	0	FWMS20241351_04_H13	63441.6	DLFQCVSFIIPR	DLFQC(UniMod:4)VSFIIPR2	12	1	1	9457	94	56	63.62
P28665	3	DLFQC(UniMod:4)VSFIIPR	0.49399270916415	0	FWMS20241351_04_H13	14665.8	DLFQCVSFIIPR	DLFQC(UniMod:4)VSFIIPR3	12	1	1	9457	94	56	63.62
O70293	2	DLFQELTR	-0.125214420242212	0	FWMS20241351_04_H13	1529.09	DLFQELTR	DLFQELTR2	8	1	1	275	10	7	25.17
Q9CZ52	2	DLGAIVYC(UniMod:4)VGVK	2.46120953349762	0	FWMS20241351_04_H13	5031.67	DLGAIVYCVGVK	DLGAIVYC(UniMod:4)VGVK2	12	1	1	482	12	12	25.44
P17751	3	DLGATWVVLGHSER	-0.432169741615892	0	FWMS20241351_04_H13	2445.36	DLGATWVVLGHSER	DLGATWVVLGHSER3	14	1	1	307	8	8	42.97
Q8R121	2	DLGLSQGSFAFIHK	1.3730737770288	0	FWMS20241351_04_H13	26209.6	DLGLSQGSFAFIHK	DLGLSQGSFAFIHK2	14	1	1	662	14	14	35.71
Q8R121	3	DLGLSQGSFAFIHK	1.43639684135237	0	FWMS20241351_04_H13	6195.86	DLGLSQGSFAFIHK	DLGLSQGSFAFIHK3	14	1	1	662	14	14	35.71
P70389	2	DLHFLEELQLGHNR	-1.01310468986825	0	FWMS20241351_04_H13	11982.9	DLHFLEELQLGHNR	DLHFLEELQLGHNR2	14	1	1	1611	21	21	59.87
P70389	4	DLHFLEELQLGHNR	-1.85634401390638	0	FWMS20241351_04_H13	9575.63	DLHFLEELQLGHNR	DLHFLEELQLGHNR4	14	1	1	1611	21	21	59.87
Q8C7G5	2	DLHTSIQR	1.06093890957322	0	FWMS20241351_04_H13	35847.5	DLHTSIQR	DLHTSIQR2	8	1	1	1606	23	23	69.02
E9Q414	4	DLHVPDLHIPEFQLPHLSHTIEIPAFGK	3.87469924501856	0	FWMS20241351_04_H13	23969.4	DLHVPDLHIPEFQLPHLSHTIEIPAFGK	DLHVPDLHIPEFQLPHLSHTIEIPAFGK4	28	1	1	22740	287	287	63.84
P01872	3	DLHVPIPAVAEMNPNVNVFVPPR	-2.38573356595132	0	FWMS20241351_04_H13	1223860	DLHVPIPAVAEMNPNVNVFVPPR	DLHVPIPAVAEMNPNVNVFVPPR3	23	1	1	2624	29	29	62.78
P01872	4	DLHVPIPAVAEMNPNVNVFVPPR	-3.28858473375501	0	FWMS20241351_04_H13	208682	DLHVPIPAVAEMNPNVNVFVPPR	DLHVPIPAVAEMNPNVNVFVPPR4	23	1	1	2624	29	29	62.78
P01872	3	DLHVPIPAVAEM(UniMod:35)NPNVNVFVPPR	-3.17772997621796	0	FWMS20241351_04_H13	295875	DLHVPIPAVAEMNPNVNVFVPPR	DLHVPIPAVAEM(UniMod:35)NPNVNVFVPPR3	23	1	1	2624	29	29	62.78
P01872	4	DLHVPIPAVAEM(UniMod:35)NPNVNVFVPPR	-1.48733703413012	0	FWMS20241351_04_H13	37689.4	DLHVPIPAVAEMNPNVNVFVPPR	DLHVPIPAVAEM(UniMod:35)NPNVNVFVPPR4	23	1	1	2624	29	29	62.78
Q45VN2	2	DLIC(UniMod:4)YC(UniMod:4)R	1.54567394236251	0	FWMS20241351_04_H13	11087.4	DLICYCR	DLIC(UniMod:4)YC(UniMod:4)R2	7	1	1	98	2	2	18.95
E9Q557	2	DLIDFDDR	-1.74977005069121	0	FWMS20241351_04_H13	7640.24	DLIDFDDR	DLIDFDDR2	8	1	1	1580	62	62	23.86
Q9R0Q1	2	DLILGVLQR	-0.82953278394428	0	FWMS20241351_04_H13	2719.25	DLILGVLQR	DLILGVLQR2	9	1	1	1135	20	18	30.91
E9Q414	2	DLILIFR	-0.17029147092342	0	FWMS20241351_04_H13	82137.6	DLILIFR	DLILIFR2	7	1	1	22740	287	287	63.84
E9Q557	2	DLKDEIVR	-0.605571718562697	1	FWMS20241351_04_H13	8863.56	DLKDEIVR	DLKDEIVR2	8	1	1	1580	62	62	23.86
E9Q414	2	DLKMPESVR	3.60986258634761	1	FWMS20241351_04_H13	20490.2	DLKMPESVR	DLKMPESVR2	9	1	1	22740	287	287	63.84
Q921I1	2	DLLFKDSAFGLLR	1.56885048416728	1	FWMS20241351_04_H13	4619.13	DLLFKDSAFGLLR	DLLFKDSAFGLLR2	13	1	1	4158	57	56	87.52
Q921I1	3	DLLFKDSAFGLLR	-0.0828121439518035	1	FWMS20241351_04_H13	3011.92	DLLFKDSAFGLLR	DLLFKDSAFGLLR3	13	1	1	4158	57	56	87.52
P82198	2	DLLNNHILK	1.55492968730989	0	FWMS20241351_04_H13	4501.3	DLLNNHILK	DLLNNHILK2	9	1	1	537	15	15	32.06
Q9QZ47	3	DLMELQALIDSHFEAR	1.97630336661747	0	FWMS20241351_04_H13	3409.41	DLMELQALIDSHFEAR	DLMELQALIDSHFEAR3	16	1	1	286	6	6	25.37
P01027	2	DLNMDVSFHLPSR	-1.1676711307094	0	FWMS20241351_04_H13	145197	DLNMDVSFHLPSR	DLNMDVSFHLPSR2	13	1	1	11164	137	137	82.26
P01027	3	DLNMDVSFHLPSR	4.57954585761185	0	FWMS20241351_04_H13	235298	DLNMDVSFHLPSR	DLNMDVSFHLPSR3	13	1	1	11164	137	137	82.26
P01027	2	DLNM(UniMod:35)DVSFHLPSR	0.550371996126815	0	FWMS20241351_04_H13	9880.59	DLNMDVSFHLPSR	DLNM(UniMod:35)DVSFHLPSR2	13	1	1	11164	137	137	82.26
P01027	3	DLNM(UniMod:35)DVSFHLPSR	2.19798918912613	0	FWMS20241351_04_H13	20162.3	DLNMDVSFHLPSR	DLNM(UniMod:35)DVSFHLPSR3	13	1	1	11164	137	137	82.26
O35292	2	DLNTFLHTTFADVVR	-3.28357808843922	0	FWMS20241351_04_H13	13687.7	DLNTFLHTTFADVVR	DLNTFLHTTFADVVR2	15	1	1	343	6	6	34.84
O35292	3	DLNTFLHTTFADVVR	-1.85843302811329	0	FWMS20241351_04_H13	30877.9	DLNTFLHTTFADVVR	DLNTFLHTTFADVVR3	15	1	1	343	6	6	34.84
Q8BMA6	2	DLPDVQELITQVR	-0.0790365294693869	0	FWMS20241351_04_H13	3316.51	DLPDVQELITQVR	DLPDVQELITQVR2	13	1	1	315	11	11	23.36
Q8VEK3	2	DLPEHAVLK	1.51463598545129	0	FWMS20241351_04_H13	16294.9	DLPEHAVLK	DLPEHAVLK2	9	1	1	719	15	15	23.88
P01867	2	DLPSPIER	1.33730553591903	0	FWMS20241351_04_H13	1110890	DLPSPIER	DLPSPIER2	8	1	1	783	12	12	35.15
P01872	1	DLPSPQK	1.07743623668416	0	FWMS20241351_04_H13	98688.1	DLPSPQK	DLPSPQK1	7	1	1	2624	29	29	62.78
P01872	2	DLPSPQK	0.158754866819184	0	FWMS20241351_04_H13	615501	DLPSPQK	DLPSPQK2	7	1	1	2624	29	29	62.78
P01872	1	DLPSPQKK	0.127062515811244	1	FWMS20241351_04_H13	9015.12	DLPSPQKK	DLPSPQKK1	8	1	1	2624	29	29	62.78
P01872	2	DLPSPQKK	0.552492012135854	1	FWMS20241351_04_H13	208380	DLPSPQKK	DLPSPQKK2	8	1	1	2624	29	29	62.78
P35441	3	DLQAIC(UniMod:4)GLSC(UniMod:4)DELSSMVLELK	-2.33804050641227	0	FWMS20241351_04_H13	13247.2	DLQAICGLSCDELSSMVLELK	DLQAIC(UniMod:4)GLSC(UniMod:4)DELSSMVLELK3	21	1	1	3887	58	56	55.98
P35441	3	DLQAIC(UniMod:4)GLSC(UniMod:4)DELSSM(UniMod:35)VLELK	2.96844026663953	0	FWMS20241351_04_H13	2576.93	DLQAICGLSCDELSSMVLELK	DLQAIC(UniMod:4)GLSC(UniMod:4)DELSSM(UniMod:35)VLELK3	21	1	1	3887	58	56	55.98
P07759	2	DLQILAEFHEK	-1.55479132200048	0	FWMS20241351_04_H13	88354.3	DLQILAEFHEK	DLQILAEFHEK2	11	0	1	958	17	11	48.09
P07759	3	DLQILAEFHEK	-0.151808534223371	0	FWMS20241351_04_H13	14636.9	DLQILAEFHEK	DLQILAEFHEK3	11	0	1	958	17	11	48.09
Q6WVG3	2	DLQLVLPDYFPER	-0.771738685511569	0	FWMS20241351_04_H13	5735.05	DLQLVLPDYFPER	DLQLVLPDYFPER2	13	1	1	171	6	6	21.1
A6X935	3	DLSPQDQFNLIEFSGEANQWK	5.04092632491185	0	FWMS20241351_04_H13	303253	DLSPQDQFNLIEFSGEANQWK	DLSPQDQFNLIEFSGEANQWK3	21	1	1	4678	55	55	61.25
P17897	1	DLSQYIR	-1.72419173015084	0	FWMS20241351_04_H13	10952.8	DLSQYIR	DLSQYIR1	7	0	1	409	6	4	49.32
P17897	2	DLSQYIR	3.13375883763976	0	FWMS20241351_04_H13	342157	DLSQYIR	DLSQYIR2	7	0	1	409	6	4	49.32
Q61838	2	DLSSSDLSTASK	0.585914250950103	0	FWMS20241351_04_H13	983374	DLSSSDLSTASK	DLSSSDLSTASK2	12	1	1	7410	97	95	66.76
Q03734	2	DLSVSQVVHK	0.462066791472143	0	FWMS20241351_04_H13	8035.05	DLSVSQVVHK	DLSVSQVVHK2	10	1	1	419	9	8	27.75
P63260	2	DLTDYLMK	1.46206949462087	0	FWMS20241351_04_H13	75716	DLTDYLMK	DLTDYLMK2	8	0	1	1518	22	0	72
P63260	2	DLTDYLM(UniMod:35)K	-0.575781137768482	0	FWMS20241351_04_H13	8696.25	DLTDYLMK	DLTDYLM(UniMod:35)K2	8	0	1	1518	22	0	72
Q61838	2	DLTFYYLIK	1.35221562699816	0	FWMS20241351_04_H13	350444	DLTFYYLIK	DLTFYYLIK2	9	1	1	7410	97	95	66.76
O89020	4	DLTTLLEDVSSMYEGC(UniMod:4)C(UniMod:4)EGDVVHC(UniMod:4)IR	-0.714391015586399	0	FWMS20241351_04_H13	1358.49	DLTTLLEDVSSMYEGCCEGDVVHCIR	DLTTLLEDVSSMYEGC(UniMod:4)C(UniMod:4)EGDVVHC(UniMod:4)IR4	26	1	1	1660	32	32	54.61
Q03401	2	DLTYDVGPK	-6.01842711331576	0	FWMS20241351_04_H13	134557	DLTYDVGPK	DLTYDVGPK2	9	1	1	749	10	9	38.52
P11477	2	DLVC(UniMod:4)YC(UniMod:4)R	-2.41268123902795	0	FWMS20241351_04_H13	11247.4	DLVCYCR	DLVC(UniMod:4)YC(UniMod:4)R2	7	0	1	49	1	0	7.53
P09470	2	DLVGSDALDAK	-1.14821548196125	0	FWMS20241351_04_H13	2742.04	DLVGSDALDAK	DLVGSDALDAK2	11	1	1	731	28	27	57.55
P63260	3	DLYANTVLSGGTTMYPGIADR	3.9835113053033	0	FWMS20241351_04_H13	31717.3	DLYANTVLSGGTTMYPGIADR	DLYANTVLSGGTTMYPGIADR3	21	0	1	1518	22	0	72
Q61147	2	DLYSGLIGPLIVC(UniMod:4)R	1.09119125890182	0	FWMS20241351_04_H13	178554	DLYSGLIGPLIVCR	DLYSGLIGPLIVC(UniMod:4)R2	14	1	1	4245	66	66	65.5
Q61147	3	DLYSGLIGPLIVC(UniMod:4)R	1.02036796602912	0	FWMS20241351_04_H13	46068.9	DLYSGLIGPLIVCR	DLYSGLIGPLIVC(UniMod:4)R3	14	1	1	4245	66	66	65.5
P06801	3	DMAAFNERPIIFALSNPTSK	-2.13331976404859	1	FWMS20241351_04_H13	2087.76	DMAAFNERPIIFALSNPTSK	DMAAFNERPIIFALSNPTSK3	20	1	1	182	13	13	37.24
Q8CIT9	3	DMAETFDQGAHHAFGQGGR	-1.53229353262199	0	FWMS20241351_04_H13	25275.1	DMAETFDQGAHHAFGQGGR	DMAETFDQGAHHAFGQGGR3	19	1	1	1401	20	20	50
Q8CIT9	4	DMAETFDQGAHHAFGQGGR	-3.761555698641	0	FWMS20241351_04_H13	6842.25	DMAETFDQGAHHAFGQGGR	DMAETFDQGAHHAFGQGGR4	19	1	1	1401	20	20	50
O35350	2	DMETIGFAVYQVPR	3.01118836576448	0	FWMS20241351_04_H13	89199.8	DMETIGFAVYQVPR	DMETIGFAVYQVPR2	14	1	1	2814	45	45	64.52
O35350	3	DMETIGFAVYQVPR	-3.78237956108686	0	FWMS20241351_04_H13	3708.03	DMETIGFAVYQVPR	DMETIGFAVYQVPR3	14	1	1	2814	45	45	64.52
O35350	2	DM(UniMod:35)ETIGFAVYQVPR	1.22786911404127	0	FWMS20241351_04_H13	2637.79	DMETIGFAVYQVPR	DM(UniMod:35)ETIGFAVYQVPR2	14	1	1	2814	45	45	64.52
P62843	3	DMIILPEMVGSMVGVYNGK	0.459482770548109	0	FWMS20241351_04_H13	8620.19	DMIILPEMVGSMVGVYNGK	DMIILPEMVGSMVGVYNGK3	19	1	1	179	3	3	40
P27546	2	DMSPLPESEVTLGK	-3.06054199613672	0	FWMS20241351_04_H13	14750.4	DMSPLPESEVTLGK	DMSPLPESEVTLGK2	14	1	1	709	18	18	22.76
P27546	2	DMSPSAETEAPLAK	-2.620229059656	0	FWMS20241351_04_H13	1917.65	DMSPSAETEAPLAK	DMSPSAETEAPLAK2	14	1	1	709	18	18	22.76
Q05020	4	DM(UniMod:35)YSKSSAAM(UniMod:35)STYAGIFTDQLLTLLR	4.11451442328037	1	FWMS20241351_04_H13	29321.9	DMYSKSSAAMSTYAGIFTDQLLTLLR	DM(UniMod:35)YSKSSAAM(UniMod:35)STYAGIFTDQLLTLLR4	26	1	1	418	4	4	38.14
Q9R098	2	DNALSWEYC(UniMod:4)R	1.58816740548944	0	FWMS20241351_04_H13	7914.15	DNALSWEYCR	DNALSWEYC(UniMod:4)R2	10	1	1	700	14	14	31.09
Q8VCM7	2	DNC(UniMod:4)C(UniMod:4)ILDER	1.16001180957759	0	FWMS20241351_04_H13	272537	DNCCILDER	DNC(UniMod:4)C(UniMod:4)ILDER2	9	1	1	1531	31	31	65.14
P35441	3	DNC(UniMod:4)PFHYNPAQYDYDRDDVGDR	2.24056626884454	1	FWMS20241351_04_H13	626.437	DNCPFHYNPAQYDYDRDDVGDR	DNC(UniMod:4)PFHYNPAQYDYDRDDVGDR3	22	1	1	3887	58	56	55.98
P35441	4	DNC(UniMod:4)PFHYNPAQYDYDRDDVGDR	0.189183761405534	1	FWMS20241351_04_H13	1873.57	DNCPFHYNPAQYDYDRDDVGDR	DNC(UniMod:4)PFHYNPAQYDYDRDDVGDR4	22	1	1	3887	58	56	55.98
P35441	2	DNC(UniMod:4)QYVYNVDQR	-2.29938382889059	0	FWMS20241351_04_H13	21377.7	DNCQYVYNVDQR	DNC(UniMod:4)QYVYNVDQR2	12	1	1	3887	58	56	55.98
Q8K0E8	2	DNDGWVTTDPR	-1.30029886905963	0	FWMS20241351_04_H13	185040	DNDGWVTTDPR	DNDGWVTTDPR2	11	1	1	1826	36	36	64.24
Q61147	2	DNEDFQESNR	1.77510373968471	0	FWMS20241351_04_H13	2197.15	DNEDFQESNR	DNEDFQESNR2	10	1	1	4245	66	66	65.5
Q61147	2	DNEEFLESNK	-1.47932591756151	0	FWMS20241351_04_H13	55719.9	DNEEFLESNK	DNEEFLESNK2	10	1	1	4245	66	66	65.5
P12246	2	DNELLIYK	-6.43634108800539	0	FWMS20241351_04_H13	16426.9	DNELLIYK	DNELLIYK2	8	1	1	316	9	9	42.41
Q8K0D0	2	DNEPIVK	0.48327739815372	0	FWMS20241351_04_H13	9702.44	DNEPIVK	DNEPIVK2	7	1	1	92	2	1	2.87
E9Q414	2	DNESTC(UniMod:4)VADHINMVFK	0.120573280534962	0	FWMS20241351_04_H13	8276.16	DNESTCVADHINMVFK	DNESTC(UniMod:4)VADHINMVFK2	16	1	1	22740	287	287	63.84
E9Q414	3	DNESTC(UniMod:4)VADHINMVFK	1.97642406242299	0	FWMS20241351_04_H13	28399.1	DNESTCVADHINMVFK	DNESTC(UniMod:4)VADHINMVFK3	16	1	1	22740	287	287	63.84
P98064	2	DNEVMDTFQIEC(UniMod:4)LK	3.0063577873888	0	FWMS20241351_04_H13	3551.74	DNEVMDTFQIECLK	DNEVMDTFQIEC(UniMod:4)LK2	14	1	1	916	21	21	39.49
P01027	2	DNHLAPGQQTTLR	-4.42279001416401	0	FWMS20241351_04_H13	211320	DNHLAPGQQTTLR	DNHLAPGQQTTLR2	13	1	1	11164	137	137	82.26
P01027	3	DNHLAPGQQTTLR	-0.851747720265931	0	FWMS20241351_04_H13	128403	DNHLAPGQQTTLR	DNHLAPGQQTTLR3	13	1	1	11164	137	137	82.26
P01027	3	DNHLAPGQQTTLRIEGNQGAR	0.901808057802497	1	FWMS20241351_04_H13	6107.97	DNHLAPGQQTTLRIEGNQGAR	DNHLAPGQQTTLRIEGNQGAR3	21	1	1	11164	137	137	82.26
P01027	4	DNHLAPGQQTTLRIEGNQGAR	-0.941573181365417	1	FWMS20241351_04_H13	6332.77	DNHLAPGQQTTLRIEGNQGAR	DNHLAPGQQTTLRIEGNQGAR4	21	1	1	11164	137	137	82.26
P06683	2	DNIIDDVISFIR	-2.19259243575458	0	FWMS20241351_04_H13	79338.9	DNIIDDVISFIR	DNIIDDVISFIR2	12	1	1	2121	33	33	56.57
P06683	3	DNIIDDVISFIR	1.13257741493005	0	FWMS20241351_04_H13	4910.35	DNIIDDVISFIR	DNIIDDVISFIR3	12	1	1	2121	33	33	56.57
P62806	2	DNIQGITK	1.35211425553537	0	FWMS20241351_04_H13	5536.17	DNIQGITK	DNIQGITK2	8	1	1	563	11	11	64.08
P62806	2	DNIQGITKPAIR	2.60665806018337	1	FWMS20241351_04_H13	12654	DNIQGITKPAIR	DNIQGITKPAIR2	12	1	1	563	11	11	64.08
P31532	3	DNLEANYQNADQYFYAR	1.03873442192807	0	FWMS20241351_04_H13	217274	DNLEANYQNADQYFYAR	DNLEANYQNADQYFYAR3	17	1	1	953	12	12	68.46
P19221	2	DNLSPPLGQC(UniMod:4)LTER	1.57663601305925	0	FWMS20241351_04_H13	134653	DNLSPPLGQCLTER	DNLSPPLGQC(UniMod:4)LTER2	14	1	1	2650	39	39	56.31
P19221	3	DNLSPPLGQC(UniMod:4)LTER	-2.3980621939724	0	FWMS20241351_04_H13	26694.7	DNLSPPLGQCLTER	DNLSPPLGQC(UniMod:4)LTER3	14	1	1	2650	39	39	56.31
P63017	1	DNNLLGK	2.51849269258083	0	FWMS20241351_04_H13	3510.05	DNNLLGK	DNNLLGK1	7	0	1	870	21	14	42.57
P63017	2	DNNLLGK	0.205463492578399	0	FWMS20241351_04_H13	5930.47	DNNLLGK	DNNLLGK2	7	0	1	870	21	14	42.57
Q922Q8	2	DNPLDPVLAK	0.0922063664859719	0	FWMS20241351_04_H13	7164.22	DNPLDPVLAK	DNPLDPVLAK2	10	1	1	302	6	6	23.13
Q80XD8	2	DNQLGPLLPEPK	1.43088715237539	0	FWMS20241351_04_H13	803.137	DNQLGPLLPEPK	DNQLGPLLPEPK2	12	1	1	43	2	2	20.13
Q9ESB3	2	DNSDRPR	3.48824530955565	1	FWMS20241351_04_H13	76032.4	DNSDRPR	DNSDRPR2	7	1	1	3742	41	41	57.9
P35441	2	DNTGQIFSVVSNGK	1.4503941266082	0	FWMS20241351_04_H13	282486	DNTGQIFSVVSNGK	DNTGQIFSVVSNGK2	14	1	1	3887	58	56	55.98
P35441	3	DNTGQIFSVVSNGK	3.19299108905922	0	FWMS20241351_04_H13	5477.55	DNTGQIFSVVSNGK	DNTGQIFSVVSNGK3	14	1	1	3887	58	56	55.98
Q9DBH5	2	DNVDDPTGNFR	1.69639386203966	0	FWMS20241351_04_H13	12764	DNVDDPTGNFR	DNVDDPTGNFR2	11	1	1	95	2	2	5.31
O88492	2	DNVYAGVTGAVNVAK	3.47821421130841	0	FWMS20241351_04_H13	1564.15	DNVYAGVTGAVNVAK	DNVYAGVTGAVNVAK2	15	1	1	335	15	15	56.52
E9Q414	2	DNYDPHDLKR	0.494621423067541	1	FWMS20241351_04_H13	13961.1	DNYDPHDLKR	DNYDPHDLKR2	10	1	1	22740	287	287	63.84
E9Q414	3	DNYDPHDLKR	1.16770535092954	1	FWMS20241351_04_H13	22943.1	DNYDPHDLKR	DNYDPHDLKR3	10	1	1	22740	287	287	63.84
P63276	3	DNYVPEVSALDQEIIEVDPDTK	2.8842135915501	0	FWMS20241351_04_H13	3272.88	DNYVPEVSALDQEIIEVDPDTK	DNYVPEVSALDQEIIEVDPDTK3	22	1	1	372	8	8	57.04
Q91V88	2	DPAGGQYLTVSAAK	-1.79934426240114	0	FWMS20241351_04_H13	10700.9	DPAGGQYLTVSAAK	DPAGGQYLTVSAAK2	14	1	1	179	5	5	11.41
Q61508	2	DPALC(UniMod:4)C(UniMod:4)DLSPEDK	-5.93156179018062	0	FWMS20241351_04_H13	43291.8	DPALCCDLSPEDK	DPALC(UniMod:4)C(UniMod:4)DLSPEDK2	13	1	1	1482	28	28	65.12
P09803	3	DPASESNPELLMFPSVYPGLR	3.97075923484065	0	FWMS20241351_04_H13	369513	DPASESNPELLMFPSVYPGLR	DPASESNPELLMFPSVYPGLR3	21	1	1	618	14	14	15.38
P09803	3	DPASESNPELLM(UniMod:35)FPSVYPGLR	-0.0404231199433335	0	FWMS20241351_04_H13	36913.8	DPASESNPELLMFPSVYPGLR	DPASESNPELLM(UniMod:35)FPSVYPGLR3	21	1	1	618	14	14	15.38
Q9Z0M9	2	DPC(UniMod:4)SSWSPAVPTK	-0.62651035114811	0	FWMS20241351_04_H13	4144.54	DPCSSWSPAVPTK	DPC(UniMod:4)SSWSPAVPTK2	13	1	1	101	3	3	19.17
P13020	3	DPDQTDGPGLGYLSSHIANVER	1.35097223864828	0	FWMS20241351_04_H13	91484.7	DPDQTDGPGLGYLSSHIANVER	DPDQTDGPGLGYLSSHIANVER3	22	1	1	3159	40	40	54.23
P18242	2	DPEGQPGGELMLGGTDSK	-2.35078822633951	0	FWMS20241351_04_H13	9808.53	DPEGQPGGELMLGGTDSK	DPEGQPGGELMLGGTDSK2	18	1	1	397	12	12	37.07
P29533	3	DPEIQFSGPLEVGKPVTVK	1.07312627325836	1	FWMS20241351_04_H13	10614.2	DPEIQFSGPLEVGKPVTVK	DPEIQFSGPLEVGKPVTVK3	19	1	1	1217	27	27	43.44
Q9Z1Q9	2	DPGVITYDLPTPPGEK	1.62232508138385	0	FWMS20241351_04_H13	6197.08	DPGVITYDLPTPPGEK	DPGVITYDLPTPPGEK2	16	1	1	112	4	4	3.64
P50543	2	DPGVLDR	0.832090238274436	0	FWMS20241351_04_H13	17405.9	DPGVLDR	DPGVLDR2	7	1	1	153	3	3	34.69
Q62376	2	DPIPYLPPLEK	-0.681512351203079	0	FWMS20241351_04_H13	19358.4	DPIPYLPPLEK	DPIPYLPPLEK2	11	1	1	286	6	6	10.71
Q64727	2	DPNASPGDAGEQAIR	1.30940233596684	0	FWMS20241351_04_H13	1401.72	DPNASPGDAGEQAIR	DPNASPGDAGEQAIR2	15	1	1	1448	36	36	41.65
Q00724	2	DPNGLSPETR	1.88218110338729	0	FWMS20241351_04_H13	32853.6	DPNGLSPETR	DPNGLSPETR2	10	1	1	412	11	11	67.16
P04918	2	DPNHFRPAGLPK	0.36264607984275	1	FWMS20241351_04_H13	5830.94	DPNHFRPAGLPK	DPNHFRPAGLPK2	12	1	1	232	6	6	36.89
P04918	3	DPNHFRPAGLPK	-3.30684054241916	1	FWMS20241351_04_H13	29363.9	DPNHFRPAGLPK	DPNHFRPAGLPK3	12	1	1	232	6	6	36.89
P05367	2	DPNYYRPPGLPAK	2.34196444020333	1	FWMS20241351_04_H13	1002190	DPNYYRPPGLPAK	DPNYYRPPGLPAK2	13	1	1	614	8	5	46.72
P05367	3	DPNYYRPPGLPAK	-0.841038533217261	1	FWMS20241351_04_H13	3229760	DPNYYRPPGLPAK	DPNYYRPPGLPAK3	13	1	1	614	8	5	46.72
P05367	2	DPNYYRPPGLPAKY	-3.61148576420885	2	FWMS20241351_04_H13	316054	DPNYYRPPGLPAKY	DPNYYRPPGLPAKY2	14	1	1	614	8	5	46.72
P05367	3	DPNYYRPPGLPAKY	-2.67733235252233	2	FWMS20241351_04_H13	130971	DPNYYRPPGLPAKY	DPNYYRPPGLPAKY3	14	1	1	614	8	5	46.72
P05366	2	DPNYYRPPGLPDK	-1.03672771456752	1	FWMS20241351_04_H13	361184	DPNYYRPPGLPDK	DPNYYRPPGLPDK2	13	1	1	431	7	6	51.64
P05366	3	DPNYYRPPGLPDK	1.60239800942847	1	FWMS20241351_04_H13	130491	DPNYYRPPGLPDK	DPNYYRPPGLPDK3	13	1	1	431	7	6	51.64
P05366	2	DPNYYRPPGLPDKY	0.28707392622995	2	FWMS20241351_04_H13	4885960	DPNYYRPPGLPDKY	DPNYYRPPGLPDKY2	14	1	1	431	7	6	51.64
P05366	3	DPNYYRPPGLPDKY	1.1000174868212	2	FWMS20241351_04_H13	2248910	DPNYYRPPGLPDKY	DPNYYRPPGLPDKY3	14	1	1	431	7	6	51.64
Q60749	2	DPSGAHPSVR	-1.00578563609613	0	FWMS20241351_04_H13	6058.52	DPSGAHPSVR	DPSGAHPSVR2	10	1	1	106	4	3	11.96
P28665	2	DPSSNDPLTETIR	-0.78794785365069	0	FWMS20241351_04_H13	25875.8	DPSSNDPLTETIR	DPSSNDPLTETIR2	13	1	1	9457	94	56	63.62
P28665	2	DPSSNDPLTETIRK	0.55610340234734	1	FWMS20241351_04_H13	3342.16	DPSSNDPLTETIRK	DPSSNDPLTETIRK2	14	1	1	9457	94	56	63.62
P28665	3	DPSSNDPLTETIRK	-0.529010034138817	1	FWMS20241351_04_H13	26309.2	DPSSNDPLTETIRK	DPSSNDPLTETIRK3	14	1	1	9457	94	56	63.62
Q08879	4	DPVHTVSHTVISLPTFR	-0.753854612363591	0	FWMS20241351_04_H13	1206.79	DPVHTVSHTVISLPTFR	DPVHTVSHTVISLPTFR4	17	1	1	904	22	22	38.3
P26039	2	DPVQLNLLYVQAR	-1.28701703420573	0	FWMS20241351_04_H13	3713.15	DPVQLNLLYVQAR	DPVQLNLLYVQAR2	13	0	1	5094	102	91	52.03
P55065	2	DPVVSNGNLDMEFR	3.0927640324526	0	FWMS20241351_04_H13	32672.4	DPVVSNGNLDMEFR	DPVVSNGNLDMEFR2	14	1	1	1703	20	20	50.71
P55065	2	DPVVSNGNLDM(UniMod:35)EFR	1.35639009493192	0	FWMS20241351_04_H13	3480.27	DPVVSNGNLDMEFR	DPVVSNGNLDM(UniMod:35)EFR2	14	1	1	1703	20	20	50.71
P49182	3	DQATTSDNLFIAPVGISTAMGMISLGLR	0.934379032803865	0	FWMS20241351_04_H13	4415.87	DQATTSDNLFIAPVGISTAMGMISLGLR	DQATTSDNLFIAPVGISTAMGMISLGLR3	28	1	1	1306	22	22	57.53
Q8CG19	4	DQC(UniMod:4)EDIDEC(UniMod:4)EHHHLC(UniMod:4)SHGQC(UniMod:4)R	3.11079280598838	0	FWMS20241351_04_H13	2298.5	DQCEDIDECEHHHLCSHGQCR	DQC(UniMod:4)EDIDEC(UniMod:4)EHHHLC(UniMod:4)SHGQC(UniMod:4)R4	21	1	1	2048	51	51	41.18
P01029	2	DQFQAALDK	0.406378043199423	0	FWMS20241351_04_H13	44492.7	DQFQAALDK	DQFQAALDK2	9	1	1	5061	76	76	54.95
P10605	3	DQGSC(UniMod:4)GSC(UniMod:4)WAFGAVEAISDR	-1.51646707473725	0	FWMS20241351_04_H13	7154.23	DQGSCGSCWAFGAVEAISDR	DQGSC(UniMod:4)GSC(UniMod:4)WAFGAVEAISDR3	20	1	1	501	14	14	47.79
P43025	2	DQLPYIC(UniMod:4)QFAIV	2.05009731987691	0	FWMS20241351_04_H13	21076.2	DQLPYICQFAIV	DQLPYIC(UniMod:4)QFAIV2	12	1	1	586	8	8	35.64
P26262	1	DQPGVYTK	2.75141509449654	0	FWMS20241351_04_H13	133673	DQPGVYTK	DQPGVYTK1	8	1	1	3939	49	47	76.02
P98086	2	DQPRPAFSAIR	0.580953806211714	1	FWMS20241351_04_H13	5310.56	DQPRPAFSAIR	DQPRPAFSAIR2	11	1	1	807	11	11	37.55
P98086	3	DQPRPAFSAIR	2.02356375940214	1	FWMS20241351_04_H13	26377.9	DQPRPAFSAIR	DQPRPAFSAIR3	11	1	1	807	11	11	37.55
Q00898	3	DQSPASHEIATNLGDFAISLYR	3.14269306452548	0	FWMS20241351_04_H13	117638	DQSPASHEIATNLGDFAISLYR	DQSPASHEIATNLGDFAISLYR3	22	0	1	1474	25	13	47.7
Q00898	4	DQSPASHEIATNLGDFAISLYR	-3.07319836810871	0	FWMS20241351_04_H13	6700.4	DQSPASHEIATNLGDFAISLYR	DQSPASHEIATNLGDFAISLYR4	22	0	1	1474	25	13	47.7
Q00897	3	DQSPASHEIATNLGDFALR	2.9019644982839	0	FWMS20241351_04_H13	60121.6	DQSPASHEIATNLGDFALR	DQSPASHEIATNLGDFALR3	19	1	1	621	11	8	37.29
P98064	2	DQVLVSC(UniMod:4)DTGYK	1.25656580496942	0	FWMS20241351_04_H13	7999.06	DQVLVSCDTGYK	DQVLVSC(UniMod:4)DTGYK2	12	1	1	916	21	21	39.49
Q91WP6	2	DQVQISTGSALFIEK	4.06826883552689	0	FWMS20241351_04_H13	45398.5	DQVQISTGSALFIEK	DQVQISTGSALFIEK2	15	1	1	1631	23	16	53.59
Q91WP6	3	DQVQISTGSALFIEK	-0.976201568500697	0	FWMS20241351_04_H13	2014.92	DQVQISTGSALFIEK	DQVQISTGSALFIEK3	15	1	1	1631	23	16	53.59
Q9Z2K1	2	DQYEQMAEK	-0.172658156902457	0	FWMS20241351_04_H13	25020.4	DQYEQMAEK	DQYEQMAEK2	9	1	1	303	5	5	11.09
Q9Z2K1	2	DQYEQM(UniMod:35)AEK	-0.395606290978106	0	FWMS20241351_04_H13	8142.23	DQYEQMAEK	DQYEQM(UniMod:35)AEK2	9	1	1	303	5	5	11.09
Q9JM99	2	DQYYNIDVPTR	2.18293297004042	0	FWMS20241351_04_H13	86825.2	DQYYNIDVPTR	DQYYNIDVPTR2	11	1	1	1200	23	23	22.58
O08529	3	DREAAEGLGSHER	0.128639316962152	1	FWMS20241351_04_H13	13169.6	DREAAEGLGSHER	DREAAEGLGSHER3	13	1	1	2621	39	39	64
Q9JM99	2	DRPESVYFFK	2.07780406103669	1	FWMS20241351_04_H13	31857.3	DRPESVYFFK	DRPESVYFFK2	10	1	1	1200	23	23	22.58
Q9JM99	3	DRPESVYFFK	-0.965116669984283	1	FWMS20241351_04_H13	69641.1	DRPESVYFFK	DRPESVYFFK3	10	1	1	1200	23	23	22.58
Q01768	3	DRPFFPGLVK	5.3199282394622	1	FWMS20241351_04_H13	2003.56	DRPFFPGLVK	DRPFFPGLVK3	10	1	1	242	6	2	46.71
O35292	3	DRPTYPVVPVHLDR	6.48504400791415	1	FWMS20241351_04_H13	90939.1	DRPTYPVVPVHLDR	DRPTYPVVPVHLDR3	14	1	1	343	6	6	34.84
O35292	4	DRPTYPVVPVHLDR	0.853078341870077	1	FWMS20241351_04_H13	34223.2	DRPTYPVVPVHLDR	DRPTYPVVPVHLDR4	14	1	1	343	6	6	34.84
Q61268	4	DRWQWFWGPGAVQGFMQTYYEDHLK	-1.5061179200119	1	FWMS20241351_04_H13	11175.8	DRWQWFWGPGAVQGFMQTYYEDHLK	DRWQWFWGPGAVQGFMQTYYEDHLK4	25	1	1	432	5	5	41.94
Q921I1	2	DSAFGLLR	2.51876039288016	0	FWMS20241351_04_H13	1678660	DSAFGLLR	DSAFGLLR2	8	1	1	4158	57	56	87.52
P28798	2	DSAGVWAC(UniMod:4)C(UniMod:4)PYLK	0.126702723572503	0	FWMS20241351_04_H13	40007.2	DSAGVWACCPYLK	DSAGVWAC(UniMod:4)C(UniMod:4)PYLK2	13	1	1	514	14	14	30.56
P01027	2	DSC(UniMod:4)IGTLVVK	0.196376100865928	0	FWMS20241351_04_H13	256193	DSCIGTLVVK	DSC(UniMod:4)IGTLVVK2	10	1	1	11164	137	137	82.26
Q8CG19	2	DSDDYAQLC(UniMod:4)NIPVTGR	3.44078495489469	0	FWMS20241351_04_H13	16117.4	DSDDYAQLCNIPVTGR	DSDDYAQLC(UniMod:4)NIPVTGR2	16	1	1	2048	51	51	41.18
Q8CG19	3	DSDDYAQLC(UniMod:4)NIPVTGR	0.0147681807570366	0	FWMS20241351_04_H13	7754.44	DSDDYAQLCNIPVTGR	DSDDYAQLC(UniMod:4)NIPVTGR3	16	1	1	2048	51	51	41.18
Q7TMK9	2	DSDLSHVQNK	-3.22793697202088	0	FWMS20241351_04_H13	2507.96	DSDLSHVQNK	DSDLSHVQNK2	10	1	1	1797	26	26	45.75
Q7TMK9	3	DSDLSHVQNK	-1.72030916142543	0	FWMS20241351_04_H13	7271.97	DSDLSHVQNK	DSDLSHVQNK3	10	1	1	1797	26	26	45.75
E9PV24	2	DSDWPFC(UniMod:4)SDDDWNHK	-5.43844493382	0	FWMS20241351_04_H13	31846.5	DSDWPFCSDDDWNHK	DSDWPFC(UniMod:4)SDDDWNHK2	15	1	1	2017	43	43	55.89
E9PV24	3	DSDWPFC(UniMod:4)SDDDWNHK	-3.06095746330815	0	FWMS20241351_04_H13	63917.3	DSDWPFCSDDDWNHK	DSDWPFC(UniMod:4)SDDDWNHK3	15	1	1	2017	43	43	55.89
P32883	2	DSEDVPMVLVGNK	-1.90226263888269	0	FWMS20241351_04_H13	3426.55	DSEDVPMVLVGNK	DSEDVPMVLVGNK2	13	1	1	409	7	3	46.56
Q06770	2	DSFLADTK	-0.398468609187561	0	FWMS20241351_04_H13	10314.9	DSFLADTK	DSFLADTK2	8	1	1	881	17	17	48.61
Q8K1I3	2	DSGDPSTC(UniMod:4)AFQR	2.06520516268037	0	FWMS20241351_04_H13	10045.1	DSGDPSTCAFQR	DSGDPSTC(UniMod:4)AFQR2	12	1	1	324	7	7	38.92
Q3USZ8	2	DSGSFLLR	-0.51968885324736	0	FWMS20241351_04_H13	6488.56	DSGSFLLR	DSGSFLLR2	8	1	1	554	13	13	35.12
P06909	3	DSIESSSHEHGTTFSYVC(UniMod:4)DDGFR	-2.06202228787808	0	FWMS20241351_04_H13	6929.54	DSIESSSHEHGTTFSYVCDDGFR	DSIESSSHEHGTTFSYVC(UniMod:4)DDGFR3	23	1	1	4126	62	62	62.56
P06909	4	DSIESSSHEHGTTFSYVC(UniMod:4)DDGFR	2.38338513925229	0	FWMS20241351_04_H13	37570.8	DSIESSSHEHGTTFSYVCDDGFR	DSIESSSHEHGTTFSYVC(UniMod:4)DDGFR4	23	1	1	4126	62	62	62.56
Q99K41	2	DSIISEINR	0.173602562327181	0	FWMS20241351_04_H13	16954.6	DSIISEINR	DSIISEINR2	9	1	1	347	20	20	22.52
P01027	2	DSITTWEILAVSLSDK	-0.468461242273665	0	FWMS20241351_04_H13	25863	DSITTWEILAVSLSDK	DSITTWEILAVSLSDK2	16	1	1	11164	137	137	82.26
P01027	3	DSITTWEILAVSLSDK	-2.56784324776527	0	FWMS20241351_04_H13	2745.28	DSITTWEILAVSLSDK	DSITTWEILAVSLSDK3	16	1	1	11164	137	137	82.26
P01027	2	DSITTWEILAVSLSDKK	-0.217999836114425	1	FWMS20241351_04_H13	32977.7	DSITTWEILAVSLSDKK	DSITTWEILAVSLSDKK2	17	1	1	11164	137	137	82.26
P01027	3	DSITTWEILAVSLSDKK	-1.92365907855099	1	FWMS20241351_04_H13	75940.1	DSITTWEILAVSLSDKK	DSITTWEILAVSLSDKK3	17	1	1	11164	137	137	82.26
Q07456	1	DSLLQEFK	3.95421032843393	0	FWMS20241351_04_H13	31620.5	DSLLQEFK	DSLLQEFK1	8	1	1	1083	17	17	61.03
Q07456	2	DSLLQEFK	-2.24684241760256	0	FWMS20241351_04_H13	1025010	DSLLQEFK	DSLLQEFK2	8	1	1	1083	17	17	61.03
P11276	2	DSMIWDC(UniMod:4)TC(UniMod:4)IGAGR	-4.14322217634037	0	FWMS20241351_04_H13	103022	DSMIWDCTCIGAGR	DSMIWDC(UniMod:4)TC(UniMod:4)IGAGR2	14	1	1	6597	104	104	54.3
P11276	3	DSMIWDC(UniMod:4)TC(UniMod:4)IGAGR	-2.00001772874076	0	FWMS20241351_04_H13	8114.78	DSMIWDCTCIGAGR	DSMIWDC(UniMod:4)TC(UniMod:4)IGAGR3	14	1	1	6597	104	104	54.3
P11276	2	DSM(UniMod:35)IWDC(UniMod:4)TC(UniMod:4)IGAGR	4.09396559750415	0	FWMS20241351_04_H13	4581.34	DSMIWDCTCIGAGR	DSM(UniMod:35)IWDC(UniMod:4)TC(UniMod:4)IGAGR2	14	1	1	6597	104	104	54.3
E9PV24	2	DSNSLTR	-2.68302361243477	0	FWMS20241351_04_H13	20493	DSNSLTR	DSNSLTR2	7	1	1	2017	43	43	55.89
P62962	2	DSPSVWAAVPGK	-2.17783195828879	0	FWMS20241351_04_H13	7101.36	DSPSVWAAVPGK	DSPSVWAAVPGK2	12	1	1	377	8	8	71.43
Q9ESB3	2	DSPVLLDFFEDSELYR	1.91758978437364	0	FWMS20241351_04_H13	781520	DSPVLLDFFEDSELYR	DSPVLLDFFEDSELYR2	16	1	1	3742	41	41	57.9
Q9ESB3	3	DSPVLLDFFEDSELYR	5.36814491459719	0	FWMS20241351_04_H13	9373300	DSPVLLDFFEDSELYR	DSPVLLDFFEDSELYR3	16	1	1	3742	41	41	57.9
Q9ESB3	4	DSPVLLDFFEDSELYR	1.6787007465321	0	FWMS20241351_04_H13	9607.59	DSPVLLDFFEDSELYR	DSPVLLDFFEDSELYR4	16	1	1	3742	41	41	57.9
Q9ESB3	3	DSPVLLDFFEDSELYRK	-4.8045762542219	1	FWMS20241351_04_H13	45099.9	DSPVLLDFFEDSELYRK	DSPVLLDFFEDSELYRK3	17	1	1	3742	41	41	57.9
P13020	2	DSQEEEKTEALTSAK	-2.25658775847261	1	FWMS20241351_04_H13	7942.69	DSQEEEKTEALTSAK	DSQEEEKTEALTSAK2	15	1	1	3159	40	40	54.23
P01029	2	DSSTWLTAFVLK	-0.575176368052705	0	FWMS20241351_04_H13	330075	DSSTWLTAFVLK	DSSTWLTAFVLK2	12	1	1	5061	76	76	54.95
P01029	3	DSSTWLTAFVLK	2.46273986506662	0	FWMS20241351_04_H13	7605.7	DSSTWLTAFVLK	DSSTWLTAFVLK3	12	1	1	5061	76	76	54.95
Q61900	2	DSTDIFWR	-0.803553008261006	0	FWMS20241351_04_H13	5928.96	DSTDIFWR	DSTDIFWR2	8	1	1	49	2	2	13.61
Q8K182	3	DSTIEGVGISGEFC(UniMod:4)ENSGDGDRDIR	2.58270018219938	1	FWMS20241351_04_H13	12434.1	DSTIEGVGISGEFCENSGDGDRDIR	DSTIEGVGISGEFC(UniMod:4)ENSGDGDRDIR3	25	1	1	2101	35	35	70.19
P63101	2	DSTLIMQLLR	3.00002939629979	0	FWMS20241351_04_H13	14513.5	DSTLIMQLLR	DSTLIMQLLR2	10	0	1	324	8	5	39.18
P08071	2	DSTVLQNTDGK	-1.62153920688208	0	FWMS20241351_04_H13	4528.59	DSTVLQNTDGK	DSTVLQNTDGK2	11	1	1	676	18	18	31.12
P01837	2	DSTYSMSSTLTLTK	3.8787063887285	0	FWMS20241351_04_H13	1089030	DSTYSMSSTLTLTK	DSTYSMSSTLTLTK2	14	1	1	585	8	8	67.29
P01837	3	DSTYSMSSTLTLTK	1.12842242419632	0	FWMS20241351_04_H13	4639.25	DSTYSMSSTLTLTK	DSTYSMSSTLTLTK3	14	1	1	585	8	8	67.29
P01837	2	DSTYSM(UniMod:35)SSTLTLTK	1.02754354154988	0	FWMS20241351_04_H13	32367.6	DSTYSMSSTLTLTK	DSTYSM(UniMod:35)SSTLTLTK2	14	1	1	585	8	8	67.29
P01837	3	DSTYSMSSTLTLTKDEYER	2.62377087302577	1	FWMS20241351_04_H13	135467	DSTYSMSSTLTLTKDEYER	DSTYSMSSTLTLTKDEYER3	19	1	1	585	8	8	67.29
Q8VCM7	2	DSVQIHDTTGK	-2.28423742444689	0	FWMS20241351_04_H13	24858.1	DSVQIHDTTGK	DSVQIHDTTGK2	11	1	1	1531	31	31	65.14
Q8VCM7	3	DSVQIHDTTGK	2.69880761488178	0	FWMS20241351_04_H13	41429.9	DSVQIHDTTGK	DSVQIHDTTGK3	11	1	1	1531	31	31	65.14
P63260	2	DSYVGDEAQSK	-1.58091016934643	0	FWMS20241351_04_H13	42422.4	DSYVGDEAQSK	DSYVGDEAQSK2	11	0	1	1518	22	0	72
Q61147	2	DTANLFPHK	0.650044923429466	0	FWMS20241351_04_H13	158111	DTANLFPHK	DTANLFPHK2	9	1	1	4245	66	66	65.5
P01867	2	DTAPVLDSDGSYFIYSK	1.47164894303396	0	FWMS20241351_04_H13	31906.1	DTAPVLDSDGSYFIYSK	DTAPVLDSDGSYFIYSK2	17	1	1	783	12	12	35.15
P07724	2	DTC(UniMod:4)FSTEGPNLVTR	1.80530184472117	0	FWMS20241351_04_H13	159561	DTCFSTEGPNLVTR	DTC(UniMod:4)FSTEGPNLVTR2	14	1	1	5141	69	69	83.88
P07724	3	DTC(UniMod:4)FSTEGPNLVTR	4.88291446711305	0	FWMS20241351_04_H13	7074.11	DTCFSTEGPNLVTR	DTC(UniMod:4)FSTEGPNLVTR3	14	1	1	5141	69	69	83.88
Q91Y47	2	DTC(UniMod:4)KGDSGGPLSC(UniMod:4)K	-1.88387655303634	1	FWMS20241351_04_H13	7551.01	DTCKGDSGGPLSCK	DTC(UniMod:4)KGDSGGPLSC(UniMod:4)K2	14	1	1	3208	37	36	69.87
Q91Y47	3	DTC(UniMod:4)KGDSGGPLSC(UniMod:4)K	1.41158609635604	1	FWMS20241351_04_H13	55884.3	DTCKGDSGGPLSCK	DTC(UniMod:4)KGDSGGPLSC(UniMod:4)K3	14	1	1	3208	37	36	69.87
Q01279	3	DTC(UniMod:4)PPLMLYNPTTYQMDVNPEGK	1.75241970954081	0	FWMS20241351_04_H13	2105.75	DTCPPLMLYNPTTYQMDVNPEGK	DTC(UniMod:4)PPLMLYNPTTYQMDVNPEGK3	23	1	1	1267	28	28	27.93
Q01279	3	DTC(UniMod:4)PPLM(UniMod:35)LYNPTTYQMDVNPEGK	-2.66465621315396	0	FWMS20241351_04_H13	11862	DTCPPLMLYNPTTYQMDVNPEGK	DTC(UniMod:4)PPLM(UniMod:35)LYNPTTYQMDVNPEGK3	23	1	1	1267	28	28	27.93
Q9JM76	2	DTDIVDEAIYYFK	1.68498569315199	0	FWMS20241351_04_H13	1607.72	DTDIVDEAIYYFK	DTDIVDEAIYYFK2	13	1	1	75	3	3	17.42
P33587	2	DTDLEDELEPDPR	-3.05254153404709	0	FWMS20241351_04_H13	4790.62	DTDLEDELEPDPR	DTDLEDELEPDPR2	13	1	1	732	15	15	38.48
P97298	2	DTDTGALLFIGR	0.619068808005366	0	FWMS20241351_04_H13	40448.8	DTDTGALLFIGR	DTDTGALLFIGR2	12	1	1	1174	20	20	59.47
P55284	2	DTFTIETDPK	-3.21358409941947	0	FWMS20241351_04_H13	677.191	DTFTIETDPK	DTFTIETDPK2	10	1	1	390	14	14	24.49
Q9R0Q1	2	DTINPLYDETFR	-1.13090250771701	0	FWMS20241351_04_H13	4784.93	DTINPLYDETFR	DTINPLYDETFR2	12	1	1	1135	20	18	30.91
P01027	2	DTLPESR	6.1047351870551	0	FWMS20241351_04_H13	190788	DTLPESR	DTLPESR2	7	1	1	11164	137	137	82.26
P11276	3	DTLTSRPAQGVITTLENVSPPR	1.10098707981227	1	FWMS20241351_04_H13	81140.3	DTLTSRPAQGVITTLENVSPPR	DTLTSRPAQGVITTLENVSPPR3	22	1	1	6597	104	104	54.3
P11276	4	DTLTSRPAQGVITTLENVSPPR	2.44895681678058	1	FWMS20241351_04_H13	14357.3	DTLTSRPAQGVITTLENVSPPR	DTLTSRPAQGVITTLENVSPPR4	22	1	1	6597	104	104	54.3
P11276	4	DTLTSRPAQGVITTLENVSPPRR	0.00689468177879375	2	FWMS20241351_04_H13	832.875	DTLTSRPAQGVITTLENVSPPRR	DTLTSRPAQGVITTLENVSPPRR4	23	1	1	6597	104	104	54.3
P01029	2	DTMASIGQTR	5.41426800309179	0	FWMS20241351_04_H13	23504.6	DTMASIGQTR	DTMASIGQTR2	10	1	1	5061	76	76	54.95
P01029	2	DTM(UniMod:35)ASIGQTR	2.87773625110316	0	FWMS20241351_04_H13	5926.26	DTMASIGQTR	DTM(UniMod:35)ASIGQTR2	10	1	1	5061	76	76	54.95
Q9EQ21	2	DTNFPIC(UniMod:4)IFC(UniMod:4)C(UniMod:4)K	-1.82545858017833	0	FWMS20241351_04_H13	14278.9	DTNFPICIFCCK	DTNFPIC(UniMod:4)IFC(UniMod:4)C(UniMod:4)K2	12	1	1	62	2	2	28.92
P24369	2	DTNGSQFFITTVK	-1.11518953063789	0	FWMS20241351_04_H13	8479.07	DTNGSQFFITTVK	DTNGSQFFITTVK2	13	1	1	942	13	13	56.48
P32067	2	DTNLLILFK	2.46605798546224	0	FWMS20241351_04_H13	2248.39	DTNLLILFK	DTNLLILFK2	9	1	1	665	15	15	38.31
Q06770	2	DTPLTLTVLHK	-0.852420382878972	0	FWMS20241351_04_H13	44926.1	DTPLTLTVLHK	DTPLTLTVLHK2	11	1	1	881	17	17	48.61
Q06770	3	DTPLTLTVLHK	1.34784373550223	0	FWMS20241351_04_H13	19797.5	DTPLTLTVLHK	DTPLTLTVLHK3	11	1	1	881	17	17	48.61
D3Z6Q9	2	DTPSPGDVVLR	1.58555239785386	0	FWMS20241351_04_H13	2175.26	DTPSPGDVVLR	DTPSPGDVVLR2	11	1	1	167	5	5	12.68
Q9ESB3	2	DTSDMKPHWGHER	-1.13527602067987	1	FWMS20241351_04_H13	62057.5	DTSDMKPHWGHER	DTSDMKPHWGHER2	13	1	1	3742	41	41	57.9
Q9ESB3	3	DTSDMKPHWGHER	-1.05736235584649	1	FWMS20241351_04_H13	546923	DTSDMKPHWGHER	DTSDMKPHWGHER3	13	1	1	3742	41	41	57.9
Q9ESB3	4	DTSDMKPHWGHER	0.460834510283013	1	FWMS20241351_04_H13	365435	DTSDMKPHWGHER	DTSDMKPHWGHER4	13	1	1	3742	41	41	57.9
Q9ESB3	2	DTSDM(UniMod:35)KPHWGHER	-1.05901868102628	1	FWMS20241351_04_H13	11076.2	DTSDMKPHWGHER	DTSDM(UniMod:35)KPHWGHER2	13	1	1	3742	41	41	57.9
Q9ESB3	3	DTSDM(UniMod:35)KPHWGHER	-2.95518467092724	1	FWMS20241351_04_H13	68347.6	DTSDMKPHWGHER	DTSDM(UniMod:35)KPHWGHER3	13	1	1	3742	41	41	57.9
Q9ESB3	4	DTSDM(UniMod:35)KPHWGHER	-1.24392081314893	1	FWMS20241351_04_H13	46999.6	DTSDMKPHWGHER	DTSDM(UniMod:35)KPHWGHER4	13	1	1	3742	41	41	57.9
Q9ESB3	3	DTSDMKPHWGHERPLC(UniMod:4)DK	0.653778605209013	2	FWMS20241351_04_H13	749457	DTSDMKPHWGHERPLCDK	DTSDMKPHWGHERPLC(UniMod:4)DK3	18	1	1	3742	41	41	57.9
Q9ESB3	4	DTSDMKPHWGHERPLC(UniMod:4)DK	-2.41379905412091	2	FWMS20241351_04_H13	1114900	DTSDMKPHWGHERPLCDK	DTSDMKPHWGHERPLC(UniMod:4)DK4	18	1	1	3742	41	41	57.9
Q9ESB3	3	DTSDM(UniMod:35)KPHWGHERPLC(UniMod:4)DK	-3.36101759150018	2	FWMS20241351_04_H13	20885.2	DTSDMKPHWGHERPLCDK	DTSDM(UniMod:35)KPHWGHERPLC(UniMod:4)DK3	18	1	1	3742	41	41	57.9
Q9ESB3	4	DTSDM(UniMod:35)KPHWGHERPLC(UniMod:4)DK	-0.85909633803922	2	FWMS20241351_04_H13	12632.2	DTSDMKPHWGHERPLCDK	DTSDM(UniMod:35)KPHWGHERPLC(UniMod:4)DK4	18	1	1	3742	41	41	57.9
P01787	2	DTSQSILYLQMNALR	-2.21186406983107	0	FWMS20241351_04_H13	5675.08	DTSQSILYLQMNALR	DTSQSILYLQMNALR2	15	0	1	232	6	0	64.23
O35930	2	DTTPNVASVR	-1.25168451569215	0	FWMS20241351_04_H13	9477.89	DTTPNVASVR	DTTPNVASVR2	10	1	1	515	13	13	24.11
O88492	2	DTVATGLAGAVNVAK	0.203139328516102	0	FWMS20241351_04_H13	1405.92	DTVATGLAGAVNVAK	DTVATGLAGAVNVAK2	15	1	1	335	15	15	56.52
O88492	2	DTVTTGLTGAINVAK	1.02645953223343	0	FWMS20241351_04_H13	3091.28	DTVTTGLTGAINVAK	DTVTTGLTGAINVAK2	15	1	1	335	15	15	56.52
O88492	2	DTVTTGLTGALNVAK	0.664853848902014	0	FWMS20241351_04_H13	1663.17	DTVTTGLTGALNVAK	DTVTTGLTGALNVAK2	15	1	1	335	15	15	56.52
O88492	2	DTVTTGLTGAMNVAK	1.52698235070845	0	FWMS20241351_04_H13	3432.97	DTVTTGLTGAMNVAK	DTVTTGLTGAMNVAK2	15	1	1	335	15	15	56.52
O88492	2	DTVTTGLTGAVNVAK	2.13238910103704	0	FWMS20241351_04_H13	6008.21	DTVTTGLTGAVNVAK	DTVTTGLTGAVNVAK2	15	1	1	335	15	15	56.52
Q8BND5	2	DTWPPAC(UniMod:4)PPLEPAK	0.22293400498712	0	FWMS20241351_04_H13	16479.9	DTWPPACPPLEPAK	DTWPPAC(UniMod:4)PPLEPAK2	14	1	1	2085	35	35	50.4
P01027	3	DTWVEHWPEAEEC(UniMod:4)QDQK	1.12727005327834	0	FWMS20241351_04_H13	175759	DTWVEHWPEAEECQDQK	DTWVEHWPEAEEC(UniMod:4)QDQK3	17	1	1	11164	137	137	82.26
O88947	2	DTYDYDIAVLR	-0.567872145366662	0	FWMS20241351_04_H13	45681.9	DTYDYDIAVLR	DTYDYDIAVLR2	11	1	1	1003	15	15	35.14
E9Q414	2	DTYQNLYEEMLAQK	-3.25409253153782	0	FWMS20241351_04_H13	114282	DTYQNLYEEMLAQK	DTYQNLYEEMLAQK2	14	1	1	22740	287	287	63.84
E9Q414	3	DTYQNLYEEMLAQK	-1.80204875240484	0	FWMS20241351_04_H13	17260.2	DTYQNLYEEMLAQK	DTYQNLYEEMLAQK3	14	1	1	22740	287	287	63.84
Q07456	3	DVALNVGISENSIIFMPDR	0.834614375387117	0	FWMS20241351_04_H13	14774	DVALNVGISENSIIFMPDR	DVALNVGISENSIIFMPDR3	19	1	1	1083	17	17	61.03
Q07456	3	DVALNVGISENSIIFM(UniMod:35)PDR	0.611337422293346	0	FWMS20241351_04_H13	8063.18	DVALNVGISENSIIFMPDR	DVALNVGISENSIIFM(UniMod:35)PDR3	19	1	1	1083	17	17	61.03
Q9QWK4	2	DVAVVC(UniMod:4)R	0.994766152206175	0	FWMS20241351_04_H13	149451	DVAVVCR	DVAVVC(UniMod:4)R2	7	1	1	1609	24	24	66.19
Q922U2	2	DVDAAYMNK	0.288960145505755	0	FWMS20241351_04_H13	47428.9	DVDAAYMNK	DVDAAYMNK2	9	0	1	1647	28	14	29.14
P50446	2	DVDAAYMNKVELQAK	2.87047065307078	1	FWMS20241351_04_H13	2122.16	DVDAAYMNKVELQAK	DVDAAYMNKVELQAK2	15	0	1	549	16	2	22.06
P50446	3	DVDAAYMNKVELQAK	1.13394715027684	1	FWMS20241351_04_H13	2839.33	DVDAAYMNKVELQAK	DVDAAYMNKVELQAK3	15	0	1	549	16	2	22.06
Q6NXH9	2	DVDAAYMSK	-0.527429496419089	0	FWMS20241351_04_H13	843056	DVDAAYMSK	DVDAAYMSK2	9	1	1	95	5	4	7.61
P28798	2	DVDFIQPPVLLTLGPK	-1.32920608860082	0	FWMS20241351_04_H13	1482.91	DVDFIQPPVLLTLGPK	DVDFIQPPVLLTLGPK2	16	1	1	514	14	14	30.56
Q61147	4	DVDKEFYLFPTVFDENESLLLDDNIR	1.20176464024303	1	FWMS20241351_04_H13	1812.82	DVDKEFYLFPTVFDENESLLLDDNIR	DVDKEFYLFPTVFDENESLLLDDNIR4	26	1	1	4245	66	66	65.5
Q61176	2	DVDPGEHYIIK	-2.06689224639057	0	FWMS20241351_04_H13	16547	DVDPGEHYIIK	DVDPGEHYIIK2	11	1	1	118	7	7	31.27
P07724	2	DVFLGTFLYEYSR	-2.13007473987002	0	FWMS20241351_04_H13	7799320	DVFLGTFLYEYSR	DVFLGTFLYEYSR2	13	1	1	5141	69	69	83.88
P07724	3	DVFLGTFLYEYSR	2.35661329181236	0	FWMS20241351_04_H13	763258	DVFLGTFLYEYSR	DVFLGTFLYEYSR3	13	1	1	5141	69	69	83.88
P18761	4	DVHHYYTYPGSLTTPPC(UniMod:4)TENVQWFVLR	-0.171928560511397	0	FWMS20241351_04_H13	42163.8	DVHHYYTYPGSLTTPPCTENVQWFVLR	DVHHYYTYPGSLTTPPC(UniMod:4)TENVQWFVLR4	27	1	1	818	15	15	53
Q8BIP0	1	DVIAFPK	0.595558775435546	0	FWMS20241351_04_H13	4369.45	DVIAFPK	DVIAFPK1	7	1	1	96	1	1	1.07
Q8BIP0	2	DVIAFPK	-2.40711294119459	0	FWMS20241351_04_H13	27197.1	DVIAFPK	DVIAFPK2	7	1	1	96	1	1	1.07
P24369	1	DVIIVDSGK	-0.957714966905806	0	FWMS20241351_04_H13	1613.17	DVIIVDSGK	DVIIVDSGK1	9	1	1	942	13	13	56.48
P24369	2	DVIIVDSGK	-2.22886147110064	0	FWMS20241351_04_H13	12844.9	DVIIVDSGK	DVIIVDSGK2	9	1	1	942	13	13	56.48
P20918	1	DVILFEK	0.10846038356529	0	FWMS20241351_04_H13	46027.7	DVILFEK	DVILFEK1	7	1	1	4265	55	55	70.07
P20918	2	DVILFEK	4.73259950569737	0	FWMS20241351_04_H13	312502	DVILFEK	DVILFEK2	7	1	1	4265	55	55	70.07
Q8BGV0	2	DVIPFPR	1.63629028377206	0	FWMS20241351_04_H13	47899.8	DVIPFPR	DVIPFPR2	7	1	1	50	1	1	1.47
P01867	2	DVLMISLTPK	-0.471417901835757	0	FWMS20241351_04_H13	694814	DVLMISLTPK	DVLMISLTPK2	10	1	1	783	12	12	35.15
P01867	2	DVLM(UniMod:35)ISLTPK	1.64143654080746	0	FWMS20241351_04_H13	41601.9	DVLMISLTPK	DVLM(UniMod:35)ISLTPK2	10	1	1	783	12	12	35.15
P01868	2	DVLTITLTPK	-1.16481659698698	0	FWMS20241351_04_H13	210102	DVLTITLTPK	DVLTITLTPK2	10	1	1	709	14	14	59.88
O70362	3	DVLVDC(UniMod:4)TYLQFLEMHGEMFAVSK	-2.25576124843368	0	FWMS20241351_04_H13	9023.47	DVLVDCTYLQFLEMHGEMFAVSK	DVLVDC(UniMod:4)TYLQFLEMHGEMFAVSK3	23	1	1	1950	27	27	41.94
P68368	2	DVNAAIAAIK	-0.491138434342691	0	FWMS20241351_04_H13	1286.32	DVNAAIAAIK	DVNAAIAAIK2	10	1	1	1183	19	3	55.8
P68369	2	DVNAAIATIK	1.07089734892947	0	FWMS20241351_04_H13	2226.77	DVNAAIATIK	DVNAAIATIK2	10	0	1	324	5	0	13.53
P62082	2	DVNFEFPEFQL	0.681501754429785	0	FWMS20241351_04_H13	9462.62	DVNFEFPEFQL	DVNFEFPEFQL2	11	1	1	464	8	8	51.03
Q9CZX8	2	DVNQQEFVR	2.81571683067221	0	FWMS20241351_04_H13	4540.91	DVNQQEFVR	DVNQQEFVR2	9	1	1	415	9	9	48.28
P21570	2	DVNTFIHGNK	-1.61639927013964	0	FWMS20241351_04_H13	89985.4	DVNTFIHGNK	DVNTFIHGNK2	10	1	1	436	7	7	56.55
P21570	3	DVNTFIHGNK	-2.57648457616149	0	FWMS20241351_04_H13	38123.8	DVNTFIHGNK	DVNTFIHGNK3	10	1	1	436	7	7	56.55
E9Q414	2	DVTTGQLSGESNMR	3.8816466154235	0	FWMS20241351_04_H13	127390	DVTTGQLSGESNMR	DVTTGQLSGESNMR2	14	1	1	22740	287	287	63.84
E9Q414	3	DVTTGQLSGESNMR	-0.755699532851617	0	FWMS20241351_04_H13	5778.71	DVTTGQLSGESNMR	DVTTGQLSGESNMR3	14	1	1	22740	287	287	63.84
E9Q414	2	DVTTGQLSGESNM(UniMod:35)R	1.79756979910005	0	FWMS20241351_04_H13	11798.4	DVTTGQLSGESNMR	DVTTGQLSGESNM(UniMod:35)R2	14	1	1	22740	287	287	63.84
P21274	2	DVVVPPYMLDLYR	-2.37559553625871	0	FWMS20241351_04_H13	4863.07	DVVVPPYMLDLYR	DVVVPPYMLDLYR2	13	1	1	112	4	4	14.72
E9Q414	2	DVYSEYSVTAADFASK	-2.0807004488275	0	FWMS20241351_04_H13	22320.9	DVYSEYSVTAADFASK	DVYSEYSVTAADFASK2	16	1	1	22740	287	287	63.84
E9Q414	3	DVYSEYSVTAADFASK	-5.45610681387232	0	FWMS20241351_04_H13	5872.99	DVYSEYSVTAADFASK	DVYSEYSVTAADFASK3	16	1	1	22740	287	287	63.84
O09061	2	DVYTGDALR	2.09614246240198	0	FWMS20241351_04_H13	5464.58	DVYTGDALR	DVYTGDALR2	9	1	1	277	10	10	54.17
Q91Y47	2	DVYVNLDMK	0.792363396192681	0	FWMS20241351_04_H13	3302080	DVYVNLDMK	DVYVNLDMK2	9	1	1	3208	37	36	69.87
Q91Y47	2	DVYVNLDM(UniMod:35)K	0.991226951440565	0	FWMS20241351_04_H13	260872	DVYVNLDMK	DVYVNLDM(UniMod:35)K2	9	1	1	3208	37	36	69.87
O88947	2	DWAESTLMTQK	1.55682335244343	0	FWMS20241351_04_H13	49818.5	DWAESTLMTQK	DWAESTLMTQK2	11	1	1	1003	15	15	35.14
O88947	3	DWAESTLMTQK	-1.53780937115012	0	FWMS20241351_04_H13	2062.64	DWAESTLMTQK	DWAESTLMTQK3	11	1	1	1003	15	15	35.14
P18761	2	DWELSGSEHTIDGIR	2.10885132142234	0	FWMS20241351_04_H13	36260	DWELSGSEHTIDGIR	DWELSGSEHTIDGIR2	15	1	1	818	15	15	53
P18761	3	DWELSGSEHTIDGIR	-1.63352534209952	0	FWMS20241351_04_H13	57222.3	DWELSGSEHTIDGIR	DWELSGSEHTIDGIR3	15	1	1	818	15	15	53
Q5UW37	2	DWFLQAPK	-0.0730066419451168	0	FWMS20241351_04_H13	15888.2	DWFLQAPK	DWFLQAPK2	8	1	1	182	4	4	28.57
P63254	2	DWHRPC(UniMod:4)LK	6.30122733898146	1	FWMS20241351_04_H13	2803.75	DWHRPCLK	DWHRPC(UniMod:4)LK2	8	1	1	222	5	5	59.74
Q8BND5	3	DWRPALNLAVLDC(UniMod:4)AEETNSAVC(UniMod:4)R	-1.0267330088629	1	FWMS20241351_04_H13	6585.43	DWRPALNLAVLDCAEETNSAVCR	DWRPALNLAVLDC(UniMod:4)AEETNSAVC(UniMod:4)R3	23	1	1	2085	35	35	50.4
P01887	3	DWSFYILAHTEFTPTETDTYAC(UniMod:4)R	-2.44646305800418	0	FWMS20241351_04_H13	4760.83	DWSFYILAHTEFTPTETDTYACR	DWSFYILAHTEFTPTETDTYAC(UniMod:4)R3	23	1	1	381	6	6	73.11
P09803	3	DWVIPPISC(UniMod:4)PENEKGEFPK	0.579566765655931	1	FWMS20241351_04_H13	5413.61	DWVIPPISCPENEKGEFPK	DWVIPPISC(UniMod:4)PENEKGEFPK3	19	1	1	618	14	14	15.38
Q61646	2	DWVQETMAK	2.47237362641134	0	FWMS20241351_04_H13	2408490	DWVQETMAK	DWVQETMAK2	9	1	1	1709	24	24	56.48
Q61646	2	DWVQETM(UniMod:35)AK	-1.41350511222844	0	FWMS20241351_04_H13	55498.5	DWVQETMAK	DWVQETM(UniMod:35)AK2	9	1	1	1709	24	24	56.48
Q61646	2	DWVQETMAKN	0.406094111565668	1	FWMS20241351_04_H13	1833.76	DWVQETMAKN	DWVQETMAKN2	10	1	1	1709	24	24	56.48
Q7TMK9	2	DYAFIHFDER	-3.20752031821656	0	FWMS20241351_04_H13	10580.5	DYAFIHFDER	DYAFIHFDER2	10	1	1	1797	26	26	45.75
Q7TMK9	3	DYAFIHFDER	-0.933407279074146	0	FWMS20241351_04_H13	8605.15	DYAFIHFDER	DYAFIHFDER3	10	1	1	1797	26	26	45.75
O35744	2	DYEALNGLK	0.593174395807998	0	FWMS20241351_04_H13	476.472	DYEALNGLK	DYEALNGLK2	9	0	1	310	10	7	31.66
E9Q557	3	DYELQLASYTSGLETLLNIPIKR	-1.26963962082997	1	FWMS20241351_04_H13	3254.17	DYELQLASYTSGLETLLNIPIKR	DYELQLASYTSGLETLLNIPIKR3	23	1	1	1580	62	62	23.86
Q7TPR4	2	DYETATLSEIK	-0.27608893635881	0	FWMS20241351_04_H13	384.094	DYETATLSEIK	DYETATLSEIK2	11	1	1	432	23	8	31.61
Q8CG16	2	DYFIVTC(UniMod:4)K	0.547022332953011	0	FWMS20241351_04_H13	37026.8	DYFIVTCK	DYFIVTC(UniMod:4)K2	8	1	1	1914	31	8	54.88
Q11011	2	DYFNVPYPLPK	-0.536169722495802	0	FWMS20241351_04_H13	453.131	DYFNVPYPLPK	DYFNVPYPLPK2	11	1	1	59	3	3	3.37
Q61703	2	DYFVPQLYSFLK	2.48656847462487	0	FWMS20241351_04_H13	4737.64	DYFVPQLYSFLK	DYFVPQLYSFLK2	12	1	1	2443	36	36	44.71
Q91X72	2	DYFVSC(UniMod:4)PGR	2.24181054101869	0	FWMS20241351_04_H13	1591680	DYFVSCPGR	DYFVSC(UniMod:4)PGR2	9	1	1	2486	36	36	66.3
P01898	2	DYIALNEDLK	-3.79611694300209	0	FWMS20241351_04_H13	286250	DYIALNEDLK	DYIALNEDLK2	10	0	1	1368	18	11	55.69
Q61646	2	DYIAPGR	0.416037298940617	0	FWMS20241351_04_H13	656174	DYIAPGR	DYIAPGR2	7	1	1	1709	24	24	56.48
P63325	2	DYLHLPPEIVPATLR	-1.24363461369328	0	FWMS20241351_04_H13	40490.9	DYLHLPPEIVPATLR	DYLHLPPEIVPATLR2	15	1	1	288	5	5	37.58
P63325	3	DYLHLPPEIVPATLR	-1.84025455844502	0	FWMS20241351_04_H13	59272.4	DYLHLPPEIVPATLR	DYLHLPPEIVPATLR3	15	1	1	288	5	5	37.58
Q8BH61	2	DYLNVTAVHLFK	0.781075243760894	0	FWMS20241351_04_H13	12876.2	DYLNVTAVHLFK	DYLNVTAVHLFK2	12	1	1	1314	30	29	47.13
Q8BH61	3	DYLNVTAVHLFK	1.24049184604485	0	FWMS20241351_04_H13	3464.98	DYLNVTAVHLFK	DYLNVTAVHLFK3	12	1	1	1314	30	29	47.13
P24270	2	DYPLIPVGK	0.0346103567201787	0	FWMS20241351_04_H13	3826.85	DYPLIPVGK	DYPLIPVGK2	9	1	1	315	14	14	33.4
Q3TTY5	2	DYQELMNTK	-1.80218748456401	0	FWMS20241351_04_H13	1173330	DYQELMNTK	DYQELMNTK2	9	1	1	301	7	6	10.47
Q3TTY5	2	DYQELM(UniMod:35)NTK	-1.27619013818377	0	FWMS20241351_04_H13	72394	DYQELMNTK	DYQELM(UniMod:35)NTK2	9	1	1	301	7	6	10.47
Q61781	1	DYSPYFK	-0.65004926924826	0	FWMS20241351_04_H13	44657.2	DYSPYFK	DYSPYFK1	7	0	1	1344	24	6	43.8
Q61781	2	DYSPYFK	-2.27435069549356	0	FWMS20241351_04_H13	87493.1	DYSPYFK	DYSPYFK2	7	0	1	1344	24	6	43.8
P11352	2	DYTEMNDLQK	-1.48542762090975	0	FWMS20241351_04_H13	1699.87	DYTEMNDLQK	DYTEMNDLQK2	10	1	1	237	8	8	46.77
Q8BZQ2	3	DYTYPYPHEC(UniMod:4)TPR	-1.94618451129509	0	FWMS20241351_04_H13	7209.85	DYTYPYPHECTPR	DYTYPYPHEC(UniMod:4)TPR3	13	1	1	431	13	12	31.92
Q02257	3	EAADAIDAEGASAPLMELLHSR	2.91026358480763	0	FWMS20241351_04_H13	3590.95	EAADAIDAEGASAPLMELLHSR	EAADAIDAEGASAPLMELLHSR3	22	1	1	1025	29	24	48.72
O08529	2	EAAEGLGSHER	-3.54680989229757	0	FWMS20241351_04_H13	30899.8	EAAEGLGSHER	EAAEGLGSHER2	11	1	1	2621	39	39	64
O08529	3	EAAEGLGSHER	-0.23395733111813	0	FWMS20241351_04_H13	33654.8	EAAEGLGSHER	EAAEGLGSHER3	11	1	1	2621	39	39	64
P26039	2	EAAFHPEVAPDVR	-0.984023043491498	0	FWMS20241351_04_H13	2262.6	EAAFHPEVAPDVR	EAAFHPEVAPDVR2	13	1	1	5094	102	91	52.03
O89020	2	EAC(UniMod:4)IINANK	1.46903658135899	0	FWMS20241351_04_H13	17089.3	EACIINANK	EAC(UniMod:4)IINANK2	9	1	1	1660	32	32	54.61
O89020	3	EAC(UniMod:4)IINANKDDRPEGLSLR	0.737934074737178	2	FWMS20241351_04_H13	5551.82	EACIINANKDDRPEGLSLR	EAC(UniMod:4)IINANKDDRPEGLSLR3	19	1	1	1660	32	32	54.61
O89020	4	EAC(UniMod:4)IINANKDDRPEGLSLR	-0.203642855329968	2	FWMS20241351_04_H13	7487.1	EACIINANKDDRPEGLSLR	EAC(UniMod:4)IINANKDDRPEGLSLR4	19	1	1	1660	32	32	54.61
P01027	2	EADVSLTAFVLIALQEAR	0.438932889654122	0	FWMS20241351_04_H13	111547	EADVSLTAFVLIALQEAR	EADVSLTAFVLIALQEAR2	18	1	1	11164	137	137	82.26
P01027	3	EADVSLTAFVLIALQEAR	0.516056594046121	0	FWMS20241351_04_H13	140794	EADVSLTAFVLIALQEAR	EADVSLTAFVLIALQEAR3	18	1	1	11164	137	137	82.26
P52480	3	EAEAAIYHLQLFEELR	-1.70992520742972	0	FWMS20241351_04_H13	12228	EAEAAIYHLQLFEELR	EAEAAIYHLQLFEELR3	16	1	1	2095	36	35	65.91
Q6WVG3	2	EAEYFELPELVR	1.8528421308343	0	FWMS20241351_04_H13	3749.88	EAEYFELPELVR	EAEYFELPELVR2	12	1	1	171	6	6	21.1
P10639	2	EAFQEALAAAGDK	1.00890348515297	0	FWMS20241351_04_H13	25157.2	EAFQEALAAAGDK	EAFQEALAAAGDK2	13	1	1	365	7	7	65.71
P05366	2	EAFQEFFGR	1.17856046943432	0	FWMS20241351_04_H13	84359.3	EAFQEFFGR	EAFQEFFGR2	9	1	1	431	7	6	51.64
Q60605	2	EAFQLFDR	-3.2952434010327	0	FWMS20241351_04_H13	33941.6	EAFQLFDR	EAFQLFDR2	8	1	1	320	8	7	55.63
P97855	2	EAGEPGDVEPR	1.03802254060917	0	FWMS20241351_04_H13	14510.6	EAGEPGDVEPR	EAGEPGDVEPR2	11	1	1	496	11	10	33.55
Q9CY58	2	EAGGGGVGGPGAK	-0.0796268531598919	0	FWMS20241351_04_H13	3364.32	EAGGGGVGGPGAK	EAGGGGVGGPGAK2	13	1	1	867	21	21	54.05
Q9JKR6	2	EAGMQPQLQIR	-2.39407772755159	0	FWMS20241351_04_H13	5137.74	EAGMQPQLQIR	EAGMQPQLQIR2	11	1	1	433	11	11	13.81
Q9D832	2	EALC(UniMod:4)GC(UniMod:4)SLNVPTMDGR	2.19251180210314	0	FWMS20241351_04_H13	201507	EALCGCSLNVPTMDGR	EALC(UniMod:4)GC(UniMod:4)SLNVPTMDGR2	16	1	1	466	10	9	29.97
P49182	3	EALENIDPATQMLILNC(UniMod:4)IYFK	-0.326463952699274	0	FWMS20241351_04_H13	9007.16	EALENIDPATQMLILNCIYFK	EALENIDPATQMLILNC(UniMod:4)IYFK3	21	1	1	1306	22	22	57.53
Q9JJN5	2	EALIQFLEQVHQGIK	-0.991507568095766	0	FWMS20241351_04_H13	417192	EALIQFLEQVHQGIK	EALIQFLEQVHQGIK2	15	1	1	2191	23	23	61.49
Q9JJN5	3	EALIQFLEQVHQGIK	0.933536609971843	0	FWMS20241351_04_H13	1379300	EALIQFLEQVHQGIK	EALIQFLEQVHQGIK3	15	1	1	2191	23	23	61.49
Q9JJN5	4	EALIQFLEQVHQGIK	-0.172732195005579	0	FWMS20241351_04_H13	1593.02	EALIQFLEQVHQGIK	EALIQFLEQVHQGIK4	15	1	1	2191	23	23	61.49
Q9WUK2	2	EALTYDGALLGDR	1.11733250000839	0	FWMS20241351_04_H13	12543.5	EALTYDGALLGDR	EALTYDGALLGDR2	13	1	1	147	3	3	14.11
P09405	2	EAMEDGEIDGNK	1.73030142243916	0	FWMS20241351_04_H13	2361.06	EAMEDGEIDGNK	EAMEDGEIDGNK2	12	1	1	847	21	21	30.13
Q8VCG4	2	EANLTEDQILFFPK	5.80309562343036	0	FWMS20241351_04_H13	59781.6	EANLTEDQILFFPK	EANLTEDQILFFPK2	14	1	1	925	12	12	81.19
P14148	2	EANNFLWPFK	1.64683908742305	0	FWMS20241351_04_H13	3322.03	EANNFLWPFK	EANNFLWPFK2	10	1	1	60	3	3	11.11
P62843	2	EAPPMEKPEVVK	1.69471734781787	1	FWMS20241351_04_H13	25899.7	EAPPMEKPEVVK	EAPPMEKPEVVK2	12	1	1	179	3	3	40
P62843	3	EAPPMEKPEVVK	-4.29110794681041	1	FWMS20241351_04_H13	27073.4	EAPPMEKPEVVK	EAPPMEKPEVVK3	12	1	1	179	3	3	40
Q61508	2	EAPRPDYLLR	1.38338959625662	1	FWMS20241351_04_H13	1583.31	EAPRPDYLLR	EAPRPDYLLR2	10	1	1	1482	28	28	65.12
Q61508	3	EAPRPDYLLR	-1.00819443473582	1	FWMS20241351_04_H13	4543.92	EAPRPDYLLR	EAPRPDYLLR3	10	1	1	1482	28	28	65.12
B2RUP2	1	EAQAFVK	-1.79105648249386	0	FWMS20241351_04_H13	3539.74	EAQAFVK	EAQAFVK1	7	1	1	55	3	3	3.13
P20918	2	EAQLPVIENK	-1.22638867775507	0	FWMS20241351_04_H13	806912	EAQLPVIENK	EAQLPVIENK2	10	1	1	4265	55	55	70.07
Q8CG19	2	EAQPGQSQVSYQGLPVQK	3.38790418594703	0	FWMS20241351_04_H13	9242.29	EAQPGQSQVSYQGLPVQK	EAQPGQSQVSYQGLPVQK2	18	1	1	2048	51	51	41.18
Q8CG19	3	EAQPGQSQVSYQGLPVQK	-1.7242261398503	0	FWMS20241351_04_H13	7925.97	EAQPGQSQVSYQGLPVQK	EAQPGQSQVSYQGLPVQK3	18	1	1	2048	51	51	41.18
P52480	2	EATESFASDPILYR	4.33321893300169	0	FWMS20241351_04_H13	5159.6	EATESFASDPILYR	EATESFASDPILYR2	14	1	1	2095	36	35	65.91
P52480	3	EATESFASDPILYRPVAVALDTK	-1.03688274885272	1	FWMS20241351_04_H13	27030.3	EATESFASDPILYRPVAVALDTK	EATESFASDPILYRPVAVALDTK3	23	1	1	2095	36	35	65.91
P11276	2	EATIPGHLNSYTIK	-0.633895850451508	0	FWMS20241351_04_H13	460520	EATIPGHLNSYTIK	EATIPGHLNSYTIK2	14	1	1	6597	104	104	54.3
P11276	3	EATIPGHLNSYTIK	0.566975992944897	0	FWMS20241351_04_H13	783062	EATIPGHLNSYTIK	EATIPGHLNSYTIK3	14	1	1	6597	104	104	54.3
Q8BTM8	2	EATTEFSVDAR	0.953212440610249	0	FWMS20241351_04_H13	1142.11	EATTEFSVDAR	EATTEFSVDAR2	11	1	1	2618	63	60	34.19
P06728	1	EAVEQFQK	-1.62647118696438	0	FWMS20241351_04_H13	36980.2	EAVEQFQK	EAVEQFQK1	8	1	1	3408	37	37	83.54
P06728	2	EAVEQFQK	2.29996475550359	0	FWMS20241351_04_H13	645160	EAVEQFQK	EAVEQFQK2	8	1	1	3408	37	37	83.54
P04202	2	EAVPEPPLLSR	0.812305081012615	0	FWMS20241351_04_H13	190954	EAVPEPPLLSR	EAVPEPPLLSR2	11	1	1	758	15	15	45.64
Q8K1I7	3	EAVPPPPSQTSKPPVPSTPR	-4.21518864013334	1	FWMS20241351_04_H13	7970.78	EAVPPPPSQTSKPPVPSTPR	EAVPPPPSQTSKPPVPSTPR3	20	1	1	897	20	20	54.16
P31532	2	EAVQGTWDLWR	0.801115607361091	0	FWMS20241351_04_H13	1475400	EAVQGTWDLWR	EAVQGTWDLWR2	11	1	1	953	12	12	68.46
P31532	3	EAVQGTWDLWR	1.50395668579091	0	FWMS20241351_04_H13	6422.15	EAVQGTWDLWR	EAVQGTWDLWR3	11	1	1	953	12	12	68.46
P97350	2	EAVSLLR	2.75099273028733	0	FWMS20241351_04_H13	11534.2	EAVSLLR	EAVSLLR2	7	1	1	221	12	12	21.29
Q8CG19	2	EAVYVKPK	2.78134215918989	1	FWMS20241351_04_H13	23060.9	EAVYVKPK	EAVYVKPK2	8	1	1	2048	51	51	41.18
E9PV24	2	EAYAEYHFR	0.915505672195539	0	FWMS20241351_04_H13	1226.09	EAYAEYHFR	EAYAEYHFR2	9	1	1	2017	43	43	55.89
E9PV24	3	EAYAEYHFR	-2.02484396830197	0	FWMS20241351_04_H13	4485.95	EAYAEYHFR	EAYAEYHFR3	9	1	1	2017	43	43	55.89
Q8BXQ6	1	EC(UniMod:4)AVC(UniMod:4)GK	1.92730503770733	0	FWMS20241351_04_H13	12959.1	ECAVCGK	EC(UniMod:4)AVC(UniMod:4)GK1	7	1	1	51	1	1	0.85
P21614	3	EC(UniMod:4)C(UniMod:4)DTQDSVAC(UniMod:4)FSTQSPLLK	-0.040670923731748	0	FWMS20241351_04_H13	5256.92	ECCDTQDSVACFSTQSPLLK	EC(UniMod:4)C(UniMod:4)DTQDSVAC(UniMod:4)FSTQSPLLK3	20	1	1	1786	30	30	72.27
P07724	2	EC(UniMod:4)C(UniMod:4)HGDLLEC(UniMod:4)ADDR	0.489779779572433	0	FWMS20241351_04_H13	289081	ECCHGDLLECADDR	EC(UniMod:4)C(UniMod:4)HGDLLEC(UniMod:4)ADDR2	14	1	1	5141	69	69	83.88
P07724	3	EC(UniMod:4)C(UniMod:4)HGDLLEC(UniMod:4)ADDR	-0.550017231425349	0	FWMS20241351_04_H13	1490330	ECCHGDLLECADDR	EC(UniMod:4)C(UniMod:4)HGDLLEC(UniMod:4)ADDR3	14	1	1	5141	69	69	83.88
P07724	3	EC(UniMod:4)C(UniMod:4)HGDLLEC(UniMod:4)ADDRAELAK	-4.21074871745174	1	FWMS20241351_04_H13	430972	ECCHGDLLECADDRAELAK	EC(UniMod:4)C(UniMod:4)HGDLLEC(UniMod:4)ADDRAELAK3	19	1	1	5141	69	69	83.88
P07724	4	EC(UniMod:4)C(UniMod:4)HGDLLEC(UniMod:4)ADDRAELAK	4.26713391605224	1	FWMS20241351_04_H13	1479010	ECCHGDLLECADDRAELAK	EC(UniMod:4)C(UniMod:4)HGDLLEC(UniMod:4)ADDRAELAK4	19	1	1	5141	69	69	83.88
Q8K0E8	1	EC(UniMod:4)EEIIR	-1.45177522582882	0	FWMS20241351_04_H13	2823.65	ECEEIIR	EC(UniMod:4)EEIIR1	7	1	1	1826	36	36	64.24
Q8K0E8	2	EC(UniMod:4)EEIIR	2.45103547259848	0	FWMS20241351_04_H13	339484	ECEEIIR	EC(UniMod:4)EEIIR2	7	1	1	1826	36	36	64.24
Q8K0E8	2	EC(UniMod:4)EEIIRK	-0.00886005866374742	1	FWMS20241351_04_H13	1963.86	ECEEIIRK	EC(UniMod:4)EEIIRK2	8	1	1	1826	36	36	64.24
Q61129	3	EC(UniMod:4)ELPNSVPAC(UniMod:4)VPWSPYLFQPNDR	-0.0985791915836052	0	FWMS20241351_04_H13	6345.62	ECELPNSVPACVPWSPYLFQPNDR	EC(UniMod:4)ELPNSVPAC(UniMod:4)VPWSPYLFQPNDR3	24	1	1	1807	33	33	62.52
P06909	3	EC(UniMod:4)GADGWINDIPLC(UniMod:4)EVVK	-2.54845913920101	0	FWMS20241351_04_H13	27113.4	ECGADGWINDIPLCEVVK	EC(UniMod:4)GADGWINDIPLC(UniMod:4)EVVK3	18	1	1	4126	62	62	62.56
P62702	2	EC(UniMod:4)LPLIIFLR	0.416418392772608	0	FWMS20241351_04_H13	54052.7	ECLPLIIFLR	EC(UniMod:4)LPLIIFLR2	10	1	1	1176	18	18	60.08
P06909	2	EC(UniMod:4)SVPTLDR	1.99224293869303	0	FWMS20241351_04_H13	298743	ECSVPTLDR	EC(UniMod:4)SVPTLDR2	9	1	1	4126	62	62	62.56
Q8CIZ8	2	EC(UniMod:4)VSPC(UniMod:4)PR	-0.410810316974689	0	FWMS20241351_04_H13	9351.23	ECVSPCPR	EC(UniMod:4)VSPC(UniMod:4)PR2	8	1	1	1400	56	56	25.84
P68368	2	EDAANNYAR	0.870882411397026	0	FWMS20241351_04_H13	3718.34	EDAANNYAR	EDAANNYAR2	9	0	1	1183	19	3	55.8
P50405	2	EDAFQEAIR	0.652602945982665	0	FWMS20241351_04_H13	6224.13	EDAFQEAIR	EDAFQEAIR2	9	1	1	124	3	3	8.49
P08071	2	EDAGFTWSSLR	-0.868017143729181	0	FWMS20241351_04_H13	6307.89	EDAGFTWSSLR	EDAGFTWSSLR2	11	1	1	676	18	18	31.12
Q06890	2	EDALEDTR	-0.965209983391937	0	FWMS20241351_04_H13	48342.7	EDALEDTR	EDALEDTR2	8	1	1	2180	31	31	50
Q06890	2	EDALEDTRDSEMK	1.10258635007731	1	FWMS20241351_04_H13	6624.81	EDALEDTRDSEMK	EDALEDTRDSEMK2	13	1	1	2180	31	31	50
P26041	2	EDAVLEYLK	3.85376195402195	0	FWMS20241351_04_H13	2372.68	EDAVLEYLK	EDAVLEYLK2	9	1	1	599	16	9	29.12
Q8BND5	1	EDAVLTEK	2.65264776414307	0	FWMS20241351_04_H13	732.812	EDAVLTEK	EDAVLTEK1	8	1	1	2085	35	35	50.4
P51885	2	EDAVSASLK	-0.394432705620502	0	FWMS20241351_04_H13	7715.06	EDAVSASLK	EDAVSASLK2	9	1	1	769	13	13	44.08
O70570	2	EDEGWYWC(UniMod:4)GVK	3.33680905362697	0	FWMS20241351_04_H13	5525.27	EDEGWYWCGVK	EDEGWYWC(UniMod:4)GVK2	11	1	1	423	14	14	26.98
Q8CG14	3	EDFDVEPADSEGNC(UniMod:4)PDSLTFASK	1.27556192441141	0	FWMS20241351_04_H13	10777.9	EDFDVEPADSEGNCPDSLTFASK	EDFDVEPADSEGNC(UniMod:4)PDSLTFASK3	23	1	1	1920	28	16	49.42
Q8K0E8	2	EDGGGWWYNR	0.918666483505504	0	FWMS20241351_04_H13	642466	EDGGGWWYNR	EDGGGWWYNR2	10	1	1	1826	36	36	64.24
Q8BMJ3	2	EDGQEYAQVIK	1.18592175515622	0	FWMS20241351_04_H13	44628.1	EDGQEYAQVIK	EDGQEYAQVIK2	11	0	1	508	9	4	49.31
Q61704	2	EDHTVPER	1.03106679815061	0	FWMS20241351_04_H13	5616.65	EDHTVPER	EDHTVPER2	8	1	1	2174	34	34	50.06
Q91X72	2	EDKVWVYPPEK	-1.00501423688067	1	FWMS20241351_04_H13	77360.3	EDKVWVYPPEK	EDKVWVYPPEK2	11	1	1	2486	36	36	66.3
Q91X72	3	EDKVWVYPPEK	-0.109775652849297	1	FWMS20241351_04_H13	101081	EDKVWVYPPEK	EDKVWVYPPEK3	11	1	1	2486	36	36	66.3
Q91X72	2	EDKVWVYPPEKK	0.521086047312996	2	FWMS20241351_04_H13	9506.19	EDKVWVYPPEKK	EDKVWVYPPEKK2	12	1	1	2486	36	36	66.3
Q91X72	3	EDKVWVYPPEKK	3.83890036551191	2	FWMS20241351_04_H13	21235.5	EDKVWVYPPEKK	EDKVWVYPPEKK3	12	1	1	2486	36	36	66.3
Q921I1	2	EDLIWEILK	1.55651580807959	0	FWMS20241351_04_H13	471118	EDLIWEILK	EDLIWEILK2	9	1	1	4158	57	56	87.52
P63242	3	EDLRLPEGDLGK	-0.0308985076210216	1	FWMS20241351_04_H13	1279.13	EDLRLPEGDLGK	EDLRLPEGDLGK3	12	1	1	309	6	3	47.4
P01029	2	EDLSC(UniMod:4)PK	3.19304991424417	0	FWMS20241351_04_H13	106803	EDLSCPK	EDLSC(UniMod:4)PK2	7	1	1	5061	76	76	54.95
Q9CYN9	2	EDLSWPGLAVGNLFHR	-0.635818343997242	0	FWMS20241351_04_H13	910.272	EDLSWPGLAVGNLFHR	EDLSWPGLAVGNLFHR2	16	1	1	349	11	11	33.43
Q9CYN9	4	EDLSWPGLAVGNLFHRPR	-4.96411623047007	1	FWMS20241351_04_H13	578.516	EDLSWPGLAVGNLFHRPR	EDLSWPGLAVGNLFHRPR4	18	1	1	349	11	11	33.43
O88968	2	EDLYLHSLK	-0.357389541701977	0	FWMS20241351_04_H13	6886.7	EDLYLHSLK	EDLYLHSLK2	9	1	1	987	17	17	59.07
P55065	2	EDNWSLPNR	1.01884068581396	0	FWMS20241351_04_H13	8580.22	EDNWSLPNR	EDNWSLPNR2	9	1	1	1703	20	20	50.71
Q9JHK5	3	EDPAYLHYYDPAGGEDPLGAVHLR	-3.84297561210977	0	FWMS20241351_04_H13	1038.52	EDPAYLHYYDPAGGEDPLGAVHLR	EDPAYLHYYDPAGGEDPLGAVHLR3	24	1	1	561	13	13	50.57
Q9JHK5	4	EDPAYLHYYDPAGGEDPLGAVHLR	0.703418052319511	0	FWMS20241351_04_H13	733.59	EDPAYLHYYDPAGGEDPLGAVHLR	EDPAYLHYYDPAGGEDPLGAVHLR4	24	1	1	561	13	13	50.57
Q61147	2	EDSAC(UniMod:4)IPWAYYSTVDR	1.51171820504767	0	FWMS20241351_04_H13	205840	EDSACIPWAYYSTVDR	EDSAC(UniMod:4)IPWAYYSTVDR2	16	1	1	4245	66	66	65.5
Q61147	3	EDSAC(UniMod:4)IPWAYYSTVDR	2.39460870285103	0	FWMS20241351_04_H13	37920.4	EDSACIPWAYYSTVDR	EDSAC(UniMod:4)IPWAYYSTVDR3	16	1	1	4245	66	66	65.5
Q07456	3	EDSC(UniMod:4)QLNYSEGPC(UniMod:4)LGMQER	-3.82951535061709	0	FWMS20241351_04_H13	6291.89	EDSCQLNYSEGPCLGMQER	EDSC(UniMod:4)QLNYSEGPC(UniMod:4)LGMQER3	19	1	1	1083	17	17	61.03
Q9DBD0	2	EDSIQELLR	-0.0186064325820858	0	FWMS20241351_04_H13	69109.5	EDSIQELLR	EDSIQELLR2	9	1	1	2350	41	41	57.14
P27546	2	EDSQLASMQHK	-0.435608357421418	0	FWMS20241351_04_H13	1885.26	EDSQLASMQHK	EDSQLASMQHK2	11	1	1	709	18	18	22.76
Q8BG05	2	EDSVKPGAHLTVK	-2.19678888764011	1	FWMS20241351_04_H13	1681.16	EDSVKPGAHLTVK	EDSVKPGAHLTVK2	13	1	1	395	10	9	29.82
Q8BG05	2	EDTEEYNLR	-2.36109226540831	0	FWMS20241351_04_H13	5245.88	EDTEEYNLR	EDTEEYNLR2	9	1	1	395	10	9	29.82
O08692	2	EDTQETSFNDK	-0.334653603164525	0	FWMS20241351_04_H13	9537	EDTQETSFNDK	EDTQETSFNDK2	11	1	1	537	11	11	65.27
Q00623	1	EDVELYR	0.701123543932237	0	FWMS20241351_04_H13	494396	EDVELYR	EDVELYR1	7	1	1	3539	37	37	68.18
Q00623	2	EDVELYR	0.575150000976331	0	FWMS20241351_04_H13	4442200	EDVELYR	EDVELYR2	7	1	1	3539	37	37	68.18
Q9JKB3	2	EDVFVHQTAIK	-0.374992476981585	0	FWMS20241351_04_H13	7677.63	EDVFVHQTAIK	EDVFVHQTAIK2	11	0	1	192	6	3	21.88
O89020	3	EEC(UniMod:4)SEVQEPESC(UniMod:4)FSPESSK	-2.91140250893642	0	FWMS20241351_04_H13	12547.7	EECSEVQEPESCFSPESSK	EEC(UniMod:4)SEVQEPESC(UniMod:4)FSPESSK3	19	1	1	1660	32	32	54.61
P28665	2	EEDSC(UniMod:4)SYFYC(UniMod:4)MEER	0.448533442207594	0	FWMS20241351_04_H13	74471.7	EEDSCSYFYCMEER	EEDSC(UniMod:4)SYFYC(UniMod:4)MEER2	14	1	1	9457	94	56	63.62
P28665	3	EEDSC(UniMod:4)SYFYC(UniMod:4)MEER	-4.08948820186192	0	FWMS20241351_04_H13	9784.98	EEDSCSYFYCMEER	EEDSC(UniMod:4)SYFYC(UniMod:4)MEER3	14	1	1	9457	94	56	63.62
P28665	2	EEDSC(UniMod:4)SYFYC(UniMod:4)M(UniMod:35)EER	-4.63607654856791	0	FWMS20241351_04_H13	1715.89	EEDSCSYFYCMEER	EEDSC(UniMod:4)SYFYC(UniMod:4)M(UniMod:35)EER2	14	1	1	9457	94	56	63.62
Q61838	2	EEDSLHWQR	-2.38005504302795	0	FWMS20241351_04_H13	20445.4	EEDSLHWQR	EEDSLHWQR2	9	1	1	7410	97	95	66.76
Q61838	3	EEDSLHWQR	3.1465065939297	0	FWMS20241351_04_H13	52068.3	EEDSLHWQR	EEDSLHWQR3	9	1	1	7410	97	95	66.76
Q61838	2	EEDSLHWQRPGDVQK	1.84797826020233	1	FWMS20241351_04_H13	22311.2	EEDSLHWQRPGDVQK	EEDSLHWQRPGDVQK2	15	1	1	7410	97	95	66.76
Q61838	3	EEDSLHWQRPGDVQK	2.60376176885641	1	FWMS20241351_04_H13	74134.2	EEDSLHWQRPGDVQK	EEDSLHWQRPGDVQK3	15	1	1	7410	97	95	66.76
Q61838	4	EEDSLHWQRPGDVQK	-0.652173336725731	1	FWMS20241351_04_H13	100627	EEDSLHWQRPGDVQK	EEDSLHWQRPGDVQK4	15	1	1	7410	97	95	66.76
Q61147	1	EEFFIGSK	-0.294256195595139	0	FWMS20241351_04_H13	1941.19	EEFFIGSK	EEFFIGSK1	8	1	1	4245	66	66	65.5
Q61147	2	EEFFIGSK	3.47375439839196	0	FWMS20241351_04_H13	15186.9	EEFFIGSK	EEFFIGSK2	8	1	1	4245	66	66	65.5
O88947	3	EEGNEMVHEVDVVIK	0.174830520708786	0	FWMS20241351_04_H13	2484.05	EEGNEMVHEVDVVIK	EEGNEMVHEVDVVIK3	15	1	1	1003	15	15	35.14
P28665	2	EEHSFTVMEFVLPR	-1.91572867865845	0	FWMS20241351_04_H13	3398.97	EEHSFTVMEFVLPR	EEHSFTVMEFVLPR2	14	0	1	9457	94	56	63.62
P28665	3	EEHSFTVMEFVLPR	-5.71711944657264	0	FWMS20241351_04_H13	27774.2	EEHSFTVMEFVLPR	EEHSFTVMEFVLPR3	14	0	1	9457	94	56	63.62
P28665	3	EEHSFTVM(UniMod:35)EFVLPR	1.82052951441017	0	FWMS20241351_04_H13	4755	EEHSFTVMEFVLPR	EEHSFTVM(UniMod:35)EFVLPR3	14	0	1	9457	94	56	63.62
Q64726	2	EEIFLVTLK	-0.854544719307835	0	FWMS20241351_04_H13	5924.54	EEIFLVTLK	EEIFLVTLK2	9	1	1	1011	20	20	57.98
Q61207	2	EEILAALEK	0.171860584571048	0	FWMS20241351_04_H13	29782.3	EEILAALEK	EEILAALEK2	9	1	1	1626	27	27	53.5
Q61781	1	EELAYLK	-1.78050341417465	0	FWMS20241351_04_H13	1158.75	EELAYLK	EELAYLK1	7	0	1	1344	24	6	43.8
Q6IFX2	2	EELAYLR	4.54157674920623	0	FWMS20241351_04_H13	65886.8	EELAYLR	EELAYLR2	7	1	1	258	8	6	12.83
Q9Z2U1	2	EELEEVIK	-0.711061444471975	0	FWMS20241351_04_H13	1480.69	EELEEVIK	EELEEVIK2	8	1	1	272	10	10	56.43
E9Q414	2	EELNILSNIGQQDIK	1.86677250113329	0	FWMS20241351_04_H13	162817	EELNILSNIGQQDIK	EELNILSNIGQQDIK2	15	1	1	22740	287	287	63.84
Q61114	2	EELVILLR	-3.84098616358156	0	FWMS20241351_04_H13	1943.16	EELVILLR	EELVILLR2	8	1	1	299	13	13	31.65
P01029	2	EELVYNLDPLNNLGR	-0.17998299954892	0	FWMS20241351_04_H13	81130.5	EELVYNLDPLNNLGR	EELVYNLDPLNNLGR2	15	1	1	5061	76	76	54.95
P01029	3	EELVYNLDPLNNLGR	0.532168470364999	0	FWMS20241351_04_H13	20524.3	EELVYNLDPLNNLGR	EELVYNLDPLNNLGR3	15	1	1	5061	76	76	54.95
Q8CG14	3	EENPTVRPEDYVFTDNMIC(UniMod:4)AGEK	2.09243942268101	1	FWMS20241351_04_H13	9482.11	EENPTVRPEDYVFTDNMICAGEK	EENPTVRPEDYVFTDNMIC(UniMod:4)AGEK3	23	1	1	1920	28	16	49.42
Q8BTM8	2	EEPC(UniMod:4)LLK	0.606815607517071	0	FWMS20241351_04_H13	3255.7	EEPCLLK	EEPC(UniMod:4)LLK2	7	1	1	2618	63	60	34.19
Q8K0E8	3	EEPPSLRPAPPPISGGGYR	-1.23419050685336	1	FWMS20241351_04_H13	577424	EEPPSLRPAPPPISGGGYR	EEPPSLRPAPPPISGGGYR3	19	1	1	1826	36	36	64.24
P47879	3	EEPRPVPQGSC(UniMod:4)QSELHR	-0.0747633134052069	1	FWMS20241351_04_H13	15537.3	EEPRPVPQGSCQSELHR	EEPRPVPQGSC(UniMod:4)QSELHR3	17	1	1	550	7	7	39.37
P47879	4	EEPRPVPQGSC(UniMod:4)QSELHR	-1.53269191874888	1	FWMS20241351_04_H13	6086.44	EEPRPVPQGSCQSELHR	EEPRPVPQGSC(UniMod:4)QSELHR4	17	1	1	550	7	7	39.37
P06683	2	EEQEQHYPIPIDC(UniMod:4)R	1.04862417294094	0	FWMS20241351_04_H13	15161.1	EEQEQHYPIPIDCR	EEQEQHYPIPIDC(UniMod:4)R2	14	1	1	2121	33	33	56.57
P06683	3	EEQEQHYPIPIDC(UniMod:4)R	-0.418439384257385	0	FWMS20241351_04_H13	43704	EEQEQHYPIPIDCR	EEQEQHYPIPIDC(UniMod:4)R3	14	1	1	2121	33	33	56.57
P11276	2	EESPPLIGQQATVSDIPR	0.154518871606223	0	FWMS20241351_04_H13	62471	EESPPLIGQQATVSDIPR	EESPPLIGQQATVSDIPR2	18	1	1	6597	104	104	54.3
P11276	3	EESPPLIGQQATVSDIPR	0.370057722268081	0	FWMS20241351_04_H13	58127.1	EESPPLIGQQATVSDIPR	EESPPLIGQQATVSDIPR3	18	1	1	6597	104	104	54.3
Q9CY58	2	EETQPPVALK	-0.841341602218164	0	FWMS20241351_04_H13	14964.9	EETQPPVALK	EETQPPVALK2	10	1	1	867	21	21	54.05
Q9CY58	2	EETQPPVALKK	3.66449205360601	1	FWMS20241351_04_H13	2736.94	EETQPPVALKK	EETQPPVALKK2	11	1	1	867	21	21	54.05
E9Q414	2	EEYFDPSMVGWTVK	-1.13154065373096	0	FWMS20241351_04_H13	11441.5	EEYFDPSMVGWTVK	EEYFDPSMVGWTVK2	14	1	1	22740	287	287	63.84
Q921I1	2	EEYNGYTGAFR	-1.68082244314255	0	FWMS20241351_04_H13	149779	EEYNGYTGAFR	EEYNGYTGAFR2	11	1	1	4158	57	56	87.52
P62821	2	EFADSLGIPFLETSAK	0.581355711902731	0	FWMS20241351_04_H13	4506.61	EFADSLGIPFLETSAK	EFADSLGIPFLETSAK2	16	1	1	105	3	3	23.9
Q9R111	2	EFDALLINPR	0.895794458448512	0	FWMS20241351_04_H13	6265.34	EFDALLINPR	EFDALLINPR2	10	1	1	578	16	16	43.39
Q62376	2	EFEVYGPIK	0.443992739839727	0	FWMS20241351_04_H13	7806.34	EFEVYGPIK	EFEVYGPIK2	9	1	1	286	6	6	10.71
Q62376	2	EFEVYGPIKR	-2.15487619000925	1	FWMS20241351_04_H13	1654.31	EFEVYGPIKR	EFEVYGPIKR2	10	1	1	286	6	6	10.71
Q62376	3	EFEVYGPIKR	0.190014866884093	1	FWMS20241351_04_H13	2858.6	EFEVYGPIKR	EFEVYGPIKR3	10	1	1	286	6	6	10.71
P97379	2	EFFMSFGNVVELR	-1.97113292626716	0	FWMS20241351_04_H13	1790.9	EFFMSFGNVVELR	EFFMSFGNVVELR2	13	1	1	121	7	7	21.16
Q8BMA6	2	EFGDSLSLEILQIIK	2.06003090800841	0	FWMS20241351_04_H13	475.091	EFGDSLSLEILQIIK	EFGDSLSLEILQIIK2	15	1	1	315	11	11	23.36
P34928	2	EFGNTLEDK	-2.31708812598729	0	FWMS20241351_04_H13	11338900	EFGNTLEDK	EFGNTLEDK2	9	1	1	695	9	9	45.45
P34928	3	EFGNTLEDKAR	0.00434210561339073	1	FWMS20241351_04_H13	46173.3	EFGNTLEDKAR	EFGNTLEDKAR3	11	1	1	695	9	9	45.45
P40124	2	EFHTTGLAWSK	0.261273106209025	0	FWMS20241351_04_H13	4347.52	EFHTTGLAWSK	EFHTTGLAWSK2	11	1	1	1022	23	22	61.18
P40124	3	EFHTTGLAWSK	0.355329278871965	0	FWMS20241351_04_H13	4615.03	EFHTTGLAWSK	EFHTTGLAWSK3	11	1	1	1022	23	22	61.18
P27931	2	EFLSAGDPTR	0.880622849869181	0	FWMS20241351_04_H13	6226.63	EFLSAGDPTR	EFLSAGDPTR2	10	1	1	146	5	5	14.39
P21180	3	EFLVEDVIIAPGFNVHAK	2.45541512160372	0	FWMS20241351_04_H13	5811.72	EFLVEDVIIAPGFNVHAK	EFLVEDVIIAPGFNVHAK3	18	1	1	1309	33	33	48.29
Q8CG16	1	EFMSQGNK	1.78329342222151	0	FWMS20241351_04_H13	1139.94	EFMSQGNK	EFMSQGNK1	8	0	1	1914	31	8	54.88
Q8CG16	2	EFMSQGNK	-2.2740821395957	0	FWMS20241351_04_H13	12546.4	EFMSQGNK	EFMSQGNK2	8	0	1	1914	31	8	54.88
Q7TMK9	2	EFNEDGALAVLQQFK	0.81463785130268	0	FWMS20241351_04_H13	19559.2	EFNEDGALAVLQQFK	EFNEDGALAVLQQFK2	15	1	1	1797	26	26	45.75
Q7TMK9	3	EFNEDGALAVLQQFK	0.644536037097738	0	FWMS20241351_04_H13	3661.15	EFNEDGALAVLQQFK	EFNEDGALAVLQQFK3	15	1	1	1797	26	26	45.75
Q8BND5	2	EFNIAGFPTVR	-3.5032413423398	0	FWMS20241351_04_H13	126154	EFNIAGFPTVR	EFNIAGFPTVR2	11	1	1	2085	35	35	50.4
Q03311	2	EFQEGLNMYFPGVSR	2.69336904361615	0	FWMS20241351_04_H13	2449.12	EFQEGLNMYFPGVSR	EFQEGLNMYFPGVSR2	15	1	1	389	16	16	29.85
P56959	1	EFSGNPIK	2.1479596042466	0	FWMS20241351_04_H13	5352.65	EFSGNPIK	EFSGNPIK1	8	1	1	347	7	7	11.58
P56959	2	EFSGNPIK	-1.5978311807736	0	FWMS20241351_04_H13	19431.6	EFSGNPIK	EFSGNPIK2	8	1	1	347	7	7	11.58
Q61316	2	EFSITDVVPYPISLR	-0.64369183224893	0	FWMS20241351_04_H13	865.375	EFSITDVVPYPISLR	EFSITDVVPYPISLR2	15	1	1	308	12	11	19.26
P29341	2	EFSPFGTITSAK	-2.31681260884169	0	FWMS20241351_04_H13	2085.33	EFSPFGTITSAK	EFSPFGTITSAK2	12	1	1	728	18	18	31.92
Q8VCS0	2	EFTEAFLGC(UniMod:4)PAIHPR	2.50791565463222	0	FWMS20241351_04_H13	2882.05	EFTEAFLGCPAIHPR	EFTEAFLGC(UniMod:4)PAIHPR2	15	1	1	982	20	20	58.49
P29341	2	EFTNVYIK	1.77401588021235	0	FWMS20241351_04_H13	2988.39	EFTNVYIK	EFTNVYIK2	8	1	1	728	18	18	31.92
Q08879	3	EFTRPEEIIFLR	1.47060711566245	1	FWMS20241351_04_H13	13245.2	EFTRPEEIIFLR	EFTRPEEIIFLR3	12	1	1	904	22	22	38.3
P01872	2	EFVC(UniMod:4)TVTHR	0.192581972833652	0	FWMS20241351_04_H13	397607	EFVCTVTHR	EFVC(UniMod:4)TVTHR2	9	1	1	2624	29	29	62.78
P01872	3	EFVC(UniMod:4)TVTHR	-1.02242777901707	0	FWMS20241351_04_H13	369639	EFVCTVTHR	EFVC(UniMod:4)TVTHR3	9	1	1	2624	29	29	62.78
Q9QZQ8	2	EFVEAVLELR	-1.00854784222847	0	FWMS20241351_04_H13	2244.49	EFVEAVLELR	EFVEAVLELR2	10	1	1	101	6	4	20.6
P05555	2	EFVSTVMEQFK	-0.359315042817782	0	FWMS20241351_04_H13	2737.53	EFVSTVMEQFK	EFVSTVMEQFK2	11	1	1	439	15	15	16.05
O08529	2	EFYILWTK	1.77489864404973	0	FWMS20241351_04_H13	134709	EFYILWTK	EFYILWTK2	8	1	1	2621	39	39	64
Q61147	3	EFYLFPTVFDENESLLLDDNIR	1.15868778521864	0	FWMS20241351_04_H13	24531.6	EFYLFPTVFDENESLLLDDNIR	EFYLFPTVFDENESLLLDDNIR3	22	1	1	4245	66	66	65.5
P23953	2	EGASEEETNLSK	2.08679031094387	0	FWMS20241351_04_H13	38522	EGASEEETNLSK	EGASEEETNLSK2	12	1	1	1346	22	19	48.19
P61939	3	EGASPEVGSLDQQEVPPLHPVIR	0.182054057794578	0	FWMS20241351_04_H13	11723.8	EGASPEVGSLDQQEVPPLHPVIR	EGASPEVGSLDQQEVPPLHPVIR3	23	1	1	625	16	16	42.82
P47878	2	EGDAC(UniMod:4)GVYTER	0.392588980737902	0	FWMS20241351_04_H13	16225.5	EGDACGVYTER	EGDAC(UniMod:4)GVYTER2	11	1	1	879	15	15	41.78
O35350	2	EGDFLLR	-1.84759610876666	0	FWMS20241351_04_H13	75447.9	EGDFLLR	EGDFLLR2	7	1	1	2814	45	45	64.52
Q61233	2	EGESLEDLMK	2.69374571411429	0	FWMS20241351_04_H13	15581.9	EGESLEDLMK	EGESLEDLMK2	10	1	1	1640	35	28	69.06
Q62009	2	EGETVTEVIHGEPVIK	1.95257258519522	0	FWMS20241351_04_H13	4089.78	EGETVTEVIHGEPVIK	EGETVTEVIHGEPVIK2	16	1	1	1365	29	29	49.4
Q62009	3	EGETVTEVIHGEPVIK	-2.53102317445253	0	FWMS20241351_04_H13	12651.3	EGETVTEVIHGEPVIK	EGETVTEVIHGEPVIK3	16	1	1	1365	29	29	49.4
Q8VCM7	3	EGFGHLSPTGTTEFWLGNEK	-0.703331902019352	0	FWMS20241351_04_H13	421410	EGFGHLSPTGTTEFWLGNEK	EGFGHLSPTGTTEFWLGNEK3	20	1	1	1531	31	31	65.14
Q8BLY1	2	EGGSLGSFPQGK	-0.512559647071391	0	FWMS20241351_04_H13	25628.5	EGGSLGSFPQGK	EGGSLGSFPQGK2	12	1	1	578	13	13	33.26
P26262	3	EGGTDAC(UniMod:4)KGDSGGPLVC(UniMod:4)K	-1.02244119096848	1	FWMS20241351_04_H13	11861.7	EGGTDACKGDSGGPLVCK	EGGTDAC(UniMod:4)KGDSGGPLVC(UniMod:4)K3	18	1	1	3939	49	47	76.02
P61939	2	EGHMEWVEAAMSSK	4.42649684690166	0	FWMS20241351_04_H13	3319.91	EGHMEWVEAAMSSK	EGHMEWVEAAMSSK2	14	1	1	625	16	16	42.82
P61939	3	EGHMEWVEAAMSSK	-1.73496219910883	0	FWMS20241351_04_H13	8246.3	EGHMEWVEAAMSSK	EGHMEWVEAAMSSK3	14	1	1	625	16	16	42.82
P45700	3	EGHSSSLFGNIK	0.392574755222742	0	FWMS20241351_04_H13	3940.75	EGHSSSLFGNIK	EGHSSSLFGNIK3	12	1	1	596	16	16	33.74
P32067	2	EGIILFK	-1.25744986032411	0	FWMS20241351_04_H13	8581.07	EGIILFK	EGIILFK2	7	1	1	665	15	15	38.31
P26041	3	EGILNDDIYC(UniMod:4)PPETAVLLASYAVQSK	0.59930188788178	0	FWMS20241351_04_H13	728.132	EGILNDDIYCPPETAVLLASYAVQSK	EGILNDDIYC(UniMod:4)PPETAVLLASYAVQSK3	26	1	1	599	16	9	29.12
P62983	2	EGIPPDQQR	1.96919109701216	0	FWMS20241351_04_H13	597788	EGIPPDQQR	EGIPPDQQR2	9	0	1	224	6	1	42.31
Q8BLY1	2	EGIVIPEC(UniMod:4)APGGLYK	1.48619773472436	0	FWMS20241351_04_H13	8127.05	EGIVIPECAPGGLYK	EGIVIPEC(UniMod:4)APGGLYK2	15	1	1	578	13	13	33.26
Q61233	3	EGKPYLVLGLLWQVIK	0.0347917691146479	1	FWMS20241351_04_H13	4161.48	EGKPYLVLGLLWQVIK	EGKPYLVLGLLWQVIK3	16	1	1	1640	35	28	69.06
Q02257	1	EGLLAIFK	-3.06737188521161	0	FWMS20241351_04_H13	1378.84	EGLLAIFK	EGLLAIFK1	8	0	1	1025	29	24	48.72
Q02257	2	EGLLAIFK	-0.628274701474122	0	FWMS20241351_04_H13	27101.6	EGLLAIFK	EGLLAIFK2	8	0	1	1025	29	24	48.72
Q61805	2	EGLVALQR	-1.03694612412971	0	FWMS20241351_04_H13	659518	EGLVALQR	EGLVALQR2	8	1	1	1191	18	18	38.05
Q61176	2	EGLYITEEIYK	-0.841940374691223	0	FWMS20241351_04_H13	6385.5	EGLYITEEIYK	EGLYITEEIYK2	11	1	1	118	7	7	31.27
P17742	2	EGMNIVEAMER	-0.618327186251419	0	FWMS20241351_04_H13	2781.77	EGMNIVEAMER	EGMNIVEAMER2	11	1	1	204	9	9	55.49
P62631	4	EGNASGVSLLEALDTILPPTRPTDKPLR	2.38045496202804	2	FWMS20241351_04_H13	2505.96	EGNASGVSLLEALDTILPPTRPTDKPLR	EGNASGVSLLEALDTILPPTRPTDKPLR4	28	1	1	342	7	7	22.89
O08677	3	EGNC(UniMod:4)SAQSGLAWQDC(UniMod:4)DFK	0.230019366723673	0	FWMS20241351_04_H13	41365.2	EGNCSAQSGLAWQDCDFK	EGNC(UniMod:4)SAQSGLAWQDC(UniMod:4)DFK3	18	1	1	3973	51	51	62.33
P28665	2	EGNTWLTAFVLK	-3.4167640377901	0	FWMS20241351_04_H13	1174830	EGNTWLTAFVLK	EGNTWLTAFVLK2	12	0	1	9457	94	56	63.62
P28665	3	EGNTWLTAFVLK	2.78548872089872	0	FWMS20241351_04_H13	20365.9	EGNTWLTAFVLK	EGNTWLTAFVLK3	12	0	1	9457	94	56	63.62
Q6ZQ38	2	EGPAVVGQFIQDVK	-0.878614986740426	0	FWMS20241351_04_H13	2685.16	EGPAVVGQFIQDVK	EGPAVVGQFIQDVK2	14	1	1	351	15	15	16.02
P39876	2	EGPFGTLVYTIK	-0.998385052007181	0	FWMS20241351_04_H13	4353450	EGPFGTLVYTIK	EGPFGTLVYTIK2	12	1	1	1299	15	15	64.93
P39876	3	EGPFGTLVYTIK	-2.50667335069056	0	FWMS20241351_04_H13	139495	EGPFGTLVYTIK	EGPFGTLVYTIK3	12	1	1	1299	15	15	64.93
P39876	3	EGPFGTLVYTIKQMK	0.645959253552451	1	FWMS20241351_04_H13	677.353	EGPFGTLVYTIKQMK	EGPFGTLVYTIKQMK3	15	1	1	1299	15	15	64.93
Q9CQF9	2	EGPPPAVDGMHVWK	3.04062037618599	0	FWMS20241351_04_H13	14200.5	EGPPPAVDGMHVWK	EGPPPAVDGMHVWK2	14	1	1	1366	18	18	51.09
Q9CQF9	3	EGPPPAVDGMHVWK	-0.341114897569921	0	FWMS20241351_04_H13	41709.2	EGPPPAVDGMHVWK	EGPPPAVDGMHVWK3	14	1	1	1366	18	18	51.09
Q9EPX2	2	EGQDPNLSSAGR	0.860333311772214	0	FWMS20241351_04_H13	21100.6	EGQDPNLSSAGR	EGQDPNLSSAGR2	12	1	1	1900	39	39	42.5
P47880	2	EGQPC(UniMod:4)GVYSPK	-1.18675617700927	0	FWMS20241351_04_H13	23226.6	EGQPCGVYSPK	EGQPC(UniMod:4)GVYSPK2	11	1	1	358	7	7	36.13
O08677	2	EGRTVSPPYIAR	-1.55250623047546	1	FWMS20241351_04_H13	51384.1	EGRTVSPPYIAR	EGRTVSPPYIAR2	12	1	1	3973	51	51	62.33
O08677	3	EGRTVSPPYIAR	0.149982038183108	1	FWMS20241351_04_H13	14298.2	EGRTVSPPYIAR	EGRTVSPPYIAR3	12	1	1	3973	51	51	62.33
P41241	1	EGVKAGTK	-0.185999069012319	1	FWMS20241351_04_H13	13677.9	EGVKAGTK	EGVKAGTK1	8	1	1	80	3	3	8
O55042	2	EGVLYVGSK	-0.86984363668346	0	FWMS20241351_04_H13	5252.18	EGVLYVGSK	EGVLYVGSK2	9	0	1	285	6	4	49.29
O55042	2	EGVVAAAEK	-3.97820386972031	0	FWMS20241351_04_H13	6261	EGVVAAAEK	EGVVAAAEK2	9	0	1	285	6	4	49.29
P82198	3	EGVYTVFAPTNEAFQAMPPEELNK	-0.516831598902346	0	FWMS20241351_04_H13	6249.25	EGVYTVFAPTNEAFQAMPPEELNK	EGVYTVFAPTNEAFQAMPPEELNK3	24	1	1	537	15	15	32.06
Q8CHP5	2	EGYVPQEEVPVYENK	-0.37616374468332	0	FWMS20241351_04_H13	2844.16	EGYVPQEEVPVYENK	EGYVPQEEVPVYENK2	15	1	1	47	2	2	12.81
P10126	2	EHALLAYTLGVK	-1.44824794312937	0	FWMS20241351_04_H13	101911	EHALLAYTLGVK	EHALLAYTLGVK2	12	0	1	1887	23	13	50.65
P10126	3	EHALLAYTLGVK	-5.18345676751888	0	FWMS20241351_04_H13	107737	EHALLAYTLGVK	EHALLAYTLGVK3	12	0	1	1887	23	13	50.65
E9Q557	3	EHLMLEEELR	-0.636103591512539	0	FWMS20241351_04_H13	1566.25	EHLMLEEELR	EHLMLEEELR3	10	1	1	1580	62	62	23.86
P27656	2	EHMGLSVGIK	0.729051105400477	0	FWMS20241351_04_H13	4102.43	EHMGLSVGIK	EHMGLSVGIK2	10	1	1	676	14	14	39.8
Q01339	2	EHSSLAFWK	-2.14617423764946	0	FWMS20241351_04_H13	16892.5	EHSSLAFWK	EHSSLAFWK2	9	1	1	1370	25	25	63.19
Q6ZWV3	2	EHVIEALR	0.764759595253501	0	FWMS20241351_04_H13	2014.6	EHVIEALR	EHVIEALR2	8	0	1	76	4	1	19.16
Q9QXC1	4	EHYQEDMGSLFYLTLDVLETDC(UniMod:4)HVLSR	0.808248348321713	0	FWMS20241351_04_H13	4525.56	EHYQEDMGSLFYLTLDVLETDCHVLSR	EHYQEDMGSLFYLTLDVLETDC(UniMod:4)HVLSR4	27	1	1	997	18	18	59.54
P02301	1	EIAQDFK	0.425416906584272	0	FWMS20241351_04_H13	4905.02	EIAQDFK	EIAQDFK1	7	0	1	158	5	0	26.47
P02301	2	EIAQDFK	0.320809190103719	0	FWMS20241351_04_H13	8480.43	EIAQDFK	EIAQDFK2	7	0	1	158	5	0	26.47
Q8CG19	2	EIC(UniMod:4)PGGMGYTVSGVHR	0.121298177059611	0	FWMS20241351_04_H13	15947	EICPGGMGYTVSGVHR	EIC(UniMod:4)PGGMGYTVSGVHR2	16	1	1	2048	51	51	41.18
Q8CG19	3	EIC(UniMod:4)PGGMGYTVSGVHR	-0.7737317092418	0	FWMS20241351_04_H13	71161.9	EICPGGMGYTVSGVHR	EIC(UniMod:4)PGGMGYTVSGVHR3	16	1	1	2048	51	51	41.18
Q61207	2	EIC(UniMod:4)VLAGFC(UniMod:4)NEVK	3.41429085861978	0	FWMS20241351_04_H13	44061.6	EICVLAGFCNEVK	EIC(UniMod:4)VLAGFC(UniMod:4)NEVK2	13	1	1	1626	27	27	53.5
Q61508	2	EIDPPAQPQEEIVQK	0.0816433452666983	0	FWMS20241351_04_H13	36261.5	EIDPPAQPQEEIVQK	EIDPPAQPQEEIVQK2	15	1	1	1482	28	28	65.12
P18337	2	EIEYLENTLPK	2.27104013861866	0	FWMS20241351_04_H13	54088.3	EIEYLENTLPK	EIEYLENTLPK2	11	1	1	197	4	4	13.17
P62137	2	EIFLSQPILLELEAPLK	-2.43854219422057	0	FWMS20241351_04_H13	1000.39	EIFLSQPILLELEAPLK	EIFLSQPILLELEAPLK2	17	0	1	231	10	2	37.27
P01029	3	EIFTSTSIFQDAFTIPDISEPGTWK	3.14810675879722	0	FWMS20241351_04_H13	4469.12	EIFTSTSIFQDAFTIPDISEPGTWK	EIFTSTSIFQDAFTIPDISEPGTWK3	25	1	1	5061	76	76	54.95
P06909	2	EIHC(UniMod:4)SENGLWSNEKPR	-1.37886224215397	1	FWMS20241351_04_H13	669.15	EIHCSENGLWSNEKPR	EIHC(UniMod:4)SENGLWSNEKPR2	16	1	1	4126	62	62	62.56
P06909	3	EIHC(UniMod:4)SENGLWSNEKPR	1.08329226996697	1	FWMS20241351_04_H13	19229.5	EIHCSENGLWSNEKPR	EIHC(UniMod:4)SENGLWSNEKPR3	16	1	1	4126	62	62	62.56
P06909	4	EIHC(UniMod:4)SENGLWSNEKPR	0.25947164820798	1	FWMS20241351_04_H13	20763.7	EIHCSENGLWSNEKPR	EIHC(UniMod:4)SENGLWSNEKPR4	16	1	1	4126	62	62	62.56
P68369	2	EIIDLVLDR	-3.63295205313253	0	FWMS20241351_04_H13	7581.93	EIIDLVLDR	EIIDLVLDR2	9	0	1	324	5	0	13.53
P68368	2	EIIDPVLDR	2.06229939883194	0	FWMS20241351_04_H13	8437.63	EIIDPVLDR	EIIDPVLDR2	9	1	1	1183	19	3	55.8
Q62009	2	EIIQPAEK	6.21480086678039	0	FWMS20241351_04_H13	9940.23	EIIQPAEK	EIIQPAEK2	8	1	1	1365	29	29	49.4
Q7SIG6	2	EIISEVQR	4.3884618473172	0	FWMS20241351_04_H13	4306110	EIISEVQR	EIISEVQR2	8	1	1	51	1	1	0.84
P34821	2	EILAVLGLPGR	-2.10449069408243	0	FWMS20241351_04_H13	3816.26	EILAVLGLPGR	EILAVLGLPGR2	11	1	1	81	5	2	11.28
P35979	2	EILGTAQSVGC(UniMod:4)NVDGR	0.0393704164370265	0	FWMS20241351_04_H13	4911.88	EILGTAQSVGCNVDGR	EILGTAQSVGC(UniMod:4)NVDGR2	16	1	1	318	6	6	54.55
Q9R0P5	2	EILVGDVGATITDPFK	-0.327940241313724	0	FWMS20241351_04_H13	2783.49	EILVGDVGATITDPFK	EILVGDVGATITDPFK2	16	1	1	407	11	11	64.85
P18760	3	EILVGDVGQTVDDPYTTFVK	-1.68157153715947	0	FWMS20241351_04_H13	3834.02	EILVGDVGQTVDDPYTTFVK	EILVGDVGQTVDDPYTTFVK3	20	1	1	562	12	10	66.27
P10605	2	EIMAEIYK	1.38687418911542	0	FWMS20241351_04_H13	18029.5	EIMAEIYK	EIMAEIYK2	8	1	1	501	14	14	47.79
E9PV24	2	EINLQDYEGHQK	0.541435950104934	0	FWMS20241351_04_H13	408366	EINLQDYEGHQK	EINLQDYEGHQK2	12	1	1	2017	43	43	55.89
E9PV24	3	EINLQDYEGHQK	-0.748267671777836	0	FWMS20241351_04_H13	136464	EINLQDYEGHQK	EINLQDYEGHQK3	12	1	1	2017	43	43	55.89
P11276	3	EINLSPDSSSVIVSGLMVATK	3.51969506805666	0	FWMS20241351_04_H13	24130.7	EINLSPDSSSVIVSGLMVATK	EINLSPDSSSVIVSGLMVATK3	21	1	1	6597	104	104	54.3
Q64726	2	EIPAWIPLDPAAANTK	-1.72807338018866	0	FWMS20241351_04_H13	124825	EIPAWIPLDPAAANTK	EIPAWIPLDPAAANTK2	16	1	1	1011	20	20	57.98
Q64726	3	EIPAWIPLDPAAANTK	-1.93489943347869	0	FWMS20241351_04_H13	17151.4	EIPAWIPLDPAAANTK	EIPAWIPLDPAAANTK3	16	1	1	1011	20	20	57.98
Q8CG19	2	EIPSLDQEK	-5.88552155137407	0	FWMS20241351_04_H13	74430.6	EIPSLDQEK	EIPSLDQEK2	9	1	1	2048	51	51	41.18
Q9DC11	3	EIPVLVTQISSTNHPVK	0.824804076425787	0	FWMS20241351_04_H13	1234.15	EIPVLVTQISSTNHPVK	EIPVLVTQISSTNHPVK3	17	1	1	165	5	5	13.4
Q06890	2	EIQNAVQGVK	1.11905024283861	0	FWMS20241351_04_H13	337983	EIQNAVQGVK	EIQNAVQGVK2	10	1	1	2180	31	31	50
P10853	2	EIQTAVR	0.591554338247008	0	FWMS20241351_04_H13	165968	EIQTAVR	EIQTAVR2	7	0	1	653	6	0	41.27
Q64524	2	EIQTSVR	0.444739328284462	0	FWMS20241351_04_H13	6537.08	EIQTSVR	EIQTSVR2	7	1	1	13	3	1	13.49
Q8BH61	4	EIRPNTTVQWEEVC(UniMod:4)RPWVSGHR	-0.299712803676209	2	FWMS20241351_04_H13	3088.9	EIRPNTTVQWEEVCRPWVSGHR	EIRPNTTVQWEEVC(UniMod:4)RPWVSGHR4	22	1	1	1314	30	29	47.13
Q01279	2	EISDGDVIISGNR	2.46714685343358	0	FWMS20241351_04_H13	9499.69	EISDGDVIISGNR	EISDGDVIISGNR2	13	1	1	1267	28	28	27.93
P63260	2	EITALAPSTMK	1.58180207871024	0	FWMS20241351_04_H13	141874	EITALAPSTMK	EITALAPSTMK2	11	0	1	1518	22	0	72
P63260	2	EITALAPSTM(UniMod:35)K	2.39777215744339	0	FWMS20241351_04_H13	22915.3	EITALAPSTMK	EITALAPSTM(UniMod:35)K2	11	0	1	1518	22	0	72
Q61233	2	EITENLMATGDLDQDGK	-0.476007829542945	0	FWMS20241351_04_H13	5483.93	EITENLMATGDLDQDGK	EITENLMATGDLDQDGK2	17	1	1	1640	35	28	69.06
P13597	2	EITFTVLASR	3.24985210855281	0	FWMS20241351_04_H13	3866.19	EITFTVLASR	EITFTVLASR2	10	1	1	408	9	9	18.25
Q8CFX1	2	EITTLVSR	-3.00631209252858	0	FWMS20241351_04_H13	7896.48	EITTLVSR	EITTLVSR2	8	1	1	359	14	14	21.17
Q61730	2	EKDVLWFR	2.31820337107778	1	FWMS20241351_04_H13	1897.92	EKDVLWFR	EKDVLWFR2	8	1	1	857	19	19	28.77
O08692	3	EKFEDVPPHIR	-0.461301564001601	1	FWMS20241351_04_H13	13712	EKFEDVPPHIR	EKFEDVPPHIR3	11	1	1	537	11	11	65.27
E9Q414	2	EKITSFMENYR	5.30671592608013	1	FWMS20241351_04_H13	60753	EKITSFMENYR	EKITSFMENYR2	11	1	1	22740	287	287	63.84
E9Q414	3	EKITSFMENYR	-0.724607888809032	1	FWMS20241351_04_H13	54225.4	EKITSFMENYR	EKITSFMENYR3	11	1	1	22740	287	287	63.84
Q8VEK3	3	EKPYFPIPEDC(UniMod:4)TFIQNVPLEDR	4.02310081449115	1	FWMS20241351_04_H13	7397.82	EKPYFPIPEDCTFIQNVPLEDR	EKPYFPIPEDC(UniMod:4)TFIQNVPLEDR3	22	1	1	719	15	15	23.88
P12246	2	EKVGEYSLYIGQSK	2.82462243349354	1	FWMS20241351_04_H13	2971.9	EKVGEYSLYIGQSK	EKVGEYSLYIGQSK2	14	1	1	316	9	9	42.41
P06728	2	EKVNSFMSTLEK	2.95739440864998	1	FWMS20241351_04_H13	58891.9	EKVNSFMSTLEK	EKVNSFMSTLEK2	12	1	1	3408	37	37	83.54
P06728	3	EKVNSFMSTLEK	1.60471232334478	1	FWMS20241351_04_H13	50144.9	EKVNSFMSTLEK	EKVNSFMSTLEK3	12	1	1	3408	37	37	83.54
P29699	4	ELAC(UniMod:4)DDPEAEQVALLAVDYLNNHLLQGFK	-0.423372782324026	0	FWMS20241351_04_H13	59084.9	ELACDDPEAEQVALLAVDYLNNHLLQGFK	ELAC(UniMod:4)DDPEAEQVALLAVDYLNNHLLQGFK4	29	1	1	1062	13	13	46.67
O35350	2	ELAGQPVHLK	-1.74302326849766	0	FWMS20241351_04_H13	89541.6	ELAGQPVHLK	ELAGQPVHLK2	10	1	1	2814	45	45	64.52
Q9CZX8	2	ELAPYDENWFYTR	1.48943197919429	0	FWMS20241351_04_H13	17105.5	ELAPYDENWFYTR	ELAPYDENWFYTR2	13	1	1	415	9	9	48.28
Q3USZ8	2	ELAQLDQSIC(UniMod:4)K	-0.510780164709844	0	FWMS20241351_04_H13	8868.19	ELAQLDQSICK	ELAQLDQSIC(UniMod:4)K2	11	1	1	554	13	13	35.12
O89001	2	ELASGYR	-2.30331194090575	0	FWMS20241351_04_H13	32645.3	ELASGYR	ELASGYR2	7	1	1	153	3	3	1.53
P33434	2	ELAVQYLNTFYGC(UniMod:4)PK	-0.117250112631902	0	FWMS20241351_04_H13	2961.17	ELAVQYLNTFYGCPK	ELAVQYLNTFYGC(UniMod:4)PK2	15	1	1	239	13	13	24.92
P06728	2	ELEDLRDR	-1.04874633764576	1	FWMS20241351_04_H13	18987.4	ELEDLRDR	ELEDLRDR2	8	1	1	3408	37	37	83.54
P20029	2	ELEEIVQPIISK	2.15207741575078	0	FWMS20241351_04_H13	11564.6	ELEEIVQPIISK	ELEEIVQPIISK2	12	1	1	922	21	19	38.63
Q05D44	2	ELEELSLEAQGIR	-3.19840574184794	0	FWMS20241351_04_H13	2233.94	ELEELSLEAQGIR	ELEELSLEAQGIR2	13	1	1	293	12	12	12.17
P62242	2	ELEFYLR	2.65020055822422	0	FWMS20241351_04_H13	13882	ELEFYLR	ELEFYLR2	7	1	1	400	8	8	45.67
P62911	2	ELEVLLMC(UniMod:4)NK	1.43904029510526	0	FWMS20241351_04_H13	4215.69	ELEVLLMCNK	ELEVLLMC(UniMod:4)NK2	10	1	1	152	4	4	28.89
Q61703	2	ELFFSVLLHR	1.10887385789225	0	FWMS20241351_04_H13	1115.36	ELFFSVLLHR	ELFFSVLLHR2	10	1	1	2443	36	36	44.71
Q61703	3	ELFFSVLLHR	-1.40565851501695	0	FWMS20241351_04_H13	1027.84	ELFFSVLLHR	ELFFSVLLHR3	10	1	1	2443	36	36	44.71
Q8C7G5	2	ELFHPYAER	4.51852522421664	0	FWMS20241351_04_H13	123302	ELFHPYAER	ELFHPYAER2	9	1	1	1606	23	23	69.02
Q8C7G5	3	ELFHPYAER	-1.07357800738799	0	FWMS20241351_04_H13	157692	ELFHPYAER	ELFHPYAER3	9	1	1	1606	23	23	69.02
O70165	2	ELGDTLC(UniMod:4)QR	1.26240583784254	0	FWMS20241351_04_H13	14964.6	ELGDTLCQR	ELGDTLC(UniMod:4)QR2	9	1	1	365	11	11	38.32
P62264	2	ELGITALHIK	1.57776788545416	0	FWMS20241351_04_H13	8545.77	ELGITALHIK	ELGITALHIK2	10	1	1	175	4	4	36.42
P80318	2	ELGIWEPLAVK	-4.61663940580492	0	FWMS20241351_04_H13	3475.43	ELGIWEPLAVK	ELGIWEPLAVK2	11	1	1	60	4	4	8.07
Q9CQF9	2	ELGLSSVPASGGLVGVYNGK	1.95677122666379	0	FWMS20241351_04_H13	29445.1	ELGLSSVPASGGLVGVYNGK	ELGLSSVPASGGLVGVYNGK2	20	1	1	1366	18	18	51.09
Q9CQF9	3	ELGLSSVPASGGLVGVYNGK	3.77646319154661	0	FWMS20241351_04_H13	32463.4	ELGLSSVPASGGLVGVYNGK	ELGLSSVPASGGLVGVYNGK3	20	1	1	1366	18	18	51.09
O08529	1	ELGPYSSK	0.320829361362213	0	FWMS20241351_04_H13	8210.69	ELGPYSSK	ELGPYSSK1	8	1	1	2621	39	39	64
O08529	2	ELGPYSSK	1.68085882265985	0	FWMS20241351_04_H13	118893	ELGPYSSK	ELGPYSSK2	8	1	1	2621	39	39	64
Q91X72	3	ELGSPPGISLETIDAAFSC(UniMod:4)PGSSR	-0.656885207326443	0	FWMS20241351_04_H13	915466	ELGSPPGISLETIDAAFSCPGSSR	ELGSPPGISLETIDAAFSC(UniMod:4)PGSSR3	24	1	1	2486	36	36	66.3
Q91X72	4	ELGSPPGISLETIDAAFSC(UniMod:4)PGSSR	-3.04172348839069	0	FWMS20241351_04_H13	3133.18	ELGSPPGISLETIDAAFSCPGSSR	ELGSPPGISLETIDAAFSC(UniMod:4)PGSSR4	24	1	1	2486	36	36	66.3
Q05816	2	ELGVGLALR	3.44332749273505	0	FWMS20241351_04_H13	21576.1	ELGVGLALR	ELGVGLALR2	9	1	1	34	1	1	6.67
Q06890	2	ELHDPHYFSPIGFPHK	2.54844235719821	0	FWMS20241351_04_H13	41621.3	ELHDPHYFSPIGFPHK	ELHDPHYFSPIGFPHK2	16	1	1	2180	31	31	50
Q06890	3	ELHDPHYFSPIGFPHK	-0.469632527833108	0	FWMS20241351_04_H13	165568	ELHDPHYFSPIGFPHK	ELHDPHYFSPIGFPHK3	16	1	1	2180	31	31	50
Q06890	4	ELHDPHYFSPIGFPHK	2.79213478434681	0	FWMS20241351_04_H13	239264	ELHDPHYFSPIGFPHK	ELHDPHYFSPIGFPHK4	16	1	1	2180	31	31	50
Q61147	4	ELHHLQEQNVSNVFLDKEEFFIGSK	-2.83516205862265	1	FWMS20241351_04_H13	1368.2	ELHHLQEQNVSNVFLDKEEFFIGSK	ELHHLQEQNVSNVFLDKEEFFIGSK4	25	1	1	4245	66	66	65.5
O54988	2	ELHQLQNEK	0.683953942076974	0	FWMS20241351_04_H13	3422.3	ELHQLQNEK	ELHQLQNEK2	9	1	1	137	6	6	4.95
P26262	2	ELIIHQEYK	4.21328737451081	0	FWMS20241351_04_H13	1638470	ELIIHQEYK	ELIIHQEYK2	9	1	1	3939	49	47	76.02
P26262	3	ELIIHQEYK	2.31310513765373	0	FWMS20241351_04_H13	2442270	ELIIHQEYK	ELIIHQEYK3	9	1	1	3939	49	47	76.02
P08113	2	ELISNASDALDK	-1.09763022592017	0	FWMS20241351_04_H13	2029.11	ELISNASDALDK	ELISNASDALDK2	12	0	1	276	9	8	11.6
P07901	2	ELISNSSDALDK	-3.35272201434301	0	FWMS20241351_04_H13	1839.54	ELISNSSDALDK	ELISNSSDALDK2	12	1	1	92	5	4	8.05
Q00897	2	ELISQFLLNR	-2.4511866157753	0	FWMS20241351_04_H13	118628	ELISQFLLNR	ELISQFLLNR2	10	1	1	621	11	8	37.29
Q9EP95	2	ELLANPANYPSTVTK	-1.52849294118797	0	FWMS20241351_04_H13	8802.87	ELLANPANYPSTVTK	ELLANPANYPSTVTK2	15	1	1	51	1	1	13.51
Q8K426	3	ELLANRDDC(UniMod:4)PSTVTK	0.434931650078455	1	FWMS20241351_04_H13	13196.3	ELLANRDDCPSTVTK	ELLANRDDC(UniMod:4)PSTVTK3	15	1	1	229	5	5	59.83
P97298	2	ELLASVTAPEK	0.0485066434775287	0	FWMS20241351_04_H13	61634.5	ELLASVTAPEK	ELLASVTAPEK2	11	1	1	1174	20	20	59.47
P19221	2	ELLDSYIDGR	-0.453672159292189	0	FWMS20241351_04_H13	229782	ELLDSYIDGR	ELLDSYIDGR2	10	1	1	2650	39	39	56.31
Q6PAL1	2	ELLLGLTLPYPEK	0.7422540033605	0	FWMS20241351_04_H13	51651.4	ELLLGLTLPYPEK	ELLLGLTLPYPEK2	13	1	1	106	3	3	10.5
Q9JJN5	2	ELLLQLSEFLC(UniMod:4)EEFR	1.48715829510819	0	FWMS20241351_04_H13	58470.6	ELLLQLSEFLCEEFR	ELLLQLSEFLC(UniMod:4)EEFR2	15	1	1	2191	23	23	61.49
Q9JJN5	3	ELLLQLSEFLC(UniMod:4)EEFR	3.18983642986308	0	FWMS20241351_04_H13	54745.7	ELLLQLSEFLCEEFR	ELLLQLSEFLC(UniMod:4)EEFR3	15	1	1	2191	23	23	61.49
Q505F5	2	ELLLTGPGLEER	-2.38855332087228	0	FWMS20241351_04_H13	1780.36	ELLLTGPGLEER	ELLLTGPGLEER2	12	1	1	301	11	11	26.16
E9PV24	2	ELLPTKDR	1.76301546535358	1	FWMS20241351_04_H13	8089.38	ELLPTKDR	ELLPTKDR2	8	1	1	2017	43	43	55.89
Q64727	2	ELLPVLISAMK	1.39687585349966	0	FWMS20241351_04_H13	8369.4	ELLPVLISAMK	ELLPVLISAMK2	11	1	1	1448	36	36	41.65
Q06890	2	ELLQSFQSK	-0.689641877005309	0	FWMS20241351_04_H13	691530	ELLQSFQSK	ELLQSFQSK2	9	1	1	2180	31	31	50
Q9R182	2	ELLQSVEEQYK	3.37875826000576	0	FWMS20241351_04_H13	9532.31	ELLQSVEEQYK	ELLQSVEEQYK2	11	1	1	699	16	16	43.74
P21180	3	ELLSIEQNRDDYLDIYAIGVGK	0.499011531311545	1	FWMS20241351_04_H13	1554.59	ELLSIEQNRDDYLDIYAIGVGK	ELLSIEQNRDDYLDIYAIGVGK3	22	1	1	1309	33	33	48.29
O70362	2	ELLTLEEADWK	-3.59752155802773	0	FWMS20241351_04_H13	39135.7	ELLTLEEADWK	ELLTLEEADWK2	11	1	1	1950	27	27	41.94
P26369	2	ELLTSFGPLK	1.03592462848284	0	FWMS20241351_04_H13	9369.9	ELLTSFGPLK	ELLTSFGPLK2	10	1	1	191	5	5	13.47
Q9QWK4	2	ELNC(UniMod:4)GAVIQTPR	-1.01900367149634	0	FWMS20241351_04_H13	180771	ELNCGAVIQTPR	ELNC(UniMod:4)GAVIQTPR2	12	1	1	1609	24	24	66.19
Q9QWK4	3	ELNC(UniMod:4)GAVIQTPR	3.7619785363573	0	FWMS20241351_04_H13	8357.86	ELNCGAVIQTPR	ELNC(UniMod:4)GAVIQTPR3	12	1	1	1609	24	24	66.19
P62082	1	ELNITAAK	1.72970179316535	0	FWMS20241351_04_H13	1510.66	ELNITAAK	ELNITAAK1	8	1	1	464	8	8	51.03
P62082	2	ELNITAAK	-0.258018248983401	0	FWMS20241351_04_H13	37409.5	ELNITAAK	ELNITAAK2	8	1	1	464	8	8	51.03
Q8BLY1	2	ELPGC(UniMod:4)PEGK	0.618364269939815	0	FWMS20241351_04_H13	41422.4	ELPGCPEGK	ELPGC(UniMod:4)PEGK2	9	1	1	578	13	13	33.26
P01671	2	ELPLTFGAGTK	1.84848251943109	0	FWMS20241351_04_H13	47858.6	ELPLTFGAGTK	ELPLTFGAGTK2	11	0	1	150	3	0	44.14
[truncated: 534,944 more rows]
