# Supplementary material for: Multi-Omics and Experimental Validation Reveal the Protective Effect of Paeoniflorin Against Coronary Heart Disease in Mice via Inhibiting the C3-Cfd-C3aR Pathway
Source: Int J Mol Sci. 2026 Jul 13;27(14):6236. doi: 10.3390/ijms27146236 (PMC13410309; doi:10.3390/ijms27146236)
Supplement: Supplementary file 1 [file ijms-27-06236-s001.zip › Supplementary Materials/ijms-4276706_Proteomics_Dataset/1-MS_identified_summary/Table 1a. MS identified protein detail.xls]

Protein accession	Gene name	Protein description	Intensity	PSMs	Peptides	Unique peptides	Sequence coverage	TY1 Intensity	TY2 Intensity	TY3 Intensity	TY4 Intensity	TY5 Intensity	TY6 Intensity	TY7 Intensity	TY8 Intensity	TY9 Intensity	Control1 Intensity	Control2 Intensity	Control3 Intensity	Control4 Intensity	Control5 Intensity	Control6 Intensity	Control7 Intensity	Control8 Intensity	Control9 Intensity	Control10 Intensity	Control11 Intensity	Model1 Intensity	Model2 Intensity	Model3 Intensity	Model4 Intensity	Model5 Intensity	Model6 Intensity	Model7 Intensity	Model8 Intensity	Model9 Intensity	Model10 Intensity	Model11 Intensity	PA1 Intensity	PA2 Intensity	PA3 Intensity	PA4 Intensity	PA5 Intensity	PA6 Intensity	PA7 Intensity	PA8 Intensity	PA9 Intensity	Me1 Intensity	Me2 Intensity
A0AUP1	Ccdc112	Coiled-coil domain-containing protein 112	112590.578	37	2	2	4.75	4169.47	1620.18	2438.53		3367.48	3858.61	2344.77	3197.14	3234.75		4357.87		2976.36		6882.88	3461.55						1674.47					5246.52			2146.98		5198.34	2862.78		2574.82		2440.27		1776.18	8840.2	3804.35
A0JP43	Efcab5	EF-hand calcium-binding domain-containing protein 5	844489.8	50	1	1	0.57	20539.6	9770.49	14298.7	5625.86	23509.6	11290.1	22865.4	16389.7	17358.1	9516.11	20487.9	20320.3	20607.4	20608.6	13978.4	23433.9	17770.1	21688.4		19071.4	21502.3	13228.8	25460.5	29182.8	12467.4	19041.6	8869.8	14940.1	4298.95	17984.7	7669.1	18442	18827	8855.92	13343.7	24020.1	20625.1	27167.4	10480.2	18546.1	20590.5	8269.24
A1EGX6	Fscb	Fibrous sheath CABYR-binding protein	227277.18	23	1	1	0.65		4269.35	8458.17	2362.52			12797.7	16123	19251.4		16167.6	12296.1		15527.1		9358.74							2048.9	4809.46				7174.75			1474.35				7789.61				6728.6	13079.8
A1L317	Krt24	Keratin, type I cytoskeletal 24	132054.074	54	1	1	3.12	6754.84	325.063	804.337			11766.7	5324.8	7062.92	2753.31	8911.08	3180.96	4246.42		2144.18	394.846	1951.24		1182.08	5181.52	3340.38			597.154	5025.53	2589.77			3631.33	638.073				792.397	2502.28	2978.66	3270.74	3499.62		2076.81	6876.94	619.939	642.263
A2A8L5	Ptprf	Receptor-type tyrosine-protein phosphatase F	2272393.2	49	2	2	1.37		43884.6	42880.4	17807.8	49773.1	40079.8	70593.8	45137.8	38873.3	29268.6	61894.6	52733.3	45826.6	54427.6	41676.7	45380	49330.8	46631.9		70549.7	53413.4		63260.5	43612.9	49698.3		40720.1	38818.4	24539.3	58108.3	24227.7	50539.6	35334.4	62822.5	42847.9	48153.4	71430.2	56203.4	30829.6	43871.8	91066.5	24182.9
A2AGT5	Ckap5	Cytoskeleton-associated protein 5	7920214.1	428	21	21	12.6	151709	140920	168126	70509.4	157663	85421.5	94925.1	85930.4	135358	150122	210270	137868	151004	155112	164234	214225	266251	170650	60367.6	74570.8	257669	123642	248369	229550	371745	404213	178104	214200	81643.1	88142.4	101794	154250	123310	126067	158547	116870	145256	136714	72034.8	142923	153279	82751.5
A2AJ76	Hmcn2	Hemicentin-2	5239719.9	185	5	5	1.18	231826	92155.9	152533	45071.4	121099	127498	141982	153915	155730	71676.7	108556	83503.8	89247.9	122447	79495.6	94272.7	101407	65200.3	32829.1	63134.9	83428	77370	106939	73767.8	108050	75239.3	78409	43543.7	30788.7	153832	44307.4	118831	97108.3	100945	164889	102229	117450	134397	60155.8	129470	150525	41996
A2AKG8	Focad	Focadhesin	1440089.75	149	7	7	4.12	13342.4	38991.1	30460.1	14392.1	52604.1	28951.7	30521.3	31956.5	41369.3		11850.9	12556	13614.8	25635.1		39330.1	40464.3	36739		28484.6	38949.2	38463.6	38863.6	35053.8	57633.6	43772.6	21667.2	34250.2	28581.8	22961.1	18215.5	55035.3	33346.5	41609.4	21916.1	24943.8		21106.6	17118.5	46444.2	23695	9912.25
A2AQ07	Tubb1	Tubulin beta-1 chain	1843030.4	892	18	14	55.88	10780.5	10807.8	14198.5	16276.4	36356.6	18933.8	23187.7	10366.2	31323.3	45835.9	43993.4	51268.7	59875.1	39926.3	54367.5	45668.4	53222.4	90316.5	50679.9	39920	30313.8	37813.3	38314.6	72848.1	70179.7	57649.5	48620.3	53143.6	19824.8	18273.2	18271.1	55168.6	40437.8	18839.6	26741.1	33362.9	37516.6	39722.3	46957.3	34976.4	28529.9	26165.2
A2ASS6	Ttn	Titin	3622108.1	336	15	15	4.77	65827.9	66870.9	91970.7	43002.6	94526	52333.3	98519.3	67354.9	95485.9	42714.5	60800.2	79688.9	67083.4	98828.2	73914.4	72390.8	61886.1	72543.4	47986.2	54493.6	73831.5	114833	141801	85372.1	63534.2	62935.1	64744.4	68395.5	57127.2	78991.4	47867.8	67429.8	68292.8	50958.3	66238.5	64003.2	97890.5	67258	45699.1	83099.8	67763.6	35424.3
A2AVA0	Svep1	Sushi, von Willebrand factor type A, EGF and pentraxin domain-containing protein 1	35745.931	22	2	2	0.76	936.23	2169.81		2020.47	2093.24	1723.93		3285.39				2141.67	2458.91		4922.16	911.273		3166.32	828.577						633.527										1312.76							2014.13
A6X935	Itih4	Inter alpha-trypsin inhibitor, heavy chain 4	106580637	4678	55	55	61.25	2938380	2254050	2815870	1135040	1776650	2454730	2683600	2582000	1557230	1784830	3069690	1087170	1686650	2084070	1660450	2061200	1548200	1757760	1034630	1151960	2018560	1970490	2165110	2701830	2126550	2521020	2159790	1668870	1291520	2846730	1453230	2540600	1663070	1752290	2360920	2214490	2317500	1769460	863177	2853670	2328840	1421120
B1AQ75	Krt36	Keratin, type I cuticular Ha6	254949.04	21	4	2	9.51						12083.5			17213.8	9208.33											5069.52				6192.91																	131807
B1AZP2	Dlgap4	Disks large-associated protein 4	163441.81	81	3	3	3.12		2481.5	1869.26			1600.25	4958.8	1853.33	2610.6	5123.65	3858.32	3226.93	3807.18	1366.53	5063.28	4307.16	3948.06	4451.07			6132.19	2540.85	6868.24	5909.88	6487.63	5869.13	5563.81	2323.73	1282.26	1765.92	2168.76	5869.51	4122.81		2140.5		2011.61	3976.55	4232.54	2150.49	7563.33	2234.61
B2RPV6	Mmrn1	Multimerin-1	2444953.43	1556	45	45	40.58	104166	75969.7	93093.6	43099.6	46349.7	261851	24078.5	368974	15227.7	14598	51895.3	13994.6	31231.6	14053	26914.7	16449.1	10853.7	16766.1	19413.2	12648.9	9209.83	51059	18492.5	19242.6	19028.4	22503.3	22640.4	17036.8	20527.7	45241.3	18096.6	39473.1	13876.2	30367.2	73239.4	17351.8	22128.8	31688.9	13492.3	61322.2	20856.7	22563.2
B2RUP2	Unc13d	Protein unc-13 homolog D	266007.736	55	3	3	3.13	4029.06	20294	3959.05	3892.53	2697.58	8211.71	2368.69	1082.14	6965.92	6655.88	695.766	3071.36	5318.81		10801.4	2938.79	6802.18	1881.58	19249.1	4853.76	3777.59	4171.11		4397.31	6818.7	10631.4	7152.7	6041.93	8051.53		5201.15	4793.16	7264.72			6175.64	5304.42	2160.12	13822.4	4976.59	5366.34	5430.49
B2RUR8	Otud7b	OTU domain-containing protein 7B	997439.15	51	1	1	0.95	16111.2	11051.1	16455.2	13279.3	15503.7	11974.3	24140.8	10201.6	24484.4	20346.6	18005.6	34056.1	35889.3	29570.8	15242.5	23501.7	17200	18042.5	5326.96	32964.7	19828.8	15888.4	23196.8	25295.1	17001.8	23166.3	11346.1	17582.9	8255.29	18815.3	11284.7	22749.6	18500	20592.2	15516.9	21756.1	30535.9	22810.5	12193.6	20478.1	23951.7	11291.2
B2RX12	Abcc3	ATP-binding cassette sub-family C member 3	4616189.6	51	1	1	0.59	105549	145532	72163.9	161848	74778.1	83310.7	17756.4	26918.6	118981	113157	13579.4	19523.7	52331.2	36237.7	93602.4	18020.7	87638.4	47289.2	315474	131737	7888.6	128536	12411.8	54004.9	30636.3	91055.4	100389	113447	157698	18862.4	152509	80668.6	121411	165487	21968.8	119762	101422	61386.7	132309	100408	101246	171359
B5X0G2	Mup17	Major urinary protein 17	616734.01	138	2	0	15.56	9594.72	8213.5	7392.91	3998.23	10432.8	7845.76	8270.74	3011.79	14503	10625.8	5540.93	8284.82	9369.33	6133.96	10456.9	10663.7	15405.6	14086.4	32838	14760.4	14905.5	3178.96	9703.58	11748.7	15558	20447.5	22289.6	16684.7	20596.1	10651.2	15996.3	11439.5	16100.2	6487.21	5045.68	17386.7	11095.8	4118.6	11304.7	14812	8290.09	22435.4
C0HKE1	H2ac4	Histone H2A type 1-B	61731921	226	4	0	32.31	807213	501975	3911230	220781	787208	1968150	749804	1006460	585331	368566	2596190	349985	758729	1003990	723333	678233	996743	1237530	103976	1102370	1150880	2418140	726946	877191	1491200	398955	976508	438668	605329	1286150	179535	1204180	612362	1122090	1324760	495473	1854220	1201590	340280	1884010	962795	722557
D3YVF0	Akap5	A-kinase anchor protein 5	296318.41	66	2	2	2.55		3076.69	6122.41	2755.41	11469		7200.1		5201.86		2360.18	6980.7	7457.52	7785.17	8050.27	4990.31	8351.85	8525.47		7199.81	13277.3	6488.86	6760.03	12204.2	1750.96	6250.84		5602.45	9142.34		4122.25	9008.99	6042.07	3101.48	12246.2	2944.07	5716.33	4852.52	7432.14	5411.19	6627.27	4220.11
D3Z6Q9	Bin2	Bridging integrator 2	430367.67	167	5	5	12.68	3364.55	3534.85	5688.38	3676.59	6921.02	5891.45	7696.8		8981.39	8076.45	8883.86	4742.21	9325.51	10132.8	10266.3	9188.32	15581.1	11988.5	9218.37	12435.9	9215.94	7499.23	8562.17	19253.7	17011.2	22603.2	6531.5	10478.1	4309.43	4029.88	3241.65	8572.69	8574.5	7481.76	5891.63	10245.6	17271.7	8205.97	9490.73	7141.56	10804.9	2965.05
E9PV24	Fga	Fibrinogen alpha chain	22378904.1	2017	43	43	55.89	1494550	931785	235953	962808	2021890	1166070	119031	1561730	92353.9	144755	375191	126319	185598	142648	120405	106074	110933	135865	106332	145381	52080.4	348581	104706	140265	71655	95939.1	119206	105219	95349.8	1082860	79642.8	165643	149864	3378050	379915	137060	567006	128242	84145.1	222029	121243	144144
E9PZ36	Pkhd1	Fibrocystin	1037132.11	46	1	1	0.32	35395.5	12684.4	19213.9	6296.14	28851.1		29766.9	30443.5	22707.2	18256.3	24493.6	30399.5	21804	32105.2	15853.8	34772.2		26527.5	6618.07	26822.4	24128.2	25681.8	25094.4	25767.2	14207.4	25370.5	23313.6		12906	27813.2	17342.8		23298	12851.4	18183.4	19929.6	23554.2		10940.9	23496.2	28957.7	11344.8
E9Q414	Apob	Apolipoprotein B-100	509195080	22740	287	287	63.84	10387000	6259240	10276400	4232680	11953200	8132630	12344700	11201300	11235300	6371740	10209900	11687600	10597100	9717620	8975360	11121500	7461940	12236700	7782620	12631500	10970400	8959370	9967650	10728200	8758590	9729730	9304620	9147130	6314960	11247000	6557990	10702300	10044500	8117330	8665200	12085800	11625000	14086500	6760860	9717770	13080500	6942360
E9Q557	Dsp	Desmoplakin	2740157.78	1580	62	62	23.86	114362	13414.3	27693.4	6103.59	20690.4	249768	81571.3	86995.5	74510	206980	47825.4	62318.2	21265.3	34073	20512	69770	53057	42864.3	38865.7	146739	13261.7	42339.7	16450.2	99687.7	51018.6	25257.2	18083.8	27639.1	14658	28144.5	27544.3	22720.9	18792.7	69070.6	60619.7	19449.3	50358	9846.09	20000.2	71729.9	22025.9	75994.5
E9Q634	Myo1e	Unconventional myosin-Ie	578366.14	64	3	2	3.34	13223.9	15429.2	16112.9	3836.18	9584.34	19426.2	8750.78	13262.4	13781.5		13270.5	10713.3	7860.26	5315.55	15872.6	5404.96	5639.41	7936.23			11839.8	18482.2	12864	20617.8	21369.8	14097	9773.85	7215.9	3741.22	13433.4		13381.1	9568.34	9525.77	17140.7	17966.9		14875.9	8832.49	16424	19514.1
E9Q6I0	Vmn2r116	Vomeronasal type-2 receptor 116	1063449	41	1	1	1.17	51280	24802	34723.8	12089.3	29470.4	51579.8	29946.4	46356.6	25172.1	10747.9	29859.5	24386.8		25057.6	12038.1		27555	23554.2	16045.8	23639.2	17367.7	38692.9			17809	17232.2	29110.7		15499.9	20631.6	27197.1	21968.7	15540.7	21114	24470.4				23427.8	18614.1	18009.4	21151.6
E9Q7E2	Arid2	AT-rich interactive domain-containing protein 2	1104915.55	50	1	1	0.49	17408.5	14329.2	17262.6	3602.14	32113.6	33312.4	44130.7	26677.4	21518.3	14872	27588		10548.1	17999.1	9413.74	20262.9	19418.4	23183.1	6587.18	15759.9	15151.5	35365.1	46476.7	30720.5	23749	22419.3	19884.8	23868	11553.1	26894.4	11510.7	27802	10892.8	23841.7	27073.3	16961.3	35941.4	35750.7	9197.39	19440.1	41619.3	11696.9
E9Q8T7	Dnah1	Dynein axonemal heavy chain 1	9999332.9	138	3	3	0.54	208806	108579	286040	50372.6	168197	283686	274358	233251	150134	153451	208202	206398	189806	250865	128625	185376	219349	216672	41071.3	185105	252764	402964	191677	221104	198363	225100	182634	147079	82842.2	248756	88236.4	240826	170260	163135	217227	216393	192129	240785	149413	236233	219611	109073
G3X9C2	Nccrp1	F-box only protein 50	81805.93	32	2	2	8.27	1680.73		4682.37			8802.63	4172.91	2784.82	2815.6	3336.11	2904.95	1630.58								2643.36		2614.58		1169.83	1473.74					2785.2	1780.28			5866.31				1923.2		2241.49		3679.3
G5E8Q8	Adgrf5	Adhesion G protein-coupled receptor F5	194672.54	109	5	5	5.42		3527.1	3362.07	7682.15	5663.42	3293.22	2585.46		1578.84	5963.35	5415.01	4180.36	3809.85	2651.7	5420.26		4733.99		14349			2089.07		4981.38	6071.22	6985.54	6620.84	2881.2	4739.68		4618.89	4939.78	2293.69	3647.47	3007.69	3753.84	8076.86	2466.46	6190.85	3684.66	4867.05	7110.95
O08529	Capn2	Calpain-2 catalytic subunit	24447483	2621	39	39	64	735313	442585	762589	155786	403212	489191	249364	350936	416129	256373	479431	399493	602172	397956	513728	382809	455563	350221	129311	552011	597068	1027890	544172	719459	580073	562730	510188	426844	197708	379427	194337	523497	308778	291947	448847	363668	427688	553709	253178	868558	424101	197713
O08538	Angpt1	Angiopoietin-1	1539679.4	662	16	15	38.15	12859.8	14588.9	18240.3	16058.2	34242.3	22196.2	31067.1	15487.8	19739.9	41731.6	32698.6	73674	41224.6	51564.8	25803.4	42716.8	24948.4	51839	30276.9	34062.8	20313.5	18811.3	32856.6	27978.6	26472.6	36107.6	31443.9	29256.1	22916.5	33959.7	28874.6	67019.6	30563.7	24965.3	19729.5	30810	38823.6	23929	25981.7	23502.1	30960	25974.6
O08553	Dpysl2	Dihydropyrimidinase-related protein 2	14827.382	5	1	0	2.8										357.752								2849.99			2288.08				5448.3
O08582	Gtpbp1	GTP-binding protein 1	109864.54	75	5	5	9.73	4634.77		1721.12		7968.78	2948.54		1784.5	4561.85		2186.58			2806.8		2009.95	7935.78	2987			2048.28		4463.54	1811.83	6245.79	2776.53	2900.18	2316.23		2164.21		1937.49	1641.21	6249.5	1654.07	2098.35	2655.29	1833.77	1500.21	3571.84	2151.26	2115.8
O08583	Alyref	THO complex subunit 4	886701.55	281	6	4	33.33	26603.5	12923.8	40271.6	8047.82	16385.3	30287.5	19063.4	31462.4	13866.4	5489.03	16904.9	9640.96	6984.36	8762.34	11987	8491.36	16691	11528.3	3271.62	18827.9	13299.7	52457.4	12325.2	12246.8	19433.9	11421.4	18324.1	12815.2	7651.39	24942.5	6800.84	19445.2	10036.3	11044.1	17007.3	15960.9	23838.1	17953.8	5943.12	28415.8	15439.8	11331.2
O08663	Metap2	Methionine aminopeptidase 2	55796.639	41	3	3	6.69		1582.82	740.42	298.226		344.057	2384.71	1936.07			2221.27			748.955	662.502	1550.05	3754.39	1365.05	702.475		1520.17	3720.95	2476.82		1512.57		1828.84		899.033	2055.06	1430.98				1838.83	1892.04		4522.87	117.101	1598.21	1031.4
O08677	Kng1	Kininogen-1	3399398300	3973	51	51	62.33	142249000	67880700	111275000	34168400	76650600	126159000	78951200	105727000	61915800	44241000	64828000	65756200	50627800	67127900	49607000	54330800	61483200	61242200	22958300	65491900	60660700	92340700	54545600	59432200	59828300	67141800	63587200	53973700	32914600	66316300	41235600	73873300	56453200	49742000	81399500	52218600	57764300	62626400	40009300	67771500	57916400	53243600
O08689	Mstn	Growth/differentiation factor 8	197752.81	73	5	5	14.1		1790.42	2086.22	4915.93					4545.81	9756.43	1030.53	1367.88		7397.72	5430.27	1989.63	3282.26	5493.67	44731.7	7368.98	6706.23	1998.01	2500.22	2810.46	3721.23	2155.47	5980.35	5258.15	11573.3		5184.29		3368.27				5130.82		4519.33	4893.72	5483.39	4893.96
O08692	Ngp	Neutrophilic granule protein	3431602.3	537	11	11	65.27	46491.3	40532.5	136837	24162.1	68864.3	45612.5	39460.9	47011.9	36610.5	75731	98741.1	16168.2	36785.5	58414.3	70253.8	51356.9	49475.9	89514.6	25923.2	26939.1	117061	107049	40913.2	128297	119968	142150	118430	33758.2	33923.9	99363.6	48825	73042.1	101125	42091.5	49778.2	106429	85955.8	25035.7	18910.3	70754.9	64645.5	65030.3
O08709	Prdx6	Peroxiredoxin-6	245945.44	123	7	7	44.2	4039.59			6067.48		2771.22	4424.59	1326.49	3040.77	3691.12			3071.17	4302.27	7333.71	2926.91	14484.1	6621.66	28586.7	4475.78	6379.19	7103.87		5721.43		6081.77	8369.07	8345.94	7250.54	6458.11	5094.59	6118.31		3729.45		5574.26	2846.44	2196.18	9588.94	6937.55	3925.16	4427.35
O08739	Ampd3	AMP deaminase 3	2227059.28	47	2	2	3.39	180444	45067.8	91639.3	28944.3	37824.9	82603.8	72340.8	67473.8	67695.6	19514.2	46495.8	42050.9		38917.5	36078.6	26970.3	23522.9	52984.8	24323.7	49138.2	50375.6	67605.6	29479.6	43005.6	37804.1	29556.7	32117.3	21394.7	37018.6	41854.8	24110	50103.8	60746.1	33963.2	67014.7	31836.9	16687.2	27886.6		48828.9		38000.1
O08742	Gp5	Platelet glycoprotein V	2143795.55	418	10	10	23.63	22399.4	57036.4	26074.8	63444.5	23469.8	29482.5	21688.6	9281.5	59774	60798	10158.9	3953.26	23375.3	14206.4	57952.5	9576.75	52385.7	22579.5	235396	52852		37446	20160.4	31674.5	25162.7	58369.4	68414.8	73660.7	102430	7286.78	67406	45258.4	54052.5	54821.4	9273.46	58576.7	38177	18362.6	78445	46594.4	22780.7	67147
O08807	Prdx4	Peroxiredoxin-4	671606.37	50	1	1	4.01	23975.6	12928.5	7022.63	8075.12	8865.91	6434.13	10789.6	3214.48	16116.6	4693.21	10907.3	6191.33	11108.1	25207.4	9548.33	18925.1	38029.7	12487.2	25278.7	9177.65	10800	17498.5	14731.2	16678.7	11724.8	17893.1	17472.3	18504.8	12384.9	11292.6	8341.94	18927.5	14442.4	14505.5	8185.97	13499.7	22157.5	10163.4	9758.22	14872.1	14174.3	7090
O08808	Diaph1	Protein diaphanous homolog 1	735051.46	169	7	7	6.14	9056.45	7097.8	11148	6364.43	24359.7	13279	6953.14	6001.34	8008.34	17943.7	14451	32589.5	12027.7	10042.5	14200.4	14069.3	22100.3	28899	5241.85	11097.9	15565.1	17274.2	17407	21254.8	16641.6	23960.3	13703.6	16872.2	7886.64	6659.39	7902.08	19394.3	11631	14561.6	11648.6	13745.1	13156.2	18341	6096.06	12246	15904.8	12574.5
O08832	Galnt4	Polypeptide N-acetylgalactosaminyltransferase 4	26330.745	17	1	1	2.42	2602.31	629.927		625.967			2575.48	2584.99			3065.41			2153.09					306.861	714.773		1368.74				915.395					1401.88	1937.42	653.392							1069.66
O08917	Flot1	Flotillin-1	20069.18	10	6	6	17.76												3120.89												704.84
O08976	Pbsn	Probasin	356404.42	184	5	5	25.86	5646.29	5597.6	3740.47	5764.65	8560.62	3690.07	18012.8	8523.3	11974.9		6264.79	11166.6	4492.61	5845.53	8321.2	5199.75	11409.9	5631.35		4948.4	4157.03	4696.69	3936.11	8993.88	3388.55	1897.08	6871.78	4197.82	7172.96	8707.43	12137.3	7280.55	10936.2	7164.46	9560.71	7807.45	19504.4	12628.1	4884.99	5431.17	6621.66	3967.63
O08992	Sdcbp	Syntenin-1	4374.01	1	1	1	7.69
O08999	Ltbp2	Latent-transforming growth factor beta-binding protein 2	95404.33	20	1	1	0.5	11746.3	4604.09	4548.6	1346.13	1532.96	10709.1			5181.08		6117.41	1375.37		4955.47		5469.91		4190.42			1898.57		7573.87										1771.75				4385.72			8663.02	3246.98
O09043	Napsa	Napsin-A	6153940.2	389	8	8	25.78	144838	75881.9	121694	49591	116543	62912.4	113433	105293	171406	114333	133155	225097	188343	180122	102312	152283	130262	194427	86988.1	119279	142146	82490.8	114303	135395	102414	173958	143852	108532	68815.8	112567	114583	120407	163171	108360	111182	127457	106957	90917.9	75148.9	123325	154907	93469.4
O09049	Reg3g	Regenerating islet-derived protein 3-gamma	537813.23	140	4	4	40.8	24168	18381.3	14285.8	7825.08	19008.3	8179.42	14800.4	15669	7317.39	15002.1	7936.48	5037.42	9540.13		9452.22	5549.62	5131.59	3410.65	6684.67	4595.62			9040.1	35069.2	6848.72	3344.37		11334.7	7999.45	6036.12		11435.8	9191.44	15027.6	6430.46	14662.4	13702.5	10540.3	5783.07	17932.4	11882	21814.1
O09061	Psmb1	Proteasome subunit beta type-1	5240582.4	277	10	10	54.17	86016.7	240955	113134	51282.5	169572	72011.1	41768.1	28827.3	170429	152643	55007.8		55660.6	57835.2	46415.6	89392.1	61501.8	75439.3	208229	118355	85763.6	127144		69167.2	131450	106234	190230	137751	256931		185325	85695.3	99562.8	97800		153105	121333	67981	192286	124193	78684.7	143444
O09107	Insl3	Insulin-like 3	53858.4	19	1	1	9.84			1649.24	1525.42		4263.67	3419.36				2721.82	1874.52	4769.14		4124.41						5361.43						2743			1615.03			3153.38									3539.54
O09131	Gsto1	Glutathione S-transferase omega-1	894807.56	162	6	6	27.5	7035.61	19565.7	10060	23361.3	11341	9518.04	1235.31		28001.7	12670.5		2990.84	7274.65	2298.17	24610.4	7634.91	32577.7	7554.24	62070.7	29989.5		45462.9		9406.04	20027.5	23210.5	45229.7	34830.1	50626.3	2243.67	24468.5	13324	19377.7	27589.6		25689.7	17488.7	7850.75	48240.7	23334.8	17430.3	28929.4
O09159	Man2b1	Lysosomal alpha-mannosidase	486690.3	426	21	21	29.32	4658.51	9451.92	6013.45	16665.5	7266.34	8014.51	15630.7	16112	12532.1	13926.9		2173.15	4993.22	4868.45	7132.93	3170.76	14538.7	7471.7	32597.7	15055.2	6806.46	7479.36	16018.1	5048.45	7653.78	11082	15974.8	10837.1	18493.5		17422.8	5563.58	9808.03	10750.7		9712.43	9113.49		17788	7840.37	8905.6	18449
O09164	Sod3	Extracellular superoxide dismutase [Cu-Zn]	671281.16	228	6	6	33.07	10161.9	23484.7	11590.8	26446.3	6386.82	9068.82	3728.04	3004.42	17148.6	20916.7	2581.92	1100.11		4258.44	19148.3	6467.14	17338.4	6773.79	65646.6	13587.5	3881.5	13849.4		9442.34	9232.71	17320.9	21045.8	25479.4	33747.1	2776	28926.9	11577.4	17263.6	15788.6		13491.9	14512.9	5639.04	27507.1	9768.33	8748.08	17679
O09167	Rpl21	Large ribosomal subunit protein eL21	39024.284	15	1	1	6.88			3731.49		2197.67	3655.17											1388.81				1318.05	5580.3			1969.05			822.279		1876.3		3718.61		640.095								3212.71
O09172	Gclm	Glutamate--cysteine ligase regulatory subunit	160329.07	27	2	2	8.39			6657.6		12257			2702.32	4145.56			4245.08		3389.8	7228.72		2899.78	8485.43	22520.2			5075.37			4595.85	10689.8					5107.52	10678.3							4555.72	9022.54	3724.08
O09173	Hgd	Homogentisate 1,2-dioxygenase	94502.957	38	2	2	6.29		3107.12	2515.61	3092.64				618.923	832.174				1587.49		4521.91			306.035	4265.07	1649.87	871.795	7552.41	5685.64		1531.45	1871.06	6641.36		5273.01		4170.92	5852.81	1963.6	1771.55			3043.16		1743.82	4259.59		2969.37
O35129	Phb2	Prohibitin-2	45296	11	4	4	17.06										5152.58												1448.67													3840.63			1764.85				4379.59
O35286	Dhx15	ATP-dependent RNA helicase DHX15	56635.554	45	3	3	4.53	956.578			1000.95	2463.18	1517.25	884.853	2679.68			3557.63			3164.73	1911.25	2277.32	1071.61	1523.92	1138.09		857.232		1631.55	1150.97	5511.79		1190.58			2737.81		1126.1	884.103		990.346					487.744		1194.21
O35292	Rnase2b	Ribonuclease 2B	5690796.1	343	6	6	34.84	96213.4	38521.7	49049.7	38043.7	127620	105835	143981	135283	121768	27571.3	66008	154296	65365	99005.3	60654.9	89448.8	717791	54026.8	41413.7	136089	100608	209740	141219	86785.9	186041	119797	64709.1	150937	93831.1	113000	50701.9	127474	57750.5	55806.5	100207	108305	134861	80636.1	81097.4	116273	69852.3	69642.9
O35295	Purb	Transcriptional regulator protein Pur-beta	90018.12	22	1	1	2.78											2489.83	3081.12		5990.72	3430.83	8687.51	2570.06				2570.11	4084.33	4666.68	11685.2	7935.91	7141.17			1175.85			3832.38	1835.15					1970.15		1318.68	1870.39
O35350	Capn1	Calpain-1 catalytic subunit	10981580.4	2814	45	45	64.52	397977	238016	395039	89289.3	192222	300405	202308	230114	169668	128680	360201	176343	186693	210284	150184	158919	370391	169700	77506.7	239876	215973	470653	213883	231040	222829	192850	182698	183152	105220	216468	86499.4	278327	133169	166057	222517	145915	182477	225326	108492	266209	148964	102821
O35453	Hpn	Serine protease hepsin	2301169.79	66	1	0	1.61	65691.1	18548.4	50447.8		32940.3	38637.7	97817.3	106275	56434	10070.6	76888	82002.5	48755.2	64941.7	16534.8	69143	56763.1	70292.9		42359	75040.5	25414.7	51098.2	50362	25449.8	73296.3	34063.7	12193.1	10212.9	48932.4	12832.6	75789.3	48760.4	5356.99	53890	50598.4	22797	64546.8	22505.8	53141.9	53749.1	19032.5
O35490	Bhmt	Betaine--homocysteine S-methyltransferase 1	505510.7	365	14	12	50.37		11736.8	1687.01	5595.84	5352.8	20412.6	4634.09	1868.39	3532.12	6158.91	4485.13	8931.95	13059.6	26615.9	14080.3	9957.75	4872.92	5714.28	11013.7		14212.1	11571.3	33393.6	12845.7	6986.49	9317.36	15381.4	9079.36	9054.55	4605.52	6385.74	18450	9831.72	5941.79	6299.07	2283.98	14060.5	8953	9641.14	14715.9	14428.8	11596.9
O35516	Notch2	Neurogenic locus notch homolog protein 2	96906.4	25	1	1	0.49				1648.87	2203.57	1290.85	2984.32		2279.12						5862.35				10826			2781.61		1549.03	1742.51		7187.81	4738.24	4709.31	4624.82			2186.67	4905.72					4635.95	2274.23	4341.24	6757.07
O35601	Fyb1	FYN-binding protein 1	2513230	980	20	20	27.72	23813.6	16395.6	29328.2	14087.6	62638.5	24711.4	42252.3	20605.9	57766.7	60105.7	67593.1	32654.5	61149.9	69842.8	88956.5	62705.4	63452.2	61832	15784.4	28865.1	69092.1	48631.4	64626.2	87805.5	84045.2	93022	75557	60089.2	25497.2	46515	27218.4	71481.5	56157.2	37373.5	45784.9	55671.1	47037.9	45413.1	24424.5	44108.3	53971.1	42306.7
O35639	Anxa3	Annexin A3	29744.34	3	2	2	5.57						1555.34
O35643	Ap1b1	AP-1 complex subunit beta-1	32613.514	15	2	0	2.65																			4899.04	4565.27	609.137	407.627			2482.58					906.923	1349.14			1244.76			940.094					599.683
O35664	Ifnar2	Interferon alpha/beta receptor 2	1766937.12	170	4	4	8.19	26883.8	63741.5	28702.3	69893	24526.5	27386.7	6074.09	2446.76	51012.9	58485.2	5086.31	2908.05	11664.3	10397.5	49326.1	5968.76	40447.2	19366.4	184027	40647.5	6952.31	29284.5	5608.63	23935.2	21707.7	34755.6	51078.1	55837	72316.3	4817.16	59598.9	20410.9	55199.4	56861.6	3020.85	43245.2	24521.3	16523.4	66678.1	30971.8	25011.6	60350.3
O35681	Syt3	Synaptotagmin-3	2033794.9	52	2	2	3.24	38141.3	33466.8	43327.9	12650	55385.4	38878.1	52780.1	46996.6	34657.1	31124.4	35765.8	54212.9	47292.4	48464.5	37341	49195.4	44410.5	47573.9	12549.8	27905	51732.1	35126.9	48278.3	40523	34081.1	41967.4	33914.3	41626.4	15135.9	47273.7	18001.5	44328	27877.6	37612.6	35569.7	47807	56917.9	49128.5	24437.4	48742.9	41159.5	30645.5
O35737	Hnrnph1	Heterogeneous nuclear ribonucleoprotein H	314604.95	47	3	1	10.69	4550.99	12689.2		787.52				2400.02	14906.2	50997.4	9755.99	2028.16	3839.79	7589.94	9744	1146.57	3096.22				6170.26	11486.1		5205.97	8684.63				15495.1	4395.81		2356.78		9290.83		5286.6		1331.6		7037.89	32698.9	12310.8
O35744	Chil3	Chitinase-like protein 3	521625.76	310	10	7	31.66	6941.5	10768.9	16924.7	8476.47	7212.41	12225.5	4652.04	7032.53	9227.01	9948.12	4345.23	1612.8	2215.74	7673.85	9791.43	2798.15	8761.04	8004.7	17494.2	11774.7	7147.13	22861	9848.88	5394.84	6513.15	10483.2	11858.6	7782.9	13437.3	5746.85	7975.25	9239.76	11127.6	7930.12	5067.8	13644.3	12844.5	5354.82	10245	11589.8	7908.51	12598
O35841	Api5	Apoptosis inhibitor 5	1077579.92	251	8	8	19.84	28229.2	12573.5	32935.3	8278.31	30617.6	37519.6	24724.3	34183.7	22255.5	12297.6	20949.5	17607.2	9492.03	19828.5	13784.8	19399.9	11030.5	18885.1	8676.08	13518.8	24385.1	40268.8	21269.8	19190	29286.2	20696.6	20758.6	22204.9	10167.8	27010.9	10802.2	17552.2	18226.4	14214.2	22672.1	17395.9	27257.6	27866.3	13026	25355.9	17703.9	10888.9
O35900	Lsm2	U6 snRNA-associated Sm-like protein LSm2	82315.308	35	2	2	40			2291.91		4931.08	2506.43	2590.89	2777.88			1398.34			1133.51		535.508					1349.23		6882.7	2047.36	4462.9	5857.13	1810.99	3741.72	3193.15	3266.13		2055.61			5354.36	1458.57						5515.04
O35903	Ccl25	C-C motif chemokine 25	185302.386	41	1	1	8.33	5390.11	13313	3577.94	2115.52	8381.24	3475.35	9497.57	9251.82	1680.97	4976.19	2113.93				4700.11	3669.31	699.253		1192.87		1142.42	2423.27	2885.8	1208.39	1534.06		784.31	888.863	1674.34	4363.11	6995.05	11973.1		3386.08	5460.17	4415.94	4234.74	2938.58		2094.58	5824.08	6170.59
O35930	Gp1ba	Platelet glycoprotein Ib alpha chain	6018262.31	515	13	13	24.11	56935.5	163611	64983.8	269799	82787	80771.5	24418.7	16958.9	163541	177329	18334.4	27725.4	36384.1	33147.7	144373	24867.2	106233	65284.2	668229	143493	7925.41	115342	20614.1	92421.2	69583.8	168167	173466	162639	286239	19923.2	308818	116874	147960	136956	17170.9	158084	104073	41877	260066	184604	48294.6	199501
O35955	Psmb10	Proteasome subunit beta type-10	202536.688	40	3	3	15.38		13547.9	2005.84						7933.67	5589.21								16376	8436.41	2354.23		4309.83	692.318			5157.2	14463.5	4068.27	11616.6		10752.3		7755.43	10053.3		11658.5			13891.9	5998.76		8971.63
O54724	Cavin1	Caveolae-associated protein 1	625738.12	166	4	4	11.73	17924.1	8453.07	4907.49	7817.07	20079.6	12708.2	22006.4	14669.3	23864	9865.26	5487.25	10734.3		24116.4	13868.5	15721	4812.7	2359.06			6941.54	11853.8	13824.1	14393.4	13863.7	12892.7	9526.77	18234	4810.22	23910.6	5387.43	27343.4	13229.8	10493.7	18501.8	21166.9	14245.5	23714.7	9947.39	13086.6	8944.33	5664.55
O54734	Ddost	Dolichyl-diphosphooligosaccharide--protein glycosyltransferase 48 kDa subunit	14624.693	7	4	4	9.98							935.554																																			832.279
O54774	Ap3d1	AP-3 complex subunit delta-1	751789.85	202	7	7	7.09	5364.46	5985.24	9010.79	7204.24	18374.5	10056.4	13157.1	17845.7	15093.4	9361.31	18374.7	10262.7	14679.3	11460.1	15963.6	18903.2	25880.3	14424.2	5381.02	11038.1	17898.8	19622	19508.9	33202.9	21108.2	19841.3	12339.3	29469.9	8281.14	10194.6	4713.57	23688.5	15478.9	11541.3	17022.5	16927	15169.6	21318.4	10936.2	20016.7	10477.3	9510.84
O54819	Tfpi	Tissue factor pathway inhibitor	4844916.5	615	11	11	38.89	141617	101527	102876	51799	138764	108386	168349	233097	105403	62242.2	61131.9	53824.9	52152.8	76813.7	66358.4	105788	89896.3	66546.2	34348.8	58454.5	72538.6	47632.7	116081	75247.9	120143	107550	110533	109171	43700.2	95977.8	79843.4	89677.8	96301.8	63982	86212.9	106763	104287	121956	38730.8	118331	170381	85336.7
O54824	Il16	Pro-interleukin-16	79439.857	35	2	2	1.97			6698.2	2067.84		3711.5	827.951	1436.64		1797.4	4704.49			1730.21	3096.63	1330.15				991.493		2155.2	1557.83		1477.06	3711.1		1265.44	838.373	2700.79	1672.99			1281.13	3391.15
O54879	Hmgb3	High mobility group protein B3	694738.08	196	5	5	20.5	12533.8	5421.23	25141.1	5379.53	17997.2	10653.9	16660.1	15925.2	10274.4	5059.21	14784.6		5276.58	16696.8	11700.2	12497.8	21888.2	12589.7	2858.34	11414.2	14292.2	43404.2	12790.4	15747.4	24226.9	14781.2	11811.9	17891.3	8639.54	16975.8	5243.26	14548	9126.05	13974.8	14009.9	14725.7	15070.5	22573.5	8065.44	12477.2	11069.1	9780.43
O54890	Itgb3	Integrin beta-3	109528.628	91	5	5	9.4	2466.69	3412.97	2244.23	1573.54	2226.7	3227.81	1620			1211.88	2752.6	2560.71	2878.07		2941.5	1741.45		5509.74	4116.25	2229.93	1326	3443.37	3964.71	4423.34	2646.08	296.885	1734.73	2497.88	2693.31	973.093	3175.86	3463.8		3153.61				2156.48	2554.93	2704.62		1566.48
O54908	Dkk1	Dickkopf-related protein 1	2395912.31	729	10	8	41.91	39375	58270.6	62783.6	20933.7	49900.3	60732.9	55232.8	63448.2	60611.5	36542.2	67262.4	18403.3	40977.3	49156.9	29979.1	47937.4	29933.5	37213.3	8213.81	33017.2	26882.4	57832.6	41714.8	36536.3	30714.8	50152.3	51103.9	39036.7	36582.4	65716.2	35705.3	89629.9	45507	40593.8	48556.4	63491.9	74051.5	65376.4	28509.5	58973.2	44973.3	24410.3
O54962	Banf1	Barrier-to-autointegration factor	160607.16	57	2	2	40.45	706.723	1642.51		2127.47	4487.6	2737.35	3673.29	2352.64	1320.39		2604.8	2636.95		2111.29	1468.77	1351.54	3905.64	3204.75	301.107	1686.72	4213.83	2553.41	1853.63	4556.82	5598.04		2070.85			1472.89	1268.46			7789.96	1833.29	2643.26	4763.39	2287.95	1221.66	10202.6	1426.19	3240.91
O54988	Slk	STE20-like serine/threonine-protein kinase	474051.01	137	6	6	4.95	9994.29				21760.7		9205.7		9721.17	10670.9	9703.8	7592.91	12412.6	3711.48	14942.8	13114.7	19492.5	11025.7	5221.89	10268.3	7806.07	8873.02	25428.3	19431.4	14651.7	20737.9	14054.2	12766.5	2683.97	3091.43	4681.63	15048.9	7292.39	6392.56	5329.68	9557.83	6327.9	17677.1	9403.43	11309.8	7481.69	8371.43
O55029	Copb2	Coatomer subunit beta'	6293.54	4	2	2	2.32												1155.54																												706.33
O55038	Cxcl13	C-X-C motif chemokine 13	773089.434	131	4	4	39.45	37430.3	18759.7	12749	4964.66	14400	34583.3	16155.7	45475.2	6572.7	7381.83	25319.5	4426.7	15910.1	2817.33	8078.32	10470.6	8623.49	8293.99		12549.8	12539.6	31921.1	15223.7	15817.8	18097.9	10067.7	10836.2	11530.3	3332.36	33488.5	981.024	22169.9	6593.67	13737.4	16287.4	12243.1	8610.66	14023.4	1757	14665.6	15100.9	6558.55
O55042	Snca	Alpha-synuclein	1139774.26	285	6	4	49.29	7833.46	3834.09	8310.99	14549.6	53189.8	15425.1	14291.2	16460.2	8668.9	14631.4	7353.87	11792.7	10745	29969.3	22398.4	5097.55	65760.3	20617.4	17554	5448.84	28322.9	294236	6523.6	42659.3	11906.6	22390	24546.9	29261.7	4324.44	29369.9	8175.76	25778.4	19092.6	21225.5	8520.51	12227	19432.8	19855.8	8039.75	29569.1	15556	5091.12
O55070	Dnase1l3	Deoxyribonuclease gamma	311270.91	37	3	3	12.26	35681.4	4418.46		2878.02	5952.14		8300.25	16374.2		7365.52					6941.18		9445.36		10938.7	3543.92		14331.2	11420.3	14829.3		8271.95	13078.9	16470.2			8292.48	12227	5222.48			6735.63		6034.75			14820.4
O55098	Stk10	Serine/threonine-protein kinase 10	693177.68	136	4	3	4.97	2100.68		3284.1	4056.3	14181.6	2281.47	7306.7	6696.45	16121.8	27001.1	17567.8	12735	11853.9	12551.2	19705.4	14585.9	31746.6	17059.2	3308.45	7385.75	17243.3	16064.5	16408	18297.1	24199.7	34576.9	13517.1	17217	4679.17	8300.7	3560	25931.1	14726.1	17461	12593.8	16613.9	15082	18453.9	10501.7	15107.9	11795.5	15089.9
O55111	Dsg2	Desmoglein-2	92287.878	45	3	3	3.39	767.836					3058.46			3954.02	7811.73					862.985		6019.77		16180.5	4524.4	2265.66	2247.74		1042.4		2103.7	1896.97	3169.97	4024.23		4381.41		3071.2				1906.38		3943.96	760.297		5065.26
O55123	Mmp10	Stromelysin-2	317397.93	34	1	1	2.1	16927.8		2740.37			28892.2	20741.5	23102.3	6959.12		10535.1	6535.49		2732.8		15113.1	9069.55	3664.28	4714.05	14040				18644.7		3490.39	5644.08	4373.37	2368.14	5362.71		9000.59		13210.4	8650.9	1980.59	4032.08	3423.23	2091.58	10391.5		5752.01
O55222	Ilk	Integrin-linked protein kinase	3907766.5	1029	16	16	35.84	11013.1	15140.8	27107.1	16641.4	57530	17335.4	33509	25180.7	86534	85135.9	112235	152900	171081	108496	116490	149954	104809	115860	37683	60637	119294	52977	111905	194905	142032	176463	64014.9	69190.4	23466.7	25972.3	22724.9	108147	100455	43883.5	72918.5	74215.7	62788.7	79433.6	62368.2	66311.4	82959.6	47837.2
O55226	Chad	Chondroadherin	2349616.8	662	14	14	57.82	69469.6	32666.7	34200.8	22848.6	71857.2	42522.2	95470	50408.7	60112.5	37171.9	37264.2	27513.6	26738.8	59602.5	39256.4	51212.3	29545.4	41086.5	14949.2	26942.8	54113.4	29377.6	75159.4	54140.5	50770.2	54003.3	61166.4	47884.9	23773.3	74487.8	33255.4	61743.7	38304.7	40517.7	50296.2	63460.9	49209.1	55616.9	23259.6	44262.6	52423.8	37003.3
O55234	Psmb5	Proteasome subunit beta type-5	261358.916	105	5	5	23.48	6735.31	4061.27	4187.25	540.707	1453.45	4527.35		1010.51	7505.99	4900.82			1610.31	2488.46	5991.96	1687.87	26179.6	4782.05	8780.47	4726.03		6573.58		4479.1	3716.6	9800.09	10550.6	5637.12	11089.5		6024.46	3237.9	8911.27	5811.71		10690.2	3253.96		8301.49	4733.3	5626.04	8489.37
O70133	Dhx9	ATP-dependent RNA helicase A	7842.335	4	1	1	0.8								647.357													892.028
O70138	Mmp8	Neutrophil collagenase	379546.9	249	8	8	19.35	6365.71	8637.6	13385.6	8225.63	3765.7	11549.5	6147.35	8290.78	6266.04	6375.34	7237.61	2189.74	4671.2	5280.85	8636.14	3453.88	7542.31	5200.89	9597.87	4343.47	3926.7	11264.7	5218.03	5741.18	5855.95	6924.53	5099.74	4659.19	9226.15	8157.1	8475.46	8681.7	8139.98	6760.13	7261.37	9015.96	6073.73	4582.46	9377.07	9931.4	8341.98	5779.6
O70152	Dpm1	Dolichol-phosphate mannosyltransferase subunit 1	2152.08	1	1	1	4.62
O70161	Pip5k1c	Phosphatidylinositol 4-phosphate 5-kinase type-1 gamma	1376380.95	122	5	3	7.26	45036.8	24605.6	26057.9	22626.4	29383.1	24992.9	23063.3	35281.9	19962.4	21324.6	32293.1		27370.6	19725.2	19203.2	28615.8	35067.1	43719	5870.35		18958.1	28394.3	32144.1	41631.1	24454	27080.5	30797.6	45521.4	13806.4	24565.2	11919.1	24286.3	25160.7	59054.2	29208.8	33032.9	23542.1	37825.1	22911.5	26570.1	32033.7	18825.2
O70165	Fcn1	Ficolin-1	2666979.75	365	11	11	38.32	27107.1	70758.3	36108.6	98327	36519.4	34053.6	6404.05		51261.2	83244.3	10588	20328.3	24709.5	19611.6	80881.1	13104.1	72177.9	32728.3	314614	84792.7	16177.6	37527.3	13255.8	21186.4	28109.5	67288.2	83072.6	87593.5	122090	15171.4	89745.4	33145	73429.1	55659.6	14539.6	47769.5	37942.5	21154	92865.8	42508.3	46291.4	112949
O70172	Pip4k2a	Phosphatidylinositol 5-phosphate 4-kinase type-2 alpha	259893.577	160	6	4	19.51			1365.74		6508.37	3903.43	3937.16	2142.67	8400.43	6264.31	2754.76	3953.29	5191.88	8067.07	4821.52	6396.35	19793.9	7501.09	5492.08	699.337	8249.84	3702.48	8501.36	9567.25	12038.4	14473.7	5530.51	6818.61	1956.58	3195.55	2733.2	4618.38	4290.82	2709.19	2016.98	2934.55	2164.06	1769.33	12348.2	3074.59	3379.2	4783.48
O70194	Eif3d	Eukaryotic translation initiation factor 3 subunit D	88939.61	50	2	2	4.38	1511.74				6757.3	1643.22	964.948	658.336	3026.61	1185.52	1199.66				845.05		1863.1	2204.27				3985.93	1796.73	2486.84	2749.24	2983.42		2678.83	779.679	2619.7		1696.1	3742.75	965.397	3293.43			3503.62	2076.58	4118.24	3366.43	1623.73
O70250	Pgam2	Phosphoglycerate mutase 2	231068.36	59	4	4	19.37	5088.95	9276.51	2815.14	5111.06		2520.37				5987.14		2577.3			8754.16		3354.09	4954.25	34994.1	12228.1		7385.86	7731.7	5969.78	4448.35		12159.2	5303.14	26418.7		9838			3874.28					8800.06	5160.73	4547.4	8025.3
O70251	Eef1b	Elongation factor 1-beta	227863.693	51	2	2	10.67	1102.02			1002.88	3468.96	2429.59		4593.52		1682.59	5865.31		5676.89	5050.66	5382.99	6142.16	5475.97	6556.17	35307.8		5033.34	2822.53	3868.52	9513.23	8320.66	7780.13	5780	10432.7	4724.67		4247.28	3664.23	5187.81	2201.99	2058.94				8940.91	8826.06	1826.59	6543.94
O70293	Grk6	G protein-coupled receptor kinase 6	415749.28	275	10	7	25.17	2658.1	4983.74	4357.66	2921.02	9094.78	6443.08	6966.64	3060.03	11158.9	8316.8	7229.28	8152.09	7400.7	8069.4	6284.33	15081.3	11449.8	10474.9	5868.41	4747.28	10530.3	9473.65	13202.7	15187.3	16274.6	21250.5	8448.46	11674	2940.32	4504.72	6265.59	12569.4	7137.44	3247.61	5585.61	5537.75	5498.9	8655.89	4824.3	12488.5	12747.8	4141.85
O70310	Nmt1	Glycylpeptide N-tetradecanoyltransferase 1	46837.332	27	2	1	5.44					3318.74	3046.43	3165.08	1372.13				1457.06			1692.39	1577.7	3977.22				2574.93	3300.75		4780.2	1455.77		1876.89		728.062	1644.61			2209.12									1408.39
O70318	Epb41l2	Band 4.1-like protein 2	259840.03	131	5	5	5.87			2519.78		9627.58	4558.61	3479.84	5661.57	5695.08	2651.86	8115.89	5772.5	4986.9	4454.15	3035.33	8533.63	9278.77	5100.2	4222.73	5200.26	4515.98	13751.4	5885.69	11245.1	7754.71	5479.61	5066.25	5795.01	3242.07	5239.4	2931.18	3643.07	5314.52	4674.82	4065.34	5898.8	4194.69	6795.56	3823.49	8689.38	3538.76	2689.17
O70325	Gpx4	Phospholipid hydroperoxide glutathione peroxidase GPX4	1324675.58	243	5	5	29.95	20617.9	13248.5	26465	14022.3	31796.7	24452.9	36247.2	23244.6	28700.7	23892.1	31249.5	38244.8	31968.3	34267.5	26133.9	36300	49732.7	35278.7	20007.4	22343.7	22331	28446.3	27715.2	41012	32015.1	38089.9	31062.7	27087.6	13836.8	18901.9	9991.62	34290.3	23354.6	16099.4	18882.2	23484.1	30339	23233.3	25429	26291	26317.2	7406.56
O70362	Gpld1	Phosphatidylinositol-glycan-specific phospholipase D	15115552	1950	27	27	41.94	134000	239057	189702	228248	391130	109868	217759	117162	413260	385780	161818	496039	406332	388383	530397	381750	386094	497411	472068	267425	302322	109722	265027	231187	240064	403491	366528	321056	252465	128787	291103	183005	427875	260565	115953	404628	309730	200899	350003	261590	430314	413366
O70370	Ctss	Cathepsin S	2797436.41	437	10	10	43.53	105145	83049.4	114223	24617.3	89266.9	49252.8	55176.2	60433.1	135095	7270.34	13365.2	12764.1	16349.7	16437.7	12268.6	15878.2	14577.1	14738.9	7654.27	22617.4	43063.7	67627.6	68102.7	63087.5	33828.8	56486.8	60453.5	56209.1	29899.3	70883.1	58328.4	111178	81310	44068	61618.5	98937	64865.5	56843.6	44413.3	98757.3	60563	21053.5
O70400	Pdlim1	PDZ and LIM domain protein 1	85538.182	51	2	2	6.42	754.184		1580.52						1706.6	944.656	1229.17	3146.6	1012.5	3579.98	2291.47		3967.06		7084.53	2294.25		2339.11	1229.79	2377.34	1025.17	3897.91	5655.67	2902.16	2496.62		1722.64	2271.81	2212.95		1896.27	2359.87			2819.87	2445.18		3519.7
O70410	Vmn2r1	Vomeronasal type-2 receptor 1	1199604.27	50	1	1	0.77	17187	20305.7	56847.4	11441.3		44586.6	18512.7	29857.8	11286	19708.7	23677.6	21769.3	35491.5	23919.7	15795.4	27368.8	8781.58	17987.6	10720.6	15712.6	28967.8	19159.6	16948.3	19951	16670.8	19009	20572.3	9278.19	21011.1	34706.6	12904.3	34540	12174.2	14564.9	33352.9	16641.7	21628	17125.6	17963.4	44967.8	27455.2	15049.7
O70435	Psma3	Proteasome subunit alpha type-3	344767.468	282	7	7	25.88	6104.04	21428.5	5572.18	2566.85	4560.88	4425.11	2924.23		12271.9	9082.65	1969.61	2209.27	2963.54	947.981	3643.44		4979.65	3018.58	15467.4	9809.34	932.797	7601.3		4585.56	8235.38	7454.36	10246.8	8972.41	18765.4		12409.9	6092.13	12761.6	9153.26		9931.08	4414.72	6537.96	14676.8	9755.68	5492.18	12517.2
O70456	Sfn	14-3-3 protein sigma	93166.846	44	4	4	25.81			3384.11			9480.74		1100.38		2456.93						1422.12			5052.65	2707.46		1335.92	3379.15	3399.51	1897.41	4018.54	3890.82	2094.11	4314.43		4045.65				3479.07			1843.89				10086.7
O70458	Osmr	Oncostatin-M-specific receptor subunit beta	84161.889	37	3	3	3.81	4957.21	1766.66		1804.69			7196.28	631.448		3523.83	1262.3	7115.67		432.85		3529.61		4851.41	4438.07	6019.49		377.046		4030.8		2616.07	1277.07	1549.34	3343.31		3655.68	794.333	2933.48		6431.19	1745.09			2471.73			2143.53
O70460	Ccl19	C-C motif chemokine 19	233041.32	35	1	1	9.26	6586.23	5885.85	6799.08		7545.22	9783.32	3844.69	8385.26		3116.65	5783.85					5304.44		3374.57				10961	7470.1		4664.76	4798.44			2728.73	7074.59	3601.76	8800.29	8617.38	4307.27	8800.97	6952.15	11422.7	8506.31		5479.21	8172.69
O70469	Dok2	Docking protein 2	81714.853	26	1	1	2.67	505.901		1830.2								5450.4	844.632	4889.18		1295.87	6280.35	3525.22					4790.78		3084.03	2676.27	1515.29	2494.56	4627.96				3238.86			3847.44				927.23	4324.04
O70492	Snx3	Sorting nexin-3	128657.79	60	2	1	9.88			2890.91	1566.26	4973.42	4388.81	2742.2	1621.64	2671.4	2240.16	2711.29	2469.37	2992.07	3194.34		2298.68		5777.09	4932.64	1941.95	4407.86	1715.16	2058.47	6114.64	5184.18	6693.98	2800.26		1658.07	1426.65	1264		2011.04	2367.71	1232.08		5476.67	3173.8	1332.27	3466.09		3597.81
O70503	Hsd17b12	Very-long-chain 3-oxoacyl-CoA reductase	113646.023	7	1	1	6.09																	53379.6					40713.3			4299.45			8188.25
O70514	Fgfbp1	Fibroblast growth factor-binding protein 1	129774.74	31	2	2	13.15	4322.26				2975.93	7635.4	3125.83				4512.7					2067.96	8591.55	8566.59		8798.26	1812.99	3619.16	7305.49		5294.51		3488.27		4248.35					15248.5			6792.57	4394.9		5071.1		2196.05
O70554	Sprr2b	Small proline-rich protein 2B	1374638.1	47	1	0	9.18	52303.8	7394.66	15526.2	2463.65	11374.3	152827	51462.8	45555.8	45655.6	81971.7	21304.5	18775.5	15014.6	18322.2	13006.7	27532	25989.1	13203.7	16089.9	62917.4			9328.91	20473.3	34545.5	25685.3	14367.8	22110.3	13725.6	20489.5	16629.1	5063.44	14840.8	69391	26978.2	7538.43	17849.8	10044.6	12097.6	37336.6		9887.99
O70570	Pigr	Polymeric immunoglobulin receptor	1120308.023	423	14	14	26.98	13105.4	10200.6	101653	13257.9	8099.39	9735.39	21079.6	787.813	13606	10209.3	18247.6	4126.57	13817.8	12852.2	50168.7	10553.7	7261.61	7531.94	28957	21774.3	10729.5	8679.61	20530.3	12976.4	30031.1	7965.58	9413.25	23200.1	15772.4	23664.7	10611.3	21612.6	21195.1	12527.4	3526.34	10122.2	26380.6	10266.9	14713	16345.3	17533.5	24817.3
O88199	Chst3	Carbohydrate sulfotransferase 3	6100294.7	93	2	2	3.18	138874	69689.7	111849	45234.1	117822	97173.6	151403	142827	127286		119614	131360	147871	186055	78771.1	165899	108908	117408	221694	173141	180778	127874	124921	106451	100729	109222	107794	110629	109581	138127	38018.2	154703	116494		101369	119395	137206	141155	140143	148691	153684	59586
O88200	Clec11a	C-type lectin domain family 11 member A	609798.02	245	8	8	25.61	7896.87	13645.9	7181.13	17103.8	8551.64	7068.55	9082.49	3966.36	13147	18142.3	8138.43	16288.4	8703.19	7465.64	10627.8	10145.9	10515.5	15047.1	48786.8	17605	9515.97	6809.52	5199.43	8085.32	12509.6	13730.5	18330.8	13834.5	22407.9	5860.5	17369.4	6221.26	11116.6	12452.1	6304.78	17781.9	4469.22	7921.2	18643.9	15991	15667.2	21121.7
O88312	Agr2	Anterior gradient protein 2 homolog	57633.79	7	3	3	20																2688.6				18187.4		4310.63
O88342	Wdr1	WD repeat-containing protein 1	1263642.69	98	4	4	6.77	13365.8	20841.5	32828.1	13813.3	9464.29	35092.3	18498	31896.1	27457.6	23941.7	40409	34432	16799.7	25883	22339.8	12636.6	22443.3	26989.6	35904.3	31641.1	30902.8	32796.2	18621.9	34896.5		25567.3	20128.5	26571.4	35884.9	42369.2	16265.6		27642.1	32544.8	37661.5	30344.5	23487.1	22561.8	25342.1	36254.7	25009.5	21201.5
O88452	Stc2	Stanniocalcin-2	388939.38	132	3	3	17.57	3211.41	8162.12	7691.72	2269.02	10986.8	5599.11	7212.67	3595.26	8645.37	9848.22	8525.88	10421	5846.63	8389.43	7161.41	8425.51	6324.93	11734.9	3450.38	2470.9	10800.1	5851.83	5448.36	6583.85	14130.3	10281	8433.01	6752.38	4819.43	9304.48	7981.43	5055.18	8144.4	4466.14	7569.85	8321.05	15669.8	6837.29	5390.66	5914.29	6702.45	11562.3
O88456	Capns1	Calpain small subunit 1	33062550	1098	11	9	58.21	1079490	628301	1063580	244749	533294	699922	432230	558072	526160	353110	851360	523822	708331	540266	658342	447516	778827	541641	225901	698125	710325	1618140	701089	896979	773123	704271	597920	665811	313765	575805	273008	840150	443280	431912	556693	497753	576265	707423	338387	960898	529781	276255
O88491	Nsd1	Histone-lysine N-methyltransferase, H3 lysine-36 specific	170970.37	32	2	2	1.04		6734.9	3422.86	5652.54	3905.94		5467.75				5385.35		11063.7	2305.36	9554.33	10354				2779.25	8674.17	3640	3406.62	3965.86			4105.6		3989.29				7585.74	5764.94	6908.03	7827.16				5671.82		5661.65
O88492	Plin4	Perilipin-4	473161.85	335	15	15	56.52	8456.45	3571.83	6253.78	5211.55	12775.6	6768.8	13642.5	9961.13	2546.1	8252.97	14243.7	24871.6	24725.8	7079.66	38185.1	14414.4	11333.4	9081.96	3788.06	13519.9	6222.01	4287.22	8661.99	12341.4	3910.36	5220.4	4560.48	6557.58	3618.59	3202.13	9104.08	4681.5	5154.78	6755.46	7224.53	6852.22	3186.33	10122.6	3706.49	18091.3	7194.43	4741.01
O88569	Hnrnpa2b1	Heterogeneous nuclear ribonucleoproteins A2/B1	294186.011	86	5	5	11.9	8771.1	6245.02	9883.83	2645.14	5254.88	13395.9	13219.1	7629.6	2557.12	6566.15	5815.07	5843.09	6812.52	5583.44		1208.81	5858.84	6177.26			730.471	10207.9	4046.38	8259.69	7323.3	7175.84		10158.3	7764.08	6972.61		6580.63	9569.46	4856.13	6886.02	8145.44	7270.8	3948.13	6740.31	5587.68	9403.83	6467.36
O88668	Creg1	Protein CREG1	228427.04	56	2	2	13.18	1832.58	7643.06	3454.58	7313.42	3531.22	5363.93		1674.15	3065.39	9041.89	1198.33	816.2		2346.21	4624.93	2185.76	7312.34	3138.66	18187.1	5194.32	547.3	2714.28			5957.25	7451	4246.83	6651.99	7594.6		6404.76	3721.29	4638.65	7037.05		4892.04		5065.42	12872.3	7687.19	5583.49	6802.13
O88783	F5	Coagulation factor V	223581850	4152	76	76	39.9	4675700	5720090	3635690	5143080	4446260	6428780	3279650	4658450	3932020	5178350	3039880	3294790	2997110	3564890	4189200	3235420	3735410	4246280	5894770	4904990	2821940	4147900	3250390	3672720	3237310	4885890	4244790	4100080	4941310	3661860	6170460	3555860	4302870	4389580	3752390	4094450	4173570	3714130	4697810	4395170	5280370	5828560
O88803	Lect2	Leukocyte cell-derived chemotaxin-2	4159207.9	338	6	6	46.36	78833.9	45713	60950.3	28758.7	67116.5	91710.6	133017	87289.3	73413.7	58533.6	74393.4	45373	51126.8	63311	70372.3	70502.5	81804	73420.5	17344.9	67958.7	126068	135102	158227	104657	53265.5	85180	66789.9	77792.6	51335.8	69883.3	39632.9	119888	44430.1	210110	57225.4	118297	149980	156924	46282.4	78284.6	160846	53961.5
O88844	Idh1	Isocitrate dehydrogenase [NADP] cytoplasmic	126562.13	37	3	2	6.52		6360.69		3671.94		4785.1	3712.45								5458.7	2704.71		1936.22	9266.58	3440.85		2234.4	6866.92				5807.24		6557.51		10570.7	6913.58	1786.96			5568.65				7676.74	7560.75	6584.74
O88947	F10	Coagulation factor X	15495839.2	1003	15	15	35.14	206856	465960	197451	446409	228327	233182	114116	132959	410022	343056	86443.3	116057	129856	131009	359379	130611	414267	207395	1197300	387147	111483	263359	105067	185480	283628	408012	417837	446163	614097	75913.5	550298	174342	363517	415235	70932.4	346190	342075	177398	493503	351931	305917	620879
O88968	Tcn2	Transcobalamin-2	2234060.3	987	17	17	59.07	38169.5	48200	29978	51532.2	60814.4	34637.9	25980	24250	54060.5	49796.5	18942.3	23739.8	29091.1	31982.6	40940.2	34079.3	50734.6	47318.8	88408.8	47343.1	27524.5	25643.6	23242.4	38659.6	42200.6	50724.6	57721.8	55390.3	64105.8	21188.1	62288.1	32380.7	56390.4	52936	18602.4	39570.5	56571.4	33127.2	59719	46587.4	58322.4	87328.7
O88998	Olfm1	Noelin	276147.622	142	5	5	14.02	1956.38	8986.09	3872.17	10794.7	6739.09	1529.49		950.192	7037.81	4740.18	3678.8	8993.27	4554.64		4705.09	3325.58	7138.16	3423.44	17744.7	6036.98	3205.98	5034.21		9349.05	5085.88	8929.54	6498.96	10493.5	13419.1	2623.42	5365.66	3864.22	9512.99	9267.34		6697.47	4024.02	2047.07	10657.6	4468.21	4254.24	7294.84
O89001	Cpd	Carboxypeptidase D	4450210	153	3	3	1.53	28320.9	61996.6	51227.3	35681.3	66468.5	88217	76105.5	55215.4	88365.3	218615	51007.4	67928.3	62037.7	83622.3	53699.6	54169.9	138672	78470.4	20350.8	99746	80964	164981	141600	114183	127901	106360	153253	182313	111115	49863.2	146541	75323.1	80144.2	70485.1	114237	105607	81401.8	65352.6	73951.4	69482.8	87212.8	104628
O89020	Afm	Afamin	16481593.3	1660	32	32	54.61	165762	561327	145051	750574	277060	141468	25165.2	15245	526863	539977	20789.4	33264.7	95252.2	82267.7	527370	80775.5	375304	171797	1306370	402513	32111.5	242345	31757.6	231127	201340	486101	524055	551626	537386	31032.1	822271	236003	461054	483471	25070.1	457886	471176	162956	925120	394786	240890	541253
O89023	Tpp1	Tripeptidyl-peptidase 1	99537.27	26	2	2	6.23		1293.06	4231.47	2968.08			1052.86		5235.76					1138.66		3484.61			6924.46	8382.67						3951.13	2396.89	5348.7	3034.2		10523.8								3641.59	4901.29		4646.37
O89032	Sh3pxd2a	SH3 and PX domain-containing protein 2A	8126299.1	61	2	1	1.51	147127	92090.7	177351	51106.4	141447	174615	219712	193096	164483	88165.5	212146	252960	196518	207231	97307.6	180294	189264	190364	13331	184566	163749	156988	229511	178459	164387	165147	137053	159897	61122	192941		198435	154892	126199	164762	192102	223470	219259	81788.2	139187	199147	93647.4
O89051	Itm2b	Integral membrane protein 2B	234087.214	91	2	2	8.65	3710.03	4226.47	2972.4	5834.22	4823.84	4053.69	1410.85	2569	6941.2	3104.63	3463.71	2761.46	2348.19	2641.71	8108.65	3330.9	4536.57	2593.13	12650.4	3769.38	3574.97	4445.3	920.914	3646.82	7534.36	5863.88	3554.97	7521.48	7574.2	2662.61	3874.98	7265.16	3074.03	2334.36	3227.46	2115.98	5202.54	2486.57	5225.51	6776.59	4315.86	6085.26
O89053	Coro1a	Coronin-1A	1059700.01	314	11	11	27.55	4884.81	9942.72	21017.4	9986.47	20421.4	16494.9	10025.1	10744.3	18781.4	19807.3	25110.7	18822.7	17598.8	17997.4	25882.1	24409.4	22849.7	19701.5	23314.3	10183.5	30979.5	25088.8	20848.5	34770.2	37772.7	42917.4	35836.1	27695.6	18946.9	12614	12405.7	25805.4	17384.8	10125.4	12715.5	23044.7	22993.1	14280.2	21794.2	26810.4	22519.6	18800.4
O89086	Rbm3	RNA-binding protein 3	567191.16	79	1	1	11.76	12838.2	7719.01	9098.73	6054.64	9215.29	11854.3	23656.2	14534	18887.2	3113.89	17479.7	2142.22	5242.37	5108.81	9737.7	9684.33	14780.2	8657.76	11536.3	3910.75	9395.37	26140.1	12800.5	10622.4	12622	19333.3	15481.9	15090.4	8522.1	13278.5	3924.64	17250.5	10714	15029.1	10582.4	7107.57	9037.95	10302.3	6989.09	9553.66	12865.3	6436.43
O89103	Cd93	Complement component C1q receptor	185096.18	40	3	3	4.81		12663.5		21333.9					6638.84	5251.75				9334.24	20137.3		3421.37		13689.5			2727.25		1941.44	5468.99		10522.8	5428.41	12860.1		8599.18		4025.21	1788.85		3320.18	4496.22	1985.54	6861.63	4754.46		6280.02
O89112	Lancl1	Glutathione S-transferase LANCL1	270671.61	182	6	6	22.81	1854.74			2207.5	6215.42	4545.72	5204.89	2540.78	8341.11	2873.75	3299.64	4933.49	5750.34	5716.87	3803.22	5556.38	11982.3	8421.34	6263.79	5005.18	6947.61	7177.98	7856.51	4800.49	10235.9	11254.6	9291.56	7722.56	5575.78	5162.3	5446.18	4159.21	5535.88	5755.75	4446.42	4918.48	6691.58	6592.5	3380.42	4475.23	4904.68	3775.93
P00329	Adh1	Alcohol dehydrogenase 1	2009420.27	465	13	13	41.6	17727.6	22916.9	16436.1	19704.9	17632.8	49197	11566.5	14172.9	19648	18964.3	39543.3	65625	59582	300768	32778.8	87825.1	30079.7	69345.5	27416.9	45912	42369.3	55148.4	68072.7	60601.7	50044.7	33839	31853.3	25369.7	29832.9	11599.3	22713	58563.4	30084.4	26350.2	15224.3	10127.7	19436.4	23891.9	37228.7	51221.1	22670	42527.4
P00687	Amy1	Alpha-amylase 1	635065.81	469	16	11	44.62	2940.18	11862.3	9295.52	15342.8	5790.27	9334.15		3908.53	15319.3	17578.8	3932.03		3505.67		12834.6	6394.77	17127	8040.44	99415.2	14739.3		4847.01		5606.5	7609.66	17669.2	21893.6	18579.4	28618.2	6111.15	30887.3	6663.82	14546.9	12503.5		12851.9	11232	7731.45	30414.1	12685.7	12848	24231.4
P00688	Amy2a5	Pancreatic alpha-amylase 2a5	133532.72	33	2	2	5.31		1687.49	1178.23	3622.01	2206.88	2820.39				6148.46				2801.95	5267.93		10336.9	1618.35	22069.6			3431.17		5838.76	1466.31		2016.91		7117.67		6254.56		2630.41	3628.04	1554.83	2401.45	6861.78		5896.92	4526.34		8366.14
P00920	Ca2	Carbonic anhydrase 2	484480.868	249	8	8	46.92	5371.84	5872.27	7760.5	14773.6	7604.25	17523.5	11218.3	2984.59	13215.4	4639.74	1580.44	6508.98	5780.07		16662.5	651.438	55532.6	7610.8	14759.9	11445.8	6335.05	15857.3	2945.96	5138.07	15952.6	11302.9	11287.9	14529.1	16104.9	3828.37	7775.91	7921.78	8693.66	8141.01	2817.63	8253.59	9766.06	5076.41	10762.6	7627.62	9484.66	7724.74
P01027	C3	Complement C3	211406050	11164	137	137	82.26	5848080	5198610	7297320	4604940	2125160	5295390	5423680	3072350	2712390	5209710	3314060	3965150	3043310	6738670	6589890	3131230	3020260	5668300	3076380	3508150	2574950	3611650	2460960	2971840	1960100	2525710	2799640	2862900	2468200	5938870	1607760	10151900	5989680	6299020	6486700	4582650	3756060	2489870	3532160	6289720	3111850	2397500
P01029	C4b	Complement C4-B	28710722	5061	76	76	54.95	760755	564801	954374	766922	437013	794994	507324	509531	348279	749104	508049	777942	473917	818386	643506	404392	503225	842973	647401	575694	448875	571489	377581	391991	279254	457668	481712	346928	409435	570214	317588	435826	544798	772144	1266400	698239	486455	283528	438992	447473	523973	612106
P01592	Jchain	Immunoglobulin J chain	72777905	538	6	6	36.48	570590	567543	1341540	1278400	1233150	536966	655676	413120	870059	286691	662465	893706	1683920	1102790	1736600	701819	686071	455600	801583	507936	895978	4921300	2746770	1993030	1951440	722391	2983260	3582080	1207060	661758	3352840	1252310	1655530	882404	3068080	1059340	1427900	1163440	1853610	1638660	1269410	692759
P01626	---	Ig kappa chain V-II region MOPC 167	17772367.2	136	3	1	36.61	79180.9			5968.15	19024.5	4443.74	1976.18		11142.6	2564.61		354368	708437	269898	544851	50695.2	45752.8	113433	122019	19603.6	299580	2456400	1495390	461112	580933	7432.98	1286150	2037040	346675	13477.4	946700	78388.6	351623	99288	1255740	19619.6	369052	147878	540860	6329.93	236680	3663.21
P01627	Igkv2-112	Immunoglobulin kappa variable 2-112	64048179.88	361	4	4	33.33	351374	4631.17	22695.9	27082.6	114858	33921.4	7098.1	15244.2	63569.1	9403.4	142877	1308870	3091760	1214550	1389800	208296	161572	349187	193720	112890	1310680	7874620	6158770	1871540	2567790	16667.1	3624590	5278840	769814	6257.02	2881060	282695	1205190	368315	6068610	34149.6	1654740	759984	1561020	14100.2	1046890	8884.59
P01628	---	Ig kappa chain V-II region MOPC 511	1215900.13	74	3	3	21.24	8091.27			4583.95								10091	9445.91	7352.19	69788.5		13491.2	14420.2	26898.9		19661.3	163136	40621.6	33022.9	62016.4		111381	151939	15013.1		46669.4	4148.7	19889.8	10960	55713.9		18689.1	6176.29	65334.4	6967.43	7608.45
P01629	---	Ig kappa chain V-II region 2S1.3	1472804.177	65	3	3	54.46	51350.6	41871.3	19593	61450.3	20875.3	72794	8857.81	49486.6	5005.05	24947.3	198349		4275.61		39027.1	831.187			23363.1	124601		10039.4	36939.3	94077	4795.67	7984.83		11915.9	2068.1	1640.71	40118.1	13778.7	27218.7	59633.5	9260.29		40763.2		5877.41	27021.5	5802.29	19650.5
P01630	---	Ig kappa chain V-II region 7S34.1	2816104.75	187	4	4	46.02	55099.1	37545.6	77169.8	49886.1	13375.9	16118.6	8532.41	74073.8	49504.5	4092.34	87862.7	7637.15	103184	36070.2	15702	13405.9	29181.3	11437.9	21155.8	60369.5	22622	38970.3	19561.1	15581.9	72405.4	36358.7	38458.2	41883.3	94699.1	15201.4	33802.2	129231	48989.4	86490.7	20684.3	28417	400100	13451.9	52475.2	45206.9	419116	30551.8
P01631	---	Ig kappa chain V-II region 26-10	23580164	130	3	3	17.7	475298	505097	588705	1146240	247282	557825	159595	451325	543023	369522	671520	317863	185754	176171	522998	291863	275908	268074	503551	370755	194851	346587	296137	516973	462049	424647	331811	622938	531945	685172	788095	635921	408516	900633	157970	550023	475790	269201	337865	644599	1196070	302525
P01632	Igkv7-33	Ig kappa chain V-I region S107A	1380340.32	108	3	3	21.93	9202.62	7801.98		25741.5			25316.2		12964.1	18954.7	18429.6	9716.15	11036.8	49700.4	14552	7252.97	37801.9	20954.8		18121.4	22197.6	23082.5	6558.83	26486.9	106879	6706.71	14061.4	42349.8	12891.5	9625.6	61891.3	71437.3	44968.8	34410.2	11810.2	10757.5	36062.8	94958	133924	22340.5	87528.7
P01633	Igkv6-17	Immunoglobulin kappa chain variable 6-17	8591908.4	179	3	3	16.78	162388	199545	260505	606316	86739.6	284049	99444.8	70987.1	149697	128549	82344	42617.8	156680	51681.8	208596	65213.1	102454	93808.1	326841	169139	66194.8	318753	36148.2	102197	112835	253583	134341	216574	155964	86972.6	353648	366252	178364	281192	84762.4	106184	130682	93975.4	183561	311780	77048.5	98843.5
P01635	Igkv12-41	Immunoglobulin kappa chain variable 12-41 (Fragment)	5319139.66	211	4	4	40.87	113489	151573	111856	185491	77363.8	128392	166510	61176	93945	42109.4	38399.2	31917.4	83845.8	46647.8	99630.2	39573.5	71335.2	56506.9	128394	96811.2	9298.56	83445.8	11026.6	38574.8	52172.9	47102.7	66652.5	113488	131909	33242	123071	215565	147263	150344	32632.7	183199	137560	78273.3	110173	155855	85140.8	82338.1
P01636	---	Ig kappa chain V-V region MOPC 149	2359118.89	138	3	3	35.19	34683.5	89061.7	79140.4	126131	41205.1	62494.3	7365.53	18894.7	38535	20761.3	51889.3	10571.6	24922	24841.5	34293.3	4831.31	26768.6	12208.8	115959	25381.6		60233.3	9391.27	13192.9	26959	35523.5	63706.8	48210.6	48794.2	14075.5	84559	89695.5	100448	108614	11293.2	48889.5	41670.5	8099.88	42432.5	52915.3	35738.9	27459.5
P01638	---	Ig kappa chain V-V region L6 (Fragment)	26298859.4	338	4	2	35.65	381580	283345	590914	589436	1561460	420337	342933	382502	470642	439686	211652	279061	322306	118182	280687	354661	683657	316832	328467	204193	61451.4	1958550	160853	824059	415298	473800	433297	924830	340036	554935	344222	689670	729528	244813	816862	1652800	312053	1643810	1417140	433531	347650	208341
P01639	Igkv9-120	Immunoglobulin kappa chain variable 9-120	2237736.59	152	4	4	27.69	26135	27856.1	23092.3	171331	18724.2	7888.67	352717	26926.4	79631.9	22412.6	15740.4	3917.92	13825	3522.75	14793.1	5631.58	12770.8	23366.4	44925.6	28212.9	2634.27	66599.5	8315.8	14391.1	16314.8	16161.1	43803.8	20914.6	57665.4	10404.7	144714	73017.8	48543.7	47863.5	4680.2	26402.4	128116	35823.1	191151	82160.3	18541.4	19928
P01642	Gm10881	Ig kappa chain V-V region L7 (Fragment)	2003789.38	150	3	3	40	39833.7	46856.1	48622.9	231795	28070.6	24293.8	5855.33	11687.4	79841.3	19790.3	8515.49	2084.81	10567.2	7816.58	23222.8	9498.17	33335.4	18292.8	95013.4	41537.3	11084.1	48944.4	2864.79	18491.4	21590	30830.4	40887.6	61662.6	80460.1	10848.5	51350.8	53910.7	71630.7	86573.7	4921.01	64293.2	38316.7	12434.3	57313	38741.6	39253.1	36597.2
P01643	---	Ig kappa chain V-V region MOPC 173	693099.13	70	1	1	14.81	45726.8	27593.3	16822.2	46694.9	12744.6		17507.8	8476.61	13152.2		10496.6	48420.3	7203.34			3152.08	13782.6	12957.8		7860.29		14381.8			10712.5	11538	15779	13966	5797.31	11439.7	11557.7	22163.3	27005.5	17158.2	5620.95	36611.7	22145.8	14270.8	30011.2	29473.4	18310.5	11372.8
P01644	---	Ig kappa chain V-V region HP R16.7	7351079.9	182	5	0	44.44	324975	178004	413175	410040	109151	61403	56701	60983.9	120952	64824.9	476455	44895.6	74117.6	21563.3	76232	51952.2	154647	76382.7	61334.5	155211	27186.4	168138	44540.2	33794.9	185406	135447	138621	267151	88807.1	61100.8	171494	187407	298824	394186	34088.9	223581	115062	52775.4	178639	155022	108151	114046
P01650	Igkv11-125	Immunoglobulin kappa variable 11-125	29453.524	7	1	1	14.81	1320.13					394.174													3971.84					2223.55													3289.38		3851.85		14402.6
P01654	---	Ig kappa chain V-III region PC 2880/PC 1229	2857085.61	154	3	0	46.85	43916.2	122987	53049.7	60494.7	93773.9		10709.9	278881	60526.4	8498.32	23216.2	13880.1	12315.4	9028.32	11474.8	32429.9	36076.9	21797.6	11617	23142.9	30550.9	311059	4740.8	6761.27	25611.7	30197.9	64501.3	171802	45182.5	20386.9	35860.7	530028	50710	35998.2	68715	54142.5	39385.5	15135.5	89504.7	59712.1	18482.3	33158
P01660	---	Ig kappa chain V-III region PC 3741/TEPC 111	3808886.04	108	2	1	32.43	37500.4	63664.1	52020.5	302798	199944	68665.3	41008.2	12371.8	43367.7	77563.9	24294.9	27832.6	15203.9	12457	138861	15029.4	31355	22618.8	105842	49385.2	8385.57	30079.7	655128	44394.7	71144.8	126541	64376.2	77458.8	56558.6	19549.1	98027.7	150158	53551.6	92243	9041.96	53481.3	32644.8	9514.41	87816.6	96022.9	16757.4	60988.6
P01665	---	Ig kappa chain V-III region PC 7043	1878033.751	110	2	0	36.94	65025	39811.7	27976.7	159632	15747.9			33121.2	53925.3		49726.4	10219.6	9479.63	5800.69		9461.2	53469.4	11324.4		8222.36	4333.79	82890	815.521		9990.49	15102.9	16863.7	84480.5	49827.8	9739.92	21580.2	186357	44416.4	30381.6	1185.71	30662	18249.8	104232	52684.1	190202	50045.3	16223.9
P01667	---	Ig kappa chain V-III region PC 6308	70221.53	6	1	1	14.41																																43863.1							4255.06	19189.7
P01671	---	Ig kappa chain V-III region PC 7175	1546934.25	150	3	0	44.14	61975.5	35624.5	59042.2	68805.5	18811.1	7031.06	7367.67	27822.8	31756		15509.5	16910.7	17918.3	18468.4		24009.5	49621.5	36900.4	2306.12	21365.4	13515.1	28006.7			19560.7	29082.9	31252.2	32816.1	42500.2	12365	22462.6	142181	39934.2	40992.5	17788	36906.4	50296.2	20497.9	40590	55794.8	41871.3	39171.7
P01674	---	Ig kappa chain V-III region PC 2154	1290630.82	48	1	1	11.11	66968	42986	25629.4	93249.2	19622.3	24816.1	4740.06	48435.3	10101.2	23585.7	10601.5	10015.7			43904.6	4836.34	9296.11	12871.3	36237.5	29987.2		8257.39	7400.43	7485.75	23921	12215.2	8100.71	25647.1	18523.9	10807.8	46396.2	67221.2	32981.7	39964.4	48451.6	32061.8	14445	20084	25286.3	24754.3	10963.3	12929.9
P01675	---	Ig kappa chain V-VI region XRPC 44	6415805	96	3	0	20.56	109315	113752	159556	158778	94009.7	89745.9	29423	158247	110263	69031.4	56629.8	45362.4	105005	64165.4	89088.3	52224.3	68791	81825.8	64979.9	170478	34303.5	79920.1	24578.3	165700	149999	73317.2	84696.6	86923.8	163382	204576	575643	112963	115826	149664	54717.1	76768.3	85599.6	47735.9	189834	217471	84128.6	81072
P01680	---	Ig kappa chain V-IV region S107B	4826173.08	53	2	2	25.58	146627	347748	214352	245367	42313.8	73645.3	6127.18	28854.1	128392	83576.9	370645	15401.7	53286.4	51360.2	62196.1	55092.4	38453.6	79340.6	151803	67822	29307.5	224216	25026.1	29196.6	89336.8	52440.4	55048.8	65165.2	46610.9	19586.9	130364	553887	73275.6	110561	29544.3	45454.5	42409.3	38158.6	116771	85810.7	38628.2	83013.4
P01725	---	Ig lambda-1 chain V region S178	219780.71	22	2	1	13.64			10214.1								25008.9				11343.6			2592.7				2908.75				7306.08		5770.66		1936.5		13589.8		12066.9		12015.2	6493.88	2829.43	5316.55		24162.8
P01728	---	Ig lambda-2 chain V region	18284897.5	120	3	0	29.06	79267.4	118924	58517.4	227556	93862.2	93177	39882.2	45969.8	362153	57363	204856	35963	38815.8	544532	301180	25644.3	95441.1	24081.3	277516	65901.1	52913.1	228776	62379.5	86676.2	111770	293144	162586	748309	206060	92674.2	231015	231931	821760	815951	52619.1	610789	145076	261794	451997	435587	321419	268867
P01747	---	Ig heavy chain V region 36-65	670224.21	87	5	1	55.83	15578.7	7453.81	17900	28753.8	8373.24	11832.4	12971.5		52526.2	1317.57	18131.7	6709.83	2096.1		33182.1	2349.82	3251.9		2079.38	9472.08	4388.32	8532.62	6191.69	12369.4	10194.9	8037.07	8728.41	7585.55	5123.76	6373.78	9367.02	16749.3	11041.7	57304.4	9955.48	13379.2	12797.9	11085.3	8371.37	22761.3	9199.77	3425.17
P01748	---	Ig heavy chain V region 23	24969.435	5	1	1	21.37				2640.9											741.075				748.12										17342.4										3496.94
P01749	Ighv1-61	Ig heavy chain V region 3	1061898.72	139	4	4	62.39	19682.3	8666.56	3755.84	59178.7	29588.9	14952.4	5598.24	14935.3	19775.3	13251.5	28007.1	28947	8876.3	11365.2	29888.3	11895.7	10514.1	11459.8	16344.5	3890.94	13175.3	12611.2	7294.16	9600.32	10060.1	22978.6	10256.7	14009.8	14831.3	9891.12	16954.5	22940.7	37042.8	25404.7	149823	20421.8	19989.7	26179.6	11437.8	11766.1	13632.5	9294.84
P01750	---	Ig heavy chain V region 102	821399.987	118	2	2	21.37	13600.3	42755.1	669.457	54670.2	4100.47	11255.6	4828.38	14475.9	10210.5	4424.63	6585.26	1647.07	3242.6		15473.1	6341.6	10529.9	6139.58	22649.5	5896.98	1945.45	6367.5	2661.92	4539.12	21294.5	13183.2	9800.14	75911.6	30068.2	7016.31	28482.7	26024.2	28751.2	45507.7	6534.67	9254.75	13758.5	7285.95	13834.9		5690.2	21402.1
P01754	Ighv1-62-3	Ig heavy chain V region 1-62-3	12227728.7	225	4	0	45.3	234525	310208	228347	801687	161809	211743	60049.9	110340	219183	180738	287539	129401	91479	53764.8	371709	334295	217376	94100.8	341618	200351	111196	222494	48303	318505	264212	157274	167711	278866	260151	44024.2	378555	354309	354592	362341	503204	270774	239380	158115	241216	297439	294875	225617
P01756	---	Ig heavy chain V region MOPC 104E	113327.47	20	2	0	30.77	4237.51		3990.26	27520.6					2830.82						12240.6		3746.45									11081.6	914.367			4353.86					12337.4	6780.93	3946.9			12536.7
P01758	Igh-VJ558	Ig heavy chain V region 108A	469824.59	82	1	1	12.82	3513.76	7522.11		44242.4		5910.68	4327.14	10727	21084.9	2762.29	4122.27	6192.59	2215.48	1341.42	16646.3	1146.83	2080.37	4490.6	8696.34	5768.74	3930.49	4281.91	4994.07	2850.02	2898.03	4662.15	4789.43	2733.37	17580.8	4290.64	43678.5	38143	10637.9	4181.87	2994.92	6409.58	6741.74	7183.19	37433.2	4702.24	5191.97	4644.8
P01786	---	Ig heavy chain V region MOPC 47A	8394888.4	90	2	2	17.09	28393	37954.4	133892	145624	69056.3	62270.6	103863	42328.6	87271.2	47498.3	656813	72449.9	54857.5	66195.5	150994	69974.1	83611.4	25963.5	119581	113515	148546	87384.8	25186.8	83979.6	126637	49877.6	107354	695550	86605.7	101377	159178	164455	1634050	174380	12490.6	393683	231040	171600	335920	113546	94894.9	81528.5
P01787	---	Ig heavy chain V regions TEPC 15/S107/HPCM1/HPCM2/HPCM3	888117.23	232	6	0	64.23	6910.33	8149.18	10296.7	27776.9	10416.4	5271.7	4224.92	4747.88	6090.97	8869.97	16265	14818.1	27112	30141.2	102639	16081.6	10777.7	5620.62	30995.2	3468.4	2748.44	9896.23	1625.16	10810.6	22760.7	9051.84	12677.1	27356.1	12552.3	103955	25256.3	21830.2	29506.9	22557.5	4201.99	13518.4	18695.5	18832.7	35576.8	16253.5	15175.4	14006.2
P01798	---	Ig heavy chain V-III region E109	735272.75	55	3	2	29.2		13115.1		9924.49		18520.4	13988.7		19827.3		24836.7	27186.4	19592.8		53772.5	24133.6		18164			24266.1	20089.9	20807.3	10793.1			9862.46	10560.4		16332.7	15724.8	21208.5	18851.5	15094.9	10843.9	14978.8		22061.5	15678.3	14961.1	28528.6	11347.8
P01800	---	Ig heavy chain V-III region T957	16091.7	2	1	1	9.73																													1979.5
P01801	---	Ig heavy chain V-III region J606	5989820.1	365	6	2	60.87	72930	205231	40313.1	434455	112457	89866.7	22565.6	43365.5	135619	49456	69273.3	28050.5	16559.4	33991.5	167455	31160.9	52965.4	38172.3	120617	92756.1	55531.1	367902	53027.6	109717	101708	73011.3	115219	235256	134396	23800.5	241436	341623	132026	95087.3	109491	173016	196739	101007	285660	108177	113767	73819.7
P01804	---	Ig heavy chain V-III region HPC76 (Fragment)	369168.62	30	1	1	9.91		2457.9		21644.5	3829.01	16583.4			9999.53		6708.49	1689.89	1805.24		9008.56	9097.9	2592.14			3132.41	8699.8			15518.4				10141	1459		4851.33	2726.8	14172.4	4952.76		11705.2		16136.3	129707		23655.2
P01806	---	Ig heavy chain V region 441	2153232.23	164	5	0	47.41	22252.2	47547.4	151763	80476.9	12968	28478.9	10125.5	4257.08	43249.9	23695.3		2522.76	6848.34		37251.6	15297.3	14759.8	16683.2	44262.7	17092.8	6314.18	59315.5	6930.26	21964.1	25427.7	84355.2	44605.5	59113.6	16912.1	18294.7	52976	49952.6	72665.2	94463	15526	321701	27359.5	17696.9	46924.8	153071	47800	54619.8
P01810	---	Ig heavy chain V region J539	81660.08	7	2	2	17.65			7775.13																							3669.17	7664.78			14740.4						14107.4				33703.2
P01811	---	Ig heavy chain V region UPC10	58234.887	17	2	2	23.93		3061.21		711.65				1050.42							2441.62											3296.02	2172				8860.6	3872.22	5463.12	4020.55		5986.85				1461.48
P01819	---	Ig heavy chain V region MOPC 141	240546.55	33	1	0	7.64		11113.1		16545.2	15716.1	2815.22		3154.29	1870.92	3647.3	4666.86				5835.37	4177.86		3998.41	26429.9	3252.29	4507.42		7484.86		6839.01		3015.44	6435.97	13511.4		9856.34	9974.87	9758.13	7085.84	3263.16	14610.6	2497.69	2008.01	5746.86		10696.8
P01837	Igkc	Immunoglobulin kappa constant	125725243	585	8	8	67.29	1864330	1987140	2659900	3917460	1916710	1593410	1314910	967263	1561840	1247470	1537910	1626640	2901480	1340600	3015450	1253460	1493140	1236950	1860520	1351140	1408140	8048760	4511540	3202200	3222500	1320760	3865950	5914910	2292210	1140290	4489260	2962900	3306140	2998900	4620650	2192460	2649490	1985570	3092330	2353390	2387110	1378730
P01843	---	Ig lambda-1 chain C region	16624662	324	5	5	80.95	41789.4	66547.9	58980.6	156380	71085.5	108915	23297.4	54480.4	99253.3	54640.2	65211.2	29167.6	27912.9	750192	133589	56010.5	42572.9	22778.6	108937	41945.4	39131.4	51610	59231.5	57232.3	75935.2	163411	108128	123929	78785.6	15142.3	108232	118477	174733	544612	57190.4	181899	82487.2	122971	137787	181657	407282	83168.8
P01844	Iglc2	Ig lambda-2 chain C region	15237315.3	509	7	3	93.27	157350	109840	57115.5	301537	105973	103008	99281.1	45514.9	489702	60402.1	420572	62001.7	89716.6	109188	339256	54377.9	122028	43215.8	369489	110409	88873	331071	29704	126399	118070	269767	200321	1271660	258084	289195	260015	277677	1408460	380189	27678.4	863215	247974	288940	827410	791255	238351	381683
P01845	Iglc3	Ig lambda-3 chain C region	898430.43	86	2	2	32.69	4886.78	17259.1	24376	14135.2	10133.7	16108.7	5132.16	3468.88	18159.1		11349.1		7434.88	5206.12	16765.2		12466.7		81546.4			8527.04	12009	10261.3	8221.83	52396.3	20343.3	16136.9	22017.1	4800.12	39756.2	14615	42131.4	22247.2	8159.38	143778	15479.5	10212.1	69562.8	16999.8	8447.21	6540.04
P01863	Ighg	Ig gamma-2A chain C region, A allele	56082320	267	5	0	22.12	1381920	1798280	1386830	1832070	1074470	1606270	198905	569620	947792	1028340	616866	337907	723414	491185	1267900	802240	1672650	1009890	1728290	1899820	234730	1023200	373651	691406	925956	1110100	1241180	1289290	817851	377468	2178690	1773520	1636580	2050220	388198	1183190	1168350	570666	1790380	1148330	1595870	1066220
P01864	---	Ig gamma-2A chain C region secreted form	141148147	816	9	9	29.85	3695560	3756960	1861390	4549000	2217410	4076650	461651	1423260	2477140	3043450	590273	688437	1501940	1031030	3332580	1389320	5396210	2777260	7604670	5829260	443314	2505160	1164580	1802540	3040130	3366500	4170460	3973300	3240590	615738	5371510	3780270	4520230	4539600	523038	1776810	2174020	947956	6154830	2000300	3809570	2594020
P01867	Ighg2b	Immunoglobulin heavy constant gamma 2B	41053997	783	12	12	35.15	1299100	1782360	828313	2299520	613316	965302	114714	317786	1002790	580150	845439	216209	467998	264895	1269100	423916	573740	454743	1383380	747239	119915	889562	122493	565602	527328	365274	542928	1034330	955206	290989	1515640	1689780	1512930	1998260	342512	670449	848609	474681	1197660	551133	838497	877120
P01868	Ighg1	Ig gamma-1 chain C region secreted form	20058854.7	709	14	14	59.88	352553	933392	628064	1090500	136691	585040	15913	125061	302229	151087	200175	10495.7	42199.4	21581.9	165656	32918.9	168112	58310.3	459050	197777	17608.8	691479	20640.9	116782	104925	175867	147728	445609	790866	116416	494478	1597950	1132800	2263320	132571	993385	94647.3	93195.1	203209	83041.3	106627	483927
P01872	Ighm	Immunoglobulin heavy constant mu	406399150	2624	29	29	62.78	3576910	3392720	6907070	7839790	6388030	3310650	3950130	2887720	4240440	1545730	4278710	5430120	9983110	6260020	7708360	3626010	4103370	2386340	2893570	2595640	5798430	28101300	16645300	11030200	10832400	3874310	14663400	24411600	6089150	4355720	14760700	7567160	8940340	5265920	17671400	6269350	8947700	7268260	9257660	9005040	7741860	2339190
P01878	---	Ig alpha chain C region	12471009.6	486	10	10	43.9	100694	159584	265018	181798	59087.8	94006	59088.1	25008.1	181849	107173	157742	90801.3	188760	177385	937671	219504	143856	125027	457667	344527	55239.3	77850	82948.9	170937	170985	135582	148114	151852	215686	69245.9	259346	174103	271466	265789	48587.4	133820	212028	69746.3	214631	166571	114156	614833
P01881	---	Ig delta chain C region secreted form	283397.02	73	6	2	25.68		10944.5		12936.6	2929.54	3311.3				11147.4		15060.4			9352.88			4100.88	19644.4	17422.8				12273.5	18777.7		26640.4	19626	10393.2		7511.2		1187.75				7551.58	1515.26	13202.6
P01887	B2m	Beta-2-microglobulin	19436431	381	6	6	73.11	395001	475945	366848	463227	371203	326616	238842	153108	457845	466743	228766	320237	299486	291377	559058	315063	476248	379527	574471	314451	285020	288437	187820	350828	211526	510887	415564	624236	490275	103188	354441	490278	457412	371871	158519	504954	507467	283467	635001	613177	454768	519268
P01898	H2-Q10	H-2 class I histocompatibility antigen, Q10 alpha chain	17646334	1368	18	11	55.69	360216	395162	284561	405761	395476	428406	274745	270495	336757	396992	256873	411197	408927	297313	509791	269280	373922	365400	334599	336883	209869	325865	239932	353585	171459	331577	220867	299584	261073	144097	203444	478967	330148	534778	280420	403447	549702	383926	307380	497059	472269	498202
P01899	H2-D1	H-2 class I histocompatibility antigen, D-B alpha chain	1350757.4	224	3	0	9.67	26375.8	42714.6	32058.6	21500.9	27191.7	22537	14410.6	15991.1	24599.1	23631.4	25227.2	33796.6	27638.2	19547.2	28832.6	12559.5	22998.3	15256.9	33778.4	34379.7	13621	26281.5	15583.2	21274.3	19863.5	26250.2	17434.3	18903.8	28117.8	12762.1	26829.2	26395.5	24216.8	45169.7	20555.9	32987.2	48500.4	29829.7	28829.4	26836.9	41473.9	47626.4
P01902	H2-K1	H-2 class I histocompatibility antigen, K-D alpha chain	909780.35	53	2	2	6.52	17034.2	14442.3	26292.1	18795.1	18734.1	12936	4311.27	8337.33	16580	20069.7	26154.8	21518.1	19715.8	15486.5	16865.9	15438.9	14100.1	18886.7	24985.9	18105.8	13074.2	7664.65	12817.9	22950.5	12240.6	19205.2	16392.9	17522.7	19950.4	12710.7	16098.3	17324.6	20902.1	14712.8	15287.2	13303.6	20241.6	15972	23765.1	17027.7	24573.6	28457.4
P01942	Hba	Hemoglobin subunit alpha	197410633.4	690	8	7	83.1	642922	1269750	465337	2283790	9664620	1105990	154271	141570	5929840	1089040	105873	11418500	308145	4594370	2333590	4995580	18486100	14075800	19958000	6066360	7487290	3552750	1970360	1332610	7655220	9386460	2693370	5676860	5248750	172570	10873800	1145400	2086350	2514530	79975.4	1698400	1362590	535622	5714590	1413540	1081720	3604080
P02088	Hbb-b1	Hemoglobin subunit beta-1	89474708.4	1070	11	6	66.67	409726	801590	307619	1086640	3130990	788714	99171.2	96604.6	2298480	487118	60036.4	3192820	221561	1731110	1195210	1610100	9793440	4013290	11621100	2574600	2808970	2504360	675942	830767	3071220	2871720	2087570	2155750	3038670	115633	3610190	827109	1358920	1767070	51369.2	1054340	930797	395492	2359320	908060	705710	1480280
P02301	H3-5	Histone H3.3C	9594552.8	158	5	0	26.47	33108.9	36153.9	63213.4	43511.8	126058	83945.8	32736.9	32825.1	35421.7	18299.5	48872.5	29298.5	14976.7	17490.7	59840.3	23437.5	67903.2	62313	59492.9	11809.1	79571.4	131033	46478.1	53873.6	62048.3	37957.2	123337	39580.4	26294.6	55373.3	31669	82831.5	59948.3	101721	87753.4	76430.3	172210	35803.9	36298.7	55657.9	56927.9	188963
P02535	Krt10	Keratin, type I cytoskeletal 10	31631345.9	576	13	11	22.46	1290200	160312	314512	72347.3	279545	2441180	1101330	1370190	708222	1861980	470778	508713	201985	473856	385473	690315	667651	512865	920494	1136600	152929	68225.8	185767	1307180	549649	276922	368941	576110	208546	253637	239876	404155	423851	923734	521504	268590	592191	171773	195710	1257780	105967	465193
P02816	Pip	Prolactin-inducible protein homolog	94818.649	74	5	5	44.52	4926.84	4119.75	5073.8	1533.48	1930.68	1898.03			2815.24	2132.6					3287.81		3506.78	1537.09	11117.9	2966		4075.04			2986.97	2508.59	5891.22	2624.89	4753.89		2056.62		1296.03	1768.29		2441.43	4125.83	704.432	1643.66	1819.66	2043.36	2660.65
P03953	Cfd	Complement factor D	5046198.96	535	12	12	45.56	71429	130246	60620.9	222561	59457.8	68582.8	4353.55	9651.34	178534	145749	7050.45	17503.2	34712	26971.1	169380	23111.7	162464	87916.9	436438	131666	6503.94	87353	14064.3	38042.9	97540.3	142562	204767	134182	308262	13776	136297	67553.5	122809	148271	6668.88	123363	92113.2	52705	206655	125918	96317.6	155492
P03976	---	Ig kappa chain V-II region 17S29.1	2100570.93	62	2	2	26.55	34702	16524.9	459107	71198.1	29953.6	28656.7	12164.2	52829.7	38109.3	27015	16696.7	9972.06	26338.5	13878.9	37210.9	8897.69	13132.4	15406.4	39854.9	48656.5	12394.9	59805.7		10074.6	20098.7	34407.1	8119.28	40504.3	27787.4	10758.3	31512.3	67219.2	38836.8	51938.2	20275.9	16797.2	83461.5	18538.8	37851.6	171518	18097.4	27486.2
P03977	---	Ig kappa chain V-III region 50S10.1	3515783.92	44	1	1	9.91	22933.1	380298	36711	37265.8	242475		6254.21	30011.7	31212.1	20610.1	5300.77	6247.81	15101.7		6566.97		23183.6	22848.1	30801.3	29461.7	94328.3	934561		8993.14	30810.4	19474	7878.41	385352	29514.4		20608.2	362904	52565.2	61126.4	169284	35759.3	42564.3	10526.2	110114	45587.7	12120.8	21811.7
P03987	---	Ig gamma-3 chain C region	40449152.4	959	14	14	51.76	493248	870723	470271	1635610	722121	348064	76882.6	119896	895642	815253	356806	218616	742325	277201	1606450	407671	607857	471392	1988790	649796	129453	760367	88599.8	421201	334849	704051	1060090	1368400	2021160	149924	2053930	1150500	1734600	2352350	208184	2141250	822044	243629	1699120	474581	601896	900067
P04104	Krt1	Keratin, type II cytoskeletal 1	63924026.7	304	9	8	12.87	2949690	277230	672946	134628	327402	4834880	2768110	2334620	2212740	4883050	1232480	1536170	269844	1042700	637943	1603410	1543350	1304070	1227000	2662760	331620	92064.7	561512	1462590	1329880	501357	728651	932257	476905	546325	923834	647652	539279	1690110	1229090	476985	1627900	274827	615233	1988650	170084	1011640
P04117	Fabp4	Fatty acid-binding protein, adipocyte	629818.529	91	5	5	43.18	13023.7	22165.5	934.689	22804.4	3012.77	9790.01			3587.14	10343.1	3928.62	7981.18	10651.2		15690.2	5837.1	10473.5	6243.35	49082.5	15143.9	6119.16	17940.9	6147.07	13960	24992.3	27151	23567.4	15285.7	35898.6	13647.5	18316.5		17383.8	11140.2	5077.56	9143.48	18607.2	7993.88	18831.7	14794.5		18767.4
P04186	Cfb	Complement factor B	14292087.7	2719	42	42	60.84	143502	562860	284781	690192	209941	330477	132677	91933.3	176650	548263	80024.3	69441.1	120097	156956	462466	129698	194932	211342	1087390	349256	119085	145354	93941.6	210188	163542	262591	273979	205820	346099	103912	518857	181731	346948	253170	75079.4	261339	283052	144271	535380	433413	340571	597803
P04202	Tgfb1	Transforming growth factor beta-1 proprotein	3594084.6	758	15	15	45.64	180977	107578	172290	32791.1	69805.8	168289	57042.7	218710	49473.5	47425.4	127865	25950.6	37602.7	68393	55140.8	59219.3	41655.3	57638.7	23814.3	36166.3	21176.8	61080.9	44632.5	32979.5	51639.9	69813.4	67133	42766.6	50136.6	119333	53479.4	56783.6	32493.5	28983.2	145237	31415.2	44653.5	37156.9	26784.1	74949.2	43150.7	42899.4
P04223	H2-K1	H-2 class I histocompatibility antigen, K-K alpha chain	660505.55	50	1	1	1.9	13761.6	14598.5	18841.4	13381.4	17752.6	8231.36	3820.48	6923.58	9635.87	12750.1	11834.8	12542.2	23469.7	14681.3	9231.28	9260.68	14602.9	14784.1	25017.6	13240.3	10558.2	14804.9		15158.3	13700.4	8888.69	10098.9	13873.2	16708	7031.34	7477.62	7725.06	9642.91	15192.7	7513.1	21874.2	18072.8	9226.54	20669.1	10591.2	17300.3	19815.5
P04247	Mb	Myoglobin	170527.928	61	2	2	20.78	2434.34	3711.48	2345.96	8848.99	4354	2304.92	1781.12	1149.72	2026.72	5256.08	877.697		3715.11		5768.07	508.91		2062.78	5087.48	6829.37	2946.61	5365.89		2483.3	2885.84	4447.4	9056.21	6401.62	3440.21		2079.39	874.401	3773.89	1387.26	1158.95	4926.69	1981.5	1764.68	5422.21	8395.95	5264.95	9474.81
P04444	Hbb-bh1	Hemoglobin subunit beta-H1	123675.65	49	2	0	12.93		1748.74		10121.8	1902.04	3844.82			5085.99			6165.72		2354.49	972.44		8458.24	6484.49	8867.49	2999.78	3294.72	3920.15	2016.24	4651.37	6185.78	5466.02	1448.65	3316.89	3304.18		3208.76	2845.86	3917.63				3648.45		2532.35	2864.3
P04918	Saa3	Serum amyloid A-3 protein	2317444.41	232	6	6	36.89	123543	39033.7	100677	14530.6	35768.2	133326	14667.9	102839	36001.1	5025.95	21972.8	4825.9	12130.1	5170.58	17681.4	2272.21	17037.9	6967.27	2778.47	4306.66	25731.8	63262.2	25119	26141.6	14956	22751.9	21352.1	12633.1	23231.8	72626	5530.17	55267	23897.6	60106.3	52053.1	49268.3	31209.6	41908.3	13071.6	149594	46516.7	20207.2
P04919	Slc4a1	Band 3 anion transport protein	1054051.58	491	21	21	26.16	5591.69	6266.75	5684.54	11097.1	13731.3	7810.19	7098.09	4280.84	5189.12	12815	9148.48	6168.6	22330.7	8102.29	9154.64	16058.2	31493.5	32580.5	6184.26	4614.96	8218.14	6174.35	10831.6	5688.71	4372.99	8990.65	150293	5277.45	3859.89	2503.38	7467.79	7698.35	2762.38	23561.8	100650	5783.95	18890.8	8635.16	3900.57	4626.18	26539.9	5131.2
P04925	Prnp	Major prion protein	681136.08	224	4	4	24.02	10849.6	9193.92	12747.3	4146.3	21431.3	9962.3	22046.6	9059.38	14716.5	14277.5	22294.1	7408.6	9012.05	22142.3	15609.6	16132.2	16681.9	15312.6	8577.58	2489.55	16404.5	8958.26	16656.9	11638.5	9362.42	19550	11093.7	8016.82	11932.4	15331.1	9060.99	15887.7	11904.2	11702.4	17744.6	12995	15273.2	14901.9	6619.56	10997.1	19328.7	9657.16
P04939	Mup3	Major urinary protein 3	2941158.3	468	10	7	59.24	35835.5	54700.1	40421.9	57425.2	53650.9	29517.5	14712.6	11692.1	83007.3	128818	20061.3	43718.3	40783.6	38204.9	50971.3	25795.1	89889	50767.4	184467	58695.5	30616.7	41076.7	21630.4	57357.7	53494.2	83424.7	82075.5	80707.4	106708	33963.6	88773.1	40884.8	98866	76832.3	21507.6	94121.6	50105	30101.4	100898	60951.1	61003	99188
P04940	---	Ig kappa chain V-VI region NQ2-17.4.1	3262122.72	113	2	0	25.23	61704.7	39619.9	42025.6	176965	24596.3	29713.9	9958.29	77577.8	86651.4	34227.1	20829.3	11448.6	43509.7	7181.33	57492.6	20219.1	27282.2	18591.8	25439.8	48376.4	5802.88	61198	8993.22	167678	140558	44744.4	47834.5	26245.5	91833.5	112788	70880.5	97467.8	73897.4	91909.6	18282.1	56414.4	62441.9	15163.8	73598.7	118404	50458.2	40499.1
P04945	---	Ig kappa chain V-VI region NQ2-6.1	3080842.16	97	1	1	14.81	40220	85849.1	42490.3	596651	20729.5	56115.2	295323	15857.4	50717.5	118201	16676.8	8546.7	11766.1	5280.57	35348.1	14006.3	9749.84	16558.7	27074.1	21255	5507.98	43260.5	1460.26	85947.4	25030.8	34458.8	15575.7	10936.7	165926	25428.6	363952	178862	50282.9	75368.6	12009.7	37372	55442	15054.1	45638.1	44877.8	38320.3	29842.4
P05017	Igf1	Insulin-like growth factor I	12700160.6	499	5	5	27.45	401385	184124	210072	112766	359596	208481	471230	291851	317802	255005	377152	164363	148959	346564	215300	366317	268134	343019	90947.2	115056	249316	99417.4	313688	216175	221425	383001	330871	282894	140201	312173	223618	200546	280651	153263	269908	274406	186572	209174	110033	416658	328316	247492
P05064	Aldoa	Fructose-bisphosphate aldolase A	1293544.75	529	19	16	63.74	15133.8	39382.3	20899.1	31347.6	13366.3	29076.6	5371.46	3036.48	15878	39243.4	5035.86	11391.9	15791.3	14603.3	39589.7	9608.44	19014.1	23631.4	102277	54018.5	9533.58	41198.1	14099.3	21917.8	19952.5	22117.7	31355.3	16790.8	39448.4	6297.34	40329.6	13273.4	25179.5	13740.9	7039.39	14945.1	19615.5	9469.2	63392.6	53670.5	20064.4	53050.2
P05208	Cela2a	Chymotrypsin-like elastase family member 2A	919313.11	162	6	6	37.64	6946.87	21933.2	12763.8	26046.8	13424.4	18030.9		4288.92	32442.9	34201.3			3066.02	18884	20271.2		26877.5	15313.7	87827.4	17805		3889.9		22723.8	15356.6	23165.9	31229.6	29069	49647.4		39551	14449	22394.8	15133.1		21426.2	11391	9325.6	46927.2	28526	11768.9	36026.3
P05366	Saa1	Serum amyloid A-1 protein	65007449.6	431	7	6	51.64	5495170	2185500	5004050	322023	100469	3595810	499962	5042600	169998	152916	1510380	100272	1260900	132008	743374	82261.9	217406	123065	131642	625528	187194	1487750	454286	616619	113273	198437	242519	72661.7	312245	1846370	119457	992450	416305	1571480	2377680	646013	645012	665298	228653	2163570	258234	286835
P05367	Saa2	Serum amyloid A-2 protein	202043685	614	8	5	46.72	19620100	8039110	17918200	874494	172701	10813800	1202260	19203100	283170	223139	5958280	178939	2868970	128345	2338740	116439	210191	165839	282797	1143540	411348	3779660	871978	1263380	133696	339339	440963	100077	666600	5910190	164759	3067020	697761	3650070	6997230	1173800	1518150	1270720	401312	9601560	415626	408275
P05555	Itgam	Integrin alpha-M	385607.19	439	15	15	16.05	6366.72	5333.71	7184.1	6033.33	9662.29	2884.71	3969.1	2352.57	10322.4	7531.3	6780.52	10093.2	7797.57	8053.52	8146.34	6390.3	6064.38	10539.8	5494.92	11188.7	11715.1	4325.16	10823.8	8167.46	13095.2	7646.06	7786.42	6552.21	7847.82	8075.39	10103.6	5977.1	6575.67	6938.77	5006.58	8711.55	5525.11	6800.32	4641.94	4860.96	8653.66	5779.25
P05977	Myl1	Myosin light chain 1/3, skeletal muscle isoform	233598.445	102	4	3	27.13	1493.76	2547.92	3662.94	2178.48		2482.22	2940.35	773.825	2296.47	4384.54	1839.99	8871.33	4041.46	8098.12	3139.49	2885.1	2976.57	6326.81	5963.23	7733.06	6624.98	20014.6	19017.4	8105.04	5469.49		7176.4	4831.28	7045.94		6290.73			12117.5	2255.16					7721.59	2444.09	2505.19
P06151	Ldha	L-lactate dehydrogenase A chain	510573.03	190	8	6	25.3	4893.05	6547.97	8379.81	4867.47	4445.28	14430	2647.03	5278.35	12102.1	12570.7	4920.81	11531.1	4586.26	7790.6	6381.34		17418.1	7104.63	29428.4	12738.4		14273.3	5108.61	9149.7	9005.26	17578.7	19990.9	13899.9	16370.5	2142.41	8633.95	6796.92	12196.2	9116.5	10306.2	10211.9	8919.84	7734.43	12386.8	12411.4	10630.2	15877.1
P06327	Gm5629	Ig heavy chain V region VH558 A1/A4	929823.88	84	3	3	39.32	12235.4	10626.8	121719	84949.4	33341	21420.2	78390.4	22757.2	14958.3	10215.6	12080.6		6453.05	7833.44	30807.5	9777.98	15127.2	12016.1	5006.2		19674.8	13809.4	6441.27	8365.77	6456.6	17049.4	8445.68	12517	6748.6	5345.44	5199.04	24631	16471.8	19917.3	12915.7	11716.3	19075.2	13855.6	9188.61	16069.3	9194.08
P06330	---	Ig heavy chain V region AC38 205.12	11118574.8	275	4	3	50	154876	336653	202245	806462	174084	153451	56234.8	146881	215596	143903	224354	169648	102113	74173.2	268911	74619.9	104680	77272.1	273115	152442	115465	462890	93990.8	131813	237824	104585	101551	189696	138245	125469	417475	371809	186713	336340	92001	239931	152405	109490	314389	351763	1082740	104662
P06336	IGHE	Immunoglobulin heavy constant epsilon	24630.832	13	2	2	5.94			2954.96	2160.43		3982.09																711.332							670.523		3004.84	4880.01		918.067		1824.08				1459.28
P06683	C9	Complement component C9	10569973.8	2121	33	33	56.57	128908	346955	175589	277664	196548	150562	98147.6	64647	225045	337676	74255.2	78266.7	133214	107370	278500	95949.9	269178	178865	852160	241633	109953	118636	69797.2	190339	165438	256705	331454	253645	466795	77991.1	312233	106379	245406	251146	63958.9	209631	152200	94748.2	259627	262846	182713	463956
P06684	C5	Complement C5	5156116.08	2905	80	80	54.58		305557	156141	379704	129279	77853	69606.9	33922.9	52360.9	111704	47008.5	53859.8	33811.7	75938.8	183244	40778.8	35908.3	125984	229461	54524.1	64777.9	151222	35686.8	128178	125854	170187	188034	31039	187668	28865.4	142013	135655	130782	6559.08	41094.2	211401	132412	51422.8	156747	38876.9	45961.2	278894
P06728	Apoa4	Apolipoprotein A-IV	272305430	3408	37	37	83.54	4390750	7251370	7764850	4901590	8897260	7586450	3874920	4904650	6346330	5707880	2670460	4863160	5147100	3401050	4119460	2160760	4281820	5552820	13940300	6109460	4139340	5914950	5894570	4899410	5505110	6702760	7565980	4731640	5691020	5700180	10262500	3645010	5824200	5301110	2710540	5636540	4530820	4087780	5294200	6069830	5901460	5274510
P06745	Gpi	Glucose-6-phosphate isomerase	8257.678	6	1	1	2.69				680.368		752.17													1249.7										1203.16				2635.12
P06797	Ctsl	Procathepsin L	185489.11	51	3	3	11.68		8554.82	8474.05	5073.06	2072.02	7843.17	1388.83		4963.43	5284.21					4310.41		3584.68	1272.41	11781.6	3022.68		8680.04			2463.37	4158.47	6600.29	6520.53	7824.76	4354.58	3048.21	3788.57		6037.4		4979.15	1834.87	1520.09	7365.85	2884.69		8711.5
P06800	Ptprc	Receptor-type tyrosine-protein phosphatase C	13069.918	5	2	2	1.55				617.598																		1429.27
P06801	Me1	NADP-dependent malic enzyme	161427.582	182	13	13	37.24	2731.16	5943.06	1770.8	3203.16		1759.32		1385.41	4197.11	4738.26		2075.33	4730.29	3317.75	4182.32	5912.9	2980.31	1567.37	20104	4647.6		4548.62	529.432	1493.87	1970.78	2256.67	6227.18	4661.68	5472.1		5052.92	1865.27	3318.46	4325.72		2056.14	3781.24	1968.57	4798.48	4018.06	2776.52	2162.96
P06876	Myb	Transcriptional activator Myb	3741046.3	96	1	0	1.1	83918.3	51781.2	72806	20205.7	105835	83783.9	75722.9	80590.1	74790.3	54557.9	53242.7	131398	81430.2	101438	58798.3	103289	86950.4	80335.6	16602.1	42390.1	101773	103315	86858.2	111320	55697.8	57258.7	80224	59799.9	27184.1	81253.4	28898.1	115593	69340.9	76514.5	60399	87618.4	87927.4	119692	54100	96489.4	100731	30809.5
P06909	Cfh	Complement factor H	32521841	4126	62	62	62.56	662039	586967	883752	2779370	412263	681001	643565	442491	362698	610878	534692	672390	481364	718988	1616530	409034	381724	585386	311598	460130	358893	519732	326334	521396	507085	422374	434889	402285	279260	833735	382107	1090020	732923	1099860	1053200	576573	775728	470141	587579	652911	511298	416568
P07091	S100a4	Protein S100-A4	3970302.7	232	3	3	30.69	81118.5	57240.9	105193	37242.3	91400.6	65909.4	103720	56978.1	82038.7	26489.8	67405.3	76809.2	97613	74854.3	51886.7	48990.5	41990.8	62598.9	10425.3	76906.4	132928	75317.7	63457.8	103769	94381	93174.4	84073.6	73773.9	32091.8	97624	37176.7	96068.1	91802.3	84078.4	62076.9	83494	85306.7	126157	45171.8	83434.1	79032.5	29285.8
P07141	Csf1	Macrophage colony-stimulating factor 1	26742.775	12	1	1	2.17		1745.84		2171.62						1158.13					3318.68				3718.73			1682.94							3352.36										2297.36			2665.61
P07146	Prss2	Anionic trypsin-2	330986.99	34	1	1	6.1	8334.22		8359.67	4065.77			7938.21	10677.7		6666.55	6511.2	14355.4	11166.9			16460.3	10496.6			7084.57	8240.03	9881.68	5914.12	9307.47	10259.3			17826	4729.65	9803.94		13348.2	5043.97	8478.28			11102	12745.8	3627.69	13120.6
P07309	Ttr	Transthyretin	3971734	421	7	7	63.27	51730.6	99920.1	54985.4	108189	93267.9	58310.6	56527.6	50904.3	55826.1	123866	59006.7	86902.4	98237.2	58368.6	113124	64779.7	78235.8	117293	183889	67144.1	69816.3	127779	42342.9	82148.7	62523.7	108628	96147.5	92408.7	78880.4	28709.1	98493.9	61515.7	72447.5	68279.7	40873.3	64827.8	73228.4	55357.8	66836.8	63859.2	71933.8	93118.1
P07310	Ckm	Creatine kinase M-type	1765425.52	740	15	15	46.98	7557.52	19563.4	15120.7	16514.2	19502	17683	11621.9	11579.4	24263.8	47939.7	23122.4	53380.9	43354.8	87351.5	32584.7	58075.2	34403.7	56320.8	69136.4	57034.6	53623.5	25985.4	57993.2	35476.6	61759.7	89845.3	35616.5	38915.3	91594.4	11140.5	47605.8	12934.5	22159.7	16823.8	15236.9	17851.9	18713.7	22477.3	37488.3	20630.7	31708.4	42750.7
P07356	Anxa2	Annexin A2	460982.29	277	12	12	48.67	15380.9	3028.9	4501.52	1089.14	2960.73	31540.2	7874.93	13810.8	6901.8	22752.9	7532.46	10638.2		3742.93	4227.93	10345	9444.5	5854.38	5112.75	14688.9	3022.03	3798.03	3608.75	11216.9	8521.34	7304.05	7563.95	6622.08	2546.04	4192.32	4144.83	7619.55	12025.5	6843.5	6911.37	5707.29	7055.81	6975.73	3367.31	9542.7	5231.55	7276.94
P07361	Orm2	Alpha-1-acid glycoprotein 2	17734555.79	424	6	6	25.12	1414720	1952320	1101620	801846	49626.5	1639630	31922.2	203029	46735.6	158828	40306.3		66009.7	2792.32	299268	1324.02	24050.9	8300.25	158490	19249.9		1072210	29227	112576	54419.1	77555	148304	51968	442472	41614.6	51844.6	666568	740787	1198670	44739.2	311105	142268	90402.5	124136	367164	69273.9	91615.3
P07724	Alb	Albumin	2066204390	5141	69	69	83.88	25106000	51998900	24919200	130055000	28005000	23230200	8091150	4505810	61802200	59118100	4327830	7656200	15385400	12529900	113174000	13387700	52848800	27650200	147499000	55056100	4597430	30268400	5728780	28990400	38190700	51568800	57369900	62792400	72555200	5910230	65679000	31404200	56724700	69115500	3858460	47837700	59263900	26788000	87578500	38903100	28865800	56190200
P07743	Bpifa2	BPI fold-containing family A member 2	20039764.8	527	9	9	58.3	237566	63831.1	457011	144720	217775	52007.6	213087	308845	350207	142816	239955	1021810	829782	498598	457432	944896	2561150	2045550	1147120	412699	318712	54875.4	414663	259214	167771	241092	169282	69676.1	47123.3	325396	65183.6	109327	186887	42100	122478	348393	236057	540825	150136	180206	181830	323358
P07744	Krt4	Keratin, type II cytoskeletal 4	1132548.92	40	6	6	7.81	61476.7					114007		60566.1		17286.5		101465													16879.6		32813.1	51597.2					12004					26257.5				1590.92
P07758	Serpina1a	Alpha-1-antitrypsin 1-1	1470758.5	135	2	2	7.02	13115.3	71209.9	38933.5	41554	28586.1	20977.1	5588.82	2947.17	35788.7	48062	2010.28	8147.11	10881.4	7828.21	44168.6	6440.71	50150.7	15870.8	180938	13512.1	6168.65	20035.4	7510.9	20005.1	12043.5	31399.9	34024.5	40873.7	53148.3	8400.42	54912.6	16699.6	25249.9	28724.9	10692.5	43341.5	33787.6	7526.23	51586	25292.6	24034.1	42645.9
P07759	Serpina3k	Serine protease inhibitor A3K	12032059.2	958	17	11	48.09	134128	494297	329788	191714	457581	179684	85282.2	73966.2	212782	275825	54644.9	116309	159413	149622	237194	170401	286807	234532	427469	396454	104524	172817	90286.5	296335	182326	264262	354121	282030	332751	75151.6	372823	150913	200194	318457	64735.8	467309	324166	134802	245246	293270	265201	251873
P07901	Hsp90aa1	Heat shock protein HSP 90-alpha	167538.42	92	5	4	8.05	3697.52	2745.84	1663.49	1082.79	1872.84	5127.95		2159.13	4618.7	6235.54	4631.04	3161.05	3907.48	3164.38	4233.02		3729.56	7355.96	10367.8	3164.71		3411.65	4386.45	6069.88	3524.59	2247.69	3128.76	5720.39	4470.19	1348.6				1732.55	3479	6388.15			3677.96	4077.88	8986.3	5328.73
P08003	Pdia4	Protein disulfide-isomerase A4	150425.09	63	2	2	3.29	2422.69	2412.14	3830.97		4718.74	6396.22	3372.56	1669.53	4352.93	2649.67	3690.29	4416.2	3449.33	3110.64	2596.84	7730.33	5716.76	3350.15		2747.69	2535.03	2558.95	2670.28	5500.02	3173.76	6170.9	3229.62	1978.27	2245.95	1499.91	1738.56	2371.75		3523.14	5037.43	2827.91		2971.76	1639.65	3648.14	3660.48	3754.93
P08032	Spta1	Spectrin alpha chain, erythrocytic 1	367096.72	290	34	33	19.05		4085.81		2649.39	3469.18	7016.87	5436.99	2597.14	7410.87	4696.28	3447.26		6642.38		3602.09	9561.74	17290.7	11669.9	12753.3	10718.2	4106.5	3414.39	4001.63	6792.13		3140.81	26305.7	1575.64	6651.5	3196.31	1918.49	2839.78		5676.51	17836.3	8631.52	7092.41	5520.88	1974.88	2631.3	6130.04	29218.3
P08071	Ltf	Lactotransferrin	1314142.77	676	18	18	31.12	35337	24378.7	53835.5	12439.1	24368.4	31639.2	27782.4	44889.4	31180.5	13017.2	36062	2958.85	12197.3	12126.8	11920.9	8496.49	16033.1	11643.4	6289.07	9175.66	24704.6	28330.9	22716.1	26074.9	32684.2	28519.6	41712.3	19644.4	11337.8	55392.3	18215.2	32348.4	24013.4	21400.2	28540.4	27664.1	33220.5	17633.5	15585.9	36894.9	42105.7	15187.1
P08074	Cbr2	Carbonyl reductase [NADPH] 2	329511.25	154	6	6	33.61		2737.9	9741.26	1651.13	6134.18	3458.96	3497.85	4163.94	6924.4	3499.42	6061.93	9295.9	10895.7	8643.89	9032.49	16640.4	7428.3	8095.89	2950.14	19618.6	16375.8	8923.98	2431.62	11297.7	18554.4	9437.24	7745.45	2997.14	3665.29	9261.27	4416.41	4241.26	8602.76	1986.56	2177.37	6151.11	966.54	4301.96	3882.27	3723.59	7141.82	5075.88
P08101	Fcgr2	Low affinity immunoglobulin gamma Fc region receptor II	172035.29	26	1	1	3.03		12444.1	5316.93	9272.08			2142.78		2196.7					1712.49	7676.52			5432.17	26619.5	7327.76		3814.22				4224.1	6345.86		9403.77		5578.03	2625.25		9681.32		9880.06	2098.98	3727.18	11648.3	6316.29		4584.77
P08113	Hsp90b1	Endoplasmin	485173.54	276	9	8	11.6	4378.09	8384.64	12514	5738.03	6306.06	12807.9	6285.21	6686.94	9078.5	12223.4	8982.54	8728.09	12697.2	6835.62	7652.18	6578.05	9629.77	13060.7	18661.8	10831.9	8921.36	13769.4	8592	14639.2	7228.09	8199.06	7010.06	8559.64	10723.4	4817.75	8231.22	4472.16	4552.32	7639.33	8584.97	5847.4	11675.6	8989.65	11651	11390.5	6109.34	16936.8
P08121	Col3a1	Collagen alpha-1(III) chain	241794.65	45	2	2	1.71	13280.4	12367.7	7188.91	7725.55		5822.5	7068.86	11730.5	4323.25	8026.04	3536.09	2847.93	4145.37	3610.78		5478.51			11110.3	5595.8	2255.07		3639.46		3719.97		10710.1	3172.44	14264.2	2352.7	16822.4			5632.82	4162.56		3114.1		10364.2	7868.44		13985
P08228	Sod1	Superoxide dismutase [Cu-Zn]	63037.458	25	2	2	16.23	3990.88	3720.65		5257.57	871.57										3318.73		1856.63	1587.79	9673.68	6226.14		543.518				3096.08			3134.5		1599.53	1309.67		3740.96			1166.53	1543.84	4556.29
P08249	Mdh2	Malate dehydrogenase, mitochondrial	54544.264	29	3	3	11.83	2015.53			1172.27		1385.97		2219.24	1510.88								1547.36	2076.4	3154.7		449.207			1478.94			1058.38						1330.13		10899.3		1007.94	665.827	1416.94		3036.15	3482.62
P08607	C4bpa	C4b-binding protein	9581592.1	970	14	14	37.1	163623	266046	164460	933269	159739	251850	73791.2	85453.5	108930	280082	60030.3	87656	114609	135475	591874	99532	138126	204367	221364	130596	87535	176193	56524.3	122361	93900.1	158640	145306	128975	197222	53770	183779	155867	191191	376245	119750	153329	310011	133084	373202	200757	201918	242698
P08730	Krt13	Keratin, type I cytoskeletal 13	661831.28	22	3	3	7.32	14234.8					99547.2				5817.58		36529													29765			37669.2					17964.7
P08752	Gnai2	Guanine nucleotide-binding protein G(i) subunit alpha-2	232405.39	78	7	3	24.79			1914.13			4420.4		1942.92	4001.01	4610.81	3211.76	6355.57	4197.96	8283.39		4128.37	3821.08	4054.24	4584.2	3517.41	5183.6		2386.47	5684.9		3694.73	7809.54	4006.61	1972.09	2652.18		3340.06	2454.26	5861.41	2883.42	5625.95	4956.8			4344.94	3858.98
P08905	Lyz2	Lysozyme C-2	2489070.5	152	2	2	27.03	57653.4	35241.5	61066.1	47150.4	41998.5	49377.1	47400.7	49276.9	55246.5	41381.5	41108.9	30126.3	46195.5	46673.9	48595.5	37821.1	36682.9	31641.4	36963.9	40024.8	39588.3	40209.1	51615.8	40927.8	58570.4	61665.2	59918.8	46009.1	28908.1	60107.3	56025.7	59571.3	61706.2	55561	47190.8	65512.4	72381.3	29990.4	47466	50028.5	80593.5	43400.9
P09036	Spink1	Serine protease inhibitor Kazal-type 1	884129.48	47	1	1	8.75	14366.1		10695.6	9901.75	30657.8	11361	21080.8	9068.46	12662	33314.7	13720.1	7171.04		17224.2	24251.4	18833.1	21659.4	13254.9	23894.3	7662.46	21137.5	6033.63	20467.8	20577.2	39790.3	25846.5	39866.8	18657.6	19736.2	20128.6	33224.3	17410	11257.7	20607	9649.39	15983.7	18405.2	7448.73	19144.5	16735.1	27336.2	27381.9
P09055	Itgb1	Integrin beta-1	374375.03	210	8	8	13.03	3746.47	4711.84	6039.96	4332.49	10705.8	4745.84	5672.04	2266.85	12469.1	9168.26	6169.47	11400.2	8902.52	9352.14	5608.3	6931.46	9044.95	12513.1	14495.4	9338.72	5291.83	4658.86	7010.72	5148.58	8348.98	10442.4	5921.26	9129.14	8033.32	5854.85	8437.52	6099.23	12776.4	7066.63	3110.41	6147.39	6746.83	7729.6	6223.99	3662.45	6565.62	10510.9
P09103	P4hb	Protein disulfide-isomerase	615210.41	207	9	9	19.84	15673.1	10762.1	7613.22	9396.47	4672.55	20548.7	3643.31	7012.58	8111.41	11387.4	8888.5	11201.5	9909.23	8518.56	8136.37	8796.16	13129.7	6943.56	31438.4	14269.3	8195.2	10825.3	1888.52	9705.87	8936.08	9660.7	13075.7	7374.83	12485.7	7657.83	11600	9079.92	7474	15351	8755.76	11481	11632	7965.16	17322.4	12785.4	10510.1	15919.6
P09405	Ncl	Nucleolin	2538837.13	847	21	21	30.13	25969.8	18218.5	56124	13380.7	31530	88753.2	25393.3	32669	31320.1	32845.2	74914.5	29325.4	36105	97001	23996.9	47822	65662.4	64546	9626.76	87237.5	80360.7	173273	24119.2	71640.4	46431.4	23476.3	17783.9	54488.8	14150.2	35017.6	7337.19	70971.1	36984.7	59902.8	32749.5	23231.6	49388.7	124266	51408.2	120647	43521.7	12738.8
P09411	Pgk1	Phosphoglycerate kinase 1	234278.81	107	6	3	18.94	2773.61	3850.04	4206.57	3879.28	6465.93	4249.91		2135.82		6342.24	8704.22	6681.17	3669.4	4980.13	5188.71	2659.99	5764.9	5067.56	15996.5	4703.24		4938.17		2897.86	3431.89	4443.48	8162.12	6887.05	5979.54	3881.73	4859.81	5903.18	3593.35	2333.62	4875.05	2776.93	1533.32		5837.81	7208.8	5760.82	2817.07
P09470	Ace	Angiotensin-converting enzyme	899563.089	731	28	27	57.55	14577.8	27340.2	12452.9	52409.5	14080.2	14245.6	570.151	993.641	38894.7	6762.72			3225.68	5265.57	23546.6	4594.86	21667.5	9412.21	54694	16018.1	464.907	12815.8		12105.2	20182.6	25528.5	32530.1	23111	48750.9	10092.9	32663	17674.3	24906.9	23727.3		32176.6	12959.8	9301.86	41515.7	23179.5	18762.3	26292.4
P09581	Csf1r	Macrophage colony-stimulating factor 1 receptor	1261113.19	356	11	11	13.72	14495.1	49863	20199.9	74960.8	17131.6	12841.1	1398.38	3273.99	26876.3	33790.8	1670.61		4747.46	5316.26	43764.2	6978.5	23158.5	13215.1	102449	31759.8		22319.3	1444.25	14649.8	16353.3	26852.2	34633.9	33573.3	67401.3		69191.6	15525.9	35600.3	38996.2	3866.17	28164.8	19956.2	7826.88	73934	28390.9	22792.8	48862.7
P09602	Hmgn2	Non-histone chromosomal protein HMG-17	1629750.96	182	3	3	27.78	58657.4	36262.6	96448.8	13273.1	33913.3	55690.8	36195	46742.5	24288.6	12673.9	48170.6	8088.33	15683.4	14888.8	24775.4	25923.8	20390.2	19024.8	6747.34	24954.4	30227.8	70180.7	28296.4	20504.6	27226.8	21800.6	33779.2	22571.8	18825.5	47095.4	6880.29	36508.5	16350.4	26604.8	29338.9	19590.6	30849.3	25384.3	18596	42452.1	18309.7	11207.5
P09803	Cdh1	Cadherin-1	122003817	618	14	14	15.38	4002620	2009220	2684680	869526	2813600	3269890	2725050	3030530	2074090	2353540	2775400	2533730	2370740	2543460	1919360	2629980	1969730	2303740	490341	2219880	1559330	1796680	2459420	2681190	1308150	2130040	1871670	1599520	1006220	2301090	1146440	3089150	1830730	1928100	2281620	2409460	2961960	2995840	1571280	2652470	3232750	2321900
P09813	Apoa2	Apolipoprotein A-II	540062510	676	8	8	65.69	8887840	5701840	9798090	5216020	14151900	5249870	9886990	6387460	13204100	9937910	10123200	19482600	17816500	28450800	14467800	18616200	18976400	13904900	8957920	16039700	8164300	9314730	9626930	10543200	6526540	11439800	8519990	10240700	4548710	8556500	7321110	8992490	14616400	10097000	8206820	11455000	12558600	9856920	6417830	9900120	11265500	8654840
P0C0S6	H2az1	Histone H2A.Z	622200.57	146	2	0	18.75	11665.9	7084.06	32312.4	3057.2	6190.86	16022.9	7530.89	10679.1	10921.1	4260.87	20229	8735.12	9866.38	14515.7	6803.65	5781.73	6851.76	10686.2		8219.11	13958.3	19001.6	5030.4	8759.06	9654.68	8399	10112	6310.81	6202.88	16688	4358.05	15481.1	5152.33	9944.36	11280.7	7534.47	16613.7	10892.8	3658.91	13450.6	7733.93	7186.59
P0C7L0	Wipf3	WAS/WASL-interacting protein family member 3	164242.16	83	3	3	8.66	7053.06		7589.91	1363.44	3049.99	1290.71	4570.01	3962.73	3679.73	1786.1	5629.92	2440.96	5051.16	5424.02	1646.45	5144.9	5145.39	2631.21		6316.95	4316.28	2368.84	1834.65	2343.33	6791.1	1111.94	1976.94	2688.75		4503.09	1863.49	2186.37	2988.26	2293.86	3877.06	3320.4	3873.9		1020.49	6121.61	2816.21	1655.47
P0DP26	Calm1	Calmodulin-1	154747.118	58	3	0	22.15		6453.14		2255.22	3222.02	7767.25		1051.49	4302.01	8207.18	1238.97				2250.08		9909.21	2174.63	10543.6	7381.09	1012.36	4486.78	371.767		3721.2	4160.64	3221.73	4847.07	5081.91	832.971	4373.32		2795.52	5126.15	2775.55	4386.35	3819.24	1535.88	3588	3211.03		7052.83
P10107	Anxa1	Annexin A1	246410.62	131	8	8	27.46	7475.64	4523.16	9760.2		2735.8	14835.4	1398.74	2760.37	5303.03	1912.5	6062.38	13766.5		2382.77	2501.45	7383.97	1255.39		1882.77	1779.86	1689.58	6246.55	1120.66	4436.51	6320.44		6947.45	8529.17	4165.07	2452.07		3034.47	6212.25	3362.52	5265.28	4409.32	5867.43	10250.6		2617.86	4602.55
P10126	Eef1a1	Elongation factor 1-alpha 1	108270017	1887	23	13	50.65	1298760	714653	1587000	440705	2616830	1510800	1262470	2100850	3162960	690489	3107330	1102160	1352490	2417350	1036010	2890860	3885760	2097360	542461	1003090	2881070	3470550	3129140	2104910	5841400	3509750	1908860	3071570	1017590	2492440	727529	2847960	1652660	1671350	2935470	2254300	2414780	2551800	1168440	2948870	2320970	1495940
P10404	---	MLV-related proviral Env polyprotein	196808.506	109	4	4	10.3	2291.62	7947.34	970.226	3427.29		4770.41	8300.54	1336.98	1801.02	4778.33			5474.55	2959.47	3662.95	3427.19		11759.4	5449.67	2783.16	2746.02	1958.7		1003.92		3098.12		739.482	11178.8		12053.4	509.408	3396.23			1992.39	15026		8649.82	21275.8	7027.24	2894.59
P10493	Nid1	Nidogen-1	90589.298	66	4	4	4.1		3493.22	2022.14	2098.85	6070.93	1033.67	1278.93	2216.82	1572.47	1729.49	794.528	2352.92	2818.76		2752.7	347.806	830.696	1247.71	1601.7	1454.53	2110.98	1805.8	3711.11		1660.28	1775.59	2525.89	1011.3	3424.77	2641.44			1833.46	1519.86		1331.66	1378.17	5295.99	599.26	2346.47	3485.39	2508.86
P10605	Ctsb	Cathepsin B	1484451.05	501	14	14	47.79	30393.3	47111.8	28691.4	79500.4	18817.5	27973.7	1676.92	6673.28	55711.5	36194.4	2799.98	3214.24	7286.5	6813.11	33116.4	3800.23	24795.1	12258.6	56081.3	20387.6	3179.14	27938.4	4722	18174.5	20474.8	38772.3	53446.4	50218.5	87954.5	12539.4	52345.4	23191.1	33368.6	37187.2	3707.85	41530.8	23519.3	12844.9	72473.5	57969	31386.3	38750.3
P10637	Mapt	Microtubule-associated protein tau	1335492.2	157	4	4	6.28	24350.2	15723.6	24263	12833.3	38188.3	23294	48267.9	29304.7	23184.3	24793.4	33077.3	30074.5	23450.4	31740.9	26332.5	26886.1	38525	25904.5	26189.6	28036.5	23477.6	35333.1	30194.2	32976.3	24915.5	30527.9	33611.1	20495.6	11648.5	21961	10496	21474.8	26764.5	28330	42564.1	23137.5	19672.1	22521	15227.5	38560	26366.2	17884.1
P10639	Txn	Thioredoxin	3662460.1	365	7	7	65.71	66484.1	43006.7	75755.1	33986.7	71928.3	76673.7	55333.7	63371	68442.6	38044.6	71139	62652.1	58490.9	65471.3	59901.9	44284.2	100510	54397.4	62742.4	59126.6	67535.9	136242	73401.6	105741	76133	81590.1	60411.1	71673.5	37276.6	74024.5	34119.8	117626	68455.6	74623	67354.1	65825.5	93383.4	96824.5	61036.7	104634	67438.3	29936.2
P10649	Gstm1	Glutathione S-transferase Mu 1	75359.141	24	2	0	11.93			7257.69	2295.15		1492.42				2423.24			547.606		2458.56			805.555	14000.5	2927.23		1678.14				1286.99	3236.54	2340.17	9261.66										2523.05			2470.8
P10810	Cd14	Monocyte differentiation antigen CD14	261216.675	109	11	11	32.24	12413.4	3190.5	5390.56	7316.24	2913.6	4611.66		10167.2	4604.8	18126.2	5658		4273.81			7682.85	4297.31	507.447	10287.9	4142.94		8687.22			2656.05	2471.53	6776.04	3791.05	5714.5	3300.26	2909.64		4317.73	3560.54	7901.25	7624.91		834.308	8284.67	9398.2	4168.4	7284.95
P10852	Slc3a2	Amino acid transporter heavy chain SLC3A2	204762.955	113	6	6	12.93	3887.59	1309.4	4220.25	7826.18	3407.34	7066.09			7787.98	4666.25		2176.98		1284.86	5253.4	2082.81	5232.88	1529.71	10345.3	5531.21		1419.86		4168.85	3423.53	4511.74	7057.31	5056.72	12076		7884.17	3777.53	8604.06	4535.33		4289.05	5323.97	1982.48	9431.61	6133.04		3625.72
P10853	H2bc7	Histone H2B type 1-F/J/L	78559544	653	6	0	41.27	974782	577582	4882580	279977	875494	2113150	860990	1006340	752689	422153	3183010	467876	837368	1091080	709899	768510	1174850	1169790	139665	1326740	1245190	2508340	767097	835366	1534790	489339	1072630	586884	792672	1315420	209424	1170890	682769	1235830	1475790	513411	1940490	1233350	528574	2051160	1009190	1092270
P10922	H1-0	Histone H1.0	598105.65	80	2	2	11.34	9209.54	5366.19	7114.67	5954.08	14640	7598.16	18650.6	11064.4	9717.36	6989.3	9466.46		2630.1	12123.4	11747.1	13169	12576.3	12389.8	7405.79	9230.54	6929.59	25870.1	11126.7	10905.5	20370.1	20148	9692.54	9668.67	6502.01	14418.2	3892.63	10398.7	8877.73	19678.9	13930.6		26270.6	17654	9200.43	9925.01	8620.39	8292.71
P10923	Spp1	Osteopontin	179925.75	39	2	2	9.86		5751.44	8411.53	6681.82		5780.98			2940.66						3929.8			3258.75	10021.9	9494.56		7940.6		1560.43		2583.82	2760.72		4353		11760.5		3669.44	8069.44			4267.32	4706.81	5283.14	6555.09		9172.58
P11087	Col1a1	Collagen alpha-1(I) chain	491921.59	195	7	7	5.78	9047.53	5852.23	4199.33	13317.3	6570.42	2538.25	16686.3	7359.09	8357.56	27749.4	5815.62	5150.51	19185.7	20196.5	10800.8	17875.3	11625.5	5105.58	31734.5	10571.4	9964.17		7004.53	4073.92	9560.36	7171.21	11364.6	10279	12508.9	14203.3	12165.1	6840.69	13295.9	12793.5	4062.76	7489.79	7419.62	5445.9	13388.2	8125.14	6557.08	16483.6
P11088	Flg	Filaggrin (Fragment)	317194.401	57	1	1	6.85	34017	4451.68	7008.05		7729.55	7001.73	6455.12	3321.31	5452.33	1642.94					5778.06	14048.7	3353.7	3400.03	3919.1	11660	5095.04	23661.8	5044.75		2850.13		2138.21	5452.07		7917.01			9202.25		2191.4	1202.13	22730.3	7534.91	2618.21	5161.43	7993.97	3335.54
P11103	Parp1	Poly [ADP-ribose] polymerase 1	183812.48	17	1	1	1.58		6030.54		2575.38	4712.59			6485.81							9071.29	10957.8	19135							10581.4	11500.8				8490.57	9089.76		18926.5						13184				8758.94
P11152	Lpl	Lipoprotein lipase	350354.66	163	7	7	19.83	6019.9	4697.84	7517.51	3966.41	7610.97	5032.79	5600.93	5872.02	7909.35	6852.43	7528.29	6602.02	5075.1	4843.42	5168.09	8202.67	4323.3	10256.8	8326.89	7711.75	10881	8009.15	4614.43	5231.89	11798.5	8647.79	10621.8	5158.19	9216.05	7243.2	9808.47	5612.97	11318.1	4860.05	6214.1	9617.17	4700.51	5799.07	9313.45	6926.76	4685.74	10008.8
P11247	Mpo	Myeloperoxidase	1076389.28	339	20	15	27.3	6419.65	7841.71	8010.08	5517.73	9517.38	10716.6	7752.56	4171.64	4783.23	2946.64	5906.99	3437.51	4037.9		6161.07	3856.15	2090.37	6581.93	4862.97	5104.99	7686.21	14128.4	2502.35	3370.45	4166.62	6696.52	8941.79	3100.37	4297.21	5387.83	3096.71	10943.8	7763.6	8688.47	4562.91	10177.5	13595.9	5893.61	2547.93	6049.78	5083.88	4774.08
P11276	Fn1	Fibronectin	29774080	6597	104	104	54.3	1232160	1397560	446584	1600010	2956850	1078620	193609	1070570	298387	412103	275904	149922	227322	126144	337858	119960	230300	202331	624033	380052	122227	595885	129684	223204	250956	385108	398183	407676	663866	1655390	516058	179075	300953	2499850	187528	274547	692245	202341	444018	445596	343778	498741
P11352	Gpx1	Glutathione peroxidase 1	1741004.72	237	8	8	46.77	17893.2	34650.7	14310.4	15583.1	36493	29766.5	14441.9	10615.4	55756.9	30730.9	11577.1	22487.9	18476.2	35111.8	24483.9	23892.4	121915	59500.2	123981	26454.6	34395.4	56208.1	29711.4	43528.1	40634.1	60798.6	58555.2	46937.9	30634.8	16707.6	23920.7	27534.6	29395.9	29983.3	13594.8	14753	28617.5	17221.4	38997.8	36901.7	27992.4	32310.8
P11438	Lamp1	Lysosome-associated membrane glycoprotein 1	30546.136	14	1	1	2.96		1023.17		8395.38	1777.8				1090.81						4162.63					1385.42	689.261						1988.6		1684.4		1961.53								2302.56
P11477	Defa1	Alpha-defensin 1	1082109.95	49	1	0	7.53	11247.4	14271.1	2604.13	12649.7	92201.1	37753.4	44813	8526.99	10538.6	14442.2	3891.37	1453.97	2006.48	7282.52	10628.3	11235	21736.6	34769.8		12275.2	9472.85	6917.05	18231.8	18429.3	5228.04	11258.8		11191.1	5092.63	7826.85	7365.02	14172.3	4696.92	57216.1	9660.01	7906.3	39309.2	57321.4	40714	29851.5	45542.4	11428.7
P11499	Hsp90ab1	Heat shock protein HSP 90-beta	610386.48	155	9	6	16.99			14437.4	5966.4		16272.5	3151.51	8417.45	6928.07	28002.5	6185.81	11081.5	13934.2	11990.2	10680.4	9992.89	10241.5	19210.1	43407.9	14145.2	7858.5	18919.4	11654.9	20000.3	11119.7	13490.3	10557.1	14937.6	10356.4	5657	13529.9	7101.67	8249.31	10093.7	15514.8			9590.34	18151.8	19152.8	18983.9	17167.8
P11589	Mup2	Major urinary protein 2	1123400.33	305	6	1	41.67	12307.9	22446.3	18913.7	11437.6	26438.7	13364.9	24099.3	5338.99	21903	16932.2	9616.29	16205.8	16857.9	17677.4	19586.8	13665.2	29754.9	19717.5	49990	38171.9	12208	6943.97	11540.9	20405.2	27780.6	32333.4	42112.2	26744	48061.8	13635.3	32472.8	17739.6	21048.8	22522.1	17979.7	26967.3	27845.8	14012.2	20110.5	14343.8	18827.8	49200.9
P11590	Mup4	Major urinary protein 4	47855.183	23	2	2	13.48		3183.69	1865.85	7184.96		1296.89									4522.47		2149.17		3904.56	1228.05			555.53	1160.09	1870.59	4275.18	2049.21		2693.56		743.633								2127.18	2056.53	2859.51	2128.53
P11627	L1cam	Neural cell adhesion molecule L1	74047.425	36	4	4	4.76		4700.09		3261.91						2221.53					2176.8				11693.7						4304.98	744.645	1242.78	3298.14	4443.98		4121.08			6066.64		1124.58	3982.25		3989.66	5205.41	2912.06	1550.12
P11672	Lcn2	Neutrophil gelatinase-associated lipocalin	777380.2	148	4	4	19	36172.3	38350.5	33074.8	16785.9	4974.12	46997.5	1553.67	17791.6	10072.7	7200.38	9563.27		5743.79	2350.75	9878.71	1804.54	1703.57	4347.42	4518.3	7341.67	5815.31	50437.8	2064.09	9352.32	6424.63	9680.36	9010.2	4325.17	11378.4	6899.03	4666.08	16803.2	15772.9	22152.2	4923.7	13117.9	9274.77	7551.14	10781.2	48538.2	12732.6	8428.31
P11679	Krt8	Keratin, type II cytoskeletal 8	61230.05	16	5	5	12.04				560.8												4641.68	851.37								3090.34	4449.79		2942.7		1690.29	3968.61			3840.86
P11680	Cfp	Properdin	33548825	1183	15	15	35.99	463868	477325	732850	855576	205833	310930	1032460	183876	609347	711221	222865	1392000	404937	1408990	701946	385729	276653	663916	177657	598915	378981	292136	349911	197749	355951	290145	539342	561515	375481	893030	720986	2314100	1268960	1391290	1274780	521824	313278	122376	1417260	1465400	582241	574488
P11835	Itgb2	Integrin beta-2	614597.41	439	14	13	22.31	8443.34	5850.68	8890.04	5160.27	17899.2	4539.06	9234.87	6726.52	15479.8	8878.85	8173	19235.2	15059.2	16167.9	13012.2	12022.5	15658.9	17275.9	10051.7	17115.2	19207.5	8166.55	14738.1	11244.9	14708.4	10776.5	12393.7	12232.5	10094.2	10991.1	9605.15	11638.7	10237.8	9913.83	8926.95	11859.1	13597.1	7448.33	8317.53	8056.57	11967.3	11727.8
P11859	Agt	Angiotensinogen	7976480.8	939	14	14	34.59	165049	231160	127223	255146	90739.9	157076	27175.6	43448.1	243219	278170	26250.5	35480.2	65582.7	53137.3	157347	44044.1	184100	87370.6	885397	176628	21824.3	147599	23923.3	91533.3	59011.2	177888	208679	234053	302576	19861.2	250103	111427	172298	230114	28556.4	176075	132569	79916.2	274799	188246	141679	243854
P11983	Tcp1	T-complex protein 1 subunit alpha	36982.152	19	3	3	5.22				1117.66		1782.51		1679.86				823.02					3029.2	1075.39	2463.1			1073.51		2790.43	1830.75			4464.69		918.112		1302.91
P12025	Mdk	Midkine	211712.09	62	2	2	17.14	3338.36	5762.28	6132.05	2280.06		7419.21	6579.63	8408.89	4047.34		7422.79	6788.75	6183.71	3127.85	3193.58	4925.26	2284.53	2810.94		5346.63	2825.53	5941.4	4380.5		8682.65	7345.17	3016.79	4023.21		3752.54		7063.43	3083.19	3133.79	3007.49	4962	5671.11	4705.56		5836.45	3431.32	2734.66
P12246	Apcs	Serum amyloid P-component	2084864.59	316	9	9	42.41	117120	170478	125726	41600.8	12268.7	127676	6858.58	36714.3	19318.9	35557.3	16954.9		9069.81		36706	13981.4	23065.3	7697.11	26156.2	17511.2	1043.87	205385	43767.4	16727.3	10324.9	22183.2	18535.1	9097.62	49323.2	13213.7	21013	28236.5	44545	71887	17252.5	34143.7	24379.9	18571	17702.9	112640	22848.9	21388.8
P12399	Ctla2a	Protein CTLA-2-alpha	964622.94	268	6	4	48.91	17234	22036.4	17005.7	18542.7	14651.6	19935.5	11736.5	14877.2	14230.9	41091	10849.8	10481.6	10072.1	11828.1	17543.7	11773.1	21409.7	16519.8	56038.9	19819.6	7578.44	23964.5	10491.8	13414.2	13939.9	23557.4	28600	26205.7	37397.3	14486.6	25725.3	18539.1	20291.9	23394.5	10943.9	22881.6	21899.7	12690.8	23215.2	17624.3	12559.2	22081.4
P12804	Fgl2	Fibroleukin	105462.85	23	1	1	2.31		3414.13	3559.03	10844.8					4352.21	3777.09					2316.6		2624.66		11813	3406.24		2431.73				3456.02		2039.91	9836.74	1485.74	3415.92		3715.37			4154.89			6084.58	6497.06		8586.01
P12815	Pdcd6	Programmed cell death protein 6	20704.464	10	2	2	12.04																			3835.96								1481.55												1830.83		935.747	3353.54
P12970	Rpl7a	Large ribosomal subunit protein eL8	1514317.96	240	5	5	11.28	59489.1	19480.3	67157.3	8851.44	32580.2	58768	21130.2	61466.8	38848.5	9878.78	28856.2	17308.5	15011.5	36689.2	19083.8	12659	17746.1	16713.4	9168.54	23692.9	33846.1	51594	29361.3	29477.4	22846.8	25489.8	25423.4	13492.3	15056.1	47480.3	11590	29082.7	14085.8	22938.9	36229.1	25458.2	17109.1	31303.3	16859.9	48242.7	34969.3	17671.6
P13020	Gsn	Gelsolin	47226192	3159	40	40	54.23	670041	845320	763790	949505	1139090	510129	718416	363153	1306440	1247610	480106	633767	643599	1024970	1035050	787406	914389	963629	1890330	837911	985948	546442	689579	987275	1277990	1301150	1338040	1115440	1195280	678567	1354060	831400	1154480	1004700	467454	1083120	1102060	686012	1221520	863298	1124530	1167410
P13412	Tnni2	Troponin I, fast skeletal muscle	283577.01	108	3	3	13.74	3253	3081.19		2896.03	5194.6	3617.84	7395.09	3413.37	3032.22	5457.77	4312.35	3326.59	4941.39	7881.58	5206.3	10175	9109.76	6338.01	5135.98	4681.26	6391.71	6681.1	17185.5	5580.03	7581.31	6863.06	7655.26	1806.83	14468.4	8878.11	2734.42	2719.96	3361	6150.74	6512.61	6294.06	4576.04		2444.85	4764.14	9311.63	8259.71
P13595	Ncam1	Neural cell adhesion molecule 1	3941980.5	125	6	6	7.89		131278	57905	160596	150157	52270.1			102500	94927		24732.5	64531.4		114268		85081.9	84068.2	282150	132073		51285.3			42203.4	139901	145137	118293	168551		138053	85881.6	119023	154193		121267	111495	39739.6	134235	79945.1	79164.1	119256
P13597	Icam1	Intercellular adhesion molecule 1	984001.55	408	9	9	18.25	15272.2	20623.7	17219.6	37641.8	20891.7	13257	13631.1	12355.4	20982.8	15973.7	13675.6	23081.4	14949.6	16906.8	23940.2	17175.7	21260.6	19272.4	36024	28754.2	13876.6	15671.5	12257.4	16803	9783.05	22398.3	26652.2	18861.7	28712.2	14417.2	24886.7	13807.8	19558.5	19235.6	10569.8	21523.1	22593.5	18334.9	22462.1	25551.8	17932.4	22313.3
P13609	Srgn	Serglycin	358341.54	95	2	2	19.74	3150.84	9492.52	2350.11	12487.5	8252.82	7813.54			7276.57	7414.28	5187.45	3044.24	1751.19	3421.56	8483.32	3952.54	6889.96	1466.14	53027	6658.31		6873.1	3491.08	3900	3736.63	7353.48	13732.1	8043.78	19810.9		15552.8	5182.73	8358.85	4274.37		7474.05	4949.46	4049.53	14171.9	5932.98	5366.02	6117.35
P13634	Ca1	Carbonic anhydrase 1	435562.76	117	8	8	41		5267.44		5682.57		7754.58		3000.41	11382.8	7557.29			6799.97		11434.7		59050.1	5039.03	66636.8	7434.34		13755.1		11525.6	8416.39	11008	6596.35	13825.1	22594.3		8842.15	3747.93	13527	11677		7485.48	7227.19	11781.8	9647.49	8644.49	6056.72	9207.06
P14069	S100a6	Protein S100-A6	564329.39	35	1	1	8.99	11081.7	24703.5	13395.9	15946.6				19895.7		15700.9			8021.69		6330.34		19710.2		18994.2	14561.6		24505.6	3931.76	22411.6	21021.7	9154.17	15920.1	18537.3	14566.3		16135	9053.05	12214.7	19337.5			5428.29	10318.5	21065		11979.4	18735.9
P14106	C1qb	Complement C1q subcomponent subunit B	48084814	525	8	8	45.45	346911	406382	578487	1292740	1718720	506547	338737	144644	305514	606099	227450	801552	1208900	704032	1198240	360590	1084340	588871	613945	595658	606495	3535950	2181720	1459320	1060200	309292	1016620	3101290	785108	408809	889508	508493	1138770	765943	2099570	1010540	1186630	1690350	1272530	788178	892836	555902
P14115	Rpl27a	Large ribosomal subunit protein uL15	1979145.6	215	5	5	34.46	35083	35223.3	36951.2	12355.3	34310.9	61505.1	71246.6	91291.2	35970.4	16328	29215.8	15349.4	13594	25707.4	35707.9	40037.2	102612	26720.6	14523	29964.1	43443.5	143287	42683	20845.6	36161.5	31104.5	24944.9	46854.7	28560.3	42049.2	17210	31986.3	21176.7	27166.7	87084.9	21487.2	26958.2	47335.5	14379.5	26399.8	28665	18706.5
P14131	Rps16	Small ribosomal subunit protein uS9	9070051.3	363	8	8	47.95	160095	112701	263178	17133.3	217583	343707	243873	339449	149547	119093	95660.9	173314	74211.2	164943	151760	153768	329829	171528	68157.2	236332	233574	550636	223993	92692	231909	157241	179331	166588	96442	206505	96075.2	140496	92311.3	141248	260643	124706	86609.1	233892	219954	154382	135296	112014
P14148	Rpl7	Large ribosomal subunit protein uL30	114505.144	60	3	3	11.11	3773.82	1512.16	3088.35		2761.63	6569.95		2366.76	2313.55					5541.99	1310	423.783		2514		2550.39	3112.66	5055.09	2486.91	4952.13	2594.47	1516.99			1692.06		143.175		2055.31		2333.55		333.58	1529.66	3639.75	1942.69	3983.29	3722.2
P14152	Mdh1	Malate dehydrogenase, cytoplasmic	258049.063	103	4	4	15.57		4382.32	2901.54	6716.81		10564.1			6886.52	7532.4		1038.69	2103.67	2132.32	8383.87	986.303	5866.29		30424.5	4232.43	666.82	6789.61		5432.63	2641.69	4498.72	8442.09	8897.78	14664.9		8467.02	6117.77	7100.76	4482.02		4870.31	1484.7	1781.54	13505.8	10769.5	2129.01	12792.7
P14206	Rpsa	Small ribosomal subunit protein uS2	179098.551	94	3	3	13.56	1636.3	1087.57	1533.31	1726.06	2040.6	4761.2	1592.04	1376.92	513.896	2058.96	1887.98	792.305	2118.19	2846.37	2020.62	4507.26	5476.8	6787.99		2253.84	5444.8	6189.6	3566.24	6872.91	5121.45	5266.55	8210.12	8362.16		3888.8		8727.19	2712.79		4799.3	3851.81	1984.24	2554.98	2905.63	4066.38	5782.26	5295.88
P14211	Calr	Calreticulin	370715.98	75	3	3	7.69		9915.31	9191.44	10164.8		6623.64	19864.8		8900.78	7560.85	1801.69	2705.42			11267.5	3225.27	3687.23	11130.2	22117.4	12797.3		10347.7		8121.98	3657.28	13111	10617.9	8708.15	11400.2		4322.61	5286.51	5701.8	6839.57	5791.17	9505.09	8774.76	5642.13	20862.9	14070.4	11157.2	19119.6
P14426	H2-D1	H-2 class I histocompatibility antigen, D-K alpha chain	1049548.89	51	1	1	3.87	25177.8	19904.1	36191.8	16094.4	28689.8	19594.3	13316.9	13692.3	17123.7	28763.6	24081.7	18310.7	17699.4	13951.1	17936	17515	18256.7	20936.7	36390.8	25807.3	19796.7	13623.3	11366.7	21343.7	13285.1	17402.3	13986.4	14936.6	14739.2	16784.7	9728.19	11138.3	27213.1	20707.3	16979.5	22108.2	20033.4	19169	20849.5	20000.2	25878.5	30203.5
P14430	H2-Q8	H-2 class I histocompatibility antigen, Q8 alpha chain	1176114.6	97	3	2	11.96	20957.2	15423.9	24907.7	21468.7	25554.1	20913.7	15321.2	18332.7	20128.8	22524.4	26478.5	22857.1	19024.7	25962.1	22728.4	21200.3	19142.1	20417.6	26153.3	29410.7	22943.1	17656.8	12390.8	21758.3	19461.5	16505.9	21022.4	22276	21380.5	17230.5	10873.4	18194.6	20052.7	35584.7	22407	23722.7	34748.3	31458.7	20013.3	23025.9	35884.1	30844.8
P14576	Srp54	Signal recognition particle subunit SRP54	194215.36	117	5	5	12.1		1184.94	4388.07	3660.11	3562.75	5860.87	1853.79	4244.12	5237.77	1593.41	3347.54	2627.68	5920.23	1150.89	2967.84	6855.7	5051.22	4562.32		1697.08	3667.81	8511.37	5932.87	6270.25	4774.8	5224.68	1595.21	6951.65	1927.61	2904.5	3781.8	6561.6	2520.85		3452.04	4131.48		3744.08	1742.05	1990.39	9246.57	2630.17
P14602	Hspb1	Heat shock protein beta-1	62559.58	15	3	3	13.4						10458.3							3852.94		3296.64				6845.56						5105.63		1519.07							2478.25				3486.52				3615.77
P14733	Lmnb1	Lamin-B1	11305.579	4	1	1	1.87		943.139																																		1438.29						1358.64
P14824	Anxa6	Annexin A6	24803.85	9	2	2	2.82						1333.81	3334.79										1357.69																	1594.01
P14847	Crp	C-reactive protein	2410214.25	344	9	9	39.56	53218.2	114637	44323.5	63083.7	23040.2	27889.5	6516.87	12075.8	76745.5	79826.9	6338.85	7515.6	13537.4	10598.1	46246.5	11824.7	35817.5	26688.9	151480	36329.2	3754.67	27266.6	4783.16	30803.2	28695.5	74895.9	88269.5	63615.2	100423	6272.56	66170.6	33622.5	67698.3	54891.8	3863.14	66476.1	50256.9	18362.3	119864	106469	45223.2	61101.8
P14869	Rplp0	Large ribosomal subunit protein uL10	109484.497	45	2	2	6.94	2334.63	2356.19	4210.14		1178.32	2406.25		2116.73	3160.95	3869.89	5839.71	649.708	3809.26	2813.23		2139.56		2856.24	2958.91		2696.43		1565.62	3321.59	3911.82		2734.21	3664.42		2874.79			752.062					1562.43	532.091	2133.24	6311.8	2135.2
P14873	Map1b	Microtubule-associated protein 1B	199028.079	140	6	5	2.68	3722.67	3157.41	3301.4	750.839	6870.81	7036.34	7455.09	2951.07	4478.48	6118.98	3648.17				2576.52	6271.06	4394.32	4551.19	3697.51		2742.02	7023.6	6979.29		6743.83	3133.86	3737.67	3809.5	4046.68	4299.76	3712.51	2830.97	4007.2	4419.52	3772.49	4008.67		4514.5	2522.92	7058.73	4643.62	5804.7
P14901	Hmox1	Heme oxygenase 1	25146.045	13	1	1	5.88		4033.54	4981.27							1073.29			3905.6		1092.58			1507.18			876.693														906.279					757.059	1214.93
P15105	Glul	Glutamine synthetase	84798.69	12	1	1	2.14	8267.73	4249.39					7339.3						1426.4		6298.19	6150.28		6903.02				9140.12				7595.28											9163.35	4629.53
P15116	Cdh2	Cadherin-2	4485.31	3	1	1	1.77				1438.21																									1608.62													1438.48
P15327	Bpgm	Bisphosphoglycerate mutase	328128.074	105	10	10	48.65		4223	2696.13	6983.83				1057.95	9855.99	15445.9		623.534		7166.75	5053.99	2365.32	41935.7	8560.83	44007.7	3991.94	4811.35	9446.99		4332.05	10419.9	12666.4	12369.8	10416.2	11330.9	2096.6	5816.13	2141.19	8206.37	7983.73		3372.23			10901.7	8324.12		4683.65
P15379	Cd44	CD44 antigen	453137.931	96	2	2	2.7	7856.29	14993.8	9100.23	18869.9	2884.78	6958.33	983.031		13976.3	14796.8				3511.59	9954.26		6354.94	5486.3	33993.8	10638.9	1650.7	9402.29		5509.4	5370.77	10728.4	13396.1	10894.3	22999	2514.98	20096.9	9314.73	15436.1	18300.3		12848.6	7560.66	3617.94	16926.4	14637.2	7377.32	15109.9
P15508	Sptb	Spectrin beta chain, erythrocytic	185540.09	217	29	28	17.48			2850.88	2110.28	5787.32	3486.14	1879.3	4745.89		2220.13	2651.82	7947.1	3541.03	951.736	1201.47	4850.22	9499.98	6605.9	4125.35	1290.98	4858.67	1901.46	2932.58	1898.56	6771.22	4085.22	14418.4		731.864				6332.79	3905.29	10685.1		5156.95	4918.11			2309.32
P15532	Nme1	Nucleoside diphosphate kinase A	100499.89	43	3	3	28.95	1368.86		1292.22	5190.56			1984.69			1373.7					7382.39	2208.16	2937.45		10994.9	3832.37		2625.28			4300.33	3215.86	4614.78	2824.34	3135.11				4404.71			2865.7	1985.41		2399.43	2545.68	1727.14	3795.68
P15535	B4galt1	Beta-1,4-galactosyltransferase 1	527344.88	269	7	7	20.55	6963.2	10397.2	13185.9	13213.9	11056.1	11389.5	4993.8	10086.8	6206.98	13761.8	9889.71	7405.73	10816	10063.2	12685.6	8558.54	6980.7	11845	23899	11624	7433.16	5177.34	6008.1	13249.4	7422.02	11187.2	9514.77	6862.61	7693.71	6898.24	10677.2	9517.06	10023.3	8418.43	7168.1	8424.17	15310.9	10254.4	14173.4	15793.3	10215.9	14741.7
P15864	H1-2	Histone H1.2	15588655.7	203	3	1	9.43	288056	165551	634746	61594.2	357654	510238	391215	351110	267171	154779	257801	82236.5	115071	160765	171488	214364	493095	254617	50669	390607	310713	561423	437669	204303	323371	266871	293674	214978	197413	600099	142380	325823	114037	351963	287778	234849	359254	352517	111581	190099	313377	273079
P16014	Chgb	Secretogranin-1	154496.292	45	2	2	3.4	2789.1	2068.45	1167.57	1467.67		1167.89		3039.48	5403.31	4067.9	4746.87	12986.2	3493.14	15226.9		2647.03	5733.55	3997.59	15511.9	5691.24		3087.9		2181.13				2805.57		659.152		5081.78			2573.49	5192.93		1407.88		4739.82	2416.85	3635.69
P16045	Lgals1	Galectin-1	356166.94	63	2	2	11.85	13727.1	4048.51	8960.79	6724.93	3044.41	7468.44	7865.32	6157.64	12545.5		6118.73		6429.97		3953.55		3171.47	5628.44	7344.85	8604.9	6451.73	10121.7	6721.12	4873.56	8163.23	8398.38	8251.8	4587.45	7053.48	7145.12	5781.47	6661.2	11146.8	10396.9	2355.12	6067.4	9842.2	7795.64	5411.33	9867.57	18199.6	4595.04
P16092	Fgfr1	Fibroblast growth factor receptor 1	906175.36	62	2	1	5.23	8827.83	9432.97	13073.9	27219.4	24096.7		7234.96	5148.22	6561.56	6594.79	7361.12	7394.98	6749.82			4035.93	6481.47	5441.66	14442.5	4482.07	11643.9	62039.8	34179.5	27838.1	27099.1	10552.9	42622.8	49442.9	26484.2	14212.9	16282.7	15797.2	23531.2	13700.4	40399.2	15455.1	30849.9	12905.5	19700	15709.2	16478.7	5542.7
P16110	Lgals3	Galectin-3	942559.8	336	5	5	24.24	22050.9	21752.2	24234.9	22653.6	11889.3	24611.5	8553.92	18681.3	21492.1	15249	4869.56	6192.05	10487.7	11278.5	4397.48	6560.18		5467.35	9129.57	13805.3	11612.1	23767	11160	19496.6	18802.6	23319.3	25144.9	10420.6	18999.1	14725.5	15883.5	27188.5	27112.5	18895.8	19140	32033.7	21895.8	18465.3	21041.5	33058.7	23371.2	21526.6
P16125	Ldhb	L-lactate dehydrogenase B chain	149128.888	56	3	3	9.58	1089.29	6110.96	4146.21	2889.39		3760.01				3625.97				1203.48	2739.41		8103.81	857.33	14390	1932.3		8222.15			1365.08		8914.12		6020.69	1178.02	3215.94	1194.46	5391.6	5107.55			3547.16	2296.61	6280.19	6868.21	2642.08	4850.92
P16254	Srp14	Signal recognition particle 14 kDa protein	196760.21	62	2	2	18.18					3168.15	3946.72	5030.21	5635.85	4419.78	2498.14	3803.31			3443.01	2455.96	5256.91	13260.7	2867.66		2394.08	7940.16	9893.43	6378.74	8261.34	4173.06	7922.22	5129.38	7776.04		4203.94		5030.72	1113.59	4211.17	8763.29	1815.89		5123.19	3054.15	4798.34	4418.9	2548.36
P16294	F9	Coagulation factor IX	1014074.62	390	10	10	26.33	17562.3	40287.7	22637	26419.6	15648.6	26124.4	9084.72	19882.4	21242.3	23800.6	5768.68	5601.47	9707.85	6802.11	27665.1	10221.5	19380.4	15018.6	45758.5	19433.1	7987.82	21586.2	4289.6	15038.3	12395.9	26462.6	28784.2	27020.8	29137.4	7327.05	26556.6	16764.4	20191.2	27788.4	9617.82	23866.3	18875.3	11417.3	24474.1	26825.6	20877.4	38671.2
P16301	Lcat	Phosphatidylcholine-sterol acyltransferase	8589822.8	899	14	14	42.01	149344	235681	194655	154136	137413	114698	90805.3	82499.8	186744	251184	74582.7	145443	178654	153860	197119	130768	184969	181197	614655	180473	107832	165315	93414.1	131641	117235	200179	197375	197939	224621	76087	192146	158280	162429	202920	79044.9	209453	183735	124486	175356	182618	183971	219741
P16330	Cnp	2',3'-cyclic-nucleotide 3'-phosphodiesterase	492042.02	412	11	11	23.57	5835.48	3332.62	3949.75	2574.83	8467.87	7485.65	6620.19	3627.94	14126.2	6629.77	11517.8	8024.96	10431.1	12393.1	10477.6	19472.4	19035.4	12157.1	4481.98	8436.15	11730.7	9372.68	16946.2	22220.4	21552.4	21645.8	12325.8	15211.2	4651.25	7237.14	5296.66	9171.29	9353.75	6091.14	7426.41	9778.98	5978.33	8234.1	4146.86	11302.3	9698.83	5478.7
P16381	D1Pas1	Putative ATP-dependent RNA helicase Pl10	156095.366	130	5	0	9.55	1882.86		5710.24		2056.83	5885.79	1895.14	3802.75	5386.81	3554.89	3644.51		1709.52	4465.34	595.331		2644	1660.57	1220.88	1738.09	3104.07	4987	2477.16	2417.22	4502.22	2473.52	4302.51	485.565	1952.22	3128.93	1710.06	3834.19	2284.11	2947.19	8164.14	2536.61	5058.97	3704.75	1123.81	4812.59	3587.96	2306.65
P16460	Ass1	Argininosuccinate synthase	374543.23	72	3	3	5.83	8875.46	11342.9	5390.28	2079.57	9776.61	9538.18			6857.54	10120.1	7292.96		5627.2	13650.3	4887.11	11695.3	7882.19	8210.78	7789.96	9099.67	10680.9	7674.94	6518.46	11715.9	8796.38	6917.7	9188.79	7967.16	3424.53	2728.81	5561.63	5152.19	7963.88	5530.25	8007.41	6930.75	7416.32	7629.27	7616.73	6996.31		5151.53
P16546	Sptan1	Spectrin alpha chain, non-erythrocytic 1	66680.273	11	2	2	0.89						13860.9				3012.85		6704.19							408.893								15161.6	1664.73					13646.3					788.94	2610.5
P16627	Hspa1l	Heat shock 70 kDa protein 1-like	1259267.9	32	1	0	1.72		21961.6	39440.4		57967.7	30785.5	48087.1	28354.7	48399.7	28133.5		51271.3			37077.9	54376	60156.6	43693.9				43296.5	51203.8	41555.6			31144.8		16854.6	44658.4	19150				41106.4	42048.4	44542.5		21349.4	41798		23669.3
P16675	Ctsa	Lysosomal protective protein	420289.82	221	9	9	27.22	6938.97	9369.56	10654.6	9537.79	2524.83	8282.14	4456.79	3721.94	5769.48	8757.4	7248.73	6205.42	4784.32	4587.12	11929	5104.2	5463.58	11079.2	21373.7	12971.5	7086.92	6691.31	4807.89	8776.93	5623.41	8334.65	8152.92	8921.8	10601.4	4856.7	8140.2	12506.1	7423.41	12094.2	5343.18	11259.1	9261.27	9150.59	14588	10103.7	4946.95	8278.01
P16858	Gapdh	Glyceraldehyde-3-phosphate dehydrogenase	15389366.5	1458	18	16	57.06	114169	103306	162705	233467	420144	232281	208838	176900	210602	293027	313745	269712	392956	310504	296025	336419	509513	382275	192512	196162	232942	644966	195900	1186880	482845	422472	279913	274695	99010.5	216450	106305	411903	229152	224372	242994	180398	229636	494291	170067	365309	288549	170461
P16882	Ghr	Growth hormone receptor	255092.38	74	3	3	4.77	1259.64	4180.18	5573.91	6159.66	3825.73	2007.55	2315.62		6207.59	5846.21		2558.9		9293.12	4365.42	4899.08	5435.36	5437.07	15014	9684.36	3278.68	4585.75	3687.47	13142.9	4618.91	8387.09	4940.73	13564.8	4187.28	2221.29	16208.2	5800.67	3700.86	5610.01		5485.86	4935.77		6664.65	3202.17	8946.87	7627.24
P17047	Lamp2	Lysosome-associated membrane glycoprotein 2	26060.15	12	1	1	2.17		1599.58		2234.68						1553.34		1106.58			3683.52				7206.07										1498.86		1412.57		428.113			170.177				1670
P17095	Hmga1	High mobility group protein HMG-I/HMG-Y	625176.67	151	3	3	23.36	29476.2	6538.43	17762.7	3012.95	9082.58	19334.1	10116.9	20749.9	15499.2	5085.43	7531	1042.75	4549.65	12601.3	5438	12497.4	8817.36	6472.29		12634.3	7961.12	34306.9	12760	11493.6	13806.5	7502.96	8428.05	11167.9	7293.85	17564.8	4616.06	14669.1	3105.39	12857.3	15007.1	11010.9	16295.4	12778.7	7947.78	19230.8	13909.9	5512.05
P17182	Eno1	Alpha-enolase	474743.25	353	12	8	44.01	6863.58	8299.11	7284.99	9701.08	6452.06	17445.6	4391.37	7193.72	5787.2	23864.1	7434.36	8912.92	4461.58	6011.33	8806.82	5389.18	8796.45	6295.68	34628.8	9225.5	3525	12175.1	6196.18	11246.2	10889.5	10405.9	9410.68	7604.21	14646.6	4357.72	7849.09	9230.26	5823.22	6779.32	5254.91	6700.94	5420.19	5752.6	15301.3	13802.4	13408.9	15495.5
P17225	Ptbp1	Polypyrimidine tract-binding protein 1	11828.015	6	1	1	2.88														2354.87								2552.74														1273.01
P17742	Ppia	Peptidyl-prolyl cis-trans isomerase A	1174737.13	204	9	9	55.49	11764.8	14660.5	18119	25038.6	9528.36	27899.5	14579.4	6949.45	22335.4	25365.6		3287.3		8106.17	25305.1	8935.72	55357.6	18142	125292	31505.5	2504.51	37817.6		19873.3	32436	31003.1	40163.4	34240.9	45827.9	11041.8	25120.5	22276.9	21468.6	27238.4	7409.32	16979.3	31302.6	13399.1	44107.8	26526.4	21012.4	29448.5
P17751	Tpi1	Triosephosphate isomerase	421983.71	307	8	8	42.97	7873.05	6217.91	5690.77	6307.18	5947.85	11027.4	6816.58	5211.13	8276.48	10206.8	4898.59	5411.23	6840.4	6484.77	8278.68	7098.9	11229.8	7722.8	19705.1	9629.2	6321.76	9201.87	5755.05	11584.4	9812.17	12060.9	12249.5	9865.09	10808	4566.4	7680.03	8448.58	8932.19	8671.82	6313.54	5492.27	8205.3	7515.31	9049.29	9848.64	7114.59	10692.6
P17879	Hspa1b	Heat shock 70 kDa protein 1B	1908729.05	59	3	0	6.07	30120.9			15773.8		79727	34520.6		32828.3		32403.8	25504.9	33237.9	53858.7	34233.6	60970.9		34119.2	6197.55	40596.2	35250.6	12857.3	36876.3	20185.2	28622.9	30210.7		20053.7	11780.9	33994.9	37194.1	35446.4	27462.5	20270	32211.9	35291.4		43737.1	19412.6	10254.2	35086.4	69109.9
P17897	Lyz1	Lysozyme C-1	22562647	409	6	4	49.32	406593	210301	365356	232035	318528	423834	602447	390072	448526	243857	330901	287108	385476	346827	371614	265447	248399	264596	107316	386904	644221	514938	497310	576435	686853	464461	366886	366480	276140	349184	210143	696078	328577	856747	369802	702525	1082980	516205	448634	350596	709446	288301
P18242	Ctsd	Cathepsin D	1011449.67	397	12	12	37.07	33749	21209.6	37306.7	17620.9	11536.1	24797.9	9164.7	23862.3	24174.4	12957.7	17741.3	39886	21352.5	12003.4	17367.8	8323.37	13566.3	15973.5	21984.6	20615.4	12917.4	18801.6	12004.4	15778.5	21064.7	16870.4	24050.3	14210	24878.3	11445.3	19255.8	12648.9	16721.4	14456.6	13619.6	19362.3	11205.2	10098.2	22372.8	27424.2	17952	35071.7
P18337	Sell	L-selectin	2526169.3	197	4	4	13.17	66702.2	55316.8	61095.8	43606.9	51946.6	48285.6	33120.7	44542.2	45117.6	44585.7	34571.3	45077.3	48608.8	48314	59726.5	46961.8	74062.3	58185.2	40921	50437.7	59081	41637.3	47746	46435.8	38717.2	47467.7	50062.5	37573.7	45035	61086.7	39256.9	47781.8	49316.2	54537.1	66518.1	58363.4	39913.7	38380.8	44400	55810.4	59696.6	58707.2
P18406	Ccn1	CCN family member 1	613939.89	497	14	14	37.73	12344.1	8352.71	15974.1	5603.43	13425.5	10865.8	15130.9	21861.7	12045.1	11470.1	15523.4	13024.6	12262.6	13074.5	8693.58	11510.7	8333.88	10075.7	5673.47	13867.8	7522.03	16660.1	9288.09	16480.8	8137.19	9439.46	10798.9	11151.7	7642.36	8996.92	7338.41	19279	9484.77	12552.4	17389.2	11161.2	16435.6	13833.2	10919.4	11555.2	10084.3	8069.78
P18524	---	Ig heavy chain V region RF	1777301.45	77	4	2	52.14	16195.6	53869	165187	116357	12653	55070	5733.59	7059.63	16886.6	13582.2	8402.05	5650.25	7335.98	6696.07	20086.6		17053.5	15705.7	42299	21060.7	4817.05	28130.6	14713.4	89611.7	29429.8	20712.2	24391.4	55011.1	14627.5	7827.35	37705.3	49079.2	37277.8	77722.8	29687.1	293783	18674.8	6245.08	29780	46023.7	37424	19391.1
P18525	---	Ig heavy chain V region 5-84	1438266.61	95	2	2	32.48	54407.5	70980.3	2588.72	78171.1	34971.3	33693	3344.06	6260.97	8970.17	38811.7	30395.4	8107.88	2868.73	5212.34	22469.8	20273.4	29148.9	25864.6	75860	22675.7	1960.44	97973.8	1486.98	8478.17	16664.7	8235.6	7698.56	37654.4	39329.9	4529.63	61164.2	27412	46940.2	27291.3	6684.9	16213	34484.7	8199.12	19448.5	3495.55	77858.9	54641.1
P18527	---	Ig heavy chain V region 914	48579.149	16	3	3	47.42		1151.44	10569	3736.61	706.329		4424.97		1933.41																	6919.11	2430.31	1319.94								5858.79			306.69	6453.22
P18528	---	Ig heavy chain V region 6.96	2717483.78	59	2	0	22.45	41576.9	13751.7	24329.3	74120.2	70623.9	23173.1	6800.09	64697	104483	6810.72	23540.9	42187.6	42263.5	11469.7	39015.3	14917.7	22674.1	10892.1	4042.94	9789.68	5013.91	360775	23292.8	82325.9	18058.1	42904.3	22079.6	107076	4352.25	16338.5	20386.8	36576.7	105343	31384.8	183336	215274	15734	109901	201948	40639.7	29600.6	3032.19
P18531	Ighv3-6	Ig heavy chain V region 3-6	260449.347	42	1	1	13.79	6689.05			31816.9	2545.63	7748.6	7324.82	2012.83	3528.36		4832.62		3782.43	2449.03	8307.02	2854.12		498.817	3622.61	1135.32	1501.18	8515.99		1639.04	4281.31	1197.76	1362.5	4373.03	2788.67		54247.4	8088.19	5109.26	11342.7	1565.45		4728.52	2123.13	2027.39	16015.9	5039.16	2177.81
P18572	Bsg	Basigin	85165.701	45	2	2	6.43		1084.06		1419.21	3292.42		2581.11	4193.58	1061.13	1180.15	1969.55	2862.66	1075.89	2839.8	1674.69	1505.2	7615.57	4139.29	990.574	2315.76	2636.78					2956.56	4351.41			1217.29			1324.52	728.187	7953.21				1874.49		1680.2
P18760	Cfl1	Cofilin-1	2186721.1	562	12	10	66.27	17714.4	17739.1	32456.1	17234.3	35274.2	20176.2	30737.3	21056.3	32789.8	51121.5	63839.7	24573.6	33707.3	44242	56026.7	59719.7	60275.5	47540.2	24138.8	22334.3	55409.9	56980.9	55418.7	116465	96801.2	105042	53084.7	61688.4	25413.2	31080.2	26464.2	64950.8	43292.2	22079.3	31619.9	39106.4	35489.5	34684.8	31640.8	27259.4	37357.1	41078.2
P18761	Ca6	Carbonic anhydrase 6	8685573.2	818	15	15	53	260681	205175	53660.2	31924.3	362618	573078	486885	56179.1	308620	78860.8	11331.6	17426.1	40398.8	146504	54476.6	28422.2	268515	58067.4	25074.3	18950.3	269852	254792	1191870	37473.7	111888	59460.8	168031	91183.9	136296	408869	113837	101430	111273	59949.7	69008.6	93463.4	156378	253821	100248	235621	329075	24176.7
P19001	Krt19	Keratin, type I cytoskeletal 19	880354.91	155	7	4	18.61	18567.6	5363.96		4998.81		95522.9	18371.5	18851.4	24905.1	39058.8	12819.2	24043.1		14661.7	4379.33	14030.1	13181.6	6139.45	16210.4	24035.3	12484.9	9910.48		13238.7	11487.8	16804.2	1014.76	20169.3	5766.07	12666.1	15060.7		10189.9	15755.6	32226.6	7016.29	15594.3	2375.78	7429.98	13732.2		8322.2
P19096	Fasn	Fatty acid synthase	49341.09	29	3	3	1.36			2361.88												1708.54		3688.82		6016.63		890.903	6496.5			4914.99	1728.44		1686.11	1944.62				765.63		1588.74			1744.12	916.957
P19157	Gstp1	Glutathione S-transferase P 1	240306.53	71	3	1	19.05		2873.99		3396.26		10697.8		2715.75	2796.68	3283.35	1665.27	5586.49	2760.46	5435.87	3774.9	1703.36	3739.47	2822.35	8350.95		5490.17	2883.55	3500.13	4720.67	6775.42	3582.29		4714.15	5900.93	2027.49	2547.44	8213.12	3056.08	6300.62	2018.41	2221.09	3656.68		4149.04	3313.47		8395.22
P19221	F2	Prothrombin	87406500	2650	39	39	56.31	997600	1567440	1169100	1822590	2397810	1613300	1712680	1380560	1688660	1830650	1278990	1366030	2337650	1535230	2401060	1909610	1828450	2387330	3291800	1371490	1118270	1572230	1240350	1960580	1643510	2268580	1949750	1901160	1723070	1028960	1947090	1211980	1626620	1637830	1011230	1561840	1720790	1866140	1635570	1689250	1879970	2236600
P19253	Rpl13a	Large ribosomal subunit protein uL13	173814.641	73	3	3	15.27	1459.24		3203.08		3789.16	3806.27	2186.51	2449.68			2830.13	4722.61	4066.98	2718.67	1695.77	4583.83	3367.96	2493.48		5796.84	3740.44	6329.6	2573.12	947.397	6954.47	3801.03	5269.5	1894.87	18346.9	2589.91		830.634	2618.13	3803.41	1703.56	1497.87	3125.79	3349.95	2212.61	1544.89	3057.51	8283
P19788	Mgp	Matrix Gla protein	715247.96	79	2	2	23.08	39912.1	8276.93	10610.7	5015.05	12693.6	34068.3	23080.9	32195.9	12137.5	8993.19	24680.5	7538.64	7317.07	14016.3	6641.88	14545.3	5043.75	11636.9		5632.54	10239.5	6945.25	14707.3	9838.82	8953.74	10360.3	8162.28	13403.7	3342.7	30515	5638.1	26370.8	10287.3	11777.7	28370	15364.2	9388.74	15037.5	5510.09	15128.4	18073.7	7529.37
P20029	Hspa5	Endoplasmic reticulum chaperone BiP	2341246.6	922	21	19	38.63	52932.1	62740.8	55154.1	42564.7	38731.5	105105	28655.4	35339	53227.3	51311.5	28709.9	28543.2	26235.7	34533.8	33239.8	27522.1	33364.4	33121.5	65164.2	42260.7	32339.6	53922	30788	44884.1	34437	46564	39272.3	38013	41146.8	27826	38552.1	48016.4	47978.3	49356.6	41551	38025.9	49716.5	45976.9	61307.9	77694.4	33607.3	73842.9
P20033	Pdgfa	Platelet-derived growth factor subunit A	9301856.9	153	3	3	18.48	265821	176089	146264	77806.9	288369	203306	334783	226624	167190	157827	172112	152556	182320	224562	134355	227842	147337	155052	60660.2	209973	117822	85415.2	219377	161590	97058.9	193622	131294	196202	92358.7	189029	153333	320990	162664	121729	239132	181293	230370	250958	105720	147058	242654	117783
P20060	Hexb	Beta-hexosaminidase subunit beta	82189.596	33	2	2	3.54	3527.6			2492.07					2947.2	4867.12									8022					2261.68	3583.33	3142.69	2693.09		3167.49	3465.66	4932.36	1678.92			1274.53		2252.13		5493.62	2793.65		5911.6
P20152	Vim	Vimentin	703640.86	350	15	10	34.55	20546	15067.8	18655.5	5756.33	9631.96	15517.4	7021.87	14726.2	16068.8	6717.58	7127.85	4300.67	8601.76	7215.86	6634.58	1722.19	6580.32	6345.45	3612.73	4275.88	6603.42	21122.5	9144.09	17577.7	11714.6	14268.2	12335.1	10731.7	7483.14	16271.6	7588.88	11503.5	8617.82	9429.02	10620.3	13574.4	13133.1	15348.1	6303.22	29106.6	18398.9	9098.24
P20444	Prkca	Protein kinase C alpha type	118289.93	39	2	2	4.76			1155.74				1072.21		1697.73	5043.83	4866.62	6186.38	2120.31	2175.33		4809		3521.27		3921.24	4024.72	1828.34	7121.69	8237.71	5085.17	3975.73	5134.4	4764.77				2708.6				1462.12		2829.81	8458.82		4042.3
P20801	Tnnc2	Troponin C, skeletal muscle	249441.88	103	3	3	22.5	4490.89		4282.03		8374.34	4848.18	7822.07	2480.76	4141.29	4619.85	6030.61	2769.2	2234.55	11420.6	4674.85	13284.4	5267.36	6057.56	6939.11	7011.52	4720.15	5571.95	6293.55	1628.66	6919.74	5354.2	7116.19	4047.61	12257.3	8731.06	4124.64	1826.65	4447.32		7396.91	2732.16	1804.5	2672.52	5281.86	4041.62	5859.42	5220.81
P20918	Plg	Plasminogen	65255555	4265	55	55	70.07	861891	1338030	1248630	2100540	1224000	1041790	903455	663729	954176	1107750	1136470	1189420	1537370	1031130	2050410	893300	1188740	1125310	2264580	1276240	1039700	1198460	700046	1227300	1178170	1284830	1414770	1152920	1197370	841296	1241730	1568980	1678500	1667410	824202	1639620	1697660	1067770	1593730	1386760	1391480	1428540
P21107	Tpm3	Tropomyosin alpha-3 chain	65997.262	25	2	2	6.67		2187.82		2071.27		3622.66			4440.58			748.585	1325.55		2465.53		7403.58	2797.11			720.995		366.742	2542.15	2806.46	2903.4					1519.71		1531.01	3764.84	2439.33				6051.15
P21180	C2	Complement C2	1963352.58	1309	33	33	48.29	26726.8	64834.8	31246.6	81195.5	25446.7	30143.2	8344.28	6293.72	37636.4	91063.6	5451.39	10662.8	17795.1	13762.9	53464.5	13232.3	44929.9	40612.4	153037	41632.3	9274.69	29408.8	10993.8	26493.9	24479.9	41739.2	57722.9	43154.4	79783.6	9853.05	64775.6	24079.1	52052.2	48411.4	7001.65	48492.4	35098.6	14400.8	67922.6	46859.8	37158.4	91848.7
P21274	Bmp2	Bone morphogenetic protein 2	392863.968	112	4	4	14.72	8912.56	1715.31	7712.39	998.288	11728.9	12996.4	6531.25	20440.8	14033	5642.69	9700.42	9202.75	14441.4	11884.8	6280.45	12314.5	8659.24	8472.27		7905.07	9585.14	6440.61	9840.23	3399.92	4254.54	12382.8	7041.13		3047.23	8079.02	4665.43	7935.79	8715.4	4195.56	9992.54	7942.87		5406.6		5493.76	7647.63	8475.32
P21460	Cst3	Cystatin-C	519204.81	265	7	7	54.29	15559.4	7742	11753	16620.4	7588.9	7598.93	8162.45	8766.59	9736.41	19770.1	8502.27	3994.58	8527.08	3826.02	9154.6	4724.7	7497.3	11184.8	26872.7	7289.49	7575.97	6669.66	8414.09	4838.41	9988.58	13623.1	9208.14	8391.25	18935.2	14000.9	8668.57	10868.7	10259.3	7625.62	8510.2	14575.2	8044.94	7559.88	18964.8	6944.81	10754.9	13567
P21550	Eno3	Beta-enolase	129006.601	67	4	4	17.28	851.286	1705.57		1980.39		33037.5				5093.12					3975.88	1509.88			16607.6	3267.28	1031.13	373.135		3496.94	1631.5	3298.06	4615.4	3250.8	7991.4		6128.64			2401.29		1597.08		1006.11	4630.07	2738.57	2897.53	3365.06
P21570	Ang	Angiogenin	5682037.3	436	7	7	56.55	115075	87431.6	93998	34775.3	90620.1	150841	156328	186010	75875.4	39853.3	89944	31426.1	83803.9	47047.2	71625.6	49952.6	50070	56017.7	16210.4	83436.5	138651	154003	214029	141968	82585.6	70668.1	85537.2	97762.1	55657.9	85608.9	33046.1	124706	46040.8	344690	136945	175931	243201	169042	66634.5	136500	148014	52387.7
P21614	Gc	Vitamin D-binding protein	94914513	1786	30	30	72.27	1398380	3143830	1517540	5279650	1208330	1710440	176513	231731	2214200	2985070	215965	257298	731757	443020	4759090	539003	2281010	1040720	5765850	2515400	223653	1944510	227456	1320990	1118110	2065900	2153290	2616130	3254680	200684	3217090	1465190	2603850	3514320	153478	2306770	2543630	1171970	3547660	1841840	1721590	3264820
P21765	Gpx5	Epididymal secretory glutathione peroxidase	263243.18	99	3	3	14.93	2351.19	1973.77	1723.87	2173.01	5447.38	1988.15	6865.97	2540.37	1234.2	6398.99	7836.93	10793.1	6554.64	8641.07	6535.92	12054.7	6390.11	11952.8	6519.9	7892.8	6627.07	3246.07	6722.61	3121.74	7412.3	4088.33	6405.35	6586.97	2374.69	5781.71	7269.25	4342.54	2783.59		4230.42	5462.37	6808.93	3017.73	438.17	3140.17	9177.93	5074.76
P21836	Ache	Acetylcholinesterase	72671.11	37	2	2	4.72		4532.66	247.918	2046.73		2087.96				1029.89					1745.93				7075.86	3594.69	2030.69				1766.99		2190.21	2734.9	2735.04	2131.15	3723.31	450.152		2117.02		5260.68			3573.44	2779.52		4188.05
P22599	Serpina1b	Alpha-1-antitrypsin 1-2	2177394.5	142	4	4	14.04	39149.8	46473.2	30702.7	32727.7	65987.3	40199.6	29729.7	21608	44955.7	78055.6	16841.9	37323.1	36208.4	36631.2	40831.1	44188.8	80466.9	69332.6	79253.6	69158.2	25385.2	24905.9	12746.7	59695.3	44357.4	36795.2	48196.7	37667.1	45810.9	19070.8	40647.3	25472.6	46032.6	33363.3	30822.2	52391.8	76004.3	38807	29672.2	46385.4	28490.8	50768.6
P22682	Cbl	E3 ubiquitin-protein ligase CBL	247054.49	115	5	5	6.35			6868.7	1020.56	3758.37	6516.16		2572.23	5139.98	1176.68	9521.76		5362.47	3527.72	4456.81	8980.69	6337.58	5580.08		3738.88	6657.45	3780.42	5403.68	10647.3	12957.1	8122.56	3624.22	3995.88	6684.39	1668.48	3334.09	5583.84	5541.95	5895.6	1969.44	6144.6	9129.87	4506.68		2829.29	6951.69	2740.7
P22892	Ap1g1	AP-1 complex subunit gamma-1	1239584.83	50	1	1	0.85	26638.7	21036.9	24467.8	9778.2	26904.6	23505.5	34430.8	19568.5	13168.8	22509.9	32705.2	31200.5	28078.5	44670.6	35182.5	27954.3	26508.8	29473.9		31665.9	20936.1	22737.6	23220	23145.9	15725.2	33755.2	22207.1	19896.9	9483.73	31385	16748.9	35169.8	31096.2	19509.6	22190.2	26860.6	31572.1	21455.8	11569.4	29265.7	22826.4	15557.3
P23116	Eif3a	Eukaryotic translation initiation factor 3 subunit A	278068.047	82	2	2	2.16	4589.53		5110.16	4413.52	791.547	2542.48	3129.46	5473.16	8476.99	7525.88	8089.44	6659.91	8423.12	8362.8	8259.71	8768.13	9776.38	2776.55		3375.62	9168.04	2995.1	6619.6	9445.9	6115.45	6085.86	7474.57	4945.6	2331.12	2647.44	1052.03	8565.23	4947.18		8260.2	7805.77	3344.18	3871.7	3410.84	11112.2	5858.08	3419.33
P23492	Pnp	Purine nucleoside phosphorylase	222634.46	105	5	5	20.42		6855.48		4950.74	3978.81	14496.2	4195.58	7373.57	2932.85	9569.67				3897.71	2613.73		5460.24		12897.4	4286.82		4201.76	6137.67	2967.96	2346.94		2123.82	5586.34	5462.79		5344.48	2315.79		5242.84	5044.05	2791.71	2605.35	6177.9	5573.75	3987.22	2373.49	6250.22
P23927	Cryab	Alpha-crystallin B chain	331455.09	76	3	3	17.14	1931.38	9178.36	5391.83	9855.29	4190.36	8238.54	8450.28	4914.74		6787.04		7490.9	12226	10268.6	6148.54	2229.23	8086.38	8022.23	3262.64	8057.61	4303.23	12402.7		7624.23	4434.42	7070.12		9962.86		4689.57		10591.4	9837.92	9383.18	2054.26	12710.3	10944.5	4187.18	7222.79	12570.6	2931.59	14018.6
P23953	Ces1c	Carboxylesterase 1C	22891293.4	1346	22	19	48.19	280152	900453	274604	302152	182259	332768	17785.4	30681.5	722822	1168800	21831.4	25396.9	113789	56683.2	625146	99522.8	633158	255969	1049930	809025	15076.9	338046	20570.2	344977	477083	840702	932541	815111	1100190	21726.7	970003	293252	691515	546601	15949.4	784261	455091	225924	1162790	532799	371783	697192
P24063	Itgal	Integrin alpha-L	146339150	101	1	1	0.6	2496720	1643150	2929150	1211810	3574950	2473740	4284710	3138320	3500200	1773590	3205660	3403020	2715400	2995110	2748740	2837460	2249360	3372900	1532790	3373910	3447840	2601780	2654380	2925220	2459390	2796630	2819670	2727950	1365080	3565940	1901430	3229870	2702140	2439410	2526260	3716010	3477040	4438100	1998550	2919180	4199240	1826400
P24270	Cat	Catalase	562288.43	315	14	14	33.4	6278.35	8295.87	11651.5	4528.08	14356.8	11593	9807.55	7909.96	11504.8	11537.1	4877.48	9338.67	5446.37	18362.2	9176.91	11458.6	27098.1	7512.7	34135.5	12155.2	11517.8	8662.61	9800.67	12459.2	14267.5	11580.1	11607.6	9208.54	11778.5	13181	8375.15	8734.64	10454.3	8364.59	4187.32	8099.8	13702.1	10304.5	9776.77	11428.1	9549.63	15705.5
P24369	Ppib	Peptidyl-prolyl cis-trans isomerase B	26392687	942	13	13	56.48	284536	160523	311919	142177	559086	316209	536836	279425	546374	268594	548396	203224	288877	454391	622398	526325	812350	400396	131957	194310	684885	846562	913602	1239330	906531	1046550	666759	723935	199534	326289	194408	911212	507410	528445	456221	683575	681821	763044	369719	649785	771249	281460
P24527	Lta4h	Leukotriene A-4 hydrolase	95870.285	62	5	5	8.84		4008.66	2914.64	3350.91		3534.41			2168.04						1644.74		2932.39	1916.43	9854.14	4151.39	526.575	2471.13			4517.79		4615.99	3784.49	3734.7			1401.65	2085.5			1278.48	2108.12		2565.75	3844.79		1621.99
P24547	Impdh2	Inosine-5'-monophosphate dehydrogenase 2	37237.15	16	2	2	5.84						1431.16	1618.49					2024.79							1106.65	2340.28								5578.02	1396.68										1894.51	1145.75
P24549	Aldh1a1	Aldehyde dehydrogenase 1A1	325735.678	186	8	6	21.36		7713.98	1027.54	4564.72	6920.79	3600.32		1373.68	8763.29	4392.93	5277.04	8649.4	5538.8	9250.45	7377.53	5582.96	16819.8	9391.02	31239.3	7654.38	7321.85	5566.5	7013.64	8975.94	8876.74	13754.1	4262.78	5729.1	6643.95	829.168	6693.5	6125.91	8908.83			2067.11	3766.38	5136.29	10932.2	7281.38	5109.43	5586.66
P25444	Rps2	Small ribosomal subunit protein uS5	2191084.87	871	17	17	57.34	38646	23519.6	53149.9	10018.7	44779.5	63908.7	56121.8	68632.6	30407.6	21965.6	31026.2	36846.9	26350.2	33718.2	35442.7	37525.1	88743	37717.1	9681.97	50979.6	59374.8	153812	43725.4	31139.7	65219	36661	38476.9	43125.3	23220.3	45867.6	13002.2	40520.1	24992.2	27883.1	76346.4	23772.1	30476.5	56377.3	36297.2	44313.7	40184.4	21787
P25911	Lyn	Tyrosine-protein kinase Lyn	431887.01	49	3	2	5.86		4632.15		27547.3							16014.7	6800.24	9243.19	9275.4	10402.7	9490.01	9307.71	3800.25	21478.2		18153.9	8504.43		19925.4	7398.93	11829.9			9480.84			4980.25	9990.07			24009.2		3864.73	14060.2	31735.7	11105	20789.5
P26039	Tln1	Talin-1	8779602.5	5094	102	91	52.03	35582.5	32371.4	86168.9	57259.6	144708	70272.3	90089.6	51013.6	129275	234143	171830	195870	300637	165412	227758	224695	217715	469379	217262	93904.8	284936	204267	174755	656398	292809	381298	169918	224816	76762.2	76853.2	67540.3	194298	144410	114600	112802	134125	115264	169482	139872	142332	159604	121654
P26040	Ezr	Ezrin	117497.195	41	2	2	2.9			3174.08	3336.08	3298.41		3092.65		4781.33		1298.36	6893.31	1512.33	3481.69	4383.92		3089.09	2845.93	5867.11			3122	4047.01	6156.69	6425.23	6367.01	4830.96			4272.74				998.575	1068.57		2430.95
P26041	Msn	Moesin	1492990.36	599	16	9	29.12	16383.6	15261.6	21263.5	13510.7	33165.2	18111.4	32857.4	17047.3	32006.4	18039.3	23452.2	9330.66	11585.2	25934.5	23338.6	31100.9	36329.2	24292.7	17602.9	17520.8	41259.7	30270.7	45021.1	65956.1	60060.4	58536.8	54364.2	40284	13715.8	24191.4	21056.6	27490.3	19869.8	20269.2	22818	26923.5	28247.1	21931.8	17552.7	35932.2	44610.9	22938.7
P26043	Rdx	Radixin	37523.135	18	1	1	2.23					1591.51					1731.45				2349.88	2075.72	1235.91	2567.69	2483.48			1026.32				1799.17	2064.28	2991.93	993.315					2613.33	2760.54			1530.36	513.15		3836.04
P26262	Klkb1	Plasma kallikrein	625770400	3939	49	47	76.02	10488100	7169630	10052600	6250110	11776700	6073290	13170600	6193180	12029200	10447200	13707000	25429800	21660700	20822800	13459100	14726200	15353000	15128300	4068410	21557700	12395600	7531190	12757100	12862500	8055850	10906900	8241740	10242700	5253020	11338300	5951510	17291600	11850400	13578200	10863000	15940900	17329100	14905000	8090740	11568000	13753000	7440210
P26339	Chga	Chromogranin-A	122539.87	24	1	1	2.38		5545.87	2215.98	2336.08	2208.09				3643.64	6570.48		6685.37			4617.9	3000.8	5769.78	6305.53	20525.6	5282.82							4958.55	4620.54	3781.62			4222.85	4047.73				1806.56		8151.18		2572.89
P26369	U2af2	Splicing factor U2AF 65 kDa subunit	492376.07	191	5	5	13.47	13564.9	4920.31	15664.8	2868.41	7647.82	23048.1	8585.29	17749.2	9657.82	4307.3	13256.8	5118.08	5808.56	11675.6	6939.26	7878.53	7502.23	8405.71	5006.98	14157.1	10684.9	19088.1	10944.5	8027.06	10725	6996.1	4300.49	11697.2	5420.13	11742.2	3208.39	10153.8	8759.91	6837.29	13719.1	7154.06	9748.96	13933.8	3843.27	9698.62	8979.18	7042.61
P26443	Glud1	Glutamate dehydrogenase 1, mitochondrial	22916.586	9	1	1	2.15		3952.15													2076.76							2914.2							980.595					263.301								1408.02
P26618	Pdgfra	Platelet-derived growth factor receptor alpha	444517.03	55	2	2	2.85	8328.19	9719.29		12390.9	11067	8929.22	8750.23		7216.95	7000.05				6096.03	12826.2		8222.72	8606.28	38060.5	10881.1	6719.19	10484.9	4880.63	9080.85	10935.3	11682	16997.6	12516.7	17193.3		18064.1	10804.3	11200.2	8346.88	7193.94	11194.7		15473.1	11168.7	14050.6	10501.9	13104.2
P26638	Sars1	Serine--tRNA ligase, cytoplasmic	172226.037	82	5	5	11.72		3081.64		4010.41	9318.37	1834.4	2010.01		3660.53	613.227	4870.33	5045.7	4890.05		1489.26	3136.16	8751.02	5663.05		3882.89	3812.32	3575.97	1089.45	4838.77	9355.36	7870.04	5809.2	3809.67	2298.14	2975.57		3407.35	3726.84		5019.88	5572.51	10231.9		1354.57	4160.53	3142.87
P26928	Mst1	Hepatocyte growth factor-like protein	862319.84	752	19	19	35.89	8708.12	23848.8	15401.8	36943.5	18483.4	14917	9837.99	7201.46	15461	16738	8532.16	9746.45	9878.35	10100.9	27827.6	12412.7	17359.9	13631.8	45545.9	20285.9	11895.8	11247.8	7521.05	13200	13311.2	21603.7	21124.2	18237.4	18892	8531.27	26187.2	12007.6	24113.2	19481.2	7450.59	18682	17487.2	11596.8	30139.3	16035.7	20678.4	24730.8
P27005	S100a8	Protein S100-A8	217388.27	62	2	2	49.44	4797.2	4536.18	18798.4	966.192	4409.32	3831.04	4973.6	4219.92	4260.45	1231.34	13063.4			4519.23		2873.67	3055.64	1664.26			1786.06	7732.25	2605.47	5970.1	3724.62	3634.14	4597.94	4390.21	2526	15242.3	3660.11	10864	3529.44	2222.58	2759.53	4673.67	6257.73			5494.43	871.007	796.552
P27046	Man2a1	Alpha-mannosidase 2	304464.27	195	8	7	9.3	7691.97	6921.76	2111.93	5645.41	10849.4	3157.71	2649.27	3106.73	2702.15	4472.55	4144.41	4461.28	5694.08	8567.83	7039.48	5522.27	8515.9	4332.59	16627.3	7209.08	5245.73	4036.43	4900.13	6529.55	7045.74	7752.75	12246.2	6167.52	10098.5	4461.51	9776.06	4984.47	5385.78	5252.48		4715.88	9164.33	2291.24	8804.86	5592.16	6036.6	6829.34
P27048	Snrpb	Small nuclear ribonucleoprotein-associated protein B	1871941.24	338	7	0	22.51	47847.8	27872.3	104150	10505.3	25015.1	50628.9	30516.4	56948.7	31580.2	11606.4	57398.8	17031.1	19583.6	35428.9	24135.2	39463.9	26160.1	25232.5	5764.64	47519.4	46173.5	98354.9	32472.2	33739.1	52147.6	32692.6	35313.9	33155.5	18911.9	39797.2	10678.5	39123.8	29073.6	18822.6	30730.1	27286.9	32029.4	26611.5	16885.3	53807.8	23935.6	19260.6
P27546	Map4	Microtubule-associated protein 4	1107167.01	709	18	18	22.76	23926.8	15850.1	30326.9	6651.91	26055	27182.4	38758.2	31948.8	16076.5	13279.2	21559.3	5817.78	7356.32	18012.7	21942.6	27210.9	25631.8	17037.7	8955.4	13809.9	19307.6	48832.5	26738.9	16071.1	36580.4	19669	23934.3	23927.8	13468.1	31004	11305.1	24818.2	18417.1	20908.2	24013.8	16980.1	10266.7	33951.3	11858	26150.7	20615.7	12025.8
P27601	Gna13	Guanine nucleotide-binding protein subunit alpha-13	42145.29	8	1	0	2.92			2873.28									4159.08				4757.3		7930.51						7825.94			3364.96						3210.61		8023.61
P27656	Lipc	Hepatic triacylglycerol lipase	2406324.6	676	14	14	39.8	38411.1	33265.4	54717.1	41735.9	86856.4	26875.9	41569.9	33157.9	50842.1	56903.9	33623.8	72062.7	75436.5	63927.8	49760.9	46543.6	40634.2	79152.8	52210.9	62875.7	54478.4	33371.2	33773.1	53565.9	42108.2	78971.8	59952.1	50883.9	24899.4	31238.9	51233.9	37395	44494	31841.7	19988.4	41460.1	48446	46777.5	31860.3	53733	62810.1	48653.4
P27773	Pdia3	Protein disulfide-isomerase A3	504646.41	359	11	11	22.18	10651.3	5470.29	6623.28	4587.61	8611.74	9536.79	6809.45	8069.18	8073.6	8373.44	7171.31	6432.33	5440.42	7402.17	10546.9	7974.13	10846.1	9130.28	16664.9	8117.47	8352.85	9470.78	5336.26	18138.2	13053.8	13969.2	12932.9	11820.6	7212.87	5136.32	6541.47	14533.7	9618.5	9727.08	7337.48	16873.4	17550.4	12114.6	12824	16373.7	7454.71	10341.1
P27784	Ccl6	C-C motif chemokine 6	29125462.3	450	8	8	54.31	853687	407369	508279	167143	630094	769426	421582	699164	470880	167275	423310	148286	252915	289669	467361	316316	321373	383152	67837.3	290675	454885	1333800	786277	842488	949356	589687	609749	375025	331792	808676	255181	934219	483148	1245460	469879	610895	877134	818224	244323	870576	936248	290899
P27808	Mgat1	Alpha-1,3-mannosyl-glycoprotein 2-beta-N-acetylglucosaminyltransferase	50386.753	25	1	1	2.01			3117.62		2205.92	1855.99	1232.65	1094.89			3814.21		1498.67	1339.36	2474.83			1844.11		999.773	1778.55	1484.13			2316.63	2012.28				3118.73	661.05	3093.27			2353.1						1536.8
P27870	Vav1	Proto-oncogene vav	212706.41	38	2	2	2.49					14888				7651.98	5524.8	11725.9		3745.33	4305.56		10432.1	5999.69	9285.96			4409.96		5110.11	14509.9	10283.6	9007.7		10203.2	3122.93			11737.3		4063				5211.57	4965.56	10121.2	8652.97
P27931	Il1r2	Interleukin-1 receptor type 2	463825.185	146	5	5	14.39	7179	13144.4	6108.82	19422.8	10445	5281.12	5167.77		16338.9	14849.2			2930.08		10574	4006.48	9788.52	6133.03	33788.7	8665.74		12057.6		5843.55	7649.51	12591.5	20444.1	14247.8	25973.7		18889.1	9499.35	11705.9	13840.5	953.475	18182.3	5230.85	2437.59	17666.3	14090.2	6401.48	12828.3
P28063	Psmb8	Proteasome subunit beta type-8	361372.79	221	9	9	34.42	7729.69	14782.6	6609.82	4101.67		5314.28		4332.17	13679.9	6705.59			1786.18		3990.28	1745.62	9113.53	3165.22	11515.3	9830.48		7456.24	9301.33	4921.6	8579.08	8189.14	14170.5	7749.27	20882.7	1836.81	15768	6580.38	9015.25	9076.61		13697.3	6440.81	5907.14	13478.5	10189.8	7252.74	10045.9
P28293	Ctsg	Cathepsin G	665067.47	233	7	7	29.89	4809.87	5097.97	18027.7	6965.91	27260	10956.7	20568.7	6214.1	14539.8	12143.9	10568.1	4945.8	7999.88	15913.2	13616.1	15329.6	16663.5	21536.6	3810.3	10105.5	9554.4	16816.4	12567.4	14971.8	12640.2	15272.2	13405.7	7187.15	8368.36	18436.5	5144.79	27712.9	21454.4	3405.01	8611.15	8246.61	31951	20561.5	8906.8	11093.2	17418.7	6668.43
P28301	Lox	Protein-lysine 6-oxidase	759828.8	114	2	2	4.87	35762.4	12696.1	42644.8	5299.17	13829.2	25101.9	20331.5	26783	15062.2	4553.43	35248.5	6412.94	8202.96	13871.8	3933.85	10548.1	4801.23	10252		9129.77	10100.3	10218.3	18089	7823.64	15514.2	10502.1	6269.87	8648.56	6981.89	30118.2	9101.21	16791.8	10733.5	11068.4	18837.9	13168.3	10659.1	10666	3833.67	21651.2	13596.9	7173.43
P28352	Apex1	DNA repair nuclease/redox regulator APEX1	97074.06	38	2	2	6.62			1396.92		6416.69	3727.62			2740.35					3553.39		2371.39	2998.85				1869.45	3794.9	2809.81	2281.43	6921	3531.84	4238.24	3706.84		4649.63	1517.65	1667.74		2138.96			2542.61	1426.99	836.81	2551.71	2137.52	4100.02
P28474	Adh5	Alcohol dehydrogenase class-3	2412184.1	64	2	1	4.28	43196.6	23019.6	67796.6	15113.3	44449.5	49818.3	60357.9	52114.3	45793.1	35070.7	49302.1	53093.2	70166.1	68260.7	38698.5	71470.7	45150.6	38276.8	24263.9	51260	77966.2	39907.2	46301.6	37553	25408.1	34679.4	48158.5	30763.1	19510.4	78762.7	18139.4	44244.5	27964.2	44081.2	68649.7	35507.3	44194.3	70337.5	28748.6	43819.8	78121.8	21705.4
P28653	Bgn	Biglycan	32482.421	15	1	1	2.98			1165.94	2270.61								1569.93	2395.43		2301.99				5308.82				438.622	2206.36			1936.76		898.249		2390.4				2026.29	2722.13						1312.95
P28665	Mug1	Murinoglobulin-1	168221261	9457	94	56	63.62	2094800	3313280	1890380	5932940	3993750	2044110	1497320	791750	4380890	2962310	813040	1751130	2089500	1833400	4700450	1453670	3812460	2839250	7400510	4082410	1965680	2694350	1299410	3512730	2695050	4085340	4944770	5269550	4613330	1503620	6098970	2981290	4865810	4405370	927201	3933140	4031380	2483370	5440030	3381920	3477100	5727460
P28666	Mug2	Murinoglobulin-2	1166597.51	137	4	4	3.31	12727.9	27150.8	14603.3	35358.8	25364.3	14593.9	5289.04	4822.64	22850.5	14838.3	5654.95	7093.9	10852.1	13365.9	21433.1	6743.15	16019.9	10659.5	57495.9	45121.5	10313.1	23809.9	14012.8	27615.4	21154	20660.7	33459	35163.1	37894.4	10592.1	49644.6	19793.4	34072.9	45155.2	9977.41	31326.6	32747.5	15788.5	38761.3	20885.4	24403.1	54959.5
P28740	Kif2a	Kinesin-like protein KIF2A	1975006.52	769	17	16	24.96	4594.02	5216.92	5228.13	3106.96	34434.2	14330.1	7877.41	7281.58	65328.3	22433.9	70827.9	29007.5	36220.6	35345.2	22324.3	76534.7	78405.6	45158.8	18983.2	21814	53181.6	26917.7	67371.3	111439	98559.7	83387.8	22729.1	70446.5	13801.6	11194.1	13903.6	64437.8	53219.6	32418.8	33890.7	45150.6	34737.3	48530.6	32994.7	52780.5	37801	25162.4
P28798	Grn	Progranulin	1515320	514	14	14	30.56	33876.8	44751.5	36399.6	71905.6	21309.7	28922.5	22436	18093.5	31869.3	24438.2	23416.2	21347.3	25887	22412.9	36030.9	17219.5	25806.7	18389.2	37344.4	21100	23533.7	34386.9	25043.2	29592.7	29686.8	29619.7	35620.6	27410.4	29160.6	23419.5	27154.7	25282.9	32418.3	35559.8	23992.3	37549.7	35009.5	23315.5	31957.6	38483.9	30119.7	33180.6
P28862	Mmp3	Stromelysin-1	241090.91	183	7	3	16.35	5949.5	6272.81	9392.53	5244.7	7321.28	3347.88	2188.81	4460.33	7877.89	3977.66	4731.4	4698.66	4300.8	7982.98	1760.32			7871.32	2905.9		2263.1	4140.6	4749.64	4751.13	5192.37	7552.22	7056.11	2654.61	5267.15	4213.05	4685.08	3705.28	5383.5	3502.68	2409.73	6547.72		5837.3	4218.62	10101.2	7606.28	3406.52
P28867	Prkcd	Protein kinase C delta type	338348.57	76	2	1	2.67			1655.91	1087.2	2159.43	6206.33	5488.55	3813.06	3819.22	6780.66	6048.66	3904.75	8947.93	7149.64	8681.73	10344.1	15488	7368.34	1706.59	3081.25	9724.56	7091.86	14035.9	8748.1	9919.29	8220.7	8788.02	8924.8	4394.43	2399.65	2348.71	12336.2	7673.91	5472.57	9299.62	6492.19	8815.46	10228	5472.24		9827.28	5586.19
P29268	Ccn2	CCN family member 2	289056.19	101	3	3	8.62	3641.74	4053.21	9606.82	1246.69	9817.22	9271.28	13013.9	5658.41	6111.89	1983.07	3534.87			8651.99	2369.91	4667.52	4489.35	4900		4534.7	4454.86	13643.4	6023.07	3630.3	7846.78	6797.64	4295.19	6445.28	2671.65	11693.4	5805.52	9427.52	1884.34	8507.88	4858.54	3658.11	9457.25	8010.24	5186.39	3718.83	8353.55	2655.62
P29341	Pabpc1	Polyadenylate-binding protein 1	816753.81	728	18	18	31.92	21500.4	12054.6	30516.9	6533.92	14934.8	18904.7	15220.7	23739.7	19556.6	4364.69	22932.2	6994.39	12648.3	19349.9	14198.4	13472.1	20861.5	14014.6	2347.44	12409.2	18439.8	31997.8	15204.7	11711.9	25167.2	12225.9	13774	11893.3	8199.96	22694.4	8769.35	12709.9	8867.65	9180.18	29074.4	12075.5	11429.2	11093.9	5120.86	20947.6	13946.6	11239.3
P29351	Ptpn6	Tyrosine-protein phosphatase non-receptor type 6	123596.914	47	3	3	5.88	5244.47	3858.32	8355.64	2903.57		5386.17	2750.24	2569.18		4602.44	8973.57		3066.17	3970.78		2899.77		3609.81		3373.02	1210.8	3341.24				3165.17	1893.31	1391.96		5822.29					1437.6			4035.15	1210.04	6666.34	1408.03	2567.3
P29416	Hexa	Beta-hexosaminidase subunit alpha	138651.305	90	6	6	13.45	5519.39	4617.49	5328.05	4148.52	2391.59	2773.57		764.629	3027.25	4703.25	586.022				4290.91	3654.48	1531.78	1451.05	17283.1	2756.61		4180.32		3439.86	812.345	3012.2	6229.02	3709.64	6114.35		4129.45	2163.54	1599.69				2705.11	903.939	4429.22	3156.74	1710.85	4602.05
P29533	Vcam1	Vascular cell adhesion protein 1	1812909.8	1217	27	27	43.44	30282.2	29350.4	29389.2	41190.6	26054.4	29948.7	21719.5	21550.1	47661.1	40436.8	27366.7	36814.6	32718.1	30631.7	36193.6	24493	42015.6	31898.3	91683.6	45057.7	21099.7	29602.9	22557	28361.2	25026.7	36619.8	42235.2	40308.9	51161.3	22437.2	40733	29877	41242.5	44209	19688.4	41065.8	35370.8	27667.7	49101.6	44914.8	45578.2	51542.6
P29699	Ahsg	Alpha-2-HS-glycoprotein	58644126	1062	13	13	46.67	956427	1824630	957832	1694580	734529	1110020	225282	291526	1624460	1360180	189927	411773	560436	418664	1729980	467259	1274780	837141	4656640	1607290	272005	1486020	243388	728185	771204	1455690	1636170	1556550	2441500	191622	1864380	665909	1510250	1652390	230730	1323010	987761	573999	2374120	1292490	969868	2158640
P29788	Vtn	Vitronectin	205294300	1337	18	18	41.21	4469410	3838860	4174560	2190620	6255310	7045210	5079410	4858720	3608840	4199500	3247000	2751870	3149090	4062410	3559480	4394060	4626690	4877510	3067320	2739510	3423880	4107580	4122810	4559520	4076460	5389830	5324110	4063170	2975910	4094760	3107740	3317640	3096420	3403100	3295160	3605660	3179060	3640220	2209890	4989620	4392070	3601760
P30275	Ckmt1	Creatine kinase U-type, mitochondrial	38637.967	24	1	0	3.83				944.28		1913.05		487.483				854.041				1790.76	179.457		3348.13				1405.8	2878.35	2027.08	915.374	2705.54				777.874					533.002			789.794	2536.27	2042.86	2215.92
P30355	Alox5ap	Arachidonate 5-lipoxygenase-activating protein	217278.73	9	2	2	10.56															4756.66						1016.7	2336.94										6302.61					6924.42
P30412	Ppic	Peptidyl-prolyl cis-trans isomerase C	1057550.3	210	4	4	22.17	15417.1	10061	17378.8	12354.2	24644.7	12513.1	18778.7	14313.8	19578	18002.6	48152	44610.1	41609.2	49692.1	20080	39480.6	30914.8	27008.8	21502.2	44739.7	16860.9	9328.08	28143.2	15365.4	18552.5	16397.7	16320	21534.6	14221.3	18607.5	14374.9	11571.8	20765.2	15505.7	15304.9	19582.6	24188.8	16520.7	15815.6	14333.5	19288.5	16063
P30677	Gna14	Guanine nucleotide-binding protein subunit alpha-14	129856.587	35	2	1	8.45		2919.13	4409.86	1036.08		3963.89	4078.18		3279.45		2956.15	4161.86				3895.34		2034.8		1251.73	6006.3	1378.57	3787.34		2842.27	3633.83	3063.81	3806.35	958.927	3211.23			1382.31	4858.38	6426.35		4244.28	5662.8	1808.85	6505.17
P30681	Hmgb2	High mobility group protein B2	6096633.7	907	11	11	35.24	113942	67250.4	338904	45227.2	137128	150675	118176	112465	108378	36107.2	128649	25727.9	41092.1	63592.4	54023.6	67507	173001	82140	15386.3	92479.9	121507	386682	98780.2	112569	181115	96934.9	86789.1	126322	97225.2	180566	33511.8	152434	112297	110770	108413	97517.2	175016	124038	62427.5	126957	94095.2	49129.2
P30999	Ctnnd1	Catenin delta-1	306126.8	109	4	3	5.01	8236.63	3278.69	4418.38	1123.61	7079.53	3956.94	5841.3	6648	11059.8	3168.32	7934.64	5373.24	8820.01	6658.05	3407.92	8186.66	6148.61	8580.23	2275.79	4892.94	6536.96	5224.21	6527.07	7126	6542.38	6361.99	4923.27	4451	4973.75		8349.06	8035.9	9710.3	4473.54	8893.33	4216.33	7254.5	5503.02	2066.83	3711.11	5938.44	3458.16
P31240	Pdgfb	Platelet-derived growth factor subunit B	26956349	624	8	8	28.22	1103340	679618	576001	325774	712990	827259	908436	1094530	471424	378132	656326	261859	330965	475015	381933	589049	364573	303239	129894	356005	214752	460374	646347	323539	260532	462521	375132	387580	266144	767496	405866	867119	371714	267828	839239	586904	441143	565535	175362	546529	614174	447111
P31482	Pla2g2a	Phospholipase A2, membrane associated	1757292.72	198	6	6	44.52	31558.2	29523.5	102765		11276.6	39687.2	86885.2	104956	17196.1	18157	36687.2	20937.9		26863.6		26039.2	19037.4	30275.6	6304.78	38274.7	25407		12196.3		12591.6			11715.3	13695.1	39282.2	9241.49	37225.8		6154.75		26053.5	60187.2		15727.7		24738	10049.8
P31532	Saa4	Serum amyloid A-4 protein	82427777	953	12	12	68.46	1654730	1112800	2042860	545538	1224200	1037360	1416450	1236120	1538980	1497420	1976980	3300670	3100320	2435210	2045690	1751840	2506530	1862260	787272	3110170	1673530	763744	1748970	1508020	933491	1546270	1349710	1099110	827546	1784570	1037540	1066490	1096070	1339030	2100430	1996030	1235330	1386420	621279	1657820	1600680	1428520
P31725	S100a9	Protein S100-A9	1174194.27	187	3	3	30.09	25000.9	25908.4	120603	12005.5	19980.6	21613.7	27131.6	31011.5	29831.1	8785.51	41717.6	7302.11	5099.44	4625.82	4470.82	14556.3	40583.9	13276.3	5924.9	5190.4	17646	25988.6	11532.1	15586.7	23056.8	17953.7	26030.2	22947.9	14033.1	58836.6	9279.18	40115.7	19066.2	14560.8	18683.4	24331.6	22383.1	11616	4943.69	25129.3	17944.1	8385.4
P31786	Dbi	Acyl-CoA-binding protein	75766.253	31	2	2	39.08			1289.62	3725.55			458.73	1228.1		1794.32					3123.29		3047.45		15692.3	781.722	443.818	3354.83		595.373	5391.66	4358.36			6506.41		4391.83	1998.53					3463.39	1635.11	7981.32	1746.24		2758.3
P31938	Map2k1	Dual specificity mitogen-activated protein kinase kinase 1	206715.74	31	1	1	2.04	3439.11				3898.06	1500.45	3607.31		3557.84	6736.08	2504.24	8416.18		15666	9121.06	9728.34		10046.7			3711.92	9471.59	8609.97	8284.31	5964.66	5369.91	10725.1	4253.07	3301.65	5715.46		6759.88		3617.95	8821.92			2276.76	4322.89
P32067	Ssb	Lupus La protein homolog	942484.88	665	15	15	38.31	18036.9	10661	16151.1	5779.58	28075.7	18464.9	39438.3	22737.7	17173.1	6671.53	14516.7	4395.95	7356.23	22562.4	13103.4	30184.2	22381.1	11051.1	5918.37	8319.79	23862.2	32137.7	28151.4	15359.4	38258.7	21967.6	20594.6	27932.9	9847.03	31824.1	13373.1	17488.8	12949.1	14943.6	21178.5	19170.7	19624.3	24314.5	4200.73	17095.9	19761.3	10410.5
P32233	Drg1	Developmentally-regulated GTP-binding protein 1	308612.691	229	8	8	29.7	5081.77	4165.96	5646.21	1280.03	9884.69	10326.5	9356.67	8471.65	5646.48	3239.45	4184.22	2894.12	2679.7	5888.81	3535.88	8705.67	14916.3	7206.99	2996.17	4384.31	9196.97	9466.24	5607.72	6806.34	7923.49	4338.12	3775.46	7895.26	916.721	8579.98	2736.03	7412.97	4734.96	3253.77	9181.95	2566.22	6720.35	8523.63	3425.8	4344.1	4164.86	2656.89
P32261	Serpinc1	Antithrombin-III	69006000	2294	33	33	63.66	986543	1609420	1081790	7407010	1479650	1440230	1107120	930270	1215340	937929	856203	790787	1618890	815365	4448040	1009330	1477260	1327860	1280180	919636	783017	1203630	730528	1129720	1316590	1532780	1322370	1055300	924622	670696	1081950	842449	1023270	1519540	652895	1362790	2160130	1720890	1068370	1008770	1488270	1466370
P32883	Kras	GTPase KRas	7539897	409	7	3	46.56	52930.6	38537.3	54397.3	25988.6	157022	109202	74655	72922.8	212719	122214	219912	150758	160401	205995	139991	219944	338195	165237	63533.7	128609	227161	146969	232228	320819	198600	274569	99000.4	239642	55581.8	70140.3	54879.4	179600	147743	101758	137692	155459	124976	203530	121970	171778	153683	92932.8
P33267	Cyp2f2	Cytochrome P450 2F2	13571.05	4	1	1	2.04												1658.71		5235.26		5158.46							1518.62
P33434	Mmp2	72 kDa type IV collagenase	315706.4	239	13	13	24.92	3985.13	9043.25	6367.02	10745.8	7800.15	6417.8	3044.92	2065.34	6248.31	5833.83	4211.5	1950.88	4376.42	2865.77	6352.64	6505.46	4849.48	9639.04	24787.2	11190.4	2420.88	3345.06	2982.1	4783.41	5474.7	1921.68	7992.09	5593.64	9532.8	3044.62	9739.04		7308.97	7093.9	1466.3	4518.93	7359.75	5884.07	12750	8077	8267.28	11460.4
P33587	Proc	Vitamin K-dependent protein C	3153440.8	732	15	15	38.48	55685.5	94687.4	52344.9	115313	52255.2	65311.1	23539.4	24033	95390.2	80937.1	19348.5	24503.2	36299.5	26837	68047.8	32266.1	54720.5	49676.8	189927	59340.2	24689.8	58186.9	21101.9	51945	30924.5	83361.9	97085.6	90906	108673	14925.4	88700.1	53518.3	81319.1	98398.9	22028	75671	59302.2	34517.4	109028	74348.4	48193.3	114715
P33622	Apoc3	Apolipoprotein C-III	352010400	326	5	5	58.59	6801120	5047800	7140660	3647990	8891200	5899540	7002580	5640930	8670200	5939600	8357000	8329000	7531240	9852840	7525530	7653880	10714600	8429930	5094750	9402010	6088780	5273050	6839740	6268860	5789650	7284720	7542710	6013700	4046330	7223360	5285020	8174350	7043220	6070290	5949140	8383780	10484100	7793110	4463610	8021160	8963540	5141220
P34821	Bmp8a	Bone morphogenetic protein 8A	354697.68	81	5	2	11.28	16057.3	10015.7	8675.91	3279.85	6976.58	16254.8	7823.25	24573.7	8696.03		15462.2	4224.41			5709.85	6547.63	8171.98	9109.73			6544.11	7612.76	7598.2	7063.4	7782.92	8070.86	6679.33			10353.1	6023.11	11923.9		8704.87	10896.9	12896.1	7093.04		5230.09		7229.73
P34884	Mif	Macrophage migration inhibitory factor	239304.49	28	1	1	7.83	1061.77	9045.52			3600.99	4727.38			12495.1	7299.95			7595.22		6286.73		21365.9	6603.78	23921.2			14608.6		9503.45	7965.41	12361.4	12047.8		9851.3		6348.98	5191.87	7890.81			5505.88			16978.3		3176.73
P34902	Il2rg	Cytokine receptor common subunit gamma	33061.157	20	1	1	2.71		2618.99		1477.75		1099.45			1623.11	1805.05					1839.13			2284.44	4186.39							1633.78	1863.86		1889.84				2064.85						443.534	2404.89		2060.11
P34928	Apoc1	Apolipoprotein C-I	1252592850	695	9	9	45.45	30281900	10555000	20717200	5147180	30302400	14692600	28979800	17880800	26057900	15606500	32038000	42412300	34857100	59198400	15532400	44767800	42905800	33307300	9190890	62024100	24669900	10081300	31789300	21175400	14378000	20819400	14167100	18014500	9028480	15812700	11008600	25655400	23204600	18286700	22153700	28836500	25321900	34424600	13240000	22876800	34231600	20955600
P35230	Reg3b	Regenerating islet-derived protein 3-beta	173539.967	65	1	1	13.14	10953.6	4715.1	3605.48	4084.37	1707.45	6696.22	3183.4	2405.46	2084.15	5754.58	3175.04	800.194	1994.47	3313.06	2425.02	2887.99	2073.59	3507.36	11432.9			1344.52		10509.4	3929.77		945.857	3472.38	1326.12		867.455	2053.93	4337.88	4853.15	1291.94	1530.73	3288.42	562.236	13842	7527.58	3445.83	5681.45
P35276	Rab3d	Ras-related protein Rab-3D	16160.9	1	1	1	5.02
P35278	Rab5c	Ras-related protein Rab-5C	424020.22	124	3	1	15.74	10477	4526.5	12121.8	2391.25	3610.04	10398	6558.02	5814.34	6480.95	5970.2	7328.95	13833.3	7685.18	8717.49	7963.48	8817.29	22711.7	11334.5	6930.5	10585.5	8968.71	9850.59	7118.31	7532.3	9381.7	7616.03	12742.3	9121.16	5742.29	5157.55	4039.53	2875.67	9112.91	4655.29	7759.43	5855.74	8743.03	7737.78	6301.61	8113.08	5073.78	6210.88
P35279	Rab6a	Ras-related protein Rab-6A	202400.45	71	3	1	17.79	3618.52	2489.97				3807.97	2753.24		8939.58	2485.15	3524.6	4960.35	6249.35	7401.58	6575.76	7912.49	11904.9	7477.15	5807.86	3981.65			5871.21	8889.96	5346.62	8493.87	9132.22	2452.07			1574.84	5696.31		1290.52	4716.24	5683.08	5602.21		2290.19		3106.97	3193.05
P35293	Rab18	Ras-related protein Rab-18	97915.06	10	1	1	5.34								8571.15										18968.1				4025.39		5577.11			7706.08		8227.19			7135.3									13929.8
P35330	Icam2	Intercellular adhesion molecule 2	71345.12	12	1	1	3.97		4095.13				5262.51				3203.52					5985.46				10928									7243.87	3408.27				7399.61						6202.49			7836.61
P35441	Thbs1	Thrombospondin-1	27687160	3887	58	56	55.98	262599	553147	474892	684555	474325	334659	354464	253956	493076	663497	407494	284576	428573	427431	869163	539690	518794	505070	1117650	532714	286301	405774	406431	584989	764047	690206	647969	574662	742478	331090	709316	455226	601091	532311	383353	575438	700599	330702	670110	555261	443277	715434
P35455	Avp	Vasopressin-neurophysin 2-copeptin	20251.79	2	1	0	13.69																			10266.8	9984.99
P35459	Ly6d	Lymphocyte antigen 6D	29960.933	16	1	1	11.02		1611.92			1308.92					1289.12					1716.88			689.395	1133.41			3493.08							1767.21		2401.14		2799.49	3983.45					1613.26			2483.67
P35505	Fah	Fumarylacetoacetase	56565.65	12	1	1	3.82	4592.27	4109.2		2523.73									3337.38									4913.94							2899.11		5315.95	7930.3
P35550	Fbl	rRNA 2'-O-methyltransferase fibrillarin	443157.94	170	4	3	16.21	5508.77	8341.23	15231.7	3528.52	10879.9	15789	9045.9	8972.65	4706.07	5253.97	6338.85	3602.67	4181.02	7659.87	4579.44	7359.58	15047.7	7969.8		7891.21	9624.84	29700.3	7030.03	5610.92	13174	5291.79	7065.88	4680.47	8119.55	10923.5	5455.71	11525.6	9869.02	8603.3	10165.2	6605.38	15195.7	8171.74	7744.17	7933.93	6864.24	6559.72
P35564	Canx	Calnexin	57573.21	14	2	2	4.57						3832.06			2442.53		6365.69		4523.92									3306.61			4613.17				2477.5			3877.77					1478.98		3203.52	3951.39		2990.67
P35700	Prdx1	Peroxiredoxin-1	1317152.95	393	10	9	54.27	19124.1	15247.9	20745.5	8759.25	17404.2	33534.9	21322.5	14401.8	27676.1	30241.2	18503.9	21172.4	18279.7	38581.4	21847	20676.2	51480.9	20411.9	42182.9	32532.9	23578.3	43273	25433.5	33810	38401.5	28269	31356.2	29957.1	22669.7	23270.3	13711	28347.7	19229.5	20389.7	15953.1	19325.9	25894.7	23988.5	20607.3	32229.7	22902.7	17257.5
P35831	Ptpn12	Tyrosine-protein phosphatase non-receptor type 12	308298.42	44	2	2	2.84	5858.68	3604.06		3654.83			10410.1		2440.5	10314.7	11436.3	8117.15		8733.56	8111.3	8946.04	13675.5	8027.08		8130.22	7813.44	5662.16	7829.34	7338.81	8775.5	10873.1	7107.64	8737.57	9603.65	4649.18		12498.7	6119.36	6555.77		9145.89		9012.82	9920.16	8400	8851.33	5395.18
P35917	Flt4	Vascular endothelial growth factor receptor 3	746083.44	269	12	11	11.96	10342.3	12891.6	8525.04	26212	12411.1	12736.7	3354.75	4782.85	15598.1	17811.1		9226.98	10049.6	6208.19	13876.7	5911.19	12623.1	9143.48	69340.8	16677.3	8711.99	12144.1		14410.5	9776.22	18605.3	18161.7	15910.3	35698.6	10673.8	25169.9	8585.27	25637.3	17422.7	32275.1	16204.3	6222.56	12947.6	24172.6	15148.1	10849.9	30311
P35979	Rpl12	Large ribosomal subunit protein uL11	6766235.3	318	6	6	54.55	92120.2	73610.6	151964	29972.7	134369	294129	120307	154443	154822	84261.6	102411	136501	70387.8	223619	53517.1	101407	212095	109322	25149.7	246275	169244	236222	162841	143483	127524	112091	73353.3	127748	88058.9	128732	58991.7	147595	69286.5	96462.5	134072	111210	80640.4	164494	108521	161704	158326	69333.1
P35980	Rpl18	Large ribosomal subunit protein eL18	35600.637	18	1	1	5.85	2011.43	804.197	1638.21						1318.58		1688.53											3729.11	2391.68									2087.56				1083.41		659.693		2799.17		508.024
P35991	Btk	Tyrosine-protein kinase BTK	350124.417	167	6	6	9.26			6378.12	1714.03	3430.47	4032.55	6683.88	9940.82	6007.08	6965.98	5668.07	2689.83	7495.15	5376.04	11675.8	8720.2	12794.7	9289.61	609.247	4120.63	11488.5	6476.21	11747.3	16733.7	19281.6	17816	7392.58	10313.2	2594.17	4153	2030.23	9119.12	8443.55	4849.66	5378.19	6225.43	3681.13	6767.07	4317.61	6106.25	10042.9	3553.47
P36536	Sar1a	Small COPII coat GTPase SAR1A	355253.22	102	3	3	27.27	4558.65		7565.62	7027.63	9103.38	5258.26	4190.98	7848.59	7130.37	3582.51	9108.24	4194.87	8557.37	6004.5	11387.4	4184.1	13927.4	9418.76	2443.65	6173.14	7011.65	18321.7	6941.09	15790.7	10779.2	6434.38	7268.04	3480.99	1112.61	5578.43		20142.4	9295.99	10245.3	6998	4382.71	9924.57	13546.5	7258.61	9300.38	2527.14
P36916	Gnl1	Guanine nucleotide-binding protein-like 1	196262.798	35	1	1	1.98		1822.93	6748.27	3386.76	3661.16	9370.18	4909.66	3900.22	1963.91		5035.24			3366.27	6491.95	10041.3	7131.97	6992.86		4706.72		13622.2	7703.86	4514.01	5064.7					9240.84	3083.01	8236.66	4498.76	8941.72	3242.71	5248.86		5717.4	972.398	3007.16	6280.08	2632.49
P37804	Tagln	Transgelin	93103.756	43	1	1	5.97	738.04	1004.45	1753.54	455.46	875.335	844.781	1619.94	1064.48	2050.05	2112.77		2393.48	1238.83	2675.15	3266.37	1598.67	3401.3	3723.85	1804.91	1788.66	4162.67	2357.57	6870.02	3855.94	2892.19	3902.56	2555.94	4699.94	1036.94	2379.84	1213.6	1439.72		2609.26				1215.47		1147.96	2997.89	699.618
P37889	Fbln2	Fibulin-2	5455.45	5	1	1	1.47		1202.21		517.372					1254.51																				1552.72													928.638
P38647	Hspa9	Stress-70 protein, mitochondrial	251202.86	55	3	3	6.92	4417.21	1468.45	3535.56	5145	5456.53	2214.65	6227.56	7594.23	6254.3	2774.3	5735.63	5253.11	6120.16	6817.24	5406.04	6616.02	6185.56	6193.65		4734.82	6061.38	3554.92	7976.68	6904.22	3756.99	6501.49	2704.6	8468.25	2390.85	5217.32	3510.65	10129	3613.06	2916.9	8279.75	3818.33	4184.81	5735.43	2971.66		4739.69
P39039	Mbl1	Mannose-binding protein A	9096610.7	633	10	9	42.26	170232	280738	184923	274473	176947	110273	109991	88806.2	212993	182729	128482	64533.1	109743	117473	199414	82462.6	235648	110407	419316	138353	113318	173719	125812	177965	246343	245245	222315	218363	263376	165934	218730	148644	231830	284067	92538.8	223052	203087	142129	194053	174436	228860	208705
P39054	Dnm2	Dynamin-2	350870.5	229	9	6	11.03	4128.51		5827.78	3083.97	6273.68	4399.14	4422.47	5857.61	10453.4	5723.06	7687.07	10424.5	4692.72	8923.77	7247.69	8877.84	13317.2	17202.2	5201.02	4109.8	8382.78	4810.34	6908.08	13038.5	8479.3	10105.2	5553.07	6784.49	5858.15	5842.19	2639.61	5661.84	6509.39	3429.82	7044.93	6422.65	5942.39	2576.1	2845.44	5997.08	3981.02	7835.57
P39061	Col18a1	Collagen alpha-1(XVIII) chain	1421486.7	372	9	9	5.58	28235.9	17594	29221	11685.4	26372.7	26183.1	29076.1	23361	32566.2	26024.1	29687.1	38730.6	34310.6	46507.7	24389.4	30013.3	25110.6	29728.3	7614.9	27169.8	30868.3	21591.9	29312.9	26628	30938.6	31640.2	29263.3	27138.1	13947.1	31455.2	19533.1	31178.2	24583.3	19756.5	34765.2	33674.2	30574.9	26713.5	21356.3	22611.4	48403.3	28209.6
P39655	Alox12	Polyunsaturated fatty acid lipoxygenase ALOX12	711785	378	13	13	26.7	9167.64	3680.38	3256.85	3550.88	11932.6	12084.7	9954.92	8713.97	16184.8	13396.4	11316	15431.8	15045.2	13533.3	21388.5	15615	19949.6	18533.3	30238	12545.6	22332.7	10613.3	17499.3	23765.6	19855.5	22386.6	18382.5	17871.4	11697.3	6360.38	10809.3	17279.1	16769.6	12442.9	6384.14	16236.8	15125.5	11542.6	19178.6	11947.9	13560.5	13238.9
P39876	Timp3	Metalloproteinase inhibitor 3	350327790	1299	15	15	64.93	6225260	5857770	4687330	2834650	11608800	7926210	9411310	6661460	6288580	5352990	5227280	4262130	5302840	7220280	6017710	9302870	6856040	7385560	2456270	6462220	4865590	7704110	9592660	7781040	6235290	6643750	6180750	7175050	4571490	7645720	4408230	8985900	5950880	8225510	7314420	7539010	11571300	9685900	4831550	8324980	9869210	4554850
P40124	Cap1	Adenylyl cyclase-associated protein 1	1782828.29	1022	23	22	61.18	23268.7	9407.69	34426.1	14754.7	32651.6	16639.1	18544.5	14985.8	33559.2	44945.1	44433.6	43829.1	47057.1	53583.2	45014	53312.2	49007.3	56756.3	38402.1	33874.1	60236.5	37684.9	41525.2	58566.5	75793.2	83700.5	47677.4	43699.3	23391.7	30867.4	23652.6	33240.1	27341.1	15850.4	22185.9	29353.2	24517.1	13599.9	19164.6	29916.4	33751.1	26084.3
P40142	Tkt	Transketolase	416700.82	136	6	6	12.68	4657.05	13283.9	8262.66	6529.18	5446	6544.17	3452.45	5265.85	5169.07	13910.1	6427.08	5292.73	3735.77	6432.99	6433.15	3171.15	10552.2	5446.42	18067.7	11306.5	5586.37	9746.74		8358.85	11065.6	6740.87	11871.8	9115.98	14229.4	5532.28	8268.73	13424.5	9551.87	9445.4	3482.7	7558.53	4467.7	3260.09	12467.1	10891.9	9223.86	12754.6
P40224	Cxcl12	Stromal cell-derived factor 1	9097909.8	294	4	4	39.78	120909	83164.8	128442	52706.7	257384	144917	301748	138045	173521	140936	163918	221075	203771	211673	142261	330720	238217	282616	51669.3	254948	170655	140573	273632	205123	156473	174347	142442	183073	87887.2	180425	94388.1	224136	118752	139652	138767	207837	340336	227006	105364	158836	237903	123785
P41105	Rpl28	Large ribosomal subunit protein eL28	173661.82	45	2	2	10.95	5827.82	5000.23	4562.76		4433.42	6779.88	5944.91	5826.39				5838.74			2847	6723.85	12354.3				6928.36	13758.9	3788.2		10010.3	1631.47	5612.01	3747.99		6891.88	2280.25	4760.26			7157.4			8580.36	2883.31		2921.39	2270.3
P41216	Acsl1	Long-chain-fatty-acid--CoA ligase 1	29898.92	3	1	0	1.29													3109.19																										2574.93
P41241	Csk	Tyrosine-protein kinase CSK	372287.95	80	3	3	8	13345	10787.2	11087.3	2511.32	6523.13	9375.92	6204.66	10915	5038.68	3671.55	8036.16	9624.3	2701.28	7509.76	5296.16	4312.54	7734.02	4014.53	14212.7	6673.69	9178.75	11639	7397.48	8311.17	4708.59	2564.03	4844.27	3271.21	6112.93	8240.47	1288.67	10311.2	7683.61	4997.27	7892.54	6917.89	8926.95	6057.17	4905.98	5009.61	5717.19	6162.47
P41245	Mmp9	Matrix metalloproteinase-9	60549.413	21	2	2	4.25		4042.2		2240.33															3770.08			7807.87				1023.63			3070.59		4567.89		10150.2				3126.32	1008.23				929.88
P41317	Mbl2	Mannose-binding protein C	4823507.1	555	10	10	45.08	49025.5	143682	64543.9	143509	52057.8	77309.7	17790.4	24073	103876	125313	32236.2	35934.1	77436.8	50628.5	118995	57434.6	112336	89830.3	507241	141709	38679.8	63691	38522.6	36878	77585.3	102129	95032.4	100630	156181	20192.5	158403	53822.9	119447	165482	39359.7	117562	125534	50319.3	131584	79765.3	122254	187783
P42669	Pura	Transcriptional activator protein Pur-alpha	167224.071	61	2	2	5.3					6218.98	2161.13	3199.04		1758.36	5788.94	1734.71	3835.86	3903.71	5643.2	4750.21	5945.22	5614.61	6431.2	2585.07		5233.03	2371.77	3827.8	8106.18	7338.27	7290.9	4150.43	4579.67	953.771	1136.19	1195.48	3169.41	3583.1	4439.4	3090.81	4619.08	4276.15	3993.76		3043.93		1119.48
P42703	Lifr	Leukemia inhibitory factor receptor	4371287.63	1135	30	30	31.78	31172.6	74590.8	31910	168749	69495.8	13104.8	19647.8	8106.83	90798.6	191724	10949.8	34581.3	41945.2	39550.3	225877	34929.6	146268	91803.6	548290	140885	20673	20587.7	22405.7	56374.3	66637.8	107184	168319	127756	182406	13923.3	209483	30105.9	88616.5	78743.1	13329	87822.5	53266.8	21281.1	104622	81752.5	62757.2	234763
P42932	Cct8	T-complex protein 1 subunit theta	94697.751	32	5	5	11.13									3609.15	2622		2565.52				756.851	5699.81	4543.41	6508.61				5212.86	4408.09	3619.89	5717.5	5668.97	6487.06	2384.53	2192.03
P43025	Clec3b	Tetranectin	51896857	586	8	8	35.64	600909	641383	642818	262106	2669260	559061	1437050	460462	1378760	781531	779081	441327	491974	1123680	918868	1678120	1203350	1397300	511011	736058	1615460	762380	1963710	1313100	2561450	1709320	1923960	1427130	896610	1325730	836055	478763	713080	1008460	517446	770802	924422	942777	485925	1084780	1663950	776452
P43274	H1-4	Histone H1.4	24759663.9	482	8	2	22.83	428152	249548	969302	89325.3	564875	665574	711199	549150	350645	198739	425016	138185	269628	277770	278978	362733	597763	430761	54865.6	483185	740623	971437	554484	403564	676223	439832	523316	353103	296419	760872	190200	625812	283932	483003	455130	438410	635081	534865	200670	369537	453707	355630
P43275	H1-1	Histone H1.1	972028.32	120	3	3	18.31	20670.8	10095.9	37258.6	5864.4	26415.6	22903.7	25196.3	17585.9	18218.4	9236.01	11075.2		10371.8	12936.6	10171.2	14290	30657	15694	3230.74	15725.9	26899.7	40583.9	24936.8	16927.8	30081.9	10188.4	19365.5	27304.5	16496.5	19889	11102.1	14765.8	20249.1	20134.5	16651.3	18135.8	32139.3	18329.6	6093.21	18094.8	12235.5	14322.4
P43276	H1-5	Histone H1.5	4220448.2	276	5	5	15.25	73277.8	41593.7	100390	20120.6	75284.5	130444	120493	107449	58499.5	32825.1	60078.2	44910.9	42623.2	37924.4	36487.3	45883.4	76407.1	54642.1	10261	107827	85816.2	154303	88540	73606.9	117540	71986	81238.9	71670.4	47860.6	151013	34600.3	125605	42026.9	92172.4	89314	59199.9	146076	93806.3	47436.3	63262.6	79870	60355.9
P45376	Akr1b1	Aldo-keto reductase family 1 member B1	68025.401	36	3	3	9.81		3079.65		1892.7					1668.13	2787.26							3342.6	1653.9	8232.11		2620.68	2069.52	1384.86	1503.56	2974.03	2343.44	2965.34	2624.75	2229.35		1866.27			1946.21			1877.13		2339.58	3197.47		1482.73
P45591	Cfl2	Cofilin-2	21144.668	3	1	1	10.24																976.728																							1456.44
P45700	Man1a1	Mannosyl-oligosaccharide 1,2-alpha-mannosidase IA	1893663.5	596	16	16	33.74	32247.1	50986.8	24989.3	41699.7	26134	30638.9	14315.9	16703.2	45207.9	73177.4	17093.2	42510	27974.9	30220.3	35218.5	23370.3	38946.2	34301	104949	45841.9	21700.6	27247.8	15735.2	25889.7	32971.6	49957.5	47380.1	43229.9	70740.2	11616.1	53844.9	35161.1	47108.3	44202.7	16058.4	33298	32031.4	23377.9	53698.3	41980.1	38383.8	61833.7
P46412	Gpx3	Glutathione peroxidase 3	14231679.4	730	8	7	45.58	285271	537045	355410	388984	252098	298093	155597	213277	307567	241156	51918.1	154467	105985	105652	220461	85267.3	155535	249945	632860	231698	162198	328895	101924	284496	229439	332322	352113	300904	499125	223779	421668	285550	351397	351404	149079	305562	280284	206675	494334	336152	239948	465523
P46460	Nsf	Vesicle-fusing ATPase	357539.14	134	5	5	7.26	1900.17		3739.52	2363.82	10988.4	1914.03	2996.04	4554.91	5364.63	4326.34	9560.63	9012.31	13762	6411.21	5201.25	8457.89	11614.5	10441.2	4398.41	3705.79	6183.18	9651.84	4289.45	18025.1	11421.1	14938.2	8910.16	5627.47		4750.45		9672.13	3988.08	4600.8	5165.31	3952.27	6895.64	7284.19	5170.56	5664.64	9899.98	3042.64
P46467	Vps4b	Vacuolar protein sorting-associated protein 4B	2117118.52	49	1	0	2.7	32845.7	28777.3	51062.6		51170.1	55591.1	59436.5	63479.3	40533.9	19115.9	54400	55002.7	57114.9	65317.7	15135.2	58629.8	44563.5	45688.8	4272.82	48849.9	46635.2	48693.8	45906	53917.4	29214	31698.5	22319.6	41577.3	10892.5	72264.6	14666.2	48308.1	31543.2	34842.9	50035.2		70991.5	66996.2	16929.7	36990.9	44728.8	25802.1
P46638	Rab11b	Ras-related protein Rab-11B	368477.31	206	6	1	27.98	4027.17	4180.9	5984.42	3821.16	6437.34	6519.8	2778.44	6857.95	5480.16	6604.6	10116.7	10768	9616.01	8139.67	10671.9	8249.28	16977.1	9971.92	9361.27	11453.9	8554.75	6918.67	5348.67	10076	9514.04	9314.5	6426.23	5419.55	7686.31	2907.76	2106.36	7577.08	7857.38	2654.37	7247.41	5309.18	4977.35	4801.96	6605.68	4481.04	6809.21	4334.54
P46935	Nedd4	E3 ubiquitin-protein ligase NEDD4	146909.363	61	3	3	3.83					1288.51	3626.08			8687.68	2624.3	3142.77	5133.05	3480.33	3303.05	1887.73	9705.67	3228.65	3186.23		4229.63	2568.59	3681.61	3126.72	8096.06	4311.62	11840.8	1230.18	5063.42	2701.53	1256.95		5211.81	2130.56	8444.63	589.51		4976.83	2696.14	4238.98			4481.3
P47212	Gal	Galanin peptides	69321.68	17	1	1	12.9				2121.14						6071.24	4097.72	7502.97				6269.73	2817.45	6077.14							3244.09	2652.22	2293.95			2413.39	3949.26	1872.6								6306.75	2033.14	6556.92
P47738	Aldh2	Aldehyde dehydrogenase, mitochondrial	8107.866	6	1	1	2.31																		833.852									392.802				148.092	1190.94
P47739	Aldh3a1	Aldehyde dehydrogenase, dimeric NADP-preferring	161637.353	47	3	2	7.06		4128.22	2511.35	3454.47	16196.7	4445.11			4104.16	2905.98					4874.83		3642.47	2357	5903.09	5123.05	1155.54	4364.96		6125.36	2187.83			3429.69	3106.6		3850		6325.22	1776.29	5803.77		2677.4	4882.2	3587.34			672.133
P47753	Capza1	F-actin-capping protein subunit alpha-1	425211.11	125	3	2	15.03	2924.71	5552.2	5626.09	3498.16	5607.63	5686.55	6915.94	2817.71	6003.62	9546.75	10038.8	14248.1	13526.3	7091.83	5317.76	7234.79	10103	10049.5	8308.39	18115.4	8673.85	9285.73	7180.79	18881	12032.1	10726.1	10907.5	5727.78	5190.51	7720.95	3580.57	12180.7	10291	9646.7	6138.72	7433.02	6107.19	5842.61	11508.3	8506.52	7162.56	4114.32
P47754	Capza2	F-actin-capping protein subunit alpha-2	91271.75	51	2	2	11.54		2069.16	3014.91	1647.6	1743.71					2995.55		4407.83	2560.97	2689.07				3554.85	2988	2474.9	6128.07	2790.23		2888.78	3664.36	5129.69	1564.36	2050.42	2598.61			2562.94		1941.87	3507.08	1275.92	2853.56	1852.24	4132.52		1949.19	1924.46
P47757	Capzb	F-actin-capping protein subunit beta	277958.39	74	2	2	8.66	5216.99	4516.86	6260.92	3627.1	2451.4	5878.24			6016.87		5479.01	8228.67	7783.21	3954.34	4465.08	6909.94	5530.79	7754.6	7273.62	13568.4	3984.78	7351.85	2224.25	9094.68	9409.65	8685.49	9008.02	6326.87	5176.83	4413.87		7540.33	3248.04	2179.4	2716.22	5723.65	2000.01	3903.73	6843.39	8822.37	6754.03	3582.44
P47791	Gsr	Glutathione reductase, mitochondrial	211359.77	91	3	3	7.2	7047.58	9012.13	4019.55	2745.31	3670.33	3213.34	1854.83	1666.84	6026.56	2198.1	3337.43	1524.99	2971.3		1448.34		3814.75	2973.42	4465.13	4466.29	1357.58	4996.7		4088.99	2915.63	4639.98	7036.55	4067.12	5643.31	1581.6	3723.5	4577.04	6280.37	8700.71	1243.91	9734.96	3784.1	4255.82	8071.14	6623.47	2317.02	3243.36
P47811	Mapk14	Mitogen-activated protein kinase 14	667955.16	507	11	10	36.67	14300.1	10793.2	17849.6	5756.43	12832.7	14507.7	11612.7	9526.64	11813	10178.3	23527.4	13281.4	13480.8	13384.8	8021.96	8682.77	9530.36	12228.6	5511.63	11781	12415.9	13115.2	12418.6	25172.4	17419.1	18088.9	13398.3	12197.9	6497.5	14179.7	4156.25	20642.2	13762.3	12956.3	9641.95	12979.9	14725.7	18422	12240.9	16249.3	14262.8	4326.93
P47857	Pfkm	ATP-dependent 6-phosphofructokinase, muscle type	738708.01	463	14	12	22.56		4353.53	11339.6	5240.65	14300.8	9887.76	1791.38	8868.46	18428.1	18107.6	14258.3	14503.6	19523.5	32262	11479.7	38696.5	13690.6	39128.6	11736.6	14121.7	15875.7	12383.6	13391.5	30154.8	24156.6	19721.8	9315.95	16558.2	8364.68	6860.98	9031.51	12131.8	19243.1	14034.7	13275.5	9641.55	18056.1	18092.6	7906.78	17279.2	20300	10468.7
P47876	Igfbp1	Insulin-like growth factor-binding protein 1	2814330.7	156	5	5	23.53	82762.8	49502.6	47523	16832.5	42153.4	60979.2	50389.6	62963.1	29497.5	30579.3	32181.3	44394.4	207171	276804	87819.8	91081.8	57018.3	78680	15452.7	60506.6	55104.5	56977	55631.7	40897.2	73865.7	45801	60162.7	44860.4	32373.4	71138.8	24271.9	51900.5	23334.6	27089.7		64457.8	64741.2	33063.3		26698.7	44193	32965.2
P47877	Igfbp2	Insulin-like growth factor-binding protein 2	11390368	926	15	15	54.75	198455	62150.6	136268	104532	418433	73369.7	274548	151798	287973	255745	133269	313011	271932	412528	266335	469039	234361	465859	62548.5	159999	336076	89819.2	254571	185106	357236	328010	338624	278302	132458	252777	242459	169838	305598	174665	135147	229837	180987	129073	119542	106513	342605	389032
P47878	Igfbp3	Insulin-like growth factor-binding protein 3	30698775	879	15	15	41.78	625433	488466	394474	209470	1293020	660439	966306	487054	752909	556889	477208	212690	325840	680106	562139	771292	531840	756838	222650	366097	883690	656240	1180950	686443	864928	665332	813642	774466	491460	720886	491398	445521	334005	854299	434340	397733	566465	652383	295385	521436	1031440	570501
P47879	Igfbp4	Insulin-like growth factor-binding protein 4	4804366.7	550	7	7	39.37	193119	74809	103500	53190.1	124701	90877.6	168745	128863	110130	94075.5	98085.4	87839.9	87222.6	125851	85422.7	85921.7	62613.2	93599.3	34873.2	53129.4	70035.2	26368.7	75444.8	72507.6	80675.9	129375	103442	86558.6	59572.4	105802	86202.1	120635	102096	68429.6	118000	123442	88290.2	86340.4	41090.5	98393.6	120678	106294
P47880	Igfbp6	Insulin-like growth factor-binding protein 6	4477098.8	358	7	7	36.13	135376	52906.1	104055	48554.7	70000.1	66766	113424	90680.6	111963	73904.9	169399	81940.9	80138.2	124612	59945.7	105358	54191.1	92801.7	33264.1	71336.8	81290.2	45963.3	109052	62175.9	107559	95719.2	63742.2	65457	65070.3	126440	60251.4	90710.7	85343.4	70393	93235.7	127670	108816	63858.8	54943.3	141821	104567	57972.5
P47911	Rpl6	Large ribosomal subunit protein eL6	528408.22	176	6	6	22.64	7825.5	10643.2	30891.5	3299.91	9122.09	17062	6068.46	13825.7	10726.2	5847.6	7218.15		8722.37	8889.39	6434.09	9993.5	11839.6	5521.33	2193.32	10814	13298.8	33382.6	7124.13	7949.33	14141.6		7212.96	7948.06	7837.85	9795.12	6454.94	11736.9	9514.47	5135.65	12440.2	5684.05	6587.21	11238.2	8405.07	10041.8	9294.26	9400.71
P47915	Rpl29	Large ribosomal subunit protein eL29	274563.47	90	3	3	18.75	8745	9041.52	23133.5	1078.99	2350.93	10568.5	10329	10833.5	4748.24	2159.05	3694.73	2141.98		3124.9	3962.93	5539.5	2749.5	3696.56		3747.71	5988.62	13332.8	4527.52		5820.26		4306.42	5867.88	3824.73	7611.61	2377.36	1923.1		1794.31	11139.3	3172.16	3585.23	3625.57	3173.45	4545.12	4161.23	3792.14
P47962	Rpl5	Large ribosomal subunit protein uL18	426147.5	215	5	5	21.55	7183.65	6102.6	14818.3	1868.93	8098.41	14232	9902.11	12907.4	7820.29	5323.89	3256.44		5421.45	11152.5	8163.9	5740.87	8831.19	5156.35	4553.31	30232.7	9264.68	24910.9	11032.9	5803.83	6397.1	7865.65	5203.24	7336.05	3927.76	9282.63	5127.6	13909.8	4223.59	4647.99	11545.2	9878.04	7329.8	7712.96	3856.39	6487.49	6537.39	1633.89
P47963	Rpl13	Large ribosomal subunit protein eL13	243046.427	76	2	2	10.9	6059.64	3136.66	5601.21	995.237	5354.82	3690.19	7426.74	8055.98	6400.28		3552.93	3013.44	4102.69	5556.24	4533.42	2471.15	7169.2	5205.35		5349.21	6226.77	20266.1	5351.85		7082.23	2752.92	4801.9	2038.55	3366.85	6052.28		4468.77	1767.43	1724.24	8299.33		4530.49	3896.13	4150.31	4388.19	5021.06	3855.09
P48025	Syk	Tyrosine-protein kinase SYK	537427.05	128	4	4	6.84		9235.85	1819.93	5472.36	9744.2	5169.5		5461.23	12600.9	9110.57	16437.3	8497.45	17219.8	14460.3	11490.8	22807.1	17319.1	18565.3	14488.7	11398.3	6918.67	10208.3	19200.7	18678	13920	14362.7	7696.27	9693.92	2650.83	5400.11	6416.07	14459	11299.2	5827.03	7769.77	16109.8	8966.01	13778.8	5133.27	11242.5	12518.1	10027
P48036	Anxa5	Annexin A5	99389.349	22	6	6	21		16539.6				1975.85				723.452							1214.56					773.311		3071.27				5548.25					8080.36				3316.82		729.817			4158.07
P48193	Epb41	Protein 4.1	3066177.34	809	17	14	25.87	30871.5	45404.1	6106.44	17215	94570.9	65261.2	53868.5	33770.4	95654.6	35141	46662	23343.3	16771.5	46672.7	31026.6	80094.5	159861	76938.2	27827.3	27862.7	48440.6	45258.8	95181.6	92828.8	104782	61106.2	57764.7	89273.4	36383.3	16068.5	26433	75200.7	41405.7	98229.9	46321.8	56088.6	95653.3	76721.1	39830	82091.5	67893.6	26449.8
P48298	Ccl11	Eotaxin	623744.65	42	1	1	8.25	11809.4	12517.3	14539.9	2984.15		18769.5	21249.5	29289.8	12437.5		18133.4	6553.65		11086.1	11387.4	7898.48	16948	13721.1		18872.1	14135.2	23853.4	26359.7	7884.58		10145	15097.8	4510.19	6962.62	10687.3	7472.89	24037.6		16115.7	21302.5			22086.3		24982	25881.4	12220.2
P48678	Lmna	Prelamin-A/C	36550.53	9	1	1	1.5	3747.18																							4239.18			2266.34				2553.02			2501.75								2089.82
P48999	Alox5	Polyunsaturated fatty acid 5-lipoxygenase	123667.1	21	9	9	14.54		2501	37098								7355.58																					18245.7							3618.76
P49182	Serpind1	Heparin cofactor 2	6207044.2	1306	22	22	57.53	84979.6	159308	80460.7	158877	88497.4	79920.6	16050.4	30672.2	168190	245549	23152	44516.8	65985.8	52022.5	151672	49179	183768	119301	621875	147807	24676.2	112875	18210	89919.8	74747.7	157850	182349	178538	227926	15900.5	224483	79828.2	147736	183307	13205.9	145294	123019	60920.9	214798	119950	108200	257476
P49222	Epb42	Protein 4.2	559663.111	94	7	7	14.18		15006.6		16562.8	9275.46	8887.32			9304.09	10747.2	9264.58	2741.07	11925.4		2170.53	5372.5	29566.4	16329.6	31553.3		3772.53	11575.5	3613.85	7572.25	6411.78	11595.4	30695.3	10166.8	27706.4		11233.4	9243.72	20256.5	17005.1	14747.9	10285	12178.2		17947.3		11572.5	21552.6
P49290	Epx	Eosinophil peroxidase	117574.077	11	4	4	5.73						502.277																														39737.2
P49312	Hnrnpa1	Heterogeneous nuclear ribonucleoprotein A1	86505.298	24	1	1	3.12	6755.26		6646.9				569.169		3440.91	4978.06	3417.22		2623.76		1612.52	2317.12					2341.64	3516.62	730.579		5704.65					4152.09		3857.29			3769.1					4853.54	4031.24
P49722	Psma2	Proteasome subunit alpha type-2	240271.416	154	6	6	37.18	3526.31	11080.6	3565.59	2983.01	9572.26	6079.03		270.514	8496.36	3711.47		1287.95			3940.4		6269.01		13258.1	8570.99	401.122	4598.27		1465.57	5974.72	5182.48	8881.43	5393.5	12283.9	2454.71	9492.05	5213.59	4996.84	6744.92	2377.37	6686.07	2512.99	4423.86	11136.4	6498.67	4646.33	4536.86
P49962	Srp9	Signal recognition particle 9 kDa protein	507628.77	80	3	3	30.23			5458.29	2802.27	13165.4	9737.06	6638.12	8728.16	11234.4	8216.83	8926.68			9188.13	6181.85	14042.1	24835.9	6088.15			26085.5	21751.9	17389.3	23704.5	13667.8	23506.3	6818.24	17872.8		7062.24	3694.8	17924.2	6519.61	13072.9	13911.8	10709.6	9374.26	14169.6	2539.24	11468.1	12473.6	5940.04
P50228	Cxcl5	C-X-C motif chemokine 5	15241414.6	209	4	4	33.33	279338	257524	197958	71626.2	694975	350897	648064	259721	324530	207136	233774	80000.9	128432	285793	211612	394773	248529	245799	117345	96631.6	144009	251938	485070	328001	178424	309985	312774	338566	152227	377655	239376	617761	227018	349177	287016	407519	706507	559326	75758.9	456587	486529	150354
P50247	Ahcy	Adenosylhomocysteinase	237779.84	122	5	5	11.57	4236.57	2291.86	3038.37	2820.96	3896.37	8315.41	4335.52	4634.61	4462.03	6733.82	4044.15	2353.95	4380.6	20153.4	3673.9	4105.52	9527.95	5094.59	8778.89	4786.27	3497.74	5321.91	4101.09	3487.76	4145.38	4892.13	4625		5372.17	1688.11	2636.09	4365.33	3129.88	3402.49	4756.58		2219.69	4656.82	4957.67	4900.92	1564.42	7141.57
P50396	Gdi1	Rab GDP dissociation inhibitor alpha	21948.221	12	2	2	6.26			1780.73							786.587							3559.09		5436.27							1520.42			1051.16				779.549					670.935	2095.98
P50405	Sftpb	Pulmonary surfactant-associated protein B	427215.44	124	3	3	8.49	7478.97	2406.44	7619.26	4604.41	7856.49	4561.27	4674.11	4098.85	7097.78	7344.73	5176.23	18611.1	9218.2	19644.7	5876.18	8777	8644.56	11321.6	3440.88	11795.8	5772.31		6698.68	7465.38	32168.1	9213.73	6338.96	9977.22	3564.04	6553.6	6192.57	12323.2	11123.6	11426.5	5262.63	12592.1	13545.1	6263.74	11336.9	10643.7	8356.12	6217.71
P50446	Krt6a	Keratin, type II cytoskeletal 6A	6713684.84	549	16	2	22.06	195169	29788.7	22150.2	24883	26023	1393420	75852	129668	184048	608520	69670.1	93908.3	7049.26	64102.4	22987.4	93155.2	44523.6	51469.2	61130.7	524276	19129.4	4474.27	43072.2	16110.3	77580.2	89875.9	8262.83	84770.6	23154.5	89618.5	79487	8456.25	24388.2	253723	232067	17102.7	50479.8	8875.62	30952.2	55073.9	5290.69	76312.9
P50543	S100a11	Protein S100-A11	777971.54	153	3	3	34.69	20219.2	14049.7	31437.3	4177.42	12082.5	30712.8	8563.86	12312.4	10760.7	8024.07	21840.4	14296.6	13029.3	9257.36	9756.83	6335.42	12736.8	6782.87	9013.79	10965.1	9847.72	23821.3	4955.1	12317.1	13390.3	9326.01	12565.4	10790.3	6810.53	11865.6	5801.5	19419.4	10575.1	9007.6	12038.9	14031.6	11078.6	15773.7	7583.83	21454.2	8970.76	8158.46
P50580	Pa2g4	Proliferation-associated protein 2G4	67476.44	26	2	2	6.09					3124.3	4018.81	2172.02					1517.7		1781.74	7868.48	4580	3709.46	2335.62	4628.36		3596.18				2754.01	2817.09	2150.78	319.592	1029.27						4137.8	1083.52				2212.07
P51125	Cast	Calpastatin	195039.66	75	3	3	6.6			1251.59	2507.83			6590.29	4959.62	3406.78	1103.44	3209.34		4838.91	7366.08	3125.38	2898.18	8118.33	6135.8	4857.46	2872.51	5649.99	9255.67	4273.51	3599.48	6656.91	3614.53	8567.52	5676.11	3148.85	4405.14	4377.79	11981.7	5019.55	5069.83	5286.18	2689.52		5181.34		3968.72	4964.73
P51150	Rab7a	Ras-related protein Rab-7a	246787.62	81	2	2	10.14	1550.62	1116.7	3797.86	2083.05	2271.57	5106.4	3368.32	3704.72	2315.53	3727.07	5854.32	2715.58	4942.79	6420.16	6485.81	7302.64	9374.29	5797.51	4920.69	5737.71	3073.63	5765.24	2394.16	6038.82	8670.38	3991.74	4939.18	2942.44	2517.2	6000.65	5628.92	5152.77	1478.66	776.27	10353	3362.17	3398.78	2599.61	2625	1517.18	2640.83	5652.87
P51410	Rpl9	Large ribosomal subunit protein uL6	1644007.81	484	8	8	60.42	23811.1	18916.2	20998.1	8910.47	32130.6	47585.2	39312.9	55493.4	36650.8	15851.1	23544.4	11322.5	8793.9	25182.1	32033.5	36389.6	83892.6	29042.7	8490.44	18456.9	35212.1	75185.7	32399.9	18566.1	52693.5	22274.4	16007	43428.9	22795	24758.6	12819.4	29732.1	25408.3	32477.7	73823.3	20968.6	42206.9	42032	18068.9	31824.1	28424.8	20921
P51432	Plcb3	1-phosphatidylinositol 4,5-bisphosphate phosphodiesterase beta-3	345768.03	68	3	3	2.19	4207.68					4194.78			7421.8	13371.2	12221.4	7527.8	10466.7	4679.89	11756.5	7533.43	13745.6	10186.4		6358.2	12967.1	8770.81	8048.44	23990.3	10642.3	23465.3	12825	8845.52	5862.14	5286.78		11860.2	10111.6			7569.48		11663.6		9239.63	7426.16
P51437	Camp	Cathelicidin antimicrobial peptide	54168814	279	5	5	30.81	1788030	1168540	1740940	392635	1246920	2265360	1188750	1760980	1090990	864095	1226520	443930	580396	706441	788824	819608	1123510	1219760	384484	749273	541909	1066380	1144000	897746	698351	748709	724806	789854	484375	1290450	442366	1457100	1104540	1301860	1621590	1311030	1294960	1190100	782135	1842690	1269420	665520
P51670	Ccl9	C-C motif chemokine 9	3124058.47	223	4	4	26.23	86514.1	42540.2	60772.5	17070.8	90069.4	84768.8	54798.7	74974.4	59315	27174.6	48205.8	22285.4	27523.3	34202.6	49809.4	43557	48196.9	44735.8	3571.87	34069.8	41763.5	125355	109708	94373.2	93557.2	49767.5	53956.5	43254.8	28737.1	75665.2	26110	51483.3	32280.5	101089	39284.2	56845.6	107618	97623.6	15981.4	106400	141597	30491.4
P51859	Hdgf	Hepatoma-derived growth factor	1117360.05	282	7	6	29.11	13280.6	12083.9	16288.2	6066.24	32316.4	23260.3	36162.6	20751.3	26465.8	12265.8	17496.3		4307.8	15366.3	14688	35932.3	22372.1	20035.7	7027.25	17659.2	30877.3	36141.2	40220.1	31362.8	50998.1	31930.2	22629.4	35864.2	13814.5	31856.2	12829.9	19397.7	14885.3	21204.8	15565.1	22113.8	28797.7	32231.5	9107.86	27619.3	33525.9	10282.3
P51863	Atp6v0d1	V-type proton ATPase subunit d 1	25970.07	5	3	3	9.12										1018.01
P51881	Slc25a5	ADP/ATP translocase 2	194801.37	64	8	3	28.52			4589.24		1786.24	4514.63	3752.25	6152.95		10611.9	1419.63	7378.74	4964.78	7577.99	4299.25	3432.19	6450.93	3989.48		13116.1		4053.38		3427.34			6640.57		1688.44					3498.13	6803.76					2255.89		4327.21
P51885	Lum	Lumican	10330645.6	769	13	13	44.08	81842.5	296975	114466	481795	170529	130849	19394.1	20280.3	210408	386672	16235.7	31478.4	67794.8	53996.2	228349	53676.2	195186	142164	1218170	285155	21192.8	151587	31531.8	131344	153217	291557	412689	190633	598838	19282.4	444739	79306.9	326965	252109	20546	169248	185583	81706.2	522794	302804	195206	381529
P51910	Apod	Apolipoprotein D	22402893	462	7	7	37.57	218146	279957	396122	409833	545615	369166	456819	253090	339101	421636	345467	800184	655487	488011	912917	497258	513295	409295	315012	891651	518523	497906	600360	338373	446653	431496	421401	333732	205127	203836	245459	452453	295528	580729	274393	623455	671280	454983	436117	220711	563466	290193
P52430	Pon1	Serum paraoxonase/arylesterase 1	68400386	1074	13	13	52.11	1022920	710990	1459200	597344	915907	563080	762677	1270630	1175070	709121	1820790	3370440	2812600	2188600	2068370	2106720	2248890	1788920	1531250	2890300	1187210	655300	1392660	1118150	1135550	1397090	1093970	927599	777875	1094670	1044150	703379	1084360	907807	938700	1706150	1316000	940899	680472	1139120	1724570	1614200
P52480	Pkm	Pyruvate kinase PKM	4983670	2095	36	35	65.91	51890.9	64696.5	104446	64794.7	85789.9	58525.4	37458.7	47228.6	89183.6	113211	172111	137653	164118	106666	86888.3	84140.9	92730.7	163209	183169	163967	97331	118743	69428	149744	179834	161386	123629	176980	99973.6	67149.1	97847.6	92643	79182.3	66348.3	39352.3	68176.8	78786	79198	89730.6	89600.8	83643.3	88658.1
P52840	Sult1a1	Sulfotransferase 1A1	33693.11	23	2	2	9.97		617.636	619.003			451.067	109.28	2786.73		413.494			2620.39	2592.42		2722.49		450.563		839.839	686.251		4016.69			1918.71	2130.9	404.04			811.45	606.917		2740.19							1967.2
P53994	Rab2a	Ras-related protein Rab-2A	88209.785	43	2	0	11.32	1053.55		746.426		1138.8	2235.37		1037.19	2386.84	4893.71	3154.33	3336.59	2831.96	3244.92	1557.79	1537.37	1432.12		3955.77		3390.27	1488.78			1192.46		3354.56			1402.92				923.049	2634.88			5287.93	2525.91	2713.85	3849.05	5164.69
P53996	Cnbp	CCHC-type zinc finger nucleic acid binding protein	705423.88	372	6	6	35.39	6706.41	6039.57	11967.9	6091.4	9172.01	11868.1	8530.25	11250.9	14201.6	7704.48	19608.1	16711.6	12382.6	12128.9	4908.2	14434.6	15566.7	14115.5	5920.98	20653.6	22193.7	21551.1	15700.1	21134	27314.5	17605.5	11374	16042.4	9803.41	11870.7	8739.74	14856.2	13545.2	15805.6	14344.5	11020.4	16337.7	18589.8	16864.2	15932	7348.23	12749.6
P54071	Idh2	Isocitrate dehydrogenase [NADP], mitochondrial	15690.6	3	3	3	5.97
P54103	Dnajc2	DnaJ homolog subfamily C member 2	115470.393	32	1	1	1.93							1430.69			2307.99	4777.83		1267.54	1986.22	3524.8	3562.34	6080.01	1957.16		3009.96	5941.66		4729.85	7779.17	3204.97	11035.1		4109.74	1697.31		2502.3	4047.7	3498.23		3404.08		1333.69	5709.21	935.563	4536.2	3594.42	1851.81
P54320	Eln	Elastin	1304065.3	309	8	8	13.14	38119.4	14089.3	54774.5	7300.87	26502.7	24624.4	19113.7	28294.8	32388.8	6009.13	52709.3	12330.4	22375.4	24675.3	12154.6	22255.7	14282.6	24914.3	13370.7	17407.9	23303.6	27342	22829	16384.3	59262.5	21109.5	24322.5	14403.4	20165.5	55665.5	11617.6	33136.5	29142.1	19688.5	39336.4	27043.1	21444.3	16417.9	9640.94	35637.1	24123.6	11199.1
P54751	St3gal1	CMP-N-acetylneuraminate-beta-galactosamide-alpha-2,3-sialyltransferase 1	28310.792	15	1	1	7.72			664.943			2253.12				2233.33	1098.53										3338.34	2157.99	1544.84		2494.05			942.739			1743.8										2107.89	1175.02
P54822	Adsl	Adenylosuccinate lyase	150348.242	86	3	3	10.12	1469.13	5001.08	4216.62	2333.02	526.565		2021.63	2756.13	3040.37	2099.76	2562.27		4955.86	6198	5593.8	808.8	4761.72	3971.94	8988.73	3109.81	2671.24	3265.49		2663.7	5924.13	1968.99	1368.93	3208.98	3653.73	443.817	4021.96	1735.4	4114.87			1660.72	9566.95	4034.45	2776.39	2788.2	3372.66	1729.97
P55065	Pltp	Phospholipid transfer protein	21645245	1703	20	20	50.71	358534	303627	357551	298681	549962	359851	331933	392986	306024	498076	437903	951052	991004	457079	449371	457464	354932	880148	445947	433115	455120	428865	415966	640768	336045	365176	309766	340159	275303	232146	281335	262749	311683	328073	280984	369325	365318	458701	308889	434669	545604	512814
P55194	Sh3bp1	SH3 domain-binding protein 1	65771.252	41	2	2	3.68				676.92	3767.93	2595.05	360.346	1780.41	2470.28		2237.76		1371.02	1259.6		1264.95		2045.61		1311.06	997.032	3650.68	969.947		3260.68	1166.48		2690.49	1080.99		1933.98	1538.17		555.813	847.902	2444.86	3487.66
P55284	Cdh5	Cadherin-5	1781104.5	390	14	14	24.49	16807.8	39815.6	35917.3	60589.7	32170.4	34350	17631.2	23185.6	37848.3	37269.4	13620.9	14601.1	25762.1	20555.3	29539.8	16351.3	43377.8	27024.8	128998	23997.7	27123.5	22001.7	24603	23472.6	17546.2	37786	38306.3	31879.1	84596.7	17979.3	45898	19705.7	47380.5	33280.5	27349.3	39015.8	31801.7	26721.5	65849	40380.7	35956.7	68143
P55849	Dsc1	Desmocollin-1	348409.02	40	1	1	0.79	8853.44	1236.62	3965.03		4492.57	45015.7	14543.9	10723.5	11175	21845.9	2045.07	8029.98	2021.72	5710.33		6788.96	7550.5	2029.95	2658.49	21706.3		955.43		14251.7	14079		3878.18	3916.31		4522.78	5687.31		5741.46	12639	14315.9		6147.72		3759.12	9556.59		7650.87
P56395	Cyb5a	Cytochrome b5	163382.488	47	2	2	16.42			4526.55			608.638	2938.74	2609.2	3505.67	4249.45	4542.6	6901.83	7467.67	8128.44	4559.17	3292.5	9072.77	7961.23	11860.1	6467.15	1809.09	7864.04	10827.6	9374.51	2489.39	3433	3938.96		2048.96		1275.73			3963.27	2540.33				5400.77	5884.9	1927.28	5500.78
P56400	Gp1bb	Platelet glycoprotein Ib beta chain	370590.14	81	4	4	22.33			11351.3	8416.73	2554.14	9365.08	13319.1	2900.45		9709.97		5247.4	4874.45	2821.93	10826.1	11103.8	9263.11	17514.4	11014.5	6370.19			2739.78	3460.55	10838.1	1023.75	10241.8	13914.5		8117.02	2979.05	14939.2	7422.23	5812.19	8266.72	3518.72	7625.5	4550.74	8374.84	6844.95	8718.82	7330.5
P56480	Atp5f1b	ATP synthase subunit beta, mitochondrial	19315803	138	13	13	33.27	722798	346553	607777	186708	303980	631359	168868	503299	299477	267801	334552	300913	295816	313872	325098	223091	438273	240986	75601	283830	317401	889265	373795	692796	379407	341732	390550	376812	327544	388385	178409	348473	315128	226998	654378	372722		424358	341073	401813	292411	307492
P56959	Fus	RNA-binding protein FUS	2925170.5	347	7	7	11.58	148276	43931.6	113948	13011.7	33862.1	92388	41905.3	105805	61149.8	29742.9	71306.8	32496	42075.1	32311.9	50327.9	44866.2	73743	32961.3	31162.1	44043.7	36612.5	135018	48266.8	67509.8	66735	53050.3	42124.6	37227.2	26774.4	54810.8	20588.4	46931.2	35769.7	35628.4	78740.5	45705.3	39010.1	44580.7	29560.9	99790.9	56849.2	47526.2
P57759	Erp29	Endoplasmic reticulum resident protein 29	14411.511	4	1	1	4.58															905.171		3871.46																							2113.68
P57780	Actn4	Alpha-actinin-4	25159.721	13	2	2	2.41										2714.86		985.048			1806.93				1526.38							1413.16	913.688	5444.63	2080.64										2155.98
P57784	Snrpa1	U2 small nuclear ribonucleoprotein A'	86409.558	43	2	2	8.24	2736.62		3643.19		1999.06	3816.3	852.191	2948.54	880.289		1880.29		692.392	2329.46		720.54		1144.89			3327.48	2398.79		770.269	3084.79		1170.69			2931.41	3468.22						2993.2	2995.82	2409.75	787.137	1791.78	1525.44
P58252	Eef2	Elongation factor 2	618473.6	578	20	19	27.16	9790.32	9473.93	14996.4	6668.33	9724.45	14986.3	8825.55	6273.96	9966.68	10542.7	11503.4	8216.99	9674.58	17771.2	10275.2	10610.9	14017.7	9547.88	13053.8	13168.4	13875.5	12549.4	7347.29	15331	20902.5	11919	16371.5	9870.36	10161.2	7075.51	11281.5	10288.7	10134.4	9259.6	14301.7	11588.9	9432.25	7052.54	11792.6	15116.3	13166.9	12494.4
P58389	Ptpa	Serine/threonine-protein phosphatase 2A activator	140856.84	22	1	1	3.1								8404.69	8955.45	5864.51		7278.22	6012.86		4988.02			7969.78	11133.4		5279.65		4259.14			4156.71	7743.2	7631.83		3598.34					3848.22	7279.83			4744.96	4978.63	4179.42	9209.82
P58771	Tpm1	Tropomyosin alpha-1 chain	251617.49	49	2	1	6.69			8078.35			12076.6	5457.34		5185.59	8063.67		3961.92	3421.75		6355.28	8442.34	7004.33		19709.9	5810.63		11177.5		12089.6			6584.64	7933.4	5264.03	4252.16	5406.92	10872.6		3983.99	7197.09	5434.89	5234.01		10231.9	13574		4378.93
P59325	Eif5	Eukaryotic translation initiation factor 5	302281.23	210	6	6	16.55	1495.28		5004.98	1655.87	9578.42	7547.59	4239.18	4477.71	9530.59	2551.2	8735.91	5400.06	3992.97	12527.8	6029.36	8515.71	14284.6	6593.5	4190.68	5405.1	9538.48	8095.32	8869.57	10430.2	6879.42	11605.2	3187.4	6623.8	4731.65	4104.68	1634.59	7135.13	4200.63	3131.47	7025.04	3668.67	4579.59	3856.35	4353.15	4232.59	5545.45	3259.07
P59999	Arpc4	Actin-related protein 2/3 complex subunit 4	437879.37	113	4	4	22.62		8788.93	7459.74	7536.7	8046.51	10920.7	4510.25		11023	13034.6	5438.25	5465.66	5646.48	5809.06	10290.3	5248.48	9326.1	7867.85	31331.3	4123.28	4635.05	7599.58	6965.6	6860.77	13364.7	9535.53	9925.02	10033.3	15080.5	5953.45	6608.08	7095.46	10337.9	8965.55		6228.59	10603		8227.73	14047.5	4953.01	14974.7
P60122	Ruvbl1	RuvB-like 1	9929.903	4	1	1	3.07			3214.15							3147.92																	315.873
P60335	Pcbp1	Poly(rC)-binding protein 1	507916.31	109	4	3	15.17	4519.53	4191.16	7822.63	7373.57	5895.64	8101.63	3323.3	5450.58	9376.41	12310.1	5556.03	2178.62	12381.5	5894.76	9803.52		12271.2	9136.09	15329.9	6375.89	9836.59	13092	2570.18	18108.1	19518.6	18625.8	7789.48	10706.9	13429.3	2940.69	28319.5		8372.93	10550.5	6464.86	6147.34	15508.9	7447	7535.6	10877.8	8206.63	14813.4
P60766	Cdc42	Cell division control protein 42 homolog	735904.51	171	4	4	26.7	8675.68	3324.43	14112.5	10343.4	12731.3	12974.1	10109.2	12530.8	8903.27	14314.8	24736.9	17853	24638.7	11507.7	16102.4	21304.1	14016.5	18823.9	14381.4	8260.48	15210.2	15601.2	13416.3	29080.8	26475.9	22473.4	13523.8	9571.13	6015.29	8842.71	7782.74	13673.2	17549.6	7747.77	10720.8	8318.95	10401.5	19609.2	5959.39	21920.2	13840.1	10173.4
P60824	Cirbp	Cold-inducible RNA-binding protein	478515.08	123	3	3	26.74	8474.58	5119.1	7423.99	2852.51	3341.05	8217.86	13749.2	6147.61	6852.28	7218.41	10796.3	9116.42	6696.61	12787.3	8171.6	7553.54	18536	4969.63	2230.1	7046.09	9769.27	24190.4	12056.9	15392	6700.04	11924	9406.64	9613.81	4261.8	13260.3	2603.37	15912.8	9079.34	9178.28	13412.2	9168.84	11309.3	21957.8	6918.13	12353.1	9937.06	2132.08
P60843	Eif4a1	Eukaryotic initiation factor 4A-I	224745.66	129	6	2	18.23		1573.87	2944.44	1596.28	2968.14	6359.71		3482.08	3838.63	3296.49	3974.87	6024.91	4295.96	3925.13	5222.72	5317.56	6236.34	7213.83	3130.38	4660.19	4488.54	7005.67	4133.83	9803.79	3991.52	8740.01	4553.37	4867.24	2482.49	3120.28		3643.06	4862.95	2208.68	3487.12	3724.37	7557.09		2098.28	4083.29	4257.34	6710.56
P60867	Rps20	Small ribosomal subunit protein uS10	861557.28	204	3	3	25.21	9316.57	5653.67	28382	1544.11	17201.4	31033.6	15749.2	21607.2	24888.7	9928.71	18945.3	5455.21	7799.43	18949.4	10537.1	16584.7	19432.2	12625.2	6555.4	9021.29	29581.6	30662	21368.3	14826.9	29167	23094.3	12753.8	31814.4	6079.88	16519	9318.74	14238.8	8107.72	27814.7	20748.8	8019.04	15033.2	18165.9	9966.15	16537.3	13287.3	9085.54
P61027	Rab10	Ras-related protein Rab-10	285263.46	93	4	4	21.5	6301.14	2571.71	2945.86		4356.39	4197.97	1940.06	2164.31	4765.98	3177.61	6007.19	8343.45	10760	8783.56	4367.26	8952.51	21595.3	10553.9	7927.56	8809.54	6539.98	6113.24	9967.68	8031.6	8442.5	5588.75	2535.78	1936.65	2779.14	4246.34	1406.8	5266.36	4811.17	2150.65	3926.95	3706.41		5632.78	3657.22	3888.23	6459.23	4411.9
P61028	Rab8b	Ras-related protein Rab-8B	2015495.46	369	9	5	46.38	16644.9	4343.52	20205.4	6575.54	32611.1	21089.3	26114.5	15669.4	37030.3	32853.7	55248.6	47981.7	57181.9	52136.8	64038.6	86601	130593	54903.6	27476.8	39396.2	59307.4	32058	64075.5	80962.1	69537	57205.9	29635.1	51861.8	17817.3	19535.3	13207.7	40756.4	36116.6	23800	33837.1	20625.1	24825.1	33372	25245.5	37845.3	29841.6	33845.3
P61079	Ube2d3	Ubiquitin-conjugating enzyme E2 D3	247906.82	44	1	0	7.48	3506.05		6029.99	1906.47	8307.35	7341.37	3355.11	3766.27	4184.18	3224.83	4312.62	9153.15	8699.1	1368.54	7346.84	6598.46	8409.76	10994.6	5432.29		8452.26	5033.76	2983.74	9154.45	6178.83	9268.09	4101.55	5617.64		2292.99	2253.23	3742.11	3152.48		4624.6	2647.71		3731.52	3292.77	1711.86		4753.02
P61082	Ube2m	NEDD8-conjugating enzyme Ubc12	93457.629	24	2	2	10.93			5897.01	2099.21	5894.19					8219.19			5612.56										5791.32	4357.84			2513.13	4224.86		6796.31		4601.42	864.178	4623.62	5230.93		1134.51	3138.62	4402.98	2429.8		406.423
P61089	Ube2n	Ubiquitin-conjugating enzyme E2 N	205332.17	70	3	3	23.68	2671.94	1655.86		3946.81	3144.06	3231.44		1720.7	2834.68	5106.4	2751.49	5573.21	7540.04		3782.19	2697.27	12137.3	13048.2	13875	1377.58	3239.03	6598.14	2690.4	8251.98	5597.64	5585.35	3488.55	4343.89	3618.76	1208.71	3152.7	3991.89	4573.19	1829.76	2993.47	7016.17			6262.12	2034.02	2127.5	3338.79
P61161	Actr2	Actin-related protein 2	32927.751	24	2	2	7.11			458.998	1550.75					2422.98	2988.4	1570.57								5638.29			946.047		1274		2559.47	1542.47	665.534	699.768		1266.69		1622.26	449.207						1319.02
P61205	Arf3	ADP-ribosylation factor 3	2479210.7	402	8	0	57.46	25099.2	11578.6	22581	21541.1	54836.1	38182.4	32233.7	65588.7	30025	42539.6	79578	70522	90214.8	22902.7	69534.8	45586.3	89513.8	59680.1	34437.1	27285.9	59816.7	91219.6	31562.3	101760	67585.4	78467.8	43593.1	48273.5	15620	28112.4	13152.5	51397.9	57448.2	28938.6	32087.3	31759.8	22327.5	54195	26902.6	64687	42825.2	31291.1
P61211	Arl1	ADP-ribosylation factor-like protein 1	207723.95	59	2	2	11.05	2117.5			2159.99	7251.72	1136.71	5423.74	4217.13	4803.35	4303.44	5615.64	4717.62	8076.41	3977.38		5024.46	7502.4	10670.9			5344.35	6065.4	5625.43	6042.22	2717.66	6276.13	3354.08	3337.99		4197.35		5138.51	6013.16	3948.44	2836.71		3587	4966.3		4469.42	5560.04	4475.36
P61255	Rpl26	Large ribosomal subunit protein uL24	1618577.6	265	7	7	43.45	39123.1	25586.7	33468.7	10828.8	33018.5	36304.1	34286.6	49584.7	33140.1	19190.6	23425.2	11128.4	13625.6	27149.6	27709	36053.6	45733.2	24914	4606.7	28800	36573.8	78943.5	41587.6	20275	51497.9	31676.2	28224.1	49696.4	24173.5	35677.4	15375.5	37143.5	25476.1	21367.8	54820.9	24262.4	41665.5	31032.7	21593.1	27267.9	32753.7	23028.9
P61358	Rpl27	Large ribosomal subunit protein eL27	256979.173	73	3	3	20.59	2839.23	3601.21	8680.27	434.302	5289.22	6221.33	5611.75	9176.02	4271.81	4934.09	5571.71	2041.26		5274.64		7695.46	6820.01	3887.31			7209.02	17641	7639.49	2704.72	5123.96	5992.43	6849.31	5347.4	3247.92	6821.36	4194.1	9871.22		7718.91	11213.9	2024.26	952.211	7466.85	2977.75	2374.05	2824.78	4195.23
P61514	Rpl37a	Large ribosomal subunit protein eL43	276519.65	135	3	3	41.3	5149.67	2744.14	7491.37	1486.82	5903.19	7353.41	7097.75	6237.04	5480.62	6105.15	6379.86	1679.86		9546.19	5051.8	4732.3	22286.7	5081.21		1541.44	4611.68	18054.3	3002.74	3988.23	5718.95	3804.06	7060.08	3514.44	4589.79	5564.78		7129.2	4506.04	6300.81	7983.92	3836.54	3858.68	6776.89	1477.18	4557.57	6043.72	5331.33
P61750	Arf4	ADP-ribosylation factor 4	619010.41	52	2	2	12.22	6953.98		6405.14		10797.8	9859.39	10031.5	11603.6	10894.2	9247.29	16171	16412.3	28222.6	11904.5	28132.5	21129.3	15748.2	19735.5		8899.35	15807.7	24565.4	13651.6	26874.4	26519.6	19090.6	11524.4	13369.1		5526.83		9513.86	8026.37	5945.77	12047.7	9619.29	12310.4		6451.3	21131.6	9933.27	5363.87
P61939	Serpina7	Thyroxine-binding globulin	1236108.22	625	16	16	42.82	35278.8	73068.3	24282.6	67069.2	10391.8	47514.5	4527.74	5702.99	25074.8	14255	4475.88	2752.97	6017.34	8860.4	27596.2	9893.49	6303.9	10507.9	26337.7	13998.4	9847.23	70236.6	24608.6	14878.3	26992.9	22988.6	15333.9	24310.3	23391	4454.53	25246.5	37689	38675.3	71901.3	8801.25	31179.3	23898.7	14793.3	34417.2	22430.4	21024.8	14166
P61979	Hnrnpk	Heterogeneous nuclear ribonucleoprotein K	9838310.1	1154	18	18	44.28	223427	110266	234633	71030.6	212426	298881	243558	269300	197565	66035.3	277413	72862.2	92108.5	161577	120939	185797	358852	119963	57368.4	101863	126401	429068	177206	175755	302145	154745	143578	166318	153886	295008	61730.4	251960	155147	151388	299184	150038	218895	208734	105353	290097	141389	94363.9
P62082	Rps7	Small ribosomal subunit protein eS7	3147336	464	8	8	51.03	83512.9	45175.7	55670.7	23510.1	56318.7	67250.5	124197	155391	59873.6	32002.6	35269.6	22835	18338.4	60232.4	61920.1	77129.7	133191	39091.8	19220.4	30140.3	68426.3	111577	76680.3	44095.1	47804.9	77802.1	35618.9	92364	23073.1	74156.2	34041.3	68437.7	29001.8	53838.5	141878	61902.5	43006.4	62494.4	22909.7	25960.9	65396.6	23992.6
P62137	Ppp1ca	Serine/threonine-protein phosphatase PP1-alpha catalytic subunit	261621.21	231	10	2	37.27	1670.86	2550.32	3617.49	1575.36	6249.2	2414.74	2746.73	1788.63	5166.68	8185.42	4387.86	3799.18	7646.53	4004.29	3574.21	4055.5	5116.92	4723.54	8935.46	9990.03	5506.48	2997.07	5532.62	8152.38	9757.22	5969.58	6733.44	4552.31	2037.08	3736.37	3879.65	4893.84	7335.14	5856.41	10527.8	2739.79	6901.42	3649.54	5870.55	5473.92	5902.54	3448.67
P62192	Psmc1	26S proteasome regulatory subunit 4	81141.543	29	2	2	5.45	497.158		1607.1	2253.53	3106.56						2360.98	2955.26	1503.6	1220.13	331.917	2162.06	13119.9	1994.41			1387.93		1584.24	6754.1	7637.1	4530.36	1544.33	2693.91			1394.12		2457.24					1900.47
P62242	Rps8	Small ribosomal subunit protein eS8	1802697.93	400	8	8	45.67	45568.5	27321.2	44626.1	10567.5	36984.9	49192.9	51903.3	56357.3	29081.7	15219.4	26492.5	33022.6	25988.6	31143.2	29309.7	32959.5	59848	32392.8	5896.96	52690.3	39792.3	89135.3	28008.2	20283.2	40264.9	23021.6	24517.5	35549.2	27201.1	43152.6	8274.07	33725	26678.6	26210.4	54050.1	22134.5	48896	46234.7	37116.8	29611.7	32516.7	18241.3
P62245	Rps15a	Small ribosomal subunit protein uS8	1738279.01	367	7	7	56.92	16812.7	10349.5	17418.1	8931.92	29659.2	47951.9	23009.1	41824	41552.9	11393.4	23696.6	34138.4	18061.8	27848.1	17791.8	46324.4	94361.7	53517.4	9861.81	39267.9	46362.5	77358.3	30897.1	18649.2	57360.3	24053.6	9716.68	43855.6	15552	21410.6	6110.7	46530.5	27178.4	37849.4	68242	28476.6	41115.3	46621.9	32390	37578.9	33604.3	15867.2
P62259	Ywhae	14-3-3 protein epsilon	248661.708	127	5	5	23.14	2933.52	5857.71	3660.98	4041.14	3392.96	5407.54	3229.17	4272.81	4727.44	7419.36	5316.26	2033.99	4246.23	8184.36	3665.05	7194.29	4305.93	3992.38	13321.1	5974.44	705.598	6816.8		2723.88	6139.89	8179.57	7678.58	4730.2	5346.39	2013.22	4707.05	4578.46	7144.59	3064.01	1415.39	5450.55	2542.19		5285.02	6237.56	4462.56	8361.75
P62264	Rps14	Small ribosomal subunit protein uS11	756930.01	175	4	4	36.42	12191.5	7225.27	20658.2	3490.59	15239.8	18225.1	17229.7	22075.3	14256.7	8008.05	8103.55	12137.5	7875.29	14664	10286.7	15023.6	49468.9	21042.4	1669.41	17621.7	11267.1	38387.8	11905.8	6935.63	17102.7	6886.22	8537.37	15685.7	7604.92	15241.3	5746.97	19650.9	9438.74	18649.9	28673.6	10915	13560	20692.1	19267.2	10220.7	8801.67	4653.5
P62267	Rps23	Small ribosomal subunit protein uS12	822371.72	126	3	3	16.08	17078.8	13940.2	8289.07	3648.73	25907	32720	21963.6	29270.5	13636.7	8334.83	10471.6	8444.42	3014.97	15290.7	4987.62	16943.6	36205.6	19961.3	3848.98	5963.57	27838.4	49408.5	18130	9275.26	29309.2	13911.2	8093.87	30180.3	7988.09	11320.1	7248.17	17169.8	13211.8	16197.4	35267.7	7822.68	18735.7	16653.4	4942.34	13742	10341.5	8302.42
P62270	Rps18	Small ribosomal subunit protein uS13	1555874.74	357	8	8	47.37	31534.9	23789.3	97341.3	5221.85	29089.6	66339.4	53796.6	64773.8	16984.3	12569.3	22138.3	16640.5	10624.6	17141.7	27530	18101.6	45522.7	16108.4	7327.5	31584.8	41633.2	128953	28796.8	13773.7	43593.3	25664.3	29912	28323.3	15654.5	37610.1	14919.7	21058.8	10123.8	22662.5	45613.3	18166.8	15273.4	40986.4	27187.1	25902.2	19744.9	20790.9
P62274	Rps29	Small ribosomal subunit protein uS14	849186.73	94	3	3	28.57	15365	11707	22273.1	5469.69	26609.2	37319.1	32943.7	27388.2	12691.2	7446.4	8228.14		5941.73	13351.2	16950.7	10500.6	43754.5	12545.2		10847.2	17830.2	34513.7	20272.2	8069.97	18257.2	11610.2	13983.4	18436.3		27554.1	3793.87	18604.2	10887.9	14571.8	27915.5	8066.41	16786.5	19658.3	13841.9	11858.9	16485.9	20655.7
P62281	Rps11	Small ribosomal subunit protein uS17	1136654.52	235	7	7	43.04	12056.7	7617.71	19329	12145.3	21096.5	32838.4	23989.5	31900.9	27325.9	8912.11	15465.3	15631.2	11872.8	26671.8	13678.7	19601.8	73996.2	23117.3	7506.33	20763.4	27181.5	45098.8	20468.3	19754.9	23572.4	18538.1	9414.05	31224.7	11504.2	18320.2	9909.6	32431.4	20431.5	25491	37950	13976	17319.1	39491.3	21342.4	17904.3	17813.8	15181.5
P62301	Rps13	Small ribosomal subunit protein uS15	3933429.2	483	9	9	52.32	85332.2	43888.4	151591	20119.3	66395.3	93787.2	105975	156003	66473.7	29898.1	52798.9	34247.3	31369.2	69506.6	62115.6	74264.6	215261	53532.1	24348.3	41295.4	86874.1	225253	73744.1	42823.6	80374.1	59838	52306.3	89309.7	37234	95683.7	24018.7	86227.6	50442.7	68665.8	188540	61041.8	62485.8	81639	35945.4	53036.7	71702.2	36521.7
P62305	Snrpe	Small nuclear ribonucleoprotein E	1642762.14	116	3	3	52.17	47891.6	31401.2	99633.7	8350.27	21112.2	40156.8	23877	54545.8	20916.2	17212.1	49561.2	14455.6	15351.8	41358.7	14330.5	43701.5	31844.5	22858.4	8226.8	36677.7	53764.4	80443.1	27290.9	23688.7	38026.8	30661.6	25855.5	29835.5	12374.8	37646.7	5754.7	27242.1	22118.8	24625	30862.5	15331.1	23238.2	20459.8	15615.6	52685.6	22373.5	6472.57
P62307	Snrpf	Small nuclear ribonucleoprotein F	273415.2	67	2	2	25.58	10587.7	4569.69	7280.57	1662.68	2714.17	5007.08	2864.67	5932.51	4374.7	1789.14	5130.83			4414.85	2081.22	5450.1	4324.15	3333.7		6652.78	6900.03	20402.8	6594.79		10754.8	2066.29	3958.79	9210.34	1542.46	6233.39	1980.17	5752.64	4896.97	2675.23	2194.26	5165.38	4603.28	3952.11	4098.78	8040.02	7434.12
P62309	Snrpg	Small nuclear ribonucleoprotein G	486099.08	85	2	2	17.11	15702.2	4681.37	25230.3	5322.89	6067.6	15507.4	7546.16	11948.4	10512.6	1466.4	16651.9	2949.46	6598.11	6775.49	6059.44	11881.3	5885.75	6389.8	1290.67	8547.64	14802.6	28705.6	9823.66	8250.77	11318.8	7608.01	7318.82	9749.5	3626.09	12692.8	1595.73	8961.82	7708.49	5822.93	9755.54	6338.56	7608.23	6039.8	1689.99	12668.4	8575.75	3242.6
P62311	Lsm3	U6 snRNA-associated Sm-like protein LSm3	668819.12	99	2	2	19.61	16663.7	7941.61	23631.5		15520.8	25388.9	23418.8	19189.5	13274.6	3361.89	12681.2	2086.52	8126.18	12168.8	6738.95	12369	11354.4	8864.03	8746.06	7031.07	14931.8	31307.1	25222.9	14624.7	24464.3	12068.2	25945.4	8676.68	9534.8	18566.1	5721.19	11528.3	5917.67	5036.21	13493.5	10212.9	4032.98	9166.44	5555.96	24197.6	12089.4	7251.04
P62313	Lsm6	U6 snRNA-associated Sm-like protein LSm6	136135.227	29	1	1	8.75		6406.2	5983.81		4235.46	3000.57	896.558				4070.32		2188.8		1504.46	16048.7		4249.79		3021.73		7601.14	5473.67	851.469	5520.48		2476.19		7468.29	2602.23			2264.49		5524.47		5629.25	4810.6		3834.51		3405.99
P62315	Snrpd1	Small nuclear ribonucleoprotein Sm D1	526009.77	213	5	5	54.62	15251.4	7434.04	21732.3	3230.11	9608.01	14093	11167.1	13346.1	9428.36	5325.09	16189.1	4910.7	3629.68	10559.2	3421.97	12334.9	6150.08	6144.66	3118.07	12842.5	10417.3	23002.1	8840.03	10420.4	13344	12643.9	11484.1	10171.8	6465.11	9276.52		13751.2	8739.35	9045.28	7823.26	8981.48	10737.7	8232.16	7122.8	13402.6	10831.3	5007.11
P62317	Snrpd2	Small nuclear ribonucleoprotein Sm D2	1478889.51	313	6	6	55.93	41708.5	24027.5	67859.8	11856.9	24930.2	33045.6	30590.1	36682.4	23371.2	8268.93	45587.5	13859	16902.6	25413.3	18326.9	32645.8	29523.1	18131.8	5823.08	34482.4	37008.7	75103.8	27894.4	34599.4	47220.5	28114.8	30168.4	33818.2	17364	29524.6	7252.85	31352.7	20393.8	15656.1	21801.5	14676	21174.3	30005.3	10877.9	44481.8	24293.2	9790.35
P62320	Snrpd3	Small nuclear ribonucleoprotein Sm D3	1475016.67	177	4	4	47.62	39552.7	25390.7	80462.2	7017.05	31120.8	40038.4	29793.9	39694.7	27539.8	9084.98	41173.8	11442.3	17244.9	26626.8	15167.8	31042.4	14179.9	12220.9	3958.75	38843.3	45193.4	78670.1	21335.4	27634.8	45340.4	32115.1	33446	26263.1	15830.4	29935.8	7582.69	30341.1	16481.5	10873	24112.3	17999	30117.4	23586.9	14545.4	44828.3	18383.8	11808.5
P62331	Arf6	ADP-ribosylation factor 6	776762	160	5	5	29.71	3819.41		6578.18	3558.47	20873.8	15063.1	8752.42	6726.95	14464.1	17378.9	21314.4	22557.7	31380.8	18749.3	21838.9	20350.6	27762.9	22599.1	9334.65	4619.57	19350.5	12665.1	35606.1	36430.6	18559	26907.8	11156.3	17282.4	5564.61	9119.61	3470.83	15714.3	6851.88	8623.63	17329.3	12400.7	9412.3	11647.5	8933.8	14503.4	9318.2	16051.4
P62631	Eef1a2	Elongation factor 1-alpha 2	1208288.25	342	7	7	22.89	9047.99	11147.4	9079.64	10686.4	29223	17503.7	17148.5	23852.7	24536.6	12461.2	29284.1	18569.6	23819.2	35272	25456.6	52647.7	19389.2	32836.2	12450	31790.7	26039.2	13320.6	38355.5	26712.3	35763.4	31443.2	23661.6	20659	8242.52	27941	21250.2	15895.2	25277.1	24246.7	38532	17510.1	16116.9	29502.7	12042.4	26441.7	21618	21541.7
P62702	Rps4x	Small ribosomal subunit protein eS4	6762738.3	1176	18	18	60.08	108940	68925.2	142399	36367.2	145452	159383	157828	199884	121988	55013.3	110090	81465	69979.4	127915	131498	147719	297392	106155	32323.9	114933	204890	355234	136134	111085	194765	110361	102208	172041	79326.4	127953	49073	155319	108572	108568	266175	96893.4	135801	141192	73331.2	104924	121721	73310
P62717	Rpl18a	Large ribosomal subunit protein eL20	79733.428	39	2	2	13.07	1564.34	1656.96	3580.95		4577.87	3293.19	2400.19			3075.31							2495.1	2039.41		2616.75	3419.2	5830.65	2894.49	1081.5	2062.55	1399.41	667.025			1227.63				684.593	4285				3524.07		1515.63	1321.01
P62737	Acta2	Actin, aortic smooth muscle	2614797.7	137	6	0	29.18	30163.1	59787.6	53125	34263.9	21650.1	34523.3	12972.2	15319.5	55475	79738.8	17116.3	31866.1	41063.5	11398	52403.9	15380.5	39573.1	48619.8	301836	63294.6	21894.9	119652	20055.8	61387.9	44374.5	70986.9	79471.7	44546.4	111117	13145.7	49915.4	40068.8	40002.6	44022.3	24640.4	33674.9	37949.9	16258.6	74618.5	78563.4	37536.1	55224.6
P62746	Rhob	Rho-related GTP-binding protein RhoB	153121.42	42	1	1	5.61	3061.05	1318.25	2343.52		1394.29	2066.91	3130.26	4907.72	3339.8	3052.15	3493.55	3590.47	3810.6	1739.68	14661.6	4994.15	5586.04	5413.72				2311.2	1149.75	4245.84	2955.05		4264.23	4112.65		3092.22	1898.3			4588.86	2176.92	5413.41	3911.64	3155.16	2036.29	3507.04	2317.41	1774.27
P62748	Hpcal1	Hippocalcin-like protein 1	105572.143	53	3	2	17.1				2680.58	4703.1				1779.15		1370.11	664.863	2956.82		2302.6	6390.33	3821.08	1714.09	1207.77		4145.09	4897.3	3015.53	4987.74	7237.18	4930.86	5097.09	2915.3	1353.05	1699.32			3692.38	1878.18		1812.32	1403.93		2442.11	4398.91	5766.75	2147.07
P62751	Rpl23a	Large ribosomal subunit protein uL23	2622003.7	385	9	9	44.23	54390.3	34541.8	66040	22330.5	55328.1	58882.5	94348.3	74007.3	55379.8	33472.8	28875.8	16952.9	10145.3	45806.6	52592.3	61252.2	98565.1	27363.1	14441.3	18398.8	71289.6	116033	66445.8	46124.3	59442.3	65490.5	39266.7	73913.1	30351.2	73895.1	34606.1	66650.8	29556.4	40788.8	92917.4	45832.7	37812.6	50162.9	21625.9	27875.7	51861.2	25384.4
P62754	Rps6	Small ribosomal subunit protein eS6	1619662.8	170	4	4	22.49	44134.2	15308.3	44726.5	10671.5	29016	39229	37520.6	51789.6	30028.7	16848.9	22971.1	33756.5	17374.3	27286.3	22130.6	24824	39060.1	45682.2	7563.2	26171.8	41286.6	62389.8	27457.9	25720.5	52305.1	28132.5	11226.9	33667.8	22096.1	23457.9	19338.7	44354	25517.5	32275.8	49020.1	14001.5	33445.7	52663.2	21187.1	15529.2	36060.5	18615.4
P62774	Mtpn	Myotrophin	11581.07	4	1	1	14.41																			2860.98			3042.29					2592.74
P62806	H4c1	Histone H4	28166184.6	563	11	11	64.08	120487	108954	367762	109979	333910	191626	95269.1	120988	98817.3	58084.6	150853	119476	53890.8	79146.1	176784	82387.1	105167	145715	26945.7	69888.3	230247	386762	84253.2	163570	131446	91856.9	318133	62790.6	104347	146448	70509.2	245471	95291.6	316401	206809	183751	436319	96852.5	35616	148084	132402	384821
P62814	Atp6v1b2	V-type proton ATPase subunit B, brain isoform	50755.221	20	2	2	7.05		2080.83	4703.96							1779.66		1358.91							5839.2		2399.78	986.881			1964.3			2549.14											2075.13	909.568	910.757	978.263
P62818	S100a3	Protein S100-A3	229169.73	17	2	2	27.72	14234.9											9960.73	9771.46		4230.99	8563.62				8903.88	9785.87	11913	6448.23		8902.16					4262.18												99030.3
P62821	Rab1A	Ras-related protein Rab-1A	664224.71	105	3	3	23.9	10137.9	7908.17	11867	3971.9	13406.1	8084.76	4977.32	4609.48	6669.74	7025.94	10408.4	12725.4	17595.5	22854	15604.6	19724.9	47847.2	17879.4	11492.8	11460.4	15191.2	10504.1	13622.8	18065.9	21710.8	20628.8	11045	14135	10219.8		8195.06	10781.4	11215	12030.6	14126.1	10628.7		6777.16	7673.46	23171.3	8830.78	6289.54
P62827	Ran	GTP-binding nuclear protein Ran	1425273.4	467	9	6	42.59	8847.52	8321.93	6745.17	9149.38	29909.6	15821.5	13061.6	17210.7	38557.3	14392.7	26893.3	14767.5	15989.7	23522.2	17221.8	40802.8	168363	38806.3	42106.1	19036.6	31940.3	30303.5	40910.9	40292.1	92547.7	48447	20574.8	34522.1	21351.8	18469	21356.8	20243	15607.1	21922.4	21280.4	15436	17096.5	24540.6	13231	26979.3	32709	25039.7
P62830	Rpl23	Large ribosomal subunit protein uL14	1738046.14	454	8	8	68.57	29631	21560.2	39814.1	12705.2	32827.8	44140.1	43294.1	56019.4	33225	14430	32140.2	14498.2	12122.3	32779	28778.1	40314.6	75941.3	29487.6	8115.08	23574.3	37850	87446.2	30339.2	21182.6	41898.3	21857.9	20946.6	38190	19954.2	36193.8	9959.36	47255.5	24666.2	36514.3	88131.1	26099.3	36606.7	41464.2	17783.2	24428.1	23929.6	11997.7
P62835	Rap1a	Ras-related protein Rap-1A	435243.723	152	3	3	15.22	2733.82	3688.42	2291.66	1357.22	15084.5	8905.22	5242.52	4306.89	8205.74	12899.9	10154.9	7476.97	7495.77	15013.1	12944.3	17422.1	25227.6	18128.2	6358.58	8655.82	9957.89	6655.35	21232.6	16723	13506.8	13419.1	5840.66	10122.4	3668.49	1927.21	892.553	7138.92	7259.2	7151.18	6292.95	4734.7	3257.8	9430.48	7825.47	6131.94	4808.08	6512.88
P62843	Rps15	Small ribosomal subunit protein uS19	1498223.8	179	3	3	40	27882.6	16672.3	66831.8	7402.15	27197.5	34658.4	40518.9	43182.3	22198.5	11769.2	27494.7	18058.8	9908.72	24184.9	29038.6	26872.4	65574.7	25512.5	6413.63	27473.9	30866.3	101573	27762.1	12820.3	42720.2	24308.4	28928.4	35171.9	13072.8	35701.1	10429.1	33314.8	18211.8	27056.5	53033.6	23976.6	23018.3	33498.2	20731.3	20047.7	25836.1	12324.9
P62849	Rps24	Small ribosomal subunit protein eS24	1133023.49	272	4	4	29.32	25864	14293.9	20375.3	6133.96	30190.7	22414.2	39381.7	42555.9	23066.9	10405.9	14069.4	7435.53	5023.19	18392.4	24599	32645.4	56016.1	16050.4	10163.8	12686.3	32385.9	44605.7	26329.9	12388.9	31366.7	25992.5	21024.6	38816.8	11080.5	25201.4	12005.5	20903.6	14110.7	13548	42756.8	16095.6	14788.2	24152.7	9005.68	15736.3	23587.6	13147.2
P62852	Rps25	Small ribosomal subunit protein eS25	3110357.4	282	6	6	38.4	55261.2	34022.6	178336	11806.1	63509.9	129549	101164	139899	33095.8	25106.1	37654.2	44901.9	26230.2	39495	43850.1	43419.4	97563.4	37173	14844.3	67056.4	82637.3	271397	53286.3	31855.6	89103.3	49854	53580.2	53662.6	25400.1	73233	22067.5	47484.9	24776.6	41716.2	117374	29778	29211.4	73389	64317.2	47834.4	45573.8	21149.7
P62855	Rps26	Small ribosomal subunit protein eS26	1362573.91	146	3	3	31.3	41119	15425.4	36180.9	15146.5	34021.2	36860.3	48080.3	33429.4	35574.6	11017.7	23083.5	23607.9	14207.8	19963	22190.4	27871.6	61697.9	20146.5	5016.62	19892.3	35169.6	47810.4	26714.2	17668.4	33247.6	26077.5	16994.3	42405.3	9175.24	42751.5	8068.65	32677.6	20330.5	15593.8	39478.4	23712.3	24096.3	27804	16526	25615.6	25288.1	13234
P62862	Fau	Ubiquitin-like FUBI-ribosomal protein eS30 fusion protein	238304.317	40	1	1	7.52	2503.01		7792.76		4414	10546.9	12034.7	7231.81	2075.48	1691.1	1393.89				5618.2	5358.31	22264.7			1390.13	5793.45	11914	7878.11	5139.25	4454.34	2146.78	3280.91	5041.49	446.507	7864.98		9198.31	2814.65	5702.66	16574.1	4920.51	1806.29	3308.98	2310.94		3272.06	1547.87
P62880	Gnb2	Guanine nucleotide-binding protein G(I)/G(S)/G(T) subunit beta-2	361852.31	138	5	2	19.41	5409.09	5191.49	8734.9	2785.23	4047.35	5626.84	3865.78	4375.99	4357.07	4368	9955.91	7718.34	8157.24	7367.85	7438.57	5638.75	12536	3803.29	7096.06	4914.62	6109.72	5661.85	7831.65	16324.9	7389.64	11064.2	3409.86	6949.08	5093.59	3432.7	3077.49	4410.85	6939.41	5033.24	3719.67	3997.64	14449.5	4920.23		10864.2	6757.58	8020.68
P62889	Rpl30	Large ribosomal subunit protein eL30	126358.336	31	1	1	10.43		2168.21				5860.47	3832.22	4113.33	7137.5					2815.21		5237.32	3148.58			1283.69	4913.3	3209.75	604.991	3486.4	2572.55	1634.49		7299.06			879.515	2253.09		2839.95	4986.81		4253.18	2137.38		7265.93		6200.21
P62892	Rpl39	Large ribosomal subunit protein eL39	187115.49	32	1	1	19.61	2300.62	2028.93	3585.62	1239.59		7344.71	9246.06	4839.69	6926.82		3515.69			6660.81	2477.22	5516.27	13837.1				5567.37	10557.9	6215.04	4549.4	6196.17		6226.66	3452.27		3832.39		7161.76			6120.95	3329.07	6867.85	7029.93		4633.34	2137.34
P62900	Rpl31	Large ribosomal subunit protein eL31	3039568.05	272	5	5	36.8	55889.2	42011.4	66624.3	20098.2	64923.5	57649	109910	99500.2	62359.1	32143.5	36436.6	8926.06	9121.18	54001.5	65793.7	96948.4	145180	41327.3	17593.6	12944.3	101011	132823	61983.7	47414.6	62578	65981	43690.9	82145	33035.6	67490.8	34332.4	76887.5	39609.4	51130.2	118487	59894.4	46746.9	65205.9	7924.91	39570.7	47284.2	33556.1
P62908	Rps3	Small ribosomal subunit protein uS3	775876.46	370	10	10	44.03	12964.5	5970.31	22125	5425.91	16894.6	29184.1	19898.8	33562.6	13088.4	7623.21	9687.96	4562.13	3359.08	12011	9774.97	16606.4	26183.5	16506	9196.7	8704.69	20688.5	35804.9	22226.2	8470.11	36658	17685.6	11060.6	17859	10861	21739.1	5264.83	12339.8	5400.95	12141.1	26420.9	8859.43	5165.18	16683.9	11061.1	15743.4	11645.3	11257.3
P62911	Rpl32	Large ribosomal subunit protein eL32	467608.77	152	4	4	28.89	9726.95	5790.76	10317.1	1603.52	7718.09	11602.7	6497.98	14956.4	8072.24	6935.52	5652.22	8153.11	5798.52	6458.59	5950.82	13309	11352.3	5631.53	3278.76	12916	14802.4	32310.1	9489.13	6237.46	12489.7	6960.16	6664.25	7989.91	4725.88	9158.3	5421.2	9169.31	5489.75	3505.58	15691.3	5374.42	7672.04	10762.6	5946.12	5559.41	10812.9	6522.75
P62918	Rpl8	Large ribosomal subunit protein uL2	658063.17	172	4	4	21.01	5782.7	13310.6	13662.1	7493.69	11195.7	22238.4	14257.3	13324.2	7573.8	6666.28	18477.7	14976.4	9344.47	10168.3	13153.5	9068.62	28155.3	8621.33	3516.47	13362.8	9969.04	33339.4	10602.7	7258.59	16429.1	12679.3	9889.85	15441.4	10199.9	12554.1	6860.96	18559.2	6763	10209.8	18272.6	7291.61	14952.7	20769.5	16471.3	8372.62	14732.6	6172.59
P62960	Ybx1	Y-box-binding protein 1	262097.34	62	2	2	15.22	10812.1	7304.51		2085.55	6738.5	8283.47	10678.9	10819.7	7341.89	896.511	3329.93	486.129		3454.22	6789.08	8040.34	11265.1		1469.83	5460.64	7719.57	4066.3	8244.2	6389.38	5429.52	3805.93	6367.83	6956.99	3840.06	11772.8	5488.55	2081.39	1510.79	2149.16	10106	3485.67		2958.49		6939.49	2635.18	2057.98
P62962	Pfn1	Profilin-1	1243998.94	377	8	8	71.43	7833.28	14153.3	14975.5	21297.5	10161.3	11121	4788.21	6011.28	24223	38271.2	18405.7	18176.3	25122.6	9819.92	39061.4	13230.9	27841.7	16141.1	75285.5	17970.2	10840.2	38696.2	9653.82	40191.4	28079	50415.4	37896.2	30185.2	32959.5	4094.61	20962.3	25340.8	25266.4	22351.7	7753.4	19919.3	19486.9	9468.62	49893.9	29606.1	19626.8	36743.3
P62983	Rps27a	Ubiquitin-ribosomal protein eS31 fusion protein	51351401	224	6	1	42.31	1111930	783609	1122780	424550	1046430	1037790	1175310	1064570	1086330	841022	1046170	1123010	924708	1258630	855481	1125240	1337520	1205550	348635	1113630	1222720	992299	1118080	1071000	921519	1080510	909641	1040960	521518	1030110	622879	1151610	948949	877023	1044740	1153870	1202560	1274800	650099	999807	1157780	798020
P62996	Tra2b	Transformer-2 protein homolog beta	235665.47	49	3	3	16.67	17215.9	6031.18	9557.7	7409.12		18626.6		7719.79			10509.1	4288.92	8474.88		5524.61		4403.96	5991.29	11670.2	8236.99		7247.77	4439.17		4096.68			7339.3		2889.67	10730.4		6912.04		11079.4					11113.9	3111.02
P63001	Rac1	Ras-related C3 botulinum toxin substrate 1	5813998.4	455	8	3	43.75	62323.2	45524.3	132941	31496.2	115535	96337.4	101509	81545.7	124624	121124	135310	107605	123913	133861	124248	170313	205263	164932	50855.8	86139.6	185799	159357	196852	196182	154170	204940	121069	122875	50717	106677	58391.6	114631	69846	74947.9	85848.9	76280.4	66402.4	113528	71986.9	107561	109253	102694
P63017	Hspa8	Heat shock cognate 71 kDa protein	6454308.2	870	21	14	42.57	102147	173308	125717	119528	105514	166509	64466.3	68252.1	153728	167870	92151.7	67550.7	116099	96628	127481	74384.7	124426	87694.6	279678	120102	74079	179593	84115.5	137903	113836	152087	196130	129474	163015	59488.7	107066	95592	138806	105566	106391	109015	89051.7	75632	187515	218557	120655	210244
P63038	Hspd1	60 kDa heat shock protein, mitochondrial	1322909.5	378	23	23	50.26		15294.9	14215.6	15279.7	17992.2	21899	20318.9	13152.8	23815.5	22496.7	19167.3	21977.2	40471.1	32065.7	23278.8	21111.1	15406.2	24640	35945.9	20805.2	31747.8	173160	31192.2	122701	17478.6		23165.8	17552	14992.2	18031.5	8368.96	36438	18940.1	10389.4	16549.7	11285.2	17579.8	32643.8	8702.14	45545.9	24708	19401.5
P63056	Olfm3	Noelin-3	147231.32	71	4	4	9.41	2969.17		2560.67		5929.15	7421.56	6397.35	2724.68	5180.2	6599.56	3702.15	7673.49	6339.33	4019.17	1309.19	6278.62		7494.1		1072.16	3324.6			3102.95		4277.75			1983.41		2568.06		1937.62		4029.79	2874.65	3973.7	2858.45	3828.86	4165.85	4263.96	4257.23
P63089	Ptn	Pleiotrophin	505249.94	196	4	4	33.33	13286.8	8514.18	5990.73	2019.69	9135.37	11334.1	12559	6169.55	10667	5815.91	10026	14175.1	17616.2	19668.2	7139.63	12383.8	10770.7	9523.55	5629.04	11806.5	9668	7301.79	13133.5	10595.3	10080.1	14244.5	9249.68	14232	6447.99	12168.3	4543.95	12977.4	8128.69	9730.43	8578.19	10660.6	12829.3	10076.6	6295.73	10555.7	16912.5	6170.11
P63101	Ywhaz	14-3-3 protein zeta/delta	1640461.6	324	8	5	39.18	19051	21003.1	40813.1	27689.2	13361.5	52026.8	13360.3	12129.4	33221.2	38834.8	12803.5	19048.2	18263.7	13786.6	34425	16481.9	38395.5	22371.7	83090.8	28887.1	16426.1	39535.9	14801	35535.3	34887.8	44087.9	48173.3	41281.7	37674.1	20199	22687.6	34727.5	24678.6	33990.8	67563.4	29123.8	25594.6	22160.2	54199.4	43945.6	21033.6	40095.6
P63158	Hmgb1	High mobility group protein B1	6659140.6	1180	15	14	47.44	92202.5	56784.1	158965	54567.2	150126	156782	127408	96997.8	132085	61570.1	129282	41736.1	60911.2	153965	104963	162555	242464	121359	26940.1	122348	186683	350854	145753	166229	162792	105606	32019.8	214297	78104.6	212035	17519.5	138355	120564	161065	130863	102690	219919	161381	103578	152742	140932	54948.3
P63242	Eif5a	Eukaryotic translation initiation factor 5A-1	773532.93	309	6	3	47.4	4613.68	3432.28	10587.8	4394.11	20296.4	6644.97	12198.8	4618.46	21486.6	7616.29	19483.3	9154.95	7338.69	15480.8	13810.7	18044.3	33370.8	14553.8	14752.2	4155.78	16034.9	21000	16312.2	33636.6	32515.3	37768.4	16689.5	18879.4	8498.31	11001.5	7999.53	23787.2	16399.7	16628.8	12568.9	15267.2	15376.7	16711.3	11053	14640.9	13415.7	7620.65
P63254	Crip1	Cysteine-rich protein 1	2762864	222	5	5	59.74	33871.7	18589.7	82809.8	10529.9	36121.5	39930	22264.8	23185.4	43596.8	34263.2	70794.8	155320	62284.7	28318.3	19157.5	54466.6	38175.1	48633.4	16684.1	155598	48390.1	67414.5	28749.9	72048.7	118623	38479.3	33847	58815.1	39418.9	125711	25251.6	52454.8	54204.5	51654.4	36799.3	50202.6	56111.6	66886.4	180983	56506.5	27884.7	21975.1
P63260	Actg1	Actin, cytoplasmic 2	20942965.7	1518	22	0	72	312113	509124	451499	380505	212731	350612	90716.7	117156	504211	581452	169396	177751	249854	139386	465296	156316	419449	276218	1299250	363491	204748	638350	149383	632023	460805	617967	668274	538439	613788	153180	415872	329421	437229	418259	161724	397940	281625	226621	663144	595274	354129	450011
P63276	Rps17	Small ribosomal subunit protein eS17	1628224.74	372	8	8	57.04	25596.6	18324	20852.2	7444.85	41044	44240.9	36429.5	42291.8	38082.2	14941.1	27035	13067.9	15663.5	29687.2	23440.4	31442.3	96143.1	30924.2	7316.69	23708.4	39531.6	77591.3	37740.6	25133.5	51548.3	25374.4	22447.9	43765.4	20829.8	26027.6	10554.3	40937.4	21750.7	32053.5	58934.4	23149.4	28113.4	34477.2	18863.3	31097.1	32863.1	18347.4
P63325	Rps10	Small ribosomal subunit protein eS10	3650653.1	288	5	5	37.58	65511.4	45487.2	137428	16040.9	70379.4	103374	116895	129161	60843.3	27578.8	55418.7	42365	28480.4	51485.6	76277.9	73825.8	167993	60672.6	15887.9	50411.4	107157	214492	74188	40380.4	96990.8	59593	58469	77779.8	35478.7	94408.1	24648.3	67806.5	38630.5	50094.8	137505	40248.4	47012.1	78225.6	41682.2	55469.2	58728.4	26361.3
P67778	Phb1	Prohibitin 1	71119.224	16	5	5	22.79						903.904						1116.04						1549.59				1862.33													1669.29			1712.54				25231.5
P67984	Rpl22	Large ribosomal subunit protein eL22	2174106.83	145	3	3	39.06	34625.9	18250.6	16187	8293.84	47227.5	44369.6	33504.9	60258	50798.8	14096.9	29753.6	11065.2	15725.8	40775.2	21337.9	48264.1	90662.3	36192.3	9809.99	26150.9	69055.2	110862	53547.7	43787.5	81589.3	32233	23000.9	59902.1	22652.1	29384	17609.3	68017	37796.5	54931.5	86237.8	44164.1	61885.3	58030.8	22912.7	43596.1	43183.6	19222.5
P68040	Rack1	Small ribosomal subunit protein RACK1	119513.17	15	1	1	3.47			6451.24			18672.1	6180.34			9096.54							6172.45			5451.28				5599.19					2214.95	5600.8						7000.15			2413.62	5550.41
P68181	Prkacb	cAMP-dependent protein kinase catalytic subunit beta	31661.728	20	1	1	3.42						753.157		622.786		1803.25	716.829		1202.91		1663.4	2178.03	3103.05			830.735	3437.87	3069.94	542.581	3594.14	2549.04		214.121	760.704		261.527	1425.01				648.768
P68254	Ywhaq	14-3-3 protein theta	156959.83	64	2	2	9.8	1245.83		4066.87	1710.06		4617.38	2939.19	2105.29	3352.01	1330.51	4616.9	2634.16	3855.82				4327.05	644.292	6972.04	2246.07	1789.46	3835.53	3169.75	6808.28	3121.48	2979.74	1826.91	3359.46	2178.5	6002.97	2026.82	4784.67	1804.28		6298.77	6719.71	3504.73	897.418	3427.25	5989.35		3247.47
P68368	Tuba4a	Tubulin alpha-4A chain	3792466.2	1183	19	3	55.8	12998.4	14361.2	25475.6	28636.1	61300.8	42683.4	44140.1	19935.1	73965.8	99567.5	90176.8	106002	132589	86803.5	92696.6	80972.7	94225.4	178567	89179.1	95694.8	79368.9	65903.5	63822.6	150495	161057	140401	76173.8	117404	41755.9	40218.4	31758	110391	77994.1	47296.2	60924.1	58797.4	66911.7	82156	83895.9	69753.3	69164.9	49953.3
P68369	Tuba1a	Tubulin alpha-1A chain	1304593.01	324	5	0	13.53	6432.34	7154.3	8280.28	11064	26262.6	20308.3	12960.7	7881.04	22679.9	30220.7	31572.9	34544.9	50019.2	30535.5	28164.3	27791.8	28092.3	38222.5	37248.1	23763.4	23788.1	32239.3	19332.8	48797	60248.8	46867.2	28373.1	28902.3	15197.8	13830.8	8501.75	30059	26007.2	14301.8	66849.1	14496.2	21150.7	27291.9	27777.8	23136.9	21670.8	18888.2
P68372	Tubb4b	Tubulin beta-4B chain	1145699.66	812	17	1	52.58	8509.59	8491.05	12343.4	11029	18415.4	22703.2	12736.8	9573.12	17118.3	25030.8	20946	25490.4	32073.7	17916.7	25628.5	26581.7	26532.4	39615.8	31136.9	19906.1	20147.8	31648.4	18257.6	43568.7	38175	33408.4	22203.3	24078.4	12055.3	13224.7	10684.7	29733.9	22516.5	15687.2	43588.9	17988.4	15890.7	17990.9	23717.7	18717.4	19597.8	20136.9
P68404	Prkcb	Protein kinase C beta type	290051.75	136	4	1	6.26			3739.16	5438.21	2967.11	2569.32	3473.19		3122.07	6495.91	9481.15	8045.79	8044.84	6581.3	6597.77	8149.57	8438.23	5884.92	2539.4	3961.1	6775.56	4690.11	5702.87	12473	7497.26	12672	9468.16	7669.26	4526.07	4041.3	2913.52	7260.74	6848.53	2554.82	3275.67	4289.38	6200.18	6974.07	6040.22	5991.01	5740.52	7720.12
P68510	Ywhah	14-3-3 protein eta	55344.252	25	1	1	5.69		1309	809.504							992.81					1451.69		1175.8	1018.69	6181.01	2574.86	1905.7			610.651	3947.1	2551.88	4549.02		1227.72			1588.68	2111.24			2351.62			4481.78	2124.7		3090.05
P70122	Sbds	Ribosome maturation protein SBDS	406168.07	104	4	4	18			5254.74	2884.1	13635.4	3142.73	5665.04	4234.89		5626.15	15422.1	8732.1	8408.47	6156.82	8207.18	14264.5	12322.2	10009.3	1694.24	14816.3	10838.9	12561.8	7944.43	17727.6	20400.3	10115.8	8892.27	16312.9	4972.97	7103.91	5755.72	7619.39	13031.4	10359.7	14131.7	5770.21		10314.7	3637.26	1779.68	4114.05	7760.01
P70124	Serpinb5	Serpin B5	101793.43	24	3	3	7.47			1219.03			18585.9				3931.32		1920.72							4316.79	2799.46		1306.47			1049.02			3487.82							2443.22					816.7		12861.3
P70168	Kpnb1	Importin subunit beta-1	71741.693	48	5	5	8.11	2002.08		1238.87		2706.22		1406.94	880.447	490.584		996.353	3258.98			3412.35		3743.73	2117.68	5213.62		183.088	1049.91	1856.08	4184.67		4273.81	4720.75		3405.92		322.489	1596.4		2955.53		890.934		2198.19	1816.43		760.358	1288.63
P70182	Pip5k1a	Phosphatidylinositol 4-phosphate 5-kinase type-1 alpha	17173.907	11	1	1	1.83					2537.74						672.167				305.74	1034.77	1953.74								1281.41	2028.72											992.873	3916.62		1532.24
P70194	Clec4f	C-type lectin domain family 4 member F	525426.8	388	11	11	25	6253.3	6279.72	7195.1	14050.5	9235.4	8124.97	4125.49	2279.86	10893.7	6111.31	4274.62	9776.3	5383.21	8879.85	7545.81	5461.1	6314.42	7889.72	26954.5	5468.17	15268.2	9347.17	8819.64	8737.37	22408.6	13594.6	12431.3	15005.3	15251.7	4335.97	12573.4	8703.6	7512.27	13902.6	6598	12761	10784.2	6755.02	8198.8	7136.64	12589.4	22866
P70195	Psmb7	Proteasome subunit beta type-7	223718.34	47	2	2	7.22		14963.5	5127.63	4045.62		4403.81			10533.8	4310.09					1594.79				13221.7	10785.8					6764.31	6218.21	12351.9	5172.41	16037.6	1173.51	14990.7		6002.54	7294.9					13847.1	6348.47	8019.18	6839.6
P70248	Myo1f	Unconventional myosin-If	66895.194	40	5	5	5.19	2318.57					2342.38	2268.01		2185.51												301.924			4308.02	1401.95	1156.78		1854.72	1277.86	3714.68			2613.1			4408.5		4031.18	1072.99
P70269	Ctse	Cathepsin E	879162.02	154	4	4	9.57	17146.5	25837.7	19954.1	21428.1	16101.6	13177.5		3406.21	26177.5	32708.5	15730.8	4815.29	8395.07	7704.1	35088.4	9198.32	20404.2	11180.5	53923.4	18029.2	15354.1	14484.6	6321.29	12801.3	8556.88	14754.6	20907.8	22154.3	24584.1	6700.48	20428.6	7202.27	26772.3	16079.7	12320.3	21115.9	17061.8	10066.1	28419.5	16185.3	13528.4	35603.6
P70274	Selenop	Selenoprotein P	18938973	995	13	13	36.32	259933	296073	381811	215704	595845	205860	368421	139199	510822	531333	151856	255190	239446	485924	205465	309177	265481	484418	197921	221642	472316	140545	339601	333481	818917	720617	646323	536097	408294	607100	690842	300596	390091	300170	271550	300340	491748	329147	284031	257311	552057	350867
P70290	Mpp1	55 kDa erythrocyte membrane protein	175682.61	110	7	7	20.6	1537.14		4397.12	1865.78	2730.24			2064.98	3831.83	9776.22	4144.11	2163.11		7838.58	1228.03	4172.16	11777.2	3943.65	2026.39		4110.44	2844.95	2365.46	5213.01	4521.76	4709.59	6099.87	2999.96	1949.05	1682.89	1951.61		2226.08	3683.71	2434.25	4876.4	2648.13	4584.4	4362.64	3012.3	4142.78	8142.65
P70296	Pebp1	Phosphatidylethanolamine-binding protein 1	77629.22	32	2	2	14.44			1209.86	1455.39					2276.57	4080.16					2020.11		4289.7		17521.5	1671.17		1775.44			1405.47	2231.39	3336.9	3067.36	5262.3		5005.26			3755.28		1933.59			1900.19	2319.22		3547.9
P70315	Was	Actin nucleation-promoting factor WAS	6672661.6	992	18	18	47.31	210748	59026.9	247393	54850.6	104063	128192	97918.4	166494	144178	78522.9	205463	103475	146096	139591	122571	113134	123103	110699	38960.9	97499.2	138825	221276	110640	191287	151599	166019	115955	123877	50952	144800	58507	196658	141108	66669.4	158536	148830	96801.2	91568.4	57858.5	179306	104276	78136.1
P70362	Ufd1	Ubiquitin recognition factor in ER-associated degradation protein 1	174740.36	37	1	1	3.91	3281.63	2570.41	6032.4	1711.64	4836.8	1981.11	5971.49	1891.8	7283.12		4210.5	3691.57	1961.53	3944.89	1836.99	3352.24	11025.7	7279.19			3006.58	7346.34	3172.26	6373.58	5766.74	8778.44	5376.47	5362.49		8000.79	3503.65		3444.18	3503.9	3107.46	5168.51		5668.19	1788.72
P70375	F7	Coagulation factor VII	1517170.2	585	15	15	38.79	25100.4	48429.4	28942.5	31349.6	28661.2	24407.8	15045.5	21381	37090.7	32747	12725.4	17613.6	15841.4	22247.6	36429.5	14487	19533.2	28132.6	73389.4	33712.8	11273.8	30905	10129.4	26460	13412.4	36902.6	37813.6	33743.3	39354.8	12633.9	47628.1	22490.3	36021.7	39404.2	11403	37451.5	34637	28968.6	36965.8	34513.2	30591.4	56235.1
P70389	Igfals	Insulin-like growth factor-binding protein complex acid labile subunit	8703032.7	1611	21	21	59.87	113025	148724	145827	141770	206078	104985	132164	118068	192917	211509	155281	245349	217408	241141	203814	159602	185273	283023	366488	284804	96327.8	97422.4	108299	158788	146842	236485	225730	216781	165662	124981	209607	143648	244632	173325	88576.8	221428	194548	182966	180484	157415	178833	177394
P70428	Ext2	Exostosin-2	49040.733	20	1	1	1.53	2376.43	7513.41		2561.36						2697.21		891.664					1504.66	551.279	5306.9				1877.11	3138.52	1718.75			2191.55	1193.47		1894.5						4113.26		2191.62			1788.28
P70441	Nherf1	Na(+)/H(+) exchange regulatory cofactor NHE-RF1	10591970.4	40	1	1	2.25	281560	608549		496793	115349		27646.4	57459.9	347627	333976	22463.7	16852.9	87432.6	40861.3	283036	35711.7	233441		981181		28052.4	407100		177364	141482		413872	366598	537020	36054.4	330109	357202	341900	447467		345940	207894	135036		345760	189674	393374
P70460	Vasp	Vasodilator-stimulated phosphoprotein	370520.204	199	6	6	18.13	6219.97		10878.4	4292.59		6559.37	5447.35	7444.83	8728.39	6449.06	13869.6	8899.2	12265.3	14058.4	7503.1	6423.06	9792.13	8998.87	886.594	12818.4	9070.12	11068.4	8253.14	5292.18	9234.72	7309.63	8500.85	6661.62		8996.44		4547.73	5233.66	5077.9	7246.82	8213.07	6085.67	3494.75	5070.75	9967.92	6799.25	4507.57
P70663	Sparcl1	SPARC-like protein 1	737065.25	454	10	10	21.54	9587.19	15852.5	10394.9	17790.5	17864.6	12374.9	10656.1	6002.66	18397.3	19708.3	10053.9	17005.6	14806.3	15497.5	19590.1	18657.8	17749.4	22132.3	39551.8	14412.2	14089.7	8673.56	10020.2	13113.5	16372.6	14610.3	18737.1	12390.2	17350.4	11866.1	16185.5	12389.9	15954.5	13513.8	4373.17	11062.3	15309.6	9436	20591.7	12897.3	14820	13335.5
P70670	Naca	Nascent polypeptide-associated complex subunit alpha, muscle-specific form	408395.46	169	4	4	2.56	4984.9	3923.47	7121.83	2979.8	5635.86	7552.87	7363.05	5952.94	4649.1	5895.27	12157.9	3695.68	4829.1	7478.28	8166.43	9423.34	11615.2	5598.36	2752.64	3589.89	13252.2	12641	17117	15797.1	7522.15	9021.89	8304.26	11644.7	5621.94	6104.26	2444.18	22143.5	5357.83	6656.03	8240.3	8276.3	5664.25	9506.98	2954.9	9278.49	11257.9	2839.3
P70694	Akr1c6	Estradiol 17 beta-dehydrogenase 5	195461.363	21	2	1	4.95	1447.65		5287.54			32066.4		3606.82	965.453	4300.98						2926.61							3622.46			3851.83				1446.54				4083.79	8352.42	2539.8				2391.88		25774
P70704	Atp8a1	Phospholipid-transporting ATPase IA	9497.09	3	3	3	3.69
P80313	Cct7	T-complex protein 1 subunit eta	73262.815	46	5	5	12.68				2127.83			702.231		2366.56	2040.41	2413.53	2789.76	709.14		2646.2	3474.09		1606.29	2177.81	3221.99	1784.07	2224.22	2772.6	4074.6	3900.98	2446.63			1825.95			2026.38	2038.82						2435.01		5396.35	2409.74
P80314	Cct2	T-complex protein 1 subunit beta	40898.526	33	3	3	8.79			1790.69	1448.13		1145.99				3264.71	994.106	1014.3	555.232	759.385		439.564	1792.9	804.012						2968.31	2154.28	3009.59	1835.42				851.87	2197.19	1780.98					1201.48	975.288			1554.02
P80315	Cct4	T-complex protein 1 subunit delta	165626.721	110	4	4	9.28	2455.1		1620.65	1522.21	3251.02	3060.24	1351.35	3948.98	1635.74	3732.68	5395.4	5007.08	4566.22	3526.46	4751.07	5420.6	7388.98	4263.88	2884.67	1887.97	3041.93	1814.43	2216.01	7148.52	3167.01	5033.8	3504.63	3439.9	1408.63		1844.2	3872.61	4298.7	831.701	2008.26	2740.56	2685.56	3875.79				3004.78
P80317	Cct6a	T-complex protein 1 subunit zeta	117861.364	70	5	4	12.05	1846.68			1898.97	2237.94	3506.28		2115.99	1279.5	4294.9	3412.89	1971.21	6202.28		7366.93	6203.81	5044.82	3649.37	1563.6		2106.71	4950.49	1336.69	7179.18	2266.12	4100.5	2386.88	3205.98	3833.54			3261.9		3076.13		2433.68	3462.08	1222	424.214	2267.39		1143.15
P80318	Cct3	T-complex protein 1 subunit gamma	85153.073	60	4	4	8.07	3465.37		2395.6	1290.45	2037.97	3061.02			5192.73	1495.23	1357.48	3917.96				1481.12			2392.38		2060.6	3093.67	2385.01	2539.24	2303.67	2769.35	2692.77	1593.73	2573.9		1482.35	2252.83	2621.21		1408.5		1363.08		865.373	2303.75
P82198	Tgfbi	Transforming growth factor-beta-induced protein ig-h3	930705.74	537	15	15	32.06	17889.5	21505.7	20698.8	23463	23586.3	16012.5	7109.36	9653.69	16909.6	20252.6	8958.89	11342.4	15242.9	14435.3	20454.7	16863.2	17178.1	25221	36602.8	25323.2	9902.13	22038.4	9045.71	16040.3	13115.2	19843.1	18029.9	12769.9	21826.1	12825.3	15304.4	12683.4	19037.9	15633.1	14230.1	16811.3	20507.4	18293.6	19122.6	23036	26410.9	27876.4
P83510	Tnik	Traf2 and NCK-interacting protein kinase	447121.31	218	10	4	7.94	2588.96	2410.75	7159.73	1079.01	10438.5	5655.36	6113.21	2449.48	8546.24	8102.13	7398.36	10359.8	15252.4	8024.99	7715.23	13667.9	15550.7	11323	2400.11	6968.87	12423.3	6908.08	16687.4	25527.2	14073.7	25205	12211.3	15716	2112.6	5174.46	5131.85	9008.21	5693.29	4933.46	10075.9	5148.44	5315.9	11175.9	4968.36	10842.5	9427.57	3006.3
P83882	Rpl36a	Large ribosomal subunit protein eL42	240365.73	31	1	1	7.55			16290		8767.99	7555.15	12424.6	4292.03					1173.74	6498.46		9709.25	13475.9	7187.83			8604.3		6334.77	1596.82			6885.32		2767.49	7701.55	2714.72	10073.3		7448.41	9153.45	4928.81	6674.03			5226.65
P84084	Arf5	ADP-ribosylation factor 5	439317.49	116	5	3	36.67		5708.85	4567.86	6048.61	10259.3	2296.75	2985.17	4782.23	10740.2	4180.59	7947.58	17554.7	22787.8	11474.1	13824.5	7215.57	14159.3	4532.18	5914.96	9345.92	11719.8	12316.9	10473.2	17360.7	9589.22	13160	6108.19	11128.8	6749.55			4751.46	12663.6	3639.56	4570.77	4056.72	7604.91	15939.1	4336.75	13308.4	18850.6	7331.96
P84091	Ap2m1	AP-2 complex subunit mu	203356.594	76	3	3	8.51			2650.05	296.164	4024.24	3327.74	3450.65	1236.76	2720.48	2196.97	3152.87		2004.15		5130.06	4052.56	7440.76	3013.69	3917.06	3295.5	4426.24	7472.77	6499.13	8094.89	5847.74	6099.42	4789.01	6766.54		2378.99		5419.61		2841.25	5093.22	1779.1	3325.08	6323.59	2249.53	8661.69	4340.67	6441.94
P84096	Rhog	Rho-related GTP-binding protein RhoG	365931.41	120	4	4	16.23	1756.09	3617.44	5195.13	2847.35	8564.64	5958.55	4379.38	6099.24	6908.45	4174.81	8430.34	8258.32	10762.9	8947.54	5977.34	10609.9	20321.5	8676.9	4517.48	5716.31	11091.6	7867.9	7750.65	10998.6	14354.6	12126.5	5480.63	6967.24	3115.39	7420.65	3442.6	5418.85	7831.89	9791.73	7935.85	7084.79	7065.27	4454.5	7791.8	6446.94	7188.96	5645.99
P84104	Srsf3	Serine/arginine-rich splicing factor 3	706538.94	79	2	2	12.8	11012.1	2564.84	15031	2603.81	6086.06	17079.1	3544.72	15929.7	8398.67	11106.1	14927.1	22723.2	18262.5	19812.3	6121.16	10070.5	19304.9	24158.1		54853.4	19514.8	18742.1	6393.47	19113.5	12751.3	4741.79	6305.79	8884		18309.1		18292.4	12863	20463.3	12524.2	9010.12	12557.5	25587.1	28517.4	23573	4691.47	11425.1
P84444	Ccl21a	C-C motif chemokine 21a	2000818.95	293	5	2	36.09	46305	31418.8	62696.5	19281.4	49148.6	62242.8	43136.3	45525.2	35011.8	27730	42255.3	23554.2	28038.5	22551.4	21077	16288.4	27140.3	24323.5	5464.15	26676.4	28062.5	103633	47003.5	36774.3	61375.4	27869.9	34113.9	22869.9	19564.4	71274.2	23512.5	62686.3	38747.1	44766.2	41412.4	48290.1	56923.1	49387.2	18495.9	36861.4	53117.9	13056.1
P84750	---	Ig kappa chain V region Mem5 (Fragment)	3511626.8	51	1	1	5.79	107007	117017	62520.8	194225	15651.8	67758.3	18834.2	43800.3	184972	40959.6	53585.7	42445.1	57943.1	26076.9	99474.8	30683.7	39752.4	26654.3	133610	78419	18104.6	52491.9	16425.9	28840.4	55181.2	36249.8	53985	117965	118341	30950.7	51952.3	49288.6	64678	116588	32062.8	41669.7	113805	31258.5	268379	114754	36631.5	30321.7
P86792	Ccl21b	C-C motif chemokine 21b	425186.03	46	1	0	13.53	15303.4	5740.86	7884.89		8111.57	12446.4	12480.5	11466.6	10879.1		7512.05	5720.37	4190.42	8137.38		3346.83	1771.9	6788.22		3330.97	10673.1	17936	8635.3	16305.4	13295.9	4843.83	5032.97	2858.72	3488.73	17237.6	4133.29	17287.2	9436.9	9483.8	11640.6	4400.5	7095.16	17213.4	7176.2	11402.3	18006.6	2149.79
P97290	Serping1	Plasma protease C1 inhibitor	11296763.4	1469	20	20	43.06	156282	289033	219652	423737	210043	220463	233951	92673.4	229058	194112	130137	151165	209141	155172	300561	230283	200831	224497	298521	249089	180692	279964	172146	229496	271276	234159	224436	264895	175863	149129	218711	182749	259121	294402	100790	278320	251196	186654	195784	253127	305017	240976
P97298	Serpinf1	Pigment epithelium-derived factor	3869648.9	1174	20	20	59.47	76183.7	79257.1	79741.8	92140.3	112856	58287.6	85705.8	50741.9	92603.6	114259	61899.2	32451.5	42669.5	82429	81950.9	74319.3	72510.2	74137.7	62396.3	63405.8	67493.8	36416.8	69961.4	76250.5	87743.7	112817	91127.2	70741.1	66070.2	60996.5	110990	60537.2	84471.5	49272.3	46035.4	77099.1	84768.4	52219.2	90983.6	88753.6	122248	120649
P97299	Sfrp2	Secreted frizzled-related protein 2	26519371	75	2	2	8.81	435667	537076	635116	314749	712102	431167	518366	333332	454242	390890	526629	695398	1037430	792020		604963	646314	557642	361462		535428	383992	813371	648725	583439	401578	563728	695530	406474	443228	607079	686386	501218	361915	672412	626509	629624		490447	438633	695846	315452
P97300	Nptn	Neuroplastin	66783.918	20	1	1	2.52		2073.9		4626.63		2735.88				2491.91					4129.52		4488.5		6590.78	1821.7						4906.01	749.098	4605.91	2462.2		1583.27		2955.88			2849.43	1057.99		6569.95			3683.25
P97315	Csrp1	Cysteine and glycine-rich protein 1	1945778.1	368	10	10	64.25	16422.4	13934.4	111898	10808.8	32837.3	26275.5	33444.5	23280.3	30367.3	47801.6	48723	39685	43734	32060.3	47105.3	34118.7	44127.5	40073.1	44014	33169.5	37453.2	47164.4	50101.4	68259	68778	62225.4	40609	42951.9	19435.3	105388	16621.7	50718.8	34458	24629.1	29020.5	28855.6	27323.8	31870.7	33864.2	29299.4	30126.9	22827.4
P97321	Fap	Prolyl endopeptidase FAP	359157.34	286	11	11	17.61	5849.23	6172.49	7042.7	6046.84	5501.59	4546.54	4064.76		11556.4	15231.9	6515.91	5580.91	2336.26	4060.8	4689.43	6385.98	9774.24	10304.9	11931	7773.34	5285.77		3211.14	5859.42	8795.32	10690	12411.7	8801.81	12796	5488.74	11461.3	7235.45	10452.3	4953.75	5228.17	8726.59	6162.49	3118.86	10913.9	6812.79	3994.55	7116.96
P97333	Nrp1	Neuropilin-1	350174.9	332	13	13	20.37	6896.26	5995.94	7066.21	8352.18	8881.16	6327.72	6892.1	3971.49	6329.07	7501.01	3396.05	4808.97	5038.34	6882.65	6612.24	4185.27	8147.15	4797.94	17739.8	9522.6	5022.21	4211.29	4496.42	6283.16	7191.66	7941.28	10445.8	8624.47	8691.12	5525.61	8458.04	4835.2	10628.9	6214.97	3933.77	8380.96	4614.92	2609.13	8238.31	6904.77	4981.83	10799.7
P97350	Pkp1	Plakophilin-1	808979.59	221	12	12	21.29	23969.9		5711.16	20175.2	21084.5	59370.8	24895.2	25855.3	22730.4	50617.1	14094.5	16036.1	3892.71	8659.83		18006.4	13250.3	15445.8	14041.8	30778.3		31468.8	9694.13	37229.9	18635	11004.5	11055.3	13229.2		8708.49	10872.9		10606.3	12543.5	15957.4	8608.06	20165.5		7724.76	15468.5		44910.5
P97351	Rps3a	Small ribosomal subunit protein eS1	7499619	709	13	13	52.65	129531	96065.9	131173	54049.4	168158	170923	172174	232606	160484	75711.9	122505	82585.8	57152.3	145913	142617	174181	331908	104579	49137.6	103107	157969	329035	184342	93831.2	151257	174036	85562.9	203427	81783.4	135085	70974.4	215285	100978	130146	272566	129335	143979	212447	87230.9	102864	140928	89930.8
P97361	Bpifa1	BPI fold-containing family A member 1	409036.109	171	4	4	20.14	13074.5	2597.65	814.449	4654.29	11054	11724.1	27176.2	5319.47	5607.62		9719.15	6147.63	5387.07	3108.47	4792.75	4828.75	17214.6	6998.74			4992.81	5902.34	1455.26	7243.92	2151.35	5322.89	4930.09	5855.36		5293.92	1159.14	21797.1	10388.7	21753.4	5843.36	5797.44	14806	17106.3	6884.11	15554.4	11697.4
P97371	Psme1	Proteasome activator complex subunit 1	596498.49	216	8	8	36.14	6383.78	8852.03	6402.96	8975.39	11022.6	12207.9	6333.78	6857.4	11608	9722.87	8484.96	19073.3	15929.1	14479.6	11840	11163.8	18320	31108.2	22550	15840	16350.8	20541.3	11122.1	20551.7	12353	9315.23	9869.08	7568.52	10790.3	5457.38	6018.88	6869.52	4881.72	5063.15	3860.54	5692.74	11824.4	12412.5	9630.82	8865.23	14436.6	5824.68
P97372	Psme2	Proteasome activator complex subunit 2	312680.89	186	6	6	35.15	3101.57	2483.64	5684.32	2613.19	5088.18	7544.16	4327.19	3879.23	5956.82	4580.81	5973.46	7311.21	7977.15	2737.21	3223.22	4487.88	9644.73	14374.1	11099.7	4346.64	7528.54	8003.23	7039.9	9829.82	4964.37	5650.12	7186.46	5119.51	4318.23	4689.19	2570.23	5316.52	4168.49	2994.57	3239.36	5902.28	7612.61	7092.91	3996.43	6094.52	9498.44	4150.66
P97376	Frg1	Protein FRG1	287024.03	53	2	2	9.69	17686	1659.17	10085.7	2640.99	6359.01	13461	16907		14414.3	14045.4	7419.48			4076.19		6444.96		6657.86	5377.13		6129.38	13049.2		4467.24	5312.92	4000.69	3628.57	5020.13		10250.9		5039.25	5260.03		7791.75		12369.8	4425.64		7200.63	5758.33	6655.17
P97379	G3bp2	Ras GTPase-activating protein-binding protein 2	189610.078	121	7	7	21.16	7106.69	3316.68	4631.63	2383.01	2567.03	4722.06	2821.35	7660.93	2789.75	2299.12	8186.8	675.841	2925.57	3738.39	5696.29		4692.45	4929.83	2276.93	3386.89	5161.65	9240.01	4376.68	3164.65	1633.42	2310.83	4369.96		2617.04	4459.62	760.837	4848.15	1625.55	4153.04	7722.34	3393.76	3927.75	2165.3		7034.14	2596.24	5335.6
P97384	Anxa11	Annexin A11	108661.148	16	4	4	7.75						1516.2											14914.7					16045.6		5520.9											1323.51
P97386	Lig3	DNA ligase 3	4303456.4	97	2	2	1.87	91897.3	68434.2	82829	55632.2	73346.1	64182.9	142077	91603.8	84059.7	72799.2	82224.5	128431	88772.2	87166	59954.6	88246.2	100918	84554.1	10352.4	93311.4	94150.4	78578.6	67481.1	88211.3	77519.7	108924	98462.4	109312	45609.3	61891.6	50522.2	73513.2	89999.5	99314.7	64706.6	103550	116038	63148	95673.7	98694.9	120719	51426
P97399	Dspp	Dentin sialophosphoprotein	39857.894	19	2	2	4.5				1237.99											1062.66				6893.64	2517.15							1652.98	3093.86	2599.13		2264.97		4832.75						1729.29		737.775	1928.73
P97401	Frzb	Secreted frizzled-related protein 3	740186.503	162	4	4	11.15	22222	19247.3	14190.9	3544.37	21914.4	24563.3	20172.2	25428.1	15549.3	6905.62	14230.1		5697.46	9814.15	8060.46	16025.8	14194.3	13632.5	1132.02	669.963	6127.8	30789.3	22857.9	17340.2	15416.2	10542.9	14480.6	14053.4	9072.51	29690.9	7245.41	6797.55	5897.72	18067.6	15895.4	9438.63	19878.2	23371.8	4216.73	24240.2	17351.6	10349.2
P97411	Ica1	Islet cell autoantigen 1	2282092.76	51	1	0	1.67	55779.6	33147.5	38139.6	16035.2	55572.5	39926	44719	45979.2	49902.9	29288.3	39715.3	50067.6	51981.4	72752.4	51854.7	69962.9	51243.1	49398.2	7860.66	51513.5	55592.3	44327.3	43630.7	55159	30206.7	49628.5	43749.6	49885.2	19270	30413.1	22918.6	45530.4	53747.3	41701.1	35319.2	53494	78850.5	48857.6	24361.5	50389.3	50537.3	34466.9
P97430	Slpi	Antileukoproteinase	1057342450	862	10	10	52.67	19991200	12500900	19106200	5913170	29408000	25529500	31639000	23438500	21332400	13691800	22737500	21078400	21682300	24754100	17228900	26982300	23050200	22908700	4330270	27859400	14993300	23291300	24880400	20684500	15748800	18730100	17864600	16562400	9811610	25384600	10434400	34027800	16710100	16010300	20989000	25974600	30647700	28117000	11461300	23450300	25160300	13286200
P97447	Fhl1	Four and a half LIM domains protein 1	1135706.29	528	13	13	48.21	7338.6	9850.03	154462	2767	13433.8	6902.58	12792.2	10880.5	11164.3	13862	24474	40257.4	24767.8	16439.7	14312.9	14417.7	18638	19992.2	6928.86	24424.9	25888.1	27402.2	16151.7	28365.3	33344.2	23441.6	18567.4	17385.9	6215.06	139053	6734.8	27904.1	15265.1	9565.81	13629.1	14152.7	12360	12874.4	29086.3	13302.1	19476.4	8877.85
P97457	Myl11	Myosin regulatory light chain 11	43445.31	12	1	1	5.92												3010.16				2573.29			4759.49	4171.98		5262.67	1512.09				2465.07		4858.02	1420.13					3045.63
P97461	Rps5	Small ribosomal subunit protein uS7	691857.84	194	6	6	30.88	8303.7	7754.41	18758.5	2704.03	7027.14	27522	19363.7	19626.7	11612.3	8642.85	13915	8825.01	12860.7	12537.9	12791.8	16584	21413.7	14453.8	5264.79	9518.2	13771.1	25866	17023.9	6702.76	20860.8	9650.74	15515	15672	9706.85	16503	10359	9491.09	6479.68	11373.7	19030.5	9389.59	9701.4	15751.3	11003.9	17669.3	15207.4	18503
P97797	Sirpa	Tyrosine-protein phosphatase non-receptor type substrate 1	67197.017	18	2	2	4.09				5339.81					3499.73										12501.8			769.857		6088.36			5751.33		5788.82		6052.57			3329.12					4782.48			4964.05
P97807	Fh	Fumarate hydratase, mitochondrial	40768.501	18	1	1	2.37			482.042	1710.85						3597.38					2553.1			1279.6	9294.64	3489.77		1907.09		1433.91	254.448	1548.74			3328.19				405.614	2149.34					2201.85			3104.38
P97812	Ihh	Indian hedgehog protein	195517.197	126	4	4	20.92	2676.31	2174.17	2336.91	4441.21	3075.52	2124.18	5437.23	4573.53	4183.67	3863.59	1946.48	7877.89	5428.51	4870.73	3246.59	4696.06	7401.4	4293.77	2662.98	5117.23	8317.06		2034.22	2944.75	3693.29	7284.27	1647.4	2154.35	1313.21	3242.19	4737.31	2697.29	3923.59	3967.22	7348.17	6685.96	3185.96	1660.3	962.647	1696.05	1133.11	5408.89
P97855	G3bp1	Ras GTPase-activating protein-binding protein 1	715975.87	496	11	10	33.55	24863.4	11165.1	19623.8	3271.03	12360.9	27018.5	17491.5	29172.6	14205	5216.86	14617.1	8492.85	4521.11	12598.6	12777.8	9944.3	19533.7	9993.14	3486	7727.56	11459.6	41437.2	11019.3	9113.89	12990.6	9589.5	6515.3	10632.2	4601.66	16774.2	2931.09	17982.7	7781.87	13187.1	42118.9	8945.99	13915.6	12759.2	5928.59	16115.4	10704.8	6072.02
P97861	Krt86	Keratin, type II cuticular Hb6	769210.81	23	8	0	21.19						4311.14		18514.1	1993.79									3097.88					13626.7	1651.26											2087.1							284431
P97873	Loxl1	Lysyl oxidase homolog 1	2173229.3	649	15	15	33.94	56723.5	43968.6	53576.6	58064.5	67484.9	45809.3	36042	45461.2	40913.9	29938.5	72737.4	35387.9	30247.4	41357.9	26119.6	28841.6	24349.9	30409.1	38809.5	37773.8	24991.6	43524.5	33988.6	27248.6	49916.4	43470.3	40594.1	33652.5	41808.9	107305	35911.7	44898.2	37336.4	28235.3	50654.8	44107.6	47810.1	30881	29964.9	48051.6	46781.4	41803.6
P97927	Lama4	Laminin subunit alpha-4	163661.014	64	2	2	1.54	6073.21	1131.76	4708.98	497.099	7721.91	4240.82	4331.56	3718.98	3683.11		6040.59			5089.58	3250.78	3675.73		3027.6		652.685	2402.96	6346.21	5041.88	4669.28	6426.13	3311.28	4352.66			7821.91		6008.05	3303.64	2763.92	4177.21	3902.75	6351.16	4380.65		3731.26	3809.02	1745.39
P98063	Bmp1	Bone morphogenetic protein 1	58376.929	27	1	1	1.11		4557.81	2206.27	533.328	875.088	834.918				3773.72	2028.93						1771.59	2858.85		1523.83	903.667	727.374			5589.41	2874.29		942.001		1813.12	399.471		1789.08	2145.12	959.596		3182.25				3208.47	382.326
P98064	Masp1	Mannan-binding lectin serine protease 1	2915665.6	916	21	21	39.49	33761.3	65527.9	41328.2	114738	80552.6	32851.9	21700.7	20210.5	45460.5	65298.3	20948.9	17766.3	47671.4	18477.8	67722.7	21715.6	62607.7	33993.6	121506	56093.9	26864.7	158691	90536.8	58511.6	53311.1	52122.8	98615.3	74055.2	107055	23120.1	71192.9	40167.4	65772.4	90087.3	20515	70764	107738	52687.5	79767.3	46546.9	51483.8	60801
P98086	C1qa	Complement C1q subcomponent subunit A	30934695.8	807	11	11	37.55	217270	384571	340748	813934	1072630	319527	157390	83856.8	174780	433194	151571	452455	647830	373373	801514	208013	779829	375026	698077	355019	294746	2092690	1386830	926214	670309	222851	735911	2007160	473003	264202	680282	302647	751176	498487	1351510	677480	706989	1073760	938502	462935	584630	507509
P98203	Arvcf	Splicing regulator ARVCF	3553407.509	43	1	1	0.94	122980	10781.8	7875.82	22632.9		823275	24542.4	55882.7	98947.7	345342	38876.5	63323		27457.9	5784.48	95199.5	13943.3	25207.9	33958.2	280668	1886.84	606.839	9256.42	5282.87	24616	40954.4	3146.9	28982.4	20133.6	32599.5	42754.8	4742.61	5032.22	160094	159635	8210.21	23103.9		16456.6	17104.2		29151.3
P99024	Tubb5	Tubulin beta-5 chain	360660.13	141	4	3	13.29	2536.4	3824.9	4162.39	3313.83	4408.68	7034.12	2900.39	3252.07	6988.24	7800.92	6284.12	9206.38	10811.5	3692.11	8497.23	6637.14	5721.84	11659.6	15658.7	9233.39	5046.33	9322.53	5551.69	12650.8	10111	14872.7	8243.42	9028.18	3786.18	4497.06		7717.07	7967.2	6119.72	5310.74	6116.48	3656.59	4289.57	7710.54	6636.07	7145.6	6347.35
P99026	Psmb4	Proteasome subunit beta type-4	454017.25	135	5	5	28.79	3450.62	20794	11965.2	4789.98		6095.93			17273	12342.5			8050.53		6037.82	1354.1	8173.77	3466.47	24803.9	10521.4		8041.12		5752.33	9453.7	9956.29	21009.2	16927.3	26493.8		13425.7	6308.22	9599.67	12556.9		13180	9582.12		25440.5	18175.1	9049.53	16858.3
P99029	Prdx5	Peroxiredoxin-5, mitochondrial	245050.125	94	7	7	37.14	3750	2932.04	3092.27	3309.88	6013.76	5240.33			5295.58	4586.37			4827.64	689.425	2749.92		2322.52	4386.18	6884	4461.18		4176.79	912.88	5425.3	3310.13	2924.18	4741.58	3425.27	3240.36		3581.14	3102.79	3854.75	1663.42		1107.51	2712.91	3185.05	6655.63	3019.28		6105.01
Q00519	Xdh	Xanthine dehydrogenase/oxidase	137559.726	117	6	6	5.62	1990.73	6330.6	4481.09	1367.21	950.84			1979.51	6509.17	1178.47					1003.28		3885.91	2774.82	7227.09	2141.01	2447.5	4798.42		3354.69	3338.97	3159.25	5543.44	5891.74	5816.57		4406.09	2765.66	2126.05	3881.49		3804.24	5225.78	2571.34	5568.83	4632.01	1754.26	3076.42
Q00560	Il6st	Interleukin-6 receptor subunit beta	33145.598	19	1	1	1.64		1038.6		1021.32		1031.5				2581.91					436.71	358.089		491.964	8748.2			1611.02				1852.48	3160.56	1152.32	1212.76		2318.61		1402.78						2490.66	562.766		1154.57
Q00612	G6pdx	Glucose-6-phosphate 1-dehydrogenase X	172813.37	71	7	3	14.56	5084.15	1375.53	1818.3	1685.38		4297.29			4155.28	2158.49	1075.23			3232.12	1135.38		3859.31	3907.81	8668.73		1733.28	5596.51			2893.57		4875.87		4011.97	1901.86	2757.25	1805.88	4170.56	2171.64	3032.48	4618.53	1208.6	2760.63	3106.23	3204.78	2938.54	8307.24
Q00623	Apoa1	Apolipoprotein A-I	2617649700	3539	37	37	68.18	45572800	33383100	52143700	15713800	51585000	33279100	40268200	47382400	55419600	55491900	49569900	125934000	86126600	100792000	61710500	93516500	83677800	79968700	36960000	106545000	60567300	22243900	57161700	47308900	34034200	53826200	35029400	34603900	28981500	35077800	31764700	29150800	44257600	33106500	50745500	54126900	36984100	40854000	32291200	32622800	46344000	72706500
Q00690	Sele	E-selectin	168797.76	86	4	4	7.35	3934.73	3409.73	2301.66	5719.62	1983.96	4839.29	2642.23	4266.56	2228.23	2735.36	3893.83			4054.21	2495.24	2385.04			5592.29	3631	3567.92	6790.44	1791.57	6355.13	2050.95	2901.58	2077.11	2631.85	3584.54	1099.5	2848.25	4200.81	8048.12	10600.8	2217.51	2937.91	4738.7	2165.94	3023.73	4563.94	1447.26	2365.53
Q00724	Rbp4	Retinol-binding protein 4	11304342.2	412	11	11	67.16	116830	228675	110447	521802	178267	116158	33343.4	16448.5	397430	257232	27265.5	92618.1	75259.3	76532.1	337051	112722	314747	163494	574096	337384	50584.8	98292.7	57472.1	157910	171350	261658	260097	421458	339574	38417.5	523397	141492	276664	274161	19002.2	252997	317720	117804	781237	185639	299081	555404
Q00896	Serpina1c	Alpha-1-antitrypsin 1-3	32657343	679	10	1	30.34	309361	1312670	725669	847122	752201	453174	167635	134369	521257	1197680	131370	288120	334761	334849	1000610	336085	808140	619766	2276650	990367	265085	567070	187151	636134	466427	651610	732268	856684	806983	159379	1274010	498164	626868	923078	151035	990106	991475	406963	873298	658040	581728	762662
Q00897	Serpina1d	Alpha-1-antitrypsin 1-4	10653167.1	621	11	8	37.29	120893	376977	162937	292281	188270	133701	62130.3	29084.4	268450	347943	29644.8	69194.6	103857	79905.4	246074	85084.7	263399	175674	1347290	262353	64436.7	133372	46517.5	154560	134266	252672	313409	290759	343795	41955	386612	137695	268415	291064	37480.7	296849	230247	115536	317244	211144	125451	295485
Q00898	Serpina1e	Alpha-1-antitrypsin 1-5	63748495.5	1474	25	13	47.7	890514	1648020	996849	924211	848270	694030	113369	142542	2141690	2240920	92118.5	260448	685905	400439	1815300	435115	2234800	1115360	6883670	2369700	120911	924534	138967	964679	1161140	1723220	2674270	1541220	3847380	178404	2217640	523290	1403340	1022380	113964	1635150	688843	319631	1603160	1941790	952711	2667020
Q01102	Selp	P-selectin	95078.78	22	1	1	1.43		4125.56	1655.26	8256.95	4965.1	5067.28	3046.71	5016.44			4077.23				3520.56	2326.31		3202.22				5921.26			5332.01		3020.65					5897.17		4892.21						3562.59		2026.76
Q01149	Col1a2	Collagen alpha-2(I) chain	616506.59	242	11	11	10.57	12476.5	10599.8	7873.93	10759.1	14974.3	5902.47	14061.5	13462.2	10534	9420.98	23833.6	11300.2	12292.6	26342.1	10225.8	15186.9	12698.4	7387.28	23509.9	10695.4	7328.79	10491.9	17490.3	9081.27	14644	10996.1	13490.6	15873	13381	12254.1	9195.02	7901.92	11998.3	12261	4275.85	13220.5	10559.6	6198.04	12443.4	13073	13025.5	15517.4
Q01279	Egfr	Epidermal growth factor receptor	3299095.4	1267	28	28	27.93	40280.6	80523.7	40190.2	486109	52358.8	49079	20522.5	16268.2	52850	34381	14210.9	20725	24698.7	21495.9	332323	23552.1	66077.3	35280.2	95518.3	59198	26697.3	41730.7	18602.5	47537	56978.6	61858.2	68478.7	57501.2	86723.3	16421.7	78683.7	41223.9	60843.6	115406	15149.9	65289.4	83917.3	42333.6	78955.7	47541	45844.4	78556.2
Q01339	Apoh	Beta-2-glycoprotein 1	16098554	1370	25	25	63.19	157458	511459	179532	1911290	230709	201331	180744	132158	179248	385974	204503	144490	138954	173331	1283840	213701	257415	239274	222031	309136	175429	213161	137317	233281	272169	253746	195333	161619	143402	109506	381957	160230	390151	420963	133998	217080	635229	347625	520924	332716	323155	430216
Q01405	Sec23a	Protein transport protein Sec23A	675812.79	76	3	3	4.71	12758.7	9693.26	13702.7	2598.1	9505.92	12522.8	11097.4		22922.2	15933.3	11119.6	41965.8	28784.2	22961.3	14351.2	28275.3	22197.4	27021.1	8017.19	32987	16704.8	5944.66	9386.89	11675.3	5941.23		8195.23	11023.8	9838.6	11851.5	8732.05		9740.13	11020.6	17920.5		4833.84	12029	10826.2	13522.5	9302.59	16397.5
Q01730	Rsu1	Ras suppressor protein 1	643540.64	197	5	5	25.63	1271.83	4089.82		6450.12	11999.7	4745.62	7923.39	4330.37	10677.8	20518.6	15938.6	14547	14156.7	9616.28	19095.4	15043.9	14036.4	17143.2	24526	3745.75	23582.4	9810.55	16262.7	30877.4	28134.8	30914.9	18117.2	18641.7	7643.56	5961.17	6622.12	13755.6	15863.5	5803.18	8808.28	14772.7	4787.63	9296.23	13521.8	8656.77	13579.4	13115.8
Q01768	Nme2	Nucleoside diphosphate kinase B	693037.36	242	6	2	46.71	8815.46	15118.8	8671.57	15740.3	3481.34	14597.1		2467.8	17686.6	16581.2	3048.52	7138.54	6073.06	5437.96	13949	5827.14	21295.3	7457.38	60351	12596.1		23623.3	3468.67	9294.15	14981.7	19341.8	28314.8	17875.7	25267.9	1962.64	20402.4	12271.2	15120.7	16816.1	11287.5	14541.9	11744	5491.93	19058.8	21578.5	11387.1	23072.6
Q01853	Vcp	Transitional endoplasmic reticulum ATPase	243796.267	184	10	10	16.75	1435.35	1781.64		3453.11	5831.79	2605.67		821.08	4505.89	2746.28	1982.58	1967.88	3384.57	561.767	6517.22	3435.99	22798.8	1532.75	24799.3	3232.78		4071.1		3014.56	3840.13	5939.29	9180.95	6619.15	4770.56	3083.36	2026.45		1913.81	17647.9	4029.16	3512.52	3193.11	1428.17	6185.65	4410.04		9893.64
Q02013	Aqp1	Aquaporin-1	64643.69	8	1	1	3.35														2943.64		1356.95	5069.33	1020.75									30180.3								4216.39
Q02053	Uba1	Ubiquitin-like modifier-activating enzyme 1	59589.353	23	2	1	2.65					3604.63					580.282	2303.83				850.085	965.102	2029.85		3779.22	1585.91	682.05	1038.03						5261.9	1334.07	2633.04	542.968	918.716							1584.65		2639.73	3508.93
Q02105	C1qc	Complement C1q subcomponent subunit C	19409606.9	499	6	6	30.08	136699	177732	202312	478658	681117	164309	129047	51350.6	117882	189251	82113.3	322165	495761	287277	542437	130566	476194	222102	331772	197535	234528	1373940	938013	613705	447097	134492	425001	1386700	264952	150480	337766	195751	481188	305722	914047	419017	457261	724999	537552	259995	363038	249404
Q02111	Prkcq	Protein kinase C theta type	85787.627	36	1	1	2.4					1101.22	2841.75	2537.59	1507.73	3112.81	1504.77	1928.82	2008.35		1995.66		4371.95		1349.9	1082.71		2098.61	1984.89	3776.45	2505.25	3816.22	2754.23		2396.8		844.758		1373.15	1706.07		5242.28	2052.33	3472.85	2721.82	1341.06	1618.55	3205.73
Q02257	Jup	Junction plakoglobin	3399543.45	1025	29	24	48.72	144569	10577.3	28582.4	8441.36	29443.9	349402	105678	112772	99586.6	221645	59285.8	85295.3	9950.24	37567.2	27307.4	93397.5	59696.3	51121.8	41433.4	167920	18364	19657.3	23961.4	127369	65256.8	32562.9	27615	41553.7	17934.9	28137.2	29269.1	21227.6	18054.8	92692.8	84123.6	20761.9	58335.7	16007.6	24150.1	91764.7	8515.55	101669
Q02357	Ank1	Ankyrin-1	348091.53	311	30	30	23.74		5057.24	16215.2	3121.77	9119.32	3607.34	4143.99	8126.78		4819.8	3534.43	4592.89	6469.48	6574.02	1978.92	5924.12	12706.9	10721.4	4892.84	9830.38	4216.76		4276.31	3622.82	4251.92	5438.77	28465.3	5098.24	4633.62		2779.61	3632.52	3661.62	11004.9	18321.2		10189.9	9905.8		5977.21	8684.09
Q02819	Nucb1	Nucleobindin-1	339637.7	148	6	6	16.78	8464.37	8900	5949.49	7341.7	8339.85	4827.86	1473.37	3970.65	10334	11662.4	5516.78	7802.57	4608.1	7130.91	11635	2479.05	5250.28	6139.49	32269	5556.89	4391.1	4737.97	3671.26	2736.73	2354.96	8618.85	5608.45	3637.29	6303.4	4538.9	7145.64	6137.02	7501.28	5141.86	7274.24	7348.35	1750.75		6952.17	5591.6	6457.95	10993.4
Q03265	Atp5f1a	ATP synthase subunit alpha, mitochondrial	475809.1	137	11	11	24.59	5507.2		2770.15	16727.7		12393.4	5569.62	5114.97	4234.9	2526.89	6341.61	12449	8994.94	10478.4	9284.29	6141.09	4490.05	7538.32	3924.27	8787.75	12347.4			12385.6	5737.53		15731.6	5169.88	4711.83	7997.67	10370.4	9960.12		10342.5	50161.5	8622.14	10547.1	5556.56		11410.9	13300.4	13552.3
Q03311	Bche	Cholinesterase	865463.64	389	16	16	29.85	11645.3	28583	10246.7	35752	6294.47	10366.9		12965.9	20201.6	34603.4	9199.07	7703.71		1355.71	20486.3	7676.74	18848.7	10575.4	88596.6	22121.1	2980.23	19526.7		8861.52	12076.5	19098.9	28119.1	26766.3	36814.7		33242.6	16958.1	18390.5	23704.2		18963.8	18148.5	6174.73	34521.3	16520.5	13828.3	28390.2
Q03401	Crisp1	Cysteine-rich secretory protein 1	17269118.1	749	10	9	38.52	340742	176953	266536	97982.1	478991	201263	455302	247046	357352	196121	259291	578026	387171	855661	224474	391841	316670	347619	112515	645362	417304	169493	304186	224847	307744	312671	275670	370261	186923	279681	400119	287151	302805	203711	226049	264067	313437	236232	204664	280485	298974	257971
Q03734	Serpina3m	Serine protease inhibitor A3M	3362504	419	9	8	27.75	60126.1	114420	54843.8	28415.2	73147	82206	102385	79505.7	62673.9	50528.9	47132.9	48547.4	59589.4	45866.3	36213.6	54980.1	39292.8	89030.4	51446.1	54642.3	50983.2	83685.3	53320.5	83037.6	37781.1	67984.1	47201	43420.2	37255.2	45416.8	50352.6	85474.5	50390.7	55176	49948.6	89513.4	108085	87221.4	35497.1	101204	63524	43780.5
Q04447	Ckb	Creatine kinase B-type	165228.978	64	4	4	12.34	2986.2		2766.44	1380.13		4466.01	8016.09		4063.56	3925.71	770.876	2154.41	1916.85		1918.07	360.136	2138.02	6659.79	9411.82	3795.95	1473.64	4696.57			5373.32	8207.57	7103.78	5967.14	4825.71	5752.3	557.296		2529.19	3934.73		1395.69	16284.4	2152.67	4529.98	8583.8		2768.46
Q04750	Top1	DNA topoisomerase 1	50182.06	17	2	2	3.13			6544.35			3399.26										7157.54					1160.66	2747.64	2474.44		1011.82	778.395		3102.43		5730.44			1709.7				3842.7					455.205
Q04857	Col6a1	Collagen alpha-1(VI) chain	175765.14	23	2	2	1.95	7623.2	5568.79	8090	4549.01		7294.36				23220.9							3564.67		13211.8	23120.7					7270.11		7549.61	5675.97	6406.72	6331.1			12335.6	6813.21					4725.04	2907.89	6874.59
Q05020	Apoc2	Apolipoprotein C-II	184326930	418	4	4	38.14	3378320	3408850	4312660	1049310	5710350	3734520	3821680	3749680	3995180	2352120	3012470	3068790	3152410	3803580	3377560	3811660	3501930	2577850	1104520	3197580	3861800	3101740	4581680	4946080	3794930	3626130	2957660	3529490	2079300	4196060	2839790	3905000	4829940	4059510	4179880	4989110	5673260	5111550	2421680	3863390	4011560	2616770
Q05144	Rac2	Ras-related C3 botulinum toxin substrate 2	879438.87	162	4	4	19.79	12607.3	6435.03	21676.9	11903.6	19152.9	22184.6	14035.6	19519.4	18430.7	8458.4	20805.8	13248.3	24065.3	13906.5	14275.9	15172.6	9394.65	15332.7	8130.82	26889	13003.3	39501.5	16511.5	13401.8	17178.3	17797.8	9587.16	15726.9	8473.4	11256.1	9774.43	20575	15922.8	9332.69	16375.9	9196.64	13183.6	19561.1	13492.3	21185.6	8476.07	8738.93
Q05793	Hspg2	Basement membrane-specific heparan sulfate proteoglycan core protein	8691602	161	7	7	2.72	288391	134517	206580	102042	188648	250942	166694	351639	185008	258260	126785	146282	126356	133177	108189	136480	184977	155802	257577	216592	111354	230636	130460	127864	143325	219712	182558	144261	127961	143358	149315	153319	175229	160612	170072	151653	129373	138676	167456	155867	140861	201357
Q05816	Fabp5	Fatty acid-binding protein 5	462176.8	34	1	1	6.67	21576.1	5220.3	4421.2			112615	9242.99	4862.59	15919.8	38158.6	12181.4	4414.12		6280		2921.11	3133.3	4178.26		6787.87			3068.73	4174.46	6009.76	6376.73	2023.21		6812.49	6145.06	4997.22			3146.95	50526.6		6080.24		5988.95	4104.67		2609.42
Q05860	Fmn1	Formin-1	4759967.84	51	1	1	0.75	146260	71694.8	77376.4	9637.64	157247	209260	276645	204280	140051	70538.7	80962.4	28657	30131.9	63846.5	42507.3	125701	63858.5	79431.7	10335	28404.4	67130	69295.7	167551	72522.7	45033	127577	92596.3	133485	43893.5	147517	65392.2	83240.1	36722.6	55621.1	94304.9	82733.8	45639.4	148651	26719.3	88373.6	139167	43023.2
Q05909	Ptprg	Receptor-type tyrosine-protein phosphatase gamma	157596.99	102	5	5	4.37	2269.85	4483.1		4189.11					6648.53	8567.92			1032.36		2769.45		4616.05	3253.47	16455.9	3930.21		3143.92		3028.27	1933.44	5545.43	4502.06	5621.54	7244.87		8500.78	2946.81	2582.41	5367.52		5501.98	2097.4		8991.3	4241.17		4175.44
Q05CL8	Larp7	La-related protein 7	43416.406	19	2	2	6.67			2085.53		1781.27		1335.72	1933.69	2449.2					2608.79	951.384	1305.85						5712.56				1930.04			729.382				1930.56	1809.28	2431.51
Q05D44	Eif5b	Eukaryotic translation initiation factor 5B	531858.463	293	12	12	12.17	7126.37	609.293	10779.1	2137.84	8621.59	14346.2	5112.07	7718.55	8464.56	8183.38	9683.33	2800.69	7912.61	15431.9	7110.19	10240.1	12608.4	20133.6		10544.4	19180.6	34703.9	11372.5	13140.2	9377.2	9466.71	7470.37	9882.98	3615.16	9046.95	3565.9	13942.7	7684.61	10780.2	9710.5	5616.41	6950.55	25039.6	13995.8	26442.2	12088.6
Q06138	Cab39	Calcium-binding protein 39	25279.858	8	2	2	6.16				605.858										1188.22				1869.75	6287.29					1672.37				2024.17
Q06318	Scgb1a1	Uteroglobin	267378.833	57	2	2	18.75	4980.44	6593.67	6479.69	8999.8	10537.1	3734.59			8423.53	4798.68			490.633		18406.1		8841.18		16850.8			9733.45		5383.86	5453.01	10479.5		5788.62	13645.6	7540.86	9821.8		8214.03			7076.7	5076.93		9952.27	5019.68	4742.24	9913.03
Q06770	Serpina6	Corticosteroid-binding globulin	5819610.05	881	17	17	48.61	74524.3	183918	76409.3	154138	57300.7	56143.4	3351.45	7119.82	185242	242799	7489.27	4771.95	32508.4	20680.5	145706	17581.8	144701	58491.6	496937	147489	3324.04	89820.9	7630.56	78842.6	106458	183451	186065	222928	223642	8590.86	333592	92084.7	181452	207693		197283	134342	57130.4	239358	97818.3	92286	183626
Q06890	Clu	Clusterin	46292380	2180	31	31	50	797458	1277170	950638	1112870	814830	1224880	703558	873994	688311	1346690	474437	1020620	1329230	670244	873459	529911	702344	1235850	2067810	832550	610899	1263430	437173	917552	454142	810230	886310	958561	1013510	415428	814933	813723	966685	1408670	623747	798063	774284	802098	963987	995727	758027	1219060
Q07079	Igfbp5	Insulin-like growth factor-binding protein 5	25449534	838	13	13	52.03	596751	421755	619124	181295	565368	549115	735496	559931	517390	461088	781722	377051	506373	637569	473832	584337	451161	634981	106298	374299	332788	240860	530534	357769	403897	663063	513277	393196	245284	687695	307749	529682	593500	477998	627535	633679	655090	675402	235968	809958	598906	342166
Q07235	Serpine2	Glia-derived nexin	23320121	1684	22	22	58.69	347820	310696	340142	123245	934735	436556	661757	503680	446571	396349	427757	269180	494277	592826	276195	751992	389753	529105	120213	343123	404923	507079	661482	619262	432828	532555	544003	516230	194821	606621	343541	513475	426359	258845	389004	509004	602126	546205	194153	541739	648756	343249
Q07456	Ambp	Protein AMBP	39654380	1083	17	17	61.03	1748050	1274570	1464430	910073	516207	2701010	398036	1734840	652081	349425	290618	332048	296980	175055	796234	227602	531806	283065	1158840	526461	264228	1330130	297199	583925	507043	590888	728940	584479	798547	420392	601010	810673	778772	1059460	761212	766673	595692	565010	849554	976321	570356	825550
Q07797	Lgals3bp	Galectin-3-binding protein	273399.96	127	8	8	19.93	5134.6	6697.54	4818.11	11613.9	5320.19	4438.19			8559.77	8098.52	2862.79				5582.16		3508.53	5049.3	21622.6	8134.92	3161.96	5113.56		6879.65	3354.62	7814.3	8896.14	6415.76	8059.14	2547.17	5716.21	6200.62	9198.07	11988.4	3764.46	7115.04	6478.79	2950.79	11111.8	6710.14	5767.14	11080.1
Q07968	F13b	Coagulation factor XIII B chain	2431219.2	1187	30	30	48.13	18406.2	44176.9	23346.8	173658	54575	25964	32604	10780.2	33413.6	67267.8	16118.5	51088.8	37491.6	46538.5	115351	32723.8	48936.4	60946.8	73311.9	62017.9	52721.3	21205.4	33102.2	51235.9	49192.9	49588.2	44650.6	38580.3	48922.5	21520.3	58462.4	25476.1	58257.5	74428.5	13248.3	41751.7	69887.7	45188.8	63076.2	40106.1	52365.2	64466.9
Q08048	Hgf	Hepatocyte growth factor	484408.9	93	3	3	5.49	2768.48	10190.3	7187.06	2184.32	15449.2	17413	17964.5	7948.15	10400.6	7444.58	11055.9	3900.24	6993.35	7043.84	7634.02	11715.2	11980.2	9439.55		2772.91	7092.48	10798	15144.8	11139.8	7721.96	8226.87	11856	7465.18	5976.46	9276.91	6448.61	17039.6	8119.81	10713.8	9116.73	11185.9	16527.6	21010.9	5893.36	10493.3	10686.8	3988.46
Q08093	Cnn2	Calponin-2	181675.05	60	2	2	7.21				1339.42	8165.31	3277.51			3951.26	4237.88	7477.54		8113.17	4357.07	6129.62	4209.56	1947.72	2866.16	6967.39	3947.01	4189.95	5190.92	2626.8	12149.8	4970.79	10039.1	3811.55	1604.83	2944.64	4453.49	2860.68	3168.18	2546.48				3864.64	5334.97	6041.2	2167.27	3868.23	3964.07
Q08642	Padi2	Protein-arginine deiminase type-2	6050.86	1	1	1	1.49
Q08761	Pros1	Vitamin K-dependent protein S	2196972.85	942	21	21	30.07	39956.5	68531.6	42493.5	56772.3	35881	43545.9	10470.7	17507.2	49683.3	51925.3	12686.2	16546.3	28457.2	23620.3	43019.1	15875.4	49275.2	25670.5	170889	43919.9	9996.85	41861.2	13447.2	33368.8	30713.9	49106	54942.8	53220.3	84727	13315.5	70920	31388.4	58019.1	64628.6	13973.6	46252	44432.4	25938.4	70709.6	52860.7	33361.4	80386
Q08879	Fbln1	Fibulin-1	4137230	904	22	22	38.3	43796.6	71958.4	49258.1	132503	91625.9	40764.8	36372.1	19632.6	108349	57044.5	28920.3	48464.4	56565.7	61470.6	107038	54729.3	77604.4	120524	182320	94150.5	38949.3	76169.2	28806	78098.9	112744	97610.2	108922	96453.9	132245	35174.4	128568	83758.2	79085.8	108808	17696.5	90894.8	113702	76438.9	139519	80073.6	112297	131402
Q08EC4	Cass4	Cas scaffolding protein family member 4	254324.537	42	1	1	1				1041.5		3745.68	4488.31	550.238	6119.42	4433.06	8679.13	3182	8550.32	10341	7215.51	13432.8	12460.2	8955.92		4986.31	9253.69	1840.27	8377.08	11709.8	9609.8	11703	5131.53	5185.04	951.846		432.903		6025.35		3262.16	6344.71	8199.44	5429.03	1936.28	6073.48	5639.13	4969.44
Q09014	Ncf1	Neutrophil cytosol factor 1	83047.057	55	4	4	11.03	681.723	3625.41	6926.28	1246.26	1847.81	2133.97	1628.47	4244.1			2328.45							1074.76		1761.62	1757.38	2471.1	2446.81	973.216	3704.93	3640.02		2701.34	1496.68	2128.19				1948.63	1116.98			1534.66			690.398
Q09200	B4galnt1	Beta-1,4 N-acetylgalactosaminyltransferase 1	43669.339	15	2	2	4.13	3009.1	10137.5		5600.11						4770.67	630.656								3960.1		2753.43	2467.45	945.233													1673.03						1248.53
Q0GNC1	Inf2	Inverted formin-2	108089.83	59	3	3	2.51			2263.98		2468.09				2388.22		2673.63	6444.61	2260.43	4101.36	2590.4	3647.87	2667.79	3398.66	1630.82		2608.01		3147.35	6241.49	2692.14	5670.49	2208.66	3519.24			1121.72	3595.12	1693.17		2021.37	2392.22	3603.44	1068.27	4533.64	1681.52	1842.81	5002.59
Q0VBK2	Krt80	Keratin, type II cytoskeletal 80	74471.871	37	3	3	7.96	2701.4	1441.42	2219.14			8111.88		4668.22	4068.46	3279.32				1056.2		1618.8	1707.96	3655.35	131.726	2970.88				2579.95	1907.7		3639.74	3577.29							2221.32			1561.01	2128.5	2881.32		2396.45
Q11011	Npepps	Puromycin-sensitive aminopeptidase	193063.71	59	3	3	3.37	4495.85	7853.53	5395.35	2969.25	3244.03	5626.02		4744.02	3304.53	1542.86		6719.37		4531.24	2489.48	4430.45	4718.66	3559.95	8109.47	11625.7	2017.78	5137.37		1145.46	3073.14	4295.43	7132.01		3934.7		6010.1				1947.41	6971.07		3305.5	4535.36	5729.41		3796.34
Q11136	Pepd	Xaa-Pro dipeptidase	349868.47	208	7	7	14	4565.53	8685.14	5015.5	1674.4	5051.28	6286.72	3791.42	1918.54	12884.3	4482.36	1649.5	2468.14	4883.79	5947.95	3642.03	2593.56	4727.4	4391.54	9595.4	8324.53	4718.03	8204.47	2016.56	10269.5	10901	11089	13003	10272.9	14749.1	4947.16	3902.08	6738.41	12679.2	7650.3	3731.58	11810.7	4293.16	7764.64	8736.24	12974.8	3343.64	5369.9
Q14C59	Tmprss11b	Transmembrane protease serine 11B-like protein	362124.46	26	1	1	1.68	10355.6	10439.5	13121.9	6750.96	15552.5	13988.1			18719.1	10162.7		20280.2						11644.7	11106.5					13007		10556.8				17704.3		13314.7	12293.4	15797.2	12993		14001.3					11491.9
Q2L4X1	Bzw2	eIF5-mimic protein 1	79311.446	33	1	1	2.15		1802.96	2623.1				2634.78		3175.51		125.86	3468.99	4297.14		2425.85	6184.45		2100.01		732.959	2959.88	3481.38	3720.21	2835.4	3581.13	2452.07		2595.11	712.902			2104.22	1208.93		1348.21	2068.98	3201.2	1001.92		1450.88	2558.87	1700.37
Q2LA85	Treml2	Trem-like transcript 2 protein	2148726.82	61	2	2	5.78	39057.2	22178.1	48098.7	17056	51105.7	56485.1	58812.6	42795.5	37268.8	27582.2	40597.6	43146.6	41291.2	66089.6	33977.8	39166.8	33443.1	48864.1	6787.12	46235.5	31657.1	36604.7	40511.4	44461.6	30179.2	38874	38953.3	46921.9	23051.5	57434.5	19099.1	59533.1	45123.2	28908.8	47007.4	56950.7	64528	62151.7	21437.8	40559.4	56132.4	25347.6
Q2PZL6	Fat4	Protocadherin Fat 4	11988851.8	51	1	1	0.14	494876	320991	484980	49988.9	238934	601791	216730	328152	127634	158724	211651	193084	107435	155752	108558	192460	215238	258960	32408.9	190830	303293	455430	212055	204322	279911	257537	247331	191310	69251.8	279438	134836	275514	183625	135917	333951	212236	176187	273539	93615.2	178595	227563	181587
Q2VIS4	Flg2	Filaggrin-2	356931.72	117	4	4	5	10664.4	3081.34	6844.26	3499.87	8022.43	6667.6	6895.28	4154.72	6202.63	7667.81	4033.56	2989.14	3676.85	2698.99	3575.05	13119.7	8205.06	3409.13		3133.44	5743.94	21147.9	9173.22	8697.35	15640.5	3926.13	13550.4	15978.7	6038.56	7454.3	7663.47	6553.95	12107.7		6779.32	9426.91	12108.5	6714.07	8824.83	5672.94	3559.45
Q2VLH6	Cd163	Scavenger receptor cysteine-rich type 1 protein M130	101591.17	55	4	4	4.82		3428.83		2679.2					1019.35	3767.58	740.047				3436.63		2434.91		11584.1			1446.06		5372.31	2660.74	2577.14	4017.14	5764.36	4614.59		2705.14	743.343	4195.3	3170.8	2289.42	9683.38	5230.6		4806.6	3449.9		1695.58
Q2VPD4	Bmal2	Basic helix-loop-helix ARNT-like protein 2	101796.16	28	1	1	1.38	5199.57		5486.79			10032.6	2956.11	4313.23	3476.2	8348.11	3043.12	2749.4		2870.22		1728.41	1598.23	1813.91		4560.27	1017.62			2892.4	4328.44			1701.73			2515.76			2696.21	3346.75					2564.78		3119.05
Q3SXB8	Colec11	Collectin-11	312341.773	48	2	2	9.93	9287.15	11473.5	3642.31	14919.2	19584.1	8895.17	2927.78	5054.3	3801.6	10829.6	3482.95		3052.91	2927.24	5714.49	3628.67	5166.32		22250.5	8877.62	5694.41	3964.11	733.993		6488.49	8312.69	7230.47	5226.64	13013.4		8584.66	4336.82		8773.34	4356	5684.77		2372.41	12592.3		5848.3	10345.1
Q3TB82	Plekhf1	Pleckstrin homology domain-containing family F member 1	454901.55	32	1	1	3.58			5389.89		18879.1	9509.9	8287.96	6041.5	19266.4		18593.3	5724.85		13481			41028.6				17755.6	14403.4	19267.8	21196.4		26695.7	8269.08	16002.9		14400.7	6266.46	17473.9	10203	11840.7		8424.2		20609.2	7855.36	17615.1	12518.7
Q3TBD2	Arhgap45	Rho GTPase-activating protein 45	1097502.6	519	13	13	14.78	5702.9	1692.51	6571.13	2143.73	19111.4	8598.92	11651.4	6244.66	31928.5	22985.1	37256.6	14432.1	21558.7	22734.2	16660.9	36202	34622.7	28256.2	8308.54	7899.99	32113.4	18735.5	34302.1	74435.4	39525.9	50998.4	19738.1	30063.6	6644.72	7572.64	6312.22	37595.8	26206.5	16831	19017.5	26431.8	17767.9	25562.4	15174.6	29597	27344.2	13494.8
Q3TC93	Hs1bp3	HCLS1-binding protein 3	119896.993	46	2	2	7.59	2750.1					4354.86	3700.45	2595.84	3277.78		2621.63	727.553			2072.63	3704.3	7357.26		1863.13		6017.91	2393.22	4250.58	2902.43	5632.1	6531.08	4019.42		4718.25	2478.08	4605.57	4878.57	1957.08			2280.03		1230.32	2537.55	1811.24	4797.27	3620.09
Q3TEA8	Hp1bp3	Heterochromatin protein 1-binding protein 3	216312.399	89	3	3	5.42	6161.89	463.879	2413.8	2185.16	7080.57	6766.07	6023.12	4391.19	4091.16		4463.61	3206.71	2810.88	3746.89	2586.49	4479.47	5770.15	5619.74		9343.2	5655.37	6214.8	4982.64	5342.61	4877.77			3115.63	2487.74	3367.62		5232.76	2952.42	6186.15		2271.6	5161.74	7529.96	4950.31	8731.19	1849.08	2143.46
Q3THE2	Myl12b	Myosin regulatory light chain 12B	295064.87	54	2	2	12.21		2669.4	8257.35	1203.01	4167.76	3453.17		2145.55	10827.6	3136.85	4235.36	17140.4	9053.62	4474.87	11012.5	2321.79	8750.12	3388.8	9468.79	5703.45	5523.01	22211.8		11411.5	7927.58	8142.85	7165.27	6423.8	3343.39	1216.27			2012.17		2714.75	1949.55	4625.62	2578.09		3423.62	4789.1	1914.94
Q3TIV5	Zc3h15	Zinc finger CCCH domain-containing protein 15	284195.93	119	5	5	11.03	8867.41		4347.36	1482.68	5772.21	4616.42	8240.11	6902.8		2736.15	6000.2	1995.62		6515.44	2398.87	8361.13	13665.8	5872.03		5052.9	8256.77	9152.07	7404.1	4979.29	12706.2	4865.77	6123.36	7390.94	3813.58	6403.88		9060.21	5346.39	4204.68	10082.8	5512.99	9641.06	7612.48		3169.06	7413.08	3075.22
Q3TJD7	Pdlim7	PDZ and LIM domain protein 7	350007.65	90	3	3	7.88	5719.4		12023.3		7830.21		5885.65		5579.21	12562.9	6440.29	17113.5	10948.7		6024.29	5476.17	9301.77	4301.1	13757.6	5740.01	6585.72	7420.06	6692.31	11862.9	11146.3	12041.9	8386.68	9276.58	3003.43	7201.11	3132.14	12531	6038.32		6208.23	7957.37		6104.28	10239.5	6681.33	7406.28	2801.69
Q3TJZ6	Fam98a	Protein FAM98A	196143.02	106	5	5	13.2	9619.37	3831.93	2686.15			3643.2		6335.27	2760.86	1976.98	8230.76	4180.92	2426.03	3733.42	3549.4	4676.34	1506.51	3737.98			3586.1	6636.55	3185.54	7336.96	6892.98	5475.94		7891.5	4832.27	3580.05	6677.98	5971.6	4406.72		4686.56	5433.66	2262.82	5148.01	3845.2	4487.3	4907.95	2833.23
Q3TRM8	Hk3	Hexokinase-3	157632.94	25	6	5	7.81		2391.63			10568.6			6844.07		10957.9			6620.63		7999.04				13389.3					4409.92		9849.75		4511.03	1611.36	5587.56			7214.54				5112.79		12685.7			6448.67
Q3TTY5	Krt2	Keratin, type II cytoskeletal 2 epidermal	27475832.8	301	7	6	10.47	1366820	176156	251641	69624.6	285464	2502040	958448	1162480	730733	1165390	393887	531946	179074	395066	323895	614145	611104	503126	782163	848304	221425	41231.1	178290	1270530	563568	213064	357758	513904	222359	239319	310306	358985	334528	819981	314523	277178	804267	153216	207821	1144780	79630.1	452199
Q3TVP5	Otulinl	Inactive ubiquitin thioesterase OTULINL	766878.27	37	2	2	4.82	38599.2	94796.9		2466.56	16738.1			12488.1	21988.4	30579.9	5653.11	10317.9			22281.3	8068.6	13346.7	10584.8	14240	15066.5	13293.8	49489.8		20090.9	6969.21	14852.9	24928.4	8901.49	12687.8		15173		40817.4					17380.8	18946.1	34873	12577.2	22138.9
Q3TW96	Uap1l1	UDP-N-acetylhexosamine pyrophosphorylase-like protein 1	2534628.6	74	2	2	2.96	32954.2	45477.1	71146	27513.4	40232.7	65255.6	83101.5	72081.2	42774.1	39071.6	56001.3	73652.8		22282.3	46437.4	33501.4	34527.9	35354.5	18423.3	57343.8	36814.5	41186.3	70437.4	50363.4	53680.1	57752.1	82481.1	63499.7	43436.1	87239.5	17815.2	86034.5	50141.6	59304.9	64776.8	51046	64975.1	61039.3	43007.3	29263.5	61571.2	40446.7
Q3TWW8	Srsf6	Serine/arginine-rich splicing factor 6	407029.18	50	3	0	8.26	9501.72		14213.9		3355.95	27203.1	7151.95	18354.7	2736.46		18403.5	17301.3	26691.4	7887.13	1962.36	3515.68	4127.19	10517.7		29895.5	8552.56	21680.1		8393.34	5417.55	3330.59	1383.82		3842.43	5052.66		11778			10367.7		2951.18	13382.1	13523.4	20172.7
Q3TYD4	Arsg	Arylsulfatase G	124811.87	19	1	1	1.9	10126.2	4303.94			4478.99				9053.21		3585.71					5562.58	8156.67	6803.36				9580.28		6501.39	6594.34								2955.18		8362.62	3259.45	13270.9	4192.57			5383.97
Q3U0V1	Khsrp	Far upstream element-binding protein 2	1450248.9	547	15	13	25.8	26133.3	16274.2	42480.7	10124.5	16509.4	17967.6	11439.6	24632.6	29377.8	20545.8	55087.1	32476	40254.5	40278.1	26763.3	26242.6	19435.1	25153.9	12244.9	47197.8	33962.7	27911.8	20297.7	33246.9	38208.4	25086	29943.3	20831.6	12707.6	29902.1	13749.4	22993.3	27829.5	18608.2	40833.3	23468	21503.2	18865.2	16148.8	47696.6	26302.5	19770
Q3U515	Vwce	von Willebrand factor C and EGF domain-containing protein	864762.3	62	2	2	3.01	27992.1	19000.6	27696.1	12782.8	15814.8	28904.9	16454.3	45394.3	22472	14488.4	13671.1	15306.6	19133.3	90632.4	9771.6			16531.2			7532	17973	12531.9			17018.3	25344.8			21661.9		14381		22623.6	21321.7	20059.9	10193	11019.3		23312.4	17173.4	15682.3
Q3U7R1	Esyt1	Extended synaptotagmin-1	16368.737	11	2	2	2.2	2974.15											2727.64						219.721								876.369	1690.9									562.117				1832.74
Q3UGC7	Eif3j1	Eukaryotic translation initiation factor 3 subunit J-A	708977	193	6	0	24.52	3130.01	7708.46	7010.13	4437.04	31283.4	8466.26	15832.8	4283.35	13148	10110.4	12520.4	5435.62	8221.29	12652.2	8582.81	22595	62246.4	19365.5	8178.54	5209.15	14190.3	16507.1	17700.9	26373	31826	28179.2	15146.7	15157.1	12803.6	14879	5989.43	17042.3	11623.2	9582.66	9641.11	9247.45	13827.5	15153.8	4140.8	14033.5	25565	6479.45
Q3UHD9	Agap2	Arf-GAP with GTPase, ANK repeat and PH domain-containing protein 2	358531.57	52	2	2	1.35		6722.55	9427.98	5888.84	15044.3		13838	3881.43	8178.31			7263.05		12925.4		9382.86	13351.8	10668.3				15582.7	9315.72	6491.14	7621.67	8208.58	9454.2	5891.37	3022.68	7754.57	5363.9	14884	13716.3	9140.37	13071.3	5989.97	13566.1		4459.04	11889.4	11759.9	10599.3
Q3UHX2	Pdap1	28 kDa heat- and acid-stable phosphoprotein	839128.35	282	5	5	22.65	28319	12617.4	23505.6	5686.17	21275.9	26509.2	22592.7	30888.2	14363.5	8787.03	19065	5241.13	7421.54	15341	19796.7	19161.7	42267	14758.5	4733.47	3417.9	9242.8	27229.5	15366.2	10302.8	20635.1	16893.6	14785.8	12540.9	13580	26559.4	7681.86	16974.4	10524.8	12808.1	33404.9	11344.5	14216.6	11985.5	5477.07	15156.5	8584.95	10075
Q3UIZ8	Mylk3	Myosin light chain kinase 3	494881.48	74	2	1	1.89	9509.94	7682.92	13104.8	6166.69	6440.47	12614.6	5699.81	3129.23	11547.1	6644.45	13538.7	9570.53	16091.3	20788.4	13638.9	10448.5	13112.6	11288.4	7330.66	12914.8	10284.4		6791.58	7136.44	10760.9	7695.94	4632.58	6778.03	3197	7249.89	1970.6	10739.2	11558.4	12526.3	9054.19	15486.3	15213.8	12756	5566.31	11067.8	11506.9	2683.07
Q3UJB0	Sf3b2	Splicing factor 3B subunit 2	198798.526	61	2	2	2.51	6385.59	1284.38	7285.48	2347.38	4379.14	5295.62	922.686	9265.63	4605.47	1956.53	10128.7	7035.45						4494.05		6922.52	2844.26	13221.8	3037.91	5933.53	4947.2	2613.61		3686.51		5286		6584.8	3078.37	2860.8	5606.45			2931.28	4733.46	7774.96	6318.19
Q3UMR0	Ankrd27	Ankyrin repeat domain-containing protein 27	440866.86	42	1	1	1.91	10033.4	5841.33		3387.92	7050.17	11523.1	16233.1	13876.3	11881.6	7645.78	13964.3	11551.9	10581.4	14800.3		5727.93	14521.2	7900.88		2920.69	11625.3	13131.2	9059.54	13419.2			6114.11		4748.02	12113.2		14198.6	12106.3	12388.7	14291	8663.26	17065.2	11572.7	5628.48	5174.03	16857.3
Q3UMR5	Mcu	Calcium uniporter protein, mitochondrial	3213.6	1	1	1	4.57
Q3UND0	Skap2	Src kinase-associated phosphoprotein 2	36696.23	13	1	1	3.07										2153.59		3172.02			2443.4			2058.76				3786.13		4605.66		3768.3	1736.87						1946.81		2364.18	3441.72			2438.13
Q3UNW5	Tfcp2l1	Transcription factor CP2-like protein 1	2595324.22	51	1	1	3.55	52661.7	28037.5	43347.3	6253.82	53958.6	18063.1	64852.5	41921.5	65279.2	58367.6	62420.6	105912	95430.5	162106	36862.7	100142	85069.5	72297.9	61533.5	98609.8	42112.8	34556.6	44033.8	47234.2	24139.7	51809.3	37724.2	48405.9	13802.4	36538.7	43310.3	58400.4	58130.6	31660.3	33333.5	57403.6	41312.5	40456.2	31881.6	39755.9	53866.7	37649.3
Q3UP87	Elane	Neutrophil elastase	33823.62	13	1	1	4.53		1863.32				1088.28		1479.1						1900.57	1320.12			1213.61									3771.53
Q3UPH1	Prrc1	Protein PRRC1	341133.99	131	11	11	31.15	9710.14	8054.25	8039.39	4083.15	11624.9		4048.93			8619.58	4746.32	7677.04	6587.51	15653	7316.89	7815.99	4018.5	3977.58			9121.71	26862.8	8875.04	10655.4		4290.88	9734.14	8052.96		8640.57		6962.41	2445.84	4707.46	5768.37		11092.4	5699.34	8847.86	31275.6	2804.65	2597.83
Q3UR50	Vwa5b2	von Willebrand factor A domain-containing protein 5B2	198285.668	16	1	1	0.56															1703.01					900.798		27053.4	7201.94	2098.49	4722.08		12936.8	14116.1			27289.1		5470.91		12580.9				13059.9
Q3USZ8	Dipk2a	Divergent protein kinase domain 2A	744526.63	554	13	13	35.12	16917	10970.4	19485.8	4555.61	18437.5	9466.47	17846.2	20404.8	23096.5	8304.56	20153.1	14463.7	15633.1	24144.8	11481.6	26292.7	17528.3	17651.2	6645.1	16497.1	11414.3	11522.1	19683.7	9547.79	15189.3	15499.7	13486.3	7729.03	9418.97	17025.6	12076	12569	14480.8	8896.98	15005.8	20227.9	15651.1	11705.4	7518.67	16666.6	18507.5	15290.4
Q3UV17	Krt76	Keratin, type II cytoskeletal 2 oral	4644974.3	68	5	3	5.39	163565	58443.8	77361.2			274113	160356	176583	157573	153400	136863	176196		129657	64935	144860	98325.7	146956	44768.7	179087	122828		75992.3		121988	97708.5	73243.8	85440.4	62039.4	81264.7		62171.1	71157	119214	82776.9		107636		58036.6	159369		61347.7
Q3UXZ9	Kdm5a	Lysine-specific demethylase 5A	373211.68	20	1	1	0.47		31829.4	33952.6	39429.8	24480.6	13885.3		4139.69				5350.19						8060.98			14058	26896.3		14930.4	12817.3		24344.4					17195.9	6702.32			31155.1	19824.6					13002
Q3UZ39	Lrrfip1	Leucine-rich repeat flightless-interacting protein 1	65964.444	40	2	2	3.02					3883.92	852.007			989.419	3421.25				1340.67	1312.54			2966.25			2027.85	2791.67	3451.45	3853.41	3905.55	6502.16	3210.05	1739.72				3874.6		920.169		1464.95	1327.59	1010.11	1857.69	642.091	3678.2	725.588
Q3V132	Slc25a31	ADP/ATP translocase 4	1350999.78	45	2	2	4.69		49862.1	33136.5	56579.7		22853.3	43123	26282	64231.8	38999.4	29677.8		19064.2	19343	27427.9	13559.8	38001.5					6120.32	8651.73	43673.7		57801.8	39064.1	33922.8	66485.9	67616.7		57305.5		67756.7	9543.33	38402.7	84070.1		61728.9	49801		43234
Q3V1L4	Nt5c2	Cytosolic purine 5'-nucleotidase	18406.8	6	2	2	5																1404.09		2520.99				2078.78														1962.74
Q3V2C1	Krtap9-3	Keratin-associated protein 9-3	51385	2	1	1	7.35																																										24841.1
Q3V2D2	Gm94	Uncharacterized protein C5orf46 homolog	570158.84	65	2	2	26.88		6621.36		12806.2	18343.4	8690.37	10486.1			10909.4	3659.53	14639.5	21037.1	21528.9	9971.36	9876.76	9964.45	8836.14	26869.8	9339.18	12957	41913	7710.63	18974.1	10949.4		12949.8	15764.2	4980.99	17071.2	7096.8	21929	17207.5	20562.4		8975.98	17217.3	14009.1	9224.73	26447.9		10018.9
Q3V2T4	Krtdap	Keratinocyte differentiation-associated protein	7405691.8	156	2	2	33.33	110393	112176	196401	70406.7	132167	47915.9	164171	84920.5	133618	200776	271182	124784	155681	289980	191907	178031	341753	194344	212913	169018	154712	182659	99783.7	130714	148200	156613	104120	165632	116411	56908.1	77716.1	175495	104721	167381	128184	123874	155522	129969	158149	216107	102603	84213.4
Q45VN2	Defa20	Alpha-defensin 20	1220022.26	98	2	2	18.95	17828.5	12030.5	13408.7	4695.64	50703.6	15426.8	26725.5	6724.22	11690.3	67553.7	10096.7	5412.86	9681.88	10430.8	25440.7	18432	50658.6	44657.3	1629.95	30797.2	12544.5	8245.39	27798.4	22828.1	6572.34	27163.3	8232.37	7068.56	6883.3	19507.8	14981.6	20692	15189.1	30973.8	16847.8	16427.6	58160.6	39715.8	13866.2	14981.7	49570.4	28012.7
Q497I4	Krt35	Keratin, type I cuticular Ha5	4163488.2	68	10	5	20	29137.4					133096	9674.04	7864.12	26920.7	6174.17		143801			243739		14916.5		27822.2	12866.5					63908.1			51151.1			221899		23176.5	5585.72	6786.6	20564.4	8528.26	17207.8				1311280
Q4ACU6	Shank3	SH3 and multiple ankyrin repeat domains protein 3	61630.996	27	1	1	0.98							1902.97	2624.42			3365.4	344.584	2131.92	4052.88	2366.55		2344.05				1933.01	1412.07	1348.54				2100.94	3392.88	1664.32	3888.01		367.656		1673.4	4152.1	2233.86	2033.86			3819.47
Q4KL13	Gm527	Uncharacterized protein C14orf28 homolog	122252.06	18	1	1	2.26		7900.62				4190.51	10084.5	3977.73	8579.98		14795.7					2862.35								2642.96	10209		9077.82		5934.73	1486.67	6464.09				7524.41		6082.3
Q4KML4	Abracl	Costars family protein ABRACL	185903.961	42	2	2	27.16			5539.61	4620.48		1850.66		1707	5767.89	6948.13					2571.61	2410.8	9315.81		20262.3	7365.83	5889.9	12609		7646.58	8778.36	10397.8	5789.17	6538.85	6850.67	2951.61	7413.08	4716.24					2131.41		6495.89	6144.11	1967.38	2564.88
Q4LFA9	Sema3g	Semaphorin-3G	126427.254	71	3	3	5.13	2346.5		1657.92			2211.23	2843.36	1056.55	3245.75	1346.11	3520.22	3398.75		2252.91	1810.73	2534.91		2444.67		5235.07	4481.17	1951.63	1566.32		4488.99	1672.82	3654.65	2280.48	491.088	4544.19	1414.78	1990.5	2493.76		4061.44	5682.99	3314.35	6151.96	3829.78	1084.16	2951.64	526.556
Q501J6	Ddx17	Probable ATP-dependent RNA helicase DDX17	49356.403	24	2	2	4.92	1006.3					1056.4		640.836			726.288	3732.31					3730.75					1607.15	737.551		2412.97	4304.48				689.664		5290.36			2954.18			4275.87		1842.93		957.134
Q505D9	Trim67	Tripartite motif-containing protein 67	4439.29	2	1	1	0.91						1957.39																														2481.9
Q505F5	Lrrc47	Leucine-rich repeat-containing protein 47	284124.861	301	11	11	26.16	3261.82	3366.58	3502.01	676.071	5309.88	4851.34	3700.1	4921.1	6083.47	3550.31	7137.25	3377.76	4031.4	6903.87	5730.97	6726.84	11397.7	6517.16	1421.33	3724.35	7770.79	5097.59	6459.27	8544.32	11738.6	13578.4	5823.28	7329.47	3967.99	3334.36	1733.31	6897.06	7285.87	3941.18	4858.01	5825.71	2645.6	6431.68	3272.2	6533.14	6863.62	4420.08
Q5FW60	Mup20	Major urinary protein 20	727667.605	299	6	6	46.96	10484.6	7361.14	9916.58	4228.11	25956.5	9777.62	833.435	6467.12	23692.5	25284.6	5350.07	31654.5	25354.9	22722.1	11826.5	12789.1	23240.1	19719.4	9998.96	11497	26052.8	9604.14	4669.1	13706.8	10241	15940.7	24554.3	9866.4	6928.2	15063	4974.22	10792	23851.7	11598.8	11590.9	15005	8044.71	4713.58	17147.3	18121.8	17701.8	8084.7
Q5FWK3	Arhgap1	Rho GTPase-activating protein 1	245256.529	98	4	4	10.25	4243.33	1959.19		813.879	3725.86	4791.08	4438.57	3472.43	3377.08	5279.68	8401.04	10404.3	5349.87	7617.31	5985.69	6928.98	4712.56	12571	4575.2	8688.72	4742	8210.04	3440.38	11219.7	4224.48	6996.94		4448.41	4258.15	1812.77	2114.44	4405.64	4290.97	2151.56	2564.38	2277.31		6500.89	2833.32	4967.25	2892.27	6003.33
Q5M8N4	Sdr39u1	Epimerase family protein SDR39U1	2646636.21	51	1	1	3.75	56477.5	33033.8	65697.1	15463.1	51479.8	54951.3	77564.1	60327.2	61907.4	26981.8	55764	64611.3	59712.4	74789.7	37659.1	60188.9	63561.6	54604.3	8532.11	55986.4	64767	54957.6	74031.4	62355.2	38215.4	48139.7	38146.9	43989.1	18062	61232.9	22551.5	68428	51727.7	46561.4	60549	49647.4	63230.6	73479.5	30619.9	61919.4	59405.7	36251.9
Q5ND52	Mrm3	rRNA methyltransferase 3, mitochondrial	1507686.37	51	1	1	2.39	32935.9	17887	25852.6	12198.6	29710.1	26224.3	44177.3	34221.3	33760.2	20338.2	28940.9	37590	41341.5	42420	23290.6	46423.4	34000.9	30177.3	2939.75	36919.7	38452.3	20206.4	29474.4	32405	26428.3	32320.7	27830.3	26885.9	9358.82	27393.2	10337	27995.3	27121.8	18681.8	32033.5	35701.2	41398.6	39661.1	17697.4	33946.9	33643.6	22044.3
Q5PR73	Diras2	GTP-binding protein Di-Ras2	38586.689	14	1	1	5.53			2655.36							2308.85										3831.01				2557.69	937.219			1341.43		6057.64				2350.69		2043.95		1851.36	2836.48		1590.95
Q5SQX6	Cyfip2	Cytoplasmic FMR1-interacting protein 2	17272.466	14	2	0	1.92										1199.98		2397.88				1197.67	1009.68				420.283			1173.5	1965.18		1092.27	2397.11
Q5SUF2	Luc7l3	Luc7-like protein 3	203104.24	52	2	2	6.25	3129.07		7587.07		2994.57	6600.33	3881.42	8561.17	5781.17		8344.02	6736.18	4452.3	1823.25	3594.75	3215.3		5143.5		11274.4	6019.27	8227.14			1711.36			6119.85	5720.75	2785.88		12374.3	2316.55	8556.37	4836.88	3127.38		5768.03	5794.86		3306.19	2591.21
Q5SV06	Spata22	Spermatogenesis-associated protein 22	769825.55	51	1	1	2.23	21981.5	13230.3	16302	9626.52	9307.36	12707.6	18869.1	9902.04	14297.2	16323.9	11652	28340.2	8468.34	27899	13466.4	10141	10474.6	15613.6	16018.3	19266.5	10901	12725.6	8328.21	14407.8	6898.77	7349.05	9778.07	7327.52	8896.7	22044.5	5287.7	44316.1	23314.1	21763.4	40545.1	14813.5	12616.9	11452.4	14354.3	18533.7	16327.3	3893.84
Q5SX39	Myh4	Myosin-4	1688105.95	262	17	2	10.47	9235.32	3272.43	7921.33	16963.7	14240.8	116801	5112.22	13471.7	22061.8	18776.7	15156.7	162714	79506.9	46312.9	40026.6	23981.2	30802	53308.9	28565.5	86233.6	49749.5	120057	133273	48209.3	23271.2	4209.32	37739.4	49896.8	36305.1	9389.58	23317.3	3790.87	12049.7	6089.62	32949.6	9598.29	22985.5	5449.65	16424.4	22836.6	9713.82	19754.8
Q5SX40	Myh1	Myosin-1	104992.64	28	2	1	1.13		4865.36			3696.08				2403.32	2818.54	1361.83	4637.66		2845.96	1413.06			2698.84	7399.57	8020.45		2556.41	7161		1717.28	3556.33					3886.94			3272.09		3373.11	2371.87	2112.76
Q5U405	Tmprss13	Transmembrane protease serine 13	156540509	99	1	1	1.47	4621480	958536	3474210	263495	1779930	2452160	7588540	7833210	3710770	821505	5355880	5723540	3938230	4210710	1080170	5726170	2833520	4148080		2802670	6433390	1696330	4073450	3017940	2205460	3945140	2528090	491574	739143	3721380	576219	6385130	2780340	451245	3536690	3304770	1271700	4000040	935242	3197520	3479660	902764
Q5UW37	Cxcl17	C-X-C motif chemokine 17	799792.26	182	4	4	28.57	18398.9	12262.9	15561.4	9895.14	18950.2	18493.9	31211.5	19445.6	15592.8	6923.35	14877.8	11381.7	10696.7	21390.7	12468.9	15600.2	13150.1	9808.4	6555.99	16976.6	14767.2	16520.7	20036.2	9203.2	15453.5	12989.5	11296.9	8664.88	9357.59	30466.8	6936.93	22768.3	7296.55	17860	23707.9	22001.7	20771	17257.8	8981.18	20101.5	17705.1	8114.85
Q5XJY5	Arcn1	Coatomer subunit delta	71311.82	14	2	2	4.31			4321.16														13092.1									5002.42					7158.81				2324.92					2008.51		5323.51
Q5XKE0	Mybpc2	Myosin-binding protein C, fast-type	291646.35	45	3	3	2.82	9296.02		9246	2084.53	3717.25	11422.1	12180.3	11884	6740.77		17447	13094.4	10490.2	12122.8	4857.72		6657.79	9178.47		6207.31	10926.1	3969.89	4548.4	3968.93	4035.95		3542.39		4494.79	3502.95	5732.61	7678.03	4228.5			3968.93	14228.1	6041.19		11093.6		3875.85
Q5Y4Y6	Gsdma3	Gasdermin-A3	281710.2	45	3	1	6.03	7914.37	5338.51		3644.58	30017	28997.5	8118.76	4858.59	12268	10287.2	3667.08	8352.23		7627.98		6009.12	9675.46			18812.6		5472.04		11936.8	5740.19		3826.42	1681.67	2989.56			2787.22		8840.73	6366.23						2968.87	14027.7
Q60590	Orm1	Alpha-1-acid glycoprotein 1	34057946.1	1113	15	10	43.96	1444630	2450230	1288220	1290700	203830	1562180	24813.7	204286	617867	1189410	38130.7	18647.5	189067	43209.7	764902	51192.1	526415	183949	2283050	437415	20216	1398560	43225.6	360943	255065	586258	819827	484147	1420700	68059.9	514158	778542	1089910	1302130	42893.9	830836	395889	212774	708310	1022040	317964	677482
Q60605	Myl6	Myosin light polypeptide 6	1458481.41	320	8	7	55.63	12026.6	12693.5	13936.1	19917.6	24852.1	22630	14259.7	6913.81	20945.4	27382.3	28451.4	28505.9	25073.5	19331	27893.7	26215.2	43739.2	36175.9	46102.3	10923.9	26323	67741.8	19142.1	40331.2	45962.3	49138.8	42559.3	41807.1	22038.9	18876.8	19953.7	21473.2	22473.5	36419.9	13577.1	20996.3	21909.2	16092.6	21226.9	27129.4	16300.7	16278.9
Q60631	Grb2	Growth factor receptor-bound protein 2	132837.164	48	2	2	6.45	4002.89		3795.14	597.134	2077.06		2667.47		3160.69	1932.64	2299.54	5262.84	3274.33	5072.32	2965.74	2329.2	3999.56	3878.9			4199.89	2569.36	2574.3	4748.18	5980.37	4815.64	2579.09	2275.2		6168.28	1187.51		3213.13		2465.38	3978.16	2092.6	6498.23	4041.84	2088.61	1761.51
Q60634	Flot2	Flotillin-2	49597.11	26	12	12	32.94							2531.79		3208.76		7242.09		1014		3483.51	3842.41									1489.08												4204.71
Q60668	Hnrnpd	Heterogeneous nuclear ribonucleoprotein D0	894192.63	212	6	5	20	18158	13684.8	16564.4	5201.39	26955.9	45666	9891.31	30866.4	16324	2752.76	21676.5		2909.8	12709	9500.34	23018.8	20433.6	13441.8	7274.97	10930.7	18864.6	33327	31339.3	18798.9	48146.5	24866.5	14349.1	23049	13278.1	19773.3	10938.4	12916.8	8737.28	9504.92	31879.9	5714.23	12556.9	13146.9	4764.61	18110.3	13380.2	13809.4
Q60675	Lama2	Laminin subunit alpha-2	3576911.1	93	2	2	0.71	114192	43562.7	102999	14399.1	86403	52155.5	117335	78307.9	102869	26878.3	59937.1	92907.2	70556.3	76292.2	46542.4	88440.6	94737.7	63106.5	53224.3	103740	81572.7	39065.4	100232	61713.6	39749	54317.7	48011.2	60537	38851.9	71920.8	33772.1	107494	75391.7	35457	75307.6	100822	83319.6	71169.5	37186	67952.2	107432	52000.5
Q60692	Psmb6	Proteasome subunit beta type-6	619200.46	142	5	5	21.85	13098.3	29038.7	11227.1	5833.22	17847.2	19011.7		2290.74	21578.1	16725.2			27243.4		7855.55	2022.08	10451.2	4624.49	32869.9	12663.6	6372.63	15556.1		7907.18	9579.85	21261.7	26785.5	13369.8	29999.7		28001.8	7871.77	16992.2	17669.5		12950.6	4773.76		25485.1	16596.8	9753.26	15962.2
Q60696	Pmel	Melanocyte protein PMEL	99994.77	42	3	3	4.63	3938.15	3471.26	1341.85	2160.4								1674.32		2514.26		1684.14			11084.9	4775.38					1846.6	5216.03	12477.7	5736.24	3906.37	1098.45			4808.54			4411.97		2173.93	2631.01	4191.25		6015.44
Q60749	Khdrbs1	KH domain-containing, RNA-binding, signal transduction-associated protein 1	1142460.93	106	4	3	11.96	35576	19186.8	68618.9	5488.7	19436.2	47032.1	9978.84	35765.8	13506.5	4235.81	36883.1	9532.16	14922.1	11723.5	20993.7	10015.5	12806.5	16096		21457.2	17245.2	47501.3	10581.8	16771.4	22429.7	15285.2	20732.4	16599.7	10240.9	28534.8	2499.82	23051.8	10997.2	16595	28822.2	14481	20089.1	20694.6	10124.6	44240.8	11783.3	13147.9
Q60759	Gcdh	Glutaryl-CoA dehydrogenase, mitochondrial	1675613.95	422	16	16	49.09	8448.53	9497.8	2060.07	9435.11	11265.5	36115.6	10091.3	7659.22	17505.7	4460.33	12612.6	29344	15319.6	258436	25951.8	91047.7	115137	19353.3	10284.4	11824.8	58103.4	59743.9	239578	85852	13400.7	27521.4	24630.7	12923.2	7524.36	9101.98	3225.5	34697.9	17934.6	9331.4	15019.2	9392.64	24701	11682.5	12082.8	24173.5	41147.9	11073.6
Q60787	Lcp2	Lymphocyte cytosolic protein 2	2691223.1	396	12	12	26.83	43025.1	17270.3	42309.4	18228.7	49000.3	76913.3	33427.1	59858	65797.4	26736.9	76273	40917.1	51028.8	84791.1	61467.3	55871.9	78096.9	84068	12670.5	32545.5	57552.1	71091.1	48892.1	69762.7	57527.3	81433	45086.6	63003.9	21588.7	68381.1	21487.7	94685.3	50173	45939.7	69892.7	53709.9	60431.3	53166.3	31405.4	77364.9	42511.2	23144.2
Q60790	Rasa3	Ras GTPase-activating protein 3	95676.581	58	3	3	3.48					2397.18	1435.93		506.501	2422.52		7836.13	2792.3	2470.77	2749.29	2817.02	4700.36	5634.05	3408.61	2506.69		6703.06		2768.65	4178.22	3815.77	4222.78	4071.28	1815.09				2366.5					2768.56		3568.88		2210.24	1039.11
Q60805	Mertk	Tyrosine-protein kinase Mer	223528.38	99	4	4	6.24		8891.56	3000.74	8750.22		3729.54		1339.3	8321.78	4105.35	1218.24				5396.98		3489.84		14524.9	4213.38		1167.44		3653.55	3395.71	9586.89	9744.92	4870.47	10978		10170.2	4652.76	5885.8	6934.87		6028.67	8180.58	3138.97	12653.6	4925.2	4524.94	10445.3
Q60841	Reln	Reelin	368943.78	378	15	15	5.06	4326.04	5243	5512.07	8139.96	9457.44	8319.8	5660.89	12226.7	4181.24	7045.87	3504.65	10258.4	18698.6	3188.54	8251.97	5540.5	5148.04	20599.8	7442.43	8130.72	5202.53	8275.09		5915.22	5297.91	3332.35	6582.49	4842.33	8259.47	4418.77	5561.79	7818.78	4152.86	6053.51	4711.86	6586.31	3649.38	8064.92	7154	7637	11153.4	9310.3
Q60847	Col12a1	Collagen alpha-1(XII) chain	197831.57	54	4	4	1.73	10479.4		10165.7	2198.09	4589.21	4930.47	1740.39	2785.59	4115.66	4236.25	12935.5			4634.12	2465.61	7893.15		1983.95	6627.27	2913.14		3428.34		7255	5254.95	2108.08	5905.28	5424.99	4058.7	8760.67	6200.06	5260.43	3018.87	3119.71						7752.35	8033.53	3103.7
Q60864	Stip1	Stress-induced-phosphoprotein 1	589619.46	404	14	14	30.39	6864.21	5886.3	5850.72	6155.51	6315.24	8140.16	4448.87	3378.55	11977.6	7102.36	15279.8	13393.5	15388.5	17496	10231.7	16936.1	37367.6	11546.1	7995.85	11053.3	15766.2	15432.1	15106.7	23613.9	29365.1	24114.1	10786.7	15171.9	6203.8	5953.35	7905.73	9821.5	10823.3	7624.65	7055.22	9187.02	12023.7	6327.97	7147.93	9333.07	10069.8	8928.13
Q60872	Eif1a	Eukaryotic translation initiation factor 1A	3822293.3	185	3	3	17.36	48935.8	34358.7	58306	22191.8	71539.2	74313.6	108432	66589.7	85932.1	50351.2	85111.8	22909.4	22653.5	57930.5	74341.4	71710.2	236180	74779.7	52204.7	28201.7	76522.9	133255	95774.5	159863	126269	135363	76690.2	83467.7	48693.8	68543.4	33958.8	84059.5	61346.8	52568.1	83777.6	73212	97472.2	86919.6	48539.5	68925.7	90414.6	32379.5
Q60875	Arhgef2	Rho guanine nucleotide exchange factor 2	147622.24	41	1	1	1.52			5402.64	2715.86		4156.69		2531.37	6636.39		4369.88						3844.15	3992.68				9668.13	4375.43	4053.69	3131.01	6801.01	5067.41			4343.25		8175.89	3177.28	9935.44	7073.09	5204.15				2807.44	3246.01	2180.72
Q60930	Vdac2	Voltage-dependent anion-selective channel protein 2	26200.296	7	2	2	7.8							787.506		1030.92																					2035.74												3776.53
Q60931	Vdac3	Voltage-dependent anion-selective channel protein 3	9969.818	5	1	1	4.59						714.537				536.01								1253.9
Q60932	Vdac1	Voltage-dependent anion-selective channel protein 1	21725.012	14	4	4	22.3										2401.73	1014.26	1031.37	2468.97																						557.78						7386.36	651.412
Q60963	Pla2g7	Platelet-activating factor acetylhydrolase	1580835.6	681	14	14	44.32	32011.1	30636.3	36137.7	23037.8	42460.2	36053.2	23956.9	37784.1	20912.7	32396.8	32688.9	36986.7	48201.5	16997.3	40024.6	26349.1	32377.7	28150.4	20908.6	30715.9	32534.4	29339.5	32454.6	46160.7	25633.4	29203.9	18591.2	18305.3	21869.8	21363.9	20113.9	21663	18450.4	26846.5	22108.1	29633.6	30658.4	36736	19985.5	32674.7	46608.1	41274.7
Q61001	Lama5	Laminin subunit alpha-5	121113.45	60	3	3	1.29	2700.23		3327.16		3136.02	3831.99	7336	3447.97		2609.92	2282.94		3471.8			2931.56		4375.64			3392.98	2565.42	3286.3	843.35	1096.28	4852.91	5153.39	3871.31		2461.98	1752.83	2012.85	2333.69	496.85	2163.49	2898.6	1915.64	3232.6		1455.55	4112.48
Q61029	Tmpo	Lamina-associated polypeptide 2, isoforms beta/delta/epsilon/gamma	136241.966	40	1	1	2.88	2965.22		4595	191.556	4126.19	1591.85	6742.89	3813.84	4316.22		5136.39				2266.5	2379.4	2818.72	2758.61		1768.26	2065.48	6282.56	3556.4	4369.51	2711.42	3461.89	4103.19	1947.56	1239.47	5313.29		4756.7		1213.91	3604.35	1378.31	3063.09	4011.19	1845.7	1700.92		4448.58
Q61093	Cybb	Cytochrome b-245 heavy chain	129842.924	18	9	9	16.49								2403.94																			799.104					3103.62		1053.23			3399.64
Q61114	Bpifb1	BPI fold-containing family B member 1	535028.6	299	13	13	31.65	6846.98	4271.18	7146.62	3641	9233.25	8348.17	12091.3	8450.94	7110.21	5194.28	25967.1	25052.7	10809	7534.95	7832.68	18398.2	23001.7	14348.9	2668.36	10813.4	3055.33	3676.18	8939.89	13723.9	9596.21	10907.9	8705.16	22380.4	2116.3	11627.8	4601.73	6465.06	11459		4309.22	6127.29	4972.9	7842.43	5045.71	8280.75	5876.89	7677.84
Q61129	Cfi	Complement factor I	11260653	1807	33	33	62.52	136673	445344	195423	511664	143348	209113	52652.5	42575.2	231532	328081	34107.5	31722.5	79568.8	79215	410244	80434.9	220074	143964	911477	266648	37195.7	193714	45818.1	141628	153747	243857	280076	291832	475210	36088	354822	120406	302120	328544	34416.8	226604	213932	115949	471850	300434	199059	417815
Q61143	Trpc6	Short transient receptor potential channel 6	606179.12	50	2	1	2.15	10039.5		9367.74	5383.24		2581.8	16874.3	16792.8	14931.1	55749.6	22272.3	9515.71	11655.8	9161.84		11587.4		17505	14568.8	18012.4	9056.69				19177.5	21418	22551.6	19793.5	16412.4	12502.2	26958.1		7588.44	14610.7	11109.2	1801.21	13016.1	10302.4	11096.4	27226.8		8990.19
Q61147	Cp	Ceruloplasmin	42992409.9	4245	66	66	65.5	893682	1921120	837204	2039950	374786	982600	92282.7	146770	944847	1353070	83082.5	80849.2	237674	134164	1139410	141874	757174	297097	3225460	703159	78037.6	1227480	80243.8	513939	438492	911329	1150760	1055840	1754210	114001	1171790	850654	1217060	1595980	54865.1	967610	730715	345096	1455400	1069860	532947	1293400
Q61153	Dio1	Type I iodothyronine deiodinase	10523.34	3	1	1	3.5	6346.92																																						1081.12
Q61166	Mapre1	Microtubule-associated protein RP/EB family member 1	1001179.31	299	8	7	38.06	17667.6	9955.14	21054.4	5926.82	20926.2	21471	22308.9	17292.1	25026.9	7065.66	24928.8	14419.5	14646.9	26537.5	35642.6	31371.6	42649.1	21755.2	16149.4	12710.4	16960.5	23682.3	19169.9	25120.6	34399.1	22148.6	25515.1	19020.6	15531.1	25001	14314.6	19961.7	15514.4	13100.5	22118.4	12695.4	19204.2	15928.4	9583.59	14357.9	22963.7	11547.5
Q61171	Prdx2	Peroxiredoxin-2	1653150.54	422	10	10	52.02	19292	11813.9	8082.34	22538.4	21577.9	21334.2	11282.1	5262.67	42893.1	22662.6	6317.1	8718.03	9571.75	16006.8	24707.2	12822	192813	23027.4	270393	30681.4	9719.8	49569.9	9505.45	36227.6	38042.6	42105.8	37737.4	37144.9	69729.9	11467.3	32798.5	19611.4	28271.2	37662.4	14737.9	22694.9	23774.9	14394.1	37172.8	28911.6	17871.6	25143.6
Q61176	Arg1	Arginase-1	331987.152	118	7	7	31.27	13989	8408.02	809.942		4240.57	19332.8	9856.27	11945.4	7179.23	22660	4793.45	6186.9	3431.94	12479.3	5031.35	6330.97	5885.82	2216.35	5457.76	10738	8363.28	12340.8	7782.7	6499.46	5658.04		6330.78	1617.33	5333.31		5650.3	4056.32		3607.29	4386.08	2952.1	11521.8		5288	10572.5	3871.42	3523.37
Q61207	Psap	Prosaposin	16501783	1626	27	27	53.5	488182	262805	543823	187069	347452	356743	223520	350120	427276	227458	318908	707322	478983	415256	255879	221745	205258	369872	203053	337406	398305	309136	448439	352331	335276	347543	410841	279440	276846	297153	241895	180565	272424	203025	254705	289578	204289	230878	244779	398320	379417	307612
Q61210	Arhgef1	Rho guanine nucleotide exchange factor 1	200908.039	47	2	2	2.83	788.199		6187.05		10806.4	5911.66	3500.53		5581.87		6715.78		1387.84		6927.15	3977.31	3602	8511.04			4427.27	9298.81		10805.9	10723.4	4368.65	3617.2		3398.27	1700.11	1679.08		5646.71		2541.1	5784.73	2050.05		2522.92	4508.07	6611.8	1669.22
Q61233	Lcp1	Plastin-2	5789444.2	1640	35	28	69.06	139199	209725	224197	114628	81305.6	109825	44687.6	57000	166270	59628.7	54551.8	32628.7	47961.5	29555.5	67594.3	26527.9	37697.4	48552.3	118972	68097.7	65845.7	182243	48074.3	136900	126723	126550	166326	123155	144976	103505	118879	164366	134290	142005	71240.2	172919	96166.6	123671	111934	228226	111390	95373.1
Q61247	Serpinf2	Alpha-2-antiplasmin	46117046	1189	17	17	34.01	920462	844924	569252	940429	1300920	701965	824163	770785	852507	1559640	700198	1446120	1151910	824028	1341420	910276	920822	1812240	1018330	677874	961501	733942	657199	1188770	1060040	978254	1045960	929966	713101	528605	866227	469310	788828	949103	631734	830590	987777	737953	757552	753137	970769	886227
Q61268	Apoc4	Apolipoprotein C-IV	115279432	432	5	5	41.94	2942670	1228300	2088490	921318	2047310	1878690	3520830	1867340	3298030	1110460	1855750	3055930	1991360	3096090	1787030	2140300	2781590	1894890	1218790	3558090	1784400	945174	2344780	2308020	1812940	1821090	1803250	2350050	1452870	1181720	1802860	2165970	2791430	2151120	1830370	3469680	2610390	3399460	1860440	1881480	3672430	2407380
Q61316	Hspa4	Heat shock 70 kDa protein 4	307711.677	308	12	11	19.26	6216.77	13302.1	8538.83	5360.78	7854.09	5773.96	2685.93		9005.69	4517.32	2293.05	3373.79	4248.81	3768.97	5428.42	5260.94	4716.33	5836.6	15767.9	7097.22	3589.61	8193.61	4762.83	4963.65	6448.95	5917.42	8558.7	4437.58	11664.2	1340.2	5689.52	5205.84	6435.49	5610.36	487.577	6495.46	6667.83	5038.54	8044.92	9906.64	5092.25	6025.67
Q61398	Pcolce	Procollagen C-endopeptidase enhancer 1	2391392.5	739	14	14	40.38	54438.1	19702.1	65296	16296.2	56065.8	32869.8	52227.3	37961.1	59424.7	26642.4	65166.5	35740.5	41498.8	60107.6	43301.8	55302.7	40383.9	49632.7	17278.8	27468.7	67299.3	38382.7	69404	37555.6	112783	65331.6	58323.9	33789.5	30623.6	77832.8	29294.6	40670.8	38379.7	51782.7	39543.5	57307.2	48650.5	36063.4	17419.3	53763.5	59828.8	35455
Q61495	Dsg1a	Desmoglein-1-alpha	548674.44	205	5	0	4.73	22859.8		7261.55		8933.91	42281.1	22402.1	21047.6	14833	33731.9	6008.43	13729.3	6542.27	8091.47	2178.59	13992.4	12369.9	8203.68	13670.8	25024.3	3108.83		3123.6	19127.3	13394.6	8884.99	6704.72	8966.01	2296.78	3703.82	8990.63	6857.58	10071	12586.4	14669.7	6455.53	10018.5		7806.14	14863.9		7554.26
Q61508	Ecm1	Extracellular matrix protein 1	4677680.9	1482	28	28	65.12	192953	128238	136203	154396	341746	124523	47416.2	108450	59151.2	68220.4	133008	53190.9	63927.1	81896.2	95565.7	70580.1	59766	43514.6	43993	80076.3	40113.7	90320.8	61535.3	47930.7	91964	89054.5	83413.2	62131.5	76527.9	182858	65643.6	65315.9	47664.9	138498	112169	44078	94753.2	48776	46545.1	82914	74271.7	68660.4
Q61545	Ewsr1	RNA-binding protein EWS	2773308.5	169	4	4	8.24	120651	62829	158963	21932.3	43974.4	92393.7	13820.7	106639	61547.4	17805.7	55990.6	17871	30123.5	20674.8	23463.5	29507.7	26262.9	20072.6		49545.2	28300.1	110733	44065.2	68727.7	46297.7	48607.3	50685.3	41100.8	24884.2	83313.4	17692.6	60556.7	30588.3	26713.7	63565.3	39777.3	29629.5	34011.2	18243.2	126022	53737.2	23228.3
Q61581	Igfbp7	Insulin-like growth factor-binding protein 7	936102.03	218	7	7	30.96	16349.9	33638.6	23093.9		18036.9	1665.79	21545	10285	26541.1	10770.6	16394.2	7493.75	14346.2	24720	12762.4	28681.1	14206	22962.2	7488.25	14151.1	20496.8	19395.1	24122.5	17409.4	34235.1	21367.5	22866.7	16815	19051.8	17628	16897.8	22860.5	21810.5	20561.9	17994.3	17615.3	11486.1	16944	22046.5	18197.6	28134.1	15522.8
Q61584	Fxr1	RNA-binding protein FXR1	247621.21	45	2	1	3.84	7882.08	1086.98	8073.52		4383.8	7144.17	5595.74	11031.3			7807.29			7340.5	3143.89	7748.34	9881.56					13470.2	3648.83	7359.67	6104.89		4857.67	6371.56	2743	10267.2		5771.75			7331.03		4243.41		3856.06	7643.9	3443.43
Q61598	Gdi2	Rab GDP dissociation inhibitor beta	113295.542	46	3	2	7.42	2010.78	1025.99	1612.27	1663.92	1694.87	3154.52	1762.03			5476.27				1073.29	2420.76		2730.19	2072.52	11050.1	3034.03	1570.74		734.309	3094.41	7984.54	1716.52	1957.6	3765.36	4128.83	2145.73		648.833	1858.92	1572.56		4872.68			4458.97	3216.36		2362.36
Q61646	Hp	Haptoglobin	174135789.9	1709	24	24	56.48	8260310	14335900	8131700	10892900	743285	10126600	185520	1233770	2405890	6331860	332606	81309.5	1414760	321734	3889970	353356	1410950	320126	156928	1006590	22766.4	10523300	197023	2725110	190952	1931130	3308850	1362840	2192460	367822	484330	5934240	6009690	10170800	325612	4996690	2901800	2097110	1787130	6350420	2261400	2249610
Q61656	Ddx5	Probable ATP-dependent RNA helicase DDX5	438261.92	382	13	9	24.43	11119	6188.92	7237.12	3293.55	7472.45	15512.8	7601.08	13161.3	10832.8	3430.57	12290.5	4152.42	4414.26	9853.74	4520.26	8069.37	10299.4	5269.39	2722.77	5494.82	7121.25	11161.8	9360.61	8335.59	14864.6	7130.95	7068.8	8170.89	7789.53	10285.4	3354	12684.9	8782.44	4801.04	15553.9	6897.22	7234.13	11521.6	5178.08	10861.2	8732.7	6099.49
Q61702	Itih1	Inter-alpha-trypsin inhibitor heavy chain H1	17370654.2	2512	42	42	51.6	229550	550544	295369	652757	299605	363298	135280	142006	341610	628537	108644	74474	140752	159876	431272	167223	313209	252585	1471710	336409	99497.5	300523	95578.3	285344	223301	381442	412330	339320	607577	126903	537730	199648	459094	388459	90136.4	325858	356525	220489	615628	431214	367511	628012
Q61703	Itih2	Inter-alpha-trypsin inhibitor heavy chain H2	20556362.9	2443	36	36	44.71	271788	655716	277812	777459	293769	408202	88119.7	125922	435464	760638	63604.8	67775.5	128727	121896	496922	169441	403497	309248	1770250	404244	79401.9	388657	83162.2	272988	257682	450128	502129	500062	923361	82669.7	708641	212747	575189	536216	63181.1	381744	393282	223184	934776	565780	387062	875156
Q61704	Itih3	Inter-alpha-trypsin inhibitor heavy chain H3	15674210.8	2174	34	34	50.06	432443	910910	442050	548137	123608	631204	40488.8	120592	231972	460684	43979.3	24444.7	82187.3	47743.4	396879	41894.1	230782	89413.1	920262	196116	25987.3	801850	40475.1	211073	143596	286983	321008	296877	691093	65188.7	273588	330784	499967	695950	73099	394187	230759	139146	430851	333125	188425	433790
Q61730	Il1rap	Interleukin-1 receptor accessory protein	7617434.2	857	19	19	28.77	75461.7	173409	91570.1	306990	98413.3	72727.8	35425.9	12956.4	225315	242786	21470.9	48732.5	67124.6	63135.2	253880	52133.9	199677	118510	635106	202958	45980.3	85968.9	25929.1	119737	105381	199394	239549	249858	265891	25984.3	342436	112743	185991	222154	17396	198240	154717	75084.9	286295	159235	120917	282151
Q61753	Phgdh	D-3-phosphoglycerate dehydrogenase	219332.5	133	6	6	13.51			2413.43	3087.74	8804.57	4440.92	1334.68	2812.41	5352.23	5640.05	2328.54	4796.26	4044.96	3994.36	7093.82	4246.34	4859.1	5732.96	2118.05	2343.31	4270.24	9655.65	3838.94	13740.9	6830.51	6457.34	5810.65	2513.33	2451.51			5362.06	2237.68		5606.39	2774.35	3672.91	5729.46	1678.92	6204.72	4108.55	7000.8
Q61765	Krt31	Keratin, type I cuticular Ha1	1747388.4	123	23	3	56.01	8045.6		145925			6730.8	10936	13962.1	29568.4	14684.5			25274.5	10016.8	7161.88		9585.03		9956.04	26887		26648.2			3186.55	26060.9				12637.4				22290.4		35780.3					16463	497360
Q61768	Kif5b	Kinesin-1 heavy chain	483484.716	68	4	3	6.13	18554		17132.3		15408.7		18655.1	12376.3	10319.8	8307.8	5186.31		11020.9	16676.5	9115.1	20567.5	16203.8	8824		899.956	13408.5	9847.52	12062.6	6184.51	10881.7	16685.5	15078.1	13156		9518.73			7123.49	14916.3	7192.95	5437.46			8934.25	6873.19	11180.1	13370.7
Q61781	Krt14	Keratin, type I cytoskeletal 14	57412982.3	1344	24	6	43.8	2318470	324361	371002	212340	311868	8315730	1189500	1413610	1760470	4456930	680274	1030700	177626	682872	399072	1268820	746591	761481	751226	3115560	338067	86972.3	374003	894545	855358	543558	363102	805332	462493	681139	890624	290400	419226	2177840	1477210	384064	692664	245103	507975	997170	124246	724372
Q61805	Lbp	Lipopolysaccharide-binding protein	16263825	1191	18	18	38.05	614827	221684	371907	186092	142477	742748	183927	663641	130701	195911	265597	284411	573600	147524	439492	175623	131696	738254	158559	160477	197165	580758	155166	596999	115942	158179	171517	133090	71310.4	201539	85298.6	238293	125386	291173	469878	222511	200230	309584	123689	448901	265041	122543
Q61823	Pdcd4	Programmed cell death protein 4	35670.41	11	1	1	2.35			1769.99		5134.1						2291.48		3109.42			6392.67									3159.43			3090.33								2992.98			2683.23	2157.53
Q61830	Mrc1	Macrophage mannose receptor 1	60430.218	42	3	3	2.47	2718.84	1940.96		1794.35	2487.81				3740.37	3975.13					2231.73				3381.26			2842.46			1167.08	850.604	2505.73		1835.15		4039.02		2993.69	2191.59			469.724	1483.54	3575.89	1337.41		3759.67
Q61838	Pzp	Pregnancy zone protein	313793567	7410	97	95	66.76	5079610	8918500	4146350	17754200	5277750	5172050	638721	806635	8497780	5978110	432497	484937	1826950	1216660	11773600	1273050	7354160	2778500	17085100	7902680	420575	7267860	685210	4029270	5378580	7707350	8877230	10873900	12039200	1117490	10308500	5670820	9969650	13258300	435572	8525680	7037990	3287500	12845700	5874610	5389080	11019900
Q61878	Prg2	Bone marrow proteoglycan	104457.85	17	2	2	10.76						2949.02					3721.85														4964.46							2080.02		3151.98	2226.79	6105.39	5285.24
Q61897	Krt33b	Keratin, type I cuticular Ha3-II	52057.2	11	4	2	11.88																																										41539
Q61900	Smr3a	Submaxillary gland androgen-regulated protein 3A	194402.85	49	2	2	13.61	4784.34		6473.53	2417.79	2073.75			4571.05			1461.9	5175.9		6614.11	1869.92	4131.29	12390.7	4992.97	4091.89	6993.15	7120.44	3833.96	3049.32	6779.86	14119.2		5266.31	3873.74	1168.2	11275.1		4089.79					3885.58	8766.35	2968.55	4036	5937.71	1897.22
Q61941	Nnt	NAD(P) transhydrogenase, mitochondrial	304193.29	46	2	2	2.12	2908.98	4374.14		4098.13	9927.99		7871.68	6760.48	7282.19		7127.19	6535.8	8238.03	9138.69	6019.25	7381.14	3204.29	11873.4		13190.5	6285.29	6608.8	10357	9947.79	3941.66	7079.13	6473.43		1449.53	5663.16	1893.82	6017.26	8489.27	3434.36	5502.18	10467.3	12919.2	8132.76	1739.07	6510.63	7607.08	5520.89
Q61982	Notch3	Neurogenic locus notch homolog protein 3	69552.198	34	2	2	1.34			1367.29	1288.83		2890.7					1300.73	4205.08	1567.03	1874.19	1452.23		5127.48	4081.45	4763.47		1583.35	766.327		331.165	3747.77	1725.69	4734.62	829.526		2364.71		2531.42	3391.23				4600.87	1434.47	2442.73		1461.18	2373.26
Q61990	Pcbp2	Poly(rC)-binding protein 2	182625.887	44	2	1	8.29		4329.71		1725.64	5697.25	10030.3	617.177		7097.25		6492.35	2194.59	6492.47	2360.95		6533.11		12404.5			3410.34		2320.22	14165.7	8405.3	7737.75	2234.36	7938.85			1511.35	3754.57		2566.69	3907.43				3496.56		4224.79	5303.13
Q62009	Postn	Periostin	4203565.9	1365	29	29	49.4	81918.4	92611.5	89750.7	60702.2	78955.6	57035.9	62505.5	59122.9	81587.2	106604	116274	116164	137584	69676.3	71260.3	88587.5	52807.8	251653	146848	66186.4	62793.4	59075.7	51641.3	90534.2	82544.7	81761.7	95146.6	68831.3	90295.7	58205.6	80745.6	58476	60883.2	69581.7	52478.5	89740.8	55680.4	67555.3	63276.6	80326	81452.8	100706
Q62087	Pon3	Serum paraoxonase/lactonase 3	773692.86	279	7	7	26.27	16496.6	19374.9	25481.2	6470.7	9796.32	9684.84	9906.9	20084.5	14721.4	11240.7	17622.1	23632.9	13831.6	17583.3	9518.51	12494.4	15745.1	12735	12661.4	17673.5	15034.9	10628.8	20624.5	15345.6	14947.4	20728.7	15446.1	16558.3	9988.82	8305.87	13662.3	10478.2	16383.8	11847.5	12238	20985	12585.8	14285.9	14283.6	13689.2	19777.6	17069.3
Q62093	Srsf2	Serine/arginine-rich splicing factor 2	508193.61	67	3	3	10.41	6409.94	5563.19	17066.5			37858.1		32962.5	4317.07	7110.94	19459.2	34857.4	20799.6	13768.3	7639.03	7109.17		13597.9		38883.5	11761.1	21119.3	6373.68	6510.26	9142.43					14284.1		8768.94	3587.02	5999.4	9089.29		2324.42	10886.5	14413.9	26024.5	7890.51	2700.89
Q62168	Krt32	Keratin, type I cuticular Ha2	170049.377	8	2	2	7.62																				4300.92																						164137
Q62189	Snrpa	U1 small nuclear ribonucleoprotein A	1407055.66	298	8	6	26.83	28691.6	25741.5	48484.6	6447.06	17013.4	43712.6	38123.8	35665.6	19353	11007.5	32046.3	21227.3	18192.2	30096.3	19704	23764.7	33817.6	27014.9	6459	24070.4	34440	54748.7	28154.9	25697.7	45337.5	30223.9	31970.5	23962.1	18030	38469.1	15442.9	27707.5	31034.6	21417.5	29971.3	20464.1	23286.5	30123.4	17052.8	25026	19458	20999.1
Q62241	Snrpc	U1 small nuclear ribonucleoprotein C	89483.625	29	1	1	7.55	4685.1		3674.3	1528.75	3514.65	2524.19		2287.69			3095.37	3362.52				1826.83	2875.49	1755.42		3351.48		3701.23	1159.85		8803.27	1296.35			5165.23			3323.18		625.116	1507.79		4827.36	2095.69		2845.95		2615.95
Q62266	Sprr1a	Cornifin-A	671840.84	64	1	1	6.25	20036.9	3481.31	15833.3	1103.4	2905.97	67191.2	21051.1	19318.3	14191.7	28226.7	12477.6	19411.6	5675.18	7317.63		9819.74	6325.78	7193.39	8797.32	24118.1	6445.59	6538.93	4188.74	18261.2	23965.6	3349.54	4685.61	13805.8	2287.97	6964.89	4208.05		6801.7	19361.5	13202.4	6419.45	11585.4	6245.1	3954.48	19617	6468.88	3986.91
Q62267	Sprr1b	Cornifin-B	270800.921	27	1	1	5.23	10381.8	2599.7	4499.82			49844.5		5724.59	7658.86	19554.4	8402.46	7983.67				4154.73	2853.92		1231.93	9121.3								5665.71	735.841		2699.67	1728.6		7491.35	8532.78		2064.13			8304.72
Q62351	Tfrc	Transferrin receptor protein 1	439408.18	298	11	11	13.89	6020.81	8786	12680	8601.42	12510.9	10630.9	5390.85	4869.38	10534	6397.48		3491.18	8884.91	5867.09	11308.5		5264.73	2268.86	2713.82	13732.3	7633.93	11500.3	4208.56	8329.81	9616.34	13335.3	14283.1	13808.8	6230.58	5361.49	9559.52	8131.22	13162.5	10700	8725.07	14544.8	7731	9295.3	11487.1	11851.3	13121.5	10002.1
Q62356	Fstl1	Follistatin-related protein 1	67827.373	25	1	1	2.61	1496.31	4787.33	3243.94	1405.71			1430.72					1227.43	1119.3		1841.65		3483.3		8094.25	3096.63	802.404	2750.04			3806.27		3968.33		3838.39			2053.21	3229.98	963.469					3357.71	1685.25		3588.63
Q62376	Snrnp70	U1 small nuclear ribonucleoprotein 70 kDa	1472989.88	286	6	6	10.71	31989.6	16232	45707	11125.7	24845.4	44318.9	26789.9	45857.7	21528.9	8952.68	46964.7	20900.4	15596.8	30757.8	19444.1	22653.6	36982.6	19107	11869.3	33997.6	43175.9	91905.3	27156	29189.2	50181.1	25051.6	23998.1	37539.3	16324.7	32030.9	11088.6	34689.8	20018.2	18847.5	34080.9	18846.9	29457.9	30267.5	18188.5	33960.5	26467.6	9411
Q62422	Ostf1	Osteoclast-stimulating factor 1	401680.45	29	2	2	9.3		7026.7	20703.5	4402.29		12603.6		14232	24749.1	11236.3				17760	11167.2	15516.3	11301.2		6895.13		17208		13037.4	8612.31	15242.9	15222				5887.49		13531.9		9575.8		20643.7		17461.8	16777.6
Q62433	Ndrg1	Protein NDRG1	66482.888	11	1	1	4.31					11765.2		10600.3							5753.64							7669.12	5482.31						1312.44						10214	3892.56	2048.66
Q62465	Vat1	Synaptic vesicle membrane protein VAT-1 homolog	1545606.2	747	15	15	48.03	27877.8	36065.6	39982.9	17688.8	27278.8	22568.7	14612.3	21695.7	36001.6	18392.3	21410.9	32075.4	48210.5	25121	37749.8	20820	21448.3	35699.2	32290.3	29282.2	29780.5	37146	21502.2	44217.4	34285.7	37726.2	39972.3	26836.6	23156.7	18810.4	20251.2	18044.9	30013.1	20408.5	10389.3	25216.1	22577.4	24496.6	26253.7	69623.2	28932.6	26364.8
Q62469	Itga2	Integrin alpha-2	222818.87	216	8	8	7.47	2312.98	3076.66	2611.21	2704.26	7507.98	1433.61	5681.54	1109.91	6261.63	3719.87	3264.68	8183.62	5359.95	4066.95	4079.1	4639.15	4262.08	7856.83	3635.91	5294.06	6221.85	3001.51	7206.95	5282.51	6623.14	4759.14	3829.11	4543.9	2451.06	5965.54	4888.19	3306.55	3488.37	3295.13	6038.69	3301.84	5863.61	3495.84	3652.59	3476.81	5812.94	3372.54
Q62523	Zyx	Zyxin	694955.44	399	11	11	25.53	14669.1	6325.4	24904.7	5086.96	7407.92	11755	10832.3	12373.7	9808.66	4592.91	26496.6	16240.2	19672.2	15761.2	13382	14401.5	14751.7	14901.1	5584.27	12331.9	12573.6	14992.9	11703.7	18534.6	22147.9	14346.4	13806.7	13735.9	7560.14	22275.5	8084.62	17029.2	14629.3	6244.52	22136.5	11995	11016.5	9032.8	7085.91	13929	12924.1	8900.88
Q63805	Orm3	Alpha-1-acid glycoprotein 3	14120.084	11	2	2	6.8		2247.67		945.212		1469.49									723.012																			3097.37
Q63836	Selenbp2	Selenium-binding protein 2	209023.277	129	7	0	17.37	2428.03	2488.95	1893.76	2765.22	3426.17	3098.23		610.437		5810.44	2973.76	1979.59	2795.52	6874.71	4679.42	4032.25	7116.62	2503.04	7641.35	4231.97	2006.78	4139.09	5631.25	4984.86	1607	10267.7	2885.39	26378.5	5041.8	2685.46	3098.69	4188.68	2829.58	5092.62		864.797		2437.78	4669.97	3364.36	2517.4	6791.72
Q63880	Ces3a	Carboxylesterase 3A	1741947.1	456	12	8	29.6	47159.2	31120.1	38924.5	29340.8	27006.1	25944.4	26097.3	33990.5	38674.5	44518	32415.3	19827.9	23076	21118.7	30678.7	24811.6	26844.3	28794.2	78301.7	28946.4	19483.9	41300.3	18136	27246.4	30874.1	41434.6	43354.1	42091.1	34361.3	35661.9	32278.1	34036.6	35194.1	30902.2	27947.6	32062.1	32302	25534.8	39378.7	68060.5	39356.1	36013.8
Q63918	Cavin2	Caveolae-associated protein 2	957748.28	238	6	6	16.75	5249.89	8842.04	5893.23	5193.94	28919.7	28236.7	7698.3	14588.5	28367.1	23679.6	13442.9	8755.35	9389.24	17289.9	28613.9	31618.4	33341.3	40771.2	22746.7	13792.7	19116.7	24316.1	20847	42900.5	20774.3	42876.4	13391.8	22732.9	4692.6	20361.8	1980.07	23845.8	13518.3	19355.9	12978.4	15561.5	20154.3	24441.3	11607.3	23845.8	20838.4	6884.86
Q640N1	Aebp1	Adipocyte enhancer-binding protein 1	972840.42	61	3	3	3.99	25737.4	12383	24558.6		20654.4	28585.4	27324	21768.4	20103.4		20085	28717.3	11027.2	11201.1	8470.25	15598.5	21212.5	20843.1	10068.6	9803.32	18479.1	54595.8	29615.4	26978.5	28209.9	16274.9	27552.9	20642.7	14854.7	36261.6			21643.1	18756.4	17918.5	18867.3	25612.1	23367.8		24446.7	35674.2	7949.16
Q64105	Spr	Sepiapterin reductase	34744.202	22	1	1	5.75			1266.78	726.268	940.392	473.551					637.664	1128.87	2489.82			1944.08		3550.51	1633.5			3245.8		4041.22	907.501		1150.19	1091.7	713.293					313.513					2704.79			236.96
Q64253	Ly6e	Lymphocyte antigen 6E	1313346.36	127	2	2	27.94	15818.2	23487.9	27607.2	13088.1	17823.8	11501.8	7081.53	22323.3	31541.2	39749.2	17935.7	92277.8	116065	32280.6	53419.9	34421	29279.9	52907.9	17337.6	44186.5	16247.6	7575.46	29794.2	16365	11818.2	20329.1	13756.5	5872.99	12420.3	6859.08	15815.1	10674.3	17203.9	14750	28074.1	22585.4	17840.1	11594.7	9832.85	11000.5	14022.1	66112.3
Q64291	Krt12	Keratin, type I cytoskeletal 12	325624.513	16	3	3	3.9	5510.75					44234.7				4326.42		9671.42													15736.8			13846.6		336.233			9654.08	1774.63				5903.8
Q64310	Surf4	Surfeit locus protein 4	25336.233	7	3	3	14.13									1284.41									530.793
Q64331	Myo6	Unconventional myosin-VI	49003.48	22	1	1	0.71								410.951		2647.18	1692.89	1210.84		2282.24	1058.28		3812.42	2055.35			1994.4		1716.74	5447.45	2234.37		1427.91	3931.94	736.912										1599.23	4621.02	655.596
Q64339	Isg15	Ubiquitin-like protein ISG15	769193.5	91	4	4	40.37	7823.76	15130.9	6976.97	10730.8	10480.8	10742.5		7891.6	20167.9	5157.06	4435.16	8800.65	6253.81	11533	5500.5	8790.92	84443.2	14528.5	109108	24935.7	12075.2	14981.5	9324.18	11237.4	19378.3	21632.6	22995.8	10996.9	20691.9	7247.58	9746.31	8925.12	10530.5	9492.58	5269.24	9331.01	14601.6	13570.1	18323.1	11247.9	11343.9	8905.52
Q64437	Adh7	All-trans-retinol dehydrogenase [NAD(+)] ADH7	1150280.2	65	3	3	12.03	31082.3			12697.2		28542.7	21668.7		17343.8	25179.7	27815.3	62008.3	55614.5	31365.5	21563.2		34046.1	54108.7	37849.1	33712.8	38025.2	4276.52	26743.3	27106.8	29549.5	21647.8	12441.3	21443.4	17412.8	20543.6	19472	17591.7	21491.6	22667.1		22966.5	17056.7	31474.9	21353.1	21941.2	36363.9
Q64442	Sord	Sorbitol dehydrogenase	4143087.2	183	7	7	23.53	66618.6	74005.1	51069.9	47948.1	92479.5	67817.4	137292	46101.4	87955.5	71303.4	129331	98680.7	100337	86586.7	92821.5	86662.8	82803	77856.1	134299	107842	60384.7	64833.6	79716.4	81816	51397.7	84992.6	93269.4	86313	77689.4	45669.7	43408.2	95371.9	84528.4	73449.3	38177.1	100844	74487	51269.8	79976.1	113802	69631.9	98242
Q64522	H2ac21	Histone H2A type 2-B	200456.176	36	1	0	17.69		451.536	15819	1757.91	6500.12	10021.1		5878.99		1582.51	8897.38	1903.5	1061.61		5690.6			3999.77		3180.49	5750.63	8810.61		3411.85	4441.03		4520.25		2182.03	4132.66				4982.48	3889.49	2679.13	10100.4	3496.1		6247.7	2791.36	1510.76
Q64523	H2ac20	Histone H2A type 2-C	7984.38	1	1	0	8.53
Q64524	H2bc21	Histone H2B type 2-E	471587.66	13	3	1	13.49	11689.7								10856.8																13277.8					3206.49					19361							21837.1
Q64695	Procr	Endothelial protein C receptor	87038.63	22	1	1	5.37				4486.41					2494.61	6255.22	3234.58	2566.56			2099.68		1338.63		2485.31	1145.12					6401.86	4081.65			5474.37	3248.15	4428.63		3200.66	5271.57		6862.37				5129.11		3638.18
Q64726	Azgp1	Zinc-alpha-2-glycoprotein	21016205.5	1011	20	20	57.98	333494	821272	396117	649493	314573	221447	49588.4	43662.4	557292	1000560	43225.5	50492.3	132457	73321.1	538843	120328	537266	309862	1825280	480228	67722.5	345769	47317.6	319017	267328	436416	571302	543558	814178	57110.6	766642	348315	580796	568162	32285.1	460098	448564	143441	834533	585213	392969	909568
Q64727	Vcl	Vinculin	8783246	1448	36	36	41.65	90095.8	133253	128778	127911	116951	79816.2	41073.7	61723.1	235601	183866	173779	177063	218587	128374	167093	189766	229562	236523	294205	165194	241419	194171	164238	371725	276597	302769	187299	240784	161029	41706.6	96853.4	216984	211241	197868	71207.2	206330	164804	160911	198295	193811	138428	130993
Q64737	Gart	Trifunctional purine biosynthetic protein adenosine-3	680691.12	98	3	3	3.47	12704.4	10295.7	12314.5	8829.35	18059.7	14237.3	17662.9	14664.9	19406.7	15560.5	13548.5	12807	13309.5	10275.5	14728.5	16005.1	13206	11982.1		20315.7	15603.9	13578.1	16336.7	7811.74	10085.3	12654.4	13363.6		11334.5	10187.5	13936	10518.6	10508.6	9603.6	15557.8	14591.8	16013.7	20831.3	11729.5	13315.7	19905	11783.4
Q64739	Col11a2	Collagen alpha-2(XI) chain	527210.9	261	7	7	4.61	11470.4	5382.36	15364.7	5309.36	15258.6	5552.22	11248.3	5827.54	14619.9	5405.71	23647.5	8422.93	18167.1	15630.9	8923.67	9803.1	14321.3	11408	5660.69	10230.4	10349.6	2992.86	10516.8	7695.19	17248	14767.2	10941.3	7942.55	3305.29	12689.1	8402.29	14604	8617.64	11797.7	12744.2	9863.66	12032.8	7163.24	4934.98	9041.13	8149.29	9445.2
Q672J9	Nox3	NADPH oxidase 3	519877.61	48	1	1	1.23	13732.3	3601.44	13376.9		11149.1	7569.74	16812.1	13304.8	9044.1	5740.71	14247.8	16035.7	11638.3	11938.3	3261.42	12468.4	15435.6	13885.1		10748.3	17012	7470.74	10240.3	12590.4	9418.47	15895.6	5295.04	11248.5	1892.43	13223.6	5743.33	11037.5	11660.4		11044.9	10176	12621.8	10578.1	4736.36	9090.29	14501.2	3868.01
Q68FD5	Cltc	Clathrin heavy chain 1	150513.454	172	19	19	15.04	2294.33	324.802		1950.16		1862.06	423.925	965.462	306.408	2981.46	3395.62	915.145	3615.18	1313.08	4574.24	1493.5		4010.32	3185.72	2877.6	2448.27	3743.53	1877.57	4479.01	2667.04	3642.24	4822.89	2761.65	5037.66		3025.4	4745.83	1869.17	6829.6	775.794		1953.22	2457.68	1517.06	3468.33	2585.29	2662.57
Q68FL4	Ahcyl2	Putative adenosylhomocysteinase 3	395677.78	32	1	0	1.63			5222.33	15268.4	14465.8	12060.5	5150.69								16934.3	11749	18566.5			17049.4		14589.2		13982.5	11289		17832.8	19364.1		5541.15	16171.5	13664.6	12204	14233.4		16019.2		6675.11		16045.4	11785.3	15970.9
Q69ZH9	Arhgap23	Rho GTPase-activating protein 23	1555816.9	44	1	1	0.81	51624	27497.4	63329.1		34610.8	42775.3	37466.7	39149.3	34687.5	26175.2	16247.9	35694.2	55012.9	36714.3		20546.1		28787.7		49271.3	29782.8	49887.6	38468.3	27321.4	16421.8	14799.3	36412.4	38246.8	13428	37251.3	12344.2	51677.2	54320			51437.3	40440.7	40510	22741.7	36336.6	34331.5	16301.3
Q6DFV6	Fndc3c1	Fibronectin type III domain containing protein 3C1	1938913.61	51	1	1	0.59	41391.7	23181.8	35592.4	6533.01	83048.4	44028.9	87406.6	51654.5	43407.4	23461.6	41578.8	16094	24575.6	33065.9	21908.1	34602.9	38564.8	40184.8	6545.1	31860.8	25046.7	56580.9	64795	36467.7	36178.2	43452.1	31238.7	34622.8	18756.2	34230.4	20686.2	42657.2	22287.2	49951.3	28185.4	30505.5	57449	57078.7	16312.8	45942.5	79936.1	22619.5
Q6DFX2	Antxr2	Anthrax toxin receptor 2	870165.77	507	13	12	34.09	5463.27	11315.4	6647.22	5756.89	23602.5	6647.12	13600.7	6853.13	12825.1	27792.5	18464.3	64135.7	35469.1	42666.2	29768.1	32841.6	41961.6	54615.9	16663.7	42997.9	17661	6485.52	21188.7	14837.8	15445.1	14243	11942.8	16417.3	10551.3	11634.1	11032.9	5417.45	14839.3	11007	10196.6	14073	11215.9	9963.75	7368.84	8681.7	12096.8	14106
Q6GQT1	A2m	Alpha-2-macroglobulin-P	188187.84	107	9	9	7.67	3808.24	2972.28		1093.88					11843.5	6505.51	2697.41			2330.25	7677.95		26945.6	3009.19	10677.4	4467.87		4252.94			2542.35	2866.17	3507.67	7349.26	4145.74		6028.06		2532.79	16941.4		7559.4	3084.79		2629.43	4578.01	7368.4	5472.07
Q6GU68	Islr	Immunoglobulin superfamily containing leucine-rich repeat protein	632450.31	86	4	4	10.51	11962.8	27839.7	8267.13	6713.38	7231.37	4884.65		11165.1	18997.2	22343		11668.2	3854.02		11505.7	3264.49	15245.2	5942.76	33804.5	19066.7	10239.1	15347.4		13050.8	12723	19371.2	17896.3	26162.7	25998.8		20904	11903.3	29882.2	20965.9		13509.1	16003.3	6440.63	20319.1	17700.9	11738.3	22372.5
Q6IFX2	Krt42	Keratin, type I cytoskeletal 42	4460162.89	258	8	6	12.83	157135	18696.5	30731.5	16306.6	11726	586012	69497.9	90483.4	130492	337514	51974.5	72347.1	11909	51895.9	25452.7	104419	46914.1	53528.9	54577	276254	16996.2	2935.05	33060.3	49435.6	55950.6	46609.3	21192.3	52735.1	31623.6	56482.8	77605.5	18728	21886.2	170827	126356	30721.4	60551.3	18262.2	27827.9	58099.6	241187	59916.6
Q6IFZ6	Krt77	Keratin, type II cytoskeletal 1b	102074.209	35	3	3	5.77	5178.14			891.962		9790.31		4404.13			1840.64	3598.5	2197.6	4168.77	3492.09		1816.47	5436.3				14253.3			2886.77		904.077		1836.02				1672.95		4549.7							6087.76
Q6IME9	Krt72	Keratin, type II cytoskeletal 72	34750	3	2	2	4.42						1832.47							5934.53																		26983
Q6IRU2	Tpm4	Tropomyosin alpha-4 chain	185892.042	161	6	5	23.79		1944.74	3328.02	2150.8				886.645	3888.81	5630.17	869.527	1884.86	3153.03	1843.02	6691.17	2958.83	8980.22	6035.55	15229.7	2307.51	2023.58	4819.69		8321.63	3506.26	10395	4267.9	3960.27	3724.73	2039.42	2062.8	4019.59	4039.72	3140.25		3364.26	6190.1	4468.27	6911.51	2660.51	3650.78	4693.8
Q6NT99	Dusp23	Dual specificity protein phosphatase 23	28742.72	7	1	1	8											2690.58				4740.55	1731.27																6505.93	3529.01	7793.11
Q6NV83	U2surp	U2 snRNP-associated SURP motif-containing protein	18595.99	3	1	1	0.78											9403.04																				3565.84										5627.11
Q6NVF9	Cpsf6	Cleavage and polyadenylation specificity factor subunit 6	616142.58	387	9	9	22.5	17176.4	7838.53	26332.2	5279.76	9802.64	13576.4	8635.85	21965.9	8915.32	3536.44	19301.2	6301.84	11511.8	15819.5	6226.64	9965.95	8521.76	7286.06	2627.21	13773.2	9693.35	14411.3	8751.52	11627.8	11727.9	11603.6	11837.3	7873.02	6432.55	13277.2	9350.73	15278.6	11028.7	10330.8	17998.8	11925.7	8410.81	10859.2	5623.92	20688.4	10372.1	7603.77
Q6NWW9	Fndc3b	Fibronectin type III domain-containing protein 3B	432654.12	35	1	1	0.99	18372.1	72647	19866.8	28544.4				4542.77	10320.7	13755.7				2505.35	8057.06		1670.48					38054.1		6725.18		5057.04	7758.11	2845.51	6387.42			12120.8	15699.3	24184.5		16112.4	6051.6	5001.32	4164.13	19510.3	6613.44	8293.96
Q6NXH9	Krt73	Keratin, type II cytoskeletal 73	11535087.88	95	5	4	7.61	690815	72089	152617	26555.9	40200.5	908309	258356	460616	422118	949297	216839	358719	72210.1	167747	128366	466310	145241		127180	581212	63586.4	8133.18	99535.8	225362	241019	73526.7		185230		119808	70332.7	98052.1	77643.8	297411	336522	50305.3	314968	22409.2	109651	371731	26814.3
Q6NZJ6	Eif4g1	Eukaryotic translation initiation factor 4 gamma 1	618678.49	300	9	8	6.81	15075.9	9240.82	16226.7	2017.29	15334.1	15049.9	11135	10869	11316.4	7189.32	14821.8	6177.83	10196.9	15492.9	14150.7	14294.6	11675.9	12664.3	6128.18	12863.1	13640.4	13617.6	13529	12050.6	21086.4	17193.4	8929.24	9490.14	7230.52	15284.1	4662.63	13898.6	9282.63	10227.6	21276.6	11284.9	12597.8	10956.4	4722.23	15191.9	10581.5	5933.71
Q6P069	Sri	Sorcin	171670.94	53	3	3	14.65	2012.01	5958.97	3975.11						5183.19	4509.22	4852.09		5064.32	6245.7	3305.67	778.05	5387.56	6336.78	11971.2			4303.2		3503.42		2909.82	3026.89		5094.44	2782.97	5600.07	5678.14	3018.75	5008.27			1594.99	8287.16	3445.16	2669.14	7488.19	1523.78
Q6P1C6	Lrig3	Leucine-rich repeats and immunoglobulin-like domains protein 3	9093592.6	51	1	1	0.63	101130	88500.1	142681	67599.4	168705	91276.9	134936	75350.7	131998	96231.6	213105	322334	458732	331247	186387	155915	196569	174703	71533.3	340587	161114	122477	186132	178402	150273	144514	116981	119880	56090.6	214008	86115.9	272472	169102	208203	179320	224345	291838	276116	76992.4	128209	248430	120003
Q6P1F6	Ppp2r2a	Serine/threonine-protein phosphatase 2A 55 kDa regulatory subunit B alpha isoform	93308.514	48	2	1	5.82			348.274	1174.76			2182.18	3239.73	2741.86		1874.48	3075.82	2928.8	1919.97	1018.73	2099.64	1832.02	3168.47		1746.84	1150.78		2339.95	1457.6	3076.09	2931.34	2579.02	3177.63	2910.38	1888.04		7647.47	1317.89		3192.24	2186.48	3710.34	1237.18		1130.05	2775.18
Q6P253	Dmkn	Dermokine	382890.844	69	2	2	3.29	3225.59	3707.48	10939.2	758.964	6318.25	5581.36	6008.95		5753.16	9991.27	13547.4	22225.2	16342.7	12364.6	7816.39	31272.9	15301.9	15561.6	7444.2	21725.7	2517.72	4857.16	13030.6	8717.96	7672.71	5335.05	3037.41	2839.4	3986.94		3672.32	2850.5		6136.83	3911.72	9141.98	7876.65	4809.8	4440.64	9910.26	4650.81	2658.07
Q6P2L7	Golm2	Protein GOLM2	3228681.24	49	1	1	1.61	44142.8	117179	22052.2	69137.4	41526.7	24442.9		2420.66	116495	142772	1348.17	6084.73	19455.6	15480.2	89578.2	19875.9	73825.8	44810.5	329090	60020.4	7624.38	61133.4		49712.3	67429.9	62475.2	85248.8	92293.2	129103	4068.33	206407	40059.3	108751	87122.3	3010.97	84501.1	62662.2	16165.9	143397	90772.5	30957	121552
Q6P3A4	Vsig8	V-set and immunoglobulin domain-containing protein 8	148657	9	3	3	5.52																				16003.9				16949.2																		65389
Q6P542	Abcf1	ATP-binding cassette sub-family F member 1	759635.06	469	14	14	20.55	14380.7	5692.38	9078.97	4748.26	30814.3	24210.4	25137.3	16183.5	20025.7	10234.3	13799.1	5718.39	4548.02	9219.28	10536.8	19487.6	27249.6	15074.5	6961.35	5628.75	14563.5	36132.7	17309.9	12649.9	25010	17866.2	7119.43	22112.1	10538.1	22746.6	1845.75	11085.1	8697.58	16067.3	17594.2	11267.6	14901.5	17319.8	7915.15	17730.8	12218.5	5194.05
Q6P5F6	Slc39a10	Zinc transporter ZIP10	1454733.66	176	5	5	7.92	25505	14999.4	31106.1	6021.77	32637.3	12837.6	29023.9	12176.4	28436.3	46462.4	44623.8	39090.4	41203.5	62788.5	26093.9	68048.9	28067	57194.1	12935.8	31592.1	42336.5	9923.93	27448.2	24331.4	50116.2	42672	33867	28219.3	15723.6	59914.9	32021.4	18609.7	20598.4	14494.3	22203.6	18821.4	17784.3	20659.2	8127.65	23658.2	34851.4	21532.7
Q6P5F9	Xpo1	Exportin-1	25779.809	21	2	2	1.87		401.042	766.208	395.908				128.988							1440.93	1961.85		1291.69	1649.67					447.535	386.964		1117.76	2120.84	711.617				1998.76						1509.73
Q6P9Q4	Fhod1	FH1/FH2 domain-containing protein 1	98454.14	37	2	2	2.01	2975.29			3707.9		1988	3658.57	1404.6				2330.05	5210.23	3496.49	4360.73	5039.37	2779.79	5135.58		2406.72		3239.45		4471.31	5029.66	3643.42	3031.82	3164.26	3040		1813.22				2835.98			1880.73	2980.54		2619.5
Q6P9R2	Oxsr1	Serine/threonine-protein kinase OSR1	162855.11	64	3	3	6.45			2259.45	1864.44	4218.4	3714.72	1582.51	2781.67	11735.2	1360.02	2475.39	2411.89	4655.03	3828.09	1056.19	3996.22		6568.03	5478.41		6909.5	2134.88	7805.67	5331.71	7900.24	8793.09	3758.77	5497.48	4164.04	1087.85	2028.53		5239.15		2464.56			3128.69	1297.15	3087.52	4279.95
Q6PAL1	Draxin	Draxin	1021693.96	106	3	3	10.5	60761.5	24022.7	44780.6	4968.62	41187.4	11437.5	13091.6	22815.8	25610.8	2307.73	28154.6	24036.8	17923.1	33095.1	18159	27405.5	16094.4	3984.72	5876.05	12972.9	5047.02	24816.3	27075.9	19082.1	13810.7	33175.1	20210.7	19369.3	2579.13	39257.8	1182.99	17889.3	19599.7	12244.4	43322	20839	6024.56	24096.8	2304.22	19160.6	19984	7663.12
Q6PB93	Galnt2	Polypeptide N-acetylgalactosaminyltransferase 2	215844.54	98	4	4	7.02	5093.72	5868.77	4316.43	3379	4611.27	8008.51	3030.3	4699.36		3290.4	4336.44	3817.85	5242.53	5826.18	4150.37	5342.97	3683.55	2675.48	3096.42	1721.9		4223.76	3054.06	5593.54	5679.84	5144.01	3877.05		2379.8	5318.8	5290.31	6257.36	5577.19		4284.53	8349.88	10292.1	5311.89	2303.85	5588.27		5045.11
Q6PDM2	Srsf1	Serine/arginine-rich splicing factor 1	171836.537	57	2	2	8.87	990.057		2928.87	1904.92	3457.47	5442.84	2752.85	2261.85	2174.56	3828.94	3034.19	15115.3	9553.37	4492.84	2583.29	2016.54		5825.6		16353.9	5834.62	1764.65	2168.01	6633.22	3001.71		2261.53			2915.43		3287.84			1708.32		1068.13	8827.45	8061.3	5459.95	1281.56	2902.11
Q6PDN3	Mylk	Myosin light chain kinase, smooth muscle	286766.21	37	2	2	0.98			2056.4	1809.85	4721.49			2413.65		21976.1			4940.83	4714.46	5653.45	7057.83	8506.49	3853.48	33030.2	5831.39	5848.98	6944.19	7185.86	13496.7	12651.7	13487.6	10410.2	8171.14	12557.9		10224.1		9827.16	9356.63				4890.85	9373.08			8226.73
Q6PE55	Pdgfrl	Platelet-derived growth factor receptor-like protein	268734.42	144	6	6	23.47	6986.7	6790.43	3327.83	1717.22	8311.41	7850.68	7393.54	5119.72	7419.49	3042.91	8733.86		3967.28	5325.27	2392.05	6465.82	2336.52	6321.2	934.96		6362.59	10794.5	13340.6	4049.42	12200.1	7086.59	5905.68		3420.4	11990.1	5417.6	4699.54	3194.15	6051.74	4811.63	1022.01	5436.88	6214.5		6402.84	10246.7	3217.06
Q6PEV3	Wipf2	WAS/WASL-interacting protein family member 2	154170.32	39	2	2	6.36	5004.71	1201.95	6915.84			2246.83	7828.19	4851.8			6133.87	4791.83	1057.05	4335.64		7236.25	4421.22			7757.06	2519.27	9488.38		5424.08	2561.69	3484.86	2740.47		1440.96	3889.12		9219.78	4028.13		2985.38	2690.6	4162.66	2843.16			5908.81	2283.92
Q6PFR5	Tra2a	Transformer-2 protein homolog alpha	96195.882	16	1	1	4.98		568.292	7647.44			15674.8		5305.92	1225.6	3713.14	9099.17	5407.7	3466.21					6850.61		8650.84		6604.76																		9521.89
Q6PGC1	Dhx29	ATP-dependent RNA helicase DHX29	38746.167	21	2	2	1.39						2158.09		2750.02			1453.57										559.311		1466.78		5144.34	637.855			504.571			1548.88		2916.45	2194.78	2724.01			1670.33	2574.51	1290.26
Q6PGH1	Bud31	Protein BUD31 homolog	14590.182	9	1	1	5.56						2101.37					944.097					1020.52					1500.88		695.522		1805.88	2855.95	2766.53											899.433
Q6PJN8	Dalrd3	DALR anticodon-binding domain-containing protein 3	1455436.325	46	1	1	2.79	23912.4	36419.3	23120.9	14257.9	17109.8	18740.2	726.385	1752.59	48555.9	43181			8128.82	11718.7	35551.9	3864.41	57309.9	23083.5	128273	72966.7		20691		15196.9	25128.9	42982.2	65272.7	43066.4	71697.8		67591.2	9873.33	39247.4	27613.7	2336.73	49316.3	9857.94	6138.37	36636.6	58712.2	25228	85462.4
Q6S5C2	Gnptg	N-acetylglucosamine-1-phosphotransferase subunit gamma	152110.912	31	2	2	9.77	2923.82	12598.5		1547.98					6596.68	7540.53							6953.52		22940.3	8513.82	8214.48	486.412		3015.86		5521.04	4919.67		1948.23		15693.6	7428.39		2313.73		4115.18			5715.45	4497.12		5363.84
Q6UGQ3	Scgb2b2	Secretoglobin family 2B member 2	138343.94	31	1	1	14.91	3763.35	5188.22	6266.76	5611.7		13453.4		1765.15		5048.83				4090.27	5197.8		6402.26	4110.3	5733.99		1254.15	13208.6			2537.98	3125.48	17281.1		2993.89			1754.11	5948.38	4043.62				3816.61	6214.5	3417.9
Q6URW6	Myh14	Myosin-14	34110.2	9	5	5	2.9								2975.5																9173.94				3394.17	981.29
Q6WVG3	Kctd12	BTB/POZ domain-containing protein KCTD12	237257.06	171	6	6	21.1	4602.77	6236.18	10514.6	1973.79	4932.68	2949.19	2612.07	2124.33	4859.93	5098.55	2163.95	3809.94	7020.55	5461.16	3876.62	2828.19	2094.79	4133.83	8178.62	5170.09	6365.56	5566	4886.42	2155.17	8143.09	6629.68	5176.08	4916.48	4777.48	5165.37	5053.77	5232.21	3871.03	2802.6	4293.58	4630.01	3296.7	4094.71	1254.88	3779.69	6364.9	4662.14
Q6YGZ1	Hpse	Heparanase	904897.13	421	9	9	22.24	6483.7	9609.94	8150.97	9300.91	45484.4	17572.7	19137.8	18669.8	12719	25977	16854.8	14203.7	21699.7	18997.1	17491	31161.2	26310.4	36725.8	12398.1	16559.6	9366.95	12816.1	18849.5	30004.4	18250.7	27567.2	15469	19665.4	9490.42	8132.84	14323.4	12003.6	14072.7	14014.4	9824.52	15107.6	22317.1	36452.2	11964	24272.8	23070.3	13836.9
Q6ZPJ3	Ube2o	(E3-independent) E2 ubiquitin-conjugating enzyme UBE2O	930783.14	329	12	12	10.56	3213.43	5200.13	9465.85	2681.1	15717.2	10644	21949.3	8143.68	13685.4	18908.4	14880.7	19300.4	18900	26397.1	30355.7	29378.7	41328.3	29121.6	4800.87	11374.7	31563.5	28613.2	31625.8	50003	26714.7	43150.6	22367.5	26707.3	3928.01	9650.83	6595.06	27485.8	15191.1	8780.17	15751.3	16131.2	11994.1	20769.2	12343	11047.6	16377.3	8318.2
Q6ZQ38	Cand1	Cullin-associated NEDD8-dissociated protein 1	375440.6	351	15	15	16.02	4797.73	5226.61	3634.22	6800.97	11303.1	6341.24	4342.37	7273.84	5084.22	7047.65	7856.41	11117.7	19639.3	6747.98	8040.12	5873.66	10593.2	14232.6	10299.9	6888.57	8057.07	7871.21	5786.96	26964.1	6456.64	6394.78	6549.47	8571.3	2861.07	3841.83	2322.53	8457.44	6449.54	4840.16	4428.79	5847.4		7150.61	4657.14	7505.08	4706.78	7142.63
Q6ZQ58	Larp1	La-related protein 1	310518.79	89	4	4	4.85	6606.71	6173.81	9118.72	2139.6	6163.28	8671.73	14573.5	11832.3	9170.66		5252.21	2775.82	1964.97	3796.34	3741.8	8641.53	6140.49	5424.81	4145.9	3727.5	4844.49	15610.6	3512.67		8446.45	3909.89	5545.27	4530.22	2811.07	4648.64	1210.57	7228.86	4165.69	6263.99	9285.02	3882.16	11302.7	8067.41	3557.61	9142.64	10796.1
Q6ZWM4	Lsm8	U6 snRNA-associated Sm-like protein LSm8	456272.53	136	5	5	81.25	10998.9	9362.21	15075.5		9205.49	13666.9	11672.7	10785	4579.55	6648.46	7721.86		4600.61	14950.3	5879.14	7871.01	7431.03	9990.89		41106.7	8419.92	12637.6	10193.8	6420.94	14650.9	10517.5	9333.91	9048.34	5139.57	12041.7	4742.42	8394.26	6950.98	7386.67	6502.29		9021.41	4182.17	2550.27	19490.7	6602.38
Q6ZWN5	Rps9	Small ribosomal subunit protein uS4	1982815.56	527	11	11	40.72	20211.2	14684.5	35874.7	6639.01	47654.2	60693.8	29222.8	46452.3	30776.5	15526.1	30870.3	40900.3	24354.6	39275.4	20211	40481.1	84796.9	50728.9	8141.34	59675.8	62062.7	105841	32908.6	33568.4	91230.9	27714.1	20154.9	49778.5	23016.5	27703.1	15069.5	48569.4	40463.3	28458.9	57895.1	13851.6	53130.2	60189.8	38102.2	39922	35470.3	21836.1
Q6ZWQ7	Spcs3	Signal peptidase complex subunit 3	22880.842	7	2	2	12.78												1305.38	1287.93					755.222					1563.39															1391.22
Q6ZWU9	Rps27	Small ribosomal subunit protein eS27	599651.63	138	3	1	38.1	4950.24	2453.17	10693.6		11483.4	14588	8642.21	16047	15289.6	4483.1	8709.33	9296.79	5482.75	9451.67	5316.82	9122.14	46064.5	9305.19	2046.45	7601.67	16872	19186.1	8928.7	10901.6	24073.3	11522.9		23091.9	6787.02	4181.1	6719.53	15934.6	11690.6	17589.9	19427.6	12795.6	13813.7	19218.4	10053.6	12652.1	7264.6	10010.1
Q6ZWV3	Rpl10	Large ribosomal subunit protein uL16	360024.52	76	4	1	19.16	8068.01	7334.53	16007.2	3210.01	11157.4	10785.7	8156.29	8564.31	4327.92	3099.93	9924.78	3504.24	7089.36		5312.28	3771.6		5345.3	1397.35		6839.35	21655.9	7718.76	6848.99	11692.8	7879.54		5875.17	2103.67	7963.55		11265.4	6394.92	10275.6	13425.2	9081.82	9795.13	11784.2	4927.52	15017.5	3492.83
Q6ZWV7	Rpl35	Large ribosomal subunit protein uL29	1188755.86	108	3	3	26.02	27896.1	20806.1	61069.3	20077.6	18413.1	33726.1	23489.4	34909	20669	16434.7	17078.1	10662.6	9425.82	10333.6	24512.6	14934.2	26885.9	15778.8		28228.9	19325.4	67094.9	18705.1	8862.73	20148.7	17317.6	15867.7	29493.7	20897.1	27340.1	18972.8	21121.7	20682.3	25375.1	45643.3	10916.4	25153.5	25301.3	12092.5	7237.71	19685.8	24046.8
Q6ZWX6	Eif2s1	Eukaryotic translation initiation factor 2 subunit 1	412216.89	178	6	6	20.63	2785.66	4294.04		6301.77	17534.2	8406.63	11946.8	6720.39	8944.46	7724.14	6759.58	4539.67	2114.19	8703.15	4753.43	11739.2	28394.2	6889.05	6845.56	6398.84	9202.12	11142.7	11298.1	9844.14	19629.5	14913.7	12082.1	9518.32	4581.24	6569.02	6851.37	5925.69	9505.53	2136.67	7773.5	4712.23	5738.57	5103.14	3312.34	6130.86	6945.9	4361.1
Q71KU9	Fgl1	Fibrinogen-like protein 1	600887.51	170	6	6	21.34	36196.4	20657.4	17945.2	13821.7	6561.63	30155	4535.01	25192.2	3659.99	10169.9	14678.1	4789.06	6926.96	5218.35	11258.9	3631.25	4396	7243.01	29540.6	7807.99	2157.91	31828.9	2894.8	9700.89	3012.09	7616.14	8507.11	8493.61	10775.9	15008.1	1491.11	10049	9538.43	20569.5	9986.18	5531.08	7316.54	9575.85	5833.46	21448.4	5414.36	5009.16
Q769J6	Adamts13	A disintegrin and metalloproteinase with thrombospondin motifs 13	140876.94	31	2	2	1.61	4370.1										4094.25	3268.79	3750.03			3990.05							3291.99	4036.92	3176.74			8991.99	8871.58	1215.44	11535.8		9230	8658.43					10252.7	9061.74	5061.55
Q76LS9	Mindy1	Ubiquitin carboxyl-terminal hydrolase MINDY-1	92540.75	21	1	1	1.92									2487.07		2742.53	4964.96	5998.42	583.745		4931.03	3086.06	5706.22	7238.81		2311.84		1437.12	5218.06	2988.54	3672.83				892.803							3957.61					12149.2
Q76MZ3	Ppp2r1a	Serine/threonine-protein phosphatase 2A 65 kDa regulatory subunit A alpha isoform	397411.99	323	12	9	27.16	11205.4	5038.67	6202.13	3978.23	9323.9	7580.04	5981.59	7351.7	4594.03	5190.31	7721.72	12889.6	13412.2	8463.76	6926.22	8449.46	7623.21	9207.31	3943.09	7651.61	9193.31	9098.77	7306.52	12300.1	10500.7	10784.5	6791.5	11311.6	3924.03	5679.63	3665.59	11349	10014.6	6330.21	5129.28	4325.75	5620.99	10427	7692.63	8757.14	8593.96	5356.84
Q794H2	Nap1l3	Nucleosome assembly protein 1-like 3	3847273.3	50	1	1	1.29	37244.7	84790.9	61696.9	135180	87600.3	56191.9	52252.3		75102.4	88956.1	65015.4	50719.4	65821.1	99396.2	133941	83863	83511.4	85500.7	72794.4	76239.1	69566.6	30464.3	57440	69382.4	88822	93907.1	91869.2	68327.3	46646.3	49675.3	114262	59268.5	80870.1	56824.4	43002.2	79649	105083	58509.5	105883	79898.3	108749	118474
Q7M747	Scgb2b24	Secretoglobin family 2B member 24	17472.588	10	1	1	13.39		2462.79	3071.56						1498.04										534.914			550.864				2000.33	5154.53													2199.56
Q7SIG6	Asap2	Arf-GAP with SH3 domain, ANK repeat and PH domain-containing protein 2	97272143	51	1	1	0.84	4306110	597245	1207550	240120	737245	6890200	2993380	3032920	3323280	6336750	1813800	2380540	474111	1560540	1126010	2325450	2109280	1838180	1856280	4464900	664135	114805	890149	2733540	2078270	773622	1151160	1514990	874944	931666	1596760	1240710	909146	2796050	2303900	851053	2343990	537975	944218	2960470	303603	1780000
Q7TMD7	Dsg4	Desmoglein-4	34625.3	1	1	1	1.06																																										34625.3
Q7TMK9	Syncrip	Heterogeneous nuclear ribonucleoprotein Q	8563561.2	1797	26	26	45.75	153128	74145.4	160452	52866.1	205553	180349	185318	175180	168378	79141.7	164670	131542	88971	183883	128137	196910	429601	153993	52189.7	170303	194475	484971	161787	195679	245740	191197	158384	211677	89454.3	199189	63281.2	192263	145219	119350	222651	135107	182192	181853	100351	169679	144557	78563.4
Q7TMM9	Tubb2a	Tubulin beta-2A chain	260800.66	75	3	0	8.09	3261.74		518.01	2988.16		8653.97	2300.87		3060.29	5395.37		6718.26	3403.08	3670.66	4028.39	5569.77	8320.28	6074.78	9217.02	4119.08	7663.14	4664.29	2907.23	9484.06	6960.49	7995.1	6330.29	3336.29	5342.82			3417.33	2260.45	1144.52	64615.6	3578.76		4277.02	6337.03			7072.31
Q7TMR0	Prcp	Lysosomal Pro-X carboxypeptidase	58012.45	25	2	2	4.68		5624.09	1218.14	1323.41		2356.78				2020.84					1125.35	2921.81			3561.62	2603.85		2525.88				2727.98		6044.57	4188.48		1323.98			3561.6		3602.37			2070.74			1996.99
Q7TMY8	Huwe1	E3 ubiquitin-protein ligase HUWE1	248417.44	67	2	2	0.5				1504.09		4850.03	4673.5		6274.46	5015.42	5861.53	3228.83	6793.08	3321.98	5006.04	5803.57	6723.55	3815.14	2878.9	3078.82		7252	7415.75	18472.8	5862.79	9450.54		4591.52	2024.9	3361.3		8630.14	4043.05	3078.1	5070.88	6905.12		7223.07	5831.7	8475.33	7340.32	3890.65
Q7TNC4	Luc7l2	Putative RNA-binding protein Luc7-like 2	482424.26	234	8	5	26.28	10784.5	5623.69	21482	5459.2	8095.9	14441.7	9249.65	13928.7	8978.8	7326.98	19950.2	5994.25	7409.95	11326.8	7777	8107.59	5979.37	5589.58		14627.8	12702.5	22764.1	7328.68	11420.4	11461.8	7490.15	2482.69	10225.1		14903.3	2905.76	11823.8	8528.46	5038.81	8970.35	7658.54	10407.5	13900.5	6124.02	9896.67	11348	4111.5
Q7TPC1	Cdsn	Corneodesmosin	542238.69	31	1	1	1.6	35293.3	1418.4	6178.64			45102.4	22854.7	45087.3	22411.2	40774.9	12748.5	17225.5			9642.44	15724.3	10918.5	6891.88		33127.3				25727.9	11558.3			6970.18					2909.39	14351.1	11740.3		15581.7			17805.5		11576
Q7TPR4	Actn1	Alpha-actinin-1	511880.36	432	23	8	31.61	6221.87	13550.2	6383.61	3210.39	5188.11	6437.82	4252.65		9531.33	13933.4	6409.81	11952.6	13576.6	5854.81	11088.9	5754.02	10365.7	12644.6	25946.3	7441.47	5376.31	7125.15	6689.55	19044.3	11971.5	17296.6	14567.6	12311.2	7996	7669.15	9188.46	7795	9592.24	12898.6	5573.01	3860.18	11134	6608.67	10628.8	6127.91	9543.58	5524.16
Q7TQD2	Tppp	Tubulin polymerization-promoting protein	513483.6	208	6	6	31.65	6115.37	8454.26	6281.08	1945.37	10907.1	7442.69	25950.1	8677.57	9111.38	5691.62	13307.1	4519.25	5408.82	12011.6	7618.16	10877	13759.6	11768.2	5174.12	5289.91	13376	15604.9	14071.6	5581.5	22330.1	10897	12492.1	14543.7	8506.38	16509.5	7396.46	9446.83	9704.44	7128.84	7895.06	5520.13	9486.47	6030.65	4584.17	12046	12876	9299.72
Q7TQI3	Otub1	Ubiquitin thioesterase OTUB1	39005.808	16	2	2	7.01					3210.29	3937.45				290.321									3038.85			3667.47							410.257				1715.84		2478.16		6936.27			1794.37	2204.44
Q7TSU7	Kirrel2	Kin of IRRE-like protein 2	2108990.3	47	1	1	1.29	49142.7	21492.8	52774.4	13774	44308.8		70031	59441.5	49229.1	38179.2	61869.9	86699.7	55695.6	57692.1	20909.9	66589.3	57223.8	59526.7		39789.2	50596	20034.4	43222.7	41552.6	28187.6	39763	40296.8	44671	16141.3	44842	21441.6	48056.5	43205.3	28873.5	42554.8	54355.7		59031.6	28039.9	59926.1	54190.2	26444.4
Q7TT50	Cdc42bpb	Serine/threonine-protein kinase MRCK beta	92601.107	75	4	4	2.45	1543.47	1281.06	1369.06		2121.2	2172.32	2253.11		1148.7		2166.52	2912.44		6324.1	195.747	2018.84	3695.98	2322.4			2653.99	2580.28	3778.93	3597.61	2985.35	7218.54	2572.91	2869.64		1406.2	721.181	2940.49	2600.25		618.819		1134.43		1392.82	1640.35	2044.33
Q80SY5	Prpf38b	Pre-mRNA-splicing factor 38B	300340.96	96	5	5	11.25		7375.8	15111.9	1761.23	1920.47	9342.46		6818.33	5743.49		17880.4	8541.12	18423.8	4105.86	4222.18	3840.45	2987.75	8519.7		10024.3	11711.1	11542.9	2377.79	7085.31	8764.08			4079.41	8041.72	3188.8		9749.15	5655.73	8793.25	6292.22			8111.61	5425.29	12464.8	7356.83
Q80T21	Adamtsl4	ADAMTS-like protein 4	189978.56	81	2	2	2.32	4406.49	4588.13	4817.11	1906.85	4962.44	4133.07	2976.36	3633.04	3678.15	1863.22	6876.29	6376.96	3438.84	7563.54	4661.75	4915.91	5199.22	5931.67	2764.69	7031.31	1940.88	1915.54	2052.24		5275.09	3603.23	3426.45	2901.34	2940.44	4720.82	4435.53	1558.64	8394.11	3594.97	1940.41		2103.3		2196.49	4144.43	3631.73	1852.89
Q80TY0	Fnbp1	Formin-binding protein 1	294981.44	156	6	6	10.06			3790.27	5180.07	5641.55	2499.53	5090.18	1520.51	10524.4	7903.34	7123.82	2213.94	5485.12	4640.86	5211.26	6938.89	12610.9	5494.3	2582.18	2634.31	8344.11	6217.87	9483.8	13470.9	12068.8	12883.3	7647.19	9790.05	2417.07	2827.01	1746.63	8380.55	7134.25	6748.63	3764.54	8897.93	5299.45	7096.97		5859.11	5291.98	2557.62
Q80UG5	Septin9	Septin-9	174377.03	23	1	1	1.2	3537.05		3427.23			14302.8		5446.71	9129.91	18931.3	4052.99	6294.5		3531.73	17574.8			1566.84	3619.3	8527.93		10064.5						7155.65		1901.49				14036.7			9095.98				7023.83	6314.25
Q80UM3	Naa15	N-alpha-acetyltransferase 15, NatA auxiliary subunit	47881.45	22	1	0	1.04							979.299				2013.89			1947.9	1697.66	2940.39	577.732				4592.7	1102.24	1874.09	5569.4	7440.43	4306.35	1324.53	725.433					802.599		1267.74	2328.74	1708.32	634.931				1454.92
Q80UM7	Mogs	Mannosyl-oligosaccharide glucosidase	108264.011	50	2	2	2.76	1833.92	1935.86	2238.82		4974.47		1383.42	3073.12	1895.94		2613.56	4993.97	1873.05	4603.85		5014	4070.13	2337.97	5153.21	3378	2304.56		178.485	2598.73	846.926	2926.37	3572.37		3452.04	1562.47		1853.8	6808.24	1063.56		2983.88	6135.88			2712.53	3785.65
Q80V26	Bpnt2	Golgi-resident adenosine 3',5'-bisphosphate 3'-phosphatase	166950.66	51	2	2	7.3		2979.02	2521.81		5161.7	6114.96	4207.71	3155.62	3610.91	2346.19	1446.51	6770.68	7217.89	8080.93	4701.67	6022.55	4037.4	4956.33	6862.95	6560.91	5842.52	2476.09		4492.44	1655.2		2788.35	4423.22					4497.1		1619.92		2839.53	5639.52		2595.93	6132.66	3593.44
Q80VD1	Fam98b	Protein FAM98B	60910.247	24	1	1	2.56			1411.89	506.749		3051.06		944.57			4373.2			4498.34		4490.98				975.807			1927.39		5037.5	850.991	1032.2	1940.6	1327.41	2724.62			1486.41	2184.33			3098.67		4451.55
Q80W65	Pcsk9	Proprotein convertase subtilisin/kexin type 9	152627.745	83	4	4	6.63	5482.36	3033.64	5142.18	1540.88		3514.12		4725.94		2911.28	3256.35	5323.76	5188.02	4404.56	4062.08	5521.28	2854.24	4308.89	7740.29	6384.39		674.975		2880.17	1706.81	2723.41	1746.81		2800.99	1620.65		3762.07	2080.98		2663.11	3518.18	2345.4	8033		4867.6	3033.64	3144.06
Q80WC9	Aasdh	Beta-alanine-activating enzyme	13884.579	5	1	1	0.73		716.37		766.569											4927.39																			1733.22
Q80X50	Ubap2l	Ubiquitin-associated protein 2-like	662292.4	133	5	5	5.96	13298.8	2515.24	19877.5		15103.2	15118.8	14701.6	11762	11835.5	7815.44	11918.8	10227.5	15054.9	6475.37	14152.3	17344.8	14809.2	15755.6		10157	7664.06	35879.2	13853.1	14521.2	19913.2	12097	20137.8	18346.9	17322.5	10295.4	6129.37	12959.2	10368.6	6186.55	13926.7	11058.5	11527.5	16974.2	10815	15244.1	6550.63	11101.4
Q80X72	Lrrc15	Leucine-rich repeat-containing protein 15	97847.5	9	4	4	7.94																																										43392.6
Q80X76	Serpina3f	Serine protease inhibitor A3F	9126.99	3	1	1	3.6			2732.96																																					1033.53
Q80X82	Sympk	Symplekin	996305.41	48	1	1	1.01	30394.4		18652.4	16581.6	23146.8	12377.7	20617.6	14918.1	16730.6	11016.9	21997	19427.3	26583.5	25642.2	26019.7	22001.5	37228.2	28452.9		21583.3	26035.8	16731	14221.7	28168.8	24512.1	18363.2	24401.2	18815.1	16569.9	16551.8	15593.1	14556.3	13897.9	22502.2		20872.7	23831.4	23511.6	14553.2	22962.6	33456.8	19018.4
Q80X90	Flnb	Filamin-B	997675.02	49	1	1	0.42	23983.5	14992	12427	8034.12	21978.8	10582.3	42054.8	39755.9	18873.4	19818.9	35629.9	47639.7	21615.8	14509.8	24085.5	19863.3	28376.8	18271.3		10501	21840.3	17903.7	29069.9	24308.1	17388.1	16995.4	14381.6	11132	10598.3	20995.3	12653.8	23258.2	25366.7	14036.9	16263.6	25861.7	18257.6	16370.2	3917.3	23190.7	18870.5	14694.2
Q80XD8	Prap1	Proline-rich acidic protein 1	79409.392	43	2	2	20.13	811.035	4281.55		770.204		1782.5		1768.51	678.003	1205.79		1257.61	1465.02		2843.97		771.981	1633.26	11435.1	2629.24		1944.37	1281.58		2313.77	1348.57	2247.77		2440.61		6555.13	994.509		2523.41		3800.95	2526.73		1100.82	1410.39		8861.93
Q80XI7	Bpifb9a	Vomeromodulin	291220.276	181	8	8	19.8	775.59	764.682		4257	16488.4	7049.61	3758.31	15648.1		3197.74	14544.4	22587	14805.2	2691.65	6822.52	5856.22	35558.6	1925.29	3026.39	2357.52	2639.21	9261.86		15550.3	6741.51	8967.29	1991.31	780.869	1762.43	2571.64	2459.6	4385.57	6665.58				3343.22	3872.76		10730.8	2368.15	2459.48
Q80XU3	Nucks1	Nuclear ubiquitous casein and cyclin-dependent kinase substrate 1	673985.24	58	1	1	3.85	10391.2		33890.8	710.938	935.242	38735.9	5192.89	12800.7	13153.5	8911.49	21304	6211.72	10915.3	18595		8914.69	3882.96	32621.7		21828.3	27298.3	6723.17	9201.74		7228.72		3203.51	7840.04	3697.74	14397.2		24464.6	7354.68	19215.6	5350.4	3264.78	12831.3	46284.2	20773.4	54661.9	14145.3
Q80YC5	F12	Coagulation factor XII	44306469	1344	19	19	41.54	682037	548065	521394	619335	1294170	453175	1339360	543180	798514	834128	882372	367261	425052	888777	953140	1133290	862200	766938	816790	438008	1270600	273065	1176720	1048980	1553250	1535670	1849840	1294660	626898	928178	1345860	783439	881531	589866	564470	860260	1055900	585918	417235	742567	1367240	835514
Q80YX1	Tnc	Tenascin	172081.009	135	8	8	5.55	4280.69	6634.52	7372.36	3477.36	4319.73	4244.93		3996.01	2569.48	5742.9	3131.23		4407.53	984.109	3827.55		2881.54	4505.55	7193.68	3950.19		5783.8		3039.34	2813.78	2953.45	3694.22	4036.26	6946.01		1010.58		4328.37	11092.1	2637.38	4034.45		1530.73	5353.92	2836.84	1931.31	5088.89
Q80ZA4	Pkhd1l1	Fibrocystin-L	2190726.5	67	2	2	0.52	28828	31524.5	51339.8	19790.5	87035.5	40985.1			55144.7	47798.5	40176.9	64270.7	82983.9	41500.9	98434.9	42960.9	55332.8	57788.2	12976.2		29458.3	31564.2	43808.4	61716.4	44098.5	51088.1	42708.1		38004.4	50350.6	52994.9	35174.8	31877	43480.3		53554.2	12664.6	66183.9		49516	68045.8	34923
Q810U3	Nfasc	Neurofascin	335010.89	45	1	1	0.56	2404.37	2254.97	4175.56	6193.58	6182.35	2032.78	2578.74	2093.78	1598.85		3719.13	4501.38	11688.6	5617.45	5858.62	3130.62	1512.03				3833.32	36988.9	17934.8	6364.47	10785.3	1950.26	11780.2	15395	5828.19	1590.17	16783.8	5664.7	6979.1	4805.07	19332.9	4401.93	9996.62	2630.27	4631.6	9845.48	6281.43
Q8BFR1	Zc3hav1l	Zinc finger CCCH-type antiviral protein 1-like	457460.28	35	1	1	3.38	19856.5		15990.5		11355.6		8989.78		10125.5	15046.8	11517.8			18628.5		15164.8	7440.34	15748.6	20349		9625.4	10580.2		10458.5	11391.8	16414.8	14499.4		16452.8	10639.6	19388.2	8868.6	11356.2			15197.2		19872.8	12487.3	9007.36	12413.8
Q8BFR5	Tufm	Elongation factor Tu, mitochondrial	28797.8	8	3	3	6.42										457.681															870.331	2960.88			4277.28						9552.71							957.928
Q8BFZ3	Actbl2	Beta-actin-like protein 2	1162845.2	9	1	1	4.79							32902.8	50048.2	207219			78420.6						132691				249767	73016.6									168746
Q8BG05	Hnrnpa3	Heterogeneous nuclear ribonucleoprotein A3	982701.92	395	10	9	29.82	26613.5	11666.5	19397	5300.06	22885.1	29937.8	12951.5	27899.9	18179.5	7299.16	25115.8	9039.64	12717.7	20298.5	10829.7	22051.8	25205.2	15869.4	8010.85	10821.9	17261.8	26487.6	24482.7	13056.9	35391.9	24700.9	15874.9	19140.2	17617.8	24428.9	11006.5	24366.9	15238.7	10627.6	21371.9	15559.6	20494.5	16664.5	8397.31	30985.3	16251.3	10491.8
Q8BGD9	Eif4b	Eukaryotic translation initiation factor 4B	1757375.2	195	8	8	14.4	48853.6	24561.8	37925.8	11658.6	24900.8	33783.3	43226.8	51872.5	54155.1	21890.2	41359.1	25424.5		34141.6	22799.6	26732.6	61207.1	39618.6	12753.9		24176.3	35264.9	27305.7	40519.9	29330.7	31548.6	22191.5	21907.8	16285.3	52598.8	10851.8	36426.2	25808.5	45223.4	47432.1	25457.5	41550.7	35469.4	13130.5	52358.5	25542.7	17625.5
Q8BGG7	Ubash3b	Ubiquitin-associated and SH3 domain-containing protein B	102797.006	68	3	3	6.43					1679.21	1761.8		1023.11	2329.6	3902.54	1468.45		4197.95		1360.65	7086.36	4631.91	2646.94	1943.05	4022.77	2783.09	3063.78	2180.63	3361.61	5406.31	4774.41	1350.37	2607.18			506.168	2860.27	5030.82		542.234	1431.03		1664.43	2367.72	2202.36	1887.51	2691.94
Q8BGV0	Nars2	Asparaginyl-tRNA synthetase	1546899.64	50	1	1	1.47	47899.8	18349.2	35379.4	14135.8	29012.5	26226.5	42590.5	33800.1	27414.9	26246.2	41262.5	41606	35059.9	45187.6	28405.7	33732	49386.2	33655.4	7785.54	41575.2	34546.7	28206	27181.3	39113.1	26477.9	32843	21344.5	29269.8	11305.1	31035.3	13025.7	44096.6	28932.8	25442.8	29913.7	24631	35276.3	41021.6	11748.2	35995.4	43233.5	19135.9
Q8BGZ7	Krt75	Keratin, type II cytoskeletal 75	198570.35	30	1	1	1.81	6997.47	4855.86	1165.88			22755	6964.18	4689.22	11454.8	9874.98	2160.57	5577.28				4646.15	1511.17	6269.32		11853.7	2627.72		1212.7	7231.04		3070.15		3187.43			26886.2	3592.85			7244.51				8128.87	4143.23		2466.7
Q8BH35	C8b	Complement component C8 beta chain	124690565	1957	33	33	58.06	1351310	2751990	1544130	3597460	2276450	1177070	1150300	513345	3055370	3970850	590320	905698	1377450	1472100	3259990	1035840	3359300	2082820	11145100	3068670	1228070	1476480	711220	2225100	2254930	3314820	4481190	3305130	5682730	759622	3812550	1943250	3236810	2795890	502700	2831660	1876350	1239450	3825640	2856990	1943530	5140250
Q8BH61	F13a1	Coagulation factor XIII A chain	3427978.2	1314	30	29	47.13	75153.5	75127.4	18268.2	151919	435617	42749	25274.2	41987.6	43263.5	48572.4	33648.7	55368.7	33653.4	71400.7	27459.9	47127.5	61862.4	79694.3	96417.2	78598.1	57656.3	34580.6	43510.9	45777.2	93530.2	60344.3	68723.2	62230	39019.5	158264	85157.7	16676.3	42613.1	203833	16900.1	28917.9	100370	20001.8	51148.7	28526.7	50215	36357.3
Q8BH64	Ehd2	EH domain-containing protein 2	388281.23	309	11	11	24.31	3871.23	2776.02	10124.9	2766.04	11751.9	3063.54	7414.38	10033.8	5696.83	7530	3494.6	6856.89	9072.31	12220.7	7892.08	12102.5	9616.87	13345.5	5505.88	6056.21	7016.41	10011.9	9101.5	9810.36	18138.9	22061	8841.37	7555.51	4936.79	7983.21	3315.96	6851.77	8016.96	2096.33	6210.42	4006.14	7380.4	7150.62	2845.93	8106.41	6865.58	5583.43
Q8BHC0	Lyve1	Lymphatic vessel endothelial hyaluronic acid receptor 1	210351.42	88	3	3	9.43	3315.26	4805.02	3830.04	7384.44	3280.63	938.69		1362.55	7448.38	9169.96		2266.08	2453.33	2563.83	8156.9	2537.03	4695.42	2945.36	8768.12	5861.19		4168.51		3347.57	5020.94	3049.47	5673.86	9237.39	5968.05		7090.49	3351.58	5374.72	4967.36		5372.32	4709.46		10537.1	2797.71	6592.58	11418.8
Q8BHG3	Tmem30b	Cell cycle control protein 50B	29665.25	2	1	0	2.27																		3941.35
Q8BHG9	Cggbp1	CGG triplet repeat-binding protein 1	43431.118	27	2	2	11.38			2464		3736.56		2070.22	3230.11								893.582		1999.1					1294.76		792.346					6032.09		4073.91		2124.74			1093.35			3865.12
Q8BHL3	Tbc1d10b	TBC1 domain family member 10B	1132036.13	103	3	3	3.88	16577.6	12279	33207.5	8769.87	27396.2	25532.5	25860.4	29685.6	22419.1	9601.79	19434.2	26150.4	32136.3	24277.9	23489.9	13274.2	31615.9	22616.8	12369.3	29077.5	24797.4	29889.9	24808	22402.4	24343.7	22960.3	24295.5	17093.2	8057.09	24594.4	13325.4	26330	37611.7	15907.7	35119.1	21091.8	18315.8	21403.9	10405	14384.5	24040.8	14437.8
Q8BHN3	Ganab	Neutral alpha-glucosidase AB	247361.25	190	9	9	12.71	2694.15	6083.74	4282.8	4452.33	4907.35	4142.51	2946.08	2329.01	5154.6	6712.8			5815	3044.31	5252.06	1729.24	8336.52	5547.98	11852.6	5485.2	3655.88	5676.68	2443.37	6244.32	3718.31	4557.17	6411.33	4504.7	6076.39	2919.55	6855.66	4917.59	8434	6981.31	1797.07	2422.6	5913.96	2101.47	7551.86	6223.27	1022.13	6615.85
Q8BIP0	Dars2	Aspartate--tRNA ligase, mitochondrial	1307362.92	96	1	1	1.07	22168.9	13767.6	33706.9	15767.1	29286.5	24259	33060.5	31210	27801.9	20728.9	28185.1	32191.9	27143.2	32055.4	15919	35734.9	22893.6	29777.7	6879.32	29776.2	33835.4	23709.9	27385.2	23445	18470.6	24723.2	24359.8	21402.5	13300.2	24479.2	12866.8	29566.7	23035.2	26024.1	33335.5	29321.4	31851.6	33234.4	13196.8	21912.6	40757.2	18241.4
Q8BJW6	Eif2a	Eukaryotic translation initiation factor 2A	267902.22	193	7	7	15.15	4152.06		5937.07	1945.74	5329.36	3299.91	9666.34	2288.34	6921.96	3020.35	5772.09	3489.27	7935.98	6434.32	5160.71	7088.03	11149.7	4211.58		2989.46	7254.1	5450.02	6952.2	4310.34	9924.41	7217.37	5958.52	4271.74	3347.31	8057.48		5111.29	5622.27	6274.87	5125.54	4934.09	2869.47	7290.32	3138.95	8474.31	6544.74	3459.71
Q8BK26	Fbxo44	F-box only protein 44	6803590.1	40	1	1	2.75		87589.1		62297.6	119850	127582	146374			145558		363024	254471	303532	236603	355748		185118	154002	481755	217942	45595.1	220340	130729	111360	130081		97583.7	74182.9		69997.4	110964	123182	141263	197328	101972	95469.8	125269	94641.5			225563
Q8BK48	Ces2e	Pyrethroid hydrolase Ces2e	2987848.8	874	18	15	40.25	41393.3	54672.3	51295.5	57611	34750.2	46457.9	26397.5	19112	63742.7	117888	39499.4	37459.8	38905.4	40316.6	52791.1	23691	56051.3	51951.9	180484	69172.3	36177.1	31341.2	26598.8	46024	33373.8	88277.5	51007.5	122583	111378	23441.3	76759.2	50483.1	57841.6	64726.9	20641.5	45910.7	88996.9	40263	96483.6	189430	50479.8	73552.3
Q8BK67	Rcc2	Protein RCC2	304048.25	191	7	7	17.88	4331.51		6479.27	1799.05	6365.75	9387.06	5804.79	4830.19	9368.37	3302.44	7239.97	2236.42	5668.75	5536.8	3362.08	8344.18	8168.62	6437.6	3892.66	5556.19	12363.6	8346.76	4479.11	6690.52	8422.22	5128.6	2201.41	5959.71	4545.87	5159.87		8521.88	7179.54	7370.04	5835.26	7002.15	5759.18	9417.02	4195.73	9839.61	4460.79	4215.27
Q8BKC5	Ipo5	Importin-5	25328.565	13	2	2	2.19				153.531	1784.59	3958.91				4929.78								1184.95			426.046	1888.62		4234.37															520.558		3775.46
Q8BL97	Srsf7	Serine/arginine-rich splicing factor 7	793240.87	135	5	4	19.85	24252.8	10422.8	43063.7			112423	6995.31	57530		5171.32	45102	9437.6	27421.8	3760.15	32095.6		2986.09	8779.87		16896.6	14301.9	44802		11102.6	4835.15	1348.19				17441.5	8490.55	12886.5	1924.12	8729.15	25124.2		5843.69	13541.4	10385	43852.1	6546.94	1584.58
Q8BLY1	Smoc1	SPARC-related modular calcium-binding protein 1	2102711.68	578	13	13	33.26	70725.6	49522.9	55753.8	20387.2	43283	100960	80504.5	72649.8	48002.3	29751.8	76237.9	16613.9	22718.6	23047.9	30177.1	40479.6	28303.6	44794.6	11720	22370.9	24259.4	66263.4	50546.8	36982.6	24900	35728.5	30139.7	22047.7	16442.5	29424.7	9444.88	49878.8	30157.7	34470.8	39297.5	49244	33293.8	36997.9	18660.9	63963.9	45713.3	28884.6
Q8BM88	Ctso	Cathepsin O	115616.783	27	1	1	3.21	6193.96	7823.06		5109.6				2040.6		3849.12	2877.09	683.923			3666.27		6256.83			6669.06	1585.35	5269.82		4490.23	3614.7		2664.76	6410.33	8501.18		4444.7	3776.92				4503.34	5727.27		4158.11	2689.8		3426.5
Q8BMA6	Srp68	Signal recognition particle subunit SRP68	478477.2	315	11	11	23.36	5160.22	2856.58	4175.53	2793.42	11430.4	11250.7	7192.03	8722.35	16049.2	5568.48	7862.43	3075.82	5776.74	8375.32	5428.43	12702.8	8512.76	7525.08	8140.73	9974.91	11752.3	23016.6	13558.2	17075.3	11277.4	20938.5	4783.56	13338.5	3819.32	8567.89	3304.03	16621.4	6292.19	8477.91	14182.2	11719.8	11324.1	10483.3	6013.68	12110.5	8258.51	4657.42
Q8BMJ3	Eif1ax	Eukaryotic translation initiation factor 1A, X-chromosomal	5575522.1	508	9	4	49.31	63927.5	33679.9	61900.8	25586.7	127274	104976	156666	81671	119401	70141.3	132805	34529.8	40220.9	97430.1	107286	115308	497397	102961	54057.9	39882	114049	216562	138176	219222	182498	170861	111469	139682	70057.3	102224	36897.2	127027	80954.1	83145.4	91677.8	87288.8	104490	118448	62794.3	101383	109094	47601.5
Q8BMS1	Hadha	Trifunctional enzyme subunit alpha, mitochondrial	27240.81	5	2	2	2.62																	1754.6																									3350.75
Q8BMW7	Nipal1	Magnesium transporter NIPA3	381610.24	25	1	0	1.68		8376.65	13936.5		23727.7		16743.6	16418.5		10792.6			20622.3	16943.7			19520.2	15565			12883.9	17279.8	17530.5							9576.46	9853.52		10323.1	9936.01		13112.8		14893			20977.3
Q8BND5	Qsox1	Sulfhydryl oxidase 1	6688614.1	2085	35	35	50.4	156187	191933	123484	102040	95589.9	138750	76161.6	111563	111317	212160	91357.3	86674	106441	60841.7	141382	69669.6	115207	236357	264911	103554	102500	147792	76023.8	148777	83998.8	142502	153066	125023	178903	57544.5	137943	93628.1	147982	182965	97339.7	136682	129912	89494.5	154619	173712	115687	161008
Q8BNE1	Tcaf1	TRPM8 channel-associated factor 1	110479.72	26	1	1	0.87	2637.33	3767.68			2908.53				3068.49	2102.03	1667.76		7031.96	7416.24		9151.7	3420.72	3452.37		4978.72	13041.6		3143.06	4016.24		2293.85					2019.99		4055.79	3698.38		1649.05				1518.39	1931.84	4348.43
Q8BP47	Nars1	Asparagine--tRNA ligase, cytoplasmic	680114.36	295	11	11	22.18	8371.94	13285.7	8764.73	4705.18	12930.2	11896.5	14875.9	8653.51	13096.4	7937.23	23337.2	12189.4	11988.8	14971.8	8003.5	16550.6	36698.3	16354.1	8800.55	15637.8	13228.2	8953.55	14729.3	17040.1	39053.5	25839.9	11885.1	19822.2	7111.37	13779.5	6451.55	17551.6	12788.8	9991.34	12239.4	11974.2	11881.9	11777.2	10332.3	9403.02	10919.5	7749.08
Q8BP67	Rpl24	Large ribosomal subunit protein eL24	6466472.8	258	5	5	30.57	118928	103548	117390	46056.3	107535	140780	201886	210063	121996	28746.6	96754.9	67032.7	60866.9	118178	150696	129606	280861	96541.6	18775.6	103853	116968	371780	116830	46909.3	162777	89218.8	87248.2	133828	58104.2	137737	40858.2	151954	87814.5	115918	306696	102538	135237	137181	71001.2	95618	118050	70408.1
Q8BPB5	Efemp1	EGF-containing fibulin-like extracellular matrix protein 1	4285147.2	671	20	20	58.01	60275.2	117974	62974.2	137998	81880.7	53832.6	23977	16406.5	119210	101118	17019.6	32908.7	42468.4	39308.3	101723	35049.8	85724.2	71357.1	309930	96647.3	33119	70612.4	31002.4	78150.8	82750.6	92603.8	102609	127917	181548	22089.2	145838	64067	110410	137593	18549.8	95431.5	92610.8	47572.3	169314	80077.4	82265.1	176754
Q8BT60	Cpne3	Copine-3	86048.452	24	3	2	6.38	2741.63	419.678				4940.67	1755.52	2133.93	1777.16			926.69	600.689			639.6	3768.69							1069.17								7733.5		757.181		175.994			1352.41	6213.01
Q8BTM8	Flna	Filamin-A	30066728	2618	63	60	34.19	201890	219782	413734	246699	507377	378310	350078	255025	611354	800529	590137	746144	981681	479708	695316	629764	765958	977849	783866	469727	795524	531668	518146	1365860	933752	1214120	651230	907287	333117	315317	282145	771070	560352	414882	306312	461639	557105	571150	654564	634799	594231	459555
Q8BTZ4	Anapc5	Anaphase-promoting complex subunit 5	1836580	48	1	1	1.22	52139.1	24692.5	32631.3	11846.4	57027.1	28828.1	31183.8	23046	53313.8	12877.9	60543.5	43289.7	66276.3		29995.2	64744.5	46612.6	51281.1		29769.3	67783.6	39138	37836.8	34761.8	33579.3	40803.8	19261.2	45557.8	12278.3	31686.3	15467.7	43156.1		31948.7	32059.7	49128.4	36485.1	38406.1	25850.1	57157	44748.9	16410.2
Q8BTZ7	Gmppb	Mannose-1-phosphate guanyltransferase beta	762328.68	50	1	1	3.06	19563.2	6672.71	22542.4	3413.17	16306	13796.6	20115.8	17639.6	15764.3	6980.45	17557.1	19527	22682.1	26612.9	9694.97	19325.5	15451.7	15716.2		11147.1	24008.5	22081.4	13056.3	17887.5	8185.55	13444.2	10725.5	16538.6	4192.04	17451.3	4020.7	15952	18205.9	5767.89	20192.1	21281.4	13378.8	21240.4	4762.71	15483.2	17853.2	10511.2
Q8BVA4	Lmod1	Leiomodin-1	123875.151	62	4	4	6.39			805.181	844.603	2676.11			1744.45	1990.19		2898.37			3769.14		3273.75	2731.23	3185.35		1111.93	1276.6	591.067	2446.23	2607.61	6263.05	3019.35	2647.88	2497.17	1564.07	2365.42		2134.16	1812.57		47005.7		2885.28	3551.16		1801.37	1418.64
Q8BVY0	Rsl1d1	Ribosomal L1 domain-containing protein 1	101026.514	33	2	2	4.2	4657.59		1151.69	2940.13	725.262		5979.62	4692.89	4055.66	2988.66		1380.58	760.199		3082.64	3131.2				2765.32		3253.86	3110.4	745.383		2690.67	2127.45			3564.31		8626.48		2058.53	3529.26			3005.89		2893.52		2139.65
Q8BWT1	Acaa2	3-ketoacyl-CoA thiolase, mitochondrial	69489.628	27	3	3	13.1				8660.29		1309.06						2220.94	2327.13	10539		2470.15	2511.99	1796.13	890.876		1438.79	4225.82	954.937	4989.37	3540.75							4359.22	8165.71				1325.97			1725.87	278.025	1068.56
Q8BWY3	Etf1	Eukaryotic peptide chain release factor subunit 1	80111.971	41	2	2	4.58	513.748		3913.87		1868.38	2476.66		376.655	1198.53	1593.27	1719.22	2268.16		3378.18		458.596		2496.81	3729.48		3207.76	2890.56	2767.5	3488.11	3254.17	4421.34	2833.41	1938.73			1952.87	1850.52			1264.39				531.592			2612.52
Q8BX70	Vps13c	Intermembrane lipid transfer protein VPS13C	24226.719	22	3	3	0.91						1742.99		575.667			3628.67	1361.73			1749.93	2767.59	3432.7	2042.28		1627.81		654.422		1420.75
Q8BXQ6	Aopep	Aminopeptidase O	1035252.1	51	1	1	0.85	12959.1	17262.8	18403.9	6949.6	33522.8	22695.1	25832.8	22329.9	20206.6	12731	17380.4	15769.1	27456.5	18108.4	21883.8	24486	18472.1	18285.8	2282.65	28045.7	11223.6	19951.1	21993	24141.1	19060.8	22135.4	22838.3	22799.7	14243.7	17250.6	7632.05	32239.3	12278	23317.6	24541.4	22773.7	33371.5	29530.4	14958.8	22703.2	27803.6	14958.9
Q8BYC6	Taok3	Serine/threonine-protein kinase TAO3	268229.37	201	7	7	8.35	2327.83	1890.83	3056.44	1409.13	6109.72	2116.05	2929.41	5321.14	6776.94	7291.05	5184.12	3670.98	3298.23	6358.04	4462.79	7130.7	11056.5	5572.26	4247.09	3475.53	6613.19	3422.23	8521.68	8599.51	7965.85	10556.2	5476.63	7164.59	3619.79	2641.65	3259.42	6243.29	5890.84	3987.71	6461.22	4507.17	6569.06	7366.88	3559.28	6316	6709.66
Q8BYI6	Lpcat2	Lysophosphatidylcholine acyltransferase 2	5572038.8	53	2	2	2.94	117689	61998.7	101198	34774.3	137011	100338	146783	115927	114432	66054.8	143882	161985	144496	160213	91295.8	155828	132315	132673	10131.1	124747	158114	83296.2	116064	132570	77880.5	107488	85247.9	83871.8	35844.7	140600	51807.6	123040	87480.5	79756	110066	113570	124173	144555	52169.3	117519	141453	62792.3
Q8BYP3	Rhof	Rho-related GTP-binding protein RhoF	188634.35	65	3	3	14.69					7092.11			2949.44	6923.32	2001	5957.72	3367.08	2560.12	5860.45	2573.94	6027.5	17942.9	6840.53		6466.15	3353.18	4405.22	2743.85	6634.39	6582.46	11124.2	11112.2	3642			2238.73	4168.44	6003.26	2023.19	3520.91	2633.72		4411.16	8717.24	3892.43		7166.44
Q8BYY9	Serpina3b	Serine protease inhibitor A3B	96931.909	89	5	5	16.67	968.862	2408.2	1427	2397.71	1344.05	3712.18	1057.44	3297.2	5995.56	1045.54	1662.9				1675.9	2032.57			1132.52			3569.02			1670.31	4328.28	1921.12		2715.35	3741.1	2489.67	1898.92	4871.69	1767.34	1926.33		4116.65	3597.53	3164.05	2244.93	1186.64	2092.56
Q8BZ98	Dnm3	Dynamin-3	99155.23	37	3	3	3.94	3038.59			5188.2	3633.4	1684.36	2215.88	3489.09	7722.44		3559.68	1913.62		6110.27	3365.61	3205.17	9496.27	4629.62	2721.82				1194.42	3798.27		3870.97			1132.57	2670.18					3617.28	1237.68				2047.1
Q8BZQ2	Crispld2	Cysteine-rich secretory protein LCCL domain-containing 2	1540519.65	431	13	12	31.92	26268.3	27622.7	44253	5859.87	20776.5	44036.7	19941.6	33126.9	25967.4	18176.2	16677.8		9044.11	23652.7	25017.4	27200.9	7178.74	31892.6	67952	23448.8	39904.8	80962.6	22194	28997.8	40615.7	39419.3	38627.3	20689.1	12205.4	46725.4	24324	26437.5	37423.9	21616.1	32520.3	42919.4	32917.5	31973	7269.03	30497.6	33842.4	20244.1
Q8BZZ3	Wwp1	NEDD4-like E3 ubiquitin-protein ligase WWP1	511515.7	6	1	1	0.76					83588.5			23011.6											172496								105008
Q8C0L0	Tmx4	Thioredoxin-related transmembrane protein 4	14269.99	6	2	2	7.46								1700.1																										3230.08					1042.7
Q8C119	Ndnf	Protein NDNF	112040.56	30	1	1	1.94	1917.2	3184.47	447.486			3271.93	12623.8	4939.46		1655.54	5743.27				2950.82		1007.47		148.194			5274.18	1179.19	1982.92	3606.69	5518.53	2282.11		5426.04	2727.99		2640.01					2549.82	6134.11		5971.22	5971.99
Q8C142	Ldlrap1	Low density lipoprotein receptor adapter protein 1	274834.19	95	3	3	11.69		3044.7			7153.53		5783.11		4146.67	5284.22	11585.5	4627.74	5198.97		7317.04	10161.5	8661.9	6610.33		7073.37	4765.87	5272.08	10117.4	14971.8	7205.99	6934.19	5583.83	6432.87	2165.71	5487.45	2028.86	13882.6	4122.97	7602.33		4434.76	7598.09	11774.9	5478.83	3277.57	6491.62	2129.46
Q8C145	Slc39a6	Zinc transporter ZIP6	98522.218	31	2	2	2.88			5981.41		4581.89		1283.82		6448.98	1832.75	4101.64		1074.16	6302.06		1595.81		7100.12			416.35			2646.75	2882.47	7741.53	3383.47	2971.82		2436.86	3962.61		575.468			1422.28				3407.64	4911.9
Q8C165	Pm20d1	N-fatty-acyl-amino acid synthase/hydrolase PM20D1	2926744.32	1212	21	21	52.88	49878.2	57004.7	76932.3	9405.82	66076.3	37128.9	53664.9	76161.8	72477.8	54948.5	90202	92286.3	47048.4	41645.6	28267.6	63769.1	41270.3	74640.5	45979.2	68912.4	60264.7	54032.7	50830.5	44694.2	80580.9	49728.5	38750.7	61051.3	38977.2	57193.4	46906.7	50058.1	47238.7	60856.7	41153.5	109732	74609.1	43543.7	47974.1	54857.1	70416.4	52442.9
Q8C166	Cpne1	Copine-1	36465.056	19	3	3	6.34						1279.08					1009.74						692.094		2199.65						896.864	3591.65				297.791			2066.39				4058.95
Q8C1C1	Psapl1	Proactivator polypeptide-like 1	915043.52	267	7	7	17.05	15284.9	11245.1	27361.4	4772.57	19144.1	5999.15	14205.3	12377.9	24263.9	6924.17	17134.9	40889	17371	31906.8	12611.4	39005.7	34763.8	26259.2	8368.1	29780.6	21783.4	5796.55	19676	14735.1	27150.1	25247.7	20277.1	9107.35	12345.7	12449.9	17583.1	13418.8	22272.2	12300.3	18398	24510	16489.7	11508.2	10176.1	17320.1	14563.1	18046.3
Q8C1N8	Defa22	Alpha-defensin 22	30400.802	6	1	0	15.05																																		2681.44		4968.78	564.562				4743.65
Q8C255	Dpep2	Dipeptidase 2	466872.91	271	13	13	41.84	8093.09	13895.7	9257.07	22177.1	5812.99	7115.52			19796.3	5070.13				12598.1	5859.96		4252.69	2018.81	26820	9284.5		7748.97		10746.7	6906.61	13750.6	15772.7	10050.7	24098.4	3568.09	25738.5	13504.4	12133	21271.8		15250.1	9154.06	3337.99	24614.3	12219.3	11206.5	10290.7
Q8C2E7	Washc5	WASH complex subunit 5	106342.298	30	2	2	1.81		3882.45	4926.25	2855.48			2414.22	1307.29	1120.01	2344.35		4457.44	5505.33	6251.47	3321.47			2389.44						2046.01						6247.85			3444.06	5473.22	9056.59	5139.1	3679.99		1897.17	1393.62
Q8C4U3	Sfrp1	Secreted frizzled-related protein 1	945312.95	362	6	6	24.52	16869.3	11370.9	22374.3	6773.9	13976.6	15329.3	23712	29526.8	21383.6	10445.2	34381.9	13943.5	14991.1	15196.2	11232.9	20398.9	18779.1	20758	4994.67	20155.9	15028.6	28794.8	22220.4	18736.4	17003.7	19164.4	12636.8	16771.6	9920.79	35235.9	10538.7	23770.5	15694.7	11792.2	15965.1	20158.2	15617.3	20184.4	7764.97	21399.2	17129.3	10427.8
Q8C7G5	Apoa5	Apolipoprotein A-V	4563157.4	1606	23	23	69.02	164660	65694.8	115782	58674.6	88285.7	182209	43232	395914	50022	61053.5	78252.3	176099	419832	113981	86113.6	79209.4	60047.4	59136.1	28614.1	58936.9	32798.9	76154.3	45670	61625.5	44107.5	62968	49767.8	41145.6	31591.8	68042.3	40343.2	107335	51095.5	54236.7	97001.9	86459.2	51813.6	95313.7	28723.2	118996	85423.4	76981
Q8CBR6	Tsku	Tsukushi	76311.449	23	1	1	4.24		2196.86	1537.33			5207.77	3529.35			3827.49			5318.09			1144.32		3534.39	11600.4		1249.9			4302.29		863.949		2698.53	1743.83		2000.24		2125.47			5987.54	5563.82		2809.28
Q8CCJ3	Ufl1	E3 UFM1-protein ligase 1	74706.802	39	2	2	3.03					3100.97				499.012		3951.02	1024.86	1854.21		1577.8	2732.29	4003.38	4793.59			1472.18	3364.53	4670.77	2812.3	4415.67	3779.54		2097.62					2290.68	1639.09			1791.51		2987.58	2141.62	1620.97	2414.5
Q8CCS6	Pabpn1	Polyadenylate-binding protein 2	501809.16	73	2	1	5.96			10749.4	2795.82	8208.25	11758	12653	7921.83	10762.7		12392		3214.27	15013.3	5481.53	20457.3	17961	9802.87		8737.78	8533.79	20646.6	11154.8	7060.19	20026.7	9679.97	12191.7	9633.81	4942.44	18642		11131.7	7552.88	6788.43	7094.96	8894.94	9553.14	19375.3	15189.9	13722.5	12559.7	8981.85
Q8CD91	Smoc2	SPARC-related modular calcium-binding protein 2	2189644.59	178	5	5	15.44	72758	42483	52895.4	6835.09	62782.8	28859.3	46477.3	117272	24559	43243	79999.1		26088.9	53155.8	16851.8	64060.8	26910.2	12585.6	37404.5	38093.5	25565.2	68096.6	44694.3	27015.5	26114.6	49766	27825.3	32643.8	23021	79252.9	14282.9	46051.5	51162.2	33504.1	99252	64348.1	47591.1	46352.2	20203.3	52684	28077.3	17897.8
Q8CDG5	Crebrf	CREB3 regulatory factor	2026059.18	47	1	1	1.41	89872.1	8204.98	25379.4	2824.86	18649.1	180194	71530.6	73729.9	35910	57886	31938.4	37142	16022.3	48749.8	23329.5	28643.6	59006.4	33526	23639.7	93308.7			16090.2	103893	44372.1	23049.1	20310.2	27197.4	13044.8	32559	12113.7	24433.4	26450.7	63366.7	48032.3	22627.7	50071.3	24086.8	10908.9	74175.7	7365.74	29320.4
Q8CE64	Znf276	Zinc finger protein 276	1113085.09	34	1	1	1.3	20797.4	12833.1	22432.5	4061.59			22541.2		34927.7	39847.8	39334.7	128846	63282.6	76854	30097.5	61626.7	71453.9			67260.2			33485.6				23837.3		13811.5		14655.4		18188.1	22791.9		26632.4	20245.1	23332.2		11331.6	24848.2	24000.9
Q8CF02	Fam25c	Protein FAM25C	38498.03	4	1	1	10.11																		17356.2				4651.8		4806.73
Q8CF98	Colec10	Collectin-10	315454.911	73	3	3	11.91	5947.02	11947	4506.41	11417.8	5379.51	5576.18	6092.84	7177.68	10520.7	10829.8	6736.55		744.181	2389.82	6223.79	3954.58	6712.36		22144.2	3986.48		4844.71	9492.23	7351.5	3376.4	3812.55	6158.92	8375.06	9428.54	3473.54	6495.4		5167.54	10960.2			6479.61		10547.4	13150.8	8442.47	11035.4
Q8CFG8	C1s2	Complement C1s-1 subcomponent	2668018.6	44	1	1	2.76	24400.1	52010.5			34445.4	27153.8	17387.9			24795.1		34366.5	45131.1	36313.4	82797.1	17913.1	67539.9	19948.1	231815	22739.1	24306.7	189648	83556.6	62810.2	56342.5	26320.3	71443.9	209000	95508.7		76269	28579.5	73133.4	76064.6	97587.2	62973.8	47692.2	48363.7	91167.7	38751.1	48680.9	52912.9
Q8CFX1	H6pd	GDH/6PGL endoplasmic bifunctional protein	308311.809	359	14	14	21.17	7968.55	12763.1	5493.87	13510.8	5077.33	12657.8	427.959	3846.05	2262.66	4152.69	2023.86	1889.43	2859.95	6792.69	5827.91		6575.35	2233.17	8639.75	3627.3	2637.56	17773.1	3364.46	4287.23	3790.4	3845.77	5351.58	5906.34	7868.28	4293.23	4512.6	9810.24	10072.6	14572.8	2456.32	4388.08	8302.45	4849.63	13139.2	9538.75	3314.3	4858.93
Q8CG03	Pde5a	cGMP-specific 3',5'-cyclic phosphodiesterase	132916.41	45	3	3	3.7			2388.92		4930.81				3303.66	6931.01	3185.78	3793.13	5258.45		6075.24	4069.19		6431.02	3486.06		5578.51	2650.41		6680.74	3255.76	4932.93	5325.18	8127.07			2606.61	4163.26				3203.06		2955.2	3412.66	2209.82	3080.27
[truncated: 468 more rows]
[truncated: 60 more columns]
