# Supplementary material for: Multi-Omics and Experimental Validation Reveal the Protective Effect of Paeoniflorin Against Coronary Heart Disease in Mice via Inhibiting the C3-Cfd-C3aR Pathway
Source: Int J Mol Sci. 2026 Jul 13;27(14):6236. doi: 10.3390/ijms27146236 (PMC13410309; doi:10.3390/ijms27146236)
Supplement: Supplementary file 1 [file ijms-27-06236-s001.zip › Supplementary Materials/ijms-4276706_Proteomics_Dataset/3-Annotation_of_DEPs/Table 3. Pfam of Control-vs-Model.xls]

Protein accession	Pfam ID	Terms	Category	Gene name	Protein description	Control1	Control2	Control3	Control4	Control5	Control6	Model1	Model2	Model3	Model4	Model5	Model6	log2FC	P.Value	adj.P.Val	Regulation
A2AKG8	PF12530	Protein of unknown function (DUF3730)	Pfam	Focad	Focadhesin		-1.257	-0.941	-0.872	-0.168		0.483	0.17	0.42	0.139	0.799	0.353	-1.204	0.00172	0.00172	down-regulated
A2AKG8	PF11229	Focadhesin	Pfam	Focad	Focadhesin		-1.257	-0.941	-0.872	-0.168		0.483	0.17	0.42	0.139	0.799	0.353	-1.204	0.00172	0.00172	down-regulated
O08538	PF00147	Fibrinogen beta and gamma chains, C-terminal globular domain	Pfam	Angpt1	Angiopoietin-1	0.661	0.22	1.624	0.738	0.852	-0.136	-0.444	-0.849	0.19	-0.174	-0.311	0.087	0.91	0.0118	0.0118	up-regulated
O08976	PF00061	Lipocalin / cytosolic fatty-acid binding protein family	Pfam	Pbsn	Probasin		-0.044	1.021	-0.34	-0.169	0.351	-0.613	-0.731	-0.751	0.308	-1.157	-2.043	0.995	0.027	0.027	up-regulated
O35903	PF00048	Small cytokines (intecrine/chemokine), interleukin-8 like	Pfam	Ccl25	C-C motif chemokine 25	0.627	-0.698				0.441	-1.563	-0.772	-0.285	-1.674	-1.387		1.26	0.0209	0.0209	up-regulated
O70194	PF05091	Eukaryotic translation initiation factor 3 subunit 7 (eIF-3)	Pfam	Eif3d	Eukaryotic translation initiation factor 3 subunit D	-0.796	-0.869				-1.389		0.592	-0.322	0.014	0.101	0.17	-1.129	0.0092	0.0092	down-regulated
O70293	PF00069	Protein kinase domain	Pfam	Grk6	G protein-coupled receptor kinase 6	0.293	0.001	0.407	0.219	0.136	-0.215	0.567	0.12	0.834	0.903	0.946	1.281	-0.635	0.0263	0.0263	down-regulated
O70293	PF00615	Regulator of G protein signaling domain	Pfam	Grk6	G protein-coupled receptor kinase 6	0.293	0.001	0.407	0.219	0.136	-0.215	0.567	0.12	0.834	0.903	0.946	1.281	-0.635	0.0263	0.0263	down-regulated
O70362	PF01839	FG-GAP repeat	Pfam	Gpld1	Phosphatidylinositol-glycan-specific phospholipase D	0.6	-0.743	1.105	0.769	0.495	0.955	0.181	-1.575	-0.068	-0.398	-0.4	0.299	0.857	0.0403	0.0403	up-regulated
O70362	PF00882	Zinc dependent phospholipase C	Pfam	Gpld1	Phosphatidylinositol-glycan-specific phospholipase D	0.6	-0.743	1.105	0.769	0.495	0.955	0.181	-1.575	-0.068	-0.398	-0.4	0.299	0.857	0.0403	0.0403	up-regulated
O70370	PF08246	Cathepsin propeptide inhibitor domain (I29)	Pfam	Ctss	Cathepsin S	-2.492	-1.703	-1.537	-1.228	-1.429	-1.841	0.008	0.365	0.61	0.367	-0.589	0.101	-1.849	1.48e-05	1.48e-05	down-regulated
O70370	PF00112	Papain family cysteine protease	Pfam	Ctss	Cathepsin S	-2.492	-1.703	-1.537	-1.228	-1.429	-1.841	0.008	0.365	0.61	0.367	-0.589	0.101	-1.849	1.48e-05	1.48e-05	down-regulated
O88492	PF03036	Perilipin family	Pfam	Plin4	Perilipin-4	0.192	0.89	1.926	1.87	-0.143	2.298	-0.282	-1.114	0.136	0.514	-1.201	-0.834	1.636	0.00315	0.00315	up-regulated
O89086	PF00076	RNA recognition motif. (a.k.a. RRM, RBD, or RNP domain)	Pfam	Rbm3	RNA-binding protein 3	-1.567	0.833	-1.964	-0.721	-0.966	-0.026	-0.04	1.142	0.347	-0.055	0.137	0.702	-1.107	0.0221	0.0221	down-regulated
O89112	PF05147	Lanthionine synthetase C-like protein	Pfam	Lancl1	Glutathione S-transferase LANCL1	-0.718	-0.608	0.204	0.377	0.16	-0.418	0.489	0.242	0.607	-0.236	0.799	0.886	-0.632	0.0498	0.0498	down-regulated
P01027	PF00207	Alpha-2-macroglobulin family	Pfam	C3	Complement C3	0.543	-0.2	0.291	-0.138	0.8	0.778	-0.541	-0.347	-0.665	-0.526	-1.183	-0.867	1.034	0.0019	0.0019	up-regulated
P01027	PF07703	Alpha-2-macroglobulin bait region domain	Pfam	C3	Complement C3	0.543	-0.2	0.291	-0.138	0.8	0.778	-0.541	-0.347	-0.665	-0.526	-1.183	-0.867	1.034	0.0019	0.0019	up-regulated
P01027	PF07677	A-macroglobulin receptor binding domain	Pfam	C3	Complement C3	0.543	-0.2	0.291	-0.138	0.8	0.778	-0.541	-0.347	-0.665	-0.526	-1.183	-0.867	1.034	0.0019	0.0019	up-regulated
P01027	PF01821	Anaphylotoxin-like domain	Pfam	C3	Complement C3	0.543	-0.2	0.291	-0.138	0.8	0.778	-0.541	-0.347	-0.665	-0.526	-1.183	-0.867	1.034	0.0019	0.0019	up-regulated
P01027	PF17790	Macroglobulin domain MG1	Pfam	C3	Complement C3	0.543	-0.2	0.291	-0.138	0.8	0.778	-0.541	-0.347	-0.665	-0.526	-1.183	-0.867	1.034	0.0019	0.0019	up-regulated
P01027	PF01835	MG2 domain	Pfam	C3	Complement C3	0.543	-0.2	0.291	-0.138	0.8	0.778	-0.541	-0.347	-0.665	-0.526	-1.183	-0.867	1.034	0.0019	0.0019	up-regulated
P01027	PF17791	Macroglobulin domain MG3	Pfam	C3	Complement C3	0.543	-0.2	0.291	-0.138	0.8	0.778	-0.541	-0.347	-0.665	-0.526	-1.183	-0.867	1.034	0.0019	0.0019	up-regulated
P01027	PF17789	Macroglobulin domain MG4	Pfam	C3	Complement C3	0.543	-0.2	0.291	-0.138	0.8	0.778	-0.541	-0.347	-0.665	-0.526	-1.183	-0.867	1.034	0.0019	0.0019	up-regulated
P01027	PF01759	UNC-6/NTR/C345C module	Pfam	C3	Complement C3	0.543	-0.2	0.291	-0.138	0.8	0.778	-0.541	-0.347	-0.665	-0.526	-1.183	-0.867	1.034	0.0019	0.0019	up-regulated
P01027	PF07678	A-macroglobulin TED domain	Pfam	C3	Complement C3	0.543	-0.2	0.291	-0.138	0.8	0.778	-0.541	-0.347	-0.665	-0.526	-1.183	-0.867	1.034	0.0019	0.0019	up-regulated
P01029	PF00207	Alpha-2-macroglobulin family	Pfam	C4b	Complement C4-B	0.587	-0.063	0.784	0.021	0.601	0.264	-0.218	-0.164	-0.527	-0.606	-1.152	-0.489	0.892	0.00445	0.00445	up-regulated
P01029	PF07703	Alpha-2-macroglobulin bait region domain	Pfam	C4b	Complement C4-B	0.587	-0.063	0.784	0.021	0.601	0.264	-0.218	-0.164	-0.527	-0.606	-1.152	-0.489	0.892	0.00445	0.00445	up-regulated
P01029	PF07677	A-macroglobulin receptor binding domain	Pfam	C4b	Complement C4-B	0.587	-0.063	0.784	0.021	0.601	0.264	-0.218	-0.164	-0.527	-0.606	-1.152	-0.489	0.892	0.00445	0.00445	up-regulated
P01029	PF01821	Anaphylotoxin-like domain	Pfam	C4b	Complement C4-B	0.587	-0.063	0.784	0.021	0.601	0.264	-0.218	-0.164	-0.527	-0.606	-1.152	-0.489	0.892	0.00445	0.00445	up-regulated
P01029	PF01835	MG2 domain	Pfam	C4b	Complement C4-B	0.587	-0.063	0.784	0.021	0.601	0.264	-0.218	-0.164	-0.527	-0.606	-1.152	-0.489	0.892	0.00445	0.00445	up-regulated
P01029	PF17791	Macroglobulin domain MG3	Pfam	C4b	Complement C4-B	0.587	-0.063	0.784	0.021	0.601	0.264	-0.218	-0.164	-0.527	-0.606	-1.152	-0.489	0.892	0.00445	0.00445	up-regulated
P01029	PF01759	UNC-6/NTR/C345C module	Pfam	C4b	Complement C4-B	0.587	-0.063	0.784	0.021	0.601	0.264	-0.218	-0.164	-0.527	-0.606	-1.152	-0.489	0.892	0.00445	0.00445	up-regulated
P01029	PF07678	A-macroglobulin TED domain	Pfam	C4b	Complement C4-B	0.587	-0.063	0.784	0.021	0.601	0.264	-0.218	-0.164	-0.527	-0.606	-1.152	-0.489	0.892	0.00445	0.00445	up-regulated
P01749	PF07686	Immunoglobulin V-set domain	Pfam	Ighv1-61	Ig heavy chain V region 3	-0.176	0.814	1.093	-0.66	-0.512	0.893	-0.251	-0.609	-1.163	-0.9	-0.889	0.253	0.835	0.0433	0.0433	up-regulated
P01787	PF07686	Immunoglobulin V-set domain	Pfam	P01787	Ig heavy chain V regions TEPC 15/S107/HPCM1/HPCM2/HPCM3	-0.376	0.41	0.507	1.331	1.275	3.053	-2.133	-0.579	-2.95	-0.349	0.668	-0.712	2.043	0.00554	0.00554	up-regulated
P01878	PF07654	Immunoglobulin C1-set domain	Pfam	P01878	Ig alpha chain C region	-0.498	-0.03	-0.595	0.413	0.114	2.527	-1.521	-1.321	-0.994	-0.084	-0.14	-0.524	1.086	0.0409	0.0409	up-regulated
P01898	PF07654	Immunoglobulin C1-set domain	Pfam	H2-Q10	H-2 class I histocompatibility antigen, Q10 alpha chain	0.353	-0.365	0.546	0.49	-0.178	0.61	-0.634	-0.293	-0.499	-0.073	-1.174	-0.272	0.734	0.0201	0.0201	up-regulated
P01898	PF00129	Class I Histocompatibility antigen, domains alpha 1 and 2	Pfam	H2-Q10	H-2 class I histocompatibility antigen, Q10 alpha chain	0.353	-0.365	0.546	0.49	-0.178	0.61	-0.634	-0.293	-0.499	-0.073	-1.174	-0.272	0.734	0.0201	0.0201	up-regulated
P01899	PF07654	Immunoglobulin C1-set domain	Pfam	H2-D1	H-2 class I histocompatibility antigen, D-B alpha chain	0.015	0.02	0.674	0.336	-0.372	0.199	-0.846	-0.192	-0.711	-0.395	-0.551	-0.198	0.628	0.0269	0.0269	up-regulated
P01899	PF00129	Class I Histocompatibility antigen, domains alpha 1 and 2	Pfam	H2-D1	H-2 class I histocompatibility antigen, D-B alpha chain	0.015	0.02	0.674	0.336	-0.372	0.199	-0.846	-0.192	-0.711	-0.395	-0.551	-0.198	0.628	0.0269	0.0269	up-regulated
P01899	PF06623	MHC_I C-terminus	Pfam	H2-D1	H-2 class I histocompatibility antigen, D-B alpha chain	0.015	0.02	0.674	0.336	-0.372	0.199	-0.846	-0.192	-0.711	-0.395	-0.551	-0.198	0.628	0.0269	0.0269	up-regulated
P01902	PF07654	Immunoglobulin C1-set domain	Pfam	H2-K1	H-2 class I histocompatibility antigen, K-D alpha chain	0.343	0.635	0.586	0.412	-0.145	-0.012	-0.342	-1.407	-0.43	0.277	-0.687	-0.086	0.749	0.0262	0.0262	up-regulated
P01902	PF00129	Class I Histocompatibility antigen, domains alpha 1 and 2	Pfam	H2-K1	H-2 class I histocompatibility antigen, K-D alpha chain	0.343	0.635	0.586	0.412	-0.145	-0.012	-0.342	-1.407	-0.43	0.277	-0.687	-0.086	0.749	0.0262	0.0262	up-regulated
P02301	PF00125	Core histone H2A/H2B/H3/H4	Pfam	H3-5	Histone H3.3C	-1.647	-0.319	-0.826	-1.842	-1.826	-0.042	0.407	0.832	-0.428	-0.348	-0.201	-0.96	-0.967	0.03	0.03	down-regulated
P03977	PF07686	Immunoglobulin V-set domain	Pfam	P03977	Ig kappa chain V-III region 50S10.1	-0.425	-2.474	-2.005	-0.78		-2.179	1.702	4.716		-1.881	-0.161	-0.872	-2.273	0.0431	0.0431	down-regulated
P04918	PF00277	Serum amyloid A protein	Pfam	Saa3	Serum amyloid A-3 protein	-2.344	-0.306	-2.26	-0.979	-2.417	-0.633	-0.055	0.949	-0.149	-0.224	-1.087	-0.531	-1.307	0.0105	0.0105	down-regulated
P04919	PF07565	Band 3 cytoplasmic domain	Pfam	Slc4a1	Band 3 anion transport protein	0.451	-0.125	-0.461	1.347	-0.324	-0.138	-0.257	-0.963	0.083	-0.979	-1.416	-0.425	0.785	0.0462	0.0462	up-regulated
P04919	PF00955	HCO3- transporter family	Pfam	Slc4a1	Band 3 anion transport protein	0.451	-0.125	-0.461	1.347	-0.324	-0.138	-0.257	-0.963	0.083	-0.979	-1.416	-0.425	0.785	0.0462	0.0462	up-regulated
P06801	PF00390	Malic enzyme, N-terminal domain	Pfam	Me1	NADP-dependent malic enzyme	0.664		-0.385	0.756	0.036	0.38		0.244	-2.624	-1.26	-0.918	-0.772	1.356	0.0135	0.0135	up-regulated
P06801	PF03949	Malic enzyme, NAD binding domain	Pfam	Me1	NADP-dependent malic enzyme	0.664		-0.385	0.756	0.036	0.38		0.244	-2.624	-1.26	-0.918	-0.772	1.356	0.0135	0.0135	up-regulated
P06909	PF00084	Sushi repeat (SCR repeat)	Pfam	Cfh	Complement factor H	0.185	-0.097	0.466	-0.064	0.306	1.485	-0.649	-0.409	-0.845	-0.302	-0.399	-0.712	0.933	0.00652	0.00652	up-regulated
P07743	PF01273	LBP / BPI / CETP family, N-terminal domain	Pfam	Bpifa2	BPI fold-containing family A member 2	-0.718	-0.059	2.264	1.915	0.972	0.858	0.374	-2.459	0.694	-0.116	-0.801	-0.327	1.311	0.0386	0.0386	up-regulated
P08071	PF00405	Transferrin	Pfam	Ltf	Lactotransferrin	-0.672	0.708	-2.667	-0.672	-0.888	-0.903	0.185	0.089	0.005	0.071	0.34	0.094	-0.98	0.0345	0.0345	down-regulated
P09411	PF00162	Phosphoglycerate kinase	Pfam	Pgk1	Phosphoglycerate kinase 1	0.617	0.984	0.835	-0.078	0.155	0.224		-0.105		-0.771	-0.584	-0.261	0.886	0.0153	0.0153	up-regulated
P09813	PF04711	Apolipoprotein A-II (ApoA-II)	Pfam	Apoa2	Apolipoprotein A-II	0.106	0.043	1.22	1.043	1.51	0.544	-0.244	-0.348	-0.066	-0.067	-0.816	-0.056	1.011	0.00516	0.00516	up-regulated
P10126	PF00009	Elongation factor Tu GTP binding domain	Pfam	Eef1a1	Elongation factor 1-alpha 1	-1.34	0.74	-0.524	-0.276	0.353	-0.859	0.654	0.628	0.714	0.009	1.424	0.64	-0.996	0.0158	0.0158	down-regulated
P10126	PF03144	Elongation factor Tu domain 2	Pfam	Eef1a1	Elongation factor 1-alpha 1	-1.34	0.74	-0.524	-0.276	0.353	-0.859	0.654	0.628	0.714	0.009	1.424	0.64	-0.996	0.0158	0.0158	down-regulated
P10126	PF03143	Elongation factor Tu C-terminal domain	Pfam	Eef1a1	Elongation factor 1-alpha 1	-1.34	0.74	-0.524	-0.276	0.353	-0.859	0.654	0.628	0.714	0.009	1.424	0.64	-0.996	0.0158	0.0158	down-regulated
P10404	PF00429	ENV polyprotein (coat polyprotein)	Pfam	P10404	MLV-related proviral Env polyprotein	0.461			0.752	-0.344	-0.026	-0.405	-1.187		-2.048		-0.529	1.253	0.0183	0.0183	up-regulated
P11352	PF00255	Glutathione peroxidase	Pfam	Gpx1	Glutathione peroxidase 1	0.18	-1.319	-0.129	-0.46	0.258	-0.252	0.275	0.69	0.005	0.423	0.267	0.799	-0.697	0.035	0.035	down-regulated
P11680	PF00090	Thrombospondin type 1 domain	Pfam	Cfp	Properdin	0.525	-1.239	1.636	-0.193	1.397	0.402	-0.45	-1.12	-0.624	-1.58	-0.79	-1.134	1.371	0.00675	0.00675	up-regulated
P11680	PF18487	Thrombospondin type 1 repeat	Pfam	Cfp	Properdin	0.525	-1.239	1.636	-0.193	1.397	0.402	-0.45	-1.12	-0.624	-1.58	-0.79	-1.134	1.371	0.00675	0.00675	up-regulated
P14206	PF16122	40S ribosomal protein SA C-terminus	Pfam	Rpsa	Small ribosomal subunit protein uS2	-0.515	-0.73	-1.75	-0.38	-0.162	-0.646	0.821	0.712	0.152	0.965	0.484	0.475	-1.299	0.000556	0.000556	down-regulated
P14206	PF00318	Ribosomal protein S2	Pfam	Rpsa	Small ribosomal subunit protein uS2	-0.515	-0.73	-1.75	-0.38	-0.162	-0.646	0.821	0.712	0.152	0.965	0.484	0.475	-1.299	0.000556	0.000556	down-regulated
P14430	PF07654	Immunoglobulin C1-set domain	Pfam	H2-Q8	H-2 class I histocompatibility antigen, Q8 alpha chain	0.109	0.252	0.272	-0.04	0.2	0.018	0.068	-0.604	-0.879	-0.2	-0.418	-0.705	0.592	0.0275	0.0275	up-regulated
P14430	PF00129	Class I Histocompatibility antigen, domains alpha 1 and 2	Pfam	H2-Q8	H-2 class I histocompatibility antigen, Q8 alpha chain	0.109	0.252	0.272	-0.04	0.2	0.018	0.068	-0.604	-0.879	-0.2	-0.418	-0.705	0.592	0.0275	0.0275	up-regulated
P14576	PF00448	SRP54-type protein, GTPase domain	Pfam	Srp54	Signal recognition particle subunit SRP54	-1.111	-0.13	-0.247	0.877	-1.695	-0.318	0.025	0.945	0.659	0.606	0.156	0.237	-0.875	0.0374	0.0374	down-regulated
P14576	PF02881	SRP54-type protein, helical bundle domain	Pfam	Srp54	Signal recognition particle subunit SRP54	-1.111	-0.13	-0.247	0.877	-1.695	-0.318	0.025	0.945	0.659	0.606	0.156	0.237	-0.875	0.0374	0.0374	down-regulated
P14576	PF02978	Signal peptide binding domain	Pfam	Srp54	Signal recognition particle subunit SRP54	-1.111	-0.13	-0.247	0.877	-1.695	-0.318	0.025	0.945	0.659	0.606	0.156	0.237	-0.875	0.0374	0.0374	down-regulated
P15535	PF02709	N-terminal domain of galactosyltransferase	Pfam	B4galt1	Beta-1,4-galactosyltransferase 1	0.584	0.018	-0.168	0.331	0.018	0.363	-0.371	-1.187	-0.738	0.271	-0.623	-0.08	0.646	0.0397	0.0397	up-regulated
P15535	PF13733	N-terminal region of glycosyl transferase group 7	Pfam	B4galt1	Beta-1,4-galactosyltransferase 1	0.584	0.018	-0.168	0.331	0.018	0.363	-0.371	-1.187	-0.738	0.271	-0.623	-0.08	0.646	0.0397	0.0397	up-regulated
P15864	PF00538	linker histone H1 and H5 family	Pfam	H1-2	Histone H1.2	-0.659	-0.013	-1.429	-0.992	-0.719	-0.615	0.279	0.839	0.715	-0.517	0.088	-0.239	-0.932	0.0101	0.0101	down-regulated
P16014	PF01271	Granin (chromogranin or secretogranin)	Pfam	Chgb	Secretogranin-1	0.293	0.426	2.11	0.167	2.083			-0.466		-0.865			1.681	0.0288	0.0288	up-regulated
P16092	PF07679	Immunoglobulin I-set domain	Pfam	Fgfr1	Fibroblast growth factor receptor 1	-1.074	-1.005	-0.767	-0.946			-0.321	1.799	1.174	0.745	0.649	-0.761	-1.496	0.00654	0.00654	down-regulated
P16092	PF00047	Immunoglobulin domain	Pfam	Fgfr1	Fibroblast growth factor receptor 1	-1.074	-1.005	-0.767	-0.946			-0.321	1.799	1.174	0.745	0.649	-0.761	-1.496	0.00654	0.00654	down-regulated
P16092	PF07714	Protein tyrosine and serine/threonine kinase	Pfam	Fgfr1	Fibroblast growth factor receptor 1	-1.074	-1.005	-0.767	-0.946			-0.321	1.799	1.174	0.745	0.649	-0.761	-1.496	0.00654	0.00654	down-regulated
P16110	PF00337	Galactoside-binding lectin	Pfam	Lgals3	Galectin-3	-0.034	-1.77	-1.192	-0.479	-0.583	-1.932	-0.494	0.245	-0.61	0.062	-0.048	0.214	-0.893	0.0229	0.0229	down-regulated
P16254	PF02290	Signal recognition particle 14kD protein	Pfam	Srp14	Signal recognition particle 14 kDa protein	-0.721	-0.204			-0.372	-0.849	0.881	0.904	0.506	0.746	-0.296	0.579	-1.09	0.00506	0.00506	down-regulated
P17897	PF00062	C-type lysozyme/alpha-lactalbumin family	Pfam	Lyz1	Lysozyme C-1	-0.628	-0.277	-0.25	0.127	-0.233	-0.124	0.707	0.09	0.275	0.355	0.55	-0.063	-0.55	0.039	0.039	down-regulated
P18761	PF00194	Eukaryotic-type carbonic anhydrase	Pfam	Ca6	Carbonic anhydrase 6	-0.31	-3.199	-2.346	-1.181	0.469	-0.948	1.398	1.021	3.482	-1.642	-0.121	-1.083	-1.762	0.0449	0.0449	down-regulated
P20152	PF00038	Intermediate filament protein	Pfam	Vim	Vimentin	-0.607	-0.611	-1.108	-0.156	-0.618	-0.729	-0.699	0.684	-0.288	0.522	-0.121	0.114	-0.674	0.0347	0.0347	down-regulated
P20152	PF04732	Intermediate filament head (DNA binding) region	Pfam	Vim	Vimentin	-0.607	-0.611	-1.108	-0.156	-0.618	-0.729	-0.699	0.684	-0.288	0.522	-0.121	0.114	-0.674	0.0347	0.0347	down-regulated
P21570	PF00074	Pancreatic ribonuclease	Pfam	Ang	Angiogenin	-1.119	-0.035	-1.32	0.047	-0.994	-0.378	0.612	0.47	1.18	0.455	-0.384	-0.658	-0.912	0.0256	0.0256	down-regulated
P21765	PF00255	Glutathione peroxidase	Pfam	Gpx5	Epididymal secretory glutathione peroxidase	0.604	0.807	1.501	0.733	0.924	0.531	0.588	-0.736	0.55	-0.69	0.5	-0.407	0.882	0.0155	0.0155	up-regulated
P22892	PF01602	Adaptin N terminal region	Pfam	Ap1g1	AP-1 complex subunit gamma-1	0.032	0.481	0.645	0.445	0.906	0.572	-0.14	-0.315	-0.05	-0.187	-0.802	0.251	0.721	0.0135	0.0135	up-regulated
P22892	PF02883	Adaptin C-terminal domain	Pfam	Ap1g1	AP-1 complex subunit gamma-1	0.032	0.481	0.645	0.445	0.906	0.572	-0.14	-0.315	-0.05	-0.187	-0.802	0.251	0.721	0.0135	0.0135	up-regulated
P24369	PF00160	Cyclophilin type peptidyl-prolyl cis-trans isomerase/CLD	Pfam	Ppib	Peptidyl-prolyl cis-trans isomerase B	-0.652	0.288	-0.912	-0.452	-0.008	0.457	0.632	0.643	0.988	1.295	0.787	0.945	-1.095	0.00187	0.00187	down-regulated
P26041	PF00769	Ezrin/radixin/moesin family	Pfam	Msn	Moesin	-0.434	-0.146	-1.243	-0.979	-0.025	-0.167	0.692	-0.049	0.759	1.177	0.985	0.898	-1.243	0.000991	0.000991	down-regulated
P26041	PF09380	FERM C-terminal PH-like domain	Pfam	Msn	Moesin	-0.434	-0.146	-1.243	-0.979	-0.025	-0.167	0.692	-0.049	0.759	1.177	0.985	0.898	-1.243	0.000991	0.000991	down-regulated
P26041	PF00373	FERM central domain	Pfam	Msn	Moesin	-0.434	-0.146	-1.243	-0.979	-0.025	-0.167	0.692	-0.049	0.759	1.177	0.985	0.898	-1.243	0.000991	0.000991	down-regulated
P26041	PF09379	FERM N-terminal domain	Pfam	Msn	Moesin	-0.434	-0.146	-1.243	-0.979	-0.025	-0.167	0.692	-0.049	0.759	1.177	0.985	0.898	-1.243	0.000991	0.000991	down-regulated
P26262	PF00024	PAN domain	Pfam	Klkb1	Plasma kallikrein	-0.027	0.275	1.398	1.119	0.854	0.234	0.152	-0.861	0.135	0.014	-0.718	-0.331	0.91	0.0122	0.0122	up-regulated
P26262	PF00089	Trypsin	Pfam	Klkb1	Plasma kallikrein	-0.027	0.275	1.398	1.119	0.854	0.234	0.152	-0.861	0.135	0.014	-0.718	-0.331	0.91	0.0122	0.0122	up-regulated
P27784	PF00048	Small cytokines (intecrine/chemokine), interleukin-8 like	Pfam	Ccl6	C-C motif chemokine 6	-1.437	-0.187	-1.468	-0.746	-0.759	-0.058	-0.06	1.197	0.67	0.637	0.752	0.016	-1.311	0.0013	0.0013	down-regulated
P29351	PF00017	SH2 domain	Pfam	Ptpn6	Tyrosine-protein phosphatase non-receptor type 6	0.664	1.537		0.172	0.336		-1.33	-0.16				-0.242	1.255	0.0273	0.0273	up-regulated
P29351	PF00102	Protein-tyrosine phosphatase	Pfam	Ptpn6	Tyrosine-protein phosphatase non-receptor type 6	0.664	1.537		0.172	0.336		-1.33	-0.16				-0.242	1.255	0.0273	0.0273	up-regulated
P29533	PF05790	Immunoglobulin C2-set domain	Pfam	Vcam1	Vascular cell adhesion protein 1	0.35	-0.303	0.357	0.139	-0.165	0.086	-0.655	-0.461	-0.618	-0.42	-0.658	-0.158	0.572	0.0281	0.0281	up-regulated
P29533	PF07679	Immunoglobulin I-set domain	Pfam	Vcam1	Vascular cell adhesion protein 1	0.35	-0.303	0.357	0.139	-0.165	0.086	-0.655	-0.461	-0.618	-0.42	-0.658	-0.158	0.572	0.0281	0.0281	up-regulated
P29533	PF00047	Immunoglobulin domain	Pfam	Vcam1	Vascular cell adhesion protein 1	0.35	-0.303	0.357	0.139	-0.165	0.086	-0.655	-0.461	-0.618	-0.42	-0.658	-0.158	0.572	0.0281	0.0281	up-regulated
P29533	PF13927	Immunoglobulin domain	Pfam	Vcam1	Vascular cell adhesion protein 1	0.35	-0.303	0.357	0.139	-0.165	0.086	-0.655	-0.461	-0.618	-0.42	-0.658	-0.158	0.572	0.0281	0.0281	up-regulated
P30412	PF00160	Cyclophilin type peptidyl-prolyl cis-trans isomerase/CLD	Pfam	Ppic	Peptidyl-prolyl cis-trans isomerase C	0.024	1.354	1.475	1.327	1.375	0.078	-0.137	-1.286	0.543	-0.463	-0.249	-0.476	1.284	0.00358	0.00358	up-regulated
P30681	PF00505	HMG (high mobility group) box	Pfam	Hmgb2	High mobility group protein B2	-1.375	0.369	-1.722	-1.094	-0.672	-0.898	0.309	1.685	-0.049	0.007	0.636	-0.315	-1.278	0.00633	0.00633	down-regulated
P30681	PF09011	HMG-box domain	Pfam	Hmgb2	High mobility group protein B2	-1.375	0.369	-1.722	-1.094	-0.672	-0.898	0.309	1.685	-0.049	0.007	0.636	-0.315	-1.278	0.00633	0.00633	down-regulated
P31532	PF00277	Serum amyloid A protein	Pfam	Saa4	Serum amyloid A-4 protein	0.091	0.402	1.373	1.235	0.678	0.437	0.184	-1.242	0.189	-0.158	-0.907	-0.228	1.063	0.00629	0.00629	up-regulated
P32067	PF05383	La domain	Pfam	Ssb	Lupus La protein homolog	-1.195	-0.163	-1.655	-0.96	0.449	-0.325	0.577	0.712	0.756	-0.251	1.009	0.159	-1.135	0.00753	0.00753	down-regulated
P32067	PF00076	RNA recognition motif. (a.k.a. RRM, RBD, or RNP domain)	Pfam	Ssb	Lupus La protein homolog	-1.195	-0.163	-1.655	-0.96	0.449	-0.325	0.577	0.712	0.756	-0.251	1.009	0.159	-1.135	0.00753	0.00753	down-regulated
P32067	PF08777	RNA binding motif	Pfam	Ssb	Lupus La protein homolog	-1.195	-0.163	-1.655	-0.96	0.449	-0.325	0.577	0.712	0.756	-0.251	1.009	0.159	-1.135	0.00753	0.00753	down-regulated
P32233	PF01926	50S ribosome-binding GTPase	Pfam	Drg1	Developmentally-regulated GTP-binding protein 1	-0.606	-0.326	-0.626	-0.785	0.143	-0.583	0.833	0.58	0.06	0.207	0.369	-0.55	-0.714	0.0247	0.0247	down-regulated
P32233	PF16897	C-terminal region of MMR_HSR1 domain	Pfam	Drg1	Developmentally-regulated GTP-binding protein 1	-0.606	-0.326	-0.626	-0.785	0.143	-0.583	0.833	0.58	0.06	0.207	0.369	-0.55	-0.714	0.0247	0.0247	down-regulated
P32233	PF02824	TGS domain	Pfam	Drg1	Developmentally-regulated GTP-binding protein 1	-0.606	-0.326	-0.626	-0.785	0.143	-0.583	0.833	0.58	0.06	0.207	0.369	-0.55	-0.714	0.0247	0.0247	down-regulated
P33622	PF05778	Apolipoprotein CIII (Apo-CIII)	Pfam	Apoc3	Apolipoprotein C-III	-0.078	0.325	0.552	0.359	0.538	0.16	-0.109	-0.61	0	-0.259	-0.43	-0.148	0.569	0.0288	0.0288	up-regulated
P35991	PF00779	BTK motif	Pfam	Btk	Tyrosine-protein kinase BTK	0.267	-0.12	-0.964	0.467	-0.221	0.908	0.922	-0.199	0.895	1.272	1.42	1.256	-0.872	0.0292	0.0292	down-regulated
P35991	PF00169	PH domain	Pfam	Btk	Tyrosine-protein kinase BTK	0.267	-0.12	-0.964	0.467	-0.221	0.908	0.922	-0.199	0.895	1.272	1.42	1.256	-0.872	0.0292	0.0292	down-regulated
P35991	PF07714	Protein tyrosine and serine/threonine kinase	Pfam	Btk	Tyrosine-protein kinase BTK	0.267	-0.12	-0.964	0.467	-0.221	0.908	0.922	-0.199	0.895	1.272	1.42	1.256	-0.872	0.0292	0.0292	down-regulated
P35991	PF00017	SH2 domain	Pfam	Btk	Tyrosine-protein kinase BTK	0.267	-0.12	-0.964	0.467	-0.221	0.908	0.922	-0.199	0.895	1.272	1.42	1.256	-0.872	0.0292	0.0292	down-regulated
P35991	PF00018	SH3 domain	Pfam	Btk	Tyrosine-protein kinase BTK	0.267	-0.12	-0.964	0.467	-0.221	0.908	0.922	-0.199	0.895	1.272	1.42	1.256	-0.872	0.0292	0.0292	down-regulated
P43025	PF00059	Lectin C-type domain	Pfam	Clec3b	Tetranectin	-0.094	-0.188	-0.776	-0.667	0.316	0.036	0.887	-0.491	1.11	0.396	1.303	0.67	-0.875	0.0189	0.0189	down-regulated
P43274	PF00538	linker histone H1 and H5 family	Pfam	H1-4	Histone H1.4	-0.981	0.026	-1.363	-0.447	-0.612	-0.596	0.85	0.947	0.373	-0.218	0.47	-0.2	-1.033	0.0048	0.0048	down-regulated
P43275	PF00538	linker histone H1 and H5 family	Pfam	H1-1	Histone H1.1	-0.81	-0.637		-0.548	-0.438	-0.775	0.666	0.965	0.497	-0.194	0.578	-1.033	-0.888	0.0256	0.0256	down-regulated
P43276	PF00538	linker histone H1 and H5 family	Pfam	H1-5	Histone H1.5	-1.035	-0.253	-0.441	-0.564	-0.941	-0.987	0.284	0.837	0.27	-0.129	0.489	-0.268	-0.951	0.00331	0.00331	down-regulated
P47915	PF01779	Ribosomal L29e protein family	Pfam	Rpl29	Large ribosomal subunit protein eL29	-1.072	-0.387	-0.942		-0.653	-0.3	0.332	1.193	-0.13		0.042		-1.03	0.0149	0.0149	down-regulated
P48193	PF05902	4.1 protein C-terminal domain (CTD)	Pfam	Epb41	Protein 4.1	-0.384	-0.065	-0.832	-1.357	-0.089	-0.668	0.012	-0.38	0.927	0.758	0.876	0.049	-0.94	0.0112	0.0112	down-regulated
P48193	PF08736	FERM adjacent (FA)	Pfam	Epb41	Protein 4.1	-0.384	-0.065	-0.832	-1.357	-0.089	-0.668	0.012	-0.38	0.927	0.758	0.876	0.049	-0.94	0.0112	0.0112	down-regulated
P48193	PF09380	FERM C-terminal PH-like domain	Pfam	Epb41	Protein 4.1	-0.384	-0.065	-0.832	-1.357	-0.089	-0.668	0.012	-0.38	0.927	0.758	0.876	0.049	-0.94	0.0112	0.0112	down-regulated
P48193	PF00373	FERM central domain	Pfam	Epb41	Protein 4.1	-0.384	-0.065	-0.832	-1.357	-0.089	-0.668	0.012	-0.38	0.927	0.758	0.876	0.049	-0.94	0.0112	0.0112	down-regulated
P48193	PF09379	FERM N-terminal domain	Pfam	Epb41	Protein 4.1	-0.384	-0.065	-0.832	-1.357	-0.089	-0.668	0.012	-0.38	0.927	0.758	0.876	0.049	-0.94	0.0112	0.0112	down-regulated
P48193	PF04382	SAB domain	Pfam	Epb41	Protein 4.1	-0.384	-0.065	-0.832	-1.357	-0.089	-0.668	0.012	-0.38	0.927	0.758	0.876	0.049	-0.94	0.0112	0.0112	down-regulated
P49962	PF05486	Signal recognition particle 9 kDa protein (SRP9)	Pfam	Srp9	Signal recognition particle 9 kDa protein	-0.184	-0.154			-0.137	-0.699	1.415	0.859	0.771	1.085	0.234	0.967	-1.182	0.00213	0.00213	down-regulated
P51670	PF00048	Small cytokines (intecrine/chemokine), interleukin-8 like	Pfam	Ccl9	C-C motif chemokine 9	-0.823	-0.086	-0.967	-0.71	-0.605	-0.053	-0.27	1.022	1.065	0.715	0.645	-0.315	-1.018	0.00655	0.00655	down-regulated
P51859	PF00855	PWWP domain	Pfam	Hdgf	Hepatoma-derived growth factor	-0.605	-0.182		-2.02	-0.394	-0.449	0.66	0.593	0.982	0.491	1.135	0.41	-1.442	0.00101	0.00101	down-regulated
P52430	PF01731	Arylesterase	Pfam	Pon1	Serum paraoxonase/arylesterase 1	-0.691	0.58	1.7	1.392	0.821	0.75	-0.014	-1.166	0.157	-0.292	-0.327	-0.078	1.045	0.0155	0.0155	up-regulated
P54103	PF00226	DnaJ domain	Pfam	Dnajc2	DnaJ homolog subfamily C member 2	-0.324	0.635		-1.095	-0.655	0.182	0.973		0.585	1.17	-0.167	1.568	-1.077	0.023	0.023	down-regulated
P54103	PF00249	Myb-like DNA-binding domain	Pfam	Dnajc2	DnaJ homolog subfamily C member 2	-0.324	0.635		-1.095	-0.655	0.182	0.973		0.585	1.17	-0.167	1.568	-1.077	0.023	0.023	down-regulated
P54103	PF16717	Ribosome-associated complex head domain	Pfam	Dnajc2	DnaJ homolog subfamily C member 2	-0.324	0.635		-1.095	-0.655	0.182	0.973		0.585	1.17	-0.167	1.568	-1.077	0.023	0.023	down-regulated
P60867	PF00338	Ribosomal protein S10p/S20e	Pfam	Rps20	Small ribosomal subunit protein uS10	-0.434	0.408	-1.156	-0.688	0.384	-0.452	1.074	0.832	0.546	-0.114	0.805	0.418	-0.917	0.0132	0.0132	down-regulated
P61255	PF00467	KOW motif	Pfam	Rpl26	Large ribosomal subunit protein uL24	-0.482	-0.284	-1.126	-0.882	-0.096	-0.056	0.381	1.197	0.508	-0.662	0.626	-0.124	-0.809	0.0289	0.0289	down-regulated
P61255	PF16906	Ribosomal proteins L26 eukaryotic, L24P archaeal	Pfam	Rpl26	Large ribosomal subunit protein uL24	-0.482	-0.284	-1.126	-0.882	-0.096	-0.056	0.381	1.197	0.508	-0.662	0.626	-0.124	-0.809	0.0289	0.0289	down-regulated
P61939	PF00079	Serpin (serine protease inhibitor)	Pfam	Serpina7	Thyroxine-binding globulin	-0.282	-2.043	-2.513	-1.432	-1.083	0.567	-0.883	1.657	0.379	-0.479	0.323	0.042	-1.304	0.026	0.026	down-regulated
P62082	PF01251	Ribosomal protein S7e	Pfam	Rps7	Small ribosomal subunit protein eS7	-0.599	-0.549	-0.944	-1.308	0.199	0.249	0.43	0.842	0.536	-0.395	-0.336	0.317	-0.724	0.0495	0.0495	down-regulated
P62267	PF00164	Ribosomal protein S12/S23	Pfam	Rps23	Small ribosomal subunit protein uS12	-0.586	-0.346	-0.424	-1.958	0.176	-1.43	1.087	1.621	0.41	-0.69	0.913	-0.212	-1.283	0.0115	0.0115	down-regulated
P62311	PF01423	LSM domain	Pfam	Lsm3	U6 snRNA-associated Sm-like protein LSm3	-1.667	0.158	-2.213	-0.299	0.075	-0.768	0.417	1.191	1.114	0.195	0.88	-0.189	-1.387	0.00574	0.00574	down-regulated
P62317	PF01423	LSM domain	Pfam	Snrpd2	Small nuclear ribonucleoprotein Sm D2	-1.507	0.866	-0.62	-0.381	-0.002	-0.463	0.588	1.315	0.121	0.299	0.69	-0.107	-0.836	0.042	0.042	down-regulated
P62320	PF01423	LSM domain	Pfam	Snrpd3	Small nuclear ribonucleoprotein Sm D3	-1.317	0.773	-0.842	-0.298	0.12	-0.682	0.931	1.436	-0.211	0.029	0.686	0.139	-0.876	0.0397	0.0397	down-regulated
P62748	PF13499	EF-hand domain pair	Pfam	Hpcal1	Hippocalcin-like protein 1		-1.016	-1.827	0.278		-0.281	0.604	0.55	0.086	0.679	1.159	0.556	-1.317	0.00652	0.00652	down-regulated
P62751	PF00276	Ribosomal protein L23	Pfam	Rpl23a	Large ribosomal subunit protein uL23	-0.329	-0.631	-1.168	-1.956	0.01	0.219	0.695	1.104	0.535	-0.125	0.184	0.274	-1.087	0.0108	0.0108	down-regulated
P62751	PF03939	Ribosomal protein L23, N-terminal domain	Pfam	Rpl23a	Large ribosomal subunit protein uL23	-0.329	-0.631	-1.168	-1.956	0.01	0.219	0.695	1.104	0.535	-0.125	0.184	0.274	-1.087	0.0108	0.0108	down-regulated
P62827	PF00071	Ras family	Pfam	Ran	GTP-binding nuclear protein Ran	-0.577	0.235	-0.398	-0.331	0.017	-0.423	0.506	0.136	0.804	0.649	1.791	0.808	-1.029	0.00363	0.00363	down-regulated
P62849	PF01282	Ribosomal protein S24e	Pfam	Rps24	Small ribosomal subunit protein eS24	-0.791	-0.446	-1.134	-1.748	-0.084	0.346	0.78	0.947	0.422	-0.799	0.484	0.164	-0.976	0.0242	0.0242	down-regulated
P62900	PF01198	Ribosomal protein L31e	Pfam	Rpl31	Large ribosomal subunit protein eL31	-0.518	-0.427	-2.224	-2.241	0.116	0.411	1.067	1.168	0.303	-0.216	0.127	0.154	-1.248	0.0202	0.0202	down-regulated
P62908	PF07650	KH domain	Pfam	Rps3	Small ribosomal subunit protein uS3	-0.68	-0.424	-1.278	-1.768	-0.138	-0.425	0.694	1.191	0.738	-0.787	1.27	0.169	-1.331	0.00403	0.00403	down-regulated
P62908	PF00189	Ribosomal protein S3, C-terminal domain	Pfam	Rps3	Small ribosomal subunit protein uS3	-0.68	-0.424	-1.278	-1.768	-0.138	-0.425	0.694	1.191	0.738	-0.787	1.27	0.169	-1.331	0.00403	0.00403	down-regulated
P62960	PF00313	'Cold-shock' DNA-binding domain	Pfam	Ybx1	Y-box-binding protein 1	-2.217	-0.414	-2.958		-0.385	0.6	0.822	-0.397	0.858	0.357	0.065	-0.496	-1.276	0.0431	0.0431	down-regulated
P63158	PF00505	HMG (high mobility group) box	Pfam	Hmgb1	High mobility group protein B1	-0.794	0.186	-1.213	-0.716	0.414	-0.129	0.739	1.355	0.323	0.38	0.292	-0.381	-0.827	0.0344	0.0344	down-regulated
P63158	PF09011	HMG-box domain	Pfam	Hmgb1	High mobility group protein B1	-0.794	0.186	-1.213	-0.716	0.414	-0.129	0.739	1.355	0.323	0.38	0.292	-0.381	-0.827	0.0344	0.0344	down-regulated
P63242	PF01287	Eukaryotic elongation factor 5A hypusine, DNA-binding OB fold	Pfam	Eif5a	Eukaryotic translation initiation factor 5A-1	-0.697	0.568	-0.29	-0.657	0.212	0.057	0.31	0.405	0.275	1.187	1.081	1.247	-0.885	0.0124	0.0124	down-regulated
P63276	PF00833	Ribosomal S17	Pfam	Rps17	Small ribosomal subunit protein eS17	-0.806	-0.04	-0.857	-0.644	0.07	-0.26	0.531	1.209	0.405	-0.315	0.664	-0.407	-0.771	0.0308	0.0308	down-regulated
P67984	PF01776	Ribosomal L22e protein family	Pfam	Rpl22	Large ribosomal subunit protein eL22	-1.263	-0.276	-1.471	-1.011	0.155	-0.769	0.962	1.351	0.536	0.113	0.954	-0.436	-1.352	0.00229	0.00229	down-regulated
P70389	PF00560	Leucine Rich Repeat	Pfam	Igfals	Insulin-like growth factor-binding protein complex acid labile subunit	0.492	-0.043	0.849	0.626	0.567	0.335	-0.709	-0.987	-0.599	-0.18	-0.35	0.288	0.894	0.00563	0.00563	up-regulated
P70389	PF13855	Leucine rich repeat	Pfam	Igfals	Insulin-like growth factor-binding protein complex acid labile subunit	0.492	-0.043	0.849	0.626	0.567	0.335	-0.709	-0.987	-0.599	-0.18	-0.35	0.288	0.894	0.00563	0.00563	up-regulated
P70389	PF01462	Leucine rich repeat N-terminal domain	Pfam	Igfals	Insulin-like growth factor-binding protein complex acid labile subunit	0.492	-0.043	0.849	0.626	0.567	0.335	-0.709	-0.987	-0.599	-0.18	-0.35	0.288	0.894	0.00563	0.00563	up-regulated
P84091	PF00928	Adaptor complexes medium subunit family	Pfam	Ap2m1	AP-2 complex subunit mu	-0.768	-0.337		-0.807		0.351	0.175	0.636	0.67	0.854	0.328	0.339	-0.891	0.0156	0.0156	down-regulated
P84091	PF01217	Clathrin adaptor complex small chain	Pfam	Ap2m1	AP-2 complex subunit mu	-0.768	-0.337		-0.807		0.351	0.175	0.636	0.67	0.854	0.328	0.339	-0.891	0.0156	0.0156	down-regulated
P84750	PF07686	Immunoglobulin V-set domain	Pfam	P84750	Ig kappa chain V region Mem5 (Fragment)	-0.338	-0.04	-0.144	0.257	-1.103	0.839	-1.582	-0.341	-1.782	-1.102	-0.224	-0.879	0.897	0.0284	0.0284	up-regulated
P98203	PF00514	Armadillo/beta-catenin-like repeat	Pfam	Arvcf	Splicing regulator ARVCF	3.694	0.453	1.389		-0.073	-2.309	-3.889	-5.819	-1.653	-2.595	-0.432	0.253	2.987	0.0186	0.0186	up-regulated
Q00519	PF01315	Aldehyde oxidase and xanthine dehydrogenase, a/b hammerhead domain	Pfam	Xdh	Xanthine dehydrogenase/oxidase	-1.207					-1.543	-0.219	0.458		0.044	-0.02	-0.15	-1.398	0.00624	0.00624	down-regulated
Q00519	PF03450	CO dehydrogenase flavoprotein C-terminal domain	Pfam	Xdh	Xanthine dehydrogenase/oxidase	-1.207					-1.543	-0.219	0.458		0.044	-0.02	-0.15	-1.398	0.00624	0.00624	down-regulated
Q00519	PF00941	FAD binding domain in molybdopterin dehydrogenase	Pfam	Xdh	Xanthine dehydrogenase/oxidase	-1.207					-1.543	-0.219	0.458		0.044	-0.02	-0.15	-1.398	0.00624	0.00624	down-regulated
Q00519	PF00111	2Fe-2S iron-sulfur cluster binding domain	Pfam	Xdh	Xanthine dehydrogenase/oxidase	-1.207					-1.543	-0.219	0.458		0.044	-0.02	-0.15	-1.398	0.00624	0.00624	down-regulated
Q00519	PF01799	[2Fe-2S] binding domain	Pfam	Xdh	Xanthine dehydrogenase/oxidase	-1.207					-1.543	-0.219	0.458		0.044	-0.02	-0.15	-1.398	0.00624	0.00624	down-regulated
Q00519	PF02738	Molybdopterin-binding domain of aldehyde dehydrogenase	Pfam	Xdh	Xanthine dehydrogenase/oxidase	-1.207					-1.543	-0.219	0.458		0.044	-0.02	-0.15	-1.398	0.00624	0.00624	down-regulated
Q00623	PF01442	Apolipoprotein A1/A4/E domain	Pfam	Apoa1	Apolipoprotein A-I	0.328	0.075	1.653	1.057	1.075	0.377	0.387	-1.352	0.245	-0.161	-0.693	-0.081	1.037	0.0121	0.0121	up-regulated
Q01405	PF00626	Gelsolin repeat	Pfam	Sec23a	Protein transport protein Sec23A	0.373	-0.236	1.912	1.321	0.786	0.118	0.374	-1.41	-0.516	-0.334	-1.366		1.363	0.00855	0.00855	up-regulated
Q01405	PF08033	Sec23/Sec24 beta-sandwich domain	Pfam	Sec23a	Protein transport protein Sec23A	0.373	-0.236	1.912	1.321	0.786	0.118	0.374	-1.41	-0.516	-0.334	-1.366		1.363	0.00855	0.00855	up-regulated
Q01405	PF04815	Sec23/Sec24 helical domain	Pfam	Sec23a	Protein transport protein Sec23A	0.373	-0.236	1.912	1.321	0.786	0.118	0.374	-1.41	-0.516	-0.334	-1.366		1.363	0.00855	0.00855	up-regulated
Q01405	PF04811	Sec23/Sec24 trunk domain	Pfam	Sec23a	Protein transport protein Sec23A	0.373	-0.236	1.912	1.321	0.786	0.118	0.374	-1.41	-0.516	-0.334	-1.366		1.363	0.00855	0.00855	up-regulated
Q01405	PF04810	Sec23/Sec24 zinc finger	Pfam	Sec23a	Protein transport protein Sec23A	0.373	-0.236	1.912	1.321	0.786	0.118	0.374	-1.41	-0.516	-0.334	-1.366		1.363	0.00855	0.00855	up-regulated
Q05816	PF00061	Lipocalin / cytosolic fatty-acid binding protein family	Pfam	Fabp5	Fatty acid-binding protein 5	2.463	0.726	-0.507		-0.255				-1.3	-0.988	-0.52	-0.484	1.43	0.0385	0.0385	up-regulated
Q07079	PF00219	Insulin-like growth factor binding protein	Pfam	Igfbp5	Insulin-like growth factor-binding protein 5	0.087	0.759	-0.061	0.317	0.441	0.023	-0.45	-1.211	0.164	-0.537	-0.42	0.246	0.629	0.0488	0.0488	up-regulated
Q07079	PF00086	Thyroglobulin type-1 repeat	Pfam	Igfbp5	Insulin-like growth factor-binding protein 5	0.087	0.759	-0.061	0.317	0.441	0.023	-0.45	-1.211	0.164	-0.537	-0.42	0.246	0.629	0.0488	0.0488	up-regulated
Q2PZL6	PF00028	Cadherin domain	Pfam	Fat4	Protocadherin Fat 4	-0.286	0.039	0.139	-0.755	-0.428	-0.938	0.581	0.873	0.006	-0.181	0.216	0.047	-0.629	0.044	0.044	down-regulated
Q2PZL6	PF00008	EGF-like domain	Pfam	Fat4	Protocadherin Fat 4	-0.286	0.039	0.139	-0.755	-0.428	-0.938	0.581	0.873	0.006	-0.181	0.216	0.047	-0.629	0.044	0.044	down-regulated
Q2PZL6	PF07645	Calcium-binding EGF domain	Pfam	Fat4	Protocadherin Fat 4	-0.286	0.039	0.139	-0.755	-0.428	-0.938	0.581	0.873	0.006	-0.181	0.216	0.047	-0.629	0.044	0.044	down-regulated
Q2PZL6	PF12661	Human growth factor-like EGF	Pfam	Fat4	Protocadherin Fat 4	-0.286	0.039	0.139	-0.755	-0.428	-0.938	0.581	0.873	0.006	-0.181	0.216	0.047	-0.629	0.044	0.044	down-regulated
Q2PZL6	PF02210	Laminin G domain	Pfam	Fat4	Protocadherin Fat 4	-0.286	0.039	0.139	-0.755	-0.428	-0.938	0.581	0.873	0.006	-0.181	0.216	0.047	-0.629	0.044	0.044	down-regulated
Q2VIS4	PF01023	S-100/ICaBP type calcium binding domain	Pfam	Flg2	Filaggrin-2	0.381	-0.635	-0.836	-0.585	-1.239	-0.824	-0.103	1.484	0.514	0.304	1.093	-0.95	-1.013	0.024	0.024	down-regulated
Q3TC93	PF00787	PX domain	Pfam	Hs1bp3	HCLS1-binding protein 3		-0.159	-1.777			-0.512	1.062	-0.562	0.502	-0.182	0.718	0.882	-1.219	0.0267	0.0267	down-regulated
Q3TIV5	PF16543	DRG Family Regulatory Proteins, Tma46	Pfam	Zc3h15	Zinc finger CCCH domain-containing protein 15	-0.97	0.073	-1.283		0.168	-1.264	0.557	0.411	0.34	-0.365	0.929	-0.505	-0.883	0.038	0.038	down-regulated
Q3TIV5	PF00642	Zinc finger C-x8-C-x5-C-x3-H type (and similar)	Pfam	Zc3h15	Zinc finger CCCH domain-containing protein 15	-0.97	0.073	-1.283		0.168	-1.264	0.557	0.411	0.34	-0.365	0.929	-0.505	-0.883	0.038	0.038	down-regulated
Q3UGC7	PF08597	Translation initiation factor eIF3 subunit	Pfam	Eif3j1	Eukaryotic translation initiation factor 3 subunit J-A	-0.085	0.134	-0.838	-0.289	0.124	-0.425	0.337	0.261	0.597	1.039	1.253	1.028	-0.982	0.00319	0.00319	down-regulated
Q3UIZ8	PF00069	Protein kinase domain	Pfam	Mylk3	Myosin light chain kinase 3	-0.334	0.604	0.335	1.037	1.198	0.6	0.23		-0.428	-0.489	0.046	-0.487	0.799	0.0263	0.0263	up-regulated
Q3UNW5	PF04516	CP2 transcription factor	Pfam	Tfcp2l1	Transcription factor CP2-like protein 1	0.471	0.478	1.472	1.274	1.83	-0.296	-0.067	-0.647	-0.062	-0.094	-1.119	-0.067	1.214	0.00514	0.00514	up-regulated
Q3UNW5	PF18016	SAM domain (Sterile alpha motif)	Pfam	Tfcp2l1	Transcription factor CP2-like protein 1	0.471	0.478	1.472	1.274	1.83	-0.296	-0.067	-0.647	-0.062	-0.094	-1.119	-0.067	1.214	0.00514	0.00514	up-regulated
Q3V2T4	PF15200	Keratinocyte differentiation-associated	Pfam	Krtdap	Keratinocyte differentiation-associated protein	0.67	1.014	0.126	0.398	1.087	0.501	0.227	0.173	-0.464	-0.208	-0.084	-0.053	0.701	0.0156	0.0156	up-regulated
Q5XKE0	PF00041	Fibronectin type III domain	Pfam	Mybpc2	Myosin-binding protein C, fast-type		1.411	1.229	0.861	0.862	-0.448	0.759	-0.996	-0.565	-0.894	-0.927		1.308	0.0114	0.0114	up-regulated
Q5XKE0	PF07679	Immunoglobulin I-set domain	Pfam	Mybpc2	Myosin-binding protein C, fast-type		1.411	1.229	0.861	0.862	-0.448	0.759	-0.996	-0.565	-0.894	-0.927		1.308	0.0114	0.0114	up-regulated
Q5XKE0	PF18362	Tri-helix bundle domain	Pfam	Mybpc2	Myosin-binding protein C, fast-type		1.411	1.229	0.861	0.862	-0.448	0.759	-0.996	-0.565	-0.894	-0.927		1.308	0.0114	0.0114	up-regulated
Q60668	PF00076	RNA recognition motif. (a.k.a. RRM, RBD, or RNP domain)	Pfam	Hnrnpd	Heterogeneous nuclear ribonucleoprotein D0	-2.361	0.527		-2.186	-0.268	-0.677	0.349	0.876	1.022	0.152	1.452	0.449	-1.71	0.00432	0.00432	down-regulated
Q60872	PF01176	Translation initiation factor 1A / IF-1	Pfam	Eif1a	Eukaryotic translation initiation factor 1A	-0.315	0.353	-1.308	-1.372	-0.226	0.144	0.222	0.728	0.487	1.093	0.696	0.747	-1.116	0.00479	0.00479	down-regulated
Q61233	PF00307	Calponin homology (CH) domain	Pfam	Lcp1	Plastin-2	-0.639	-0.857	-1.367	-0.859	-1.766	-0.562	-0.563	0.611	-1.076	0.301	0.132	0.081	-0.923	0.0147	0.0147	down-regulated
Q61233	PF13499	EF-hand domain pair	Pfam	Lcp1	Plastin-2	-0.639	-0.857	-1.367	-0.859	-1.766	-0.562	-0.563	0.611	-1.076	0.301	0.132	0.081	-0.923	0.0147	0.0147	down-regulated
Q61545	PF00076	RNA recognition motif. (a.k.a. RRM, RBD, or RNP domain)	Pfam	Ewsr1	RNA-binding protein EWS	-1.243	0.32	-1.096	-0.39	-1.142	-0.949	-0.642	1.032	-0.062	0.446	-0.181	-0.16	-0.822	0.0339	0.0339	down-regulated
Q61545	PF00641	Zn-finger in Ran binding protein and others	Pfam	Ewsr1	RNA-binding protein EWS	-1.243	0.32	-1.096	-0.39	-1.142	-0.949	-0.642	1.032	-0.062	0.446	-0.181	-0.16	-0.822	0.0339	0.0339	down-regulated
Q62009	PF02469	Fasciclin domain	Pfam	Postn	Periostin	0.543	0.578	0.809	1.005	-0.185	-0.142	-0.288	-0.67	-0.629	0.048	-0.142	-0.205	0.749	0.0183	0.0183	up-regulated
Q64253	PF00021	u-PAR/Ly-6 domain	Pfam	Ly6e	Lymphocyte antigen 6E	1.069	-0.169	2.426	2.709	0.655	1.392	-0.289	-1.684	0.527	-0.47	-0.997	-0.264	1.877	0.00173	0.00173	up-regulated
Q64339	PF00240	Ubiquitin family	Pfam	Isg15	Ubiquitin-like protein ISG15	-1.142	-1.449	-0.229	-0.769	-0.095	-1.153	0.019	0.035	-0.413	-0.277	0.452	0.561	-0.869	0.0127	0.0127	down-regulated
Q64442	PF08240	Alcohol dehydrogenase GroES-like domain	Pfam	Sord	Sorbitol dehydrogenase	-0.02	0.75	0.591	0.568	0.146	0.257	-0.326	-0.518	0.015	-0.08	-0.808	-0.132	0.69	0.0158	0.0158	up-regulated
Q64442	PF00107	Zinc-binding dehydrogenase	Pfam	Sord	Sorbitol dehydrogenase	-0.02	0.75	0.591	0.568	0.146	0.257	-0.326	-0.518	0.015	-0.08	-0.808	-0.132	0.69	0.0158	0.0158	up-regulated
Q6DFX2	PF05586	Anthrax receptor C-terminus region	Pfam	Antxr2	Anthrax toxin receptor 2	1.099	0.419	2.448	1.545	1.603	1.094	0.378	-1.362	0.582	-0.065	-0.065	-0.231	1.495	0.00152	0.00152	up-regulated
Q6DFX2	PF05587	Anthrax receptor extracellular domain	Pfam	Antxr2	Anthrax toxin receptor 2	1.099	0.419	2.448	1.545	1.603	1.094	0.378	-1.362	0.582	-0.065	-0.065	-0.231	1.495	0.00152	0.00152	up-regulated
Q6DFX2	PF00092	von Willebrand factor type A domain	Pfam	Antxr2	Anthrax toxin receptor 2	1.099	0.419	2.448	1.545	1.603	1.094	0.378	-1.362	0.582	-0.065	-0.065	-0.231	1.495	0.00152	0.00152	up-regulated
Q6NXH9	PF00038	Intermediate filament protein	Pfam	Krt73	Keratin, type II cytoskeletal 73	2.729	0.509	1.467	-0.894	0.114	-0.262	-1.238	-4.499	-0.651	0.395	0.435	-1.327	1.758	0.0404	0.0404	up-regulated
Q6NXH9	PF16208	Keratin type II head	Pfam	Krt73	Keratin, type II cytoskeletal 73	2.729	0.509	1.467	-0.894	0.114	-0.262	-1.238	-4.499	-0.651	0.395	0.435	-1.327	1.758	0.0404	0.0404	up-regulated
Q6P1C6	PF07679	Immunoglobulin I-set domain	Pfam	Lrig3	Leucine-rich repeats and immunoglobulin-like domains protein 3	-0.622	0.435	1.264	1.726	1.047	0.228	0.055	-0.635	0.204	0.01	-0.295	-0.401	0.857	0.0344	0.0344	up-regulated
Q6P1C6	PF13927	Immunoglobulin domain	Pfam	Lrig3	Leucine-rich repeats and immunoglobulin-like domains protein 3	-0.622	0.435	1.264	1.726	1.047	0.228	0.055	-0.635	0.204	0.01	-0.295	-0.401	0.857	0.0344	0.0344	up-regulated
Q6P1C6	PF00560	Leucine Rich Repeat	Pfam	Lrig3	Leucine-rich repeats and immunoglobulin-like domains protein 3	-0.622	0.435	1.264	1.726	1.047	0.228	0.055	-0.635	0.204	0.01	-0.295	-0.401	0.857	0.0344	0.0344	up-regulated
Q6P1C6	PF13855	Leucine rich repeat	Pfam	Lrig3	Leucine-rich repeats and immunoglobulin-like domains protein 3	-0.622	0.435	1.264	1.726	1.047	0.228	0.055	-0.635	0.204	0.01	-0.295	-0.401	0.857	0.0344	0.0344	up-regulated
Q6P542	PF00005	ABC transporter	Pfam	Abcf1	ATP-binding cassette sub-family F member 1	-0.221	0.12	-0.919	-1.297	-0.486	-0.283	0.221	1.238	0.411	-0.174	0.752	0.217	-0.959	0.00874	0.00874	down-regulated
Q6P9R2	PF12202	Oxidative-stress-responsive kinase 1 C-terminal domain	Pfam	Oxsr1	Serine/threonine-protein kinase OSR1	-1.275	-0.501	-0.307	0.594	0.103	-1.744	1.003	-0.986	1.12	0.437	0.947	1.052	-1.117	0.026	0.026	down-regulated
Q6P9R2	PF00069	Protein kinase domain	Pfam	Oxsr1	Serine/threonine-protein kinase OSR1	-1.275	-0.501	-0.307	0.594	0.103	-1.744	1.003	-0.986	1.12	0.437	0.947	1.052	-1.117	0.026	0.026	down-regulated
Q6ZWU9	PF01667	Ribosomal protein S27	Pfam	Rps27	Small ribosomal subunit protein eS27	-1.095	-0.226	0.1	-0.71	-0.133	-0.952	0.751	0.642	-0.227	-0.071	1.014	-0.098	-0.838	0.0192	0.0192	down-regulated
Q6ZWX6	PF07541	Eukaryotic translation initiation factor 2 alpha subunit	Pfam	Eif2s1	Eukaryotic translation initiation factor 2 subunit 1	0.202	-0.08	-0.422	-1.573	0.26	-0.602	0.388	0.37	0.625	0.293	1.232	0.786	-0.985	0.0097	0.0097	down-regulated
Q6ZWX6	PF00575	S1 RNA binding domain	Pfam	Eif2s1	Eukaryotic translation initiation factor 2 subunit 1	0.202	-0.08	-0.422	-1.573	0.26	-0.602	0.388	0.37	0.625	0.293	1.232	0.786	-0.985	0.0097	0.0097	down-regulated
Q80T21	PF19236	ADAM cysteine-rich domain	Pfam	Adamtsl4	ADAMTS-like protein 4	-0.86	0.934	1.058	0.119	1.048	0.359	-0.868	-1.181	-0.846		0.326	-0.273	1.011	0.0261	0.0261	up-regulated
Q80T21	PF05986	ADAM-TS Spacer 1	Pfam	Adamtsl4	ADAMTS-like protein 4	-0.86	0.934	1.058	0.119	1.048	0.359	-0.868	-1.181	-0.846		0.326	-0.273	1.011	0.0261	0.0261	up-regulated
Q80T21	PF08686	PLAC (protease and lacunin) domain	Pfam	Adamtsl4	ADAMTS-like protein 4	-0.86	0.934	1.058	0.119	1.048	0.359	-0.868	-1.181	-0.846		0.326	-0.273	1.011	0.0261	0.0261	up-regulated
Q80T21	PF19030	Thrombospondin type 1 domain	Pfam	Adamtsl4	ADAMTS-like protein 4	-0.86	0.934	1.058	0.119	1.048	0.359	-0.868	-1.181	-0.846		0.326	-0.273	1.011	0.0261	0.0261	up-regulated
Q80T21	PF00090	Thrombospondin type 1 domain	Pfam	Adamtsl4	ADAMTS-like protein 4	-0.86	0.934	1.058	0.119	1.048	0.359	-0.868	-1.181	-0.846		0.326	-0.273	1.011	0.0261	0.0261	up-regulated
Q80TY0	PF00611	Fes/CIP4, and EFC/F-BAR homology domain	Pfam	Fnbp1	Formin-binding protein 1	0.628	0.388	-1.066	0.195	-0.255	-0.077	0.639	-0.08	0.765	1.138	0.922	0.967	-0.756	0.034	0.034	down-regulated
Q80TY0	PF00018	SH3 domain	Pfam	Fnbp1	Formin-binding protein 1	0.628	0.388	-1.066	0.195	-0.255	-0.077	0.639	-0.08	0.765	1.138	0.922	0.967	-0.756	0.034	0.034	down-regulated
Q80UM7	PF03200	Glycosyl hydrolase family 63 C-terminal domain	Pfam	Mogs	Mannosyl-oligosaccharide glucosidase		0.1	1.266	-0.196	0.892		-0.059		-3.808	-0.077	-1.752	-0.012	1.657	0.0468	0.0468	up-regulated
Q80UM7	PF16923	Glycosyl hydrolase family 63 N-terminal domain	Pfam	Mogs	Mannosyl-oligosaccharide glucosidase		0.1	1.266	-0.196	0.892		-0.059		-3.808	-0.077	-1.752	-0.012	1.657	0.0468	0.0468	up-regulated
Q80W65	PF05922	Peptidase inhibitor I9	Pfam	Pcsk9	Proprotein convertase subtilisin/kexin type 9	-0.164	-0.093	0.849	0.764	0.319	0.212		-2.634		-0.439	-1.251	-0.626	1.552	0.0036	0.0036	up-regulated
Q80W65	PF18459	Proprotein convertase subtilisin-like/kexin type 9 C-terminal domain	Pfam	Pcsk9	Proprotein convertase subtilisin/kexin type 9	-0.164	-0.093	0.849	0.764	0.319	0.212		-2.634		-0.439	-1.251	-0.626	1.552	0.0036	0.0036	up-regulated
Q80W65	PF18464	Proprotein convertase subtilisin-like/kexin type 9 C-terminal domain	Pfam	Pcsk9	Proprotein convertase subtilisin/kexin type 9	-0.164	-0.093	0.849	0.764	0.319	0.212		-2.634		-0.439	-1.251	-0.626	1.552	0.0036	0.0036	up-regulated
Q80W65	PF18463	Proprotein convertase subtilisin-like/kexin type 9 C-terminal domain	Pfam	Pcsk9	Proprotein convertase subtilisin/kexin type 9	-0.164	-0.093	0.849	0.764	0.319	0.212		-2.634		-0.439	-1.251	-0.626	1.552	0.0036	0.0036	up-regulated
Q80W65	PF00082	Subtilase family	Pfam	Pcsk9	Proprotein convertase subtilisin/kexin type 9	-0.164	-0.093	0.849	0.764	0.319	0.212		-2.634		-0.439	-1.251	-0.626	1.552	0.0036	0.0036	up-regulated
Q80ZA4	PF10162	G8 domain	Pfam	Pkhd1l1	Fibrocystin-L	0.179	-0.161	0.749	1.07	-0.138	1.118	-0.586	-0.78	-0.072	0.289	-0.253	-0.09	0.718	0.0376	0.0376	up-regulated
Q80ZA4	PF07691	PA14 domain	Pfam	Pkhd1l1	Fibrocystin-L	0.179	-0.161	0.749	1.07	-0.138	1.118	-0.586	-0.78	-0.072	0.289	-0.253	-0.09	0.718	0.0376	0.0376	up-regulated
Q80ZA4	PF01833	IPT/TIG domain	Pfam	Pkhd1l1	Fibrocystin-L	0.179	-0.161	0.749	1.07	-0.138	1.118	-0.586	-0.78	-0.072	0.289	-0.253	-0.09	0.718	0.0376	0.0376	up-regulated
Q8BK26	PF12937	F-box-like	Pfam	Fbxo44	F-box only protein 44	0.057		1.517	0.957	1.003	0.654	0.572	-1.979	0.529	-0.357	-0.646	-0.471	1.23	0.0158	0.0158	up-regulated
Q8BK26	PF04300	F-box associated region	Pfam	Fbxo44	F-box only protein 44	0.057		1.517	0.957	1.003	0.654	0.572	-1.979	0.529	-0.357	-0.646	-0.471	1.23	0.0158	0.0158	up-regulated
Q8BMA6	PF16969	RNA-binding signal recognition particle 68	Pfam	Srp68	Signal recognition particle subunit SRP68	-0.475	-0.067	-1.189	-0.327	0	-0.615	0.536	1.211	0.683	0.883	0.227	1.071	-1.214	0.000646	0.000646	down-regulated
Q8BMJ3	PF01176	Translation initiation factor 1A / IF-1	Pfam	Eif1ax	Eukaryotic translation initiation factor 1A, X-chromosomal	-0.326	0.505	-1.206	-1.034	0.034	0.183	0.308	0.939	0.526	1.059	0.738	0.593	-1.001	0.0077	0.0077	down-regulated
Q8BZQ2	PF00188	Cysteine-rich secretory protein family	Pfam	Crispld2	Cysteine-rich secretory protein LCCL domain-containing 2	-0.477	-0.691		-1.389	-0.211	-0.12	0.591	1.317	-0.315	-0.062	0.367	0.275	-0.94	0.0177	0.0177	down-regulated
Q8BZQ2	PF03815	LCCL domain	Pfam	Crispld2	Cysteine-rich secretory protein LCCL domain-containing 2	-0.477	-0.691		-1.389	-0.211	-0.12	0.591	1.317	-0.315	-0.062	0.367	0.275	-0.94	0.0177	0.0177	down-regulated
Q8C7G5	PF01442	Apolipoprotein A1/A4/E domain	Pfam	Apoa5	Apolipoprotein A-V	-0.183	0.085	1.487	2.693	0.603	0.209	-1.146	-0.225	-0.728	-0.428	-0.968	-0.504	1.482	0.00421	0.00421	up-regulated
Q8CGN5	PF03036	Perilipin family	Pfam	Plin1	Perilipin-1	-0.616	1.299	2.795	1.764	2.101	0.645	-0.068	-1.068	1.713	0.173	-1.124	-0.134	1.416	0.0264	0.0264	up-regulated
Q8CIE6	PF04053	Coatomer WD associated region	Pfam	Copa	Coatomer subunit alpha		0.142	0.9	-0.011	0.525			-0.144	-0.145	-0.118	-1.027	-0.59	0.794	0.0392	0.0392	up-regulated
Q8CIE6	PF06957	Coatomer (COPI) alpha subunit C-terminus	Pfam	Copa	Coatomer subunit alpha		0.142	0.9	-0.011	0.525			-0.144	-0.145	-0.118	-1.027	-0.59	0.794	0.0392	0.0392	up-regulated
Q8CIE6	PF00400	WD domain, G-beta repeat	Pfam	Copa	Coatomer subunit alpha		0.142	0.9	-0.011	0.525			-0.144	-0.145	-0.118	-1.027	-0.59	0.794	0.0392	0.0392	up-regulated
Q8K003	PF09072	Translation machinery associated TMA7	Pfam	Tma7	Translation machinery-associated protein 7	-0.477	0.657	-1.873	-0.593	-0.048	0.017	0.345	1.493	0.487	0.513	0.435	-0.293	-0.883	0.0455	0.0455	down-regulated
Q8K0D2	PF00008	EGF-like domain	Pfam	Habp2	Hyaluronan-binding protein 2	0.345	-1.067	2.394	0.951	-0.208	0.322	-1.034	-0.802	-0.546	-0.576	-0.557	-0.198	1.075	0.0324	0.0324	up-regulated
Q8K0D2	PF00051	Kringle domain	Pfam	Habp2	Hyaluronan-binding protein 2	0.345	-1.067	2.394	0.951	-0.208	0.322	-1.034	-0.802	-0.546	-0.576	-0.557	-0.198	1.075	0.0324	0.0324	up-regulated
Q8K0D2	PF00089	Trypsin	Pfam	Habp2	Hyaluronan-binding protein 2	0.345	-1.067	2.394	0.951	-0.208	0.322	-1.034	-0.802	-0.546	-0.576	-0.557	-0.198	1.075	0.0324	0.0324	up-regulated
Q8K0Q5	PF00620	RhoGAP domain	Pfam	Arhgap18	Rho GTPase-activating protein 18	0.284	0.567	-0.966	-0.546	0.193	0.462	0.834	-0.236	1.753	1.438	0.534	1.368	-0.95	0.0257	0.0257	down-regulated
Q8K0R6	PF08718	Glycolipid transfer protein (GLTP)	Pfam	Gltpd2	Glycolipid transfer protein domain-containing protein 2	-0.476	0.41	1.261	1.689	0.289	0.481	-0.506	0.157	-0.44	-0.217	-0.987	-0.081	0.955	0.0176	0.0176	up-regulated
Q8K124	PF00169	PH domain	Pfam	Plekho2	Pleckstrin homology domain-containing family O member 2	0.298	0.716	-0.583	0.086	0.025	-0.37	0.88	0.186	0.986	1.353	0.617	1.295	-0.858	0.0119	0.0119	down-regulated
Q8K4G1	PF07645	Calcium-binding EGF domain	Pfam	Ltbp4	Latent-transforming growth factor beta-binding protein 4	-0.214	0.504	1.113	0.98	0.736	-0.195	0.037	-0.682	0.46	-0.829	0.061	-0.893	0.795	0.0349	0.0349	up-regulated
Q8K4G1	PF12661	Human growth factor-like EGF	Pfam	Ltbp4	Latent-transforming growth factor beta-binding protein 4	-0.214	0.504	1.113	0.98	0.736	-0.195	0.037	-0.682	0.46	-0.829	0.061	-0.893	0.795	0.0349	0.0349	up-regulated
Q8K4G1	PF00683	TB domain	Pfam	Ltbp4	Latent-transforming growth factor beta-binding protein 4	-0.214	0.504	1.113	0.98	0.736	-0.195	0.037	-0.682	0.46	-0.829	0.061	-0.893	0.795	0.0349	0.0349	up-regulated
Q8K4Z5	PF12230	Pre-mRNA splicing factor PRP21 like protein	Pfam	Sf3a1	Splicing factor 3A subunit 1		1.065		0.434	1.075	-0.786		-0.418			-0.242	-3.019	1.673	0.0482	0.0482	up-regulated
Q8K4Z5	PF01805	Surp module	Pfam	Sf3a1	Splicing factor 3A subunit 1		1.065		0.434	1.075	-0.786		-0.418			-0.242	-3.019	1.673	0.0482	0.0482	up-regulated
Q8K4Z5	PF00240	Ubiquitin family	Pfam	Sf3a1	Splicing factor 3A subunit 1		1.065		0.434	1.075	-0.786		-0.418			-0.242	-3.019	1.673	0.0482	0.0482	up-regulated
Q8QZR3	PF00135	Carboxylesterase family	Pfam	Ces2a	Pyrethroid hydrolase Ces2a	0.948	0.114	-0.355	0.778	0.157	-0.1	-0.94	-1.181	-1.257	-0.31	-0.619	-0.71	1.093	0.00217	0.00217	up-regulated
Q8R1S4	PF08397	IRSp53/MIM homology domain	Pfam	Mtss1	Protein MTSS 1	-0.347	0.177	-1.669	-0.334	0.441	0.599	0.963	-0.913	1.161	1.551	1.317	1.17	-1.064	0.0359	0.0359	down-regulated
Q8R1S4	PF02205	WH2 motif	Pfam	Mtss1	Protein MTSS 1	-0.347	0.177	-1.669	-0.334	0.441	0.599	0.963	-0.913	1.161	1.551	1.317	1.17	-1.064	0.0359	0.0359	down-regulated
Q8VEK3	PF13671	AAA domain	Pfam	Hnrnpu	Heterogeneous nuclear ribonucleoprotein U	-1.095	-0.205	-1.371	-1.249	-0.193	-0.846	-0.136	1.334	0.188	-0.448	0.809	-0.376	-1.055	0.0108	0.0108	down-regulated
Q8VEK3	PF02037	SAP domain	Pfam	Hnrnpu	Heterogeneous nuclear ribonucleoprotein U	-1.095	-0.205	-1.371	-1.249	-0.193	-0.846	-0.136	1.334	0.188	-0.448	0.809	-0.376	-1.055	0.0108	0.0108	down-regulated
Q8VEK3	PF00622	SPRY domain	Pfam	Hnrnpu	Heterogeneous nuclear ribonucleoprotein U	-1.095	-0.205	-1.371	-1.249	-0.193	-0.846	-0.136	1.334	0.188	-0.448	0.809	-0.376	-1.055	0.0108	0.0108	down-regulated
Q8VI47	PF00664	ABC transporter transmembrane region	Pfam	Abcc2	ATP-binding cassette sub-family C member 2	-0.072	0.2	1.419	1.928	1.252	0.925	-0.859	-1.8	0.721	-0.639	-0.024		1.462	0.0082	0.0082	up-regulated
Q8VI47	PF00005	ABC transporter	Pfam	Abcc2	ATP-binding cassette sub-family C member 2	-0.072	0.2	1.419	1.928	1.252	0.925	-0.859	-1.8	0.721	-0.639	-0.024		1.462	0.0082	0.0082	up-regulated
Q91VH2	PF10456	WASP-binding domain of Sorting nexin protein	Pfam	Snx9	Sorting nexin-9	0.637	0.604	-0.679	-0.505	0.127	0.247	1.022	-0.382	1.378	1.79	1.567	1.551	-1.082	0.0138	0.0138	down-regulated
Q91VH2	PF00787	PX domain	Pfam	Snx9	Sorting nexin-9	0.637	0.604	-0.679	-0.505	0.127	0.247	1.022	-0.382	1.378	1.79	1.567	1.551	-1.082	0.0138	0.0138	down-regulated
Q91VH2	PF00018	SH3 domain	Pfam	Snx9	Sorting nexin-9	0.637	0.604	-0.679	-0.505	0.127	0.247	1.022	-0.382	1.378	1.79	1.567	1.551	-1.082	0.0138	0.0138	down-regulated
Q91VM5	PF08081	RBM1CTR (NUC064) family	Pfam	Rbmxl1	RNA binding motif protein, X-linked-like-1		-1.712	-1.612				-0.293	0.546		-0.505	0.216	-0.101	-1.635	0.00388	0.00388	down-regulated
Q91VM5	PF00076	RNA recognition motif. (a.k.a. RRM, RBD, or RNP domain)	Pfam	Rbmxl1	RNA binding motif protein, X-linked-like-1		-1.712	-1.612				-0.293	0.546		-0.505	0.216	-0.101	-1.635	0.00388	0.00388	down-regulated
Q91X17	PF12947	EGF domain	Pfam	Umod	Uromodulin	1.425			-1.415		1.364		-1.247		-0.742	-1.602	-1.23	1.663	0.0344	0.0344	up-regulated
Q91X17	PF07645	Calcium-binding EGF domain	Pfam	Umod	Uromodulin	1.425			-1.415		1.364		-1.247		-0.742	-1.602	-1.23	1.663	0.0344	0.0344	up-regulated
Q91X17	PF00100	Zona pellucida-like domain	Pfam	Umod	Uromodulin	1.425			-1.415		1.364		-1.247		-0.742	-1.602	-1.23	1.663	0.0344	0.0344	up-regulated
Q91X79	PF00089	Trypsin	Pfam	Cela1	Chymotrypsin-like elastase family member 1	1.673		-1.055	0.359		0.341				-1.329	-1.525	-0.62	1.488	0.0349	0.0349	up-regulated
Q922H1	PF06325	Ribosomal protein L11 methyltransferase (PrmA)	Pfam	Prmt3	Protein arginine N-methyltransferase 3	-0.397	0.088	0.392	-0.859	-0.024	-1.346	0.583	0.677	0.09	0.392	1.149	0.978	-1.003	0.0082	0.0082	down-regulated
Q922Q8	PF00560	Leucine Rich Repeat	Pfam	Lrrc59	Leucine-rich repeat-containing protein 59	-0.852	0.681	0.18	-0.827	0.438	-0.617	0.528	1.725	0.307	0.415	1.098	0.495	-0.928	0.0214	0.0214	down-regulated
Q922Q8	PF13855	Leucine rich repeat	Pfam	Lrrc59	Leucine-rich repeat-containing protein 59	-0.852	0.681	0.18	-0.827	0.438	-0.617	0.528	1.725	0.307	0.415	1.098	0.495	-0.928	0.0214	0.0214	down-regulated
Q99MQ4	PF13855	Leucine rich repeat	Pfam	Aspn	Asporin	-0.614	-0.844	-1.433	-0.302	-0.103	-0.308	0.894	-0.532	0.646	0.549	0.91	0.749	-1.137	0.00307	0.00307	down-regulated
Q99MQ4	PF01462	Leucine rich repeat N-terminal domain	Pfam	Aspn	Asporin	-0.614	-0.844	-1.433	-0.302	-0.103	-0.308	0.894	-0.532	0.646	0.549	0.91	0.749	-1.137	0.00307	0.00307	down-regulated
Q99P68	PF05463	Sclerostin (SOST)	Pfam	Sost	Sclerostin	0.008	0.556	0.164	1.993	0.647	0.385	0.286	0.301	-0.965	0.118	-1.249	-1.678	1.157	0.0177	0.0177	up-regulated
Q99P87	PF06954	Resistin	Pfam	Retn	Resistin	0.503	0.201	1.348	0.701	1.072	0.492	0.506	-0.479	-0.121	-0.564	0.843	0.085	0.675	0.048	0.048	up-regulated
Q99P91	PF18911	PKD domain	Pfam	Gpnmb	Transmembrane glycoprotein NMB		-2.121		-1.329	-1.209	-1.378	-0.402	0.836	-0.608	0.077	0.79	0.86	-1.768	0.000597	0.000597	down-regulated
Q9CQB5	PF10660	Iron-containing outer mitochondrial membrane protein N-terminus	Pfam	Cisd2	CDGSH iron-sulfur domain-containing protein 2	-0.727	1.493	1.676	1.279	1.035	0.381	0.007	-1.555	0.157	-0.738	-0.787	-1.612	1.611	0.00262	0.00262	up-regulated
Q9CQB5	PF09360	Iron-binding zinc finger CDGSH type	Pfam	Cisd2	CDGSH iron-sulfur domain-containing protein 2	-0.727	1.493	1.676	1.279	1.035	0.381	0.007	-1.555	0.157	-0.738	-0.787	-1.612	1.611	0.00262	0.00262	up-regulated
Q9CQF9	PF13450	NAD(P)-binding Rossmann-like domain	Pfam	Pcyox1	Prenylcysteine oxidase 1	-0.13	0.653	1.172	0.586	0.747	0.13	0.019	-1.283	0.043	-0.505	-0.124	-0.124	0.855	0.0151	0.0151	up-regulated
Q9CQF9	PF07156	Prenylcysteine lyase	Pfam	Pcyox1	Prenylcysteine oxidase 1	-0.13	0.653	1.172	0.586	0.747	0.13	0.019	-1.283	0.043	-0.505	-0.124	-0.124	0.855	0.0151	0.0151	up-regulated
Q9CWW6	PF13616	PPIC-type PPIASE domain	Pfam	Pin4	Peptidyl-prolyl cis-trans isomerase NIMA-interacting 4	-0.443	0.344	-0.572	-0.418	-0.408	0.281	0.345	1.141	0.642	0.929	0.616	0.306	-0.866	0.00619	0.00619	down-regulated
Q9CXI5	PF10208	ARMET, C-terminal	Pfam	Manf	Mesencephalic astrocyte-derived neurotrophic factor		-1.254	-0.819	-1.256	-1.819	0.313	0.499	1.041		1.263	1.968	1.06	-2.133	0.000231	0.000231	down-regulated
Q9CXI5	PF20145	ARMET, N-terminal	Pfam	Manf	Mesencephalic astrocyte-derived neurotrophic factor		-1.254	-0.819	-1.256	-1.819	0.313	0.499	1.041		1.263	1.968	1.06	-2.133	0.000231	0.000231	down-regulated
Q9CXY6	PF07528	DZF domain	Pfam	Ilf2	Interleukin enhancer-binding factor 2	-0.154	0.204	-1.038	-1.451	0.293	-0.424	0.242	0.247	0.299	0.221	0.56	-0.037	-0.684	0.0495	0.0495	down-regulated
Q9CZ52	PF05586	Anthrax receptor C-terminus region	Pfam	Antxr1	Anthrax toxin receptor 1	0.802	0.598	2.164	1.168	1.118	0.735	0.575	-1.085	0.325	0.019	0.226	-0.141	1.111	0.00571	0.00571	up-regulated
Q9CZ52	PF05587	Anthrax receptor extracellular domain	Pfam	Antxr1	Anthrax toxin receptor 1	0.802	0.598	2.164	1.168	1.118	0.735	0.575	-1.085	0.325	0.019	0.226	-0.141	1.111	0.00571	0.00571	up-regulated
Q9CZ52	PF00092	von Willebrand factor type A domain	Pfam	Antxr1	Anthrax toxin receptor 1	0.802	0.598	2.164	1.168	1.118	0.735	0.575	-1.085	0.325	0.019	0.226	-0.141	1.111	0.00571	0.00571	up-regulated
Q9D0R2	PF03129	Anticodon binding domain	Pfam	Tars1	Threonine--tRNA ligase 1, cytoplasmic		0.089	1.673	1.39	0.46	0.459	0.85	-0.782	-0.483	-0.266	-0.963	-0.118	1.108	0.0143	0.0143	up-regulated
Q9D0R2	PF02824	TGS domain	Pfam	Tars1	Threonine--tRNA ligase 1, cytoplasmic		0.089	1.673	1.39	0.46	0.459	0.85	-0.782	-0.483	-0.266	-0.963	-0.118	1.108	0.0143	0.0143	up-regulated
Q9D0R2	PF00587	tRNA synthetase class II core domain (G, H, P, S and T)	Pfam	Tars1	Threonine--tRNA ligase 1, cytoplasmic		0.089	1.673	1.39	0.46	0.459	0.85	-0.782	-0.483	-0.266	-0.963	-0.118	1.108	0.0143	0.0143	up-regulated
Q9D0R2	PF07973	Threonyl and Alanyl tRNA synthetase second additional domain	Pfam	Tars1	Threonine--tRNA ligase 1, cytoplasmic		0.089	1.673	1.39	0.46	0.459	0.85	-0.782	-0.483	-0.266	-0.963	-0.118	1.108	0.0143	0.0143	up-regulated
Q9DB34	PF03357	Snf7	Pfam	Chmp2a	Charged multivesicular body protein 2a	0.324	0.038		-0.49		0.431	0.462	0.999	0.277	1.356	0.765	1.256	-0.777	0.0359	0.0359	down-regulated
Q9DB76	PF03665	Uncharacterised protein family (UPF0172)	Pfam	Emc9	ER membrane protein complex subunit 9	-0.164	0.748	2.241	1.523	0.774	0.255	0.006	-1.391	0.269	-0.126	-0.235	0.349	1.084	0.0205	0.0205	up-regulated
Q9DBG5	PF03036	Perilipin family	Pfam	Plin3	Perilipin-3	0.514	1.15	2.2	2.78	-0.553	1.18	-1.1	-0.284	-0.59	0.826	-0.404	0.536	1.381	0.0169	0.0169	up-regulated
Q9DCZ1	PF00478	IMP dehydrogenase / GMP reductase domain	Pfam	Gmpr	GMP reductase 1	-0.276	-1.237	-0.291	0.323	0.707	-0.847	0.471		-0.048	0.897	0.546	0.925	-0.828	0.0423	0.0423	down-regulated
Q9EPX2	PF19236	ADAM cysteine-rich domain	Pfam	Papln	Papilin	0.055	0.497	0.581	0.757	0.924	-0.102	0.149	-1.751	-0.211	-0.635	0.024	-0.333	0.912	0.0173	0.0173	up-regulated
Q9EPX2	PF05986	ADAM-TS Spacer 1	Pfam	Papln	Papilin	0.055	0.497	0.581	0.757	0.924	-0.102	0.149	-1.751	-0.211	-0.635	0.024	-0.333	0.912	0.0173	0.0173	up-regulated
Q9EPX2	PF07679	Immunoglobulin I-set domain	Pfam	Papln	Papilin	0.055	0.497	0.581	0.757	0.924	-0.102	0.149	-1.751	-0.211	-0.635	0.024	-0.333	0.912	0.0173	0.0173	up-regulated
Q9EPX2	PF00047	Immunoglobulin domain	Pfam	Papln	Papilin	0.055	0.497	0.581	0.757	0.924	-0.102	0.149	-1.751	-0.211	-0.635	0.024	-0.333	0.912	0.0173	0.0173	up-regulated
Q9EPX2	PF13927	Immunoglobulin domain	Pfam	Papln	Papilin	0.055	0.497	0.581	0.757	0.924	-0.102	0.149	-1.751	-0.211	-0.635	0.024	-0.333	0.912	0.0173	0.0173	up-regulated
Q9EPX2	PF00014	Kunitz/Bovine pancreatic trypsin inhibitor domain	Pfam	Papln	Papilin	0.055	0.497	0.581	0.757	0.924	-0.102	0.149	-1.751	-0.211	-0.635	0.024	-0.333	0.912	0.0173	0.0173	up-regulated
Q9EPX2	PF16626	Linking region between Kunitz_BPTI and I-set on papilin	Pfam	Papln	Papilin	0.055	0.497	0.581	0.757	0.924	-0.102	0.149	-1.751	-0.211	-0.635	0.024	-0.333	0.912	0.0173	0.0173	up-regulated
Q9EPX2	PF08686	PLAC (protease and lacunin) domain	Pfam	Papln	Papilin	0.055	0.497	0.581	0.757	0.924	-0.102	0.149	-1.751	-0.211	-0.635	0.024	-0.333	0.912	0.0173	0.0173	up-regulated
Q9EPX2	PF19030	Thrombospondin type 1 domain	Pfam	Papln	Papilin	0.055	0.497	0.581	0.757	0.924	-0.102	0.149	-1.751	-0.211	-0.635	0.024	-0.333	0.912	0.0173	0.0173	up-regulated
Q9EPX2	PF00090	Thrombospondin type 1 domain	Pfam	Papln	Papilin	0.055	0.497	0.581	0.757	0.924	-0.102	0.149	-1.751	-0.211	-0.635	0.024	-0.333	0.912	0.0173	0.0173	up-regulated
Q9ES30	PF00386	C1q domain	Pfam	C1qtnf3	Complement C1q tumor necrosis factor-related protein 3	0.148	-1.388	-0.014	-1.165	-0.202	-0.694	1.089	0.549	0.465	-0.167	-0.212	0.735	-0.962	0.0137	0.0137	down-regulated
Q9ES30	PF01391	Collagen triple helix repeat (20 copies)	Pfam	C1qtnf3	Complement C1q tumor necrosis factor-related protein 3	0.148	-1.388	-0.014	-1.165	-0.202	-0.694	1.089	0.549	0.465	-0.167	-0.212	0.735	-0.962	0.0137	0.0137	down-regulated
Q9JJI8	PF01781	Ribosomal L38e protein family	Pfam	Rpl38	Large ribosomal subunit protein eL38	-0.498	0.133	-0.684	-2.55	0.122	-2.55	0.453	0.577	0.093	-0.234	0.066	-0.421	-1.093	0.04	0.04	down-regulated
Q9JK53	PF13855	Leucine rich repeat	Pfam	Prelp	Prolargin	-0.315	-0.254	-1.302	-0.999	-0.003	-0.439	0.661	0.206	0.53	-0.031	1.197	0.18	-1.009	0.00488	0.00488	down-regulated
Q9JKC0	PF00048	Small cytokines (intecrine/chemokine), interleukin-8 like	Pfam	Ccl24	C-C motif chemokine 24	-0.528		-0.213	-1.305	-0.573	-0.018	0.784	0.698	0.677	1.091	-0.149	-0.486	-0.963	0.0174	0.0174	down-regulated
Q9JMG1	PF01381	Helix-turn-helix	Pfam	Edf1	Endothelial differentiation-related factor 1	-0.611	0.414	-0.529	-0.358	0.125	0.227	0.373	1.42	0.527	0.34	0.824	0.106	-0.72	0.0292	0.0292	down-regulated
Q9JMG1	PF08523	Multiprotein bridging factor 1	Pfam	Edf1	Endothelial differentiation-related factor 1	-0.611	0.414	-0.529	-0.358	0.125	0.227	0.373	1.42	0.527	0.34	0.824	0.106	-0.72	0.0292	0.0292	down-regulated
Q9JMG7	PF00855	PWWP domain	Pfam	Hdgfl3	Hepatoma-derived growth factor-related protein 3	-1.546	0.245	-1.195	-0.851	1.01	-1.051	-0.025	0.513	0.48	0.48	1.144	-0.178	-0.967	0.037	0.037	down-regulated
Q9QUI0	PF00071	Ras family	Pfam	Rhoa	Transforming protein RhoA	0.07	0.693	0.371	-0.5	0.084	-0.063	0.743	0.147	1.007	0.709	1.571	1.14	-0.777	0.0193	0.0193	down-regulated
Q9QYJ3	PF00226	DnaJ domain	Pfam	Dnajb1	DnaJ homolog subfamily B member 1	-0.393	0.397	-0.328	-0.167	0.392	-0.058	0.831	-0.431	0.366	1.388	1.191	0.899	-0.734	0.0399	0.0399	down-regulated
Q9QYJ3	PF01556	DnaJ C terminal domain	Pfam	Dnajb1	DnaJ homolog subfamily B member 1	-0.393	0.397	-0.328	-0.167	0.392	-0.058	0.831	-0.431	0.366	1.388	1.191	0.899	-0.734	0.0399	0.0399	down-regulated
Q9QYY8	PF00004	ATPase family associated with various cellular activities (AAA)	Pfam	Spast	Spastin	0.642	-0.4		-0.245	1.456	0.225	-0.419	-0.081		-0.933	-1.786	-0.049	0.989	0.0449	0.0449	up-regulated
Q9QYY8	PF17862	AAA+ lid domain	Pfam	Spast	Spastin	0.642	-0.4		-0.245	1.456	0.225	-0.419	-0.081		-0.933	-1.786	-0.049	0.989	0.0449	0.0449	up-regulated
Q9QYY8	PF09336	Vps4 C terminal oligomerisation domain	Pfam	Spast	Spastin	0.642	-0.4		-0.245	1.456	0.225	-0.419	-0.081		-0.933	-1.786	-0.049	0.989	0.0449	0.0449	up-regulated
Q9QZQ8	PF00125	Core histone H2A/H2B/H3/H4	Pfam	Macroh2a1	Core histone macro-H2A.1	-0.882	0.012	-0.327	-1.278	-1.21	-1.302	-0.259	0.377	-0.75		-0.332	0.854	-0.809	0.0455	0.0455	down-regulated
Q9QZQ8	PF16211	C-terminus of histone H2A	Pfam	Macroh2a1	Core histone macro-H2A.1	-0.882	0.012	-0.327	-1.278	-1.21	-1.302	-0.259	0.377	-0.75		-0.332	0.854	-0.809	0.0455	0.0455	down-regulated
Q9QZQ8	PF01661	Macro domain	Pfam	Macroh2a1	Core histone macro-H2A.1	-0.882	0.012	-0.327	-1.278	-1.21	-1.302	-0.259	0.377	-0.75		-0.332	0.854	-0.809	0.0455	0.0455	down-regulated
Q9R0P5	PF00241	Cofilin/tropomyosin-type actin-binding protein	Pfam	Dstn	Destrin	0.128	0.885	-0.131	0	0.604	0.652	0.938	0.23	0.782	1.441	1.601	1.368	-0.704	0.0352	0.0352	down-regulated
Q9R0Q1	PF00168	C2 domain	Pfam	Sytl4	Synaptotagmin-like protein 4	0.237	0.65	-0.475	0.537	0.421	0.56	1.097	-0.168	1.212	1.598	1.111	1.457	-0.73	0.0424	0.0424	down-regulated
Q9R0Q1	PF02318	FYVE-type zinc finger	Pfam	Sytl4	Synaptotagmin-like protein 4	0.237	0.65	-0.475	0.537	0.421	0.56	1.097	-0.168	1.212	1.598	1.111	1.457	-0.73	0.0424	0.0424	down-regulated
Q9R182	PF00147	Fibrinogen beta and gamma chains, C-terminal globular domain	Pfam	Angptl3	Angiopoietin-related protein 3	-0.025	1.437	1.357	0.823	0.284	0.223	-0.122	-0.333	0	-0.617	-0.498	-0.088	0.96	0.00691	0.00691	up-regulated
Q9WUM4	PF08953	Domain of unknown function (DUF1899)	Pfam	Coro1c	Coronin-1C	-0.172	0.046		0.3	0.031	0.108	0.986		0.301	0.722	1.015	0.885	-0.719	0.0206	0.0206	down-regulated
Q9WUM4	PF00400	WD domain, G-beta repeat	Pfam	Coro1c	Coronin-1C	-0.172	0.046		0.3	0.031	0.108	0.986		0.301	0.722	1.015	0.885	-0.719	0.0206	0.0206	down-regulated
Q9WUM4	PF16300	Type of WD40 repeat	Pfam	Coro1c	Coronin-1C	-0.172	0.046		0.3	0.031	0.108	0.986		0.301	0.722	1.015	0.885	-0.719	0.0206	0.0206	down-regulated
Q9Z1R3	PF11032	ApoM domain	Pfam	Apom	Apolipoprotein M	-0.324	0.806	1.221	0.871	0.86	0.204	-0.015	-1.31	-0.114	-0.366	-0.198	-0.321	0.994	0.00779	0.00779	up-regulated
Q9Z1X4	PF00035	Double-stranded RNA binding motif	Pfam	Ilf3	Interleukin enhancer-binding factor 3	-0.942	0.127	-1.028	-0.851	-0.46	-0.782	0.319	0.363	0.856	0.253	0.776	0.235	-1.123	0.000863	0.000863	down-regulated
Q9Z1X4	PF07528	DZF domain	Pfam	Ilf3	Interleukin enhancer-binding factor 3	-0.942	0.127	-1.028	-0.851	-0.46	-0.782	0.319	0.363	0.856	0.253	0.776	0.235	-1.123	0.000863	0.000863	down-regulated
Q9Z2W0	PF02127	Aminopeptidase I zinc metalloprotease (M18)	Pfam	Dnpep	Aspartyl aminopeptidase	0.615		1.286	0.319	0.841	-1.018		-1.411	-0.959		-0.596		1.397	0.0205	0.0205	up-regulated
