# Supplementary material for: Multi-Omics and Experimental Validation Reveal the Protective Effect of Paeoniflorin Against Coronary Heart Disease in Mice via Inhibiting the C3-Cfd-C3aR Pathway
Source: Int J Mol Sci. 2026 Jul 13;27(14):6236. doi: 10.3390/ijms27146236 (PMC13410309; doi:10.3390/ijms27146236)
Supplement: Supplementary file 1 [file ijms-27-06236-s001.zip › Supplementary Materials/ijms-4276706_Proteomics_Dataset/3-Annotation_of_DEPs/Table 3. KOG of Model-vs-Paeoniflorin.xls]

Protein accession	eggNOG category	Terms	eggNOG ID	eggNOG desction	Gene name	Protein description	Model1	Model2	Model3	Model4	Model5	Model6	PA1	PA2	PA3	PA4	PA5	PA6	log2FC	P.Value	adj.P.Val	Regulation
A2AGT5	I	Lipid transport and metabolism	KOG1820	microtubule plus end polymerase	Ckap5	Cytoskeleton-associated protein 5	0.883	-0.47	0.771	0.525	1.163	1.235	-0.053	-0.267	-0.213	0.212	-0.395	-0.138	0.827	0.0126	0.0126	up-regulated
B2RX12	V	Defense mechanisms	KOG0054	ATPase activity, coupled to transmembrane movement of substances	Abcc3	ATP-binding cassette sub-family C member 3	-3.124	0.608	-2.529	-0.54	-1.415	0.107	0.034	0.733	1.202	-1.617	0.663	0.366	-1.379	0.0474	0.0474	down-regulated
E9PV24	M	Cell wall/membrane/envelope biogenesis	KOG2579	signaling receptor binding	Fga	Fibrinogen alpha chain	-2.199	0.25	-1.25	-0.961	-1.987	-1.616	-0.725	-0.761	3.755	0.697	-0.94	1.051	-1.807	0.023	0.023	down-regulated
O08529	O	Posttranslational modification, protein turnover, chaperones	KOG0045	calcium-dependent cysteine-type endopeptidase activity	Capn2	Calpain-2 catalytic subunit	0.487	0.976	0.294	0.564	0.196	0.103	0.101	-0.552	-0.611	0.104	-0.366	-0.19	0.689	0.0116	0.0116	up-regulated
O08976	S	Function unknown	ENOG502TDZD	sensory perception of smell	Pbsn	Probasin	-0.613	-0.731	-0.751	0.308	-1.157	-2.043	-0.001	0.695	0.107	0.617	0.159	1.422	-1.331	0.00277	0.00277	down-regulated
O35903	S	Function unknown	ENOG502S8D1	CCR4 chemokine receptor binding	Ccl25	C-C motif chemokine 25	-1.563	-0.772	-0.285	-1.674	-1.387		1.631		-0.061	0.723	0.25	0.132	-1.671	0.00103	0.00103	down-regulated
O54908	I	Lipid transport and metabolism	KOG1218	negative regulation of canonical Wnt signaling pathway involved in cardiac muscle cell fate commitment	Dkk1	Dickkopf-related protein 1	-0.669	0.142	-0.094	-0.418	-0.726	-0.068	0.872	0.003	-0.14	0.213	0.433	0.598	-0.635	0.0255	0.0255	down-regulated
O54988	L	Replication, recombination and repair	KOG0579	stress-activated protein kinase signaling cascade	Slk	STE20-like serine/threonine-protein kinase	-0.185	-0.295	1.459	0.938	0.474	0.926	0.566	-0.371	-0.539	-0.707	-0.031	-0.683	0.847	0.0266	0.0266	up-regulated
O70172	T	Signal transduction mechanisms	KOG0229	1-phosphatidylinositol-4-phosphate 5-kinase activity	Pip4k2a	Phosphatidylinositol 5-phosphate 4-kinase type-2 alpha	0.91	-0.54	0.895	0.932	1.206	1.423	-0.123	-0.12	-0.762	-1.093	-0.718	-1.215	1.476	0.000641	0.000641	up-regulated
O70293	H	Coenzyme transport and metabolism	KOG0986	G-protein coupled receptor kinase activity	Grk6	G protein-coupled receptor kinase 6	0.567	0.12	0.834	0.903	0.946	1.281	0.626	-0.081	-1.196	-0.319	-0.498	-0.565	1.114	0.00267	0.00267	up-regulated
O70318	L	Replication, recombination and repair	KOG3527	positive regulation of protein localization to cell cortex	Epb41l2	Band 4.1-like protein 2	-0.117	1.195	0.206	1.007	0.414	-0.137	-0.623	0.031	-0.133	-0.24	0.131	-0.419	0.637	0.0407	0.0407	up-regulated
O88456	O	Posttranslational modification, protein turnover, chaperones	KOG0037	calcium-dependent cysteine-type endopeptidase activity	Capns1	Calpain small subunit 1	0.279	1.172	0.201	0.423	0.152	-0.032	0.325	-0.489	-0.504	-0.044	-0.372	-0.218	0.583	0.0396	0.0396	up-regulated
O89053	H	Coenzyme transport and metabolism	KOG0303	actin filament binding	Coro1a	Coronin-1A	0.735	0.136	0.104	0.709	0.772	0.906	0.275	-0.186	-0.944	-0.521	0.17	0.11	0.743	0.0159	0.0159	up-regulated
P00329	C	Energy production and conversion	KOG0022	alcohol dehydrogenase (NAD) activity	Adh1	Alcohol dehydrogenase 1	0.493	0.579	1.118	0.818	0.484	-0.13	0.764	-0.088	-0.257	-0.954	-1.709	-0.826	1.072	0.0119	0.0119	up-regulated
P01027	J	Translation, ribosomal structure and biogenesis	KOG1366	endopeptidase inhibitor activity	C3	Complement C3	-0.541	-0.347	-0.665	-0.526	-1.183	-0.867	1.242	0.59	0.685	0.821	0.153	-0.191	-1.238	0.000431	0.000431	down-regulated
P01029	J	Translation, ribosomal structure and biogenesis	KOG1366	endopeptidase inhibitor activity	C4b	Complement C4-B	-0.218	-0.164	-0.527	-0.606	-1.152	-0.489	-0.457	-0.026	0.499	1.307	0.282	-0.297	-0.744	0.0307	0.0307	down-regulated
P01898	S	Function unknown	ENOG502RQEK	antigen processing and presentation of peptide antigen via MHC class I	H2-Q10	H-2 class I histocompatibility antigen, Q10 alpha chain	-0.634	-0.293	-0.499	-0.073	-1.174	-0.272	0.361	-0.067	0.651	-0.186	0.172	0.561	-0.74	0.0111	0.0111	down-regulated
P01899	S	Function unknown	ENOG502RQEK	antigen processing and presentation of peptide antigen via MHC class I	H2-D1	H-2 class I histocompatibility antigen, D-B alpha chain	-0.846	-0.192	-0.711	-0.395	-0.551	-0.198	-0.088	-0.103	0.818	-0.223	0.292	0.791	-0.73	0.0136	0.0136	down-regulated
P01942	C	Energy production and conversion	KOG3378	oxygen carrier activity	Hba	Hemoglobin subunit alpha	2.073	0.703	0.088	-0.609	1.856	2.101	-0.831	0.143	0.434	-4.446	-0.205	-0.58	1.95	0.021	0.021	up-regulated
P04918	S	Function unknown	ENOG502S4PB	Major acute phase reactant. Apolipoprotein of the HDL complex	Saa3	Serum amyloid A-3 protein	-0.055	0.949	-0.149	-0.224	-1.087	-0.531	0.852	-0.249	1.104	0.991	0.745	0.029	-0.762	0.0466	0.0466	down-regulated
P05366	S	Function unknown	ENOG502S4PB	Major acute phase reactant. Apolipoprotein of the HDL complex	Saa1	Serum amyloid A-1 protein	-1.609	1.088	-0.388	-0.081	-2.582	-1.823	0.602	-0.542	1.396	2.088	0.041	-0.019	-1.494	0.0258	0.0258	down-regulated
P05367	S	Function unknown	ENOG502S4PB	Major acute phase reactant. Apolipoprotein of the HDL complex	Saa2	Serum amyloid A-2 protein	-1.586	1.32	-0.561	-0.159	-3.456	-2.162	1.117	-0.91	1.498	2.532	-0.211	0.103	-1.789	0.0296	0.0296	down-regulated
P06909	S	Function unknown	ENOG502QVSB	complement activation, alternative pathway	Cfh	Complement factor H	-0.649	-0.409	-0.845	-0.302	-0.399	-0.712	0.758	0.294	0.901	0.933	-0.103	0.268	-1.061	0.000634	0.000634	down-regulated
P07310	E	Amino acid transport and metabolism	KOG3581	creatine kinase activity	Ckm	Creatine kinase M-type	0.911	-0.428	0.965	0.123	0.866	1.357	-1.337	-0.451	-0.827	-0.875	-0.813	-0.803	1.483	0.000245	0.000245	up-regulated
P08074	V	Defense mechanisms	KOG1207	L-xylulose reductase (NAD+) activity	Cbr2	Carbonyl reductase [NADPH] 2	1.603	0.433	-1.207	0.876	1.535	0.51	-0.541	0.588	-1.505	-1.278	0.053	-2.674	1.518	0.0175	0.0175	up-regulated
P08607	S	Function unknown	ENOG502SHRK	complement activation, classical pathway	C4bpa	C4b-binding protein	-0.822	-0.107	-1.512	-0.531	-0.97	-0.263	-0.186	0.218	1.216	-0.341	-0.151	0.807	-0.961	0.0115	0.0115	down-regulated
P11352	O	Posttranslational modification, protein turnover, chaperones	KOG1651	glutathione peroxidase activity	Gpx1	Glutathione peroxidase 1	0.275	0.69	0.005	0.423	0.267	0.799	-0.242	-0.038	0.012	-1.035	-1.083	-0.185	0.838	0.00755	0.00755	up-regulated
P11680	U	Intracellular trafficking, secretion, and vesicular transport	KOG4475	coreceptor activity involved in Wnt signaling pathway, planar cell polarity pathway	Cfp	Properdin	-0.45	-1.12	-0.624	-1.58	-0.79	-1.134	1.964	1.206	1.361	1.329	-0.126	-0.92	-1.752	0.0013	0.0013	down-regulated
P15379	S	Function unknown	ENOG502RX7Q	macrophage fusion	Cd44	CD44 antigen	-2.28	-0.064		-0.733	-0.827	0.122	0.021	0.858	1.126		0.543	-0.279	-1.21	0.0208	0.0208	down-regulated
P16110	K	Transcription	KOG3587	carbohydrate binding	Lgals3	Galectin-3	-0.494	0.245	-0.61	0.062	-0.048	0.214	0.538	0.642	0.143	0.256	0.833	0.226	-0.545	0.0394	0.0394	down-regulated
P16330	O	Posttranslational modification, protein turnover, chaperones	KOG2401	2',3'-cyclic-nucleotide 3'-phosphodiesterase activity	Cnp	2',3'-cyclic-nucleotide 3'-phosphodiesterase	0.491	-0.127	0.963	1.221	1.12	1.077	-0.06	0.077	-0.52	-0.139	0.091	-0.676	0.995	0.00289	0.00289	up-regulated
P18760	O	Posttranslational modification, protein turnover, chaperones	KOG1735	actin filament depolymerization	Cfl1	Cofilin-1	0.554	0.3	0.495	1.434	1.11	1.178	0.587	0.111	-0.839	-0.226	-0.086	-0.284	0.968	0.00472	0.00472	up-regulated
P20918	O	Posttranslational modification, protein turnover, chaperones	ENOG502QVNP	modification of morphology or physiology of other organism via secreted substance involved in symbiotic interaction	Plg	Plasminogen	-0.221	-0.31	-0.85	-0.173	-0.289	-0.214	0.177	0.383	0.396	-0.527	0.299	0.292	-0.513	0.0466	0.0466	down-regulated
P24369	O	Posttranslational modification, protein turnover, chaperones	KOG0880	peptidyl-prolyl cis-trans isomerase activity	Ppib	Peptidyl-prolyl cis-trans isomerase B	0.632	0.643	0.988	1.295	0.787	0.945	0.848	0.112	0.192	0.075	0.491	0.43	0.524	0.0357	0.0357	up-regulated
P26039	O	Posttranslational modification, protein turnover, chaperones	KOG4261	cytoskeletal anchoring at plasma membrane	Tln1	Talin-1	1.003	0.229	0.239	2.015	0.794	1.125	0.255	-0.064	-0.376	-0.304	-0.221	-0.497	1.102	0.00281	0.00281	up-regulated
P26040	O	Posttranslational modification, protein turnover, chaperones	KOG3529	actin binding	Ezr	Ezrin		-0.398	0.212	0.685	0.689	0.626			-1.813	-1.621		-0.659	1.727	0.00146	0.00146	up-regulated
P26041	O	Posttranslational modification, protein turnover, chaperones	KOG3529	actin binding	Msn	Moesin	0.692	-0.049	0.759	1.177	0.985	0.898	-0.089	-0.449	-0.399	-0.133	-0.061	-0.049	0.94	0.00158	0.00158	up-regulated
P32883	G	Carbohydrate transport and metabolism	KOG0395	GTPase activity	Kras	GTPase KRas	0.843	-0.079	0.816	1.15	0.401	0.818	0.309	0.136	-0.381	0.15	0.159	-0.214	0.632	0.025	0.025	up-regulated
P35700	O	Posttranslational modification, protein turnover, chaperones	KOG0852	peroxiredoxin activity	Prdx1	Peroxiredoxin-1	0.001	0.583	0.051	0.329	0.455	-0.036	0.071	-0.38	-0.274	-0.534	-0.424	-0.059	0.497	0.0387	0.0387	up-regulated
P35991	T	Signal transduction mechanisms	KOG0197	peptidyl-tyrosine autophosphorylation	Btk	Tyrosine-protein kinase BTK	0.922	-0.199	0.895	1.272	1.42	1.256	0.393	0.39	-0.388	-0.144	-0.1	-0.915	1.055	0.00532	0.00532	up-regulated
P40124	D	Cell cycle control, cell division, chromosome partitioning	KOG2675	adenylate cyclase binding	Cap1	Adenylyl cyclase-associated protein 1	0.961	-0.01	0.365	0.728	1.043	1.137	-0.093	-0.266	-1.031	-0.451	-0.214	-0.531	1.135	0.000719	0.000719	up-regulated
P41317	K	Transcription	KOG4297	carbohydrate binding	Mbl2	Mannose-binding protein C	-0.956	-0.531	-1.021	-1.217	-0.201	0.146	-0.676	0.583	1.075	-0.902	0.51	0.547	-0.82	0.0452	0.0452	down-regulated
P43025	K	Transcription	KOG4297	carbohydrate binding	Clec3b	Tetranectin	0.887	-0.491	1.11	0.396	1.303	0.67	-1.063	-0.38	0.142	-0.726	-0.318	-0.113	1.056	0.00539	0.00539	up-regulated
P46460	O	Posttranslational modification, protein turnover, chaperones	KOG0741	SNARE complex disassembly	Nsf	Vesicle-fusing ATPase	0.028	0.377	-0.558	1.38	0.665	1.003	0.478	-0.691	-0.463	-0.202	-0.755	-0.009	0.756	0.0427	0.0427	up-regulated
P47878	O	Posttranslational modification, protein turnover, chaperones	ENOG502QWC0	negative regulation of testosterone secretion	Igfbp3	Insulin-like growth factor-binding protein 3	0.696	-0.027	1.056	0.14	0.416	-0.012	-0.488	-0.794	0.582	-0.299	-0.593	-0.14	0.667	0.0359	0.0359	up-regulated
P49222	S	Function unknown	ENOG502R9T9	protein-glutamine gamma-glutamyltransferase activity	Epb42	Protein 4.2	-1.498	-0.175	-1.619	-0.685	-0.982	-0.176	-0.401	0.84	0.609	0.498	-0.188	-0.002	-1.082	0.00527	0.00527	down-regulated
P49962	J	Translation, ribosomal structure and biogenesis	KOG3465	negative regulation of translational elongation	Srp9	Signal recognition particle 9 kDa protein	1.415	0.859	0.771	1.085	0.234	0.967	0.678	-0.672	0.353	0.538	-0.006	-0.256	0.783	0.0162	0.0162	up-regulated
P51437	S	Function unknown	ENOG502SAES	defense response to bacterium	Camp	Cathelicidin antimicrobial peptide	-0.812	-0.13	0.206	-0.276	-0.696	-0.644	0.419	0.128	0.387	0.798	0.325	0.249	-0.776	0.00591	0.00591	down-regulated
P51859	J	Translation, ribosomal structure and biogenesis	KOG1904	phosphogluconate dehydrogenase (decarboxylating) activity	Hdgf	Hepatoma-derived growth factor	0.66	0.593	0.982	0.491	1.135	0.41	-0.207	-0.48	0.052	-0.299	0.041	0.365	0.8	0.00381	0.00381	up-regulated
P52480	G	Carbohydrate transport and metabolism	KOG2323	pyruvate kinase activity	Pkm	Pyruvate kinase PKM	0.149	0.141	-0.398	0.578	0.785	0.58	-0.118	-0.236	-0.469	-1.129	-0.502	-0.351	0.773	0.0109	0.0109	up-regulated
P54103	K	Transcription	KOG0724	DNA binding	Dnajc2	DnaJ homolog subfamily C member 2	0.973		0.585	1.17	-0.167	1.568	0.223	0.122		0.198		-1.377	1.034	0.0408	0.0408	up-regulated
P56400	U	Intracellular trafficking, secretion, and vesicular transport	KOG0619	regulation of response to stimulus	Gp1bb	Platelet glycoprotein Ib beta chain			-1.383	-1.179	0.411	-3.043	0.927	0.027	-0.304	0.298	-1.101	-0.042	-1.266	0.0474	0.0474	down-regulated
P59325	J	Translation, ribosomal structure and biogenesis	KOG2767	translation initiation factor activity	Eif5	Eukaryotic translation initiation factor 5	0.856	0.326	0.693	0.794	0.136	0.841	0.242	-0.414	-0.816	0.444	-0.659	-0.397	0.874	0.00608	0.00608	up-regulated
P60766	B	Chromatin structure and dynamics	KOG0393	small GTPase mediated signal transduction	Cdc42	Cell division control protein 42 homolog	0.259	0.002	0.019	1.003	0.81	0.524	-0.09	0.379	-0.779	-0.216	-0.749	-0.484	0.759	0.0156	0.0156	up-regulated
P61027	O	Posttranslational modification, protein turnover, chaperones	KOG0078	GTPase activity	Rab10	Ras-related protein Rab-10	0.456	0.065	1.005	0.561	0.576	-0.069	-0.052	-0.074	-1.213	-0.25	-0.5		0.85	0.0122	0.0122	up-regulated
P61028	O	Posttranslational modification, protein turnover, chaperones	KOG0078	GTPase activity	Rab8b	Ras-related protein Rab-8B	0.853	-0.329	0.906	1.11	0.834	0.503	0.116	0.051	-0.529	0.073	-0.808	-0.598	0.929	0.00632	0.00632	up-regulated
P61079	O	Posttranslational modification, protein turnover, chaperones	KOG0417	protein modification by small protein conjugation	Ube2d3	Ubiquitin-conjugating enzyme E2 D3	0.848	-0.194	-0.713	0.771	0.147	0.683	-0.523	-0.662		0.007	-0.964		0.792	0.0495	0.0495	up-regulated
P61205	U	Intracellular trafficking, secretion, and vesicular transport	KOG0070	GTP binding	Arf3	ADP-ribosylation factor 3	0.532	0.846	-0.45	1.106	0.459	0.625	0.117	0.386	-0.581	-0.338	-0.519	-1.085	0.856	0.0163	0.0163	up-regulated
P61750	U	Intracellular trafficking, secretion, and vesicular transport	KOG0070	GTP binding	Arf4	ADP-ribosylation factor 4	0.346	0.687	0.075	0.919	0.843	0.319	-0.583	-0.719	-1.13	-0.017	-0.509	-0.21	1.06	0.000913	0.000913	up-regulated
P62311	J	Translation, ribosomal structure and biogenesis	KOG3460	cytoplasmic mRNA processing body assembly	Lsm3	U6 snRNA-associated Sm-like protein LSm3	0.417	1.191	1.114	0.195	0.88	-0.189	-0.152	-1.005	-1.216	0.3	-0.269	-1.666	1.269	0.0037	0.0037	up-regulated
P62317	K	Transcription	KOG3459	spliceosomal snRNP assembly	Snrpd2	Small nuclear ribonucleoprotein Sm D2	0.588	1.315	0.121	0.299	0.69	-0.107	0.153	-0.359	-0.719	-0.146	-0.884	-0.412	0.879	0.00749	0.00749	up-regulated
P62320	K	Transcription	KOG3172	U7 snRNA binding	Snrpd3	Small nuclear ribonucleoprotein Sm D3	0.931	1.436	-0.211	0.029	0.686	0.139	0.16	-0.612	-1.19	0.053	-0.535	0.15	0.831	0.0273	0.0273	up-regulated
P62331	L	Replication, recombination and repair	KOG0071	Belongs to the small GTPase superfamily. Arf family	Arf6	ADP-ribosylation factor 6	0.592	-0.314	1.413	1.313	0.283	0.769	0.096	-0.993	-0.639	0.462	-0.187	-0.643	0.993	0.0114	0.0114	up-regulated
P62748	Z	Cytoskeleton	KOG0044	calcium ion binding	Hpcal1	Hippocalcin-like protein 1	0.604	0.55	0.086	0.679	1.159	0.556		0.35	-0.603		-0.727	-1.153	1.139	0.00482	0.00482	up-regulated
P62827	A	RNA processing and modification	KOG0096	ribosome localization	Ran	GTP-binding nuclear protein Ran	0.506	0.136	0.804	0.649	1.791	0.808	-0.348	-0.615	-0.103	-0.051	-0.681	-0.591	1.181	0.000826	0.000826	up-regulated
P62835	G	Carbohydrate transport and metabolism	KOG0395	GTPase activity	Rap1a	Ras-related protein Rap-1A	0.535	-0.34	1.569	1.091	0.726	0.667	-0.141	-0.008	-0.008	-0.098	-0.675	-1.272	1.075	0.00603	0.00603	up-regulated
P62908	J	Translation, ribosomal structure and biogenesis	KOG3181	oxidized purine nucleobase lesion DNA N-glycosylase activity	Rps3	Small ribosomal subunit protein uS3	0.694	1.191	0.738	-0.787	1.27	0.169	-0.248	-1.331	-0.141	1.076	-0.667	-1.503	1.015	0.0415	0.0415	up-regulated
P63001	B	Chromatin structure and dynamics	KOG0393	small GTPase mediated signal transduction	Rac1	Ras-related C3 botulinum toxin substrate 1	0.848	0.333	0.873	0.735	0.33	0.692	-0.044	-0.65	-0.527	-0.236	-0.573	-0.831	1.112	0.000198	0.000198	up-regulated
P63038	O	Posttranslational modification, protein turnover, chaperones	KOG0356	protein refolding	Hspd1	60 kDa heat shock protein, mitochondrial	0.61	2.763	0.526	2.369	-0.5		0.613	-0.222	-1.067	-0.301	-1.019	-0.437	1.559	0.0136	0.0136	up-regulated
P70441	T	Signal transduction mechanisms	KOG3528	macromolecule localization	Nherf1	Na(+)/H(+) exchange regulatory cofactor NHE-RF1	-2.635	0.93		-0.167	-0.55		0.839	0.885	1.295		0.852	0.059	-1.391	0.0397	0.0397	down-regulated
P83510	Z	Cytoskeleton	KOG0587	MAP kinase kinase kinase kinase activity	Tnik	Traf2 and NCK-interacting protein kinase	0.795	-0.346	1.162	1.642	0.726	1.518	0.136	-0.417	-0.602	0.522	-0.613	-0.624	1.183	0.00432	0.00432	up-regulated
P84084	U	Intracellular trafficking, secretion, and vesicular transport	KOG0070	GTP binding	Arf5	ADP-ribosylation factor 5	0.592	0.37	0.371	0.967	0.054	0.461	-0.906	0.617	-1.16	-0.737	-1.076	-0.227	1.051	0.00453	0.00453	up-regulated
P84091	U	Intracellular trafficking, secretion, and vesicular transport	KOG0938	endocytosis	Ap2m1	AP-2 complex subunit mu	0.175	0.636	0.67	0.854	0.328	0.339	0.271		-0.53	0.407	-1.277	-0.432	0.813	0.0232	0.0232	up-regulated
P97315	Z	Cytoskeleton	KOG1700	sulfur oxidation	Csrp1	Cysteine and glycine-rich protein 1	0.156	0.194	0.517	0.83	0.784	0.59	0.397	-0.052	-0.514	-0.183	-0.358	-0.494	0.713	0.00964	0.00964	up-regulated
P97361	S	Function unknown	ENOG502SR58	immune response in nasopharyngeal-associated lymphoid tissue	Bpifa1	BPI fold-containing family A member 1	-0.418	-0.471	-2.256	-0.073	-1.882	-0.624	1.512	0.552	1.64	-0.162	-0.34	0.955	-1.647	0.00275	0.00275	down-regulated
P97371	Q	Secondary metabolites biosynthesis, transport and catabolism	KOG4470	endopeptidase activator activity	Psme1	Proteasome activator complex subunit 1	0.689	0.724	0.074	0.827	0.035	-0.421	-0.758	-1.142	-1.068	-1.365	-0.971	0.026	1.201	0.0013	0.0013	up-regulated
Q01730	E	Amino acid transport and metabolism	KOG0617	positive regulation of cell-substrate adhesion	Rsu1	Ras suppressor protein 1	1.134	-0.425	0.539	1.331	1.14	1.227	0.161	0.475	-0.954	-0.257	0.322	-1.361	1.093	0.0136	0.0136	up-regulated
Q03311	I	Lipid transport and metabolism	KOG4389	acetylcholinesterase activity	Bche	Cholinesterase	-2.303	0.115		-0.922	-0.533	0.079	0.01	0.236	0.624		0.23	0.109	-0.955	0.0448	0.0448	down-regulated
Q06770	O	Posttranslational modification, protein turnover, chaperones	KOG2392	serine-type endopeptidase inhibitor activity	Serpina6	Corticosteroid-binding globulin	-4.356	0.106	-3.216	0.02	0.396	1.132	0.24	1.328	1.544		1.398	0.786	-2.046	0.0357	0.0357	down-regulated
Q07079	S	Function unknown	ENOG502QUPK	negative regulation of skeletal muscle hypertrophy	Igfbp5	Insulin-like growth factor-binding protein 5	-0.45	-1.211	0.164	-0.537	-0.42	0.246	0.025	0.298	0.007	0.494	0.342	0.332	-0.618	0.0357	0.0357	down-regulated
Q3TB82	L	Replication, recombination and repair	KOG1729	FYVE, RhoGEF and PH	Plekhf1	Pleckstrin homology domain-containing family F member 1	0.517	-0.079	0.576	0.581		0.807	0.298	-0.369	-0.133		-0.696		0.705	0.0433	0.0433	up-regulated
Q3THE2	Z	Cytoskeleton	KOG0031	calcium ion binding	Myl12b	Myosin regulatory light chain 12B	0.108	1.821		0.963	0.38	0.37		-1.436		-0.888	-1.532	-0.343	1.778	0.00116	0.00116	up-regulated
Q3UGC7	J	Translation, ribosomal structure and biogenesis	KOG4813	translation initiation factor activity	Eif3j1	Eukaryotic translation initiation factor 3 subunit J-A	0.337	0.261	0.597	1.039	1.253	1.028	0.405	-0.038	-0.295	-0.191	-0.418	0.105	0.825	0.00553	0.00553	up-regulated
Q3UIZ8	T	Signal transduction mechanisms	KOG0032	protein serine/threonine kinase activity	Mylk3	Myosin light chain kinase 3	0.23		-0.428	-0.489	0.046	-0.487	0.096	0.311	0.449	0.075	0.683	0.6	-0.595	0.0317	0.0317	down-regulated
Q3UZ39	P	Inorganic ion transport and metabolism	KOG2010	LRR domain binding	Lrrfip1	Leucine-rich repeat flightless-interacting protein 1	0.07	0.237	0.778	0.804	0.767	1.453	0.808		-1.135		-0.537	-0.736	1.085	0.0193	0.0193	up-regulated
Q4KML4	U	Intracellular trafficking, secretion, and vesicular transport	KOG3376	positive regulation of Rho protein signal transduction	Abracl	Costars family protein ABRACL	0.39	1.193		0.574	0.716	0.911	-0.127					-1.272	1.456	0.00807	0.00807	up-regulated
Q505F5	J	Translation, ribosomal structure and biogenesis	KOG2472	phenylalanine-tRNA ligase activity	Lrrc47	Leucine-rich repeat-containing protein 47	0.681	-0.222	0.355	0.626	1.027	1.188	0.313	0.501	-0.364	0.032	0.128	-1.068	0.686	0.0485	0.0485	up-regulated
Q5FWK3	Z	Cytoskeleton	KOG4406	negative regulation of endocytic recycling	Arhgap1	Rho GTPase-activating protein 1	0.072	0.57	-0.45	1.123	-0.344	0.335	-0.23	-0.159	-1.133	-0.786	-1.124		0.904	0.0182	0.0182	up-regulated
Q5SV06	S	Function unknown	ENOG502RNNP	meiotic DNA repair synthesis	Spata22	Spermatogenesis-associated protein 22	-0.265	-0.336	-0.712	-0.055	-1.174	-1.132	1.562	0.745	0.667	1.659	0.04	-0.249	-1.35	0.00211	0.00211	down-regulated
Q5SX39	Z	Cytoskeleton	KOG0161	motor activity	Myh4	Myosin-4	1.23	2.207	2.593	0.993	-0.115	-2.631	-2.68	-0.903	-1.865	0.665	-1.281	-0.079	1.737	0.0453	0.0453	up-regulated
Q60605	Z	Cytoskeleton	KOG0030	calcium ion binding	Myl6	Myosin light polypeptide 6	0.133	1.202	-0.386	0.556	0.688	0.735	-0.357	-0.182	0.536	-0.793	-0.331	-0.327	0.73	0.0293	0.0293	up-regulated
Q60668	H	Coenzyme transport and metabolism	KOG0118	RNA binding	Hnrnpd	Heterogeneous nuclear ribonucleoprotein D0	0.349	0.876	1.022	0.152	1.452	0.449	-0.393	-0.848	-0.705	1.135	-1.511	-0.433	1.176	0.00912	0.00912	up-regulated
Q60759	I	Lipid transport and metabolism	KOG0138	glutaryl-CoA dehydrogenase activity	Gcdh	Glutaryl-CoA dehydrogenase, mitochondrial	1.677	1.423	3.662	2.048	-0.689	0.3	0.737	-0.106	-1.027	-0.246	-1.09	0.248	1.651	0.015	0.015	up-regulated
Q60864	J	Translation, ribosomal structure and biogenesis	KOG0548	positive regulation of catalytic activity in other organism involved in symbiotic interaction	Stip1	Stress-induced-phosphoprotein 1	0.646	0.321	0.525	1.037	1.294	0.961	-0.233	0.016	-0.467	-0.485	-0.27	0.06	1.027	0.000611	0.000611	up-regulated
Q60872	J	Translation, ribosomal structure and biogenesis	KOG3403	translation initiation factor activity	Eif1a	Eukaryotic translation initiation factor 1A	0.222	0.728	0.487	1.093	0.696	0.747	0.162	-0.184	-0.385	0.382	0.021	0.377	0.6	0.022	0.022	up-regulated
Q61207	O	Posttranslational modification, protein turnover, chaperones	KOG1340	ganglioside GM2 binding	Psap	Prosaposin	0.414	-0.246	0.526	0.045	-0.084	-0.081	-0.924	-0.221	-0.624	-0.202	-0.184	-0.744	0.579	0.0288	0.0288	up-regulated
Q61753	H	Coenzyme transport and metabolism	KOG0068	phosphoglycerate dehydrogenase activity	Phgdh	D-3-phosphoglycerate dehydrogenase	0.053	0.936	-0.159	1.547	0.482	0.352	0.186	-0.966		0.475	-0.706	-0.359	0.809	0.0449	0.0449	up-regulated
Q61982	O	Posttranslational modification, protein turnover, chaperones	KOG1217	calcium ion binding	Notch3	Neurogenic locus notch homolog protein 3	-0.316	-1.658		-2.766	0.678	-0.491	0.165	0.695				1.028	-1.54	0.0466	0.0466	down-regulated
Q62465	C	Energy production and conversion	KOG1197	Synaptic vesicle membrane protein VAT-1 homolog	Vat1	Synaptic vesicle membrane protein VAT-1 homolog	0.108	0.132	-0.421	0.486	0.062	0.151	-0.811	0.032	-0.503	-1.382	-0.27	-0.487	0.657	0.0272	0.0272	up-regulated
Q63918	S	Function unknown	ENOG502QQCA	negative regulation of fermentation	Cavin2	Caveolae-associated protein 2	0.265	0.318	0.331	1.24	0.136	1.132	0.388	-0.321	0.218	-0.264	-0.169	0.147	0.571	0.0496	0.0496	up-regulated
Q69ZH9	O	Posttranslational modification, protein turnover, chaperones	KOG4407	GTPase activator activity	Arhgap23	Rho GTPase-activating protein 23	-0.108	0.341	0.202	-0.425	-1.216	-1.416	0.491	0.671			0.542	0.138	-0.897	0.0363	0.0363	down-regulated
Q6P1C6	U	Intracellular trafficking, secretion, and vesicular transport	KOG0619	regulation of response to stimulus	Lrig3	Leucine-rich repeats and immunoglobulin-like domains protein 3	0.055	-0.635	0.204	0.01	-0.295	-0.401	0.617	0.037	0.359	0.238	0.395	0.717	-0.571	0.0257	0.0257	down-regulated
Q6P1C6	T	Signal transduction mechanisms	KOG4194	otolith morphogenesis	Lrig3	Leucine-rich repeats and immunoglobulin-like domains protein 3	0.055	-0.635	0.204	0.01	-0.295	-0.401	0.617	0.037	0.359	0.238	0.395	0.717	-0.571	0.0257	0.0257	down-regulated
Q6PE55	T	Signal transduction mechanisms	KOG0200	transmembrane receptor protein tyrosine kinase activity	Pdgfrl	Platelet-derived growth factor receptor-like protein	0.368	0.837	1.377	-0.476	1.058	0.225	-0.265	-0.713	0.231	-0.006	-2.407	-0.053	1.1	0.026	0.026	up-regulated
Q6ZPJ3	O	Posttranslational modification, protein turnover, chaperones	KOG0895	ubiquitin-protein transferase activity	Ube2o	(E3-independent) E2 ubiquitin-conjugating enzyme UBE2O	1.093	0.657	1.037	1.565	0.603	1.246	0.697	-0.049	-0.818	0.119	-0.013	-0.498	1.127	0.00138	0.00138	up-regulated
Q6ZWX6	J	Translation, ribosomal structure and biogenesis	KOG2916	negative regulation of translational initiation in response to stress	Eif2s1	Eukaryotic translation initiation factor 2 subunit 1	0.388	0.37	0.625	0.293	1.232	0.786	-0.443	0.348	-1.784	0.174	-0.715	-0.488	1.1	0.00586	0.00586	up-regulated
Q7TT50	T	Signal transduction mechanisms	KOG0612	protein serine/threonine kinase activity	Cdc42bpb	Serine/threonine-protein kinase MRCK beta	0.41	0.075	0.861	0.657	0.331	1.555	0.362	0.294		-1.661		-1.011	1.152	0.0231	0.0231	up-regulated
Q80UM3	C	Energy production and conversion	KOG1156	N-terminal peptidyl-methionine acetylation	Naa15	N-alpha-acetyltransferase 15, NatA auxiliary subunit	1.486	-0.867	0.134	1.572	1.933	1.095		-1.118		-0.342	0.369	-0.136	1.199	0.0422	0.0422	up-regulated
Q8BH64	G	Carbohydrate transport and metabolism	KOG1954	endocytic recycling	Ehd2	EH domain-containing protein 2	0.087	0.306	0.403	0.379	1.208	1.441	-0.143	0.192	-1.721	-0.06	-0.859	-0.035	1.075	0.0098	0.0098	up-regulated
Q8BMJ3	J	Translation, ribosomal structure and biogenesis	KOG3403	translation initiation factor activity	Eif1ax	Eukaryotic translation initiation factor 1A, X-chromosomal	0.308	0.939	0.526	1.059	0.738	0.593	0.268	-0.273	-0.213	0.022	-0.215	-0.013	0.765	0.00336	0.00336	up-regulated
Q8BTM8	Z	Cytoskeleton	KOG0518	regulation of membrane repolarization during atrial cardiac muscle cell action potential	Flna	Filamin-A	0.604	-0.272	-0.074	1.191	0.586	0.915	0.363	0.011	-0.401	-0.744	-0.319	-0.105	0.691	0.0349	0.0349	up-regulated
Q8BWY3	J	Translation, ribosomal structure and biogenesis	KOG0688	translation release factor activity	Etf1	Eukaryotic peptide chain release factor subunit 1	0.722	0.277	0.45	0.651	0.494	0.886	-0.268			-0.592			1.01	0.0126	0.0126	up-regulated
Q8K124	S	Function unknown	ENOG502QVFF	Pleckstrin homology domain.	Plekho2	Pleckstrin homology domain-containing family O member 2	0.88	0.186	0.986	1.353	0.617	1.295	0.468	-0.163	0.469	-0.051	0.248	0.183	0.694	0.0156	0.0156	up-regulated
Q8K1B8	S	Function unknown	KOG3727	integrin-mediated signaling pathway	Fermt3	Fermitin family homolog 3	0.942	-0.031	0.557	1.549	1.218	1.329	0.046	0.013	-0.532	-0.486	-0.152	-0.452	1.188	0.000913	0.000913	up-regulated
Q8K2K6	U	Intracellular trafficking, secretion, and vesicular transport	KOG0702	GTPase activator activity	Agfg1	Arf-GAP domain and FG repeat-containing protein 1		-1.39	-1.076	-1.015	-0.355		-0.359	0.269	-0.076		0.173	0.63	-1.086	0.0058	0.0058	down-regulated
Q8K386	O	Posttranslational modification, protein turnover, chaperones	KOG0078	GTPase activity	Rab15	Ras-related protein Rab-15	0.705	-0.23	0.594	1.154	0.554	0.664	0.259	-0.078	-1.092	0.054	-0.174	-0.448	0.82	0.0131	0.0131	up-regulated
Q8R001	Z	Cytoskeleton	KOG3000	microtubule binding	Mapre2	Microtubule-associated protein RP/EB family member 2	0.4	-0.028	0.786	-0.229	0.893	0.732	-0.024	-0.968		-0.161			0.81	0.0492	0.0492	up-regulated
Q8R1S4	S	Function unknown	ENOG502QRG4	plasma membrane organization	Mtss1	Protein MTSS 1	0.963	-0.913	1.161	1.551	1.317	1.17	-0.133		-0.552		0.209	-0.264	1.06	0.0337	0.0337	up-regulated
Q8R1U2	S	Function unknown	ENOG502S2TZ	cell cycle arrest	Cgref1	Cell growth regulator with EF hand domain protein 1	0.011	-1.228		-1.016	-1.869	-0.107	0.005			0.684	0.646	0.12	-1.206	0.0142	0.0142	down-regulated
Q8VDD5	Z	Cytoskeleton	KOG0161	motor activity	Myh9	Myosin-9	0.068	1.075	-0.222	0.924	0.561	0.674	-0.102	-0.38	-0.412	-0.541	-0.347	-0.28	0.857	0.00465	0.00465	up-regulated
Q91V98	S	Function unknown	ENOG502QQKI	positive regulation of endothelial cell apoptotic process	Cd248	Endosialin	-0.733		-0.083		-1.044	-1.586		-0.209	0.72		0.771		-1.289	0.0185	0.0185	down-regulated
Q91VH2	B	Chromatin structure and dynamics	KOG2528	cleavage furrow formation	Snx9	Sorting nexin-9	1.022	-0.382	1.378	1.79	1.567	1.551	0.123	0.474	-0.403	-0.08	-0.054	-0.049	1.153	0.00454	0.00454	up-regulated
Q91WB4	L	Replication, recombination and repair	KOG1729	FYVE, RhoGEF and PH	Plekhf2	Pleckstrin homology domain-containing family F member 2	0.53	0.614	0.755	1.389	0.504	1.166	0.152	0.132	-0.667	0.099	0.215	-0.748	0.963	0.00298	0.00298	up-regulated
Q91X17	S	Function unknown	ENOG502QT6B	thick ascending limb development	Umod	Uromodulin		-1.247		-0.742	-1.602	-1.23	0.096		0.949		0.294		-1.652	0.00157	0.00157	down-regulated
Q922H9	S	Function unknown	ENOG502QRJT	zinc ion binding	Znf330	Zinc finger protein 330	0.597	0.255	0.876	1.642	0.761	1.549	0.731	0.186	-2.397	-1.565	-0.693		1.694	0.0054	0.0054	up-regulated
Q922Q8	U	Intracellular trafficking, secretion, and vesicular transport	KOG0473	Leucine rich repeat	Lrrc59	Leucine-rich repeat-containing protein 59	0.528	1.725	0.307	0.415	1.098	0.495	0.032	-0.645	-0.003	0.548	0.348	0.413	0.646	0.0493	0.0493	up-regulated
Q922Q8	U	Intracellular trafficking, secretion, and vesicular transport	KOG0619	regulation of response to stimulus	Lrrc59	Leucine-rich repeat-containing protein 59	0.528	1.725	0.307	0.415	1.098	0.495	0.032	-0.645	-0.003	0.548	0.348	0.413	0.646	0.0493	0.0493	up-regulated
Q99JI6	G	Carbohydrate transport and metabolism	KOG0395	GTPase activity	Rap1b	Ras-related protein Rap-1b	0.786	-0.049	1.121	1.326	0.507	0.927	0.083	-0.14	-0.331	-0.534	-0.508	-0.745	1.132	0.000831	0.000831	up-regulated
Q99JW4	J	Translation, ribosomal structure and biogenesis	KOG2272	negative regulation of hepatocyte proliferation	Lims1	LIM and senescent cell antigen-like-containing domain protein 1	0.452	-0.348	-0.218	0.523	0.625	0.843	-0.238	0.242	-1.362	-1.309	-0.445	-0.115	0.851	0.0229	0.0229	up-regulated
Q99K41	S	Function unknown	ENOG502RIZH	integrin binding involved in cell-matrix adhesion	Emilin1	EMILIN-1	0.097	-0.58	-0.389	-0.202	-0.792	-0.162	0.427	0.215	1.091	0.324	0.001	-0.159	-0.655	0.0244	0.0244	down-regulated
Q99L45	J	Translation, ribosomal structure and biogenesis	KOG2768	translation initiation factor activity	Eif2s2	Eukaryotic translation initiation factor 2 subunit 2	0.076	0.171	0.535	0.415	0.76	0.502	0.333	-0.732	-1.019	-0.121	0.112	-0.528	0.736	0.0161	0.0161	up-regulated
Q99MS7	Z	Cytoskeleton	KOG0035	actin binding	Ehbp1l1	EH domain-binding protein 1-like protein 1	0.641	-0.197	1.298	1.226	-0.185	0.914	0.098	0.006	-0.812	-0.106	-0.725	-0.339	0.929	0.0116	0.0116	up-regulated
Q9CPR1	J	Translation, ribosomal structure and biogenesis	KOG4018	positive regulation of androgen receptor activity	Rwdd4	RWD domain-containing protein 4	0.76	0.317	-0.149	1.384	0.85	0.12	0.051	-0.422	-1.698	0.559	-1.158		1.081	0.0223	0.0223	up-regulated
Q9CQ19	Z	Cytoskeleton	KOG0031	calcium ion binding	Myl9	Myosin regulatory light polypeptide 9	-0.095	1.246	-0.547	0.937	1.008	0.829	-0.673	-1.066	-0.799	-0.862	-0.538	-0.499	1.303	0.000949	0.000949	up-regulated
Q9CQC6	M	Cell wall/membrane/envelope biogenesis	KOG2297	nervous system development	Bzw1	eIF5-mimic protein 2	0.363	-0.256	0.756	0.683	0.146	0.962	0.314	-0.42	-0.98	0.017	-0.681		0.792	0.0247	0.0247	up-regulated
Q9CQQ8	J	Translation, ribosomal structure and biogenesis	KOG1781	nuclear-transcribed mRNA catabolic process	Lsm7	U6 snRNA-associated Sm-like protein LSm7	0.064	0.506	0.319	-0.686	-0.122	0.218	-1.536	-1.684	-0.629	-0.241	-0.855		1.039	0.00684	0.00684	up-regulated
Q9CR57	J	Translation, ribosomal structure and biogenesis	KOG3421	ribosomal large subunit biogenesis	Rpl14	Large ribosomal subunit protein eL14	0.725	1.855	0.243	-0.502	0.349	0.303	-0.99	-0.651	-0.61	-0.004	-0.292	0.42	0.85	0.0358	0.0358	up-regulated
Q9CXY6	S	Function unknown	KOG3793	double-stranded RNA binding	Ilf2	Interleukin enhancer-binding factor 2	0.242	0.247	0.299	0.221	0.56	-0.037	-0.1	-0.793	-0.44	0	0.221	-0.769	0.569	0.0335	0.0335	up-regulated
Q9CZ30	J	Translation, ribosomal structure and biogenesis	KOG1491	GTP binding	Ola1	Obg-like ATPase 1	0.68	0.897	0.657	0.396	1.437	1.104	0.069	0.303	-0.24	-0.372	-0.968	-0.693	1.179	0.000723	0.000723	up-regulated
Q9D358	T	Signal transduction mechanisms	KOG3217	non-membrane spanning protein tyrosine phosphatase activity	Acp1	Low molecular weight phosphotyrosine protein phosphatase	-0.397	0.044	0.175	0.534	0.892	0.83		-0.355	-1.561			-0.479	1.145	0.0148	0.0148	up-regulated
Q9D832	O	Posttranslational modification, protein turnover, chaperones	KOG0714	protein folding	Dnajb4	DnaJ homolog subfamily B member 4	0.972	-0.087	0.578	1.529	1.246	1.21	0.479	0.279	0.142	0.059	0.453	-0.274	0.718	0.0252	0.0252	up-regulated
Q9D8N0	O	Posttranslational modification, protein turnover, chaperones	KOG0867	Belongs to the GST superfamily	Eef1g	Elongation factor 1-gamma	0.837	-0.021	0.769	1.262	1.514	1.025	0.32	0.069	-0.677	-0.706	0.048	-0.897	1.205	0.00165	0.00165	up-regulated
Q9D8N0	J	Translation, ribosomal structure and biogenesis	KOG1627	translation elongation factor activity	Eef1g	Elongation factor 1-gamma	0.837	-0.021	0.769	1.262	1.514	1.025	0.32	0.069	-0.677	-0.706	0.048	-0.897	1.205	0.00165	0.00165	up-regulated
Q9DB34	N	Cell motility	KOG3230	vacuolar transport	Chmp2a	Charged multivesicular body protein 2a	0.462	0.999	0.277	1.356	0.765	1.256	0.452	0.712	-0.871	0.054	-0.046	0.692	0.687	0.0446	0.0446	up-regulated
Q9DCN2	H	Coenzyme transport and metabolism	KOG0534	cytochrome-b5 reductase activity, acting on NAD(P)H	Cyb5r3	NADH-cytochrome b5 reductase 3	0.891		-0.457			0.647	-0.171	-0.361		-1.102		-0.909	0.996	0.0488	0.0488	up-regulated
Q9DCZ1	F	Nucleotide transport and metabolism	KOG2550	IMP dehydrogenase activity	Gmpr	GMP reductase 1	0.471		-0.048	0.897	0.546	0.925	0.026	0.304	-0.79			-1.113	0.951	0.0253	0.0253	up-regulated
Q9EQ21	S	Function unknown	ENOG502T0FU	negative regulation of iron ion transmembrane transport	Hamp	Hepcidin		-0.84	-0.705	0.184	-0.757	-0.366	0.042	-0.316	0.603		0.419	0.751	-0.797	0.0234	0.0234	down-regulated
Q9EQP2	G	Carbohydrate transport and metabolism	KOG1954	endocytic recycling	Ehd4	EH domain-containing protein 4	0.924	0.308	0.147	2.22	1.005	1.374	0.214	-0.111	-0.892	-0.454	-0.225	-0.552	1.333	0.00159	0.00159	up-regulated
Q9ES46	S	Function unknown	KOG3631	Component of ribonuclease P, a protein complex that generates mature tRNA molecules by cleaving their 5'-ends. Also a component of RNase MRP complex, which cleaves pre-rRNA sequences	Parvb	Beta-parvin	0.742	0.345	0.099	1.702	0.813	1.285	0.731	0.146	0.117	-0.245	0.226	-0.362	0.729	0.0304	0.0304	up-regulated
Q9ESX5	J	Translation, ribosomal structure and biogenesis	KOG2529	mRNA pseudouridine synthesis	Dkc1	H/ACA ribonucleoprotein complex subunit DKC1	0.501	-0.184	-0.853	-1.284	-0.742	0.293	0.454	0.738	0.121	0.273		0.349	-0.765	0.0403	0.0403	down-regulated
Q9ET66	K	Transcription	KOG3017	peptidase inhibitor activity	Pi16	Peptidase inhibitor 16	-4.719	0.194	-2.82	-0.202	-0.895	0.755	-0.054	0.977	1.413		1.088	-0.012	-1.964	0.0347	0.0347	down-regulated
Q9JHK5	S	Function unknown	ENOG502QQIA	regulation of inositol-polyphosphate 5-phosphatase activity	Plek	Pleckstrin	0.842	-0.565	0.94	1.455	1.342	1.442	0.824	0.442	-0.654	-0.679	0.028	0.387	0.851	0.0432	0.0432	up-regulated
Q9JK53	U	Intracellular trafficking, secretion, and vesicular transport	KOG0619	regulation of response to stimulus	Prelp	Prolargin	0.661	0.206	0.53	-0.031	1.197	0.18	-0.169	0.027	-0.137	-0.064	0.097	-0.339	0.555	0.0383	0.0383	up-regulated
Q9JKR6	O	Posttranslational modification, protein turnover, chaperones	KOG0104	ATP binding	Hyou1	Hypoxia up-regulated protein 1	-0.196	-0.216	0.212	1.12	0.523	0.464	0.041	-0.099	-1.046	-0.266	-0.738	-0.401	0.736	0.0225	0.0225	up-regulated
Q9JMG1	K	Transcription	KOG3398	sequence-specific DNA binding	Edf1	Endothelial differentiation-related factor 1	0.373	1.42	0.527	0.34	0.824	0.106	-0.329	-0.578	0.262	0.477	-0.241	0.004	0.666	0.0307	0.0307	up-regulated
Q9QUI0	B	Chromatin structure and dynamics	KOG0393	small GTPase mediated signal transduction	Rhoa	Transforming protein RhoA	0.743	0.147	1.007	0.709	1.571	1.14	-0.031	-0.249	0.248	-0.012	-1.141	-0.702	1.201	0.00136	0.00136	up-regulated
Q9R0P5	O	Posttranslational modification, protein turnover, chaperones	KOG1735	actin filament depolymerization	Dstn	Destrin	0.938	0.23	0.782	1.441	1.601	1.368	0.534	-0.077	0.098	-0.254	0.027	-0.071	1.017	0.00201	0.00201	up-regulated
Q9R0Q1	B	Chromatin structure and dynamics	KOG1028	calcium ion-regulated exocytosis of neurotransmitter	Sytl4	Synaptotagmin-like protein 4	1.097	-0.168	1.212	1.598	1.111	1.457	-0.328	0.388	0.178	0.396	0.583	0.046	0.841	0.0149	0.0149	up-regulated
Q9WUM4	H	Coenzyme transport and metabolism	KOG0303	actin filament binding	Coro1c	Coronin-1C	0.986		0.301	0.722	1.015	0.885	0.099	0.372	-1.56		0.509	-0.03	0.904	0.0368	0.0368	up-regulated
Q9WUM5	C	Energy production and conversion	KOG1255	succinate-CoA ligase (GDP-forming) activity	Suclg1	Succinate--CoA ligase [ADP/GDP-forming] subunit alpha, mitochondrial	0.488	0.526	1.689	-0.008	0.833	0.45	0.312	0.01	-0.574	0.204	-0.524	0.072	0.746	0.0246	0.0246	up-regulated
Q9WVK4	G	Carbohydrate transport and metabolism	KOG1954	endocytic recycling	Ehd1	EH domain-containing protein 1	0.552	-0.313	-0.194	1.086	0.653	0.688	-0.739	0.042	0.05	-0.457	-0.413	-1.012	0.834	0.0144	0.0144	up-regulated
Q9Z0M9	S	Function unknown	ENOG502SYZY	interleukin-18 binding	Il18bp	Interleukin-18-binding protein	-0.727	-0.182	-0.948	0.344	-0.824	0.117	0.26	0.066	1.147		0.025	0.309	-0.731	0.0398	0.0398	down-regulated
Q9Z0N1	J	Translation, ribosomal structure and biogenesis	KOG0466	translation initiation factor activity	Eif2s3x	Eukaryotic translation initiation factor 2 subunit 3, X-linked	0.492	-0.079	0.934	0.026	1.52	0.603		-0.171	-0.316	-0.079	0.12	-0.81	0.834	0.0213	0.0213	up-regulated
Q9Z1Q2	S	Function unknown	KOG1553	prostaglandin catabolic process	Abhd16a	Phosphatidylserine lipase ABHD16A	-0.941	-0.334	-0.932	-0.739	0.57	0.382		0.045	1.113		0.754	1.278	-1.13	0.0139	0.0139	down-regulated
Q9Z1X4	A	RNA processing and modification	KOG3792	RNA binding	Ilf3	Interleukin enhancer-binding factor 3	0.319	0.363	0.856	0.253	0.776	0.235	-0.089	-1.061	-0.209	0.412	-0.718	-0.034	0.75	0.0157	0.0157	up-regulated
Q9Z2M7	T	Signal transduction mechanisms	KOG3189	phosphomannomutase activity	Pmm2	Phosphomannomutase 2	0.937		0.415	0.596	0.312	0.517	-0.1	-0.313	-0.375	-0.195		-0.493	0.851	0.00385	0.00385	up-regulated
