# Supplementary material for: Multi-Omics and Experimental Validation Reveal the Protective Effect of Paeoniflorin Against Coronary Heart Disease in Mice via Inhibiting the C3-Cfd-C3aR Pathway
Source: Int J Mol Sci. 2026 Jul 13;27(14):6236. doi: 10.3390/ijms27146236 (PMC13410309; doi:10.3390/ijms27146236)
Supplement: Supplementary file 1 [file ijms-27-06236-s001.zip › Supplementary Materials/ijms-4276706_Proteomics_Dataset/3-Annotation_of_DEPs/Table 3. MF of Model-vs-Paeoniflorin.xls]

Protein accession	Category	ID	GO levels	Terms	Gene name	Protein description	Model1	Model2	Model3	Model4	Model5	Model6	PA1	PA2	PA3	PA4	PA5	PA6	log2FC	P.Value	adj.P.Val	Regulation
A2AGT5	Molecular function	GO:0140096	3	catalytic activity, acting on a protein	Ckap5	Cytoskeleton-associated protein 5	0.883	-0.47	0.771	0.525	1.163	1.235	-0.053	-0.267	-0.213	0.212	-0.395	-0.138	0.827	0.0126	0.0126	up-regulated
A2AGT5	Molecular function	GO:0005488	2	binding	Ckap5	Cytoskeleton-associated protein 5	0.883	-0.47	0.771	0.525	1.163	1.235	-0.053	-0.267	-0.213	0.212	-0.395	-0.138	0.827	0.0126	0.0126	up-regulated
A2AGT5	Molecular function	GO:0044877	3	protein-containing complex binding	Ckap5	Cytoskeleton-associated protein 5	0.883	-0.47	0.771	0.525	1.163	1.235	-0.053	-0.267	-0.213	0.212	-0.395	-0.138	0.827	0.0126	0.0126	up-regulated
A2AGT5	Molecular function	GO:0003824	2	catalytic activity	Ckap5	Cytoskeleton-associated protein 5	0.883	-0.47	0.771	0.525	1.163	1.235	-0.053	-0.267	-0.213	0.212	-0.395	-0.138	0.827	0.0126	0.0126	up-regulated
A2AGT5	Molecular function	GO:0008092	4	cytoskeletal protein binding	Ckap5	Cytoskeleton-associated protein 5	0.883	-0.47	0.771	0.525	1.163	1.235	-0.053	-0.267	-0.213	0.212	-0.395	-0.138	0.827	0.0126	0.0126	up-regulated
A2AGT5	Molecular function	GO:0005515	3	protein binding	Ckap5	Cytoskeleton-associated protein 5	0.883	-0.47	0.771	0.525	1.163	1.235	-0.053	-0.267	-0.213	0.212	-0.395	-0.138	0.827	0.0126	0.0126	up-regulated
A2AGT5	Molecular function	GO:0003674	1	molecular_function	Ckap5	Cytoskeleton-associated protein 5	0.883	-0.47	0.771	0.525	1.163	1.235	-0.053	-0.267	-0.213	0.212	-0.395	-0.138	0.827	0.0126	0.0126	up-regulated
A2AGT5	Molecular function	GO:0016740	3	transferase activity	Ckap5	Cytoskeleton-associated protein 5	0.883	-0.47	0.771	0.525	1.163	1.235	-0.053	-0.267	-0.213	0.212	-0.395	-0.138	0.827	0.0126	0.0126	up-regulated
A2AGT5	Molecular function	GO:0015631	5	tubulin binding	Ckap5	Cytoskeleton-associated protein 5	0.883	-0.47	0.771	0.525	1.163	1.235	-0.053	-0.267	-0.213	0.212	-0.395	-0.138	0.827	0.0126	0.0126	up-regulated
A2AGT5	Molecular function	GO:0008017	6	microtubule binding	Ckap5	Cytoskeleton-associated protein 5	0.883	-0.47	0.771	0.525	1.163	1.235	-0.053	-0.267	-0.213	0.212	-0.395	-0.138	0.827	0.0126	0.0126	up-regulated
B2RX12	Molecular function	GO:0042626	3	ATPase-coupled transmembrane transporter activity	Abcc3	ATP-binding cassette sub-family C member 3	-3.124	0.608	-2.529	-0.54	-1.415	0.107	0.034	0.733	1.202	-1.617	0.663	0.366	-1.379	0.0474	0.0474	down-regulated
B2RX12	Molecular function	GO:0000166	4	nucleotide binding	Abcc3	ATP-binding cassette sub-family C member 3	-3.124	0.608	-2.529	-0.54	-1.415	0.107	0.034	0.733	1.202	-1.617	0.663	0.366	-1.379	0.0474	0.0474	down-regulated
B2RX12	Molecular function	GO:0022804	4	active transmembrane transporter activity	Abcc3	ATP-binding cassette sub-family C member 3	-3.124	0.608	-2.529	-0.54	-1.415	0.107	0.034	0.733	1.202	-1.617	0.663	0.366	-1.379	0.0474	0.0474	down-regulated
B2RX12	Molecular function	GO:0033284	5	ATPase-coupled carboxylic acid transmembrane transporter activity	Abcc3	ATP-binding cassette sub-family C member 3	-3.124	0.608	-2.529	-0.54	-1.415	0.107	0.034	0.733	1.202	-1.617	0.663	0.366	-1.379	0.0474	0.0474	down-regulated
B2RX12	Molecular function	GO:0043167	3	ion binding	Abcc3	ATP-binding cassette sub-family C member 3	-3.124	0.608	-2.529	-0.54	-1.415	0.107	0.034	0.733	1.202	-1.617	0.663	0.366	-1.379	0.0474	0.0474	down-regulated
B2RX12	Molecular function	GO:0005319	3	lipid transporter activity	Abcc3	ATP-binding cassette sub-family C member 3	-3.124	0.608	-2.529	-0.54	-1.415	0.107	0.034	0.733	1.202	-1.617	0.663	0.366	-1.379	0.0474	0.0474	down-regulated
B2RX12	Molecular function	GO:0015125	4	bile acid transmembrane transporter activity	Abcc3	ATP-binding cassette sub-family C member 3	-3.124	0.608	-2.529	-0.54	-1.415	0.107	0.034	0.733	1.202	-1.617	0.663	0.366	-1.379	0.0474	0.0474	down-regulated
B2RX12	Molecular function	GO:0005215	2	transporter activity	Abcc3	ATP-binding cassette sub-family C member 3	-3.124	0.608	-2.529	-0.54	-1.415	0.107	0.034	0.733	1.202	-1.617	0.663	0.366	-1.379	0.0474	0.0474	down-regulated
B2RX12	Molecular function	GO:0043168	4	anion binding	Abcc3	ATP-binding cassette sub-family C member 3	-3.124	0.608	-2.529	-0.54	-1.415	0.107	0.034	0.733	1.202	-1.617	0.663	0.366	-1.379	0.0474	0.0474	down-regulated
B2RX12	Molecular function	GO:1901505	4	carbohydrate derivative transmembrane transporter activity	Abcc3	ATP-binding cassette sub-family C member 3	-3.124	0.608	-2.529	-0.54	-1.415	0.107	0.034	0.733	1.202	-1.617	0.663	0.366	-1.379	0.0474	0.0474	down-regulated
B2RX12	Molecular function	GO:0046943	5	carboxylic acid transmembrane transporter activity	Abcc3	ATP-binding cassette sub-family C member 3	-3.124	0.608	-2.529	-0.54	-1.415	0.107	0.034	0.733	1.202	-1.617	0.663	0.366	-1.379	0.0474	0.0474	down-regulated
B2RX12	Molecular function	GO:0097367	3	carbohydrate derivative binding	Abcc3	ATP-binding cassette sub-family C member 3	-3.124	0.608	-2.529	-0.54	-1.415	0.107	0.034	0.733	1.202	-1.617	0.663	0.366	-1.379	0.0474	0.0474	down-regulated
B2RX12	Molecular function	GO:0017076	5	purine nucleotide binding	Abcc3	ATP-binding cassette sub-family C member 3	-3.124	0.608	-2.529	-0.54	-1.415	0.107	0.034	0.733	1.202	-1.617	0.663	0.366	-1.379	0.0474	0.0474	down-regulated
B2RX12	Molecular function	GO:0042910	4	xenobiotic transmembrane transporter activity	Abcc3	ATP-binding cassette sub-family C member 3	-3.124	0.608	-2.529	-0.54	-1.415	0.107	0.034	0.733	1.202	-1.617	0.663	0.366	-1.379	0.0474	0.0474	down-regulated
B2RX12	Molecular function	GO:0022857	3	transmembrane transporter activity	Abcc3	ATP-binding cassette sub-family C member 3	-3.124	0.608	-2.529	-0.54	-1.415	0.107	0.034	0.733	1.202	-1.617	0.663	0.366	-1.379	0.0474	0.0474	down-regulated
B2RX12	Molecular function	GO:1901682	4	sulfur compound transmembrane transporter activity	Abcc3	ATP-binding cassette sub-family C member 3	-3.124	0.608	-2.529	-0.54	-1.415	0.107	0.034	0.733	1.202	-1.617	0.663	0.366	-1.379	0.0474	0.0474	down-regulated
B2RX12	Molecular function	GO:0032553	4	ribonucleotide binding	Abcc3	ATP-binding cassette sub-family C member 3	-3.124	0.608	-2.529	-0.54	-1.415	0.107	0.034	0.733	1.202	-1.617	0.663	0.366	-1.379	0.0474	0.0474	down-regulated
B2RX12	Molecular function	GO:1901265	4	nucleoside phosphate binding	Abcc3	ATP-binding cassette sub-family C member 3	-3.124	0.608	-2.529	-0.54	-1.415	0.107	0.034	0.733	1.202	-1.617	0.663	0.366	-1.379	0.0474	0.0474	down-regulated
B2RX12	Molecular function	GO:0140359	4	ABC-type transporter activity	Abcc3	ATP-binding cassette sub-family C member 3	-3.124	0.608	-2.529	-0.54	-1.415	0.107	0.034	0.733	1.202	-1.617	0.663	0.366	-1.379	0.0474	0.0474	down-regulated
B2RX12	Molecular function	GO:0033285	6	ATPase-coupled monocarboxylic acid transmembrane transporter activity	Abcc3	ATP-binding cassette sub-family C member 3	-3.124	0.608	-2.529	-0.54	-1.415	0.107	0.034	0.733	1.202	-1.617	0.663	0.366	-1.379	0.0474	0.0474	down-regulated
B2RX12	Molecular function	GO:0008028	6	monocarboxylic acid transmembrane transporter activity	Abcc3	ATP-binding cassette sub-family C member 3	-3.124	0.608	-2.529	-0.54	-1.415	0.107	0.034	0.733	1.202	-1.617	0.663	0.366	-1.379	0.0474	0.0474	down-regulated
B2RX12	Molecular function	GO:0032555	5	purine ribonucleotide binding	Abcc3	ATP-binding cassette sub-family C member 3	-3.124	0.608	-2.529	-0.54	-1.415	0.107	0.034	0.733	1.202	-1.617	0.663	0.366	-1.379	0.0474	0.0474	down-regulated
B2RX12	Molecular function	GO:1901618	4	organic hydroxy compound transmembrane transporter activity	Abcc3	ATP-binding cassette sub-family C member 3	-3.124	0.608	-2.529	-0.54	-1.415	0.107	0.034	0.733	1.202	-1.617	0.663	0.366	-1.379	0.0474	0.0474	down-regulated
B2RX12	Molecular function	GO:0097159	3	organic cyclic compound binding	Abcc3	ATP-binding cassette sub-family C member 3	-3.124	0.608	-2.529	-0.54	-1.415	0.107	0.034	0.733	1.202	-1.617	0.663	0.366	-1.379	0.0474	0.0474	down-regulated
B2RX12	Molecular function	GO:0005342	4	organic acid transmembrane transporter activity	Abcc3	ATP-binding cassette sub-family C member 3	-3.124	0.608	-2.529	-0.54	-1.415	0.107	0.034	0.733	1.202	-1.617	0.663	0.366	-1.379	0.0474	0.0474	down-regulated
B2RX12	Molecular function	GO:0016887	2	ATPase	Abcc3	ATP-binding cassette sub-family C member 3	-3.124	0.608	-2.529	-0.54	-1.415	0.107	0.034	0.733	1.202	-1.617	0.663	0.366	-1.379	0.0474	0.0474	down-regulated
B2RX12	Molecular function	GO:1901363	3	heterocyclic compound binding	Abcc3	ATP-binding cassette sub-family C member 3	-3.124	0.608	-2.529	-0.54	-1.415	0.107	0.034	0.733	1.202	-1.617	0.663	0.366	-1.379	0.0474	0.0474	down-regulated
B2RX12	Molecular function	GO:0032559	6	adenyl ribonucleotide binding	Abcc3	ATP-binding cassette sub-family C member 3	-3.124	0.608	-2.529	-0.54	-1.415	0.107	0.034	0.733	1.202	-1.617	0.663	0.366	-1.379	0.0474	0.0474	down-regulated
B2RX12	Molecular function	GO:0035639	5	purine ribonucleoside triphosphate binding	Abcc3	ATP-binding cassette sub-family C member 3	-3.124	0.608	-2.529	-0.54	-1.415	0.107	0.034	0.733	1.202	-1.617	0.663	0.366	-1.379	0.0474	0.0474	down-regulated
B2RX12	Molecular function	GO:0015399	5	primary active transmembrane transporter activity	Abcc3	ATP-binding cassette sub-family C member 3	-3.124	0.608	-2.529	-0.54	-1.415	0.107	0.034	0.733	1.202	-1.617	0.663	0.366	-1.379	0.0474	0.0474	down-regulated
B2RX12	Molecular function	GO:0005488	2	binding	Abcc3	ATP-binding cassette sub-family C member 3	-3.124	0.608	-2.529	-0.54	-1.415	0.107	0.034	0.733	1.202	-1.617	0.663	0.366	-1.379	0.0474	0.0474	down-regulated
B2RX12	Molecular function	GO:0033283	4	ATPase-coupled organic acid transmembrane transporter activity	Abcc3	ATP-binding cassette sub-family C member 3	-3.124	0.608	-2.529	-0.54	-1.415	0.107	0.034	0.733	1.202	-1.617	0.663	0.366	-1.379	0.0474	0.0474	down-regulated
B2RX12	Molecular function	GO:0003674	1	molecular_function	Abcc3	ATP-binding cassette sub-family C member 3	-3.124	0.608	-2.529	-0.54	-1.415	0.107	0.034	0.733	1.202	-1.617	0.663	0.366	-1.379	0.0474	0.0474	down-regulated
B2RX12	Molecular function	GO:0030554	6	adenyl nucleotide binding	Abcc3	ATP-binding cassette sub-family C member 3	-3.124	0.608	-2.529	-0.54	-1.415	0.107	0.034	0.733	1.202	-1.617	0.663	0.366	-1.379	0.0474	0.0474	down-regulated
B2RX12	Molecular function	GO:0034040	4	ATPase-coupled lipid transmembrane transporter activity	Abcc3	ATP-binding cassette sub-family C member 3	-3.124	0.608	-2.529	-0.54	-1.415	0.107	0.034	0.733	1.202	-1.617	0.663	0.366	-1.379	0.0474	0.0474	down-regulated
B2RX12	Molecular function	GO:0036094	3	small molecule binding	Abcc3	ATP-binding cassette sub-family C member 3	-3.124	0.608	-2.529	-0.54	-1.415	0.107	0.034	0.733	1.202	-1.617	0.663	0.366	-1.379	0.0474	0.0474	down-regulated
E9PV24	Molecular function	GO:0005515	3	protein binding	Fga	Fibrinogen alpha chain	-2.199	0.25	-1.25	-0.961	-1.987	-1.616	-0.725	-0.761	3.755	0.697	-0.94	1.051	-1.807	0.023	0.023	down-regulated
E9PV24	Molecular function	GO:0003674	1	molecular_function	Fga	Fibrinogen alpha chain	-2.199	0.25	-1.25	-0.961	-1.987	-1.616	-0.725	-0.761	3.755	0.697	-0.94	1.051	-1.807	0.023	0.023	down-regulated
E9PV24	Molecular function	GO:0005198	2	structural molecule activity	Fga	Fibrinogen alpha chain	-2.199	0.25	-1.25	-0.961	-1.987	-1.616	-0.725	-0.761	3.755	0.697	-0.94	1.051	-1.807	0.023	0.023	down-regulated
E9PV24	Molecular function	GO:0043169	4	cation binding	Fga	Fibrinogen alpha chain	-2.199	0.25	-1.25	-0.961	-1.987	-1.616	-0.725	-0.761	3.755	0.697	-0.94	1.051	-1.807	0.023	0.023	down-regulated
E9PV24	Molecular function	GO:0005488	2	binding	Fga	Fibrinogen alpha chain	-2.199	0.25	-1.25	-0.961	-1.987	-1.616	-0.725	-0.761	3.755	0.697	-0.94	1.051	-1.807	0.023	0.023	down-regulated
E9PV24	Molecular function	GO:0043167	3	ion binding	Fga	Fibrinogen alpha chain	-2.199	0.25	-1.25	-0.961	-1.987	-1.616	-0.725	-0.761	3.755	0.697	-0.94	1.051	-1.807	0.023	0.023	down-regulated
O08529	Molecular function	GO:0005515	3	protein binding	Capn2	Calpain-2 catalytic subunit	0.487	0.976	0.294	0.564	0.196	0.103	0.101	-0.552	-0.611	0.104	-0.366	-0.19	0.689	0.0116	0.0116	up-regulated
O08529	Molecular function	GO:0003674	1	molecular_function	Capn2	Calpain-2 catalytic subunit	0.487	0.976	0.294	0.564	0.196	0.103	0.101	-0.552	-0.611	0.104	-0.366	-0.19	0.689	0.0116	0.0116	up-regulated
O08529	Molecular function	GO:0016787	3	hydrolase activity	Capn2	Calpain-2 catalytic subunit	0.487	0.976	0.294	0.564	0.196	0.103	0.101	-0.552	-0.611	0.104	-0.366	-0.19	0.689	0.0116	0.0116	up-regulated
O08529	Molecular function	GO:0043169	4	cation binding	Capn2	Calpain-2 catalytic subunit	0.487	0.976	0.294	0.564	0.196	0.103	0.101	-0.552	-0.611	0.104	-0.366	-0.19	0.689	0.0116	0.0116	up-regulated
O08529	Molecular function	GO:0008234	5	cysteine-type peptidase activity	Capn2	Calpain-2 catalytic subunit	0.487	0.976	0.294	0.564	0.196	0.103	0.101	-0.552	-0.611	0.104	-0.366	-0.19	0.689	0.0116	0.0116	up-regulated
O08529	Molecular function	GO:0008233	4	peptidase activity	Capn2	Calpain-2 catalytic subunit	0.487	0.976	0.294	0.564	0.196	0.103	0.101	-0.552	-0.611	0.104	-0.366	-0.19	0.689	0.0116	0.0116	up-regulated
O08529	Molecular function	GO:0005488	2	binding	Capn2	Calpain-2 catalytic subunit	0.487	0.976	0.294	0.564	0.196	0.103	0.101	-0.552	-0.611	0.104	-0.366	-0.19	0.689	0.0116	0.0116	up-regulated
O08529	Molecular function	GO:0140096	3	catalytic activity, acting on a protein	Capn2	Calpain-2 catalytic subunit	0.487	0.976	0.294	0.564	0.196	0.103	0.101	-0.552	-0.611	0.104	-0.366	-0.19	0.689	0.0116	0.0116	up-regulated
O08529	Molecular function	GO:0004175	5	endopeptidase activity	Capn2	Calpain-2 catalytic subunit	0.487	0.976	0.294	0.564	0.196	0.103	0.101	-0.552	-0.611	0.104	-0.366	-0.19	0.689	0.0116	0.0116	up-regulated
O08529	Molecular function	GO:0004197	6	cysteine-type endopeptidase activity	Capn2	Calpain-2 catalytic subunit	0.487	0.976	0.294	0.564	0.196	0.103	0.101	-0.552	-0.611	0.104	-0.366	-0.19	0.689	0.0116	0.0116	up-regulated
O08529	Molecular function	GO:0043167	3	ion binding	Capn2	Calpain-2 catalytic subunit	0.487	0.976	0.294	0.564	0.196	0.103	0.101	-0.552	-0.611	0.104	-0.366	-0.19	0.689	0.0116	0.0116	up-regulated
O08529	Molecular function	GO:0046872	5	metal ion binding	Capn2	Calpain-2 catalytic subunit	0.487	0.976	0.294	0.564	0.196	0.103	0.101	-0.552	-0.611	0.104	-0.366	-0.19	0.689	0.0116	0.0116	up-regulated
O08529	Molecular function	GO:0003824	2	catalytic activity	Capn2	Calpain-2 catalytic subunit	0.487	0.976	0.294	0.564	0.196	0.103	0.101	-0.552	-0.611	0.104	-0.366	-0.19	0.689	0.0116	0.0116	up-regulated
O08976	Molecular function	GO:0003674	1	molecular_function	Pbsn	Probasin	-0.613	-0.731	-0.751	0.308	-1.157	-2.043	-0.001	0.695	0.107	0.617	0.159	1.422	-1.331	0.00277	0.00277	down-regulated
O08976	Molecular function	GO:0005488	2	binding	Pbsn	Probasin	-0.613	-0.731	-0.751	0.308	-1.157	-2.043	-0.001	0.695	0.107	0.617	0.159	1.422	-1.331	0.00277	0.00277	down-regulated
O35903	Molecular function	GO:0001664	5	G protein-coupled receptor binding	Ccl25	C-C motif chemokine 25	-1.563	-0.772	-0.285	-1.674	-1.387		1.631		-0.061	0.723	0.25	0.132	-1.671	0.00103	0.00103	down-regulated
O35903	Molecular function	GO:0005125	4	cytokine activity	Ccl25	C-C motif chemokine 25	-1.563	-0.772	-0.285	-1.674	-1.387		1.631		-0.061	0.723	0.25	0.132	-1.671	0.00103	0.00103	down-regulated
O35903	Molecular function	GO:0030546	2	signaling receptor activator activity	Ccl25	C-C motif chemokine 25	-1.563	-0.772	-0.285	-1.674	-1.387		1.631		-0.061	0.723	0.25	0.132	-1.671	0.00103	0.00103	down-regulated
O35903	Molecular function	GO:0048018	3	receptor ligand activity	Ccl25	C-C motif chemokine 25	-1.563	-0.772	-0.285	-1.674	-1.387		1.631		-0.061	0.723	0.25	0.132	-1.671	0.00103	0.00103	down-regulated
O35903	Molecular function	GO:0005126	5	cytokine receptor binding	Ccl25	C-C motif chemokine 25	-1.563	-0.772	-0.285	-1.674	-1.387		1.631		-0.061	0.723	0.25	0.132	-1.671	0.00103	0.00103	down-regulated
O35903	Molecular function	GO:0005515	3	protein binding	Ccl25	C-C motif chemokine 25	-1.563	-0.772	-0.285	-1.674	-1.387		1.631		-0.061	0.723	0.25	0.132	-1.671	0.00103	0.00103	down-regulated
O35903	Molecular function	GO:0042379	6	chemokine receptor binding	Ccl25	C-C motif chemokine 25	-1.563	-0.772	-0.285	-1.674	-1.387		1.631		-0.061	0.723	0.25	0.132	-1.671	0.00103	0.00103	down-regulated
O35903	Molecular function	GO:0003674	1	molecular_function	Ccl25	C-C motif chemokine 25	-1.563	-0.772	-0.285	-1.674	-1.387		1.631		-0.061	0.723	0.25	0.132	-1.671	0.00103	0.00103	down-regulated
O35903	Molecular function	GO:0005488	2	binding	Ccl25	C-C motif chemokine 25	-1.563	-0.772	-0.285	-1.674	-1.387		1.631		-0.061	0.723	0.25	0.132	-1.671	0.00103	0.00103	down-regulated
O35903	Molecular function	GO:0005102	4	signaling receptor binding	Ccl25	C-C motif chemokine 25	-1.563	-0.772	-0.285	-1.674	-1.387		1.631		-0.061	0.723	0.25	0.132	-1.671	0.00103	0.00103	down-regulated
O54908	Molecular function	GO:0030547	4	signaling receptor inhibitor activity	Dkk1	Dickkopf-related protein 1	-0.669	0.142	-0.094	-0.418	-0.726	-0.068	0.872	0.003	-0.14	0.213	0.433	0.598	-0.635	0.0255	0.0255	down-regulated
O54908	Molecular function	GO:0005488	2	binding	Dkk1	Dickkopf-related protein 1	-0.669	0.142	-0.094	-0.418	-0.726	-0.068	0.872	0.003	-0.14	0.213	0.433	0.598	-0.635	0.0255	0.0255	down-regulated
O54908	Molecular function	GO:0030545	3	signaling receptor regulator activity	Dkk1	Dickkopf-related protein 1	-0.669	0.142	-0.094	-0.418	-0.726	-0.068	0.872	0.003	-0.14	0.213	0.433	0.598	-0.635	0.0255	0.0255	down-regulated
O54908	Molecular function	GO:0005102	4	signaling receptor binding	Dkk1	Dickkopf-related protein 1	-0.669	0.142	-0.094	-0.418	-0.726	-0.068	0.872	0.003	-0.14	0.213	0.433	0.598	-0.635	0.0255	0.0255	down-regulated
O54908	Molecular function	GO:0070325	5	lipoprotein particle receptor binding	Dkk1	Dickkopf-related protein 1	-0.669	0.142	-0.094	-0.418	-0.726	-0.068	0.872	0.003	-0.14	0.213	0.433	0.598	-0.635	0.0255	0.0255	down-regulated
O54908	Molecular function	GO:0098772	2	molecular function regulator	Dkk1	Dickkopf-related protein 1	-0.669	0.142	-0.094	-0.418	-0.726	-0.068	0.872	0.003	-0.14	0.213	0.433	0.598	-0.635	0.0255	0.0255	down-regulated
O54908	Molecular function	GO:0003674	1	molecular_function	Dkk1	Dickkopf-related protein 1	-0.669	0.142	-0.094	-0.418	-0.726	-0.068	0.872	0.003	-0.14	0.213	0.433	0.598	-0.635	0.0255	0.0255	down-regulated
O54908	Molecular function	GO:0005515	3	protein binding	Dkk1	Dickkopf-related protein 1	-0.669	0.142	-0.094	-0.418	-0.726	-0.068	0.872	0.003	-0.14	0.213	0.433	0.598	-0.635	0.0255	0.0255	down-regulated
O54988	Molecular function	GO:0000166	4	nucleotide binding	Slk	STE20-like serine/threonine-protein kinase	-0.185	-0.295	1.459	0.938	0.474	0.926	0.566	-0.371	-0.539	-0.707	-0.031	-0.683	0.847	0.0266	0.0266	up-regulated
O54988	Molecular function	GO:0046983	4	protein dimerization activity	Slk	STE20-like serine/threonine-protein kinase	-0.185	-0.295	1.459	0.938	0.474	0.926	0.566	-0.371	-0.539	-0.707	-0.031	-0.683	0.847	0.0266	0.0266	up-regulated
O54988	Molecular function	GO:0043167	3	ion binding	Slk	STE20-like serine/threonine-protein kinase	-0.185	-0.295	1.459	0.938	0.474	0.926	0.566	-0.371	-0.539	-0.707	-0.031	-0.683	0.847	0.0266	0.0266	up-regulated
O54988	Molecular function	GO:0043168	4	anion binding	Slk	STE20-like serine/threonine-protein kinase	-0.185	-0.295	1.459	0.938	0.474	0.926	0.566	-0.371	-0.539	-0.707	-0.031	-0.683	0.847	0.0266	0.0266	up-regulated
O54988	Molecular function	GO:0004674	5	protein serine/threonine kinase activity	Slk	STE20-like serine/threonine-protein kinase	-0.185	-0.295	1.459	0.938	0.474	0.926	0.566	-0.371	-0.539	-0.707	-0.031	-0.683	0.847	0.0266	0.0266	up-regulated
O54988	Molecular function	GO:0003824	2	catalytic activity	Slk	STE20-like serine/threonine-protein kinase	-0.185	-0.295	1.459	0.938	0.474	0.926	0.566	-0.371	-0.539	-0.707	-0.031	-0.683	0.847	0.0266	0.0266	up-regulated
O54988	Molecular function	GO:0017076	5	purine nucleotide binding	Slk	STE20-like serine/threonine-protein kinase	-0.185	-0.295	1.459	0.938	0.474	0.926	0.566	-0.371	-0.539	-0.707	-0.031	-0.683	0.847	0.0266	0.0266	up-regulated
O54988	Molecular function	GO:0097367	3	carbohydrate derivative binding	Slk	STE20-like serine/threonine-protein kinase	-0.185	-0.295	1.459	0.938	0.474	0.926	0.566	-0.371	-0.539	-0.707	-0.031	-0.683	0.847	0.0266	0.0266	up-regulated
O54988	Molecular function	GO:0042802	4	identical protein binding	Slk	STE20-like serine/threonine-protein kinase	-0.185	-0.295	1.459	0.938	0.474	0.926	0.566	-0.371	-0.539	-0.707	-0.031	-0.683	0.847	0.0266	0.0266	up-regulated
O54988	Molecular function	GO:0032553	4	ribonucleotide binding	Slk	STE20-like serine/threonine-protein kinase	-0.185	-0.295	1.459	0.938	0.474	0.926	0.566	-0.371	-0.539	-0.707	-0.031	-0.683	0.847	0.0266	0.0266	up-regulated
O54988	Molecular function	GO:1901265	4	nucleoside phosphate binding	Slk	STE20-like serine/threonine-protein kinase	-0.185	-0.295	1.459	0.938	0.474	0.926	0.566	-0.371	-0.539	-0.707	-0.031	-0.683	0.847	0.0266	0.0266	up-regulated
O54988	Molecular function	GO:0005515	3	protein binding	Slk	STE20-like serine/threonine-protein kinase	-0.185	-0.295	1.459	0.938	0.474	0.926	0.566	-0.371	-0.539	-0.707	-0.031	-0.683	0.847	0.0266	0.0266	up-regulated
O54988	Molecular function	GO:0097159	3	organic cyclic compound binding	Slk	STE20-like serine/threonine-protein kinase	-0.185	-0.295	1.459	0.938	0.474	0.926	0.566	-0.371	-0.539	-0.707	-0.031	-0.683	0.847	0.0266	0.0266	up-regulated
O54988	Molecular function	GO:0032555	5	purine ribonucleotide binding	Slk	STE20-like serine/threonine-protein kinase	-0.185	-0.295	1.459	0.938	0.474	0.926	0.566	-0.371	-0.539	-0.707	-0.031	-0.683	0.847	0.0266	0.0266	up-regulated
O54988	Molecular function	GO:0004672	4	protein kinase activity	Slk	STE20-like serine/threonine-protein kinase	-0.185	-0.295	1.459	0.938	0.474	0.926	0.566	-0.371	-0.539	-0.707	-0.031	-0.683	0.847	0.0266	0.0266	up-regulated
O54988	Molecular function	GO:1901363	3	heterocyclic compound binding	Slk	STE20-like serine/threonine-protein kinase	-0.185	-0.295	1.459	0.938	0.474	0.926	0.566	-0.371	-0.539	-0.707	-0.031	-0.683	0.847	0.0266	0.0266	up-regulated
O54988	Molecular function	GO:0016301	5	kinase activity	Slk	STE20-like serine/threonine-protein kinase	-0.185	-0.295	1.459	0.938	0.474	0.926	0.566	-0.371	-0.539	-0.707	-0.031	-0.683	0.847	0.0266	0.0266	up-regulated
O54988	Molecular function	GO:0032559	6	adenyl ribonucleotide binding	Slk	STE20-like serine/threonine-protein kinase	-0.185	-0.295	1.459	0.938	0.474	0.926	0.566	-0.371	-0.539	-0.707	-0.031	-0.683	0.847	0.0266	0.0266	up-regulated
O54988	Molecular function	GO:0016772	4	transferase activity, transferring phosphorus-containing groups	Slk	STE20-like serine/threonine-protein kinase	-0.185	-0.295	1.459	0.938	0.474	0.926	0.566	-0.371	-0.539	-0.707	-0.031	-0.683	0.847	0.0266	0.0266	up-regulated
O54988	Molecular function	GO:0005488	2	binding	Slk	STE20-like serine/threonine-protein kinase	-0.185	-0.295	1.459	0.938	0.474	0.926	0.566	-0.371	-0.539	-0.707	-0.031	-0.683	0.847	0.0266	0.0266	up-regulated
O54988	Molecular function	GO:0016773	5	phosphotransferase activity, alcohol group as acceptor	Slk	STE20-like serine/threonine-protein kinase	-0.185	-0.295	1.459	0.938	0.474	0.926	0.566	-0.371	-0.539	-0.707	-0.031	-0.683	0.847	0.0266	0.0266	up-regulated
O54988	Molecular function	GO:0035639	5	purine ribonucleoside triphosphate binding	Slk	STE20-like serine/threonine-protein kinase	-0.185	-0.295	1.459	0.938	0.474	0.926	0.566	-0.371	-0.539	-0.707	-0.031	-0.683	0.847	0.0266	0.0266	up-regulated
O54988	Molecular function	GO:0016740	3	transferase activity	Slk	STE20-like serine/threonine-protein kinase	-0.185	-0.295	1.459	0.938	0.474	0.926	0.566	-0.371	-0.539	-0.707	-0.031	-0.683	0.847	0.0266	0.0266	up-regulated
O54988	Molecular function	GO:0140096	3	catalytic activity, acting on a protein	Slk	STE20-like serine/threonine-protein kinase	-0.185	-0.295	1.459	0.938	0.474	0.926	0.566	-0.371	-0.539	-0.707	-0.031	-0.683	0.847	0.0266	0.0266	up-regulated
O54988	Molecular function	GO:0003674	1	molecular_function	Slk	STE20-like serine/threonine-protein kinase	-0.185	-0.295	1.459	0.938	0.474	0.926	0.566	-0.371	-0.539	-0.707	-0.031	-0.683	0.847	0.0266	0.0266	up-regulated
O54988	Molecular function	GO:0030554	6	adenyl nucleotide binding	Slk	STE20-like serine/threonine-protein kinase	-0.185	-0.295	1.459	0.938	0.474	0.926	0.566	-0.371	-0.539	-0.707	-0.031	-0.683	0.847	0.0266	0.0266	up-regulated
O54988	Molecular function	GO:0036094	3	small molecule binding	Slk	STE20-like serine/threonine-protein kinase	-0.185	-0.295	1.459	0.938	0.474	0.926	0.566	-0.371	-0.539	-0.707	-0.031	-0.683	0.847	0.0266	0.0266	up-regulated
O70172	Molecular function	GO:1901363	3	heterocyclic compound binding	Pip4k2a	Phosphatidylinositol 5-phosphate 4-kinase type-2 alpha	0.91	-0.54	0.895	0.932	1.206	1.423	-0.123	-0.12	-0.762	-1.093	-0.718	-1.215	1.476	0.000641	0.000641	up-regulated
O70172	Molecular function	GO:0032559	6	adenyl ribonucleotide binding	Pip4k2a	Phosphatidylinositol 5-phosphate 4-kinase type-2 alpha	0.91	-0.54	0.895	0.932	1.206	1.423	-0.123	-0.12	-0.762	-1.093	-0.718	-1.215	1.476	0.000641	0.000641	up-regulated
O70172	Molecular function	GO:0005488	2	binding	Pip4k2a	Phosphatidylinositol 5-phosphate 4-kinase type-2 alpha	0.91	-0.54	0.895	0.932	1.206	1.423	-0.123	-0.12	-0.762	-1.093	-0.718	-1.215	1.476	0.000641	0.000641	up-regulated
O70172	Molecular function	GO:0000166	4	nucleotide binding	Pip4k2a	Phosphatidylinositol 5-phosphate 4-kinase type-2 alpha	0.91	-0.54	0.895	0.932	1.206	1.423	-0.123	-0.12	-0.762	-1.093	-0.718	-1.215	1.476	0.000641	0.000641	up-regulated
O70172	Molecular function	GO:0043167	3	ion binding	Pip4k2a	Phosphatidylinositol 5-phosphate 4-kinase type-2 alpha	0.91	-0.54	0.895	0.932	1.206	1.423	-0.123	-0.12	-0.762	-1.093	-0.718	-1.215	1.476	0.000641	0.000641	up-regulated
O70172	Molecular function	GO:0003824	2	catalytic activity	Pip4k2a	Phosphatidylinositol 5-phosphate 4-kinase type-2 alpha	0.91	-0.54	0.895	0.932	1.206	1.423	-0.123	-0.12	-0.762	-1.093	-0.718	-1.215	1.476	0.000641	0.000641	up-regulated
O70172	Molecular function	GO:0043168	4	anion binding	Pip4k2a	Phosphatidylinositol 5-phosphate 4-kinase type-2 alpha	0.91	-0.54	0.895	0.932	1.206	1.423	-0.123	-0.12	-0.762	-1.093	-0.718	-1.215	1.476	0.000641	0.000641	up-regulated
O70172	Molecular function	GO:0032553	4	ribonucleotide binding	Pip4k2a	Phosphatidylinositol 5-phosphate 4-kinase type-2 alpha	0.91	-0.54	0.895	0.932	1.206	1.423	-0.123	-0.12	-0.762	-1.093	-0.718	-1.215	1.476	0.000641	0.000641	up-regulated
O70172	Molecular function	GO:1901265	4	nucleoside phosphate binding	Pip4k2a	Phosphatidylinositol 5-phosphate 4-kinase type-2 alpha	0.91	-0.54	0.895	0.932	1.206	1.423	-0.123	-0.12	-0.762	-1.093	-0.718	-1.215	1.476	0.000641	0.000641	up-regulated
O70172	Molecular function	GO:0017076	5	purine nucleotide binding	Pip4k2a	Phosphatidylinositol 5-phosphate 4-kinase type-2 alpha	0.91	-0.54	0.895	0.932	1.206	1.423	-0.123	-0.12	-0.762	-1.093	-0.718	-1.215	1.476	0.000641	0.000641	up-regulated
O70172	Molecular function	GO:0097367	3	carbohydrate derivative binding	Pip4k2a	Phosphatidylinositol 5-phosphate 4-kinase type-2 alpha	0.91	-0.54	0.895	0.932	1.206	1.423	-0.123	-0.12	-0.762	-1.093	-0.718	-1.215	1.476	0.000641	0.000641	up-regulated
O70172	Molecular function	GO:0005515	3	protein binding	Pip4k2a	Phosphatidylinositol 5-phosphate 4-kinase type-2 alpha	0.91	-0.54	0.895	0.932	1.206	1.423	-0.123	-0.12	-0.762	-1.093	-0.718	-1.215	1.476	0.000641	0.000641	up-regulated
O70172	Molecular function	GO:0097159	3	organic cyclic compound binding	Pip4k2a	Phosphatidylinositol 5-phosphate 4-kinase type-2 alpha	0.91	-0.54	0.895	0.932	1.206	1.423	-0.123	-0.12	-0.762	-1.093	-0.718	-1.215	1.476	0.000641	0.000641	up-regulated
O70172	Molecular function	GO:0032555	5	purine ribonucleotide binding	Pip4k2a	Phosphatidylinositol 5-phosphate 4-kinase type-2 alpha	0.91	-0.54	0.895	0.932	1.206	1.423	-0.123	-0.12	-0.762	-1.093	-0.718	-1.215	1.476	0.000641	0.000641	up-regulated
O70172	Molecular function	GO:0016772	4	transferase activity, transferring phosphorus-containing groups	Pip4k2a	Phosphatidylinositol 5-phosphate 4-kinase type-2 alpha	0.91	-0.54	0.895	0.932	1.206	1.423	-0.123	-0.12	-0.762	-1.093	-0.718	-1.215	1.476	0.000641	0.000641	up-regulated
O70172	Molecular function	GO:0016301	5	kinase activity	Pip4k2a	Phosphatidylinositol 5-phosphate 4-kinase type-2 alpha	0.91	-0.54	0.895	0.932	1.206	1.423	-0.123	-0.12	-0.762	-1.093	-0.718	-1.215	1.476	0.000641	0.000641	up-regulated
O70172	Molecular function	GO:0003674	1	molecular_function	Pip4k2a	Phosphatidylinositol 5-phosphate 4-kinase type-2 alpha	0.91	-0.54	0.895	0.932	1.206	1.423	-0.123	-0.12	-0.762	-1.093	-0.718	-1.215	1.476	0.000641	0.000641	up-regulated
O70172	Molecular function	GO:0030554	6	adenyl nucleotide binding	Pip4k2a	Phosphatidylinositol 5-phosphate 4-kinase type-2 alpha	0.91	-0.54	0.895	0.932	1.206	1.423	-0.123	-0.12	-0.762	-1.093	-0.718	-1.215	1.476	0.000641	0.000641	up-regulated
O70172	Molecular function	GO:0016740	3	transferase activity	Pip4k2a	Phosphatidylinositol 5-phosphate 4-kinase type-2 alpha	0.91	-0.54	0.895	0.932	1.206	1.423	-0.123	-0.12	-0.762	-1.093	-0.718	-1.215	1.476	0.000641	0.000641	up-regulated
O70172	Molecular function	GO:0035639	5	purine ribonucleoside triphosphate binding	Pip4k2a	Phosphatidylinositol 5-phosphate 4-kinase type-2 alpha	0.91	-0.54	0.895	0.932	1.206	1.423	-0.123	-0.12	-0.762	-1.093	-0.718	-1.215	1.476	0.000641	0.000641	up-regulated
O70172	Molecular function	GO:0016773	5	phosphotransferase activity, alcohol group as acceptor	Pip4k2a	Phosphatidylinositol 5-phosphate 4-kinase type-2 alpha	0.91	-0.54	0.895	0.932	1.206	1.423	-0.123	-0.12	-0.762	-1.093	-0.718	-1.215	1.476	0.000641	0.000641	up-regulated
O70172	Molecular function	GO:0036094	3	small molecule binding	Pip4k2a	Phosphatidylinositol 5-phosphate 4-kinase type-2 alpha	0.91	-0.54	0.895	0.932	1.206	1.423	-0.123	-0.12	-0.762	-1.093	-0.718	-1.215	1.476	0.000641	0.000641	up-regulated
O70172	Molecular function	GO:0046983	4	protein dimerization activity	Pip4k2a	Phosphatidylinositol 5-phosphate 4-kinase type-2 alpha	0.91	-0.54	0.895	0.932	1.206	1.423	-0.123	-0.12	-0.762	-1.093	-0.718	-1.215	1.476	0.000641	0.000641	up-regulated
O70172	Molecular function	GO:0016307	6	phosphatidylinositol phosphate kinase activity	Pip4k2a	Phosphatidylinositol 5-phosphate 4-kinase type-2 alpha	0.91	-0.54	0.895	0.932	1.206	1.423	-0.123	-0.12	-0.762	-1.093	-0.718	-1.215	1.476	0.000641	0.000641	up-regulated
O70172	Molecular function	GO:0042802	4	identical protein binding	Pip4k2a	Phosphatidylinositol 5-phosphate 4-kinase type-2 alpha	0.91	-0.54	0.895	0.932	1.206	1.423	-0.123	-0.12	-0.762	-1.093	-0.718	-1.215	1.476	0.000641	0.000641	up-regulated
O70293	Molecular function	GO:0000166	4	nucleotide binding	Grk6	G protein-coupled receptor kinase 6	0.567	0.12	0.834	0.903	0.946	1.281	0.626	-0.081	-1.196	-0.319	-0.498	-0.565	1.114	0.00267	0.00267	up-regulated
O70293	Molecular function	GO:0097159	3	organic cyclic compound binding	Grk6	G protein-coupled receptor kinase 6	0.567	0.12	0.834	0.903	0.946	1.281	0.626	-0.081	-1.196	-0.319	-0.498	-0.565	1.114	0.00267	0.00267	up-regulated
O70293	Molecular function	GO:0032555	5	purine ribonucleotide binding	Grk6	G protein-coupled receptor kinase 6	0.567	0.12	0.834	0.903	0.946	1.281	0.626	-0.081	-1.196	-0.319	-0.498	-0.565	1.114	0.00267	0.00267	up-regulated
O70293	Molecular function	GO:0016772	4	transferase activity, transferring phosphorus-containing groups	Grk6	G protein-coupled receptor kinase 6	0.567	0.12	0.834	0.903	0.946	1.281	0.626	-0.081	-1.196	-0.319	-0.498	-0.565	1.114	0.00267	0.00267	up-regulated
O70293	Molecular function	GO:0032559	6	adenyl ribonucleotide binding	Grk6	G protein-coupled receptor kinase 6	0.567	0.12	0.834	0.903	0.946	1.281	0.626	-0.081	-1.196	-0.319	-0.498	-0.565	1.114	0.00267	0.00267	up-regulated
O70293	Molecular function	GO:1901363	3	heterocyclic compound binding	Grk6	G protein-coupled receptor kinase 6	0.567	0.12	0.834	0.903	0.946	1.281	0.626	-0.081	-1.196	-0.319	-0.498	-0.565	1.114	0.00267	0.00267	up-regulated
O70293	Molecular function	GO:0043167	3	ion binding	Grk6	G protein-coupled receptor kinase 6	0.567	0.12	0.834	0.903	0.946	1.281	0.626	-0.081	-1.196	-0.319	-0.498	-0.565	1.114	0.00267	0.00267	up-regulated
O70293	Molecular function	GO:0016301	5	kinase activity	Grk6	G protein-coupled receptor kinase 6	0.567	0.12	0.834	0.903	0.946	1.281	0.626	-0.081	-1.196	-0.319	-0.498	-0.565	1.114	0.00267	0.00267	up-regulated
O70293	Molecular function	GO:0004672	4	protein kinase activity	Grk6	G protein-coupled receptor kinase 6	0.567	0.12	0.834	0.903	0.946	1.281	0.626	-0.081	-1.196	-0.319	-0.498	-0.565	1.114	0.00267	0.00267	up-regulated
O70293	Molecular function	GO:0030554	6	adenyl nucleotide binding	Grk6	G protein-coupled receptor kinase 6	0.567	0.12	0.834	0.903	0.946	1.281	0.626	-0.081	-1.196	-0.319	-0.498	-0.565	1.114	0.00267	0.00267	up-regulated
O70293	Molecular function	GO:0003674	1	molecular_function	Grk6	G protein-coupled receptor kinase 6	0.567	0.12	0.834	0.903	0.946	1.281	0.626	-0.081	-1.196	-0.319	-0.498	-0.565	1.114	0.00267	0.00267	up-regulated
O70293	Molecular function	GO:0140096	3	catalytic activity, acting on a protein	Grk6	G protein-coupled receptor kinase 6	0.567	0.12	0.834	0.903	0.946	1.281	0.626	-0.081	-1.196	-0.319	-0.498	-0.565	1.114	0.00267	0.00267	up-regulated
O70293	Molecular function	GO:0016740	3	transferase activity	Grk6	G protein-coupled receptor kinase 6	0.567	0.12	0.834	0.903	0.946	1.281	0.626	-0.081	-1.196	-0.319	-0.498	-0.565	1.114	0.00267	0.00267	up-regulated
O70293	Molecular function	GO:0003824	2	catalytic activity	Grk6	G protein-coupled receptor kinase 6	0.567	0.12	0.834	0.903	0.946	1.281	0.626	-0.081	-1.196	-0.319	-0.498	-0.565	1.114	0.00267	0.00267	up-regulated
O70293	Molecular function	GO:0004674	5	protein serine/threonine kinase activity	Grk6	G protein-coupled receptor kinase 6	0.567	0.12	0.834	0.903	0.946	1.281	0.626	-0.081	-1.196	-0.319	-0.498	-0.565	1.114	0.00267	0.00267	up-regulated
O70293	Molecular function	GO:0005488	2	binding	Grk6	G protein-coupled receptor kinase 6	0.567	0.12	0.834	0.903	0.946	1.281	0.626	-0.081	-1.196	-0.319	-0.498	-0.565	1.114	0.00267	0.00267	up-regulated
O70293	Molecular function	GO:0043168	4	anion binding	Grk6	G protein-coupled receptor kinase 6	0.567	0.12	0.834	0.903	0.946	1.281	0.626	-0.081	-1.196	-0.319	-0.498	-0.565	1.114	0.00267	0.00267	up-regulated
O70293	Molecular function	GO:0035639	5	purine ribonucleoside triphosphate binding	Grk6	G protein-coupled receptor kinase 6	0.567	0.12	0.834	0.903	0.946	1.281	0.626	-0.081	-1.196	-0.319	-0.498	-0.565	1.114	0.00267	0.00267	up-regulated
O70293	Molecular function	GO:0016773	5	phosphotransferase activity, alcohol group as acceptor	Grk6	G protein-coupled receptor kinase 6	0.567	0.12	0.834	0.903	0.946	1.281	0.626	-0.081	-1.196	-0.319	-0.498	-0.565	1.114	0.00267	0.00267	up-regulated
O70293	Molecular function	GO:1901265	4	nucleoside phosphate binding	Grk6	G protein-coupled receptor kinase 6	0.567	0.12	0.834	0.903	0.946	1.281	0.626	-0.081	-1.196	-0.319	-0.498	-0.565	1.114	0.00267	0.00267	up-regulated
O70293	Molecular function	GO:0036094	3	small molecule binding	Grk6	G protein-coupled receptor kinase 6	0.567	0.12	0.834	0.903	0.946	1.281	0.626	-0.081	-1.196	-0.319	-0.498	-0.565	1.114	0.00267	0.00267	up-regulated
O70293	Molecular function	GO:0032553	4	ribonucleotide binding	Grk6	G protein-coupled receptor kinase 6	0.567	0.12	0.834	0.903	0.946	1.281	0.626	-0.081	-1.196	-0.319	-0.498	-0.565	1.114	0.00267	0.00267	up-regulated
O70293	Molecular function	GO:0017076	5	purine nucleotide binding	Grk6	G protein-coupled receptor kinase 6	0.567	0.12	0.834	0.903	0.946	1.281	0.626	-0.081	-1.196	-0.319	-0.498	-0.565	1.114	0.00267	0.00267	up-regulated
O70293	Molecular function	GO:0097367	3	carbohydrate derivative binding	Grk6	G protein-coupled receptor kinase 6	0.567	0.12	0.834	0.903	0.946	1.281	0.626	-0.081	-1.196	-0.319	-0.498	-0.565	1.114	0.00267	0.00267	up-regulated
O70318	Molecular function	GO:0005488	2	binding	Epb41l2	Band 4.1-like protein 2	-0.117	1.195	0.206	1.007	0.414	-0.137	-0.623	0.031	-0.133	-0.24	0.131	-0.419	0.637	0.0407	0.0407	up-regulated
O70318	Molecular function	GO:0003674	1	molecular_function	Epb41l2	Band 4.1-like protein 2	-0.117	1.195	0.206	1.007	0.414	-0.137	-0.623	0.031	-0.133	-0.24	0.131	-0.419	0.637	0.0407	0.0407	up-regulated
O70318	Molecular function	GO:0005515	3	protein binding	Epb41l2	Band 4.1-like protein 2	-0.117	1.195	0.206	1.007	0.414	-0.137	-0.623	0.031	-0.133	-0.24	0.131	-0.419	0.637	0.0407	0.0407	up-regulated
O70318	Molecular function	GO:0019904	4	protein domain specific binding	Epb41l2	Band 4.1-like protein 2	-0.117	1.195	0.206	1.007	0.414	-0.137	-0.623	0.031	-0.133	-0.24	0.131	-0.419	0.637	0.0407	0.0407	up-regulated
O70318	Molecular function	GO:0044877	3	protein-containing complex binding	Epb41l2	Band 4.1-like protein 2	-0.117	1.195	0.206	1.007	0.414	-0.137	-0.623	0.031	-0.133	-0.24	0.131	-0.419	0.637	0.0407	0.0407	up-regulated
O70318	Molecular function	GO:0008092	4	cytoskeletal protein binding	Epb41l2	Band 4.1-like protein 2	-0.117	1.195	0.206	1.007	0.414	-0.137	-0.623	0.031	-0.133	-0.24	0.131	-0.419	0.637	0.0407	0.0407	up-regulated
O88456	Molecular function	GO:0016787	3	hydrolase activity	Capns1	Calpain small subunit 1	0.279	1.172	0.201	0.423	0.152	-0.032	0.325	-0.489	-0.504	-0.044	-0.372	-0.218	0.583	0.0396	0.0396	up-regulated
O88456	Molecular function	GO:0043167	3	ion binding	Capns1	Calpain small subunit 1	0.279	1.172	0.201	0.423	0.152	-0.032	0.325	-0.489	-0.504	-0.044	-0.372	-0.218	0.583	0.0396	0.0396	up-regulated
O88456	Molecular function	GO:0046872	5	metal ion binding	Capns1	Calpain small subunit 1	0.279	1.172	0.201	0.423	0.152	-0.032	0.325	-0.489	-0.504	-0.044	-0.372	-0.218	0.583	0.0396	0.0396	up-regulated
O88456	Molecular function	GO:0008233	4	peptidase activity	Capns1	Calpain small subunit 1	0.279	1.172	0.201	0.423	0.152	-0.032	0.325	-0.489	-0.504	-0.044	-0.372	-0.218	0.583	0.0396	0.0396	up-regulated
O88456	Molecular function	GO:0004197	6	cysteine-type endopeptidase activity	Capns1	Calpain small subunit 1	0.279	1.172	0.201	0.423	0.152	-0.032	0.325	-0.489	-0.504	-0.044	-0.372	-0.218	0.583	0.0396	0.0396	up-regulated
O88456	Molecular function	GO:0003824	2	catalytic activity	Capns1	Calpain small subunit 1	0.279	1.172	0.201	0.423	0.152	-0.032	0.325	-0.489	-0.504	-0.044	-0.372	-0.218	0.583	0.0396	0.0396	up-regulated
O88456	Molecular function	GO:0140096	3	catalytic activity, acting on a protein	Capns1	Calpain small subunit 1	0.279	1.172	0.201	0.423	0.152	-0.032	0.325	-0.489	-0.504	-0.044	-0.372	-0.218	0.583	0.0396	0.0396	up-regulated
O88456	Molecular function	GO:0004175	5	endopeptidase activity	Capns1	Calpain small subunit 1	0.279	1.172	0.201	0.423	0.152	-0.032	0.325	-0.489	-0.504	-0.044	-0.372	-0.218	0.583	0.0396	0.0396	up-regulated
O88456	Molecular function	GO:0003674	1	molecular_function	Capns1	Calpain small subunit 1	0.279	1.172	0.201	0.423	0.152	-0.032	0.325	-0.489	-0.504	-0.044	-0.372	-0.218	0.583	0.0396	0.0396	up-regulated
O88456	Molecular function	GO:0043169	4	cation binding	Capns1	Calpain small subunit 1	0.279	1.172	0.201	0.423	0.152	-0.032	0.325	-0.489	-0.504	-0.044	-0.372	-0.218	0.583	0.0396	0.0396	up-regulated
O88456	Molecular function	GO:0008234	5	cysteine-type peptidase activity	Capns1	Calpain small subunit 1	0.279	1.172	0.201	0.423	0.152	-0.032	0.325	-0.489	-0.504	-0.044	-0.372	-0.218	0.583	0.0396	0.0396	up-regulated
O88456	Molecular function	GO:0005488	2	binding	Capns1	Calpain small subunit 1	0.279	1.172	0.201	0.423	0.152	-0.032	0.325	-0.489	-0.504	-0.044	-0.372	-0.218	0.583	0.0396	0.0396	up-regulated
O89053	Molecular function	GO:0005488	2	binding	Coro1a	Coronin-1A	0.735	0.136	0.104	0.709	0.772	0.906	0.275	-0.186	-0.944	-0.521	0.17	0.11	0.743	0.0159	0.0159	up-regulated
O89053	Molecular function	GO:0017022	5	myosin binding	Coro1a	Coronin-1A	0.735	0.136	0.104	0.709	0.772	0.906	0.275	-0.186	-0.944	-0.521	0.17	0.11	0.743	0.0159	0.0159	up-regulated
O89053	Molecular function	GO:0003779	5	actin binding	Coro1a	Coronin-1A	0.735	0.136	0.104	0.709	0.772	0.906	0.275	-0.186	-0.944	-0.521	0.17	0.11	0.743	0.0159	0.0159	up-regulated
O89053	Molecular function	GO:0044877	3	protein-containing complex binding	Coro1a	Coronin-1A	0.735	0.136	0.104	0.709	0.772	0.906	0.275	-0.186	-0.944	-0.521	0.17	0.11	0.743	0.0159	0.0159	up-regulated
O89053	Molecular function	GO:0005515	3	protein binding	Coro1a	Coronin-1A	0.735	0.136	0.104	0.709	0.772	0.906	0.275	-0.186	-0.944	-0.521	0.17	0.11	0.743	0.0159	0.0159	up-regulated
O89053	Molecular function	GO:0008092	4	cytoskeletal protein binding	Coro1a	Coronin-1A	0.735	0.136	0.104	0.709	0.772	0.906	0.275	-0.186	-0.944	-0.521	0.17	0.11	0.743	0.0159	0.0159	up-regulated
O89053	Molecular function	GO:0003674	1	molecular_function	Coro1a	Coronin-1A	0.735	0.136	0.104	0.709	0.772	0.906	0.275	-0.186	-0.944	-0.521	0.17	0.11	0.743	0.0159	0.0159	up-regulated
O89053	Molecular function	GO:0046983	4	protein dimerization activity	Coro1a	Coronin-1A	0.735	0.136	0.104	0.709	0.772	0.906	0.275	-0.186	-0.944	-0.521	0.17	0.11	0.743	0.0159	0.0159	up-regulated
O89053	Molecular function	GO:0042802	4	identical protein binding	Coro1a	Coronin-1A	0.735	0.136	0.104	0.709	0.772	0.906	0.275	-0.186	-0.944	-0.521	0.17	0.11	0.743	0.0159	0.0159	up-regulated
P00329	Molecular function	GO:0003824	2	catalytic activity	Adh1	Alcohol dehydrogenase 1	0.493	0.579	1.118	0.818	0.484	-0.13	0.764	-0.088	-0.257	-0.954	-1.709	-0.826	1.072	0.0119	0.0119	up-regulated
P00329	Molecular function	GO:0043168	4	anion binding	Adh1	Alcohol dehydrogenase 1	0.493	0.579	1.118	0.818	0.484	-0.13	0.764	-0.088	-0.257	-0.954	-1.709	-0.826	1.072	0.0119	0.0119	up-regulated
P00329	Molecular function	GO:0043169	4	cation binding	Adh1	Alcohol dehydrogenase 1	0.493	0.579	1.118	0.818	0.484	-0.13	0.764	-0.088	-0.257	-0.954	-1.709	-0.826	1.072	0.0119	0.0119	up-regulated
P00329	Molecular function	GO:1901265	4	nucleoside phosphate binding	Adh1	Alcohol dehydrogenase 1	0.493	0.579	1.118	0.818	0.484	-0.13	0.764	-0.088	-0.257	-0.954	-1.709	-0.826	1.072	0.0119	0.0119	up-regulated
P00329	Molecular function	GO:0018455	6	alcohol dehydrogenase [NAD(P)+] activity	Adh1	Alcohol dehydrogenase 1	0.493	0.579	1.118	0.818	0.484	-0.13	0.764	-0.088	-0.257	-0.954	-1.709	-0.826	1.072	0.0119	0.0119	up-regulated
P00329	Molecular function	GO:0046914	6	transition metal ion binding	Adh1	Alcohol dehydrogenase 1	0.493	0.579	1.118	0.818	0.484	-0.13	0.764	-0.088	-0.257	-0.954	-1.709	-0.826	1.072	0.0119	0.0119	up-regulated
P00329	Molecular function	GO:0000166	4	nucleotide binding	Adh1	Alcohol dehydrogenase 1	0.493	0.579	1.118	0.818	0.484	-0.13	0.764	-0.088	-0.257	-0.954	-1.709	-0.826	1.072	0.0119	0.0119	up-regulated
P00329	Molecular function	GO:0016491	3	oxidoreductase activity	Adh1	Alcohol dehydrogenase 1	0.493	0.579	1.118	0.818	0.484	-0.13	0.764	-0.088	-0.257	-0.954	-1.709	-0.826	1.072	0.0119	0.0119	up-regulated
P00329	Molecular function	GO:0043167	3	ion binding	Adh1	Alcohol dehydrogenase 1	0.493	0.579	1.118	0.818	0.484	-0.13	0.764	-0.088	-0.257	-0.954	-1.709	-0.826	1.072	0.0119	0.0119	up-regulated
P00329	Molecular function	GO:0046872	5	metal ion binding	Adh1	Alcohol dehydrogenase 1	0.493	0.579	1.118	0.818	0.484	-0.13	0.764	-0.088	-0.257	-0.954	-1.709	-0.826	1.072	0.0119	0.0119	up-regulated
P00329	Molecular function	GO:0003674	1	molecular_function	Adh1	Alcohol dehydrogenase 1	0.493	0.579	1.118	0.818	0.484	-0.13	0.764	-0.088	-0.257	-0.954	-1.709	-0.826	1.072	0.0119	0.0119	up-regulated
P00329	Molecular function	GO:0016614	4	oxidoreductase activity, acting on CH-OH group of donors	Adh1	Alcohol dehydrogenase 1	0.493	0.579	1.118	0.818	0.484	-0.13	0.764	-0.088	-0.257	-0.954	-1.709	-0.826	1.072	0.0119	0.0119	up-regulated
P00329	Molecular function	GO:0005488	2	binding	Adh1	Alcohol dehydrogenase 1	0.493	0.579	1.118	0.818	0.484	-0.13	0.764	-0.088	-0.257	-0.954	-1.709	-0.826	1.072	0.0119	0.0119	up-regulated
P00329	Molecular function	GO:0036094	3	small molecule binding	Adh1	Alcohol dehydrogenase 1	0.493	0.579	1.118	0.818	0.484	-0.13	0.764	-0.088	-0.257	-0.954	-1.709	-0.826	1.072	0.0119	0.0119	up-regulated
P00329	Molecular function	GO:0016616	5	oxidoreductase activity, acting on the CH-OH group of donors, NAD or NADP as acceptor	Adh1	Alcohol dehydrogenase 1	0.493	0.579	1.118	0.818	0.484	-0.13	0.764	-0.088	-0.257	-0.954	-1.709	-0.826	1.072	0.0119	0.0119	up-regulated
P00329	Molecular function	GO:0043178	4	alcohol binding	Adh1	Alcohol dehydrogenase 1	0.493	0.579	1.118	0.818	0.484	-0.13	0.764	-0.088	-0.257	-0.954	-1.709	-0.826	1.072	0.0119	0.0119	up-regulated
P00329	Molecular function	GO:0097159	3	organic cyclic compound binding	Adh1	Alcohol dehydrogenase 1	0.493	0.579	1.118	0.818	0.484	-0.13	0.764	-0.088	-0.257	-0.954	-1.709	-0.826	1.072	0.0119	0.0119	up-regulated
P00329	Molecular function	GO:0005515	3	protein binding	Adh1	Alcohol dehydrogenase 1	0.493	0.579	1.118	0.818	0.484	-0.13	0.764	-0.088	-0.257	-0.954	-1.709	-0.826	1.072	0.0119	0.0119	up-regulated
P00329	Molecular function	GO:0004022	7	alcohol dehydrogenase (NAD+) activity	Adh1	Alcohol dehydrogenase 1	0.493	0.579	1.118	0.818	0.484	-0.13	0.764	-0.088	-0.257	-0.954	-1.709	-0.826	1.072	0.0119	0.0119	up-regulated
P00329	Molecular function	GO:1901363	3	heterocyclic compound binding	Adh1	Alcohol dehydrogenase 1	0.493	0.579	1.118	0.818	0.484	-0.13	0.764	-0.088	-0.257	-0.954	-1.709	-0.826	1.072	0.0119	0.0119	up-regulated
P01027	Molecular function	GO:0005488	2	binding	C3	Complement C3	-0.541	-0.347	-0.665	-0.526	-1.183	-0.867	1.242	0.59	0.685	0.821	0.153	-0.191	-1.238	0.000431	0.000431	down-regulated
P01027	Molecular function	GO:0005102	4	signaling receptor binding	C3	Complement C3	-0.541	-0.347	-0.665	-0.526	-1.183	-0.867	1.242	0.59	0.685	0.821	0.153	-0.191	-1.238	0.000431	0.000431	down-regulated
P01027	Molecular function	GO:0004857	2	enzyme inhibitor activity	C3	Complement C3	-0.541	-0.347	-0.665	-0.526	-1.183	-0.867	1.242	0.59	0.685	0.821	0.153	-0.191	-1.238	0.000431	0.000431	down-regulated
P01027	Molecular function	GO:0061134	4	peptidase regulator activity	C3	Complement C3	-0.541	-0.347	-0.665	-0.526	-1.183	-0.867	1.242	0.59	0.685	0.821	0.153	-0.191	-1.238	0.000431	0.000431	down-regulated
P01027	Molecular function	GO:0005515	3	protein binding	C3	Complement C3	-0.541	-0.347	-0.665	-0.526	-1.183	-0.867	1.242	0.59	0.685	0.821	0.153	-0.191	-1.238	0.000431	0.000431	down-regulated
P01027	Molecular function	GO:0061135	5	endopeptidase regulator activity	C3	Complement C3	-0.541	-0.347	-0.665	-0.526	-1.183	-0.867	1.242	0.59	0.685	0.821	0.153	-0.191	-1.238	0.000431	0.000431	down-regulated
P01027	Molecular function	GO:0031714	6	C5a anaphylatoxin chemotactic receptor binding	C3	Complement C3	-0.541	-0.347	-0.665	-0.526	-1.183	-0.867	1.242	0.59	0.685	0.821	0.153	-0.191	-1.238	0.000431	0.000431	down-regulated
P01027	Molecular function	GO:0003674	1	molecular_function	C3	Complement C3	-0.541	-0.347	-0.665	-0.526	-1.183	-0.867	1.242	0.59	0.685	0.821	0.153	-0.191	-1.238	0.000431	0.000431	down-regulated
P01027	Molecular function	GO:0030414	3	peptidase inhibitor activity	C3	Complement C3	-0.541	-0.347	-0.665	-0.526	-1.183	-0.867	1.242	0.59	0.685	0.821	0.153	-0.191	-1.238	0.000431	0.000431	down-regulated
P01027	Molecular function	GO:0030234	3	enzyme regulator activity	C3	Complement C3	-0.541	-0.347	-0.665	-0.526	-1.183	-0.867	1.242	0.59	0.685	0.821	0.153	-0.191	-1.238	0.000431	0.000431	down-regulated
P01027	Molecular function	GO:0001664	5	G protein-coupled receptor binding	C3	Complement C3	-0.541	-0.347	-0.665	-0.526	-1.183	-0.867	1.242	0.59	0.685	0.821	0.153	-0.191	-1.238	0.000431	0.000431	down-regulated
P01027	Molecular function	GO:0098772	2	molecular function regulator	C3	Complement C3	-0.541	-0.347	-0.665	-0.526	-1.183	-0.867	1.242	0.59	0.685	0.821	0.153	-0.191	-1.238	0.000431	0.000431	down-regulated
P01029	Molecular function	GO:0061135	5	endopeptidase regulator activity	C4b	Complement C4-B	-0.218	-0.164	-0.527	-0.606	-1.152	-0.489	-0.457	-0.026	0.499	1.307	0.282	-0.297	-0.744	0.0307	0.0307	down-regulated
P01029	Molecular function	GO:0030234	3	enzyme regulator activity	C4b	Complement C4-B	-0.218	-0.164	-0.527	-0.606	-1.152	-0.489	-0.457	-0.026	0.499	1.307	0.282	-0.297	-0.744	0.0307	0.0307	down-regulated
P01029	Molecular function	GO:0061134	4	peptidase regulator activity	C4b	Complement C4-B	-0.218	-0.164	-0.527	-0.606	-1.152	-0.489	-0.457	-0.026	0.499	1.307	0.282	-0.297	-0.744	0.0307	0.0307	down-regulated
P01029	Molecular function	GO:0003674	1	molecular_function	C4b	Complement C4-B	-0.218	-0.164	-0.527	-0.606	-1.152	-0.489	-0.457	-0.026	0.499	1.307	0.282	-0.297	-0.744	0.0307	0.0307	down-regulated
P01029	Molecular function	GO:0004857	2	enzyme inhibitor activity	C4b	Complement C4-B	-0.218	-0.164	-0.527	-0.606	-1.152	-0.489	-0.457	-0.026	0.499	1.307	0.282	-0.297	-0.744	0.0307	0.0307	down-regulated
P01029	Molecular function	GO:0030414	3	peptidase inhibitor activity	C4b	Complement C4-B	-0.218	-0.164	-0.527	-0.606	-1.152	-0.489	-0.457	-0.026	0.499	1.307	0.282	-0.297	-0.744	0.0307	0.0307	down-regulated
P01029	Molecular function	GO:0098772	2	molecular function regulator	C4b	Complement C4-B	-0.218	-0.164	-0.527	-0.606	-1.152	-0.489	-0.457	-0.026	0.499	1.307	0.282	-0.297	-0.744	0.0307	0.0307	down-regulated
P01630	Molecular function	GO:0005488	2	binding	P01630	Ig kappa chain V-II region 7S34.1	-0.573	-0.082	-0.842	-1.303	0.857	-0.187	1.745	0.455	1.297	-0.673	-0.381	3.377	-1.325	0.045	0.045	down-regulated
P01630	Molecular function	GO:0003674	1	molecular_function	P01630	Ig kappa chain V-II region 7S34.1	-0.573	-0.082	-0.842	-1.303	0.857	-0.187	1.745	0.455	1.297	-0.673	-0.381	3.377	-1.325	0.045	0.045	down-regulated
P01747	Molecular function	GO:0003674	1	molecular_function	P01747	Ig heavy chain V region 36-65	-1.127	-0.462	-0.69	0.176	-0.16	-0.553	0.609	0.117	2.514	0.084	0.343	0.222	-1.118	0.014	0.014	down-regulated
P01747	Molecular function	GO:0005488	2	binding	P01747	Ig heavy chain V region 36-65	-1.127	-0.462	-0.69	0.176	-0.16	-0.553	0.609	0.117	2.514	0.084	0.343	0.222	-1.118	0.014	0.014	down-regulated
P01749	Molecular function	GO:0003674	1	molecular_function	Ighv1-61	Ig heavy chain V region 3	-0.251	-0.609	-1.163	-0.9	-0.889	0.253	0.353	1.153	0.631	3.285	0.244	0.155	-1.563	0.00569	0.00569	down-regulated
P01749	Molecular function	GO:0005488	2	binding	Ighv1-61	Ig heavy chain V region 3	-0.251	-0.609	-1.163	-0.9	-0.889	0.253	0.353	1.153	0.631	3.285	0.244	0.155	-1.563	0.00569	0.00569	down-regulated
P01750	Molecular function	GO:0003674	1	molecular_function	P01750	Ig heavy chain V region 102	-2.409	-0.993	-2.016	-1.379	0.794	0.053	1.137	1.389	2.074	-0.632	-0.296	0.218	-1.64	0.0136	0.0136	down-regulated
P01750	Molecular function	GO:0005488	2	binding	P01750	Ig heavy chain V region 102	-2.409	-0.993	-2.016	-1.379	0.794	0.053	1.137	1.389	2.074	-0.632	-0.296	0.218	-1.64	0.0136	0.0136	down-regulated
P01754	Molecular function	GO:0005488	2	binding	Ighv1-62-3	Ig heavy chain V region 1-62-3	-0.856	-0.149	-2.118	0.471	0.144	-0.654	0.62	0.73	0.783	1.351	0.291	0.056	-1.166	0.0105	0.0105	down-regulated
P01754	Molecular function	GO:0003674	1	molecular_function	Ighv1-62-3	Ig heavy chain V region 1-62-3	-0.856	-0.149	-2.118	0.471	0.144	-0.654	0.62	0.73	0.783	1.351	0.291	0.056	-1.166	0.0105	0.0105	down-regulated
P01758	Molecular function	GO:0005488	2	binding	Igh-VJ558	Ig heavy chain V region 108A	-0.574	-0.745	-0.288	-1.23	-1.263	-0.627	2.508	0.775	-0.55	-0.938	-0.006	0.009	-1.088	0.0386	0.0386	down-regulated
P01758	Molecular function	GO:0003674	1	molecular_function	Igh-VJ558	Ig heavy chain V region 108A	-0.574	-0.745	-0.288	-1.23	-1.263	-0.627	2.508	0.775	-0.55	-0.938	-0.006	0.009	-1.088	0.0386	0.0386	down-regulated
P01787	Molecular function	GO:0003674	1	molecular_function	P01787	Ig heavy chain V regions TEPC 15/S107/HPCM1/HPCM2/HPCM3	-2.133	-0.579	-2.95	-0.349	0.668	-0.712	0.661	1.205	0.839	-1.491	0.028	0.438	-1.289	0.0441	0.0441	down-regulated
P01787	Molecular function	GO:0005488	2	binding	P01787	Ig heavy chain V regions TEPC 15/S107/HPCM1/HPCM2/HPCM3	-2.133	-0.579	-2.95	-0.349	0.668	-0.712	0.661	1.205	0.839	-1.491	0.028	0.438	-1.289	0.0441	0.0441	down-regulated
P01843	Molecular function	GO:0005488	2	binding	P01843	Ig lambda-1 chain C region	-1.256	-1.15	-0.717	-0.899	-0.548	0.508	0.147	0.816	2.478	-0.679	0.824	-0.375	-1.212	0.0242	0.0242	down-regulated
P01843	Molecular function	GO:0003674	1	molecular_function	P01843	Ig lambda-1 chain C region	-1.256	-1.15	-0.717	-0.899	-0.548	0.508	0.147	0.816	2.478	-0.679	0.824	-0.375	-1.212	0.0242	0.0242	down-regulated
P01863	Molecular function	GO:0003674	1	molecular_function	Ighg	Ig gamma-2A chain C region, A allele	-2.001	-0.171	-1.389	-0.634	-0.27	-0.058	0.721	0.714	1.06	-1.246	0.195	0.12	-1.015	0.0325	0.0325	down-regulated
P01863	Molecular function	GO:0005488	2	binding	Ighg	Ig gamma-2A chain C region, A allele	-2.001	-0.171	-1.389	-0.634	-0.27	-0.058	0.721	0.714	1.06	-1.246	0.195	0.12	-1.015	0.0325	0.0325	down-regulated
P01863	Molecular function	GO:0005102	4	signaling receptor binding	Ighg	Ig gamma-2A chain C region, A allele	-2.001	-0.171	-1.389	-0.634	-0.27	-0.058	0.721	0.714	1.06	-1.246	0.195	0.12	-1.015	0.0325	0.0325	down-regulated
P01863	Molecular function	GO:0005515	3	protein binding	Ighg	Ig gamma-2A chain C region, A allele	-2.001	-0.171	-1.389	-0.634	-0.27	-0.058	0.721	0.714	1.06	-1.246	0.195	0.12	-1.015	0.0325	0.0325	down-regulated
P01867	Molecular function	GO:0005102	4	signaling receptor binding	Ighg2b	Immunoglobulin heavy constant gamma 2B	-2.397	0.2	-2.425	-0.351	-0.509	-1.088	1.224	1.173	1.597	-0.854	-0.051	0.231	-1.648	0.00731	0.00731	down-regulated
P01867	Molecular function	GO:0003674	1	molecular_function	Ighg2b	Immunoglobulin heavy constant gamma 2B	-2.397	0.2	-2.425	-0.351	-0.509	-1.088	1.224	1.173	1.597	-0.854	-0.051	0.231	-1.648	0.00731	0.00731	down-regulated
P01867	Molecular function	GO:0005488	2	binding	Ighg2b	Immunoglobulin heavy constant gamma 2B	-2.397	0.2	-2.425	-0.351	-0.509	-1.088	1.224	1.173	1.597	-0.854	-0.051	0.231	-1.648	0.00731	0.00731	down-regulated
P01867	Molecular function	GO:0005515	3	protein binding	Ighg2b	Immunoglobulin heavy constant gamma 2B	-2.397	0.2	-2.425	-0.351	-0.509	-1.088	1.224	1.173	1.597	-0.854	-0.051	0.231	-1.648	0.00731	0.00731	down-regulated
P01868	Molecular function	GO:0005488	2	binding	Ighg1	Ig gamma-1 chain C region secreted form	-3.299	1.702	-3.129	-0.762	-0.973	-0.277	3.009	2.621	3.641	-0.358	2.381	-1.068	-2.827	0.00934	0.00934	down-regulated
P01868	Molecular function	GO:0005102	4	signaling receptor binding	Ighg1	Ig gamma-1 chain C region secreted form	-3.299	1.702	-3.129	-0.762	-0.973	-0.277	3.009	2.621	3.641	-0.358	2.381	-1.068	-2.827	0.00934	0.00934	down-regulated
P01868	Molecular function	GO:0005515	3	protein binding	Ighg1	Ig gamma-1 chain C region secreted form	-3.299	1.702	-3.129	-0.762	-0.973	-0.277	3.009	2.621	3.641	-0.358	2.381	-1.068	-2.827	0.00934	0.00934	down-regulated
P01868	Molecular function	GO:0003674	1	molecular_function	Ighg1	Ig gamma-1 chain C region secreted form	-3.299	1.702	-3.129	-0.762	-0.973	-0.277	3.009	2.621	3.641	-0.358	2.381	-1.068	-2.827	0.00934	0.00934	down-regulated
P01898	Molecular function	GO:0003823	3	antigen binding	H2-Q10	H-2 class I histocompatibility antigen, Q10 alpha chain	-0.634	-0.293	-0.499	-0.073	-1.174	-0.272	0.361	-0.067	0.651	-0.186	0.172	0.561	-0.74	0.0111	0.0111	down-regulated
P01898	Molecular function	GO:0005488	2	binding	H2-Q10	H-2 class I histocompatibility antigen, Q10 alpha chain	-0.634	-0.293	-0.499	-0.073	-1.174	-0.272	0.361	-0.067	0.651	-0.186	0.172	0.561	-0.74	0.0111	0.0111	down-regulated
P01898	Molecular function	GO:0003674	1	molecular_function	H2-Q10	H-2 class I histocompatibility antigen, Q10 alpha chain	-0.634	-0.293	-0.499	-0.073	-1.174	-0.272	0.361	-0.067	0.651	-0.186	0.172	0.561	-0.74	0.0111	0.0111	down-regulated
P01898	Molecular function	GO:0005515	3	protein binding	H2-Q10	H-2 class I histocompatibility antigen, Q10 alpha chain	-0.634	-0.293	-0.499	-0.073	-1.174	-0.272	0.361	-0.067	0.651	-0.186	0.172	0.561	-0.74	0.0111	0.0111	down-regulated
P01898	Molecular function	GO:0042277	4	peptide binding	H2-Q10	H-2 class I histocompatibility antigen, Q10 alpha chain	-0.634	-0.293	-0.499	-0.073	-1.174	-0.272	0.361	-0.067	0.651	-0.186	0.172	0.561	-0.74	0.0111	0.0111	down-regulated
P01898	Molecular function	GO:0033218	3	amide binding	H2-Q10	H-2 class I histocompatibility antigen, Q10 alpha chain	-0.634	-0.293	-0.499	-0.073	-1.174	-0.272	0.361	-0.067	0.651	-0.186	0.172	0.561	-0.74	0.0111	0.0111	down-regulated
P01899	Molecular function	GO:0033218	3	amide binding	H2-D1	H-2 class I histocompatibility antigen, D-B alpha chain	-0.846	-0.192	-0.711	-0.395	-0.551	-0.198	-0.088	-0.103	0.818	-0.223	0.292	0.791	-0.73	0.0136	0.0136	down-regulated
P01899	Molecular function	GO:0042277	4	peptide binding	H2-D1	H-2 class I histocompatibility antigen, D-B alpha chain	-0.846	-0.192	-0.711	-0.395	-0.551	-0.198	-0.088	-0.103	0.818	-0.223	0.292	0.791	-0.73	0.0136	0.0136	down-regulated
P01899	Molecular function	GO:0005515	3	protein binding	H2-D1	H-2 class I histocompatibility antigen, D-B alpha chain	-0.846	-0.192	-0.711	-0.395	-0.551	-0.198	-0.088	-0.103	0.818	-0.223	0.292	0.791	-0.73	0.0136	0.0136	down-regulated
P01899	Molecular function	GO:0003823	3	antigen binding	H2-D1	H-2 class I histocompatibility antigen, D-B alpha chain	-0.846	-0.192	-0.711	-0.395	-0.551	-0.198	-0.088	-0.103	0.818	-0.223	0.292	0.791	-0.73	0.0136	0.0136	down-regulated
P01899	Molecular function	GO:0005488	2	binding	H2-D1	H-2 class I histocompatibility antigen, D-B alpha chain	-0.846	-0.192	-0.711	-0.395	-0.551	-0.198	-0.088	-0.103	0.818	-0.223	0.292	0.791	-0.73	0.0136	0.0136	down-regulated
P01899	Molecular function	GO:0003674	1	molecular_function	H2-D1	H-2 class I histocompatibility antigen, D-B alpha chain	-0.846	-0.192	-0.711	-0.395	-0.551	-0.198	-0.088	-0.103	0.818	-0.223	0.292	0.791	-0.73	0.0136	0.0136	down-regulated
P01942	Molecular function	GO:0005515	3	protein binding	Hba	Hemoglobin subunit alpha	2.073	0.703	0.088	-0.609	1.856	2.101	-0.831	0.143	0.434	-4.446	-0.205	-0.58	1.95	0.021	0.021	up-regulated
P01942	Molecular function	GO:0097159	3	organic cyclic compound binding	Hba	Hemoglobin subunit alpha	2.073	0.703	0.088	-0.609	1.856	2.101	-0.831	0.143	0.434	-4.446	-0.205	-0.58	1.95	0.021	0.021	up-regulated
P01942	Molecular function	GO:0140104	2	molecular carrier activity	Hba	Hemoglobin subunit alpha	2.073	0.703	0.088	-0.609	1.856	2.101	-0.831	0.143	0.434	-4.446	-0.205	-0.58	1.95	0.021	0.021	up-regulated
P01942	Molecular function	GO:1901363	3	heterocyclic compound binding	Hba	Hemoglobin subunit alpha	2.073	0.703	0.088	-0.609	1.856	2.101	-0.831	0.143	0.434	-4.446	-0.205	-0.58	1.95	0.021	0.021	up-regulated
P01942	Molecular function	GO:0005488	2	binding	Hba	Hemoglobin subunit alpha	2.073	0.703	0.088	-0.609	1.856	2.101	-0.831	0.143	0.434	-4.446	-0.205	-0.58	1.95	0.021	0.021	up-regulated
P01942	Molecular function	GO:0003674	1	molecular_function	Hba	Hemoglobin subunit alpha	2.073	0.703	0.088	-0.609	1.856	2.101	-0.831	0.143	0.434	-4.446	-0.205	-0.58	1.95	0.021	0.021	up-regulated
P01942	Molecular function	GO:0036094	3	small molecule binding	Hba	Hemoglobin subunit alpha	2.073	0.703	0.088	-0.609	1.856	2.101	-0.831	0.143	0.434	-4.446	-0.205	-0.58	1.95	0.021	0.021	up-regulated
P01942	Molecular function	GO:0005102	4	signaling receptor binding	Hba	Hemoglobin subunit alpha	2.073	0.703	0.088	-0.609	1.856	2.101	-0.831	0.143	0.434	-4.446	-0.205	-0.58	1.95	0.021	0.021	up-regulated
P01942	Molecular function	GO:0033218	3	amide binding	Hba	Hemoglobin subunit alpha	2.073	0.703	0.088	-0.609	1.856	2.101	-0.831	0.143	0.434	-4.446	-0.205	-0.58	1.95	0.021	0.021	up-regulated
P01942	Molecular function	GO:0016491	3	oxidoreductase activity	Hba	Hemoglobin subunit alpha	2.073	0.703	0.088	-0.609	1.856	2.101	-0.831	0.143	0.434	-4.446	-0.205	-0.58	1.95	0.021	0.021	up-regulated
P01942	Molecular function	GO:0046914	6	transition metal ion binding	Hba	Hemoglobin subunit alpha	2.073	0.703	0.088	-0.609	1.856	2.101	-0.831	0.143	0.434	-4.446	-0.205	-0.58	1.95	0.021	0.021	up-regulated
P01942	Molecular function	GO:0046906	4	tetrapyrrole binding	Hba	Hemoglobin subunit alpha	2.073	0.703	0.088	-0.609	1.856	2.101	-0.831	0.143	0.434	-4.446	-0.205	-0.58	1.95	0.021	0.021	up-regulated
P01942	Molecular function	GO:0043167	3	ion binding	Hba	Hemoglobin subunit alpha	2.073	0.703	0.088	-0.609	1.856	2.101	-0.831	0.143	0.434	-4.446	-0.205	-0.58	1.95	0.021	0.021	up-regulated
P01942	Molecular function	GO:0046872	5	metal ion binding	Hba	Hemoglobin subunit alpha	2.073	0.703	0.088	-0.609	1.856	2.101	-0.831	0.143	0.434	-4.446	-0.205	-0.58	1.95	0.021	0.021	up-regulated
P01942	Molecular function	GO:0016684	4	oxidoreductase activity, acting on peroxide as acceptor	Hba	Hemoglobin subunit alpha	2.073	0.703	0.088	-0.609	1.856	2.101	-0.831	0.143	0.434	-4.446	-0.205	-0.58	1.95	0.021	0.021	up-regulated
P01942	Molecular function	GO:0043169	4	cation binding	Hba	Hemoglobin subunit alpha	2.073	0.703	0.088	-0.609	1.856	2.101	-0.831	0.143	0.434	-4.446	-0.205	-0.58	1.95	0.021	0.021	up-regulated
P01942	Molecular function	GO:0003824	2	catalytic activity	Hba	Hemoglobin subunit alpha	2.073	0.703	0.088	-0.609	1.856	2.101	-0.831	0.143	0.434	-4.446	-0.205	-0.58	1.95	0.021	0.021	up-regulated
P01942	Molecular function	GO:0016209	2	antioxidant activity	Hba	Hemoglobin subunit alpha	2.073	0.703	0.088	-0.609	1.856	2.101	-0.831	0.143	0.434	-4.446	-0.205	-0.58	1.95	0.021	0.021	up-regulated
P01942	Molecular function	GO:0042277	4	peptide binding	Hba	Hemoglobin subunit alpha	2.073	0.703	0.088	-0.609	1.856	2.101	-0.831	0.143	0.434	-4.446	-0.205	-0.58	1.95	0.021	0.021	up-regulated
P03987	Molecular function	GO:0005515	3	protein binding	P03987	Ig gamma-3 chain C region	-2.095	0.165	-2.701	-0.585	-0.973	0.05	0.861	1.562	2.023	-1.381	1.815	0.377	-1.899	0.00797	0.00797	down-regulated
P03987	Molecular function	GO:0005102	4	signaling receptor binding	P03987	Ig gamma-3 chain C region	-2.095	0.165	-2.701	-0.585	-0.973	0.05	0.861	1.562	2.023	-1.381	1.815	0.377	-1.899	0.00797	0.00797	down-regulated
P03987	Molecular function	GO:0003674	1	molecular_function	P03987	Ig gamma-3 chain C region	-2.095	0.165	-2.701	-0.585	-0.973	0.05	0.861	1.562	2.023	-1.381	1.815	0.377	-1.899	0.00797	0.00797	down-regulated
P03987	Molecular function	GO:0005488	2	binding	P03987	Ig gamma-3 chain C region	-2.095	0.165	-2.701	-0.585	-0.973	0.05	0.861	1.562	2.023	-1.381	1.815	0.377	-1.899	0.00797	0.00797	down-regulated
P04918	Molecular function	GO:0030546	2	signaling receptor activator activity	Saa3	Serum amyloid A-3 protein	-0.055	0.949	-0.149	-0.224	-1.087	-0.531	0.852	-0.249	1.104	0.991	0.745	0.029	-0.762	0.0466	0.0466	down-regulated
P04918	Molecular function	GO:0005488	2	binding	Saa3	Serum amyloid A-3 protein	-0.055	0.949	-0.149	-0.224	-1.087	-0.531	0.852	-0.249	1.104	0.991	0.745	0.029	-0.762	0.0466	0.0466	down-regulated
P04918	Molecular function	GO:0003674	1	molecular_function	Saa3	Serum amyloid A-3 protein	-0.055	0.949	-0.149	-0.224	-1.087	-0.531	0.852	-0.249	1.104	0.991	0.745	0.029	-0.762	0.0466	0.0466	down-regulated
P04918	Molecular function	GO:0048018	3	receptor ligand activity	Saa3	Serum amyloid A-3 protein	-0.055	0.949	-0.149	-0.224	-1.087	-0.531	0.852	-0.249	1.104	0.991	0.745	0.029	-0.762	0.0466	0.0466	down-regulated
P04918	Molecular function	GO:0005102	4	signaling receptor binding	Saa3	Serum amyloid A-3 protein	-0.055	0.949	-0.149	-0.224	-1.087	-0.531	0.852	-0.249	1.104	0.991	0.745	0.029	-0.762	0.0466	0.0466	down-regulated
P04918	Molecular function	GO:0005515	3	protein binding	Saa3	Serum amyloid A-3 protein	-0.055	0.949	-0.149	-0.224	-1.087	-0.531	0.852	-0.249	1.104	0.991	0.745	0.029	-0.762	0.0466	0.0466	down-regulated
P04918	Molecular function	GO:0035325	5	Toll-like receptor binding	Saa3	Serum amyloid A-3 protein	-0.055	0.949	-0.149	-0.224	-1.087	-0.531	0.852	-0.249	1.104	0.991	0.745	0.029	-0.762	0.0466	0.0466	down-regulated
P05366	Molecular function	GO:0005539	4	glycosaminoglycan binding	Saa1	Serum amyloid A-1 protein	-1.609	1.088	-0.388	-0.081	-2.582	-1.823	0.602	-0.542	1.396	2.088	0.041	-0.019	-1.494	0.0258	0.0258	down-regulated
P05366	Molecular function	GO:1901681	3	sulfur compound binding	Saa1	Serum amyloid A-1 protein	-1.609	1.088	-0.388	-0.081	-2.582	-1.823	0.602	-0.542	1.396	2.088	0.041	-0.019	-1.494	0.0258	0.0258	down-regulated
P05366	Molecular function	GO:0003674	1	molecular_function	Saa1	Serum amyloid A-1 protein	-1.609	1.088	-0.388	-0.081	-2.582	-1.823	0.602	-0.542	1.396	2.088	0.041	-0.019	-1.494	0.0258	0.0258	down-regulated
P05366	Molecular function	GO:0005488	2	binding	Saa1	Serum amyloid A-1 protein	-1.609	1.088	-0.388	-0.081	-2.582	-1.823	0.602	-0.542	1.396	2.088	0.041	-0.019	-1.494	0.0258	0.0258	down-regulated
P05366	Molecular function	GO:0097367	3	carbohydrate derivative binding	Saa1	Serum amyloid A-1 protein	-1.609	1.088	-0.388	-0.081	-2.582	-1.823	0.602	-0.542	1.396	2.088	0.041	-0.019	-1.494	0.0258	0.0258	down-regulated
P06327	Molecular function	GO:0005488	2	binding	Gm5629	Ig heavy chain V region VH558 A1/A4	0.48	-0.325	-1.19	-0.946	-1.377	-0.025	0.608	0.136	0.432	-0.098	-0.406	0.24	-0.716	0.0494	0.0494	down-regulated
P06327	Molecular function	GO:0003674	1	molecular_function	Gm5629	Ig heavy chain V region VH558 A1/A4	0.48	-0.325	-1.19	-0.946	-1.377	-0.025	0.608	0.136	0.432	-0.098	-0.406	0.24	-0.716	0.0494	0.0494	down-regulated
P06909	Molecular function	GO:0097367	3	carbohydrate derivative binding	Cfh	Complement factor H	-0.649	-0.409	-0.845	-0.302	-0.399	-0.712	0.758	0.294	0.901	0.933	-0.103	0.268	-1.061	0.000634	0.000634	down-regulated
P06909	Molecular function	GO:0005488	2	binding	Cfh	Complement factor H	-0.649	-0.409	-0.845	-0.302	-0.399	-0.712	0.758	0.294	0.901	0.933	-0.103	0.268	-1.061	0.000634	0.000634	down-regulated
P06909	Molecular function	GO:1901681	3	sulfur compound binding	Cfh	Complement factor H	-0.649	-0.409	-0.845	-0.302	-0.399	-0.712	0.758	0.294	0.901	0.933	-0.103	0.268	-1.061	0.000634	0.000634	down-regulated
P06909	Molecular function	GO:0005539	4	glycosaminoglycan binding	Cfh	Complement factor H	-0.649	-0.409	-0.845	-0.302	-0.399	-0.712	0.758	0.294	0.901	0.933	-0.103	0.268	-1.061	0.000634	0.000634	down-regulated
P06909	Molecular function	GO:0001846	4	opsonin binding	Cfh	Complement factor H	-0.649	-0.409	-0.845	-0.302	-0.399	-0.712	0.758	0.294	0.901	0.933	-0.103	0.268	-1.061	0.000634	0.000634	down-regulated
P06909	Molecular function	GO:0003674	1	molecular_function	Cfh	Complement factor H	-0.649	-0.409	-0.845	-0.302	-0.399	-0.712	0.758	0.294	0.901	0.933	-0.103	0.268	-1.061	0.000634	0.000634	down-regulated
P06909	Molecular function	GO:0005515	3	protein binding	Cfh	Complement factor H	-0.649	-0.409	-0.845	-0.302	-0.399	-0.712	0.758	0.294	0.901	0.933	-0.103	0.268	-1.061	0.000634	0.000634	down-regulated
P06909	Molecular function	GO:0001848	4	complement binding	Cfh	Complement factor H	-0.649	-0.409	-0.845	-0.302	-0.399	-0.712	0.758	0.294	0.901	0.933	-0.103	0.268	-1.061	0.000634	0.000634	down-regulated
P07310	Molecular function	GO:0016775	5	phosphotransferase activity, nitrogenous group as acceptor	Ckm	Creatine kinase M-type	0.911	-0.428	0.965	0.123	0.866	1.357	-1.337	-0.451	-0.827	-0.875	-0.813	-0.803	1.483	0.000245	0.000245	up-regulated
P07310	Molecular function	GO:1901265	4	nucleoside phosphate binding	Ckm	Creatine kinase M-type	0.911	-0.428	0.965	0.123	0.866	1.357	-1.337	-0.451	-0.827	-0.875	-0.813	-0.803	1.483	0.000245	0.000245	up-regulated
P07310	Molecular function	GO:0032553	4	ribonucleotide binding	Ckm	Creatine kinase M-type	0.911	-0.428	0.965	0.123	0.866	1.357	-1.337	-0.451	-0.827	-0.875	-0.813	-0.803	1.483	0.000245	0.000245	up-regulated
P07310	Molecular function	GO:0036094	3	small molecule binding	Ckm	Creatine kinase M-type	0.911	-0.428	0.965	0.123	0.866	1.357	-1.337	-0.451	-0.827	-0.875	-0.813	-0.803	1.483	0.000245	0.000245	up-regulated
P07310	Molecular function	GO:0097367	3	carbohydrate derivative binding	Ckm	Creatine kinase M-type	0.911	-0.428	0.965	0.123	0.866	1.357	-1.337	-0.451	-0.827	-0.875	-0.813	-0.803	1.483	0.000245	0.000245	up-regulated
P07310	Molecular function	GO:0017076	5	purine nucleotide binding	Ckm	Creatine kinase M-type	0.911	-0.428	0.965	0.123	0.866	1.357	-1.337	-0.451	-0.827	-0.875	-0.813	-0.803	1.483	0.000245	0.000245	up-regulated
P07310	Molecular function	GO:0003824	2	catalytic activity	Ckm	Creatine kinase M-type	0.911	-0.428	0.965	0.123	0.866	1.357	-1.337	-0.451	-0.827	-0.875	-0.813	-0.803	1.483	0.000245	0.000245	up-regulated
P07310	Molecular function	GO:0016740	3	transferase activity	Ckm	Creatine kinase M-type	0.911	-0.428	0.965	0.123	0.866	1.357	-1.337	-0.451	-0.827	-0.875	-0.813	-0.803	1.483	0.000245	0.000245	up-regulated
P07310	Molecular function	GO:0030554	6	adenyl nucleotide binding	Ckm	Creatine kinase M-type	0.911	-0.428	0.965	0.123	0.866	1.357	-1.337	-0.451	-0.827	-0.875	-0.813	-0.803	1.483	0.000245	0.000245	up-regulated
P07310	Molecular function	GO:0003674	1	molecular_function	Ckm	Creatine kinase M-type	0.911	-0.428	0.965	0.123	0.866	1.357	-1.337	-0.451	-0.827	-0.875	-0.813	-0.803	1.483	0.000245	0.000245	up-regulated
P07310	Molecular function	GO:0035639	5	purine ribonucleoside triphosphate binding	Ckm	Creatine kinase M-type	0.911	-0.428	0.965	0.123	0.866	1.357	-1.337	-0.451	-0.827	-0.875	-0.813	-0.803	1.483	0.000245	0.000245	up-regulated
P07310	Molecular function	GO:0043168	4	anion binding	Ckm	Creatine kinase M-type	0.911	-0.428	0.965	0.123	0.866	1.357	-1.337	-0.451	-0.827	-0.875	-0.813	-0.803	1.483	0.000245	0.000245	up-regulated
P07310	Molecular function	GO:0005488	2	binding	Ckm	Creatine kinase M-type	0.911	-0.428	0.965	0.123	0.866	1.357	-1.337	-0.451	-0.827	-0.875	-0.813	-0.803	1.483	0.000245	0.000245	up-regulated
P07310	Molecular function	GO:0032559	6	adenyl ribonucleotide binding	Ckm	Creatine kinase M-type	0.911	-0.428	0.965	0.123	0.866	1.357	-1.337	-0.451	-0.827	-0.875	-0.813	-0.803	1.483	0.000245	0.000245	up-regulated
P07310	Molecular function	GO:1901363	3	heterocyclic compound binding	Ckm	Creatine kinase M-type	0.911	-0.428	0.965	0.123	0.866	1.357	-1.337	-0.451	-0.827	-0.875	-0.813	-0.803	1.483	0.000245	0.000245	up-regulated
P07310	Molecular function	GO:0016301	5	kinase activity	Ckm	Creatine kinase M-type	0.911	-0.428	0.965	0.123	0.866	1.357	-1.337	-0.451	-0.827	-0.875	-0.813	-0.803	1.483	0.000245	0.000245	up-regulated
P07310	Molecular function	GO:0043167	3	ion binding	Ckm	Creatine kinase M-type	0.911	-0.428	0.965	0.123	0.866	1.357	-1.337	-0.451	-0.827	-0.875	-0.813	-0.803	1.483	0.000245	0.000245	up-regulated
P07310	Molecular function	GO:0016772	4	transferase activity, transferring phosphorus-containing groups	Ckm	Creatine kinase M-type	0.911	-0.428	0.965	0.123	0.866	1.357	-1.337	-0.451	-0.827	-0.875	-0.813	-0.803	1.483	0.000245	0.000245	up-regulated
P07310	Molecular function	GO:0000166	4	nucleotide binding	Ckm	Creatine kinase M-type	0.911	-0.428	0.965	0.123	0.866	1.357	-1.337	-0.451	-0.827	-0.875	-0.813	-0.803	1.483	0.000245	0.000245	up-regulated
P07310	Molecular function	GO:0032555	5	purine ribonucleotide binding	Ckm	Creatine kinase M-type	0.911	-0.428	0.965	0.123	0.866	1.357	-1.337	-0.451	-0.827	-0.875	-0.813	-0.803	1.483	0.000245	0.000245	up-regulated
P07310	Molecular function	GO:0097159	3	organic cyclic compound binding	Ckm	Creatine kinase M-type	0.911	-0.428	0.965	0.123	0.866	1.357	-1.337	-0.451	-0.827	-0.875	-0.813	-0.803	1.483	0.000245	0.000245	up-regulated
P08074	Molecular function	GO:0005515	3	protein binding	Cbr2	Carbonyl reductase [NADPH] 2	1.603	0.433	-1.207	0.876	1.535	0.51	-0.541	0.588	-1.505	-1.278	0.053	-2.674	1.518	0.0175	0.0175	up-regulated
P08074	Molecular function	GO:0005488	2	binding	Cbr2	Carbonyl reductase [NADPH] 2	1.603	0.433	-1.207	0.876	1.535	0.51	-0.541	0.588	-1.505	-1.278	0.053	-2.674	1.518	0.0175	0.0175	up-regulated
P08074	Molecular function	GO:0016491	3	oxidoreductase activity	Cbr2	Carbonyl reductase [NADPH] 2	1.603	0.433	-1.207	0.876	1.535	0.51	-0.541	0.588	-1.505	-1.278	0.053	-2.674	1.518	0.0175	0.0175	up-regulated
P08074	Molecular function	GO:0016616	5	oxidoreductase activity, acting on the CH-OH group of donors, NAD or NADP as acceptor	Cbr2	Carbonyl reductase [NADPH] 2	1.603	0.433	-1.207	0.876	1.535	0.51	-0.541	0.588	-1.505	-1.278	0.053	-2.674	1.518	0.0175	0.0175	up-regulated
P08074	Molecular function	GO:0003824	2	catalytic activity	Cbr2	Carbonyl reductase [NADPH] 2	1.603	0.433	-1.207	0.876	1.535	0.51	-0.541	0.588	-1.505	-1.278	0.053	-2.674	1.518	0.0175	0.0175	up-regulated
P08074	Molecular function	GO:0016614	4	oxidoreductase activity, acting on CH-OH group of donors	Cbr2	Carbonyl reductase [NADPH] 2	1.603	0.433	-1.207	0.876	1.535	0.51	-0.541	0.588	-1.505	-1.278	0.053	-2.674	1.518	0.0175	0.0175	up-regulated
P08074	Molecular function	GO:0003674	1	molecular_function	Cbr2	Carbonyl reductase [NADPH] 2	1.603	0.433	-1.207	0.876	1.535	0.51	-0.541	0.588	-1.505	-1.278	0.053	-2.674	1.518	0.0175	0.0175	up-regulated
P11352	Molecular function	GO:0016684	4	oxidoreductase activity, acting on peroxide as acceptor	Gpx1	Glutathione peroxidase 1	0.275	0.69	0.005	0.423	0.267	0.799	-0.242	-0.038	0.012	-1.035	-1.083	-0.185	0.838	0.00755	0.00755	up-regulated
P11352	Molecular function	GO:0016209	2	antioxidant activity	Gpx1	Glutathione peroxidase 1	0.275	0.69	0.005	0.423	0.267	0.799	-0.242	-0.038	0.012	-1.035	-1.083	-0.185	0.838	0.00755	0.00755	up-regulated
P11352	Molecular function	GO:0004601	3	peroxidase activity	Gpx1	Glutathione peroxidase 1	0.275	0.69	0.005	0.423	0.267	0.799	-0.242	-0.038	0.012	-1.035	-1.083	-0.185	0.838	0.00755	0.00755	up-regulated
P11352	Molecular function	GO:0016491	3	oxidoreductase activity	Gpx1	Glutathione peroxidase 1	0.275	0.69	0.005	0.423	0.267	0.799	-0.242	-0.038	0.012	-1.035	-1.083	-0.185	0.838	0.00755	0.00755	up-regulated
P11352	Molecular function	GO:0005488	2	binding	Gpx1	Glutathione peroxidase 1	0.275	0.69	0.005	0.423	0.267	0.799	-0.242	-0.038	0.012	-1.035	-1.083	-0.185	0.838	0.00755	0.00755	up-regulated
P11352	Molecular function	GO:0019904	4	protein domain specific binding	Gpx1	Glutathione peroxidase 1	0.275	0.69	0.005	0.423	0.267	0.799	-0.242	-0.038	0.012	-1.035	-1.083	-0.185	0.838	0.00755	0.00755	up-regulated
P11352	Molecular function	GO:0003674	1	molecular_function	Gpx1	Glutathione peroxidase 1	0.275	0.69	0.005	0.423	0.267	0.799	-0.242	-0.038	0.012	-1.035	-1.083	-0.185	0.838	0.00755	0.00755	up-regulated
P11352	Molecular function	GO:0005515	3	protein binding	Gpx1	Glutathione peroxidase 1	0.275	0.69	0.005	0.423	0.267	0.799	-0.242	-0.038	0.012	-1.035	-1.083	-0.185	0.838	0.00755	0.00755	up-regulated
P11352	Molecular function	GO:0003824	2	catalytic activity	Gpx1	Glutathione peroxidase 1	0.275	0.69	0.005	0.423	0.267	0.799	-0.242	-0.038	0.012	-1.035	-1.083	-0.185	0.838	0.00755	0.00755	up-regulated
P15379	Molecular function	GO:0097367	3	carbohydrate derivative binding	Cd44	CD44 antigen	-2.28	-0.064		-0.733	-0.827	0.122	0.021	0.858	1.126		0.543	-0.279	-1.21	0.0208	0.0208	down-regulated
P15379	Molecular function	GO:0005126	5	cytokine receptor binding	Cd44	CD44 antigen	-2.28	-0.064		-0.733	-0.827	0.122	0.021	0.858	1.126		0.543	-0.279	-1.21	0.0208	0.0208	down-regulated
P15379	Molecular function	GO:0140375	4	immune receptor activity	Cd44	CD44 antigen	-2.28	-0.064		-0.733	-0.827	0.122	0.021	0.858	1.126		0.543	-0.279	-1.21	0.0208	0.0208	down-regulated
P15379	Molecular function	GO:0060089	2	molecular transducer activity	Cd44	CD44 antigen	-2.28	-0.064		-0.733	-0.827	0.122	0.021	0.858	1.126		0.543	-0.279	-1.21	0.0208	0.0208	down-regulated
P15379	Molecular function	GO:0005102	4	signaling receptor binding	Cd44	CD44 antigen	-2.28	-0.064		-0.733	-0.827	0.122	0.021	0.858	1.126		0.543	-0.279	-1.21	0.0208	0.0208	down-regulated
P15379	Molecular function	GO:0019900	5	kinase binding	Cd44	CD44 antigen	-2.28	-0.064		-0.733	-0.827	0.122	0.021	0.858	1.126		0.543	-0.279	-1.21	0.0208	0.0208	down-regulated
P15379	Molecular function	GO:0004888	4	transmembrane signaling receptor activity	Cd44	CD44 antigen	-2.28	-0.064		-0.733	-0.827	0.122	0.021	0.858	1.126		0.543	-0.279	-1.21	0.0208	0.0208	down-regulated
P15379	Molecular function	GO:0098772	2	molecular function regulator	Cd44	CD44 antigen	-2.28	-0.064		-0.733	-0.827	0.122	0.021	0.858	1.126		0.543	-0.279	-1.21	0.0208	0.0208	down-regulated
P15379	Molecular function	GO:0038023	3	signaling receptor activity	Cd44	CD44 antigen	-2.28	-0.064		-0.733	-0.827	0.122	0.021	0.858	1.126		0.543	-0.279	-1.21	0.0208	0.0208	down-regulated
P15379	Molecular function	GO:0005515	3	protein binding	Cd44	CD44 antigen	-2.28	-0.064		-0.733	-0.827	0.122	0.021	0.858	1.126		0.543	-0.279	-1.21	0.0208	0.0208	down-regulated
P15379	Molecular function	GO:0003674	1	molecular_function	Cd44	CD44 antigen	-2.28	-0.064		-0.733	-0.827	0.122	0.021	0.858	1.126		0.543	-0.279	-1.21	0.0208	0.0208	down-regulated
P15379	Molecular function	GO:0005160	6	transforming growth factor beta receptor binding	Cd44	CD44 antigen	-2.28	-0.064		-0.733	-0.827	0.122	0.021	0.858	1.126		0.543	-0.279	-1.21	0.0208	0.0208	down-regulated
P15379	Molecular function	GO:0005539	4	glycosaminoglycan binding	Cd44	CD44 antigen	-2.28	-0.064		-0.733	-0.827	0.122	0.021	0.858	1.126		0.543	-0.279	-1.21	0.0208	0.0208	down-regulated
P15379	Molecular function	GO:0019899	4	enzyme binding	Cd44	CD44 antigen	-2.28	-0.064		-0.733	-0.827	0.122	0.021	0.858	1.126		0.543	-0.279	-1.21	0.0208	0.0208	down-regulated
P15379	Molecular function	GO:0005488	2	binding	Cd44	CD44 antigen	-2.28	-0.064		-0.733	-0.827	0.122	0.021	0.858	1.126		0.543	-0.279	-1.21	0.0208	0.0208	down-regulated
P15379	Molecular function	GO:0070851	5	growth factor receptor binding	Cd44	CD44 antigen	-2.28	-0.064		-0.733	-0.827	0.122	0.021	0.858	1.126		0.543	-0.279	-1.21	0.0208	0.0208	down-regulated
P16110	Molecular function	GO:0034987	5	immunoglobulin receptor binding	Lgals3	Galectin-3	-0.494	0.245	-0.61	0.062	-0.048	0.214	0.538	0.642	0.143	0.256	0.833	0.226	-0.545	0.0394	0.0394	down-regulated
P16110	Molecular function	GO:0050840	3	extracellular matrix binding	Lgals3	Galectin-3	-0.494	0.245	-0.61	0.062	-0.048	0.214	0.538	0.642	0.143	0.256	0.833	0.226	-0.545	0.0394	0.0394	down-regulated
P16110	Molecular function	GO:0019865	4	immunoglobulin binding	Lgals3	Galectin-3	-0.494	0.245	-0.61	0.062	-0.048	0.214	0.538	0.642	0.143	0.256	0.833	0.226	-0.545	0.0394	0.0394	down-regulated
P16110	Molecular function	GO:0003674	1	molecular_function	Lgals3	Galectin-3	-0.494	0.245	-0.61	0.062	-0.048	0.214	0.538	0.642	0.143	0.256	0.833	0.226	-0.545	0.0394	0.0394	down-regulated
P16110	Molecular function	GO:0036094	3	small molecule binding	Lgals3	Galectin-3	-0.494	0.245	-0.61	0.062	-0.048	0.214	0.538	0.642	0.143	0.256	0.833	0.226	-0.545	0.0394	0.0394	down-regulated
P16110	Molecular function	GO:0070492	4	oligosaccharide binding	Lgals3	Galectin-3	-0.494	0.245	-0.61	0.062	-0.048	0.214	0.538	0.642	0.143	0.256	0.833	0.226	-0.545	0.0394	0.0394	down-regulated
P16110	Molecular function	GO:0005515	3	protein binding	Lgals3	Galectin-3	-0.494	0.245	-0.61	0.062	-0.048	0.214	0.538	0.642	0.143	0.256	0.833	0.226	-0.545	0.0394	0.0394	down-regulated
P16110	Molecular function	GO:0038023	3	signaling receptor activity	Lgals3	Galectin-3	-0.494	0.245	-0.61	0.062	-0.048	0.214	0.538	0.642	0.143	0.256	0.833	0.226	-0.545	0.0394	0.0394	down-regulated
P16110	Molecular function	GO:0044877	3	protein-containing complex binding	Lgals3	Galectin-3	-0.494	0.245	-0.61	0.062	-0.048	0.214	0.538	0.642	0.143	0.256	0.833	0.226	-0.545	0.0394	0.0394	down-regulated
P16110	Molecular function	GO:0030246	3	carbohydrate binding	Lgals3	Galectin-3	-0.494	0.245	-0.61	0.062	-0.048	0.214	0.538	0.642	0.143	0.256	0.833	0.226	-0.545	0.0394	0.0394	down-regulated
P16110	Molecular function	GO:0005488	2	binding	Lgals3	Galectin-3	-0.494	0.245	-0.61	0.062	-0.048	0.214	0.538	0.642	0.143	0.256	0.833	0.226	-0.545	0.0394	0.0394	down-regulated
P16110	Molecular function	GO:0005102	4	signaling receptor binding	Lgals3	Galectin-3	-0.494	0.245	-0.61	0.062	-0.048	0.214	0.538	0.642	0.143	0.256	0.833	0.226	-0.545	0.0394	0.0394	down-regulated
P16110	Molecular function	GO:0060089	2	molecular transducer activity	Lgals3	Galectin-3	-0.494	0.245	-0.61	0.062	-0.048	0.214	0.538	0.642	0.143	0.256	0.833	0.226	-0.545	0.0394	0.0394	down-regulated
P16330	Molecular function	GO:0097159	3	organic cyclic compound binding	Cnp	2',3'-cyclic-nucleotide 3'-phosphodiesterase	0.491	-0.127	0.963	1.221	1.12	1.077	-0.06	0.077	-0.52	-0.139	0.091	-0.676	0.995	0.00289	0.00289	up-regulated
P16330	Molecular function	GO:0003676	4	nucleic acid binding	Cnp	2',3'-cyclic-nucleotide 3'-phosphodiesterase	0.491	-0.127	0.963	1.221	1.12	1.077	-0.06	0.077	-0.52	-0.139	0.091	-0.676	0.995	0.00289	0.00289	up-regulated
P16330	Molecular function	GO:0042578	5	phosphoric ester hydrolase activity	Cnp	2',3'-cyclic-nucleotide 3'-phosphodiesterase	0.491	-0.127	0.963	1.221	1.12	1.077	-0.06	0.077	-0.52	-0.139	0.091	-0.676	0.995	0.00289	0.00289	up-regulated
P16330	Molecular function	GO:0003674	1	molecular_function	Cnp	2',3'-cyclic-nucleotide 3'-phosphodiesterase	0.491	-0.127	0.963	1.221	1.12	1.077	-0.06	0.077	-0.52	-0.139	0.091	-0.676	0.995	0.00289	0.00289	up-regulated
P16330	Molecular function	GO:0008081	6	phosphoric diester hydrolase activity	Cnp	2',3'-cyclic-nucleotide 3'-phosphodiesterase	0.491	-0.127	0.963	1.221	1.12	1.077	-0.06	0.077	-0.52	-0.139	0.091	-0.676	0.995	0.00289	0.00289	up-regulated
P16330	Molecular function	GO:0016788	4	hydrolase activity, acting on ester bonds	Cnp	2',3'-cyclic-nucleotide 3'-phosphodiesterase	0.491	-0.127	0.963	1.221	1.12	1.077	-0.06	0.077	-0.52	-0.139	0.091	-0.676	0.995	0.00289	0.00289	up-regulated
P16330	Molecular function	GO:0036094	3	small molecule binding	Cnp	2',3'-cyclic-nucleotide 3'-phosphodiesterase	0.491	-0.127	0.963	1.221	1.12	1.077	-0.06	0.077	-0.52	-0.139	0.091	-0.676	0.995	0.00289	0.00289	up-regulated
P16330	Molecular function	GO:0016787	3	hydrolase activity	Cnp	2',3'-cyclic-nucleotide 3'-phosphodiesterase	0.491	-0.127	0.963	1.221	1.12	1.077	-0.06	0.077	-0.52	-0.139	0.091	-0.676	0.995	0.00289	0.00289	up-regulated
P16330	Molecular function	GO:1901363	3	heterocyclic compound binding	Cnp	2',3'-cyclic-nucleotide 3'-phosphodiesterase	0.491	-0.127	0.963	1.221	1.12	1.077	-0.06	0.077	-0.52	-0.139	0.091	-0.676	0.995	0.00289	0.00289	up-regulated
P16330	Molecular function	GO:0005488	2	binding	Cnp	2',3'-cyclic-nucleotide 3'-phosphodiesterase	0.491	-0.127	0.963	1.221	1.12	1.077	-0.06	0.077	-0.52	-0.139	0.091	-0.676	0.995	0.00289	0.00289	up-regulated
P16330	Molecular function	GO:0000166	4	nucleotide binding	Cnp	2',3'-cyclic-nucleotide 3'-phosphodiesterase	0.491	-0.127	0.963	1.221	1.12	1.077	-0.06	0.077	-0.52	-0.139	0.091	-0.676	0.995	0.00289	0.00289	up-regulated
P16330	Molecular function	GO:0003824	2	catalytic activity	Cnp	2',3'-cyclic-nucleotide 3'-phosphodiesterase	0.491	-0.127	0.963	1.221	1.12	1.077	-0.06	0.077	-0.52	-0.139	0.091	-0.676	0.995	0.00289	0.00289	up-regulated
P16330	Molecular function	GO:0004112	7	cyclic-nucleotide phosphodiesterase activity	Cnp	2',3'-cyclic-nucleotide 3'-phosphodiesterase	0.491	-0.127	0.963	1.221	1.12	1.077	-0.06	0.077	-0.52	-0.139	0.091	-0.676	0.995	0.00289	0.00289	up-regulated
P16330	Molecular function	GO:1901265	4	nucleoside phosphate binding	Cnp	2',3'-cyclic-nucleotide 3'-phosphodiesterase	0.491	-0.127	0.963	1.221	1.12	1.077	-0.06	0.077	-0.52	-0.139	0.091	-0.676	0.995	0.00289	0.00289	up-regulated
P18760	Molecular function	GO:0019902	5	phosphatase binding	Cfl1	Cofilin-1	0.554	0.3	0.495	1.434	1.11	1.178	0.587	0.111	-0.839	-0.226	-0.086	-0.284	0.968	0.00472	0.00472	up-regulated
P18760	Molecular function	GO:0019899	4	enzyme binding	Cfl1	Cofilin-1	0.554	0.3	0.495	1.434	1.11	1.178	0.587	0.111	-0.839	-0.226	-0.086	-0.284	0.968	0.00472	0.00472	up-regulated
P18760	Molecular function	GO:0005488	2	binding	Cfl1	Cofilin-1	0.554	0.3	0.495	1.434	1.11	1.178	0.587	0.111	-0.839	-0.226	-0.086	-0.284	0.968	0.00472	0.00472	up-regulated
P18760	Molecular function	GO:0035091	5	phosphatidylinositol binding	Cfl1	Cofilin-1	0.554	0.3	0.495	1.434	1.11	1.178	0.587	0.111	-0.839	-0.226	-0.086	-0.284	0.968	0.00472	0.00472	up-regulated
P18760	Molecular function	GO:0008289	3	lipid binding	Cfl1	Cofilin-1	0.554	0.3	0.495	1.434	1.11	1.178	0.587	0.111	-0.839	-0.226	-0.086	-0.284	0.968	0.00472	0.00472	up-regulated
P18760	Molecular function	GO:1901981	6	phosphatidylinositol phosphate binding	Cfl1	Cofilin-1	0.554	0.3	0.495	1.434	1.11	1.178	0.587	0.111	-0.839	-0.226	-0.086	-0.284	0.968	0.00472	0.00472	up-regulated
P18760	Molecular function	GO:0005515	3	protein binding	Cfl1	Cofilin-1	0.554	0.3	0.495	1.434	1.11	1.178	0.587	0.111	-0.839	-0.226	-0.086	-0.284	0.968	0.00472	0.00472	up-regulated
P18760	Molecular function	GO:0008092	4	cytoskeletal protein binding	Cfl1	Cofilin-1	0.554	0.3	0.495	1.434	1.11	1.178	0.587	0.111	-0.839	-0.226	-0.086	-0.284	0.968	0.00472	0.00472	up-regulated
P18760	Molecular function	GO:0003674	1	molecular_function	Cfl1	Cofilin-1	0.554	0.3	0.495	1.434	1.11	1.178	0.587	0.111	-0.839	-0.226	-0.086	-0.284	0.968	0.00472	0.00472	up-regulated
P18760	Molecular function	GO:0005543	4	phospholipid binding	Cfl1	Cofilin-1	0.554	0.3	0.495	1.434	1.11	1.178	0.587	0.111	-0.839	-0.226	-0.086	-0.284	0.968	0.00472	0.00472	up-regulated
P18760	Molecular function	GO:0003779	5	actin binding	Cfl1	Cofilin-1	0.554	0.3	0.495	1.434	1.11	1.178	0.587	0.111	-0.839	-0.226	-0.086	-0.284	0.968	0.00472	0.00472	up-regulated
P18760	Molecular function	GO:0044877	3	protein-containing complex binding	Cfl1	Cofilin-1	0.554	0.3	0.495	1.434	1.11	1.178	0.587	0.111	-0.839	-0.226	-0.086	-0.284	0.968	0.00472	0.00472	up-regulated
P20918	Molecular function	GO:0019899	4	enzyme binding	Plg	Plasminogen	-0.221	-0.31	-0.85	-0.173	-0.289	-0.214	0.177	0.383	0.396	-0.527	0.299	0.292	-0.513	0.0466	0.0466	down-regulated
P20918	Molecular function	GO:0008233	4	peptidase activity	Plg	Plasminogen	-0.221	-0.31	-0.85	-0.173	-0.289	-0.214	0.177	0.383	0.396	-0.527	0.299	0.292	-0.513	0.0466	0.0466	down-regulated
P20918	Molecular function	GO:0004175	5	endopeptidase activity	Plg	Plasminogen	-0.221	-0.31	-0.85	-0.173	-0.289	-0.214	0.177	0.383	0.396	-0.527	0.299	0.292	-0.513	0.0466	0.0466	down-regulated
P20918	Molecular function	GO:0140096	3	catalytic activity, acting on a protein	Plg	Plasminogen	-0.221	-0.31	-0.85	-0.173	-0.289	-0.214	0.177	0.383	0.396	-0.527	0.299	0.292	-0.513	0.0466	0.0466	down-regulated
P20918	Molecular function	GO:0005488	2	binding	Plg	Plasminogen	-0.221	-0.31	-0.85	-0.173	-0.289	-0.214	0.177	0.383	0.396	-0.527	0.299	0.292	-0.513	0.0466	0.0466	down-regulated
P20918	Molecular function	GO:0003824	2	catalytic activity	Plg	Plasminogen	-0.221	-0.31	-0.85	-0.173	-0.289	-0.214	0.177	0.383	0.396	-0.527	0.299	0.292	-0.513	0.0466	0.0466	down-regulated
P20918	Molecular function	GO:0017171	4	serine hydrolase activity	Plg	Plasminogen	-0.221	-0.31	-0.85	-0.173	-0.289	-0.214	0.177	0.383	0.396	-0.527	0.299	0.292	-0.513	0.0466	0.0466	down-regulated
P20918	Molecular function	GO:0005515	3	protein binding	Plg	Plasminogen	-0.221	-0.31	-0.85	-0.173	-0.289	-0.214	0.177	0.383	0.396	-0.527	0.299	0.292	-0.513	0.0466	0.0466	down-regulated
P20918	Molecular function	GO:0003674	1	molecular_function	Plg	Plasminogen	-0.221	-0.31	-0.85	-0.173	-0.289	-0.214	0.177	0.383	0.396	-0.527	0.299	0.292	-0.513	0.0466	0.0466	down-regulated
P20918	Molecular function	GO:0008236	5	serine-type peptidase activity	Plg	Plasminogen	-0.221	-0.31	-0.85	-0.173	-0.289	-0.214	0.177	0.383	0.396	-0.527	0.299	0.292	-0.513	0.0466	0.0466	down-regulated
P20918	Molecular function	GO:0003823	3	antigen binding	Plg	Plasminogen	-0.221	-0.31	-0.85	-0.173	-0.289	-0.214	0.177	0.383	0.396	-0.527	0.299	0.292	-0.513	0.0466	0.0466	down-regulated
P20918	Molecular function	GO:0016787	3	hydrolase activity	Plg	Plasminogen	-0.221	-0.31	-0.85	-0.173	-0.289	-0.214	0.177	0.383	0.396	-0.527	0.299	0.292	-0.513	0.0466	0.0466	down-regulated
P24369	Molecular function	GO:0016853	3	isomerase activity	Ppib	Peptidyl-prolyl cis-trans isomerase B	0.632	0.643	0.988	1.295	0.787	0.945	0.848	0.112	0.192	0.075	0.491	0.43	0.524	0.0357	0.0357	up-regulated
P24369	Molecular function	GO:0003674	1	molecular_function	Ppib	Peptidyl-prolyl cis-trans isomerase B	0.632	0.643	0.988	1.295	0.787	0.945	0.848	0.112	0.192	0.075	0.491	0.43	0.524	0.0357	0.0357	up-regulated
P24369	Molecular function	GO:0140096	3	catalytic activity, acting on a protein	Ppib	Peptidyl-prolyl cis-trans isomerase B	0.632	0.643	0.988	1.295	0.787	0.945	0.848	0.112	0.192	0.075	0.491	0.43	0.524	0.0357	0.0357	up-regulated
P24369	Molecular function	GO:0005488	2	binding	Ppib	Peptidyl-prolyl cis-trans isomerase B	0.632	0.643	0.988	1.295	0.787	0.945	0.848	0.112	0.192	0.075	0.491	0.43	0.524	0.0357	0.0357	up-regulated
P24369	Molecular function	GO:0019899	4	enzyme binding	Ppib	Peptidyl-prolyl cis-trans isomerase B	0.632	0.643	0.988	1.295	0.787	0.945	0.848	0.112	0.192	0.075	0.491	0.43	0.524	0.0357	0.0357	up-regulated
P24369	Molecular function	GO:0005515	3	protein binding	Ppib	Peptidyl-prolyl cis-trans isomerase B	0.632	0.643	0.988	1.295	0.787	0.945	0.848	0.112	0.192	0.075	0.491	0.43	0.524	0.0357	0.0357	up-regulated
P24369	Molecular function	GO:0042277	4	peptide binding	Ppib	Peptidyl-prolyl cis-trans isomerase B	0.632	0.643	0.988	1.295	0.787	0.945	0.848	0.112	0.192	0.075	0.491	0.43	0.524	0.0357	0.0357	up-regulated
P24369	Molecular function	GO:0003824	2	catalytic activity	Ppib	Peptidyl-prolyl cis-trans isomerase B	0.632	0.643	0.988	1.295	0.787	0.945	0.848	0.112	0.192	0.075	0.491	0.43	0.524	0.0357	0.0357	up-regulated
P24369	Molecular function	GO:0016859	4	cis-trans isomerase activity	Ppib	Peptidyl-prolyl cis-trans isomerase B	0.632	0.643	0.988	1.295	0.787	0.945	0.848	0.112	0.192	0.075	0.491	0.43	0.524	0.0357	0.0357	up-regulated
P24369	Molecular function	GO:0008144	3	drug binding	Ppib	Peptidyl-prolyl cis-trans isomerase B	0.632	0.643	0.988	1.295	0.787	0.945	0.848	0.112	0.192	0.075	0.491	0.43	0.524	0.0357	0.0357	up-regulated
P24369	Molecular function	GO:0033218	3	amide binding	Ppib	Peptidyl-prolyl cis-trans isomerase B	0.632	0.643	0.988	1.295	0.787	0.945	0.848	0.112	0.192	0.075	0.491	0.43	0.524	0.0357	0.0357	up-regulated
P26039	Molecular function	GO:0005488	2	binding	Tln1	Talin-1	1.003	0.229	0.239	2.015	0.794	1.125	0.255	-0.064	-0.376	-0.304	-0.221	-0.497	1.102	0.00281	0.00281	up-regulated
P26039	Molecular function	GO:0003674	1	molecular_function	Tln1	Talin-1	1.003	0.229	0.239	2.015	0.794	1.125	0.255	-0.064	-0.376	-0.304	-0.221	-0.497	1.102	0.00281	0.00281	up-regulated
P26039	Molecular function	GO:0005543	4	phospholipid binding	Tln1	Talin-1	1.003	0.229	0.239	2.015	0.794	1.125	0.255	-0.064	-0.376	-0.304	-0.221	-0.497	1.102	0.00281	0.00281	up-regulated
P26039	Molecular function	GO:0005102	4	signaling receptor binding	Tln1	Talin-1	1.003	0.229	0.239	2.015	0.794	1.125	0.255	-0.064	-0.376	-0.304	-0.221	-0.497	1.102	0.00281	0.00281	up-regulated
P26039	Molecular function	GO:0005515	3	protein binding	Tln1	Talin-1	1.003	0.229	0.239	2.015	0.794	1.125	0.255	-0.064	-0.376	-0.304	-0.221	-0.497	1.102	0.00281	0.00281	up-regulated
P26039	Molecular function	GO:0072341	3	modified amino acid binding	Tln1	Talin-1	1.003	0.229	0.239	2.015	0.794	1.125	0.255	-0.064	-0.376	-0.304	-0.221	-0.497	1.102	0.00281	0.00281	up-regulated
P26039	Molecular function	GO:0008092	4	cytoskeletal protein binding	Tln1	Talin-1	1.003	0.229	0.239	2.015	0.794	1.125	0.255	-0.064	-0.376	-0.304	-0.221	-0.497	1.102	0.00281	0.00281	up-regulated
P26039	Molecular function	GO:0003779	5	actin binding	Tln1	Talin-1	1.003	0.229	0.239	2.015	0.794	1.125	0.255	-0.064	-0.376	-0.304	-0.221	-0.497	1.102	0.00281	0.00281	up-regulated
P26039	Molecular function	GO:0005198	2	structural molecule activity	Tln1	Talin-1	1.003	0.229	0.239	2.015	0.794	1.125	0.255	-0.064	-0.376	-0.304	-0.221	-0.497	1.102	0.00281	0.00281	up-regulated
P26039	Molecular function	GO:0008289	3	lipid binding	Tln1	Talin-1	1.003	0.229	0.239	2.015	0.794	1.125	0.255	-0.064	-0.376	-0.304	-0.221	-0.497	1.102	0.00281	0.00281	up-regulated
P26039	Molecular function	GO:0019904	4	protein domain specific binding	Tln1	Talin-1	1.003	0.229	0.239	2.015	0.794	1.125	0.255	-0.064	-0.376	-0.304	-0.221	-0.497	1.102	0.00281	0.00281	up-regulated
P26039	Molecular function	GO:0044877	3	protein-containing complex binding	Tln1	Talin-1	1.003	0.229	0.239	2.015	0.794	1.125	0.255	-0.064	-0.376	-0.304	-0.221	-0.497	1.102	0.00281	0.00281	up-regulated
P26039	Molecular function	GO:0050839	4	cell adhesion molecule binding	Tln1	Talin-1	1.003	0.229	0.239	2.015	0.794	1.125	0.255	-0.064	-0.376	-0.304	-0.221	-0.497	1.102	0.00281	0.00281	up-regulated
P26040	Molecular function	GO:0019900	5	kinase binding	Ezr	Ezrin		-0.398	0.212	0.685	0.689	0.626			-1.813	-1.621		-0.659	1.727	0.00146	0.00146	up-regulated
P26040	Molecular function	GO:0019904	4	protein domain specific binding	Ezr	Ezrin		-0.398	0.212	0.685	0.689	0.626			-1.813	-1.621		-0.659	1.727	0.00146	0.00146	up-regulated
P26040	Molecular function	GO:0015631	5	tubulin binding	Ezr	Ezrin		-0.398	0.212	0.685	0.689	0.626			-1.813	-1.621		-0.659	1.727	0.00146	0.00146	up-regulated
P26040	Molecular function	GO:0003674	1	molecular_function	Ezr	Ezrin		-0.398	0.212	0.685	0.689	0.626			-1.813	-1.621		-0.659	1.727	0.00146	0.00146	up-regulated
P26040	Molecular function	GO:0008092	4	cytoskeletal protein binding	Ezr	Ezrin		-0.398	0.212	0.685	0.689	0.626			-1.813	-1.621		-0.659	1.727	0.00146	0.00146	up-regulated
P26040	Molecular function	GO:0005515	3	protein binding	Ezr	Ezrin		-0.398	0.212	0.685	0.689	0.626			-1.813	-1.621		-0.659	1.727	0.00146	0.00146	up-regulated
P26040	Molecular function	GO:0044877	3	protein-containing complex binding	Ezr	Ezrin		-0.398	0.212	0.685	0.689	0.626			-1.813	-1.621		-0.659	1.727	0.00146	0.00146	up-regulated
P26040	Molecular function	GO:0003779	5	actin binding	Ezr	Ezrin		-0.398	0.212	0.685	0.689	0.626			-1.813	-1.621		-0.659	1.727	0.00146	0.00146	up-regulated
P26040	Molecular function	GO:0019901	6	protein kinase binding	Ezr	Ezrin		-0.398	0.212	0.685	0.689	0.626			-1.813	-1.621		-0.659	1.727	0.00146	0.00146	up-regulated
P26040	Molecular function	GO:0051018	4	protein kinase A binding	Ezr	Ezrin		-0.398	0.212	0.685	0.689	0.626			-1.813	-1.621		-0.659	1.727	0.00146	0.00146	up-regulated
P26040	Molecular function	GO:0005488	2	binding	Ezr	Ezrin		-0.398	0.212	0.685	0.689	0.626			-1.813	-1.621		-0.659	1.727	0.00146	0.00146	up-regulated
P26040	Molecular function	GO:0019899	4	enzyme binding	Ezr	Ezrin		-0.398	0.212	0.685	0.689	0.626			-1.813	-1.621		-0.659	1.727	0.00146	0.00146	up-regulated
P26041	Molecular function	GO:0019899	4	enzyme binding	Msn	Moesin	0.692	-0.049	0.759	1.177	0.985	0.898	-0.089	-0.449	-0.399	-0.133	-0.061	-0.049	0.94	0.00158	0.00158	up-regulated
P26041	Molecular function	GO:1901363	3	heterocyclic compound binding	Msn	Moesin	0.692	-0.049	0.759	1.177	0.985	0.898	-0.089	-0.449	-0.399	-0.133	-0.061	-0.049	0.94	0.00158	0.00158	up-regulated
P26041	Molecular function	GO:0005488	2	binding	Msn	Moesin	0.692	-0.049	0.759	1.177	0.985	0.898	-0.089	-0.449	-0.399	-0.133	-0.061	-0.049	0.94	0.00158	0.00158	up-regulated
P26041	Molecular function	GO:0003723	5	RNA binding	Msn	Moesin	0.692	-0.049	0.759	1.177	0.985	0.898	-0.089	-0.449	-0.399	-0.133	-0.061	-0.049	0.94	0.00158	0.00158	up-regulated
P26041	Molecular function	GO:0019900	5	kinase binding	Msn	Moesin	0.692	-0.049	0.759	1.177	0.985	0.898	-0.089	-0.449	-0.399	-0.133	-0.061	-0.049	0.94	0.00158	0.00158	up-regulated
P26041	Molecular function	GO:0005515	3	protein binding	Msn	Moesin	0.692	-0.049	0.759	1.177	0.985	0.898	-0.089	-0.449	-0.399	-0.133	-0.061	-0.049	0.94	0.00158	0.00158	up-regulated
P26041	Molecular function	GO:0097159	3	organic cyclic compound binding	Msn	Moesin	0.692	-0.049	0.759	1.177	0.985	0.898	-0.089	-0.449	-0.399	-0.133	-0.061	-0.049	0.94	0.00158	0.00158	up-regulated
P26041	Molecular function	GO:0008092	4	cytoskeletal protein binding	Msn	Moesin	0.692	-0.049	0.759	1.177	0.985	0.898	-0.089	-0.449	-0.399	-0.133	-0.061	-0.049	0.94	0.00158	0.00158	up-regulated
P26041	Molecular function	GO:0003676	4	nucleic acid binding	Msn	Moesin	0.692	-0.049	0.759	1.177	0.985	0.898	-0.089	-0.449	-0.399	-0.133	-0.061	-0.049	0.94	0.00158	0.00158	up-regulated
P26041	Molecular function	GO:0003674	1	molecular_function	Msn	Moesin	0.692	-0.049	0.759	1.177	0.985	0.898	-0.089	-0.449	-0.399	-0.133	-0.061	-0.049	0.94	0.00158	0.00158	up-regulated
P32883	Molecular function	GO:1901363	3	heterocyclic compound binding	Kras	GTPase KRas	0.843	-0.079	0.816	1.15	0.401	0.818	0.309	0.136	-0.381	0.15	0.159	-0.214	0.632	0.025	0.025	up-regulated
P32883	Molecular function	GO:0003924	8	GTPase activity	Kras	GTPase KRas	0.843	-0.079	0.816	1.15	0.401	0.818	0.309	0.136	-0.381	0.15	0.159	-0.214	0.632	0.025	0.025	up-regulated
P32883	Molecular function	GO:0032561	6	guanyl ribonucleotide binding	Kras	GTPase KRas	0.843	-0.079	0.816	1.15	0.401	0.818	0.309	0.136	-0.381	0.15	0.159	-0.214	0.632	0.025	0.025	up-regulated
P32883	Molecular function	GO:0005488	2	binding	Kras	GTPase KRas	0.843	-0.079	0.816	1.15	0.401	0.818	0.309	0.136	-0.381	0.15	0.159	-0.214	0.632	0.025	0.025	up-regulated
P32883	Molecular function	GO:0017111	7	nucleoside-triphosphatase activity	Kras	GTPase KRas	0.843	-0.079	0.816	1.15	0.401	0.818	0.309	0.136	-0.381	0.15	0.159	-0.214	0.632	0.025	0.025	up-regulated
P32883	Molecular function	GO:0043167	3	ion binding	Kras	GTPase KRas	0.843	-0.079	0.816	1.15	0.401	0.818	0.309	0.136	-0.381	0.15	0.159	-0.214	0.632	0.025	0.025	up-regulated
P32883	Molecular function	GO:0000166	4	nucleotide binding	Kras	GTPase KRas	0.843	-0.079	0.816	1.15	0.401	0.818	0.309	0.136	-0.381	0.15	0.159	-0.214	0.632	0.025	0.025	up-regulated
P32883	Molecular function	GO:0097367	3	carbohydrate derivative binding	Kras	GTPase KRas	0.843	-0.079	0.816	1.15	0.401	0.818	0.309	0.136	-0.381	0.15	0.159	-0.214	0.632	0.025	0.025	up-regulated
P32883	Molecular function	GO:0017076	5	purine nucleotide binding	Kras	GTPase KRas	0.843	-0.079	0.816	1.15	0.401	0.818	0.309	0.136	-0.381	0.15	0.159	-0.214	0.632	0.025	0.025	up-regulated
P32883	Molecular function	GO:0032553	4	ribonucleotide binding	Kras	GTPase KRas	0.843	-0.079	0.816	1.15	0.401	0.818	0.309	0.136	-0.381	0.15	0.159	-0.214	0.632	0.025	0.025	up-regulated
P32883	Molecular function	GO:1901265	4	nucleoside phosphate binding	Kras	GTPase KRas	0.843	-0.079	0.816	1.15	0.401	0.818	0.309	0.136	-0.381	0.15	0.159	-0.214	0.632	0.025	0.025	up-regulated
P32883	Molecular function	GO:0016462	6	pyrophosphatase activity	Kras	GTPase KRas	0.843	-0.079	0.816	1.15	0.401	0.818	0.309	0.136	-0.381	0.15	0.159	-0.214	0.632	0.025	0.025	up-regulated
P32883	Molecular function	GO:0030674	3	protein-macromolecule adaptor activity	Kras	GTPase KRas	0.843	-0.079	0.816	1.15	0.401	0.818	0.309	0.136	-0.381	0.15	0.159	-0.214	0.632	0.025	0.025	up-regulated
P32883	Molecular function	GO:0043168	4	anion binding	Kras	GTPase KRas	0.843	-0.079	0.816	1.15	0.401	0.818	0.309	0.136	-0.381	0.15	0.159	-0.214	0.632	0.025	0.025	up-regulated
P32883	Molecular function	GO:0003824	2	catalytic activity	Kras	GTPase KRas	0.843	-0.079	0.816	1.15	0.401	0.818	0.309	0.136	-0.381	0.15	0.159	-0.214	0.632	0.025	0.025	up-regulated
P32883	Molecular function	GO:0032555	5	purine ribonucleotide binding	Kras	GTPase KRas	0.843	-0.079	0.816	1.15	0.401	0.818	0.309	0.136	-0.381	0.15	0.159	-0.214	0.632	0.025	0.025	up-regulated
P32883	Molecular function	GO:0060090	2	molecular adaptor activity	Kras	GTPase KRas	0.843	-0.079	0.816	1.15	0.401	0.818	0.309	0.136	-0.381	0.15	0.159	-0.214	0.632	0.025	0.025	up-regulated
P32883	Molecular function	GO:0005515	3	protein binding	Kras	GTPase KRas	0.843	-0.079	0.816	1.15	0.401	0.818	0.309	0.136	-0.381	0.15	0.159	-0.214	0.632	0.025	0.025	up-regulated
P32883	Molecular function	GO:0097159	3	organic cyclic compound binding	Kras	GTPase KRas	0.843	-0.079	0.816	1.15	0.401	0.818	0.309	0.136	-0.381	0.15	0.159	-0.214	0.632	0.025	0.025	up-regulated
P32883	Molecular function	GO:0016817	4	hydrolase activity, acting on acid anhydrides	Kras	GTPase KRas	0.843	-0.079	0.816	1.15	0.401	0.818	0.309	0.136	-0.381	0.15	0.159	-0.214	0.632	0.025	0.025	up-regulated
P32883	Molecular function	GO:0036094	3	small molecule binding	Kras	GTPase KRas	0.843	-0.079	0.816	1.15	0.401	0.818	0.309	0.136	-0.381	0.15	0.159	-0.214	0.632	0.025	0.025	up-regulated
P32883	Molecular function	GO:0035639	5	purine ribonucleoside triphosphate binding	Kras	GTPase KRas	0.843	-0.079	0.816	1.15	0.401	0.818	0.309	0.136	-0.381	0.15	0.159	-0.214	0.632	0.025	0.025	up-regulated
P32883	Molecular function	GO:0016818	5	hydrolase activity, acting on acid anhydrides, in phosphorus-containing anhydrides	Kras	GTPase KRas	0.843	-0.079	0.816	1.15	0.401	0.818	0.309	0.136	-0.381	0.15	0.159	-0.214	0.632	0.025	0.025	up-regulated
P32883	Molecular function	GO:0003674	1	molecular_function	Kras	GTPase KRas	0.843	-0.079	0.816	1.15	0.401	0.818	0.309	0.136	-0.381	0.15	0.159	-0.214	0.632	0.025	0.025	up-regulated
P32883	Molecular function	GO:0019904	4	protein domain specific binding	Kras	GTPase KRas	0.843	-0.079	0.816	1.15	0.401	0.818	0.309	0.136	-0.381	0.15	0.159	-0.214	0.632	0.025	0.025	up-regulated
P32883	Molecular function	GO:0016787	3	hydrolase activity	Kras	GTPase KRas	0.843	-0.079	0.816	1.15	0.401	0.818	0.309	0.136	-0.381	0.15	0.159	-0.214	0.632	0.025	0.025	up-regulated
P32883	Molecular function	GO:0098772	2	molecular function regulator	Kras	GTPase KRas	0.843	-0.079	0.816	1.15	0.401	0.818	0.309	0.136	-0.381	0.15	0.159	-0.214	0.632	0.025	0.025	up-regulated
P32883	Molecular function	GO:0019001	6	guanyl nucleotide binding	Kras	GTPase KRas	0.843	-0.079	0.816	1.15	0.401	0.818	0.309	0.136	-0.381	0.15	0.159	-0.214	0.632	0.025	0.025	up-regulated
P35700	Molecular function	GO:0016491	3	oxidoreductase activity	Prdx1	Peroxiredoxin-1	0.001	0.583	0.051	0.329	0.455	-0.036	0.071	-0.38	-0.274	-0.534	-0.424	-0.059	0.497	0.0387	0.0387	up-regulated
P35700	Molecular function	GO:0046906	4	tetrapyrrole binding	Prdx1	Peroxiredoxin-1	0.001	0.583	0.051	0.329	0.455	-0.036	0.071	-0.38	-0.274	-0.534	-0.424	-0.059	0.497	0.0387	0.0387	up-regulated
P35700	Molecular function	GO:0016684	4	oxidoreductase activity, acting on peroxide as acceptor	Prdx1	Peroxiredoxin-1	0.001	0.583	0.051	0.329	0.455	-0.036	0.071	-0.38	-0.274	-0.534	-0.424	-0.059	0.497	0.0387	0.0387	up-regulated
P35700	Molecular function	GO:0003824	2	catalytic activity	Prdx1	Peroxiredoxin-1	0.001	0.583	0.051	0.329	0.455	-0.036	0.071	-0.38	-0.274	-0.534	-0.424	-0.059	0.497	0.0387	0.0387	up-regulated
P35700	Molecular function	GO:0016209	2	antioxidant activity	Prdx1	Peroxiredoxin-1	0.001	0.583	0.051	0.329	0.455	-0.036	0.071	-0.38	-0.274	-0.534	-0.424	-0.059	0.497	0.0387	0.0387	up-regulated
P35700	Molecular function	GO:0005515	3	protein binding	Prdx1	Peroxiredoxin-1	0.001	0.583	0.051	0.329	0.455	-0.036	0.071	-0.38	-0.274	-0.534	-0.424	-0.059	0.497	0.0387	0.0387	up-regulated
P35700	Molecular function	GO:0097159	3	organic cyclic compound binding	Prdx1	Peroxiredoxin-1	0.001	0.583	0.051	0.329	0.455	-0.036	0.071	-0.38	-0.274	-0.534	-0.424	-0.059	0.497	0.0387	0.0387	up-regulated
P35700	Molecular function	GO:0004601	3	peroxidase activity	Prdx1	Peroxiredoxin-1	0.001	0.583	0.051	0.329	0.455	-0.036	0.071	-0.38	-0.274	-0.534	-0.424	-0.059	0.497	0.0387	0.0387	up-regulated
P35700	Molecular function	GO:1901363	3	heterocyclic compound binding	Prdx1	Peroxiredoxin-1	0.001	0.583	0.051	0.329	0.455	-0.036	0.071	-0.38	-0.274	-0.534	-0.424	-0.059	0.497	0.0387	0.0387	up-regulated
P35700	Molecular function	GO:0005488	2	binding	Prdx1	Peroxiredoxin-1	0.001	0.583	0.051	0.329	0.455	-0.036	0.071	-0.38	-0.274	-0.534	-0.424	-0.059	0.497	0.0387	0.0387	up-regulated
P35700	Molecular function	GO:0003674	1	molecular_function	Prdx1	Peroxiredoxin-1	0.001	0.583	0.051	0.329	0.455	-0.036	0.071	-0.38	-0.274	-0.534	-0.424	-0.059	0.497	0.0387	0.0387	up-regulated
P35700	Molecular function	GO:0051920	3	peroxiredoxin activity	Prdx1	Peroxiredoxin-1	0.001	0.583	0.051	0.329	0.455	-0.036	0.071	-0.38	-0.274	-0.534	-0.424	-0.059	0.497	0.0387	0.0387	up-regulated
P35991	Molecular function	GO:0000166	4	nucleotide binding	Btk	Tyrosine-protein kinase BTK	0.922	-0.199	0.895	1.272	1.42	1.256	0.393	0.39	-0.388	-0.144	-0.1	-0.915	1.055	0.00532	0.00532	up-regulated
P35991	Molecular function	GO:0043167	3	ion binding	Btk	Tyrosine-protein kinase BTK	0.922	-0.199	0.895	1.272	1.42	1.256	0.393	0.39	-0.388	-0.144	-0.1	-0.915	1.055	0.00532	0.00532	up-regulated
P35991	Molecular function	GO:0043168	4	anion binding	Btk	Tyrosine-protein kinase BTK	0.922	-0.199	0.895	1.272	1.42	1.256	0.393	0.39	-0.388	-0.144	-0.1	-0.915	1.055	0.00532	0.00532	up-regulated
P35991	Molecular function	GO:0032553	4	ribonucleotide binding	Btk	Tyrosine-protein kinase BTK	0.922	-0.199	0.895	1.272	1.42	1.256	0.393	0.39	-0.388	-0.144	-0.1	-0.915	1.055	0.00532	0.00532	up-regulated
P35991	Molecular function	GO:0008289	3	lipid binding	Btk	Tyrosine-protein kinase BTK	0.922	-0.199	0.895	1.272	1.42	1.256	0.393	0.39	-0.388	-0.144	-0.1	-0.915	1.055	0.00532	0.00532	up-regulated
P35991	Molecular function	GO:0019899	4	enzyme binding	Btk	Tyrosine-protein kinase BTK	0.922	-0.199	0.895	1.272	1.42	1.256	0.393	0.39	-0.388	-0.144	-0.1	-0.915	1.055	0.00532	0.00532	up-regulated
P35991	Molecular function	GO:1901363	3	heterocyclic compound binding	Btk	Tyrosine-protein kinase BTK	0.922	-0.199	0.895	1.272	1.42	1.256	0.393	0.39	-0.388	-0.144	-0.1	-0.915	1.055	0.00532	0.00532	up-regulated
P35991	Molecular function	GO:0004672	4	protein kinase activity	Btk	Tyrosine-protein kinase BTK	0.922	-0.199	0.895	1.272	1.42	1.256	0.393	0.39	-0.388	-0.144	-0.1	-0.915	1.055	0.00532	0.00532	up-regulated
P35991	Molecular function	GO:0140096	3	catalytic activity, acting on a protein	Btk	Tyrosine-protein kinase BTK	0.922	-0.199	0.895	1.272	1.42	1.256	0.393	0.39	-0.388	-0.144	-0.1	-0.915	1.055	0.00532	0.00532	up-regulated
P35991	Molecular function	GO:0005488	2	binding	Btk	Tyrosine-protein kinase BTK	0.922	-0.199	0.895	1.272	1.42	1.256	0.393	0.39	-0.388	-0.144	-0.1	-0.915	1.055	0.00532	0.00532	up-regulated
P35991	Molecular function	GO:0035091	5	phosphatidylinositol binding	Btk	Tyrosine-protein kinase BTK	0.922	-0.199	0.895	1.272	1.42	1.256	0.393	0.39	-0.388	-0.144	-0.1	-0.915	1.055	0.00532	0.00532	up-regulated
P35991	Molecular function	GO:0043169	4	cation binding	Btk	Tyrosine-protein kinase BTK	0.922	-0.199	0.895	1.272	1.42	1.256	0.393	0.39	-0.388	-0.144	-0.1	-0.915	1.055	0.00532	0.00532	up-regulated
P35991	Molecular function	GO:0097159	3	organic cyclic compound binding	Btk	Tyrosine-protein kinase BTK	0.922	-0.199	0.895	1.272	1.42	1.256	0.393	0.39	-0.388	-0.144	-0.1	-0.915	1.055	0.00532	0.00532	up-regulated
P35991	Molecular function	GO:0032555	5	purine ribonucleotide binding	Btk	Tyrosine-protein kinase BTK	0.922	-0.199	0.895	1.272	1.42	1.256	0.393	0.39	-0.388	-0.144	-0.1	-0.915	1.055	0.00532	0.00532	up-regulated
P35991	Molecular function	GO:0016772	4	transferase activity, transferring phosphorus-containing groups	Btk	Tyrosine-protein kinase BTK	0.922	-0.199	0.895	1.272	1.42	1.256	0.393	0.39	-0.388	-0.144	-0.1	-0.915	1.055	0.00532	0.00532	up-regulated
P35991	Molecular function	GO:0016301	5	kinase activity	Btk	Tyrosine-protein kinase BTK	0.922	-0.199	0.895	1.272	1.42	1.256	0.393	0.39	-0.388	-0.144	-0.1	-0.915	1.055	0.00532	0.00532	up-regulated
P35991	Molecular function	GO:0016740	3	transferase activity	Btk	Tyrosine-protein kinase BTK	0.922	-0.199	0.895	1.272	1.42	1.256	0.393	0.39	-0.388	-0.144	-0.1	-0.915	1.055	0.00532	0.00532	up-regulated
P35991	Molecular function	GO:0016773	5	phosphotransferase activity, alcohol group as acceptor	Btk	Tyrosine-protein kinase BTK	0.922	-0.199	0.895	1.272	1.42	1.256	0.393	0.39	-0.388	-0.144	-0.1	-0.915	1.055	0.00532	0.00532	up-regulated
P35991	Molecular function	GO:0003824	2	catalytic activity	Btk	Tyrosine-protein kinase BTK	0.922	-0.199	0.895	1.272	1.42	1.256	0.393	0.39	-0.388	-0.144	-0.1	-0.915	1.055	0.00532	0.00532	up-regulated
P35991	Molecular function	GO:1901265	4	nucleoside phosphate binding	Btk	Tyrosine-protein kinase BTK	0.922	-0.199	0.895	1.272	1.42	1.256	0.393	0.39	-0.388	-0.144	-0.1	-0.915	1.055	0.00532	0.00532	up-regulated
P35991	Molecular function	GO:0017076	5	purine nucleotide binding	Btk	Tyrosine-protein kinase BTK	0.922	-0.199	0.895	1.272	1.42	1.256	0.393	0.39	-0.388	-0.144	-0.1	-0.915	1.055	0.00532	0.00532	up-regulated
P35991	Molecular function	GO:0097367	3	carbohydrate derivative binding	Btk	Tyrosine-protein kinase BTK	0.922	-0.199	0.895	1.272	1.42	1.256	0.393	0.39	-0.388	-0.144	-0.1	-0.915	1.055	0.00532	0.00532	up-regulated
P35991	Molecular function	GO:0060229	3	lipase activator activity	Btk	Tyrosine-protein kinase BTK	0.922	-0.199	0.895	1.272	1.42	1.256	0.393	0.39	-0.388	-0.144	-0.1	-0.915	1.055	0.00532	0.00532	up-regulated
P35991	Molecular function	GO:0004713	5	protein tyrosine kinase activity	Btk	Tyrosine-protein kinase BTK	0.922	-0.199	0.895	1.272	1.42	1.256	0.393	0.39	-0.388	-0.144	-0.1	-0.915	1.055	0.00532	0.00532	up-regulated
P35991	Molecular function	GO:0008047	2	enzyme activator activity	Btk	Tyrosine-protein kinase BTK	0.922	-0.199	0.895	1.272	1.42	1.256	0.393	0.39	-0.388	-0.144	-0.1	-0.915	1.055	0.00532	0.00532	up-regulated
P35991	Molecular function	GO:0032559	6	adenyl ribonucleotide binding	Btk	Tyrosine-protein kinase BTK	0.922	-0.199	0.895	1.272	1.42	1.256	0.393	0.39	-0.388	-0.144	-0.1	-0.915	1.055	0.00532	0.00532	up-regulated
P35991	Molecular function	GO:0005515	3	protein binding	Btk	Tyrosine-protein kinase BTK	0.922	-0.199	0.895	1.272	1.42	1.256	0.393	0.39	-0.388	-0.144	-0.1	-0.915	1.055	0.00532	0.00532	up-regulated
P35991	Molecular function	GO:1901981	6	phosphatidylinositol phosphate binding	Btk	Tyrosine-protein kinase BTK	0.922	-0.199	0.895	1.272	1.42	1.256	0.393	0.39	-0.388	-0.144	-0.1	-0.915	1.055	0.00532	0.00532	up-regulated
P35991	Molecular function	GO:0030554	6	adenyl nucleotide binding	Btk	Tyrosine-protein kinase BTK	0.922	-0.199	0.895	1.272	1.42	1.256	0.393	0.39	-0.388	-0.144	-0.1	-0.915	1.055	0.00532	0.00532	up-regulated
P35991	Molecular function	GO:0003674	1	molecular_function	Btk	Tyrosine-protein kinase BTK	0.922	-0.199	0.895	1.272	1.42	1.256	0.393	0.39	-0.388	-0.144	-0.1	-0.915	1.055	0.00532	0.00532	up-regulated
P35991	Molecular function	GO:0035639	5	purine ribonucleoside triphosphate binding	Btk	Tyrosine-protein kinase BTK	0.922	-0.199	0.895	1.272	1.42	1.256	0.393	0.39	-0.388	-0.144	-0.1	-0.915	1.055	0.00532	0.00532	up-regulated
P35991	Molecular function	GO:0036094	3	small molecule binding	Btk	Tyrosine-protein kinase BTK	0.922	-0.199	0.895	1.272	1.42	1.256	0.393	0.39	-0.388	-0.144	-0.1	-0.915	1.055	0.00532	0.00532	up-regulated
P35991	Molecular function	GO:0005543	4	phospholipid binding	Btk	Tyrosine-protein kinase BTK	0.922	-0.199	0.895	1.272	1.42	1.256	0.393	0.39	-0.388	-0.144	-0.1	-0.915	1.055	0.00532	0.00532	up-regulated
P40124	Molecular function	GO:0003674	1	molecular_function	Cap1	Adenylyl cyclase-associated protein 1	0.961	-0.01	0.365	0.728	1.043	1.137	-0.093	-0.266	-1.031	-0.451	-0.214	-0.531	1.135	0.000719	0.000719	up-regulated
P40124	Molecular function	GO:0005488	2	binding	Cap1	Adenylyl cyclase-associated protein 1	0.961	-0.01	0.365	0.728	1.043	1.137	-0.093	-0.266	-1.031	-0.451	-0.214	-0.531	1.135	0.000719	0.000719	up-regulated
P40124	Molecular function	GO:0008092	4	cytoskeletal protein binding	Cap1	Adenylyl cyclase-associated protein 1	0.961	-0.01	0.365	0.728	1.043	1.137	-0.093	-0.266	-1.031	-0.451	-0.214	-0.531	1.135	0.000719	0.000719	up-regulated
P40124	Molecular function	GO:0019899	4	enzyme binding	Cap1	Adenylyl cyclase-associated protein 1	0.961	-0.01	0.365	0.728	1.043	1.137	-0.093	-0.266	-1.031	-0.451	-0.214	-0.531	1.135	0.000719	0.000719	up-regulated
P40124	Molecular function	GO:0005515	3	protein binding	Cap1	Adenylyl cyclase-associated protein 1	0.961	-0.01	0.365	0.728	1.043	1.137	-0.093	-0.266	-1.031	-0.451	-0.214	-0.531	1.135	0.000719	0.000719	up-regulated
P41317	Molecular function	GO:0003674	1	molecular_function	Mbl2	Mannose-binding protein C	-0.956	-0.531	-1.021	-1.217	-0.201	0.146	-0.676	0.583	1.075	-0.902	0.51	0.547	-0.82	0.0452	0.0452	down-regulated
P41317	Molecular function	GO:0036094	3	small molecule binding	Mbl2	Mannose-binding protein C	-0.956	-0.531	-1.021	-1.217	-0.201	0.146	-0.676	0.583	1.075	-0.902	0.51	0.547	-0.82	0.0452	0.0452	down-regulated
P41317	Molecular function	GO:0005543	4	phospholipid binding	Mbl2	Mannose-binding protein C	-0.956	-0.531	-1.021	-1.217	-0.201	0.146	-0.676	0.583	1.075	-0.902	0.51	0.547	-0.82	0.0452	0.0452	down-regulated
P41317	Molecular function	GO:1901981	6	phosphatidylinositol phosphate binding	Mbl2	Mannose-binding protein C	-0.956	-0.531	-1.021	-1.217	-0.201	0.146	-0.676	0.583	1.075	-0.902	0.51	0.547	-0.82	0.0452	0.0452	down-regulated
P41317	Molecular function	GO:0005515	3	protein binding	Mbl2	Mannose-binding protein C	-0.956	-0.531	-1.021	-1.217	-0.201	0.146	-0.676	0.583	1.075	-0.902	0.51	0.547	-0.82	0.0452	0.0452	down-regulated
P41317	Molecular function	GO:0043169	4	cation binding	Mbl2	Mannose-binding protein C	-0.956	-0.531	-1.021	-1.217	-0.201	0.146	-0.676	0.583	1.075	-0.902	0.51	0.547	-0.82	0.0452	0.0452	down-regulated
P41317	Molecular function	GO:0005488	2	binding	Mbl2	Mannose-binding protein C	-0.956	-0.531	-1.021	-1.217	-0.201	0.146	-0.676	0.583	1.075	-0.902	0.51	0.547	-0.82	0.0452	0.0452	down-regulated
P41317	Molecular function	GO:0035091	5	phosphatidylinositol binding	Mbl2	Mannose-binding protein C	-0.956	-0.531	-1.021	-1.217	-0.201	0.146	-0.676	0.583	1.075	-0.902	0.51	0.547	-0.82	0.0452	0.0452	down-regulated
P41317	Molecular function	GO:0019899	4	enzyme binding	Mbl2	Mannose-binding protein C	-0.956	-0.531	-1.021	-1.217	-0.201	0.146	-0.676	0.583	1.075	-0.902	0.51	0.547	-0.82	0.0452	0.0452	down-regulated
P41317	Molecular function	GO:0048029	4	monosaccharide binding	Mbl2	Mannose-binding protein C	-0.956	-0.531	-1.021	-1.217	-0.201	0.146	-0.676	0.583	1.075	-0.902	0.51	0.547	-0.82	0.0452	0.0452	down-regulated
P41317	Molecular function	GO:0008289	3	lipid binding	Mbl2	Mannose-binding protein C	-0.956	-0.531	-1.021	-1.217	-0.201	0.146	-0.676	0.583	1.075	-0.902	0.51	0.547	-0.82	0.0452	0.0452	down-regulated
P41317	Molecular function	GO:0030246	3	carbohydrate binding	Mbl2	Mannose-binding protein C	-0.956	-0.531	-1.021	-1.217	-0.201	0.146	-0.676	0.583	1.075	-0.902	0.51	0.547	-0.82	0.0452	0.0452	down-regulated
P41317	Molecular function	GO:0043167	3	ion binding	Mbl2	Mannose-binding protein C	-0.956	-0.531	-1.021	-1.217	-0.201	0.146	-0.676	0.583	1.075	-0.902	0.51	0.547	-0.82	0.0452	0.0452	down-regulated
P41317	Molecular function	GO:0046872	5	metal ion binding	Mbl2	Mannose-binding protein C	-0.956	-0.531	-1.021	-1.217	-0.201	0.146	-0.676	0.583	1.075	-0.902	0.51	0.547	-0.82	0.0452	0.0452	down-regulated
P43025	Molecular function	GO:0043169	4	cation binding	Clec3b	Tetranectin	0.887	-0.491	1.11	0.396	1.303	0.67	-1.063	-0.38	0.142	-0.726	-0.318	-0.113	1.056	0.00539	0.00539	up-regulated
P43025	Molecular function	GO:0097367	3	carbohydrate derivative binding	Clec3b	Tetranectin	0.887	-0.491	1.11	0.396	1.303	0.67	-1.063	-0.38	0.142	-0.726	-0.318	-0.113	1.056	0.00539	0.00539	up-regulated
P43025	Molecular function	GO:0043167	3	ion binding	Clec3b	Tetranectin	0.887	-0.491	1.11	0.396	1.303	0.67	-1.063	-0.38	0.142	-0.726	-0.318	-0.113	1.056	0.00539	0.00539	up-regulated
P43025	Molecular function	GO:0046872	5	metal ion binding	Clec3b	Tetranectin	0.887	-0.491	1.11	0.396	1.303	0.67	-1.063	-0.38	0.142	-0.726	-0.318	-0.113	1.056	0.00539	0.00539	up-regulated
P43025	Molecular function	GO:0005488	2	binding	Clec3b	Tetranectin	0.887	-0.491	1.11	0.396	1.303	0.67	-1.063	-0.38	0.142	-0.726	-0.318	-0.113	1.056	0.00539	0.00539	up-regulated
P43025	Molecular function	GO:0003674	1	molecular_function	Clec3b	Tetranectin	0.887	-0.491	1.11	0.396	1.303	0.67	-1.063	-0.38	0.142	-0.726	-0.318	-0.113	1.056	0.00539	0.00539	up-regulated
P43025	Molecular function	GO:1901681	3	sulfur compound binding	Clec3b	Tetranectin	0.887	-0.491	1.11	0.396	1.303	0.67	-1.063	-0.38	0.142	-0.726	-0.318	-0.113	1.056	0.00539	0.00539	up-regulated
P43025	Molecular function	GO:0005539	4	glycosaminoglycan binding	Clec3b	Tetranectin	0.887	-0.491	1.11	0.396	1.303	0.67	-1.063	-0.38	0.142	-0.726	-0.318	-0.113	1.056	0.00539	0.00539	up-regulated
P46460	Molecular function	GO:0017076	5	purine nucleotide binding	Nsf	Vesicle-fusing ATPase	0.028	0.377	-0.558	1.38	0.665	1.003	0.478	-0.691	-0.463	-0.202	-0.755	-0.009	0.756	0.0427	0.0427	up-regulated
P46460	Molecular function	GO:0097367	3	carbohydrate derivative binding	Nsf	Vesicle-fusing ATPase	0.028	0.377	-0.558	1.38	0.665	1.003	0.478	-0.691	-0.463	-0.202	-0.755	-0.009	0.756	0.0427	0.0427	up-regulated
P46460	Molecular function	GO:0032553	4	ribonucleotide binding	Nsf	Vesicle-fusing ATPase	0.028	0.377	-0.558	1.38	0.665	1.003	0.478	-0.691	-0.463	-0.202	-0.755	-0.009	0.756	0.0427	0.0427	up-regulated
P46460	Molecular function	GO:1901265	4	nucleoside phosphate binding	Nsf	Vesicle-fusing ATPase	0.028	0.377	-0.558	1.38	0.665	1.003	0.478	-0.691	-0.463	-0.202	-0.755	-0.009	0.756	0.0427	0.0427	up-regulated
P46460	Molecular function	GO:0001664	5	G protein-coupled receptor binding	Nsf	Vesicle-fusing ATPase	0.028	0.377	-0.558	1.38	0.665	1.003	0.478	-0.691	-0.463	-0.202	-0.755	-0.009	0.756	0.0427	0.0427	up-regulated
P46460	Molecular function	GO:0043168	4	anion binding	Nsf	Vesicle-fusing ATPase	0.028	0.377	-0.558	1.38	0.665	1.003	0.478	-0.691	-0.463	-0.202	-0.755	-0.009	0.756	0.0427	0.0427	up-regulated
P46460	Molecular function	GO:0043169	4	cation binding	Nsf	Vesicle-fusing ATPase	0.028	0.377	-0.558	1.38	0.665	1.003	0.478	-0.691	-0.463	-0.202	-0.755	-0.009	0.756	0.0427	0.0427	up-regulated
P46460	Molecular function	GO:0019901	6	protein kinase binding	Nsf	Vesicle-fusing ATPase	0.028	0.377	-0.558	1.38	0.665	1.003	0.478	-0.691	-0.463	-0.202	-0.755	-0.009	0.756	0.0427	0.0427	up-regulated
P46460	Molecular function	GO:0043167	3	ion binding	Nsf	Vesicle-fusing ATPase	0.028	0.377	-0.558	1.38	0.665	1.003	0.478	-0.691	-0.463	-0.202	-0.755	-0.009	0.756	0.0427	0.0427	up-regulated
P46460	Molecular function	GO:0019900	5	kinase binding	Nsf	Vesicle-fusing ATPase	0.028	0.377	-0.558	1.38	0.665	1.003	0.478	-0.691	-0.463	-0.202	-0.755	-0.009	0.756	0.0427	0.0427	up-regulated
P46460	Molecular function	GO:0019904	4	protein domain specific binding	Nsf	Vesicle-fusing ATPase	0.028	0.377	-0.558	1.38	0.665	1.003	0.478	-0.691	-0.463	-0.202	-0.755	-0.009	0.756	0.0427	0.0427	up-regulated
P46460	Molecular function	GO:0000166	4	nucleotide binding	Nsf	Vesicle-fusing ATPase	0.028	0.377	-0.558	1.38	0.665	1.003	0.478	-0.691	-0.463	-0.202	-0.755	-0.009	0.756	0.0427	0.0427	up-regulated
P46460	Molecular function	GO:0035254	5	glutamate receptor binding	Nsf	Vesicle-fusing ATPase	0.028	0.377	-0.558	1.38	0.665	1.003	0.478	-0.691	-0.463	-0.202	-0.755	-0.009	0.756	0.0427	0.0427	up-regulated
P46460	Molecular function	GO:0051020	5	GTPase binding	Nsf	Vesicle-fusing ATPase	0.028	0.377	-0.558	1.38	0.665	1.003	0.478	-0.691	-0.463	-0.202	-0.755	-0.009	0.756	0.0427	0.0427	up-regulated
P46460	Molecular function	GO:0005102	4	signaling receptor binding	Nsf	Vesicle-fusing ATPase	0.028	0.377	-0.558	1.38	0.665	1.003	0.478	-0.691	-0.463	-0.202	-0.755	-0.009	0.756	0.0427	0.0427	up-regulated
P46460	Molecular function	GO:0050780	6	dopamine receptor binding	Nsf	Vesicle-fusing ATPase	0.028	0.377	-0.558	1.38	0.665	1.003	0.478	-0.691	-0.463	-0.202	-0.755	-0.009	0.756	0.0427	0.0427	up-regulated
P46460	Molecular function	GO:0036094	3	small molecule binding	Nsf	Vesicle-fusing ATPase	0.028	0.377	-0.558	1.38	0.665	1.003	0.478	-0.691	-0.463	-0.202	-0.755	-0.009	0.756	0.0427	0.0427	up-regulated
P46460	Molecular function	GO:0005488	2	binding	Nsf	Vesicle-fusing ATPase	0.028	0.377	-0.558	1.38	0.665	1.003	0.478	-0.691	-0.463	-0.202	-0.755	-0.009	0.756	0.0427	0.0427	up-regulated
P46460	Molecular function	GO:0035639	5	purine ribonucleoside triphosphate binding	Nsf	Vesicle-fusing ATPase	0.028	0.377	-0.558	1.38	0.665	1.003	0.478	-0.691	-0.463	-0.202	-0.755	-0.009	0.756	0.0427	0.0427	up-regulated
P46460	Molecular function	GO:0003674	1	molecular_function	Nsf	Vesicle-fusing ATPase	0.028	0.377	-0.558	1.38	0.665	1.003	0.478	-0.691	-0.463	-0.202	-0.755	-0.009	0.756	0.0427	0.0427	up-regulated
P46460	Molecular function	GO:0030554	6	adenyl nucleotide binding	Nsf	Vesicle-fusing ATPase	0.028	0.377	-0.558	1.38	0.665	1.003	0.478	-0.691	-0.463	-0.202	-0.755	-0.009	0.756	0.0427	0.0427	up-regulated
P46460	Molecular function	GO:1901363	3	heterocyclic compound binding	Nsf	Vesicle-fusing ATPase	0.028	0.377	-0.558	1.38	0.665	1.003	0.478	-0.691	-0.463	-0.202	-0.755	-0.009	0.756	0.0427	0.0427	up-regulated
P46460	Molecular function	GO:0016887	2	ATPase	Nsf	Vesicle-fusing ATPase	0.028	0.377	-0.558	1.38	0.665	1.003	0.478	-0.691	-0.463	-0.202	-0.755	-0.009	0.756	0.0427	0.0427	up-regulated
P46460	Molecular function	GO:0032559	6	adenyl ribonucleotide binding	Nsf	Vesicle-fusing ATPase	0.028	0.377	-0.558	1.38	0.665	1.003	0.478	-0.691	-0.463	-0.202	-0.755	-0.009	0.756	0.0427	0.0427	up-regulated
P46460	Molecular function	GO:0097159	3	organic cyclic compound binding	Nsf	Vesicle-fusing ATPase	0.028	0.377	-0.558	1.38	0.665	1.003	0.478	-0.691	-0.463	-0.202	-0.755	-0.009	0.756	0.0427	0.0427	up-regulated
P46460	Molecular function	GO:0005515	3	protein binding	Nsf	Vesicle-fusing ATPase	0.028	0.377	-0.558	1.38	0.665	1.003	0.478	-0.691	-0.463	-0.202	-0.755	-0.009	0.756	0.0427	0.0427	up-regulated
P46460	Molecular function	GO:0032555	5	purine ribonucleotide binding	Nsf	Vesicle-fusing ATPase	0.028	0.377	-0.558	1.38	0.665	1.003	0.478	-0.691	-0.463	-0.202	-0.755	-0.009	0.756	0.0427	0.0427	up-regulated
P46460	Molecular function	GO:0019905	5	syntaxin binding	Nsf	Vesicle-fusing ATPase	0.028	0.377	-0.558	1.38	0.665	1.003	0.478	-0.691	-0.463	-0.202	-0.755	-0.009	0.756	0.0427	0.0427	up-regulated
P46460	Molecular function	GO:0019899	4	enzyme binding	Nsf	Vesicle-fusing ATPase	0.028	0.377	-0.558	1.38	0.665	1.003	0.478	-0.691	-0.463	-0.202	-0.755	-0.009	0.756	0.0427	0.0427	up-regulated
P46460	Molecular function	GO:0000149	4	SNARE binding	Nsf	Vesicle-fusing ATPase	0.028	0.377	-0.558	1.38	0.665	1.003	0.478	-0.691	-0.463	-0.202	-0.755	-0.009	0.756	0.0427	0.0427	up-regulated
P47878	Molecular function	GO:0003674	1	molecular_function	Igfbp3	Insulin-like growth factor-binding protein 3	0.696	-0.027	1.056	0.14	0.416	-0.012	-0.488	-0.794	0.582	-0.299	-0.593	-0.14	0.667	0.0359	0.0359	up-regulated
P47878	Molecular function	GO:0019888	2	protein phosphatase regulator activity	Igfbp3	Insulin-like growth factor-binding protein 3	0.696	-0.027	1.056	0.14	0.416	-0.012	-0.488	-0.794	0.582	-0.299	-0.593	-0.14	0.667	0.0359	0.0359	up-regulated
P47878	Molecular function	GO:0019211	3	phosphatase activator activity	Igfbp3	Insulin-like growth factor-binding protein 3	0.696	-0.027	1.056	0.14	0.416	-0.012	-0.488	-0.794	0.582	-0.299	-0.593	-0.14	0.667	0.0359	0.0359	up-regulated
P47878	Molecular function	GO:0005515	3	protein binding	Igfbp3	Insulin-like growth factor-binding protein 3	0.696	-0.027	1.056	0.14	0.416	-0.012	-0.488	-0.794	0.582	-0.299	-0.593	-0.14	0.667	0.0359	0.0359	up-regulated
P47878	Molecular function	GO:0098772	2	molecular function regulator	Igfbp3	Insulin-like growth factor-binding protein 3	0.696	-0.027	1.056	0.14	0.416	-0.012	-0.488	-0.794	0.582	-0.299	-0.593	-0.14	0.667	0.0359	0.0359	up-regulated
P47878	Molecular function	GO:0030234	3	enzyme regulator activity	Igfbp3	Insulin-like growth factor-binding protein 3	0.696	-0.027	1.056	0.14	0.416	-0.012	-0.488	-0.794	0.582	-0.299	-0.593	-0.14	0.667	0.0359	0.0359	up-regulated
P47878	Molecular function	GO:0005488	2	binding	Igfbp3	Insulin-like growth factor-binding protein 3	0.696	-0.027	1.056	0.14	0.416	-0.012	-0.488	-0.794	0.582	-0.299	-0.593	-0.14	0.667	0.0359	0.0359	up-regulated
P47878	Molecular function	GO:0019838	4	growth factor binding	Igfbp3	Insulin-like growth factor-binding protein 3	0.696	-0.027	1.056	0.14	0.416	-0.012	-0.488	-0.794	0.582	-0.299	-0.593	-0.14	0.667	0.0359	0.0359	up-regulated
P47878	Molecular function	GO:0019208	4	phosphatase regulator activity	Igfbp3	Insulin-like growth factor-binding protein 3	0.696	-0.027	1.056	0.14	0.416	-0.012	-0.488	-0.794	0.582	-0.299	-0.593	-0.14	0.667	0.0359	0.0359	up-regulated
P47878	Molecular function	GO:0008047	2	enzyme activator activity	Igfbp3	Insulin-like growth factor-binding protein 3	0.696	-0.027	1.056	0.14	0.416	-0.012	-0.488	-0.794	0.582	-0.299	-0.593	-0.14	0.667	0.0359	0.0359	up-regulated
P47878	Molecular function	GO:0005520	5	insulin-like growth factor binding	Igfbp3	Insulin-like growth factor-binding protein 3	0.696	-0.027	1.056	0.14	0.416	-0.012	-0.488	-0.794	0.582	-0.299	-0.593	-0.14	0.667	0.0359	0.0359	up-regulated
P47878	Molecular function	GO:0072542	3	protein phosphatase activator activity	Igfbp3	Insulin-like growth factor-binding protein 3	0.696	-0.027	1.056	0.14	0.416	-0.012	-0.488	-0.794	0.582	-0.299	-0.593	-0.14	0.667	0.0359	0.0359	up-regulated
P49222	Molecular function	GO:0003824	2	catalytic activity	Epb42	Protein 4.2	-1.498	-0.175	-1.619	-0.685	-0.982	-0.176	-0.401	0.84	0.609	0.498	-0.188	-0.002	-1.082	0.00527	0.00527	down-regulated
P49222	Molecular function	GO:0016746	4	acyltransferase activity	Epb42	Protein 4.2	-1.498	-0.175	-1.619	-0.685	-0.982	-0.176	-0.401	0.84	0.609	0.498	-0.188	-0.002	-1.082	0.00527	0.00527	down-regulated
P49222	Molecular function	GO:0016755	4	aminoacyltransferase activity	Epb42	Protein 4.2	-1.498	-0.175	-1.619	-0.685	-0.982	-0.176	-0.401	0.84	0.609	0.498	-0.188	-0.002	-1.082	0.00527	0.00527	down-regulated
P49222	Molecular function	GO:0003674	1	molecular_function	Epb42	Protein 4.2	-1.498	-0.175	-1.619	-0.685	-0.982	-0.176	-0.401	0.84	0.609	0.498	-0.188	-0.002	-1.082	0.00527	0.00527	down-regulated
P49222	Molecular function	GO:0140096	3	catalytic activity, acting on a protein	Epb42	Protein 4.2	-1.498	-0.175	-1.619	-0.685	-0.982	-0.176	-0.401	0.84	0.609	0.498	-0.188	-0.002	-1.082	0.00527	0.00527	down-regulated
P49222	Molecular function	GO:0016740	3	transferase activity	Epb42	Protein 4.2	-1.498	-0.175	-1.619	-0.685	-0.982	-0.176	-0.401	0.84	0.609	0.498	-0.188	-0.002	-1.082	0.00527	0.00527	down-regulated
P49962	Molecular function	GO:1901363	3	heterocyclic compound binding	Srp9	Signal recognition particle 9 kDa protein	1.415	0.859	0.771	1.085	0.234	0.967	0.678	-0.672	0.353	0.538	-0.006	-0.256	0.783	0.0162	0.0162	up-regulated
P49962	Molecular function	GO:0003676	4	nucleic acid binding	Srp9	Signal recognition particle 9 kDa protein	1.415	0.859	0.771	1.085	0.234	0.967	0.678	-0.672	0.353	0.538	-0.006	-0.256	0.783	0.0162	0.0162	up-regulated
P49962	Molecular function	GO:0097159	3	organic cyclic compound binding	Srp9	Signal recognition particle 9 kDa protein	1.415	0.859	0.771	1.085	0.234	0.967	0.678	-0.672	0.353	0.538	-0.006	-0.256	0.783	0.0162	0.0162	up-regulated
P49962	Molecular function	GO:0003674	1	molecular_function	Srp9	Signal recognition particle 9 kDa protein	1.415	0.859	0.771	1.085	0.234	0.967	0.678	-0.672	0.353	0.538	-0.006	-0.256	0.783	0.0162	0.0162	up-regulated
P49962	Molecular function	GO:0003723	5	RNA binding	Srp9	Signal recognition particle 9 kDa protein	1.415	0.859	0.771	1.085	0.234	0.967	0.678	-0.672	0.353	0.538	-0.006	-0.256	0.783	0.0162	0.0162	up-regulated
P49962	Molecular function	GO:0005488	2	binding	Srp9	Signal recognition particle 9 kDa protein	1.415	0.859	0.771	1.085	0.234	0.967	0.678	-0.672	0.353	0.538	-0.006	-0.256	0.783	0.0162	0.0162	up-regulated
P51437	Molecular function	GO:0005488	2	binding	Camp	Cathelicidin antimicrobial peptide	-0.812	-0.13	0.206	-0.276	-0.696	-0.644	0.419	0.128	0.387	0.798	0.325	0.249	-0.776	0.00591	0.00591	down-regulated
P51437	Molecular function	GO:0003674	1	molecular_function	Camp	Cathelicidin antimicrobial peptide	-0.812	-0.13	0.206	-0.276	-0.696	-0.644	0.419	0.128	0.387	0.798	0.325	0.249	-0.776	0.00591	0.00591	down-regulated
P51437	Molecular function	GO:0097367	3	carbohydrate derivative binding	Camp	Cathelicidin antimicrobial peptide	-0.812	-0.13	0.206	-0.276	-0.696	-0.644	0.419	0.128	0.387	0.798	0.325	0.249	-0.776	0.00591	0.00591	down-regulated
P51437	Molecular function	GO:0008289	3	lipid binding	Camp	Cathelicidin antimicrobial peptide	-0.812	-0.13	0.206	-0.276	-0.696	-0.644	0.419	0.128	0.387	0.798	0.325	0.249	-0.776	0.00591	0.00591	down-regulated
P51859	Molecular function	GO:0000977	7	RNA polymerase II transcription regulatory region sequence-specific DNA binding	Hdgf	Hepatoma-derived growth factor	0.66	0.593	0.982	0.491	1.135	0.41	-0.207	-0.48	0.052	-0.299	0.041	0.365	0.8	0.00381	0.00381	up-regulated
P51859	Molecular function	GO:0097367	3	carbohydrate derivative binding	Hdgf	Hepatoma-derived growth factor	0.66	0.593	0.982	0.491	1.135	0.41	-0.207	-0.48	0.052	-0.299	0.041	0.365	0.8	0.00381	0.00381	up-regulated
P51859	Molecular function	GO:0048018	3	receptor ligand activity	Hdgf	Hepatoma-derived growth factor	0.66	0.593	0.982	0.491	1.135	0.41	-0.207	-0.48	0.052	-0.299	0.041	0.365	0.8	0.00381	0.00381	up-regulated
P51859	Molecular function	GO:1901265	4	nucleoside phosphate binding	Hdgf	Hepatoma-derived growth factor	0.66	0.593	0.982	0.491	1.135	0.41	-0.207	-0.48	0.052	-0.299	0.041	0.365	0.8	0.00381	0.00381	up-regulated
P51859	Molecular function	GO:0030546	2	signaling receptor activator activity	Hdgf	Hepatoma-derived growth factor	0.66	0.593	0.982	0.491	1.135	0.41	-0.207	-0.48	0.052	-0.299	0.041	0.365	0.8	0.00381	0.00381	up-regulated
P51859	Molecular function	GO:0000987	7	cis-regulatory region sequence-specific DNA binding	Hdgf	Hepatoma-derived growth factor	0.66	0.593	0.982	0.491	1.135	0.41	-0.207	-0.48	0.052	-0.299	0.041	0.365	0.8	0.00381	0.00381	up-regulated
P51859	Molecular function	GO:0000976	6	transcription cis-regulatory region binding	Hdgf	Hepatoma-derived growth factor	0.66	0.593	0.982	0.491	1.135	0.41	-0.207	-0.48	0.052	-0.299	0.041	0.365	0.8	0.00381	0.00381	up-regulated
P51859	Molecular function	GO:0000981	4	DNA-binding transcription factor activity, RNA polymerase II-specific	Hdgf	Hepatoma-derived growth factor	0.66	0.593	0.982	0.491	1.135	0.41	-0.207	-0.48	0.052	-0.299	0.041	0.365	0.8	0.00381	0.00381	up-regulated
P51859	Molecular function	GO:0005102	4	signaling receptor binding	Hdgf	Hepatoma-derived growth factor	0.66	0.593	0.982	0.491	1.135	0.41	-0.207	-0.48	0.052	-0.299	0.041	0.365	0.8	0.00381	0.00381	up-regulated
P51859	Molecular function	GO:0036094	3	small molecule binding	Hdgf	Hepatoma-derived growth factor	0.66	0.593	0.982	0.491	1.135	0.41	-0.207	-0.48	0.052	-0.299	0.041	0.365	0.8	0.00381	0.00381	up-regulated
P51859	Molecular function	GO:0003690	6	double-stranded DNA binding	Hdgf	Hepatoma-derived growth factor	0.66	0.593	0.982	0.491	1.135	0.41	-0.207	-0.48	0.052	-0.299	0.041	0.365	0.8	0.00381	0.00381	up-regulated
P51859	Molecular function	GO:0043565	6	sequence-specific DNA binding	Hdgf	Hepatoma-derived growth factor	0.66	0.593	0.982	0.491	1.135	0.41	-0.207	-0.48	0.052	-0.299	0.041	0.365	0.8	0.00381	0.00381	up-regulated
P51859	Molecular function	GO:0005488	2	binding	Hdgf	Hepatoma-derived growth factor	0.66	0.593	0.982	0.491	1.135	0.41	-0.207	-0.48	0.052	-0.299	0.041	0.365	0.8	0.00381	0.00381	up-regulated
P51859	Molecular function	GO:0001217	4	DNA-binding transcription repressor activity	Hdgf	Hepatoma-derived growth factor	0.66	0.593	0.982	0.491	1.135	0.41	-0.207	-0.48	0.052	-0.299	0.041	0.365	0.8	0.00381	0.00381	up-regulated
P51859	Molecular function	GO:0003674	1	molecular_function	Hdgf	Hepatoma-derived growth factor	0.66	0.593	0.982	0.491	1.135	0.41	-0.207	-0.48	0.052	-0.299	0.041	0.365	0.8	0.00381	0.00381	up-regulated
P51859	Molecular function	GO:1901681	3	sulfur compound binding	Hdgf	Hepatoma-derived growth factor	0.66	0.593	0.982	0.491	1.135	0.41	-0.207	-0.48	0.052	-0.299	0.041	0.365	0.8	0.00381	0.00381	up-regulated
P51859	Molecular function	GO:0001067	5	transcription regulatory region nucleic acid binding	Hdgf	Hepatoma-derived growth factor	0.66	0.593	0.982	0.491	1.135	0.41	-0.207	-0.48	0.052	-0.299	0.041	0.365	0.8	0.00381	0.00381	up-regulated
P51859	Molecular function	GO:1990837	7	sequence-specific double-stranded DNA binding	Hdgf	Hepatoma-derived growth factor	0.66	0.593	0.982	0.491	1.135	0.41	-0.207	-0.48	0.052	-0.299	0.041	0.365	0.8	0.00381	0.00381	up-regulated
P51859	Molecular function	GO:0003676	4	nucleic acid binding	Hdgf	Hepatoma-derived growth factor	0.66	0.593	0.982	0.491	1.135	0.41	-0.207	-0.48	0.052	-0.299	0.041	0.365	0.8	0.00381	0.00381	up-regulated
P51859	Molecular function	GO:0005539	4	glycosaminoglycan binding	Hdgf	Hepatoma-derived growth factor	0.66	0.593	0.982	0.491	1.135	0.41	-0.207	-0.48	0.052	-0.299	0.041	0.365	0.8	0.00381	0.00381	up-regulated
P51859	Molecular function	GO:0003677	5	DNA binding	Hdgf	Hepatoma-derived growth factor	0.66	0.593	0.982	0.491	1.135	0.41	-0.207	-0.48	0.052	-0.299	0.041	0.365	0.8	0.00381	0.00381	up-regulated
P51859	Molecular function	GO:1901363	3	heterocyclic compound binding	Hdgf	Hepatoma-derived growth factor	0.66	0.593	0.982	0.491	1.135	0.41	-0.207	-0.48	0.052	-0.299	0.041	0.365	0.8	0.00381	0.00381	up-regulated
P51859	Molecular function	GO:0005515	3	protein binding	Hdgf	Hepatoma-derived growth factor	0.66	0.593	0.982	0.491	1.135	0.41	-0.207	-0.48	0.052	-0.299	0.041	0.365	0.8	0.00381	0.00381	up-regulated
P51859	Molecular function	GO:0097159	3	organic cyclic compound binding	Hdgf	Hepatoma-derived growth factor	0.66	0.593	0.982	0.491	1.135	0.41	-0.207	-0.48	0.052	-0.299	0.041	0.365	0.8	0.00381	0.00381	up-regulated
P51859	Molecular function	GO:0140110	2	transcription regulator activity	Hdgf	Hepatoma-derived growth factor	0.66	0.593	0.982	0.491	1.135	0.41	-0.207	-0.48	0.052	-0.299	0.041	0.365	0.8	0.00381	0.00381	up-regulated
P51859	Molecular function	GO:0003700	3	DNA-binding transcription factor activity	Hdgf	Hepatoma-derived growth factor	0.66	0.593	0.982	0.491	1.135	0.41	-0.207	-0.48	0.052	-0.299	0.041	0.365	0.8	0.00381	0.00381	up-regulated
P52480	Molecular function	GO:0016301	5	kinase activity	Pkm	Pyruvate kinase PKM	0.149	0.141	-0.398	0.578	0.785	0.58	-0.118	-0.236	-0.469	-1.129	-0.502	-0.351	0.773	0.0109	0.0109	up-regulated
P52480	Molecular function	GO:0016772	4	transferase activity, transferring phosphorus-containing groups	Pkm	Pyruvate kinase PKM	0.149	0.141	-0.398	0.578	0.785	0.58	-0.118	-0.236	-0.469	-1.129	-0.502	-0.351	0.773	0.0109	0.0109	up-regulated
P52480	Molecular function	GO:0003676	4	nucleic acid binding	Pkm	Pyruvate kinase PKM	0.149	0.141	-0.398	0.578	0.785	0.58	-0.118	-0.236	-0.469	-1.129	-0.502	-0.351	0.773	0.0109	0.0109	up-regulated
P52480	Molecular function	GO:0140110	2	transcription regulator activity	Pkm	Pyruvate kinase PKM	0.149	0.141	-0.398	0.578	0.785	0.58	-0.118	-0.236	-0.469	-1.129	-0.502	-0.351	0.773	0.0109	0.0109	up-regulated
P52480	Molecular function	GO:0097159	3	organic cyclic compound binding	Pkm	Pyruvate kinase PKM	0.149	0.141	-0.398	0.578	0.785	0.58	-0.118	-0.236	-0.469	-1.129	-0.502	-0.351	0.773	0.0109	0.0109	up-regulated
P52480	Molecular function	GO:0005515	3	protein binding	Pkm	Pyruvate kinase PKM	0.149	0.141	-0.398	0.578	0.785	0.58	-0.118	-0.236	-0.469	-1.129	-0.502	-0.351	0.773	0.0109	0.0109	up-regulated
P52480	Molecular function	GO:0032555	5	purine ribonucleotide binding	Pkm	Pyruvate kinase PKM	0.149	0.141	-0.398	0.578	0.785	0.58	-0.118	-0.236	-0.469	-1.129	-0.502	-0.351	0.773	0.0109	0.0109	up-regulated
P52480	Molecular function	GO:0036094	3	small molecule binding	Pkm	Pyruvate kinase PKM	0.149	0.141	-0.398	0.578	0.785	0.58	-0.118	-0.236	-0.469	-1.129	-0.502	-0.351	0.773	0.0109	0.0109	up-regulated
P52480	Molecular function	GO:0035184	6	histone threonine kinase activity	Pkm	Pyruvate kinase PKM	0.149	0.141	-0.398	0.578	0.785	0.58	-0.118	-0.236	-0.469	-1.129	-0.502	-0.351	0.773	0.0109	0.0109	up-regulated
P52480	Molecular function	GO:0042562	3	hormone binding	Pkm	Pyruvate kinase PKM	0.149	0.141	-0.398	0.578	0.785	0.58	-0.118	-0.236	-0.469	-1.129	-0.502	-0.351	0.773	0.0109	0.0109	up-regulated
P52480	Molecular function	GO:0016740	3	transferase activity	Pkm	Pyruvate kinase PKM	0.149	0.141	-0.398	0.578	0.785	0.58	-0.118	-0.236	-0.469	-1.129	-0.502	-0.351	0.773	0.0109	0.0109	up-regulated
P52480	Molecular function	GO:0003674	1	molecular_function	Pkm	Pyruvate kinase PKM	0.149	0.141	-0.398	0.578	0.785	0.58	-0.118	-0.236	-0.469	-1.129	-0.502	-0.351	0.773	0.0109	0.0109	up-regulated
P52480	Molecular function	GO:0030554	6	adenyl nucleotide binding	Pkm	Pyruvate kinase PKM	0.149	0.141	-0.398	0.578	0.785	0.58	-0.118	-0.236	-0.469	-1.129	-0.502	-0.351	0.773	0.0109	0.0109	up-regulated
P52480	Molecular function	GO:0016773	5	phosphotransferase activity, alcohol group as acceptor	Pkm	Pyruvate kinase PKM	0.149	0.141	-0.398	0.578	0.785	0.58	-0.118	-0.236	-0.469	-1.129	-0.502	-0.351	0.773	0.0109	0.0109	up-regulated
P52480	Molecular function	GO:0035639	5	purine ribonucleoside triphosphate binding	Pkm	Pyruvate kinase PKM	0.149	0.141	-0.398	0.578	0.785	0.58	-0.118	-0.236	-0.469	-1.129	-0.502	-0.351	0.773	0.0109	0.0109	up-regulated
P52480	Molecular function	GO:0046983	4	protein dimerization activity	Pkm	Pyruvate kinase PKM	0.149	0.141	-0.398	0.578	0.785	0.58	-0.118	-0.236	-0.469	-1.129	-0.502	-0.351	0.773	0.0109	0.0109	up-regulated
P52480	Molecular function	GO:0042802	4	identical protein binding	Pkm	Pyruvate kinase PKM	0.149	0.141	-0.398	0.578	0.785	0.58	-0.118	-0.236	-0.469	-1.129	-0.502	-0.351	0.773	0.0109	0.0109	up-regulated
P52480	Molecular function	GO:0004674	5	protein serine/threonine kinase activity	Pkm	Pyruvate kinase PKM	0.149	0.141	-0.398	0.578	0.785	0.58	-0.118	-0.236	-0.469	-1.129	-0.502	-0.351	0.773	0.0109	0.0109	up-regulated
P52480	Molecular function	GO:0043169	4	cation binding	Pkm	Pyruvate kinase PKM	0.149	0.141	-0.398	0.578	0.785	0.58	-0.118	-0.236	-0.469	-1.129	-0.502	-0.351	0.773	0.0109	0.0109	up-regulated
P52480	Molecular function	GO:0031420	6	alkali metal ion binding	Pkm	Pyruvate kinase PKM	0.149	0.141	-0.398	0.578	0.785	0.58	-0.118	-0.236	-0.469	-1.129	-0.502	-0.351	0.773	0.0109	0.0109	up-regulated
P52480	Molecular function	GO:1901363	3	heterocyclic compound binding	Pkm	Pyruvate kinase PKM	0.149	0.141	-0.398	0.578	0.785	0.58	-0.118	-0.236	-0.469	-1.129	-0.502	-0.351	0.773	0.0109	0.0109	up-regulated
P52480	Molecular function	GO:0032559	6	adenyl ribonucleotide binding	Pkm	Pyruvate kinase PKM	0.149	0.141	-0.398	0.578	0.785	0.58	-0.118	-0.236	-0.469	-1.129	-0.502	-0.351	0.773	0.0109	0.0109	up-regulated
P52480	Molecular function	GO:0004672	4	protein kinase activity	Pkm	Pyruvate kinase PKM	0.149	0.141	-0.398	0.578	0.785	0.58	-0.118	-0.236	-0.469	-1.129	-0.502	-0.351	0.773	0.0109	0.0109	up-regulated
P52480	Molecular function	GO:0035173	5	histone kinase activity	Pkm	Pyruvate kinase PKM	0.149	0.141	-0.398	0.578	0.785	0.58	-0.118	-0.236	-0.469	-1.129	-0.502	-0.351	0.773	0.0109	0.0109	up-regulated
P52480	Molecular function	GO:0140096	3	catalytic activity, acting on a protein	Pkm	Pyruvate kinase PKM	0.149	0.141	-0.398	0.578	0.785	0.58	-0.118	-0.236	-0.469	-1.129	-0.502	-0.351	0.773	0.0109	0.0109	up-regulated
P52480	Molecular function	GO:0005488	2	binding	Pkm	Pyruvate kinase PKM	0.149	0.141	-0.398	0.578	0.785	0.58	-0.118	-0.236	-0.469	-1.129	-0.502	-0.351	0.773	0.0109	0.0109	up-regulated
P52480	Molecular function	GO:0003723	5	RNA binding	Pkm	Pyruvate kinase PKM	0.149	0.141	-0.398	0.578	0.785	0.58	-0.118	-0.236	-0.469	-1.129	-0.502	-0.351	0.773	0.0109	0.0109	up-regulated
P52480	Molecular function	GO:0043167	3	ion binding	Pkm	Pyruvate kinase PKM	0.149	0.141	-0.398	0.578	0.785	0.58	-0.118	-0.236	-0.469	-1.129	-0.502	-0.351	0.773	0.0109	0.0109	up-regulated
P52480	Molecular function	GO:0046872	5	metal ion binding	Pkm	Pyruvate kinase PKM	0.149	0.141	-0.398	0.578	0.785	0.58	-0.118	-0.236	-0.469	-1.129	-0.502	-0.351	0.773	0.0109	0.0109	up-regulated
P52480	Molecular function	GO:0000166	4	nucleotide binding	Pkm	Pyruvate kinase PKM	0.149	0.141	-0.398	0.578	0.785	0.58	-0.118	-0.236	-0.469	-1.129	-0.502	-0.351	0.773	0.0109	0.0109	up-regulated
P52480	Molecular function	GO:0003712	3	transcription coregulator activity	Pkm	Pyruvate kinase PKM	0.149	0.141	-0.398	0.578	0.785	0.58	-0.118	-0.236	-0.469	-1.129	-0.502	-0.351	0.773	0.0109	0.0109	up-regulated
P52480	Molecular function	GO:0032553	4	ribonucleotide binding	Pkm	Pyruvate kinase PKM	0.149	0.141	-0.398	0.578	0.785	0.58	-0.118	-0.236	-0.469	-1.129	-0.502	-0.351	0.773	0.0109	0.0109	up-regulated
P52480	Molecular function	GO:1901265	4	nucleoside phosphate binding	Pkm	Pyruvate kinase PKM	0.149	0.141	-0.398	0.578	0.785	0.58	-0.118	-0.236	-0.469	-1.129	-0.502	-0.351	0.773	0.0109	0.0109	up-regulated
P52480	Molecular function	GO:0017076	5	purine nucleotide binding	Pkm	Pyruvate kinase PKM	0.149	0.141	-0.398	0.578	0.785	0.58	-0.118	-0.236	-0.469	-1.129	-0.502	-0.351	0.773	0.0109	0.0109	up-regulated
P52480	Molecular function	GO:0097367	3	carbohydrate derivative binding	Pkm	Pyruvate kinase PKM	0.149	0.141	-0.398	0.578	0.785	0.58	-0.118	-0.236	-0.469	-1.129	-0.502	-0.351	0.773	0.0109	0.0109	up-regulated
P52480	Molecular function	GO:0003824	2	catalytic activity	Pkm	Pyruvate kinase PKM	0.149	0.141	-0.398	0.578	0.785	0.58	-0.118	-0.236	-0.469	-1.129	-0.502	-0.351	0.773	0.0109	0.0109	up-regulated
P52480	Molecular function	GO:0043168	4	anion binding	Pkm	Pyruvate kinase PKM	0.149	0.141	-0.398	0.578	0.785	0.58	-0.118	-0.236	-0.469	-1.129	-0.502	-0.351	0.773	0.0109	0.0109	up-regulated
P54103	Molecular function	GO:0005488	2	binding	Dnajc2	DnaJ homolog subfamily C member 2	0.973		0.585	1.17	-0.167	1.568	0.223	0.122		0.198		-1.377	1.034	0.0408	0.0408	up-regulated
P54103	Molecular function	GO:0140036	6	ubiquitin-dependent protein binding	Dnajc2	DnaJ homolog subfamily C member 2	0.973		0.585	1.17	-0.167	1.568	0.223	0.122		0.198		-1.377	1.034	0.0408	0.0408	up-regulated
P54103	Molecular function	GO:0003674	1	molecular_function	Dnajc2	DnaJ homolog subfamily C member 2	0.973		0.585	1.17	-0.167	1.568	0.223	0.122		0.198		-1.377	1.034	0.0408	0.0408	up-regulated
P54103	Molecular function	GO:0140030	4	modification-dependent protein binding	Dnajc2	DnaJ homolog subfamily C member 2	0.973		0.585	1.17	-0.167	1.568	0.223	0.122		0.198		-1.377	1.034	0.0408	0.0408	up-regulated
P54103	Molecular function	GO:0005515	3	protein binding	Dnajc2	DnaJ homolog subfamily C member 2	0.973		0.585	1.17	-0.167	1.568	0.223	0.122		0.198		-1.377	1.034	0.0408	0.0408	up-regulated
P54103	Molecular function	GO:0042393	4	histone binding	Dnajc2	DnaJ homolog subfamily C member 2	0.973		0.585	1.17	-0.167	1.568	0.223	0.122		0.198		-1.377	1.034	0.0408	0.0408	up-regulated
P54103	Molecular function	GO:0031072	4	heat shock protein binding	Dnajc2	DnaJ homolog subfamily C member 2	0.973		0.585	1.17	-0.167	1.568	0.223	0.122		0.198		-1.377	1.034	0.0408	0.0408	up-regulated
P54103	Molecular function	GO:0044877	3	protein-containing complex binding	Dnajc2	DnaJ homolog subfamily C member 2	0.973		0.585	1.17	-0.167	1.568	0.223	0.122		0.198		-1.377	1.034	0.0408	0.0408	up-regulated
P54103	Molecular function	GO:0043021	4	ribonucleoprotein complex binding	Dnajc2	DnaJ homolog subfamily C member 2	0.973		0.585	1.17	-0.167	1.568	0.223	0.122		0.198		-1.377	1.034	0.0408	0.0408	up-regulated
P54103	Molecular function	GO:0140035	5	ubiquitination-like modification-dependent protein binding	Dnajc2	DnaJ homolog subfamily C member 2	0.973		0.585	1.17	-0.167	1.568	0.223	0.122		0.198		-1.377	1.034	0.0408	0.0408	up-regulated
P59325	Molecular function	GO:0043167	3	ion binding	Eif5	Eukaryotic translation initiation factor 5	0.856	0.326	0.693	0.794	0.136	0.841	0.242	-0.414	-0.816	0.444	-0.659	-0.397	0.874	0.00608	0.00608	up-regulated
P59325	Molecular function	GO:0030234	3	enzyme regulator activity	Eif5	Eukaryotic translation initiation factor 5	0.856	0.326	0.693	0.794	0.136	0.841	0.242	-0.414	-0.816	0.444	-0.659	-0.397	0.874	0.00608	0.00608	up-regulated
P59325	Molecular function	GO:0090079	3	translation regulator activity, nucleic acid binding	Eif5	Eukaryotic translation initiation factor 5	0.856	0.326	0.693	0.794	0.136	0.841	0.242	-0.414	-0.816	0.444	-0.659	-0.397	0.874	0.00608	0.00608	up-regulated
P59325	Molecular function	GO:0000166	4	nucleotide binding	Eif5	Eukaryotic translation initiation factor 5	0.856	0.326	0.693	0.794	0.136	0.841	0.242	-0.414	-0.816	0.444	-0.659	-0.397	0.874	0.00608	0.00608	up-regulated
P59325	Molecular function	GO:0008135	4	translation factor activity, RNA binding	Eif5	Eukaryotic translation initiation factor 5	0.856	0.326	0.693	0.794	0.136	0.841	0.242	-0.414	-0.816	0.444	-0.659	-0.397	0.874	0.00608	0.00608	up-regulated
P59325	Molecular function	GO:0032553	4	ribonucleotide binding	Eif5	Eukaryotic translation initiation factor 5	0.856	0.326	0.693	0.794	0.136	0.841	0.242	-0.414	-0.816	0.444	-0.659	-0.397	0.874	0.00608	0.00608	up-regulated
P59325	Molecular function	GO:1901265	4	nucleoside phosphate binding	Eif5	Eukaryotic translation initiation factor 5	0.856	0.326	0.693	0.794	0.136	0.841	0.242	-0.414	-0.816	0.444	-0.659	-0.397	0.874	0.00608	0.00608	up-regulated
P59325	Molecular function	GO:0097367	3	carbohydrate derivative binding	Eif5	Eukaryotic translation initiation factor 5	0.856	0.326	0.693	0.794	0.136	0.841	0.242	-0.414	-0.816	0.444	-0.659	-0.397	0.874	0.00608	0.00608	up-regulated
P59325	Molecular function	GO:0031369	4	translation initiation factor binding	Eif5	Eukaryotic translation initiation factor 5	0.856	0.326	0.693	0.794	0.136	0.841	0.242	-0.414	-0.816	0.444	-0.659	-0.397	0.874	0.00608	0.00608	up-regulated
P59325	Molecular function	GO:0098772	2	molecular function regulator	Eif5	Eukaryotic translation initiation factor 5	0.856	0.326	0.693	0.794	0.136	0.841	0.242	-0.414	-0.816	0.444	-0.659	-0.397	0.874	0.00608	0.00608	up-regulated
P59325	Molecular function	GO:0017076	5	purine nucleotide binding	Eif5	Eukaryotic translation initiation factor 5	0.856	0.326	0.693	0.794	0.136	0.841	0.242	-0.414	-0.816	0.444	-0.659	-0.397	0.874	0.00608	0.00608	up-regulated
P59325	Molecular function	GO:0019001	6	guanyl nucleotide binding	Eif5	Eukaryotic translation initiation factor 5	0.856	0.326	0.693	0.794	0.136	0.841	0.242	-0.414	-0.816	0.444	-0.659	-0.397	0.874	0.00608	0.00608	up-regulated
P59325	Molecular function	GO:0043168	4	anion binding	Eif5	Eukaryotic translation initiation factor 5	0.856	0.326	0.693	0.794	0.136	0.841	0.242	-0.414	-0.816	0.444	-0.659	-0.397	0.874	0.00608	0.00608	up-regulated
P59325	Molecular function	GO:1901363	3	heterocyclic compound binding	Eif5	Eukaryotic translation initiation factor 5	0.856	0.326	0.693	0.794	0.136	0.841	0.242	-0.414	-0.816	0.444	-0.659	-0.397	0.874	0.00608	0.00608	up-regulated
P59325	Molecular function	GO:0045182	2	translation regulator activity	Eif5	Eukaryotic translation initiation factor 5	0.856	0.326	0.693	0.794	0.136	0.841	0.242	-0.414	-0.816	0.444	-0.659	-0.397	0.874	0.00608	0.00608	up-regulated
P59325	Molecular function	GO:0008047	2	enzyme activator activity	Eif5	Eukaryotic translation initiation factor 5	0.856	0.326	0.693	0.794	0.136	0.841	0.242	-0.414	-0.816	0.444	-0.659	-0.397	0.874	0.00608	0.00608	up-regulated
P59325	Molecular function	GO:0003676	4	nucleic acid binding	Eif5	Eukaryotic translation initiation factor 5	0.856	0.326	0.693	0.794	0.136	0.841	0.242	-0.414	-0.816	0.444	-0.659	-0.397	0.874	0.00608	0.00608	up-regulated
P59325	Molecular function	GO:0032555	5	purine ribonucleotide binding	Eif5	Eukaryotic translation initiation factor 5	0.856	0.326	0.693	0.794	0.136	0.841	0.242	-0.414	-0.816	0.444	-0.659	-0.397	0.874	0.00608	0.00608	up-regulated
P59325	Molecular function	GO:0032561	6	guanyl ribonucleotide binding	Eif5	Eukaryotic translation initiation factor 5	0.856	0.326	0.693	0.794	0.136	0.841	0.242	-0.414	-0.816	0.444	-0.659	-0.397	0.874	0.00608	0.00608	up-regulated
P59325	Molecular function	GO:0005515	3	protein binding	Eif5	Eukaryotic translation initiation factor 5	0.856	0.326	0.693	0.794	0.136	0.841	0.242	-0.414	-0.816	0.444	-0.659	-0.397	0.874	0.00608	0.00608	up-regulated
P59325	Molecular function	GO:0097159	3	organic cyclic compound binding	Eif5	Eukaryotic translation initiation factor 5	0.856	0.326	0.693	0.794	0.136	0.841	0.242	-0.414	-0.816	0.444	-0.659	-0.397	0.874	0.00608	0.00608	up-regulated
P59325	Molecular function	GO:0036094	3	small molecule binding	Eif5	Eukaryotic translation initiation factor 5	0.856	0.326	0.693	0.794	0.136	0.841	0.242	-0.414	-0.816	0.444	-0.659	-0.397	0.874	0.00608	0.00608	up-regulated
P59325	Molecular function	GO:0060589	4	nucleoside-triphosphatase regulator activity	Eif5	Eukaryotic translation initiation factor 5	0.856	0.326	0.693	0.794	0.136	0.841	0.242	-0.414	-0.816	0.444	-0.659	-0.397	0.874	0.00608	0.00608	up-regulated
P59325	Molecular function	GO:0003674	1	molecular_function	Eif5	Eukaryotic translation initiation factor 5	0.856	0.326	0.693	0.794	0.136	0.841	0.242	-0.414	-0.816	0.444	-0.659	-0.397	0.874	0.00608	0.00608	up-regulated
P59325	Molecular function	GO:0035639	5	purine ribonucleoside triphosphate binding	Eif5	Eukaryotic translation initiation factor 5	0.856	0.326	0.693	0.794	0.136	0.841	0.242	-0.414	-0.816	0.444	-0.659	-0.397	0.874	0.00608	0.00608	up-regulated
P59325	Molecular function	GO:0003723	5	RNA binding	Eif5	Eukaryotic translation initiation factor 5	0.856	0.326	0.693	0.794	0.136	0.841	0.242	-0.414	-0.816	0.444	-0.659	-0.397	0.874	0.00608	0.00608	up-regulated
P59325	Molecular function	GO:0005488	2	binding	Eif5	Eukaryotic translation initiation factor 5	0.856	0.326	0.693	0.794	0.136	0.841	0.242	-0.414	-0.816	0.444	-0.659	-0.397	0.874	0.00608	0.00608	up-regulated
P59325	Molecular function	GO:0030695	5	GTPase regulator activity	Eif5	Eukaryotic translation initiation factor 5	0.856	0.326	0.693	0.794	0.136	0.841	0.242	-0.414	-0.816	0.444	-0.659	-0.397	0.874	0.00608	0.00608	up-regulated
P60766	Molecular function	GO:0000166	4	nucleotide binding	Cdc42	Cell division control protein 42 homolog	0.259	0.002	0.019	1.003	0.81	0.524	-0.09	0.379	-0.779	-0.216	-0.749	-0.484	0.759	0.0156	0.0156	up-regulated
P60766	Molecular function	GO:0017111	7	nucleoside-triphosphatase activity	Cdc42	Cell division control protein 42 homolog	0.259	0.002	0.019	1.003	0.81	0.524	-0.09	0.379	-0.779	-0.216	-0.749	-0.484	0.759	0.0156	0.0156	up-regulated
P60766	Molecular function	GO:0043167	3	ion binding	Cdc42	Cell division control protein 42 homolog	0.259	0.002	0.019	1.003	0.81	0.524	-0.09	0.379	-0.779	-0.216	-0.749	-0.484	0.759	0.0156	0.0156	up-regulated
P60766	Molecular function	GO:0043168	4	anion binding	Cdc42	Cell division control protein 42 homolog	0.259	0.002	0.019	1.003	0.81	0.524	-0.09	0.379	-0.779	-0.216	-0.749	-0.484	0.759	0.0156	0.0156	up-regulated
P60766	Molecular function	GO:0016462	6	pyrophosphatase activity	Cdc42	Cell division control protein 42 homolog	0.259	0.002	0.019	1.003	0.81	0.524	-0.09	0.379	-0.779	-0.216	-0.749	-0.484	0.759	0.0156	0.0156	up-regulated
P60766	Molecular function	GO:0032553	4	ribonucleotide binding	Cdc42	Cell division control protein 42 homolog	0.259	0.002	0.019	1.003	0.81	0.524	-0.09	0.379	-0.779	-0.216	-0.749	-0.484	0.759	0.0156	0.0156	up-regulated
P60766	Molecular function	GO:0003924	8	GTPase activity	Cdc42	Cell division control protein 42 homolog	0.259	0.002	0.019	1.003	0.81	0.524	-0.09	0.379	-0.779	-0.216	-0.749	-0.484	0.759	0.0156	0.0156	up-regulated
P60766	Molecular function	GO:0019899	4	enzyme binding	Cdc42	Cell division control protein 42 homolog	0.259	0.002	0.019	1.003	0.81	0.524	-0.09	0.379	-0.779	-0.216	-0.749	-0.484	0.759	0.0156	0.0156	up-regulated
P60766	Molecular function	GO:1901363	3	heterocyclic compound binding	Cdc42	Cell division control protein 42 homolog	0.259	0.002	0.019	1.003	0.81	0.524	-0.09	0.379	-0.779	-0.216	-0.749	-0.484	0.759	0.0156	0.0156	up-regulated
P60766	Molecular function	GO:0005488	2	binding	Cdc42	Cell division control protein 42 homolog	0.259	0.002	0.019	1.003	0.81	0.524	-0.09	0.379	-0.779	-0.216	-0.749	-0.484	0.759	0.0156	0.0156	up-regulated
P60766	Molecular function	GO:0140096	3	catalytic activity, acting on a protein	Cdc42	Cell division control protein 42 homolog	0.259	0.002	0.019	1.003	0.81	0.524	-0.09	0.379	-0.779	-0.216	-0.749	-0.484	0.759	0.0156	0.0156	up-regulated
P60766	Molecular function	GO:0019901	6	protein kinase binding	Cdc42	Cell division control protein 42 homolog	0.259	0.002	0.019	1.003	0.81	0.524	-0.09	0.379	-0.779	-0.216	-0.749	-0.484	0.759	0.0156	0.0156	up-regulated
P60766	Molecular function	GO:0097159	3	organic cyclic compound binding	Cdc42	Cell division control protein 42 homolog	0.259	0.002	0.019	1.003	0.81	0.524	-0.09	0.379	-0.779	-0.216	-0.749	-0.484	0.759	0.0156	0.0156	up-regulated
P60766	Molecular function	GO:0032555	5	purine ribonucleotide binding	Cdc42	Cell division control protein 42 homolog	0.259	0.002	0.019	1.003	0.81	0.524	-0.09	0.379	-0.779	-0.216	-0.749	-0.484	0.759	0.0156	0.0156	up-regulated
P60766	Molecular function	GO:0016740	3	transferase activity	Cdc42	Cell division control protein 42 homolog	0.259	0.002	0.019	1.003	0.81	0.524	-0.09	0.379	-0.779	-0.216	-0.749	-0.484	0.759	0.0156	0.0156	up-regulated
P60766	Molecular function	GO:0003824	2	catalytic activity	Cdc42	Cell division control protein 42 homolog	0.259	0.002	0.019	1.003	0.81	0.524	-0.09	0.379	-0.779	-0.216	-0.749	-0.484	0.759	0.0156	0.0156	up-regulated
P60766	Molecular function	GO:0034190	5	apolipoprotein receptor binding	Cdc42	Cell division control protein 42 homolog	0.259	0.002	0.019	1.003	0.81	0.524	-0.09	0.379	-0.779	-0.216	-0.749	-0.484	0.759	0.0156	0.0156	up-regulated
P60766	Molecular function	GO:0004842	5	ubiquitin-protein transferase activity	Cdc42	Cell division control protein 42 homolog	0.259	0.002	0.019	1.003	0.81	0.524	-0.09	0.379	-0.779	-0.216	-0.749	-0.484	0.759	0.0156	0.0156	up-regulated
P60766	Molecular function	GO:0017076	5	purine nucleotide binding	Cdc42	Cell division control protein 42 homolog	0.259	0.002	0.019	1.003	0.81	0.524	-0.09	0.379	-0.779	-0.216	-0.749	-0.484	0.759	0.0156	0.0156	up-regulated
P60766	Molecular function	GO:0097367	3	carbohydrate derivative binding	Cdc42	Cell division control protein 42 homolog	0.259	0.002	0.019	1.003	0.81	0.524	-0.09	0.379	-0.779	-0.216	-0.749	-0.484	0.759	0.0156	0.0156	up-regulated
P60766	Molecular function	GO:0019787	4	ubiquitin-like protein transferase activity	Cdc42	Cell division control protein 42 homolog	0.259	0.002	0.019	1.003	0.81	0.524	-0.09	0.379	-0.779	-0.216	-0.749	-0.484	0.759	0.0156	0.0156	up-regulated
P60766	Molecular function	GO:1901265	4	nucleoside phosphate binding	Cdc42	Cell division control protein 42 homolog	0.259	0.002	0.019	1.003	0.81	0.524	-0.09	0.379	-0.779	-0.216	-0.749	-0.484	0.759	0.0156	0.0156	up-regulated
P60766	Molecular function	GO:0032561	6	guanyl ribonucleotide binding	Cdc42	Cell division control protein 42 homolog	0.259	0.002	0.019	1.003	0.81	0.524	-0.09	0.379	-0.779	-0.216	-0.749	-0.484	0.759	0.0156	0.0156	up-regulated
P60766	Molecular function	GO:0005102	4	signaling receptor binding	Cdc42	Cell division control protein 42 homolog	0.259	0.002	0.019	1.003	0.81	0.524	-0.09	0.379	-0.779	-0.216	-0.749	-0.484	0.759	0.0156	0.0156	up-regulated
P60766	Molecular function	GO:0019904	4	protein domain specific binding	Cdc42	Cell division control protein 42 homolog	0.259	0.002	0.019	1.003	0.81	0.524	-0.09	0.379	-0.779	-0.216	-0.749	-0.484	0.759	0.0156	0.0156	up-regulated
P60766	Molecular function	GO:0016787	3	hydrolase activity	Cdc42	Cell division control protein 42 homolog	0.259	0.002	0.019	1.003	0.81	0.524	-0.09	0.379	-0.779	-0.216	-0.749	-0.484	0.759	0.0156	0.0156	up-regulated
P60766	Molecular function	GO:0061659	5	ubiquitin-like protein ligase activity	Cdc42	Cell division control protein 42 homolog	0.259	0.002	0.019	1.003	0.81	0.524	-0.09	0.379	-0.779	-0.216	-0.749	-0.484	0.759	0.0156	0.0156	up-regulated
P60766	Molecular function	GO:0019900	5	kinase binding	Cdc42	Cell division control protein 42 homolog	0.259	0.002	0.019	1.003	0.81	0.524	-0.09	0.379	-0.779	-0.216	-0.749	-0.484	0.759	0.0156	0.0156	up-regulated
P60766	Molecular function	GO:0019001	6	guanyl nucleotide binding	Cdc42	Cell division control protein 42 homolog	0.259	0.002	0.019	1.003	0.81	0.524	-0.09	0.379	-0.779	-0.216	-0.749	-0.484	0.759	0.0156	0.0156	up-regulated
P60766	Molecular function	GO:0098772	2	molecular function regulator	Cdc42	Cell division control protein 42 homolog	0.259	0.002	0.019	1.003	0.81	0.524	-0.09	0.379	-0.779	-0.216	-0.749	-0.484	0.759	0.0156	0.0156	up-regulated
P60766	Molecular function	GO:0005515	3	protein binding	Cdc42	Cell division control protein 42 homolog	0.259	0.002	0.019	1.003	0.81	0.524	-0.09	0.379	-0.779	-0.216	-0.749	-0.484	0.759	0.0156	0.0156	up-regulated
P60766	Molecular function	GO:0016817	4	hydrolase activity, acting on acid anhydrides	Cdc42	Cell division control protein 42 homolog	0.259	0.002	0.019	1.003	0.81	0.524	-0.09	0.379	-0.779	-0.216	-0.749	-0.484	0.759	0.0156	0.0156	up-regulated
P60766	Molecular function	GO:0035639	5	purine ribonucleoside triphosphate binding	Cdc42	Cell division control protein 42 homolog	0.259	0.002	0.019	1.003	0.81	0.524	-0.09	0.379	-0.779	-0.216	-0.749	-0.484	0.759	0.0156	0.0156	up-regulated
P60766	Molecular function	GO:0003674	1	molecular_function	Cdc42	Cell division control protein 42 homolog	0.259	0.002	0.019	1.003	0.81	0.524	-0.09	0.379	-0.779	-0.216	-0.749	-0.484	0.759	0.0156	0.0156	up-regulated
P60766	Molecular function	GO:0016818	5	hydrolase activity, acting on acid anhydrides, in phosphorus-containing anhydrides	Cdc42	Cell division control protein 42 homolog	0.259	0.002	0.019	1.003	0.81	0.524	-0.09	0.379	-0.779	-0.216	-0.749	-0.484	0.759	0.0156	0.0156	up-regulated
P60766	Molecular function	GO:0036094	3	small molecule binding	Cdc42	Cell division control protein 42 homolog	0.259	0.002	0.019	1.003	0.81	0.524	-0.09	0.379	-0.779	-0.216	-0.749	-0.484	0.759	0.0156	0.0156	up-regulated
P61027	Molecular function	GO:0032561	6	guanyl ribonucleotide binding	Rab10	Ras-related protein Rab-10	0.456	0.065	1.005	0.561	0.576	-0.069	-0.052	-0.074	-1.213	-0.25	-0.5		0.85	0.0122	0.0122	up-regulated
P61027	Molecular function	GO:0003924	8	GTPase activity	Rab10	Ras-related protein Rab-10	0.456	0.065	1.005	0.561	0.576	-0.069	-0.052	-0.074	-1.213	-0.25	-0.5		0.85	0.0122	0.0122	up-regulated
P61027	Molecular function	GO:1901363	3	heterocyclic compound binding	Rab10	Ras-related protein Rab-10	0.456	0.065	1.005	0.561	0.576	-0.069	-0.052	-0.074	-1.213	-0.25	-0.5		0.85	0.0122	0.0122	up-regulated
P61027	Molecular function	GO:0005488	2	binding	Rab10	Ras-related protein Rab-10	0.456	0.065	1.005	0.561	0.576	-0.069	-0.052	-0.074	-1.213	-0.25	-0.5		0.85	0.0122	0.0122	up-regulated
P61027	Molecular function	GO:0000166	4	nucleotide binding	Rab10	Ras-related protein Rab-10	0.456	0.065	1.005	0.561	0.576	-0.069	-0.052	-0.074	-1.213	-0.25	-0.5		0.85	0.0122	0.0122	up-regulated
P61027	Molecular function	GO:0043167	3	ion binding	Rab10	Ras-related protein Rab-10	0.456	0.065	1.005	0.561	0.576	-0.069	-0.052	-0.074	-1.213	-0.25	-0.5		0.85	0.0122	0.0122	up-regulated
P61027	Molecular function	GO:0017111	7	nucleoside-triphosphatase activity	Rab10	Ras-related protein Rab-10	0.456	0.065	1.005	0.561	0.576	-0.069	-0.052	-0.074	-1.213	-0.25	-0.5		0.85	0.0122	0.0122	up-regulated
P61027	Molecular function	GO:0003824	2	catalytic activity	Rab10	Ras-related protein Rab-10	0.456	0.065	1.005	0.561	0.576	-0.069	-0.052	-0.074	-1.213	-0.25	-0.5		0.85	0.0122	0.0122	up-regulated
P61027	Molecular function	GO:0043168	4	anion binding	Rab10	Ras-related protein Rab-10	0.456	0.065	1.005	0.561	0.576	-0.069	-0.052	-0.074	-1.213	-0.25	-0.5		0.85	0.0122	0.0122	up-regulated
P61027	Molecular function	GO:0032553	4	ribonucleotide binding	Rab10	Ras-related protein Rab-10	0.456	0.065	1.005	0.561	0.576	-0.069	-0.052	-0.074	-1.213	-0.25	-0.5		0.85	0.0122	0.0122	up-regulated
P61027	Molecular function	GO:1901265	4	nucleoside phosphate binding	Rab10	Ras-related protein Rab-10	0.456	0.065	1.005	0.561	0.576	-0.069	-0.052	-0.074	-1.213	-0.25	-0.5		0.85	0.0122	0.0122	up-regulated
P61027	Molecular function	GO:0016462	6	pyrophosphatase activity	Rab10	Ras-related protein Rab-10	0.456	0.065	1.005	0.561	0.576	-0.069	-0.052	-0.074	-1.213	-0.25	-0.5		0.85	0.0122	0.0122	up-regulated
P61027	Molecular function	GO:0097367	3	carbohydrate derivative binding	Rab10	Ras-related protein Rab-10	0.456	0.065	1.005	0.561	0.576	-0.069	-0.052	-0.074	-1.213	-0.25	-0.5		0.85	0.0122	0.0122	up-regulated
P61027	Molecular function	GO:0017076	5	purine nucleotide binding	Rab10	Ras-related protein Rab-10	0.456	0.065	1.005	0.561	0.576	-0.069	-0.052	-0.074	-1.213	-0.25	-0.5		0.85	0.0122	0.0122	up-regulated
P61027	Molecular function	GO:0016817	4	hydrolase activity, acting on acid anhydrides	Rab10	Ras-related protein Rab-10	0.456	0.065	1.005	0.561	0.576	-0.069	-0.052	-0.074	-1.213	-0.25	-0.5		0.85	0.0122	0.0122	up-regulated
P61027	Molecular function	GO:0032555	5	purine ribonucleotide binding	Rab10	Ras-related protein Rab-10	0.456	0.065	1.005	0.561	0.576	-0.069	-0.052	-0.074	-1.213	-0.25	-0.5		0.85	0.0122	0.0122	up-regulated
P61027	Molecular function	GO:0005515	3	protein binding	Rab10	Ras-related protein Rab-10	0.456	0.065	1.005	0.561	0.576	-0.069	-0.052	-0.074	-1.213	-0.25	-0.5		0.85	0.0122	0.0122	up-regulated
P61027	Molecular function	GO:0097159	3	organic cyclic compound binding	Rab10	Ras-related protein Rab-10	0.456	0.065	1.005	0.561	0.576	-0.069	-0.052	-0.074	-1.213	-0.25	-0.5		0.85	0.0122	0.0122	up-regulated
P61027	Molecular function	GO:0008092	4	cytoskeletal protein binding	Rab10	Ras-related protein Rab-10	0.456	0.065	1.005	0.561	0.576	-0.069	-0.052	-0.074	-1.213	-0.25	-0.5		0.85	0.0122	0.0122	up-regulated
P61027	Molecular function	GO:0016818	5	hydrolase activity, acting on acid anhydrides, in phosphorus-containing anhydrides	Rab10	Ras-related protein Rab-10	0.456	0.065	1.005	0.561	0.576	-0.069	-0.052	-0.074	-1.213	-0.25	-0.5		0.85	0.0122	0.0122	up-regulated
P61027	Molecular function	GO:0003674	1	molecular_function	Rab10	Ras-related protein Rab-10	0.456	0.065	1.005	0.561	0.576	-0.069	-0.052	-0.074	-1.213	-0.25	-0.5		0.85	0.0122	0.0122	up-regulated
P61027	Molecular function	GO:0035639	5	purine ribonucleoside triphosphate binding	Rab10	Ras-related protein Rab-10	0.456	0.065	1.005	0.561	0.576	-0.069	-0.052	-0.074	-1.213	-0.25	-0.5		0.85	0.0122	0.0122	up-regulated
P61027	Molecular function	GO:0036094	3	small molecule binding	Rab10	Ras-related protein Rab-10	0.456	0.065	1.005	0.561	0.576	-0.069	-0.052	-0.074	-1.213	-0.25	-0.5		0.85	0.0122	0.0122	up-regulated
P61027	Molecular function	GO:0017022	5	myosin binding	Rab10	Ras-related protein Rab-10	0.456	0.065	1.005	0.561	0.576	-0.069	-0.052	-0.074	-1.213	-0.25	-0.5		0.85	0.0122	0.0122	up-regulated
P61027	Molecular function	GO:0016787	3	hydrolase activity	Rab10	Ras-related protein Rab-10	0.456	0.065	1.005	0.561	0.576	-0.069	-0.052	-0.074	-1.213	-0.25	-0.5		0.85	0.0122	0.0122	up-regulated
P61027	Molecular function	GO:0019001	6	guanyl nucleotide binding	Rab10	Ras-related protein Rab-10	0.456	0.065	1.005	0.561	0.576	-0.069	-0.052	-0.074	-1.213	-0.25	-0.5		0.85	0.0122	0.0122	up-regulated
P61027	Molecular function	GO:0098772	2	molecular function regulator	Rab10	Ras-related protein Rab-10	0.456	0.065	1.005	0.561	0.576	-0.069	-0.052	-0.074	-1.213	-0.25	-0.5		0.85	0.0122	0.0122	up-regulated
P61028	Molecular function	GO:0019904	4	protein domain specific binding	Rab8b	Ras-related protein Rab-8B	0.853	-0.329	0.906	1.11	0.834	0.503	0.116	0.051	-0.529	0.073	-0.808	-0.598	0.929	0.00632	0.00632	up-regulated
P61028	Molecular function	GO:0016787	3	hydrolase activity	Rab8b	Ras-related protein Rab-8B	0.853	-0.329	0.906	1.11	0.834	0.503	0.116	0.051	-0.529	0.073	-0.808	-0.598	0.929	0.00632	0.00632	up-regulated
P61028	Molecular function	GO:0019001	6	guanyl nucleotide binding	Rab8b	Ras-related protein Rab-8B	0.853	-0.329	0.906	1.11	0.834	0.503	0.116	0.051	-0.529	0.073	-0.808	-0.598	0.929	0.00632	0.00632	up-regulated
P61028	Molecular function	GO:0005515	3	protein binding	Rab8b	Ras-related protein Rab-8B	0.853	-0.329	0.906	1.11	0.834	0.503	0.116	0.051	-0.529	0.073	-0.808	-0.598	0.929	0.00632	0.00632	up-regulated
P61028	Molecular function	GO:0097159	3	organic cyclic compound binding	Rab8b	Ras-related protein Rab-8B	0.853	-0.329	0.906	1.11	0.834	0.503	0.116	0.051	-0.529	0.073	-0.808	-0.598	0.929	0.00632	0.00632	up-regulated
P61028	Molecular function	GO:0032555	5	purine ribonucleotide binding	Rab8b	Ras-related protein Rab-8B	0.853	-0.329	0.906	1.11	0.834	0.503	0.116	0.051	-0.529	0.073	-0.808	-0.598	0.929	0.00632	0.00632	up-regulated
P61028	Molecular function	GO:0016817	4	hydrolase activity, acting on acid anhydrides	Rab8b	Ras-related protein Rab-8B	0.853	-0.329	0.906	1.11	0.834	0.503	0.116	0.051	-0.529	0.073	-0.808	-0.598	0.929	0.00632	0.00632	up-regulated
P61028	Molecular function	GO:0035639	5	purine ribonucleoside triphosphate binding	Rab8b	Ras-related protein Rab-8B	0.853	-0.329	0.906	1.11	0.834	0.503	0.116	0.051	-0.529	0.073	-0.808	-0.598	0.929	0.00632	0.00632	up-regulated
P61028	Molecular function	GO:0003674	1	molecular_function	Rab8b	Ras-related protein Rab-8B	0.853	-0.329	0.906	1.11	0.834	0.503	0.116	0.051	-0.529	0.073	-0.808	-0.598	0.929	0.00632	0.00632	up-regulated
P61028	Molecular function	GO:0016818	5	hydrolase activity, acting on acid anhydrides, in phosphorus-containing anhydrides	Rab8b	Ras-related protein Rab-8B	0.853	-0.329	0.906	1.11	0.834	0.503	0.116	0.051	-0.529	0.073	-0.808	-0.598	0.929	0.00632	0.00632	up-regulated
P61028	Molecular function	GO:0036094	3	small molecule binding	Rab8b	Ras-related protein Rab-8B	0.853	-0.329	0.906	1.11	0.834	0.503	0.116	0.051	-0.529	0.073	-0.808	-0.598	0.929	0.00632	0.00632	up-regulated
P61028	Molecular function	GO:0000166	4	nucleotide binding	Rab8b	Ras-related protein Rab-8B	0.853	-0.329	0.906	1.11	0.834	0.503	0.116	0.051	-0.529	0.073	-0.808	-0.598	0.929	0.00632	0.00632	up-regulated
P61028	Molecular function	GO:0017111	7	nucleoside-triphosphatase activity	Rab8b	Ras-related protein Rab-8B	0.853	-0.329	0.906	1.11	0.834	0.503	0.116	0.051	-0.529	0.073	-0.808	-0.598	0.929	0.00632	0.00632	up-regulated
P61028	Molecular function	GO:0043167	3	ion binding	Rab8b	Ras-related protein Rab-8B	0.853	-0.329	0.906	1.11	0.834	0.503	0.116	0.051	-0.529	0.073	-0.808	-0.598	0.929	0.00632	0.00632	up-regulated
P61028	Molecular function	GO:0043168	4	anion binding	Rab8b	Ras-related protein Rab-8B	0.853	-0.329	0.906	1.11	0.834	0.503	0.116	0.051	-0.529	0.073	-0.808	-0.598	0.929	0.00632	0.00632	up-regulated
P61028	Molecular function	GO:0003824	2	catalytic activity	Rab8b	Ras-related protein Rab-8B	0.853	-0.329	0.906	1.11	0.834	0.503	0.116	0.051	-0.529	0.073	-0.808	-0.598	0.929	0.00632	0.00632	up-regulated
P61028	Molecular function	GO:0017076	5	purine nucleotide binding	Rab8b	Ras-related protein Rab-8B	0.853	-0.329	0.906	1.11	0.834	0.503	0.116	0.051	-0.529	0.073	-0.808	-0.598	0.929	0.00632	0.00632	up-regulated
P61028	Molecular function	GO:0097367	3	carbohydrate derivative binding	Rab8b	Ras-related protein Rab-8B	0.853	-0.329	0.906	1.11	0.834	0.503	0.116	0.051	-0.529	0.073	-0.808	-0.598	0.929	0.00632	0.00632	up-regulated
P61028	Molecular function	GO:0016462	6	pyrophosphatase activity	Rab8b	Ras-related protein Rab-8B	0.853	-0.329	0.906	1.11	0.834	0.503	0.116	0.051	-0.529	0.073	-0.808	-0.598	0.929	0.00632	0.00632	up-regulated
P61028	Molecular function	GO:0032553	4	ribonucleotide binding	Rab8b	Ras-related protein Rab-8B	0.853	-0.329	0.906	1.11	0.834	0.503	0.116	0.051	-0.529	0.073	-0.808	-0.598	0.929	0.00632	0.00632	up-regulated
P61028	Molecular function	GO:1901265	4	nucleoside phosphate binding	Rab8b	Ras-related protein Rab-8B	0.853	-0.329	0.906	1.11	0.834	0.503	0.116	0.051	-0.529	0.073	-0.808	-0.598	0.929	0.00632	0.00632	up-regulated
P61028	Molecular function	GO:0032561	6	guanyl ribonucleotide binding	Rab8b	Ras-related protein Rab-8B	0.853	-0.329	0.906	1.11	0.834	0.503	0.116	0.051	-0.529	0.073	-0.808	-0.598	0.929	0.00632	0.00632	up-regulated
P61028	Molecular function	GO:1901363	3	heterocyclic compound binding	Rab8b	Ras-related protein Rab-8B	0.853	-0.329	0.906	1.11	0.834	0.503	0.116	0.051	-0.529	0.073	-0.808	-0.598	0.929	0.00632	0.00632	up-regulated
P61028	Molecular function	GO:0005488	2	binding	Rab8b	Ras-related protein Rab-8B	0.853	-0.329	0.906	1.11	0.834	0.503	0.116	0.051	-0.529	0.073	-0.808	-0.598	0.929	0.00632	0.00632	up-regulated
P61079	Molecular function	GO:0036094	3	small molecule binding	Ube2d3	Ubiquitin-conjugating enzyme E2 D3	0.848	-0.194	-0.713	0.771	0.147	0.683	-0.523	-0.662		0.007	-0.964		0.792	0.0495	0.0495	up-regulated
P61079	Molecular function	GO:0016740	3	transferase activity	Ube2d3	Ubiquitin-conjugating enzyme E2 D3	0.848	-0.194	-0.713	0.771	0.147	0.683	-0.523	-0.662		0.007	-0.964		0.792	0.0495	0.0495	up-regulated
P61079	Molecular function	GO:0030554	6	adenyl nucleotide binding	Ube2d3	Ubiquitin-conjugating enzyme E2 D3	0.848	-0.194	-0.713	0.771	0.147	0.683	-0.523	-0.662		0.007	-0.964		0.792	0.0495	0.0495	up-regulated
P61079	Molecular function	GO:0140096	3	catalytic activity, acting on a protein	Ube2d3	Ubiquitin-conjugating enzyme E2 D3	0.848	-0.194	-0.713	0.771	0.147	0.683	-0.523	-0.662		0.007	-0.964		0.792	0.0495	0.0495	up-regulated
P61079	Molecular function	GO:0003674	1	molecular_function	Ube2d3	Ubiquitin-conjugating enzyme E2 D3	0.848	-0.194	-0.713	0.771	0.147	0.683	-0.523	-0.662		0.007	-0.964		0.792	0.0495	0.0495	up-regulated
P61079	Molecular function	GO:0035639	5	purine ribonucleoside triphosphate binding	Ube2d3	Ubiquitin-conjugating enzyme E2 D3	0.848	-0.194	-0.713	0.771	0.147	0.683	-0.523	-0.662		0.007	-0.964		0.792	0.0495	0.0495	up-regulated
P61079	Molecular function	GO:0061650	5	ubiquitin-like protein conjugating enzyme activity	Ube2d3	Ubiquitin-conjugating enzyme E2 D3	0.848	-0.194	-0.713	0.771	0.147	0.683	-0.523	-0.662		0.007	-0.964		0.792	0.0495	0.0495	up-regulated
P61079	Molecular function	GO:0005488	2	binding	Ube2d3	Ubiquitin-conjugating enzyme E2 D3	0.848	-0.194	-0.713	0.771	0.147	0.683	-0.523	-0.662		0.007	-0.964		0.792	0.0495	0.0495	up-regulated
P61079	Molecular function	GO:0032559	6	adenyl ribonucleotide binding	Ube2d3	Ubiquitin-conjugating enzyme E2 D3	0.848	-0.194	-0.713	0.771	0.147	0.683	-0.523	-0.662		0.007	-0.964		0.792	0.0495	0.0495	up-regulated
P61079	Molecular function	GO:1901363	3	heterocyclic compound binding	Ube2d3	Ubiquitin-conjugating enzyme E2 D3	0.848	-0.194	-0.713	0.771	0.147	0.683	-0.523	-0.662		0.007	-0.964		0.792	0.0495	0.0495	up-regulated
P61079	Molecular function	GO:0019899	4	enzyme binding	Ube2d3	Ubiquitin-conjugating enzyme E2 D3	0.848	-0.194	-0.713	0.771	0.147	0.683	-0.523	-0.662		0.007	-0.964		0.792	0.0495	0.0495	up-regulated
P61079	Molecular function	GO:0032555	5	purine ribonucleotide binding	Ube2d3	Ubiquitin-conjugating enzyme E2 D3	0.848	-0.194	-0.713	0.771	0.147	0.683	-0.523	-0.662		0.007	-0.964		0.792	0.0495	0.0495	up-regulated
P61079	Molecular function	GO:0005515	3	protein binding	Ube2d3	Ubiquitin-conjugating enzyme E2 D3	0.848	-0.194	-0.713	0.771	0.147	0.683	-0.523	-0.662		0.007	-0.964		0.792	0.0495	0.0495	up-regulated
P61079	Molecular function	GO:0097159	3	organic cyclic compound binding	Ube2d3	Ubiquitin-conjugating enzyme E2 D3	0.848	-0.194	-0.713	0.771	0.147	0.683	-0.523	-0.662		0.007	-0.964		0.792	0.0495	0.0495	up-regulated
P61079	Molecular function	GO:0019787	4	ubiquitin-like protein transferase activity	Ube2d3	Ubiquitin-conjugating enzyme E2 D3	0.848	-0.194	-0.713	0.771	0.147	0.683	-0.523	-0.662		0.007	-0.964		0.792	0.0495	0.0495	up-regulated
P61079	Molecular function	GO:1901265	4	nucleoside phosphate binding	Ube2d3	Ubiquitin-conjugating enzyme E2 D3	0.848	-0.194	-0.713	0.771	0.147	0.683	-0.523	-0.662		0.007	-0.964		0.792	0.0495	0.0495	up-regulated
P61079	Molecular function	GO:0032553	4	ribonucleotide binding	Ube2d3	Ubiquitin-conjugating enzyme E2 D3	0.848	-0.194	-0.713	0.771	0.147	0.683	-0.523	-0.662		0.007	-0.964		0.792	0.0495	0.0495	up-regulated
P61079	Molecular function	GO:0097367	3	carbohydrate derivative binding	Ube2d3	Ubiquitin-conjugating enzyme E2 D3	0.848	-0.194	-0.713	0.771	0.147	0.683	-0.523	-0.662		0.007	-0.964		0.792	0.0495	0.0495	up-regulated
P61079	Molecular function	GO:0004842	5	ubiquitin-protein transferase activity	Ube2d3	Ubiquitin-conjugating enzyme E2 D3	0.848	-0.194	-0.713	0.771	0.147	0.683	-0.523	-0.662		0.007	-0.964		0.792	0.0495	0.0495	up-regulated
P61079	Molecular function	GO:0017076	5	purine nucleotide binding	Ube2d3	Ubiquitin-conjugating enzyme E2 D3	0.848	-0.194	-0.713	0.771	0.147	0.683	-0.523	-0.662		0.007	-0.964		0.792	0.0495	0.0495	up-regulated
P61079	Molecular function	GO:0003824	2	catalytic activity	Ube2d3	Ubiquitin-conjugating enzyme E2 D3	0.848	-0.194	-0.713	0.771	0.147	0.683	-0.523	-0.662		0.007	-0.964		0.792	0.0495	0.0495	up-regulated
P61079	Molecular function	GO:0043168	4	anion binding	Ube2d3	Ubiquitin-conjugating enzyme E2 D3	0.848	-0.194	-0.713	0.771	0.147	0.683	-0.523	-0.662		0.007	-0.964		0.792	0.0495	0.0495	up-regulated
P61079	Molecular function	GO:0043167	3	ion binding	Ube2d3	Ubiquitin-conjugating enzyme E2 D3	0.848	-0.194	-0.713	0.771	0.147	0.683	-0.523	-0.662		0.007	-0.964		0.792	0.0495	0.0495	up-regulated
P61079	Molecular function	GO:0000166	4	nucleotide binding	Ube2d3	Ubiquitin-conjugating enzyme E2 D3	0.848	-0.194	-0.713	0.771	0.147	0.683	-0.523	-0.662		0.007	-0.964		0.792	0.0495	0.0495	up-regulated
P61079	Molecular function	GO:0044389	5	ubiquitin-like protein ligase binding	Ube2d3	Ubiquitin-conjugating enzyme E2 D3	0.848	-0.194	-0.713	0.771	0.147	0.683	-0.523	-0.662		0.007	-0.964		0.792	0.0495	0.0495	up-regulated
P61205	Molecular function	GO:0005488	2	binding	Arf3	ADP-ribosylation factor 3	0.532	0.846	-0.45	1.106	0.459	0.625	0.117	0.386	-0.581	-0.338	-0.519	-1.085	0.856	0.0163	0.0163	up-regulated
P61205	Molecular function	GO:0043168	4	anion binding	Arf3	ADP-ribosylation factor 3	0.532	0.846	-0.45	1.106	0.459	0.625	0.117	0.386	-0.581	-0.338	-0.519	-1.085	0.856	0.0163	0.0163	up-regulated
P61205	Molecular function	GO:0035639	5	purine ribonucleoside triphosphate binding	Arf3	ADP-ribosylation factor 3	0.532	0.846	-0.45	1.106	0.459	0.625	0.117	0.386	-0.581	-0.338	-0.519	-1.085	0.856	0.0163	0.0163	up-regulated
P61205	Molecular function	GO:0003674	1	molecular_function	Arf3	ADP-ribosylation factor 3	0.532	0.846	-0.45	1.106	0.459	0.625	0.117	0.386	-0.581	-0.338	-0.519	-1.085	0.856	0.0163	0.0163	up-regulated
P61205	Molecular function	GO:0019001	6	guanyl nucleotide binding	Arf3	ADP-ribosylation factor 3	0.532	0.846	-0.45	1.106	0.459	0.625	0.117	0.386	-0.581	-0.338	-0.519	-1.085	0.856	0.0163	0.0163	up-regulated
P61205	Molecular function	GO:0003824	2	catalytic activity	Arf3	ADP-ribosylation factor 3	0.532	0.846	-0.45	1.106	0.459	0.625	0.117	0.386	-0.581	-0.338	-0.519	-1.085	0.856	0.0163	0.0163	up-regulated
P61205	Molecular function	GO:0016818	5	hydrolase activity, acting on acid anhydrides, in phosphorus-containing anhydrides	Arf3	ADP-ribosylation factor 3	0.532	0.846	-0.45	1.106	0.459	0.625	0.117	0.386	-0.581	-0.338	-0.519	-1.085	0.856	0.0163	0.0163	up-regulated
P61205	Molecular function	GO:0017076	5	purine nucleotide binding	Arf3	ADP-ribosylation factor 3	0.532	0.846	-0.45	1.106	0.459	0.625	0.117	0.386	-0.581	-0.338	-0.519	-1.085	0.856	0.0163	0.0163	up-regulated
P61205	Molecular function	GO:0097367	3	carbohydrate derivative binding	Arf3	ADP-ribosylation factor 3	0.532	0.846	-0.45	1.106	0.459	0.625	0.117	0.386	-0.581	-0.338	-0.519	-1.085	0.856	0.0163	0.0163	up-regulated
P61205	Molecular function	GO:0016462	6	pyrophosphatase activity	Arf3	ADP-ribosylation factor 3	0.532	0.846	-0.45	1.106	0.459	0.625	0.117	0.386	-0.581	-0.338	-0.519	-1.085	0.856	0.0163	0.0163	up-regulated
P61205	Molecular function	GO:0032553	4	ribonucleotide binding	Arf3	ADP-ribosylation factor 3	0.532	0.846	-0.45	1.106	0.459	0.625	0.117	0.386	-0.581	-0.338	-0.519	-1.085	0.856	0.0163	0.0163	up-regulated
P61205	Molecular function	GO:0036094	3	small molecule binding	Arf3	ADP-ribosylation factor 3	0.532	0.846	-0.45	1.106	0.459	0.625	0.117	0.386	-0.581	-0.338	-0.519	-1.085	0.856	0.0163	0.0163	up-regulated
P61205	Molecular function	GO:1901265	4	nucleoside phosphate binding	Arf3	ADP-ribosylation factor 3	0.532	0.846	-0.45	1.106	0.459	0.625	0.117	0.386	-0.581	-0.338	-0.519	-1.085	0.856	0.0163	0.0163	up-regulated
P61205	Molecular function	GO:0097159	3	organic cyclic compound binding	Arf3	ADP-ribosylation factor 3	0.532	0.846	-0.45	1.106	0.459	0.625	0.117	0.386	-0.581	-0.338	-0.519	-1.085	0.856	0.0163	0.0163	up-regulated
P61205	Molecular function	GO:0032561	6	guanyl ribonucleotide binding	Arf3	ADP-ribosylation factor 3	0.532	0.846	-0.45	1.106	0.459	0.625	0.117	0.386	-0.581	-0.338	-0.519	-1.085	0.856	0.0163	0.0163	up-regulated
P61205	Molecular function	GO:0032555	5	purine ribonucleotide binding	Arf3	ADP-ribosylation factor 3	0.532	0.846	-0.45	1.106	0.459	0.625	0.117	0.386	-0.581	-0.338	-0.519	-1.085	0.856	0.0163	0.0163	up-regulated
P61205	Molecular function	GO:0016787	3	hydrolase activity	Arf3	ADP-ribosylation factor 3	0.532	0.846	-0.45	1.106	0.459	0.625	0.117	0.386	-0.581	-0.338	-0.519	-1.085	0.856	0.0163	0.0163	up-regulated
P61205	Molecular function	GO:0000166	4	nucleotide binding	Arf3	ADP-ribosylation factor 3	0.532	0.846	-0.45	1.106	0.459	0.625	0.117	0.386	-0.581	-0.338	-0.519	-1.085	0.856	0.0163	0.0163	up-regulated
P61205	Molecular function	GO:0016817	4	hydrolase activity, acting on acid anhydrides	Arf3	ADP-ribosylation factor 3	0.532	0.846	-0.45	1.106	0.459	0.625	0.117	0.386	-0.581	-0.338	-0.519	-1.085	0.856	0.0163	0.0163	up-regulated
P61205	Molecular function	GO:0017111	7	nucleoside-triphosphatase activity	Arf3	ADP-ribosylation factor 3	0.532	0.846	-0.45	1.106	0.459	0.625	0.117	0.386	-0.581	-0.338	-0.519	-1.085	0.856	0.0163	0.0163	up-regulated
P61205	Molecular function	GO:0043167	3	ion binding	Arf3	ADP-ribosylation factor 3	0.532	0.846	-0.45	1.106	0.459	0.625	0.117	0.386	-0.581	-0.338	-0.519	-1.085	0.856	0.0163	0.0163	up-regulated
P61205	Molecular function	GO:1901363	3	heterocyclic compound binding	Arf3	ADP-ribosylation factor 3	0.532	0.846	-0.45	1.106	0.459	0.625	0.117	0.386	-0.581	-0.338	-0.519	-1.085	0.856	0.0163	0.0163	up-regulated
P61750	Molecular function	GO:0016004	4	phospholipase activator activity	Arf4	ADP-ribosylation factor 4	0.346	0.687	0.075	0.919	0.843	0.319	-0.583	-0.719	-1.13	-0.017	-0.509	-0.21	1.06	0.000913	0.000913	up-regulated
P61750	Molecular function	GO:0005488	2	binding	Arf4	ADP-ribosylation factor 4	0.346	0.687	0.075	0.919	0.843	0.319	-0.583	-0.719	-1.13	-0.017	-0.509	-0.21	1.06	0.000913	0.000913	up-regulated
P61750	Molecular function	GO:0005102	4	signaling receptor binding	Arf4	ADP-ribosylation factor 4	0.346	0.687	0.075	0.919	0.843	0.319	-0.583	-0.719	-1.13	-0.017	-0.509	-0.21	1.06	0.000913	0.000913	up-regulated
P61750	Molecular function	GO:0016757	4	glycosyltransferase activity	Arf4	ADP-ribosylation factor 4	0.346	0.687	0.075	0.919	0.843	0.319	-0.583	-0.719	-1.13	-0.017	-0.509	-0.21	1.06	0.000913	0.000913	up-regulated
P61750	Molecular function	GO:0060229	3	lipase activator activity	Arf4	ADP-ribosylation factor 4	0.346	0.687	0.075	0.919	0.843	0.319	-0.583	-0.719	-1.13	-0.017	-0.509	-0.21	1.06	0.000913	0.000913	up-regulated
P61750	Molecular function	GO:0032561	6	guanyl ribonucleotide binding	Arf4	ADP-ribosylation factor 4	0.346	0.687	0.075	0.919	0.843	0.319	-0.583	-0.719	-1.13	-0.017	-0.509	-0.21	1.06	0.000913	0.000913	up-regulated
P61750	Molecular function	GO:1901363	3	heterocyclic compound binding	Arf4	ADP-ribosylation factor 4	0.346	0.687	0.075	0.919	0.843	0.319	-0.583	-0.719	-1.13	-0.017	-0.509	-0.21	1.06	0.000913	0.000913	up-regulated
P61750	Molecular function	GO:0008047	2	enzyme activator activity	Arf4	ADP-ribosylation factor 4	0.346	0.687	0.075	0.919	0.843	0.319	-0.583	-0.719	-1.13	-0.017	-0.509	-0.21	1.06	0.000913	0.000913	up-regulated
P61750	Molecular function	GO:0003824	2	catalytic activity	Arf4	ADP-ribosylation factor 4	0.346	0.687	0.075	0.919	0.843	0.319	-0.583	-0.719	-1.13	-0.017	-0.509	-0.21	1.06	0.000913	0.000913	up-regulated
P61750	Molecular function	GO:0043168	4	anion binding	Arf4	ADP-ribosylation factor 4	0.346	0.687	0.075	0.919	0.843	0.319	-0.583	-0.719	-1.13	-0.017	-0.509	-0.21	1.06	0.000913	0.000913	up-regulated
P61750	Molecular function	GO:1901265	4	nucleoside phosphate binding	Arf4	ADP-ribosylation factor 4	0.346	0.687	0.075	0.919	0.843	0.319	-0.583	-0.719	-1.13	-0.017	-0.509	-0.21	1.06	0.000913	0.000913	up-regulated
P61750	Molecular function	GO:0032553	4	ribonucleotide binding	Arf4	ADP-ribosylation factor 4	0.346	0.687	0.075	0.919	0.843	0.319	-0.583	-0.719	-1.13	-0.017	-0.509	-0.21	1.06	0.000913	0.000913	up-regulated
P61750	Molecular function	GO:0016462	6	pyrophosphatase activity	Arf4	ADP-ribosylation factor 4	0.346	0.687	0.075	0.919	0.843	0.319	-0.583	-0.719	-1.13	-0.017	-0.509	-0.21	1.06	0.000913	0.000913	up-regulated
P61750	Molecular function	GO:0097367	3	carbohydrate derivative binding	Arf4	ADP-ribosylation factor 4	0.346	0.687	0.075	0.919	0.843	0.319	-0.583	-0.719	-1.13	-0.017	-0.509	-0.21	1.06	0.000913	0.000913	up-regulated
P61750	Molecular function	GO:0017076	5	purine nucleotide binding	Arf4	ADP-ribosylation factor 4	0.346	0.687	0.075	0.919	0.843	0.319	-0.583	-0.719	-1.13	-0.017	-0.509	-0.21	1.06	0.000913	0.000913	up-regulated
P61750	Molecular function	GO:0000166	4	nucleotide binding	Arf4	ADP-ribosylation factor 4	0.346	0.687	0.075	0.919	0.843	0.319	-0.583	-0.719	-1.13	-0.017	-0.509	-0.21	1.06	0.000913	0.000913	up-regulated
P61750	Molecular function	GO:0043167	3	ion binding	Arf4	ADP-ribosylation factor 4	0.346	0.687	0.075	0.919	0.843	0.319	-0.583	-0.719	-1.13	-0.017	-0.509	-0.21	1.06	0.000913	0.000913	up-regulated
P61750	Molecular function	GO:0017111	7	nucleoside-triphosphatase activity	Arf4	ADP-ribosylation factor 4	0.346	0.687	0.075	0.919	0.843	0.319	-0.583	-0.719	-1.13	-0.017	-0.509	-0.21	1.06	0.000913	0.000913	up-regulated
P61750	Molecular function	GO:0016818	5	hydrolase activity, acting on acid anhydrides, in phosphorus-containing anhydrides	Arf4	ADP-ribosylation factor 4	0.346	0.687	0.075	0.919	0.843	0.319	-0.583	-0.719	-1.13	-0.017	-0.509	-0.21	1.06	0.000913	0.000913	up-regulated
P61750	Molecular function	GO:0003674	1	molecular_function	Arf4	ADP-ribosylation factor 4	0.346	0.687	0.075	0.919	0.843	0.319	-0.583	-0.719	-1.13	-0.017	-0.509	-0.21	1.06	0.000913	0.000913	up-regulated
P61750	Molecular function	GO:0016740	3	transferase activity	Arf4	ADP-ribosylation factor 4	0.346	0.687	0.075	0.919	0.843	0.319	-0.583	-0.719	-1.13	-0.017	-0.509	-0.21	1.06	0.000913	0.000913	up-regulated
P61750	Molecular function	GO:0035639	5	purine ribonucleoside triphosphate binding	Arf4	ADP-ribosylation factor 4	0.346	0.687	0.075	0.919	0.843	0.319	-0.583	-0.719	-1.13	-0.017	-0.509	-0.21	1.06	0.000913	0.000913	up-regulated
P61750	Molecular function	GO:0036094	3	small molecule binding	Arf4	ADP-ribosylation factor 4	0.346	0.687	0.075	0.919	0.843	0.319	-0.583	-0.719	-1.13	-0.017	-0.509	-0.21	1.06	0.000913	0.000913	up-regulated
P61750	Molecular function	GO:0016817	4	hydrolase activity, acting on acid anhydrides	Arf4	ADP-ribosylation factor 4	0.346	0.687	0.075	0.919	0.843	0.319	-0.583	-0.719	-1.13	-0.017	-0.509	-0.21	1.06	0.000913	0.000913	up-regulated
P61750	Molecular function	GO:0032555	5	purine ribonucleotide binding	Arf4	ADP-ribosylation factor 4	0.346	0.687	0.075	0.919	0.843	0.319	-0.583	-0.719	-1.13	-0.017	-0.509	-0.21	1.06	0.000913	0.000913	up-regulated
P61750	Molecular function	GO:0005515	3	protein binding	Arf4	ADP-ribosylation factor 4	0.346	0.687	0.075	0.919	0.843	0.319	-0.583	-0.719	-1.13	-0.017	-0.509	-0.21	1.06	0.000913	0.000913	up-regulated
P61750	Molecular function	GO:0097159	3	organic cyclic compound binding	Arf4	ADP-ribosylation factor 4	0.346	0.687	0.075	0.919	0.843	0.319	-0.583	-0.719	-1.13	-0.017	-0.509	-0.21	1.06	0.000913	0.000913	up-regulated
P61750	Molecular function	GO:0016763	5	pentosyltransferase activity	Arf4	ADP-ribosylation factor 4	0.346	0.687	0.075	0.919	0.843	0.319	-0.583	-0.719	-1.13	-0.017	-0.509	-0.21	1.06	0.000913	0.000913	up-regulated
P61750	Molecular function	GO:0019001	6	guanyl nucleotide binding	Arf4	ADP-ribosylation factor 4	0.346	0.687	0.075	0.919	0.843	0.319	-0.583	-0.719	-1.13	-0.017	-0.509	-0.21	1.06	0.000913	0.000913	up-regulated
P61750	Molecular function	GO:0070851	5	growth factor receptor binding	Arf4	ADP-ribosylation factor 4	0.346	0.687	0.075	0.919	0.843	0.319	-0.583	-0.719	-1.13	-0.017	-0.509	-0.21	1.06	0.000913	0.000913	up-regulated
P61750	Molecular function	GO:0016787	3	hydrolase activity	Arf4	ADP-ribosylation factor 4	0.346	0.687	0.075	0.919	0.843	0.319	-0.583	-0.719	-1.13	-0.017	-0.509	-0.21	1.06	0.000913	0.000913	up-regulated
P61750	Molecular function	GO:0003956	6	NAD(P)+-protein-arginine ADP-ribosyltransferase activity	Arf4	ADP-ribosylation factor 4	0.346	0.687	0.075	0.919	0.843	0.319	-0.583	-0.719	-1.13	-0.017	-0.509	-0.21	1.06	0.000913	0.000913	up-regulated
P62311	Molecular function	GO:0003676	4	nucleic acid binding	Lsm3	U6 snRNA-associated Sm-like protein LSm3	0.417	1.191	1.114	0.195	0.88	-0.189	-0.152	-1.005	-1.216	0.3	-0.269	-1.666	1.269	0.0037	0.0037	up-regulated
P62311	Molecular function	GO:0017069	6	snRNA binding	Lsm3	U6 snRNA-associated Sm-like protein LSm3	0.417	1.191	1.114	0.195	0.88	-0.189	-0.152	-1.005	-1.216	0.3	-0.269	-1.666	1.269	0.0037	0.0037	up-regulated
P62311	Molecular function	GO:1901363	3	heterocyclic compound binding	Lsm3	U6 snRNA-associated Sm-like protein LSm3	0.417	1.191	1.114	0.195	0.88	-0.189	-0.152	-1.005	-1.216	0.3	-0.269	-1.666	1.269	0.0037	0.0037	up-regulated
P62311	Molecular function	GO:0097159	3	organic cyclic compound binding	Lsm3	U6 snRNA-associated Sm-like protein LSm3	0.417	1.191	1.114	0.195	0.88	-0.189	-0.152	-1.005	-1.216	0.3	-0.269	-1.666	1.269	0.0037	0.0037	up-regulated
P62311	Molecular function	GO:0017070	7	U6 snRNA binding	Lsm3	U6 snRNA-associated Sm-like protein LSm3	0.417	1.191	1.114	0.195	0.88	-0.189	-0.152	-1.005	-1.216	0.3	-0.269	-1.666	1.269	0.0037	0.0037	up-regulated
P62311	Molecular function	GO:0003723	5	RNA binding	Lsm3	U6 snRNA-associated Sm-like protein LSm3	0.417	1.191	1.114	0.195	0.88	-0.189	-0.152	-1.005	-1.216	0.3	-0.269	-1.666	1.269	0.0037	0.0037	up-regulated
P62311	Molecular function	GO:0005488	2	binding	Lsm3	U6 snRNA-associated Sm-like protein LSm3	0.417	1.191	1.114	0.195	0.88	-0.189	-0.152	-1.005	-1.216	0.3	-0.269	-1.666	1.269	0.0037	0.0037	up-regulated
P62311	Molecular function	GO:0003674	1	molecular_function	Lsm3	U6 snRNA-associated Sm-like protein LSm3	0.417	1.191	1.114	0.195	0.88	-0.189	-0.152	-1.005	-1.216	0.3	-0.269	-1.666	1.269	0.0037	0.0037	up-regulated
P62317	Molecular function	GO:0044877	3	protein-containing complex binding	Snrpd2	Small nuclear ribonucleoprotein Sm D2	0.588	1.315	0.121	0.299	0.69	-0.107	0.153	-0.359	-0.719	-0.146	-0.884	-0.412	0.879	0.00749	0.00749	up-regulated
P62317	Molecular function	GO:0043021	4	ribonucleoprotein complex binding	Snrpd2	Small nuclear ribonucleoprotein Sm D2	0.588	1.315	0.121	0.299	0.69	-0.107	0.153	-0.359	-0.719	-0.146	-0.884	-0.412	0.879	0.00749	0.00749	up-regulated
P62317	Molecular function	GO:0005488	2	binding	Snrpd2	Small nuclear ribonucleoprotein Sm D2	0.588	1.315	0.121	0.299	0.69	-0.107	0.153	-0.359	-0.719	-0.146	-0.884	-0.412	0.879	0.00749	0.00749	up-regulated
P62317	Molecular function	GO:0003674	1	molecular_function	Snrpd2	Small nuclear ribonucleoprotein Sm D2	0.588	1.315	0.121	0.299	0.69	-0.107	0.153	-0.359	-0.719	-0.146	-0.884	-0.412	0.879	0.00749	0.00749	up-regulated
P62317	Molecular function	GO:0070990	5	snRNP binding	Snrpd2	Small nuclear ribonucleoprotein Sm D2	0.588	1.315	0.121	0.299	0.69	-0.107	0.153	-0.359	-0.719	-0.146	-0.884	-0.412	0.879	0.00749	0.00749	up-regulated
P62317	Molecular function	GO:0097159	3	organic cyclic compound binding	Snrpd2	Small nuclear ribonucleoprotein Sm D2	0.588	1.315	0.121	0.299	0.69	-0.107	0.153	-0.359	-0.719	-0.146	-0.884	-0.412	0.879	0.00749	0.00749	up-regulated
P62317	Molecular function	GO:0003676	4	nucleic acid binding	Snrpd2	Small nuclear ribonucleoprotein Sm D2	0.588	1.315	0.121	0.299	0.69	-0.107	0.153	-0.359	-0.719	-0.146	-0.884	-0.412	0.879	0.00749	0.00749	up-regulated
P62317	Molecular function	GO:1901363	3	heterocyclic compound binding	Snrpd2	Small nuclear ribonucleoprotein Sm D2	0.588	1.315	0.121	0.299	0.69	-0.107	0.153	-0.359	-0.719	-0.146	-0.884	-0.412	0.879	0.00749	0.00749	up-regulated
P62320	Molecular function	GO:1901363	3	heterocyclic compound binding	Snrpd3	Small nuclear ribonucleoprotein Sm D3	0.931	1.436	-0.211	0.029	0.686	0.139	0.16	-0.612	-1.19	0.053	-0.535	0.15	0.831	0.0273	0.0273	up-regulated
P62320	Molecular function	GO:0003676	4	nucleic acid binding	Snrpd3	Small nuclear ribonucleoprotein Sm D3	0.931	1.436	-0.211	0.029	0.686	0.139	0.16	-0.612	-1.19	0.053	-0.535	0.15	0.831	0.0273	0.0273	up-regulated
P62320	Molecular function	GO:0005515	3	protein binding	Snrpd3	Small nuclear ribonucleoprotein Sm D3	0.931	1.436	-0.211	0.029	0.686	0.139	0.16	-0.612	-1.19	0.053	-0.535	0.15	0.831	0.0273	0.0273	up-regulated
P62320	Molecular function	GO:0097159	3	organic cyclic compound binding	Snrpd3	Small nuclear ribonucleoprotein Sm D3	0.931	1.436	-0.211	0.029	0.686	0.139	0.16	-0.612	-1.19	0.053	-0.535	0.15	0.831	0.0273	0.0273	up-regulated
P62320	Molecular function	GO:0070990	5	snRNP binding	Snrpd3	Small nuclear ribonucleoprotein Sm D3	0.931	1.436	-0.211	0.029	0.686	0.139	0.16	-0.612	-1.19	0.053	-0.535	0.15	0.831	0.0273	0.0273	up-regulated
P62320	Molecular function	GO:0003674	1	molecular_function	Snrpd3	Small nuclear ribonucleoprotein Sm D3	0.931	1.436	-0.211	0.029	0.686	0.139	0.16	-0.612	-1.19	0.053	-0.535	0.15	0.831	0.0273	0.0273	up-regulated
P62320	Molecular function	GO:0003723	5	RNA binding	Snrpd3	Small nuclear ribonucleoprotein Sm D3	0.931	1.436	-0.211	0.029	0.686	0.139	0.16	-0.612	-1.19	0.053	-0.535	0.15	0.831	0.0273	0.0273	up-regulated
P62320	Molecular function	GO:0005488	2	binding	Snrpd3	Small nuclear ribonucleoprotein Sm D3	0.931	1.436	-0.211	0.029	0.686	0.139	0.16	-0.612	-1.19	0.053	-0.535	0.15	0.831	0.0273	0.0273	up-regulated
P62320	Molecular function	GO:0017069	6	snRNA binding	Snrpd3	Small nuclear ribonucleoprotein Sm D3	0.931	1.436	-0.211	0.029	0.686	0.139	0.16	-0.612	-1.19	0.053	-0.535	0.15	0.831	0.0273	0.0273	up-regulated
P62320	Molecular function	GO:0043021	4	ribonucleoprotein complex binding	Snrpd3	Small nuclear ribonucleoprotein Sm D3	0.931	1.436	-0.211	0.029	0.686	0.139	0.16	-0.612	-1.19	0.053	-0.535	0.15	0.831	0.0273	0.0273	up-regulated
P62320	Molecular function	GO:0044877	3	protein-containing complex binding	Snrpd3	Small nuclear ribonucleoprotein Sm D3	0.931	1.436	-0.211	0.029	0.686	0.139	0.16	-0.612	-1.19	0.053	-0.535	0.15	0.831	0.0273	0.0273	up-regulated
P62331	Molecular function	GO:1901363	3	heterocyclic compound binding	Arf6	ADP-ribosylation factor 6	0.592	-0.314	1.413	1.313	0.283	0.769	0.096	-0.993	-0.639	0.462	-0.187	-0.643	0.993	0.0114	0.0114	up-regulated
P62331	Molecular function	GO:0003924	8	GTPase activity	Arf6	ADP-ribosylation factor 6	0.592	-0.314	1.413	1.313	0.283	0.769	0.096	-0.993	-0.639	0.462	-0.187	-0.643	0.993	0.0114	0.0114	up-regulated
P62331	Molecular function	GO:0032561	6	guanyl ribonucleotide binding	Arf6	ADP-ribosylation factor 6	0.592	-0.314	1.413	1.313	0.283	0.769	0.096	-0.993	-0.639	0.462	-0.187	-0.643	0.993	0.0114	0.0114	up-regulated
P62331	Molecular function	GO:0019899	4	enzyme binding	Arf6	ADP-ribosylation factor 6	0.592	-0.314	1.413	1.313	0.283	0.769	0.096	-0.993	-0.639	0.462	-0.187	-0.643	0.993	0.0114	0.0114	up-regulated
P62331	Molecular function	GO:0005488	2	binding	Arf6	ADP-ribosylation factor 6	0.592	-0.314	1.413	1.313	0.283	0.769	0.096	-0.993	-0.639	0.462	-0.187	-0.643	0.993	0.0114	0.0114	up-regulated
P62331	Molecular function	GO:0017111	7	nucleoside-triphosphatase activity	Arf6	ADP-ribosylation factor 6	0.592	-0.314	1.413	1.313	0.283	0.769	0.096	-0.993	-0.639	0.462	-0.187	-0.643	0.993	0.0114	0.0114	up-regulated
P62331	Molecular function	GO:0043167	3	ion binding	Arf6	ADP-ribosylation factor 6	0.592	-0.314	1.413	1.313	0.283	0.769	0.096	-0.993	-0.639	0.462	-0.187	-0.643	0.993	0.0114	0.0114	up-regulated
P62331	Molecular function	GO:0000166	4	nucleotide binding	Arf6	ADP-ribosylation factor 6	0.592	-0.314	1.413	1.313	0.283	0.769	0.096	-0.993	-0.639	0.462	-0.187	-0.643	0.993	0.0114	0.0114	up-regulated
P62331	Molecular function	GO:0097367	3	carbohydrate derivative binding	Arf6	ADP-ribosylation factor 6	0.592	-0.314	1.413	1.313	0.283	0.769	0.096	-0.993	-0.639	0.462	-0.187	-0.643	0.993	0.0114	0.0114	up-regulated
P62331	Molecular function	GO:0017076	5	purine nucleotide binding	Arf6	ADP-ribosylation factor 6	0.592	-0.314	1.413	1.313	0.283	0.769	0.096	-0.993	-0.639	0.462	-0.187	-0.643	0.993	0.0114	0.0114	up-regulated
P62331	Molecular function	GO:1901265	4	nucleoside phosphate binding	Arf6	ADP-ribosylation factor 6	0.592	-0.314	1.413	1.313	0.283	0.769	0.096	-0.993	-0.639	0.462	-0.187	-0.643	0.993	0.0114	0.0114	up-regulated
P62331	Molecular function	GO:0032553	4	ribonucleotide binding	Arf6	ADP-ribosylation factor 6	0.592	-0.314	1.413	1.313	0.283	0.769	0.096	-0.993	-0.639	0.462	-0.187	-0.643	0.993	0.0114	0.0114	up-regulated
P62331	Molecular function	GO:0016462	6	pyrophosphatase activity	Arf6	ADP-ribosylation factor 6	0.592	-0.314	1.413	1.313	0.283	0.769	0.096	-0.993	-0.639	0.462	-0.187	-0.643	0.993	0.0114	0.0114	up-regulated
P62331	Molecular function	GO:0030674	3	protein-macromolecule adaptor activity	Arf6	ADP-ribosylation factor 6	0.592	-0.314	1.413	1.313	0.283	0.769	0.096	-0.993	-0.639	0.462	-0.187	-0.643	0.993	0.0114	0.0114	up-regulated
P62331	Molecular function	GO:0043168	4	anion binding	Arf6	ADP-ribosylation factor 6	0.592	-0.314	1.413	1.313	0.283	0.769	0.096	-0.993	-0.639	0.462	-0.187	-0.643	0.993	0.0114	0.0114	up-regulated
P62331	Molecular function	GO:0003824	2	catalytic activity	Arf6	ADP-ribosylation factor 6	0.592	-0.314	1.413	1.313	0.283	0.769	0.096	-0.993	-0.639	0.462	-0.187	-0.643	0.993	0.0114	0.0114	up-regulated
P62331	Molecular function	GO:0032555	5	purine ribonucleotide binding	Arf6	ADP-ribosylation factor 6	0.592	-0.314	1.413	1.313	0.283	0.769	0.096	-0.993	-0.639	0.462	-0.187	-0.643	0.993	0.0114	0.0114	up-regulated
P62331	Molecular function	GO:0005515	3	protein binding	Arf6	ADP-ribosylation factor 6	0.592	-0.314	1.413	1.313	0.283	0.769	0.096	-0.993	-0.639	0.462	-0.187	-0.643	0.993	0.0114	0.0114	up-regulated
P62331	Molecular function	GO:0060090	2	molecular adaptor activity	Arf6	ADP-ribosylation factor 6	0.592	-0.314	1.413	1.313	0.283	0.769	0.096	-0.993	-0.639	0.462	-0.187	-0.643	0.993	0.0114	0.0114	up-regulated
P62331	Molecular function	GO:0097159	3	organic cyclic compound binding	Arf6	ADP-ribosylation factor 6	0.592	-0.314	1.413	1.313	0.283	0.769	0.096	-0.993	-0.639	0.462	-0.187	-0.643	0.993	0.0114	0.0114	up-regulated
P62331	Molecular function	GO:0016817	4	hydrolase activity, acting on acid anhydrides	Arf6	ADP-ribosylation factor 6	0.592	-0.314	1.413	1.313	0.283	0.769	0.096	-0.993	-0.639	0.462	-0.187	-0.643	0.993	0.0114	0.0114	up-regulated
P62331	Molecular function	GO:0036094	3	small molecule binding	Arf6	ADP-ribosylation factor 6	0.592	-0.314	1.413	1.313	0.283	0.769	0.096	-0.993	-0.639	0.462	-0.187	-0.643	0.993	0.0114	0.0114	up-regulated
P62331	Molecular function	GO:0035639	5	purine ribonucleoside triphosphate binding	Arf6	ADP-ribosylation factor 6	0.592	-0.314	1.413	1.313	0.283	0.769	0.096	-0.993	-0.639	0.462	-0.187	-0.643	0.993	0.0114	0.0114	up-regulated
P62331	Molecular function	GO:0016818	5	hydrolase activity, acting on acid anhydrides, in phosphorus-containing anhydrides	Arf6	ADP-ribosylation factor 6	0.592	-0.314	1.413	1.313	0.283	0.769	0.096	-0.993	-0.639	0.462	-0.187	-0.643	0.993	0.0114	0.0114	up-regulated
P62331	Molecular function	GO:0003674	1	molecular_function	Arf6	ADP-ribosylation factor 6	0.592	-0.314	1.413	1.313	0.283	0.769	0.096	-0.993	-0.639	0.462	-0.187	-0.643	0.993	0.0114	0.0114	up-regulated
P62331	Molecular function	GO:0016787	3	hydrolase activity	Arf6	ADP-ribosylation factor 6	0.592	-0.314	1.413	1.313	0.283	0.769	0.096	-0.993	-0.639	0.462	-0.187	-0.643	0.993	0.0114	0.0114	up-regulated
P62331	Molecular function	GO:0098772	2	molecular function regulator	Arf6	ADP-ribosylation factor 6	0.592	-0.314	1.413	1.313	0.283	0.769	0.096	-0.993	-0.639	0.462	-0.187	-0.643	0.993	0.0114	0.0114	up-regulated
P62331	Molecular function	GO:0019001	6	guanyl nucleotide binding	Arf6	ADP-ribosylation factor 6	0.592	-0.314	1.413	1.313	0.283	0.769	0.096	-0.993	-0.639	0.462	-0.187	-0.643	0.993	0.0114	0.0114	up-regulated
P62748	Molecular function	GO:0043167	3	ion binding	Hpcal1	Hippocalcin-like protein 1	0.604	0.55	0.086	0.679	1.159	0.556		0.35	-0.603		-0.727	-1.153	1.139	0.00482	0.00482	up-regulated
P62748	Molecular function	GO:0043169	4	cation binding	Hpcal1	Hippocalcin-like protein 1	0.604	0.55	0.086	0.679	1.159	0.556		0.35	-0.603		-0.727	-1.153	1.139	0.00482	0.00482	up-regulated
P62748	Molecular function	GO:0046872	5	metal ion binding	Hpcal1	Hippocalcin-like protein 1	0.604	0.55	0.086	0.679	1.159	0.556		0.35	-0.603		-0.727	-1.153	1.139	0.00482	0.00482	up-regulated
P62748	Molecular function	GO:0003674	1	molecular_function	Hpcal1	Hippocalcin-like protein 1	0.604	0.55	0.086	0.679	1.159	0.556		0.35	-0.603		-0.727	-1.153	1.139	0.00482	0.00482	up-regulated
P62748	Molecular function	GO:0005488	2	binding	Hpcal1	Hippocalcin-like protein 1	0.604	0.55	0.086	0.679	1.159	0.556		0.35	-0.603		-0.727	-1.153	1.139	0.00482	0.00482	up-regulated
P62827	Molecular function	GO:0046983	4	protein dimerization activity	Ran	GTP-binding nuclear protein Ran	0.506	0.136	0.804	0.649	1.791	0.808	-0.348	-0.615	-0.103	-0.051	-0.681	-0.591	1.181	0.000826	0.000826	up-regulated
P62827	Molecular function	GO:0016787	3	hydrolase activity	Ran	GTP-binding nuclear protein Ran	0.506	0.136	0.804	0.649	1.791	0.808	-0.348	-0.615	-0.103	-0.051	-0.681	-0.591	1.181	0.000826	0.000826	up-regulated
P62827	Molecular function	GO:0098772	2	molecular function regulator	Ran	GTP-binding nuclear protein Ran	0.506	0.136	0.804	0.649	1.791	0.808	-0.348	-0.615	-0.103	-0.051	-0.681	-0.591	1.181	0.000826	0.000826	up-regulated
P62827	Molecular function	GO:0019001	6	guanyl nucleotide binding	Ran	GTP-binding nuclear protein Ran	0.506	0.136	0.804	0.649	1.791	0.808	-0.348	-0.615	-0.103	-0.051	-0.681	-0.591	1.181	0.000826	0.000826	up-regulated
P62827	Molecular function	GO:0043169	4	cation binding	Ran	GTP-binding nuclear protein Ran	0.506	0.136	0.804	0.649	1.791	0.808	-0.348	-0.615	-0.103	-0.051	-0.681	-0.591	1.181	0.000826	0.000826	up-regulated
P62827	Molecular function	GO:0003676	4	nucleic acid binding	Ran	GTP-binding nuclear protein Ran	0.506	0.136	0.804	0.649	1.791	0.808	-0.348	-0.615	-0.103	-0.051	-0.681	-0.591	1.181	0.000826	0.000826	up-regulated
P62827	Molecular function	GO:0016817	4	hydrolase activity, acting on acid anhydrides	Ran	GTP-binding nuclear protein Ran	0.506	0.136	0.804	0.649	1.791	0.808	-0.348	-0.615	-0.103	-0.051	-0.681	-0.591	1.181	0.000826	0.000826	up-regulated
P62827	Molecular function	GO:0005515	3	protein binding	Ran	GTP-binding nuclear protein Ran	0.506	0.136	0.804	0.649	1.791	0.808	-0.348	-0.615	-0.103	-0.051	-0.681	-0.591	1.181	0.000826	0.000826	up-regulated
P62827	Molecular function	GO:0097159	3	organic cyclic compound binding	Ran	GTP-binding nuclear protein Ran	0.506	0.136	0.804	0.649	1.791	0.808	-0.348	-0.615	-0.103	-0.051	-0.681	-0.591	1.181	0.000826	0.000826	up-regulated
P62827	Molecular function	GO:0032555	5	purine ribonucleotide binding	Ran	GTP-binding nuclear protein Ran	0.506	0.136	0.804	0.649	1.791	0.808	-0.348	-0.615	-0.103	-0.051	-0.681	-0.591	1.181	0.000826	0.000826	up-regulated
P62827	Molecular function	GO:0036094	3	small molecule binding	Ran	GTP-binding nuclear protein Ran	0.506	0.136	0.804	0.649	1.791	0.808	-0.348	-0.615	-0.103	-0.051	-0.681	-0.591	1.181	0.000826	0.000826	up-regulated
P62827	Molecular function	GO:0003674	1	molecular_function	Ran	GTP-binding nuclear protein Ran	0.506	0.136	0.804	0.649	1.791	0.808	-0.348	-0.615	-0.103	-0.051	-0.681	-0.591	1.181	0.000826	0.000826	up-regulated
P62827	Molecular function	GO:0016818	5	hydrolase activity, acting on acid anhydrides, in phosphorus-containing anhydrides	Ran	GTP-binding nuclear protein Ran	0.506	0.136	0.804	0.649	1.791	0.808	-0.348	-0.615	-0.103	-0.051	-0.681	-0.591	1.181	0.000826	0.000826	up-regulated
P62827	Molecular function	GO:0035639	5	purine ribonucleoside triphosphate binding	Ran	GTP-binding nuclear protein Ran	0.506	0.136	0.804	0.649	1.791	0.808	-0.348	-0.615	-0.103	-0.051	-0.681	-0.591	1.181	0.000826	0.000826	up-regulated
P62827	Molecular function	GO:0043167	3	ion binding	Ran	GTP-binding nuclear protein Ran	0.506	0.136	0.804	0.649	1.791	0.808	-0.348	-0.615	-0.103	-0.051	-0.681	-0.591	1.181	0.000826	0.000826	up-regulated
P62827	Molecular function	GO:0046872	5	metal ion binding	Ran	GTP-binding nuclear protein Ran	0.506	0.136	0.804	0.649	1.791	0.808	-0.348	-0.615	-0.103	-0.051	-0.681	-0.591	1.181	0.000826	0.000826	up-regulated
P62827	Molecular function	GO:0017111	7	nucleoside-triphosphatase activity	Ran	GTP-binding nuclear protein Ran	0.506	0.136	0.804	0.649	1.791	0.808	-0.348	-0.615	-0.103	-0.051	-0.681	-0.591	1.181	0.000826	0.000826	up-regulated
P62827	Molecular function	GO:0000166	4	nucleotide binding	Ran	GTP-binding nuclear protein Ran	0.506	0.136	0.804	0.649	1.791	0.808	-0.348	-0.615	-0.103	-0.051	-0.681	-0.591	1.181	0.000826	0.000826	up-regulated
P62827	Molecular function	GO:0016462	6	pyrophosphatase activity	Ran	GTP-binding nuclear protein Ran	0.506	0.136	0.804	0.649	1.791	0.808	-0.348	-0.615	-0.103	-0.051	-0.681	-0.591	1.181	0.000826	0.000826	up-regulated
P62827	Molecular function	GO:1901265	4	nucleoside phosphate binding	Ran	GTP-binding nuclear protein Ran	0.506	0.136	0.804	0.649	1.791	0.808	-0.348	-0.615	-0.103	-0.051	-0.681	-0.591	1.181	0.000826	0.000826	up-regulated
P62827	Molecular function	GO:0032553	4	ribonucleotide binding	Ran	GTP-binding nuclear protein Ran	0.506	0.136	0.804	0.649	1.791	0.808	-0.348	-0.615	-0.103	-0.051	-0.681	-0.591	1.181	0.000826	0.000826	up-regulated
P62827	Molecular function	GO:0017076	5	purine nucleotide binding	Ran	GTP-binding nuclear protein Ran	0.506	0.136	0.804	0.649	1.791	0.808	-0.348	-0.615	-0.103	-0.051	-0.681	-0.591	1.181	0.000826	0.000826	up-regulated
P62827	Molecular function	GO:0097367	3	carbohydrate derivative binding	Ran	GTP-binding nuclear protein Ran	0.506	0.136	0.804	0.649	1.791	0.808	-0.348	-0.615	-0.103	-0.051	-0.681	-0.591	1.181	0.000826	0.000826	up-regulated
P62827	Molecular function	GO:0003824	2	catalytic activity	Ran	GTP-binding nuclear protein Ran	0.506	0.136	0.804	0.649	1.791	0.808	-0.348	-0.615	-0.103	-0.051	-0.681	-0.591	1.181	0.000826	0.000826	up-regulated
P62827	Molecular function	GO:0043168	4	anion binding	Ran	GTP-binding nuclear protein Ran	0.506	0.136	0.804	0.649	1.791	0.808	-0.348	-0.615	-0.103	-0.051	-0.681	-0.591	1.181	0.000826	0.000826	up-regulated
P62827	Molecular function	GO:1901363	3	heterocyclic compound binding	Ran	GTP-binding nuclear protein Ran	0.506	0.136	0.804	0.649	1.791	0.808	-0.348	-0.615	-0.103	-0.051	-0.681	-0.591	1.181	0.000826	0.000826	up-regulated
P62827	Molecular function	GO:0032561	6	guanyl ribonucleotide binding	Ran	GTP-binding nuclear protein Ran	0.506	0.136	0.804	0.649	1.791	0.808	-0.348	-0.615	-0.103	-0.051	-0.681	-0.591	1.181	0.000826	0.000826	up-regulated
P62827	Molecular function	GO:0003924	8	GTPase activity	Ran	GTP-binding nuclear protein Ran	0.506	0.136	0.804	0.649	1.791	0.808	-0.348	-0.615	-0.103	-0.051	-0.681	-0.591	1.181	0.000826	0.000826	up-regulated
P62827	Molecular function	GO:0005488	2	binding	Ran	GTP-binding nuclear protein Ran	0.506	0.136	0.804	0.649	1.791	0.808	-0.348	-0.615	-0.103	-0.051	-0.681	-0.591	1.181	0.000826	0.000826	up-regulated
P62827	Molecular function	GO:0003723	5	RNA binding	Ran	GTP-binding nuclear protein Ran	0.506	0.136	0.804	0.649	1.791	0.808	-0.348	-0.615	-0.103	-0.051	-0.681	-0.591	1.181	0.000826	0.000826	up-regulated
P62835	Molecular function	GO:0016787	3	hydrolase activity	Rap1a	Ras-related protein Rap-1A	0.535	-0.34	1.569	1.091	0.726	0.667	-0.141	-0.008	-0.008	-0.098	-0.675	-1.272	1.075	0.00603	0.00603	up-regulated
P62835	Molecular function	GO:0098772	2	molecular function regulator	Rap1a	Ras-related protein Rap-1A	0.535	-0.34	1.569	1.091	0.726	0.667	-0.141	-0.008	-0.008	-0.098	-0.675	-1.272	1.075	0.00603	0.00603	up-regulated
P62835	Molecular function	GO:0019001	6	guanyl nucleotide binding	Rap1a	Ras-related protein Rap-1A	0.535	-0.34	1.569	1.091	0.726	0.667	-0.141	-0.008	-0.008	-0.098	-0.675	-1.272	1.075	0.00603	0.00603	up-regulated
P62835	Molecular function	GO:0005515	3	protein binding	Rap1a	Ras-related protein Rap-1A	0.535	-0.34	1.569	1.091	0.726	0.667	-0.141	-0.008	-0.008	-0.098	-0.675	-1.272	1.075	0.00603	0.00603	up-regulated
P62835	Molecular function	GO:0016817	4	hydrolase activity, acting on acid anhydrides	Rap1a	Ras-related protein Rap-1A	0.535	-0.34	1.569	1.091	0.726	0.667	-0.141	-0.008	-0.008	-0.098	-0.675	-1.272	1.075	0.00603	0.00603	up-regulated
P62835	Molecular function	GO:0036094	3	small molecule binding	Rap1a	Ras-related protein Rap-1A	0.535	-0.34	1.569	1.091	0.726	0.667	-0.141	-0.008	-0.008	-0.098	-0.675	-1.272	1.075	0.00603	0.00603	up-regulated
P62835	Molecular function	GO:0035639	5	purine ribonucleoside triphosphate binding	Rap1a	Ras-related protein Rap-1A	0.535	-0.34	1.569	1.091	0.726	0.667	-0.141	-0.008	-0.008	-0.098	-0.675	-1.272	1.075	0.00603	0.00603	up-regulated
P62835	Molecular function	GO:0016818	5	hydrolase activity, acting on acid anhydrides, in phosphorus-containing anhydrides	Rap1a	Ras-related protein Rap-1A	0.535	-0.34	1.569	1.091	0.726	0.667	-0.141	-0.008	-0.008	-0.098	-0.675	-1.272	1.075	0.00603	0.00603	up-regulated
P62835	Molecular function	GO:0003674	1	molecular_function	Rap1a	Ras-related protein Rap-1A	0.535	-0.34	1.569	1.091	0.726	0.667	-0.141	-0.008	-0.008	-0.098	-0.675	-1.272	1.075	0.00603	0.00603	up-regulated
P62835	Molecular function	GO:0097367	3	carbohydrate derivative binding	Rap1a	Ras-related protein Rap-1A	0.535	-0.34	1.569	1.091	0.726	0.667	-0.141	-0.008	-0.008	-0.098	-0.675	-1.272	1.075	0.00603	0.00603	up-regulated
P62835	Molecular function	GO:0017076	5	purine nucleotide binding	Rap1a	Ras-related protein Rap-1A	0.535	-0.34	1.569	1.091	0.726	0.667	-0.141	-0.008	-0.008	-0.098	-0.675	-1.272	1.075	0.00603	0.00603	up-regulated
P62835	Molecular function	GO:1901265	4	nucleoside phosphate binding	Rap1a	Ras-related protein Rap-1A	0.535	-0.34	1.569	1.091	0.726	0.667	-0.141	-0.008	-0.008	-0.098	-0.675	-1.272	1.075	0.00603	0.00603	up-regulated
P62835	Molecular function	GO:0003824	2	catalytic activity	Rap1a	Ras-related protein Rap-1A	0.535	-0.34	1.569	1.091	0.726	0.667	-0.141	-0.008	-0.008	-0.098	-0.675	-1.272	1.075	0.00603	0.00603	up-regulated
P62835	Molecular function	GO:0008047	2	enzyme activator activity	Rap1a	Ras-related protein Rap-1A	0.535	-0.34	1.569	1.091	0.726	0.667	-0.141	-0.008	-0.008	-0.098	-0.675	-1.272	1.075	0.00603	0.00603	up-regulated
P62835	Molecular function	GO:0032561	6	guanyl ribonucleotide binding	Rap1a	Ras-related protein Rap-1A	0.535	-0.34	1.569	1.091	0.726	0.667	-0.141	-0.008	-0.008	-0.098	-0.675	-1.272	1.075	0.00603	0.00603	up-regulated
P62835	Molecular function	GO:0030234	3	enzyme regulator activity	Rap1a	Ras-related protein Rap-1A	0.535	-0.34	1.569	1.091	0.726	0.667	-0.141	-0.008	-0.008	-0.098	-0.675	-1.272	1.075	0.00603	0.00603	up-regulated
P62835	Molecular function	GO:0032555	5	purine ribonucleotide binding	Rap1a	Ras-related protein Rap-1A	0.535	-0.34	1.569	1.091	0.726	0.667	-0.141	-0.008	-0.008	-0.098	-0.675	-1.272	1.075	0.00603	0.00603	up-regulated
P62835	Molecular function	GO:0097159	3	organic cyclic compound binding	Rap1a	Ras-related protein Rap-1A	0.535	-0.34	1.569	1.091	0.726	0.667	-0.141	-0.008	-0.008	-0.098	-0.675	-1.272	1.075	0.00603	0.00603	up-regulated
P62835	Molecular function	GO:0060589	4	nucleoside-triphosphatase regulator activity	Rap1a	Ras-related protein Rap-1A	0.535	-0.34	1.569	1.091	0.726	0.667	-0.141	-0.008	-0.008	-0.098	-0.675	-1.272	1.075	0.00603	0.00603	up-regulated
P62835	Molecular function	GO:0051020	5	GTPase binding	Rap1a	Ras-related protein Rap-1A	0.535	-0.34	1.569	1.091	0.726	0.667	-0.141	-0.008	-0.008	-0.098	-0.675	-1.272	1.075	0.00603	0.00603	up-regulated
P62835	Molecular function	GO:0030695	5	GTPase regulator activity	Rap1a	Ras-related protein Rap-1A	0.535	-0.34	1.569	1.091	0.726	0.667	-0.141	-0.008	-0.008	-0.098	-0.675	-1.272	1.075	0.00603	0.00603	up-regulated
P62835	Molecular function	GO:0017111	7	nucleoside-triphosphatase activity	Rap1a	Ras-related protein Rap-1A	0.535	-0.34	1.569	1.091	0.726	0.667	-0.141	-0.008	-0.008	-0.098	-0.675	-1.272	1.075	0.00603	0.00603	up-regulated
P62835	Molecular function	GO:0043167	3	ion binding	Rap1a	Ras-related protein Rap-1A	0.535	-0.34	1.569	1.091	0.726	0.667	-0.141	-0.008	-0.008	-0.098	-0.675	-1.272	1.075	0.00603	0.00603	up-regulated
P62835	Molecular function	GO:0000166	4	nucleotide binding	Rap1a	Ras-related protein Rap-1A	0.535	-0.34	1.569	1.091	0.726	0.667	-0.141	-0.008	-0.008	-0.098	-0.675	-1.272	1.075	0.00603	0.00603	up-regulated
P62835	Molecular function	GO:0032553	4	ribonucleotide binding	Rap1a	Ras-related protein Rap-1A	0.535	-0.34	1.569	1.091	0.726	0.667	-0.141	-0.008	-0.008	-0.098	-0.675	-1.272	1.075	0.00603	0.00603	up-regulated
P62835	Molecular function	GO:0016462	6	pyrophosphatase activity	Rap1a	Ras-related protein Rap-1A	0.535	-0.34	1.569	1.091	0.726	0.667	-0.141	-0.008	-0.008	-0.098	-0.675	-1.272	1.075	0.00603	0.00603	up-regulated
P62835	Molecular function	GO:0043168	4	anion binding	Rap1a	Ras-related protein Rap-1A	0.535	-0.34	1.569	1.091	0.726	0.667	-0.141	-0.008	-0.008	-0.098	-0.675	-1.272	1.075	0.00603	0.00603	up-regulated
P62835	Molecular function	GO:1901363	3	heterocyclic compound binding	Rap1a	Ras-related protein Rap-1A	0.535	-0.34	1.569	1.091	0.726	0.667	-0.141	-0.008	-0.008	-0.098	-0.675	-1.272	1.075	0.00603	0.00603	up-regulated
P62835	Molecular function	GO:0005096	3	GTPase activator activity	Rap1a	Ras-related protein Rap-1A	0.535	-0.34	1.569	1.091	0.726	0.667	-0.141	-0.008	-0.008	-0.098	-0.675	-1.272	1.075	0.00603	0.00603	up-regulated
P62835	Molecular function	GO:0003924	8	GTPase activity	Rap1a	Ras-related protein Rap-1A	0.535	-0.34	1.569	1.091	0.726	0.667	-0.141	-0.008	-0.008	-0.098	-0.675	-1.272	1.075	0.00603	0.00603	up-regulated
P62835	Molecular function	GO:0019899	4	enzyme binding	Rap1a	Ras-related protein Rap-1A	0.535	-0.34	1.569	1.091	0.726	0.667	-0.141	-0.008	-0.008	-0.098	-0.675	-1.272	1.075	0.00603	0.00603	up-regulated
P62835	Molecular function	GO:0005488	2	binding	Rap1a	Ras-related protein Rap-1A	0.535	-0.34	1.569	1.091	0.726	0.667	-0.141	-0.008	-0.008	-0.098	-0.675	-1.272	1.075	0.00603	0.00603	up-regulated
P62908	Molecular function	GO:0003906	4	DNA-(apurinic or apyrimidinic site) endonuclease activity	Rps3	Small ribosomal subunit protein uS3	0.694	1.191	0.738	-0.787	1.27	0.169	-0.248	-1.331	-0.141	1.076	-0.667	-1.503	1.015	0.0415	0.0415	up-regulated
P62908	Molecular function	GO:0001067	5	transcription regulatory region nucleic acid binding	Rps3	Small ribosomal subunit protein uS3	0.694	1.191	0.738	-0.787	1.27	0.169	-0.248	-1.331	-0.141	1.076	-0.667	-1.503	1.015	0.0415	0.0415	up-regulated
P62908	Molecular function	GO:0008134	4	transcription factor binding	Rps3	Small ribosomal subunit protein uS3	0.694	1.191	0.738	-0.787	1.27	0.169	-0.248	-1.331	-0.141	1.076	-0.667	-1.503	1.015	0.0415	0.0415	up-regulated
P62908	Molecular function	GO:0003824	2	catalytic activity	Rps3	Small ribosomal subunit protein uS3	0.694	1.191	0.738	-0.787	1.27	0.169	-0.248	-1.331	-0.141	1.076	-0.667	-1.503	1.015	0.0415	0.0415	up-regulated
P62908	Molecular function	GO:0003684	6	damaged DNA binding	Rps3	Small ribosomal subunit protein uS3	0.694	1.191	0.738	-0.787	1.27	0.169	-0.248	-1.331	-0.141	1.076	-0.667	-1.503	1.015	0.0415	0.0415	up-regulated
P62908	Molecular function	GO:0016788	4	hydrolase activity, acting on ester bonds	Rps3	Small ribosomal subunit protein uS3	0.694	1.191	0.738	-0.787	1.27	0.169	-0.248	-1.331	-0.141	1.076	-0.667	-1.503	1.015	0.0415	0.0415	up-regulated
P62908	Molecular function	GO:0004536	4	deoxyribonuclease activity	Rps3	Small ribosomal subunit protein uS3	0.694	1.191	0.738	-0.787	1.27	0.169	-0.248	-1.331	-0.141	1.076	-0.667	-1.503	1.015	0.0415	0.0415	up-regulated
P62908	Molecular function	GO:0003674	1	molecular_function	Rps3	Small ribosomal subunit protein uS3	0.694	1.191	0.738	-0.787	1.27	0.169	-0.248	-1.331	-0.141	1.076	-0.667	-1.503	1.015	0.0415	0.0415	up-regulated
P62908	Molecular function	GO:0015631	5	tubulin binding	Rps3	Small ribosomal subunit protein uS3	0.694	1.191	0.738	-0.787	1.27	0.169	-0.248	-1.331	-0.141	1.076	-0.667	-1.503	1.015	0.0415	0.0415	up-regulated
P62908	Molecular function	GO:0003690	6	double-stranded DNA binding	Rps3	Small ribosomal subunit protein uS3	0.694	1.191	0.738	-0.787	1.27	0.169	-0.248	-1.331	-0.141	1.076	-0.667	-1.503	1.015	0.0415	0.0415	up-regulated
P62908	Molecular function	GO:0008092	4	cytoskeletal protein binding	Rps3	Small ribosomal subunit protein uS3	0.694	1.191	0.738	-0.787	1.27	0.169	-0.248	-1.331	-0.141	1.076	-0.667	-1.503	1.015	0.0415	0.0415	up-regulated
P62908	Molecular function	GO:1990837	7	sequence-specific double-stranded DNA binding	Rps3	Small ribosomal subunit protein uS3	0.694	1.191	0.738	-0.787	1.27	0.169	-0.248	-1.331	-0.141	1.076	-0.667	-1.503	1.015	0.0415	0.0415	up-regulated
P62908	Molecular function	GO:0005515	3	protein binding	Rps3	Small ribosomal subunit protein uS3	0.694	1.191	0.738	-0.787	1.27	0.169	-0.248	-1.331	-0.141	1.076	-0.667	-1.503	1.015	0.0415	0.0415	up-regulated
P62908	Molecular function	GO:0005198	2	structural molecule activity	Rps3	Small ribosomal subunit protein uS3	0.694	1.191	0.738	-0.787	1.27	0.169	-0.248	-1.331	-0.141	1.076	-0.667	-1.503	1.015	0.0415	0.0415	up-regulated
P62908	Molecular function	GO:0016829	3	lyase activity	Rps3	Small ribosomal subunit protein uS3	0.694	1.191	0.738	-0.787	1.27	0.169	-0.248	-1.331	-0.141	1.076	-0.667	-1.503	1.015	0.0415	0.0415	up-regulated
P62908	Molecular function	GO:0019900	5	kinase binding	Rps3	Small ribosomal subunit protein uS3	0.694	1.191	0.738	-0.787	1.27	0.169	-0.248	-1.331	-0.141	1.076	-0.667	-1.503	1.015	0.0415	0.0415	up-regulated
P62908	Molecular function	GO:0016835	4	carbon-oxygen lyase activity	Rps3	Small ribosomal subunit protein uS3	0.694	1.191	0.738	-0.787	1.27	0.169	-0.248	-1.331	-0.141	1.076	-0.667	-1.503	1.015	0.0415	0.0415	up-regulated
P62908	Molecular function	GO:0016787	3	hydrolase activity	Rps3	Small ribosomal subunit protein uS3	0.694	1.191	0.738	-0.787	1.27	0.169	-0.248	-1.331	-0.141	1.076	-0.667	-1.503	1.015	0.0415	0.0415	up-regulated
P62908	Molecular function	GO:0004518	5	nuclease activity	Rps3	Small ribosomal subunit protein uS3	0.694	1.191	0.738	-0.787	1.27	0.169	-0.248	-1.331	-0.141	1.076	-0.667	-1.503	1.015	0.0415	0.0415	up-regulated
P62908	Molecular function	GO:0003723	5	RNA binding	Rps3	Small ribosomal subunit protein uS3	0.694	1.191	0.738	-0.787	1.27	0.169	-0.248	-1.331	-0.141	1.076	-0.667	-1.503	1.015	0.0415	0.0415	up-regulated
P62908	Molecular function	GO:0005488	2	binding	Rps3	Small ribosomal subunit protein uS3	0.694	1.191	0.738	-0.787	1.27	0.169	-0.248	-1.331	-0.141	1.076	-0.667	-1.503	1.015	0.0415	0.0415	up-regulated
P62908	Molecular function	GO:0043565	6	sequence-specific DNA binding	Rps3	Small ribosomal subunit protein uS3	0.694	1.191	0.738	-0.787	1.27	0.169	-0.248	-1.331	-0.141	1.076	-0.667	-1.503	1.015	0.0415	0.0415	up-regulated
P62908	Molecular function	GO:1901363	3	heterocyclic compound binding	Rps3	Small ribosomal subunit protein uS3	0.694	1.191	0.738	-0.787	1.27	0.169	-0.248	-1.331	-0.141	1.076	-0.667	-1.503	1.015	0.0415	0.0415	up-regulated
P62908	Molecular function	GO:0003677	5	DNA binding	Rps3	Small ribosomal subunit protein uS3	0.694	1.191	0.738	-0.787	1.27	0.169	-0.248	-1.331	-0.141	1.076	-0.667	-1.503	1.015	0.0415	0.0415	up-regulated
P62908	Molecular function	GO:0004519	6	endonuclease activity	Rps3	Small ribosomal subunit protein uS3	0.694	1.191	0.738	-0.787	1.27	0.169	-0.248	-1.331	-0.141	1.076	-0.667	-1.503	1.015	0.0415	0.0415	up-regulated
P62908	Molecular function	GO:0032356	7	oxidized DNA binding	Rps3	Small ribosomal subunit protein uS3	0.694	1.191	0.738	-0.787	1.27	0.169	-0.248	-1.331	-0.141	1.076	-0.667	-1.503	1.015	0.0415	0.0415	up-regulated
P62908	Molecular function	GO:0019899	4	enzyme binding	Rps3	Small ribosomal subunit protein uS3	0.694	1.191	0.738	-0.787	1.27	0.169	-0.248	-1.331	-0.141	1.076	-0.667	-1.503	1.015	0.0415	0.0415	up-regulated
P62908	Molecular function	GO:0140097	3	catalytic activity, acting on DNA	Rps3	Small ribosomal subunit protein uS3	0.694	1.191	0.738	-0.787	1.27	0.169	-0.248	-1.331	-0.141	1.076	-0.667	-1.503	1.015	0.0415	0.0415	up-regulated
P62908	Molecular function	GO:0003676	4	nucleic acid binding	Rps3	Small ribosomal subunit protein uS3	0.694	1.191	0.738	-0.787	1.27	0.169	-0.248	-1.331	-0.141	1.076	-0.667	-1.503	1.015	0.0415	0.0415	up-regulated
P62908	Molecular function	GO:0097159	3	organic cyclic compound binding	Rps3	Small ribosomal subunit protein uS3	0.694	1.191	0.738	-0.787	1.27	0.169	-0.248	-1.331	-0.141	1.076	-0.667	-1.503	1.015	0.0415	0.0415	up-regulated
P62908	Molecular function	GO:0000976	6	transcription cis-regulatory region binding	Rps3	Small ribosomal subunit protein uS3	0.694	1.191	0.738	-0.787	1.27	0.169	-0.248	-1.331	-0.141	1.076	-0.667	-1.503	1.015	0.0415	0.0415	up-regulated
P62908	Molecular function	GO:0019843	6	rRNA binding	Rps3	Small ribosomal subunit protein uS3	0.694	1.191	0.738	-0.787	1.27	0.169	-0.248	-1.331	-0.141	1.076	-0.667	-1.503	1.015	0.0415	0.0415	up-regulated
P62908	Molecular function	GO:0031072	4	heat shock protein binding	Rps3	Small ribosomal subunit protein uS3	0.694	1.191	0.738	-0.787	1.27	0.169	-0.248	-1.331	-0.141	1.076	-0.667	-1.503	1.015	0.0415	0.0415	up-regulated
P63001	Molecular function	GO:0016817	4	hydrolase activity, acting on acid anhydrides	Rac1	Ras-related C3 botulinum toxin substrate 1	0.848	0.333	0.873	0.735	0.33	0.692	-0.044	-0.65	-0.527	-0.236	-0.573	-0.831	1.112	0.000198	0.000198	up-regulated
P63001	Molecular function	GO:0005515	3	protein binding	Rac1	Ras-related C3 botulinum toxin substrate 1	0.848	0.333	0.873	0.735	0.33	0.692	-0.044	-0.65	-0.527	-0.236	-0.573	-0.831	1.112	0.000198	0.000198	up-regulated
P63001	Molecular function	GO:0003674	1	molecular_function	Rac1	Ras-related C3 botulinum toxin substrate 1	0.848	0.333	0.873	0.735	0.33	0.692	-0.044	-0.65	-0.527	-0.236	-0.573	-0.831	1.112	0.000198	0.000198	up-regulated
P63001	Molecular function	GO:0016818	5	hydrolase activity, acting on acid anhydrides, in phosphorus-containing anhydrides	Rac1	Ras-related C3 botulinum toxin substrate 1	0.848	0.333	0.873	0.735	0.33	0.692	-0.044	-0.65	-0.527	-0.236	-0.573	-0.831	1.112	0.000198	0.000198	up-regulated
P63001	Molecular function	GO:0035639	5	purine ribonucleoside triphosphate binding	Rac1	Ras-related C3 botulinum toxin substrate 1	0.848	0.333	0.873	0.735	0.33	0.692	-0.044	-0.65	-0.527	-0.236	-0.573	-0.831	1.112	0.000198	0.000198	up-regulated
P63001	Molecular function	GO:0036094	3	small molecule binding	Rac1	Ras-related C3 botulinum toxin substrate 1	0.848	0.333	0.873	0.735	0.33	0.692	-0.044	-0.65	-0.527	-0.236	-0.573	-0.831	1.112	0.000198	0.000198	up-regulated
P63001	Molecular function	GO:0016787	3	hydrolase activity	Rac1	Ras-related C3 botulinum toxin substrate 1	0.848	0.333	0.873	0.735	0.33	0.692	-0.044	-0.65	-0.527	-0.236	-0.573	-0.831	1.112	0.000198	0.000198	up-regulated
P63001	Molecular function	GO:0019900	5	kinase binding	Rac1	Ras-related C3 botulinum toxin substrate 1	0.848	0.333	0.873	0.735	0.33	0.692	-0.044	-0.65	-0.527	-0.236	-0.573	-0.831	1.112	0.000198	0.000198	up-regulated
P63001	Molecular function	GO:0051021	4	GDP-dissociation inhibitor binding	Rac1	Ras-related C3 botulinum toxin substrate 1	0.848	0.333	0.873	0.735	0.33	0.692	-0.044	-0.65	-0.527	-0.236	-0.573	-0.831	1.112	0.000198	0.000198	up-regulated
P63001	Molecular function	GO:0019001	6	guanyl nucleotide binding	Rac1	Ras-related C3 botulinum toxin substrate 1	0.848	0.333	0.873	0.735	0.33	0.692	-0.044	-0.65	-0.527	-0.236	-0.573	-0.831	1.112	0.000198	0.000198	up-regulated
P63001	Molecular function	GO:0098772	2	molecular function regulator	Rac1	Ras-related C3 botulinum toxin substrate 1	0.848	0.333	0.873	0.735	0.33	0.692	-0.044	-0.65	-0.527	-0.236	-0.573	-0.831	1.112	0.000198	0.000198	up-regulated
P63001	Molecular function	GO:0032561	6	guanyl ribonucleotide binding	Rac1	Ras-related C3 botulinum toxin substrate 1	0.848	0.333	0.873	0.735	0.33	0.692	-0.044	-0.65	-0.527	-0.236	-0.573	-0.831	1.112	0.000198	0.000198	up-regulated
P63001	Molecular function	GO:0003824	2	catalytic activity	Rac1	Ras-related C3 botulinum toxin substrate 1	0.848	0.333	0.873	0.735	0.33	0.692	-0.044	-0.65	-0.527	-0.236	-0.573	-0.831	1.112	0.000198	0.000198	up-regulated
P63001	Molecular function	GO:1901265	4	nucleoside phosphate binding	Rac1	Ras-related C3 botulinum toxin substrate 1	0.848	0.333	0.873	0.735	0.33	0.692	-0.044	-0.65	-0.527	-0.236	-0.573	-0.831	1.112	0.000198	0.000198	up-regulated
P63001	Molecular function	GO:0017076	5	purine nucleotide binding	Rac1	Ras-related C3 botulinum toxin substrate 1	0.848	0.333	0.873	0.735	0.33	0.692	-0.044	-0.65	-0.527	-0.236	-0.573	-0.831	1.112	0.000198	0.000198	up-regulated
P63001	Molecular function	GO:0097367	3	carbohydrate derivative binding	Rac1	Ras-related C3 botulinum toxin substrate 1	0.848	0.333	0.873	0.735	0.33	0.692	-0.044	-0.65	-0.527	-0.236	-0.573	-0.831	1.112	0.000198	0.000198	up-regulated
P63001	Molecular function	GO:0097159	3	organic cyclic compound binding	Rac1	Ras-related C3 botulinum toxin substrate 1	0.848	0.333	0.873	0.735	0.33	0.692	-0.044	-0.65	-0.527	-0.236	-0.573	-0.831	1.112	0.000198	0.000198	up-regulated
P63001	Molecular function	GO:0032555	5	purine ribonucleotide binding	Rac1	Ras-related C3 botulinum toxin substrate 1	0.848	0.333	0.873	0.735	0.33	0.692	-0.044	-0.65	-0.527	-0.236	-0.573	-0.831	1.112	0.000198	0.000198	up-regulated
P63001	Molecular function	GO:0051020	5	GTPase binding	Rac1	Ras-related C3 botulinum toxin substrate 1	0.848	0.333	0.873	0.735	0.33	0.692	-0.044	-0.65	-0.527	-0.236	-0.573	-0.831	1.112	0.000198	0.000198	up-regulated
P63001	Molecular function	GO:0019899	4	enzyme binding	Rac1	Ras-related C3 botulinum toxin substrate 1	0.848	0.333	0.873	0.735	0.33	0.692	-0.044	-0.65	-0.527	-0.236	-0.573	-0.831	1.112	0.000198	0.000198	up-regulated
P63001	Molecular function	GO:0003924	8	GTPase activity	Rac1	Ras-related C3 botulinum toxin substrate 1	0.848	0.333	0.873	0.735	0.33	0.692	-0.044	-0.65	-0.527	-0.236	-0.573	-0.831	1.112	0.000198	0.000198	up-regulated
P63001	Molecular function	GO:1901363	3	heterocyclic compound binding	Rac1	Ras-related C3 botulinum toxin substrate 1	0.848	0.333	0.873	0.735	0.33	0.692	-0.044	-0.65	-0.527	-0.236	-0.573	-0.831	1.112	0.000198	0.000198	up-regulated
P63001	Molecular function	GO:0005488	2	binding	Rac1	Ras-related C3 botulinum toxin substrate 1	0.848	0.333	0.873	0.735	0.33	0.692	-0.044	-0.65	-0.527	-0.236	-0.573	-0.831	1.112	0.000198	0.000198	up-regulated
P63001	Molecular function	GO:0000166	4	nucleotide binding	Rac1	Ras-related C3 botulinum toxin substrate 1	0.848	0.333	0.873	0.735	0.33	0.692	-0.044	-0.65	-0.527	-0.236	-0.573	-0.831	1.112	0.000198	0.000198	up-regulated
P63001	Molecular function	GO:0043167	3	ion binding	Rac1	Ras-related C3 botulinum toxin substrate 1	0.848	0.333	0.873	0.735	0.33	0.692	-0.044	-0.65	-0.527	-0.236	-0.573	-0.831	1.112	0.000198	0.000198	up-regulated
P63001	Molecular function	GO:0017111	7	nucleoside-triphosphatase activity	Rac1	Ras-related C3 botulinum toxin substrate 1	0.848	0.333	0.873	0.735	0.33	0.692	-0.044	-0.65	-0.527	-0.236	-0.573	-0.831	1.112	0.000198	0.000198	up-regulated
P63001	Molecular function	GO:0043168	4	anion binding	Rac1	Ras-related C3 botulinum toxin substrate 1	0.848	0.333	0.873	0.735	0.33	0.692	-0.044	-0.65	-0.527	-0.236	-0.573	-0.831	1.112	0.000198	0.000198	up-regulated
P63001	Molecular function	GO:0016462	6	pyrophosphatase activity	Rac1	Ras-related C3 botulinum toxin substrate 1	0.848	0.333	0.873	0.735	0.33	0.692	-0.044	-0.65	-0.527	-0.236	-0.573	-0.831	1.112	0.000198	0.000198	up-regulated
P63001	Molecular function	GO:0032553	4	ribonucleotide binding	Rac1	Ras-related C3 botulinum toxin substrate 1	0.848	0.333	0.873	0.735	0.33	0.692	-0.044	-0.65	-0.527	-0.236	-0.573	-0.831	1.112	0.000198	0.000198	up-regulated
P63038	Molecular function	GO:0008289	3	lipid binding	Hspd1	60 kDa heat shock protein, mitochondrial	0.61	2.763	0.526	2.369	-0.5		0.613	-0.222	-1.067	-0.301	-1.019	-0.437	1.559	0.0136	0.0136	up-regulated
P63038	Molecular function	GO:0032553	4	ribonucleotide binding	Hspd1	60 kDa heat shock protein, mitochondrial	0.61	2.763	0.526	2.369	-0.5		0.613	-0.222	-1.067	-0.301	-1.019	-0.437	1.559	0.0136	0.0136	up-regulated
P63038	Molecular function	GO:0043168	4	anion binding	Hspd1	60 kDa heat shock protein, mitochondrial	0.61	2.763	0.526	2.369	-0.5		0.613	-0.222	-1.067	-0.301	-1.019	-0.437	1.559	0.0136	0.0136	up-regulated
P63038	Molecular function	GO:0043167	3	ion binding	Hspd1	60 kDa heat shock protein, mitochondrial	0.61	2.763	0.526	2.369	-0.5		0.613	-0.222	-1.067	-0.301	-1.019	-0.437	1.559	0.0136	0.0136	up-regulated
P63038	Molecular function	GO:0000166	4	nucleotide binding	Hspd1	60 kDa heat shock protein, mitochondrial	0.61	2.763	0.526	2.369	-0.5		0.613	-0.222	-1.067	-0.301	-1.019	-0.437	1.559	0.0136	0.0136	up-regulated
P63038	Molecular function	GO:0044389	5	ubiquitin-like protein ligase binding	Hspd1	60 kDa heat shock protein, mitochondrial	0.61	2.763	0.526	2.369	-0.5		0.613	-0.222	-1.067	-0.301	-1.019	-0.437	1.559	0.0136	0.0136	up-regulated
P63038	Molecular function	GO:0005488	2	binding	Hspd1	60 kDa heat shock protein, mitochondrial	0.61	2.763	0.526	2.369	-0.5		0.613	-0.222	-1.067	-0.301	-1.019	-0.437	1.559	0.0136	0.0136	up-regulated
P63038	Molecular function	GO:0003723	5	RNA binding	Hspd1	60 kDa heat shock protein, mitochondrial	0.61	2.763	0.526	2.369	-0.5		0.613	-0.222	-1.067	-0.301	-1.019	-0.437	1.559	0.0136	0.0136	up-regulated
P63038	Molecular function	GO:1901363	3	heterocyclic compound binding	Hspd1	60 kDa heat shock protein, mitochondrial	0.61	2.763	0.526	2.369	-0.5		0.613	-0.222	-1.067	-0.301	-1.019	-0.437	1.559	0.0136	0.0136	up-regulated
P63038	Molecular function	GO:0019899	4	enzyme binding	Hspd1	60 kDa heat shock protein, mitochondrial	0.61	2.763	0.526	2.369	-0.5		0.613	-0.222	-1.067	-0.301	-1.019	-0.437	1.559	0.0136	0.0136	up-regulated
P63038	Molecular function	GO:0003676	4	nucleic acid binding	Hspd1	60 kDa heat shock protein, mitochondrial	0.61	2.763	0.526	2.369	-0.5		0.613	-0.222	-1.067	-0.301	-1.019	-0.437	1.559	0.0136	0.0136	up-regulated
P63038	Molecular function	GO:0097159	3	organic cyclic compound binding	Hspd1	60 kDa heat shock protein, mitochondrial	0.61	2.763	0.526	2.369	-0.5		0.613	-0.222	-1.067	-0.301	-1.019	-0.437	1.559	0.0136	0.0136	up-regulated
P63038	Molecular function	GO:0032555	5	purine ribonucleotide binding	Hspd1	60 kDa heat shock protein, mitochondrial	0.61	2.763	0.526	2.369	-0.5		0.613	-0.222	-1.067	-0.301	-1.019	-0.437	1.559	0.0136	0.0136	up-regulated
P63038	Molecular function	GO:0017076	5	purine nucleotide binding	Hspd1	60 kDa heat shock protein, mitochondrial	0.61	2.763	0.526	2.369	-0.5		0.613	-0.222	-1.067	-0.301	-1.019	-0.437	1.559	0.0136	0.0136	up-regulated
P63038	Molecular function	GO:0071813	5	lipoprotein particle binding	Hspd1	60 kDa heat shock protein, mitochondrial	0.61	2.763	0.526	2.369	-0.5		0.613	-0.222	-1.067	-0.301	-1.019	-0.437	1.559	0.0136	0.0136	up-regulated
P63038	Molecular function	GO:0097367	3	carbohydrate derivative binding	Hspd1	60 kDa heat shock protein, mitochondrial	0.61	2.763	0.526	2.369	-0.5		0.613	-0.222	-1.067	-0.301	-1.019	-0.437	1.559	0.0136	0.0136	up-regulated
P63038	Molecular function	GO:1901265	4	nucleoside phosphate binding	Hspd1	60 kDa heat shock protein, mitochondrial	0.61	2.763	0.526	2.369	-0.5		0.613	-0.222	-1.067	-0.301	-1.019	-0.437	1.559	0.0136	0.0136	up-regulated
P63038	Molecular function	GO:0003824	2	catalytic activity	Hspd1	60 kDa heat shock protein, mitochondrial	0.61	2.763	0.526	2.369	-0.5		0.613	-0.222	-1.067	-0.301	-1.019	-0.437	1.559	0.0136	0.0136	up-regulated
P63038	Molecular function	GO:0034185	4	apolipoprotein binding	Hspd1	60 kDa heat shock protein, mitochondrial	0.61	2.763	0.526	2.369	-0.5		0.613	-0.222	-1.067	-0.301	-1.019	-0.437	1.559	0.0136	0.0136	up-regulated
P63038	Molecular function	GO:0044877	3	protein-containing complex binding	Hspd1	60 kDa heat shock protein, mitochondrial	0.61	2.763	0.526	2.369	-0.5		0.613	-0.222	-1.067	-0.301	-1.019	-0.437	1.559	0.0136	0.0136	up-regulated
P63038	Molecular function	GO:0032559	6	adenyl ribonucleotide binding	Hspd1	60 kDa heat shock protein, mitochondrial	0.61	2.763	0.526	2.369	-0.5		0.613	-0.222	-1.067	-0.301	-1.019	-0.437	1.559	0.0136	0.0136	up-regulated
P63038	Molecular function	GO:0071814	4	protein-lipid complex binding	Hspd1	60 kDa heat shock protein, mitochondrial	0.61	2.763	0.526	2.369	-0.5		0.613	-0.222	-1.067	-0.301	-1.019	-0.437	1.559	0.0136	0.0136	up-regulated
P63038	Molecular function	GO:0036094	3	small molecule binding	Hspd1	60 kDa heat shock protein, mitochondrial	0.61	2.763	0.526	2.369	-0.5		0.613	-0.222	-1.067	-0.301	-1.019	-0.437	1.559	0.0136	0.0136	up-regulated
P63038	Molecular function	GO:0035639	5	purine ribonucleoside triphosphate binding	Hspd1	60 kDa heat shock protein, mitochondrial	0.61	2.763	0.526	2.369	-0.5		0.613	-0.222	-1.067	-0.301	-1.019	-0.437	1.559	0.0136	0.0136	up-regulated
P63038	Molecular function	GO:0003674	1	molecular_function	Hspd1	60 kDa heat shock protein, mitochondrial	0.61	2.763	0.526	2.369	-0.5		0.613	-0.222	-1.067	-0.301	-1.019	-0.437	1.559	0.0136	0.0136	up-regulated
P63038	Molecular function	GO:0030554	6	adenyl nucleotide binding	Hspd1	60 kDa heat shock protein, mitochondrial	0.61	2.763	0.526	2.369	-0.5		0.613	-0.222	-1.067	-0.301	-1.019	-0.437	1.559	0.0136	0.0136	up-regulated
P63038	Molecular function	GO:0005515	3	protein binding	Hspd1	60 kDa heat shock protein, mitochondrial	0.61	2.763	0.526	2.369	-0.5		0.613	-0.222	-1.067	-0.301	-1.019	-0.437	1.559	0.0136	0.0136	up-regulated
P70441	Molecular function	GO:0030674	3	protein-macromolecule adaptor activity	Nherf1	Na(+)/H(+) exchange regulatory cofactor NHE-RF1	-2.635	0.93		-0.167	-0.55		0.839	0.885	1.295		0.852	0.059	-1.391	0.0397	0.0397	down-regulated
P70441	Molecular function	GO:0022857	3	transmembrane transporter activity	Nherf1	Na(+)/H(+) exchange regulatory cofactor NHE-RF1	-2.635	0.93		-0.167	-0.55		0.839	0.885	1.295		0.852	0.059	-1.391	0.0397	0.0397	down-regulated
P70441	Molecular function	GO:0005342	4	organic acid transmembrane transporter activity	Nherf1	Na(+)/H(+) exchange regulatory cofactor NHE-RF1	-2.635	0.93		-0.167	-0.55		0.839	0.885	1.295		0.852	0.059	-1.391	0.0397	0.0397	down-regulated
P70441	Molecular function	GO:0005102	4	signaling receptor binding	Nherf1	Na(+)/H(+) exchange regulatory cofactor NHE-RF1	-2.635	0.93		-0.167	-0.55		0.839	0.885	1.295		0.852	0.059	-1.391	0.0397	0.0397	down-regulated
P70441	Molecular function	GO:0019904	4	protein domain specific binding	Nherf1	Na(+)/H(+) exchange regulatory cofactor NHE-RF1	-2.635	0.93		-0.167	-0.55		0.839	0.885	1.295		0.852	0.059	-1.391	0.0397	0.0397	down-regulated
P70441	Molecular function	GO:0008509	5	anion transmembrane transporter activity	Nherf1	Na(+)/H(+) exchange regulatory cofactor NHE-RF1	-2.635	0.93		-0.167	-0.55		0.839	0.885	1.295		0.852	0.059	-1.391	0.0397	0.0397	down-regulated
P70441	Molecular function	GO:0098772	2	molecular function regulator	Nherf1	Na(+)/H(+) exchange regulatory cofactor NHE-RF1	-2.635	0.93		-0.167	-0.55		0.839	0.885	1.295		0.852	0.059	-1.391	0.0397	0.0397	down-regulated
P70441	Molecular function	GO:0005515	3	protein binding	Nherf1	Na(+)/H(+) exchange regulatory cofactor NHE-RF1	-2.635	0.93		-0.167	-0.55		0.839	0.885	1.295		0.852	0.059	-1.391	0.0397	0.0397	down-regulated
P70441	Molecular function	GO:0008092	4	cytoskeletal protein binding	Nherf1	Na(+)/H(+) exchange regulatory cofactor NHE-RF1	-2.635	0.93		-0.167	-0.55		0.839	0.885	1.295		0.852	0.059	-1.391	0.0397	0.0397	down-regulated
P70441	Molecular function	GO:0015075	4	ion transmembrane transporter activity	Nherf1	Na(+)/H(+) exchange regulatory cofactor NHE-RF1	-2.635	0.93		-0.167	-0.55		0.839	0.885	1.295		0.852	0.059	-1.391	0.0397	0.0397	down-regulated
P70441	Molecular function	GO:0003674	1	molecular_function	Nherf1	Na(+)/H(+) exchange regulatory cofactor NHE-RF1	-2.635	0.93		-0.167	-0.55		0.839	0.885	1.295		0.852	0.059	-1.391	0.0397	0.0397	down-regulated
P70441	Molecular function	GO:0035254	5	glutamate receptor binding	Nherf1	Na(+)/H(+) exchange regulatory cofactor NHE-RF1	-2.635	0.93		-0.167	-0.55		0.839	0.885	1.295		0.852	0.059	-1.391	0.0397	0.0397	down-regulated
P70441	Molecular function	GO:0016247	3	channel regulator activity	Nherf1	Na(+)/H(+) exchange regulatory cofactor NHE-RF1	-2.635	0.93		-0.167	-0.55		0.839	0.885	1.295		0.852	0.059	-1.391	0.0397	0.0397	down-regulated
P70441	Molecular function	GO:0035256	6	G protein-coupled glutamate receptor binding	Nherf1	Na(+)/H(+) exchange regulatory cofactor NHE-RF1	-2.635	0.93		-0.167	-0.55		0.839	0.885	1.295		0.852	0.059	-1.391	0.0397	0.0397	down-regulated
P70441	Molecular function	GO:0046943	5	carboxylic acid transmembrane transporter activity	Nherf1	Na(+)/H(+) exchange regulatory cofactor NHE-RF1	-2.635	0.93		-0.167	-0.55		0.839	0.885	1.295		0.852	0.059	-1.391	0.0397	0.0397	down-regulated
P70441	Molecular function	GO:0019899	4	enzyme binding	Nherf1	Na(+)/H(+) exchange regulatory cofactor NHE-RF1	-2.635	0.93		-0.167	-0.55		0.839	0.885	1.295		0.852	0.059	-1.391	0.0397	0.0397	down-regulated
P70441	Molecular function	GO:0031690	6	adrenergic receptor binding	Nherf1	Na(+)/H(+) exchange regulatory cofactor NHE-RF1	-2.635	0.93		-0.167	-0.55		0.839	0.885	1.295		0.852	0.059	-1.391	0.0397	0.0397	down-regulated
P70441	Molecular function	GO:0008514	6	organic anion transmembrane transporter activity	Nherf1	Na(+)/H(+) exchange regulatory cofactor NHE-RF1	-2.635	0.93		-0.167	-0.55		0.839	0.885	1.295		0.852	0.059	-1.391	0.0397	0.0397	down-regulated
P70441	Molecular function	GO:0005488	2	binding	Nherf1	Na(+)/H(+) exchange regulatory cofactor NHE-RF1	-2.635	0.93		-0.167	-0.55		0.839	0.885	1.295		0.852	0.059	-1.391	0.0397	0.0397	down-regulated
P70441	Molecular function	GO:0017022	5	myosin binding	Nherf1	Na(+)/H(+) exchange regulatory cofactor NHE-RF1	-2.635	0.93		-0.167	-0.55		0.839	0.885	1.295		0.852	0.059	-1.391	0.0397	0.0397	down-regulated
P70441	Molecular function	GO:0099106	2	ion channel regulator activity	Nherf1	Na(+)/H(+) exchange regulatory cofactor NHE-RF1	-2.635	0.93		-0.167	-0.55		0.839	0.885	1.295		0.852	0.059	-1.391	0.0397	0.0397	down-regulated
P70441	Molecular function	GO:0005215	2	transporter activity	Nherf1	Na(+)/H(+) exchange regulatory cofactor NHE-RF1	-2.635	0.93		-0.167	-0.55		0.839	0.885	1.295		0.852	0.059	-1.391	0.0397	0.0397	down-regulated
P70441	Molecular function	GO:0001664	5	G protein-coupled receptor binding	Nherf1	Na(+)/H(+) exchange regulatory cofactor NHE-RF1	-2.635	0.93		-0.167	-0.55		0.839	0.885	1.295		0.852	0.059	-1.391	0.0397	0.0397	down-regulated
P70441	Molecular function	GO:0015171	6	amino acid transmembrane transporter activity	Nherf1	Na(+)/H(+) exchange regulatory cofactor NHE-RF1	-2.635	0.93		-0.167	-0.55		0.839	0.885	1.295		0.852	0.059	-1.391	0.0397	0.0397	down-regulated
P70441	Molecular function	GO:0008028	6	monocarboxylic acid transmembrane transporter activity	Nherf1	Na(+)/H(+) exchange regulatory cofactor NHE-RF1	-2.635	0.93		-0.167	-0.55		0.839	0.885	1.295		0.852	0.059	-1.391	0.0397	0.0397	down-regulated
P70441	Molecular function	GO:0060090	2	molecular adaptor activity	Nherf1	Na(+)/H(+) exchange regulatory cofactor NHE-RF1	-2.635	0.93		-0.167	-0.55		0.839	0.885	1.295		0.852	0.059	-1.391	0.0397	0.0397	down-regulated
P83510	Molecular function	GO:0097159	3	organic cyclic compound binding	Tnik	Traf2 and NCK-interacting protein kinase	0.795	-0.346	1.162	1.642	0.726	1.518	0.136	-0.417	-0.602	0.522	-0.613	-0.624	1.183	0.00432	0.00432	up-regulated
P83510	Molecular function	GO:0032555	5	purine ribonucleotide binding	Tnik	Traf2 and NCK-interacting protein kinase	0.795	-0.346	1.162	1.642	0.726	1.518	0.136	-0.417	-0.602	0.522	-0.613	-0.624	1.183	0.00432	0.00432	up-regulated
P83510	Molecular function	GO:0016301	5	kinase activity	Tnik	Traf2 and NCK-interacting protein kinase	0.795	-0.346	1.162	1.642	0.726	1.518	0.136	-0.417	-0.602	0.522	-0.613	-0.624	1.183	0.00432	0.00432	up-regulated
P83510	Molecular function	GO:0016772	4	transferase activity, transferring phosphorus-containing groups	Tnik	Traf2 and NCK-interacting protein kinase	0.795	-0.346	1.162	1.642	0.726	1.518	0.136	-0.417	-0.602	0.522	-0.613	-0.624	1.183	0.00432	0.00432	up-regulated
P83510	Molecular function	GO:0016740	3	transferase activity	Tnik	Traf2 and NCK-interacting protein kinase	0.795	-0.346	1.162	1.642	0.726	1.518	0.136	-0.417	-0.602	0.522	-0.613	-0.624	1.183	0.00432	0.00432	up-regulated
P83510	Molecular function	GO:0003674	1	molecular_function	Tnik	Traf2 and NCK-interacting protein kinase	0.795	-0.346	1.162	1.642	0.726	1.518	0.136	-0.417	-0.602	0.522	-0.613	-0.624	1.183	0.00432	0.00432	up-regulated
P83510	Molecular function	GO:0030554	6	adenyl nucleotide binding	Tnik	Traf2 and NCK-interacting protein kinase	0.795	-0.346	1.162	1.642	0.726	1.518	0.136	-0.417	-0.602	0.522	-0.613	-0.624	1.183	0.00432	0.00432	up-regulated
P83510	Molecular function	GO:0016773	5	phosphotransferase activity, alcohol group as acceptor	Tnik	Traf2 and NCK-interacting protein kinase	0.795	-0.346	1.162	1.642	0.726	1.518	0.136	-0.417	-0.602	0.522	-0.613	-0.624	1.183	0.00432	0.00432	up-regulated
P83510	Molecular function	GO:0035639	5	purine ribonucleoside triphosphate binding	Tnik	Traf2 and NCK-interacting protein kinase	0.795	-0.346	1.162	1.642	0.726	1.518	0.136	-0.417	-0.602	0.522	-0.613	-0.624	1.183	0.00432	0.00432	up-regulated
P83510	Molecular function	GO:0036094	3	small molecule binding	Tnik	Traf2 and NCK-interacting protein kinase	0.795	-0.346	1.162	1.642	0.726	1.518	0.136	-0.417	-0.602	0.522	-0.613	-0.624	1.183	0.00432	0.00432	up-regulated
P83510	Molecular function	GO:0004674	5	protein serine/threonine kinase activity	Tnik	Traf2 and NCK-interacting protein kinase	0.795	-0.346	1.162	1.642	0.726	1.518	0.136	-0.417	-0.602	0.522	-0.613	-0.624	1.183	0.00432	0.00432	up-regulated
P83510	Molecular function	GO:1901363	3	heterocyclic compound binding	Tnik	Traf2 and NCK-interacting protein kinase	0.795	-0.346	1.162	1.642	0.726	1.518	0.136	-0.417	-0.602	0.522	-0.613	-0.624	1.183	0.00432	0.00432	up-regulated
P83510	Molecular function	GO:0032559	6	adenyl ribonucleotide binding	Tnik	Traf2 and NCK-interacting protein kinase	0.795	-0.346	1.162	1.642	0.726	1.518	0.136	-0.417	-0.602	0.522	-0.613	-0.624	1.183	0.00432	0.00432	up-regulated
P83510	Molecular function	GO:0004672	4	protein kinase activity	Tnik	Traf2 and NCK-interacting protein kinase	0.795	-0.346	1.162	1.642	0.726	1.518	0.136	-0.417	-0.602	0.522	-0.613	-0.624	1.183	0.00432	0.00432	up-regulated
P83510	Molecular function	GO:0140096	3	catalytic activity, acting on a protein	Tnik	Traf2 and NCK-interacting protein kinase	0.795	-0.346	1.162	1.642	0.726	1.518	0.136	-0.417	-0.602	0.522	-0.613	-0.624	1.183	0.00432	0.00432	up-regulated
P83510	Molecular function	GO:0005488	2	binding	Tnik	Traf2 and NCK-interacting protein kinase	0.795	-0.346	1.162	1.642	0.726	1.518	0.136	-0.417	-0.602	0.522	-0.613	-0.624	1.183	0.00432	0.00432	up-regulated
P83510	Molecular function	GO:0000166	4	nucleotide binding	Tnik	Traf2 and NCK-interacting protein kinase	0.795	-0.346	1.162	1.642	0.726	1.518	0.136	-0.417	-0.602	0.522	-0.613	-0.624	1.183	0.00432	0.00432	up-regulated
P83510	Molecular function	GO:0043167	3	ion binding	Tnik	Traf2 and NCK-interacting protein kinase	0.795	-0.346	1.162	1.642	0.726	1.518	0.136	-0.417	-0.602	0.522	-0.613	-0.624	1.183	0.00432	0.00432	up-regulated
P83510	Molecular function	GO:0003824	2	catalytic activity	Tnik	Traf2 and NCK-interacting protein kinase	0.795	-0.346	1.162	1.642	0.726	1.518	0.136	-0.417	-0.602	0.522	-0.613	-0.624	1.183	0.00432	0.00432	up-regulated
P83510	Molecular function	GO:0043168	4	anion binding	Tnik	Traf2 and NCK-interacting protein kinase	0.795	-0.346	1.162	1.642	0.726	1.518	0.136	-0.417	-0.602	0.522	-0.613	-0.624	1.183	0.00432	0.00432	up-regulated
P83510	Molecular function	GO:0032553	4	ribonucleotide binding	Tnik	Traf2 and NCK-interacting protein kinase	0.795	-0.346	1.162	1.642	0.726	1.518	0.136	-0.417	-0.602	0.522	-0.613	-0.624	1.183	0.00432	0.00432	up-regulated
P83510	Molecular function	GO:1901265	4	nucleoside phosphate binding	Tnik	Traf2 and NCK-interacting protein kinase	0.795	-0.346	1.162	1.642	0.726	1.518	0.136	-0.417	-0.602	0.522	-0.613	-0.624	1.183	0.00432	0.00432	up-regulated
P83510	Molecular function	GO:0017076	5	purine nucleotide binding	Tnik	Traf2 and NCK-interacting protein kinase	0.795	-0.346	1.162	1.642	0.726	1.518	0.136	-0.417	-0.602	0.522	-0.613	-0.624	1.183	0.00432	0.00432	up-regulated
P83510	Molecular function	GO:0097367	3	carbohydrate derivative binding	Tnik	Traf2 and NCK-interacting protein kinase	0.795	-0.346	1.162	1.642	0.726	1.518	0.136	-0.417	-0.602	0.522	-0.613	-0.624	1.183	0.00432	0.00432	up-regulated
P84084	Molecular function	GO:0032555	5	purine ribonucleotide binding	Arf5	ADP-ribosylation factor 5	0.592	0.37	0.371	0.967	0.054	0.461	-0.906	0.617	-1.16	-0.737	-1.076	-0.227	1.051	0.00453	0.00453	up-regulated
P84084	Molecular function	GO:0097159	3	organic cyclic compound binding	Arf5	ADP-ribosylation factor 5	0.592	0.37	0.371	0.967	0.054	0.461	-0.906	0.617	-1.16	-0.737	-1.076	-0.227	1.051	0.00453	0.00453	up-regulated
P84084	Molecular function	GO:0032561	6	guanyl ribonucleotide binding	Arf5	ADP-ribosylation factor 5	0.592	0.37	0.371	0.967	0.054	0.461	-0.906	0.617	-1.16	-0.737	-1.076	-0.227	1.051	0.00453	0.00453	up-regulated
P84084	Molecular function	GO:0016817	4	hydrolase activity, acting on acid anhydrides	Arf5	ADP-ribosylation factor 5	0.592	0.37	0.371	0.967	0.054	0.461	-0.906	0.617	-1.16	-0.737	-1.076	-0.227	1.051	0.00453	0.00453	up-regulated
P84084	Molecular function	GO:0000166	4	nucleotide binding	Arf5	ADP-ribosylation factor 5	0.592	0.37	0.371	0.967	0.054	0.461	-0.906	0.617	-1.16	-0.737	-1.076	-0.227	1.051	0.00453	0.00453	up-regulated
P84084	Molecular function	GO:0016787	3	hydrolase activity	Arf5	ADP-ribosylation factor 5	0.592	0.37	0.371	0.967	0.054	0.461	-0.906	0.617	-1.16	-0.737	-1.076	-0.227	1.051	0.00453	0.00453	up-regulated
P84084	Molecular function	GO:0017111	7	nucleoside-triphosphatase activity	Arf5	ADP-ribosylation factor 5	0.592	0.37	0.371	0.967	0.054	0.461	-0.906	0.617	-1.16	-0.737	-1.076	-0.227	1.051	0.00453	0.00453	up-regulated
P84084	Molecular function	GO:0043167	3	ion binding	Arf5	ADP-ribosylation factor 5	0.592	0.37	0.371	0.967	0.054	0.461	-0.906	0.617	-1.16	-0.737	-1.076	-0.227	1.051	0.00453	0.00453	up-regulated
P84084	Molecular function	GO:1901363	3	heterocyclic compound binding	Arf5	ADP-ribosylation factor 5	0.592	0.37	0.371	0.967	0.054	0.461	-0.906	0.617	-1.16	-0.737	-1.076	-0.227	1.051	0.00453	0.00453	up-regulated
P84084	Molecular function	GO:0035639	5	purine ribonucleoside triphosphate binding	Arf5	ADP-ribosylation factor 5	0.592	0.37	0.371	0.967	0.054	0.461	-0.906	0.617	-1.16	-0.737	-1.076	-0.227	1.051	0.00453	0.00453	up-regulated
P84084	Molecular function	GO:0043168	4	anion binding	Arf5	ADP-ribosylation factor 5	0.592	0.37	0.371	0.967	0.054	0.461	-0.906	0.617	-1.16	-0.737	-1.076	-0.227	1.051	0.00453	0.00453	up-regulated
P84084	Molecular function	GO:0005488	2	binding	Arf5	ADP-ribosylation factor 5	0.592	0.37	0.371	0.967	0.054	0.461	-0.906	0.617	-1.16	-0.737	-1.076	-0.227	1.051	0.00453	0.00453	up-regulated
P84084	Molecular function	GO:0016818	5	hydrolase activity, acting on acid anhydrides, in phosphorus-containing anhydrides	Arf5	ADP-ribosylation factor 5	0.592	0.37	0.371	0.967	0.054	0.461	-0.906	0.617	-1.16	-0.737	-1.076	-0.227	1.051	0.00453	0.00453	up-regulated
P84084	Molecular function	GO:0003824	2	catalytic activity	Arf5	ADP-ribosylation factor 5	0.592	0.37	0.371	0.967	0.054	0.461	-0.906	0.617	-1.16	-0.737	-1.076	-0.227	1.051	0.00453	0.00453	up-regulated
P84084	Molecular function	GO:0019001	6	guanyl nucleotide binding	Arf5	ADP-ribosylation factor 5	0.592	0.37	0.371	0.967	0.054	0.461	-0.906	0.617	-1.16	-0.737	-1.076	-0.227	1.051	0.00453	0.00453	up-regulated
P84084	Molecular function	GO:0003674	1	molecular_function	Arf5	ADP-ribosylation factor 5	0.592	0.37	0.371	0.967	0.054	0.461	-0.906	0.617	-1.16	-0.737	-1.076	-0.227	1.051	0.00453	0.00453	up-regulated
P84084	Molecular function	GO:0097367	3	carbohydrate derivative binding	Arf5	ADP-ribosylation factor 5	0.592	0.37	0.371	0.967	0.054	0.461	-0.906	0.617	-1.16	-0.737	-1.076	-0.227	1.051	0.00453	0.00453	up-regulated
P84084	Molecular function	GO:0017076	5	purine nucleotide binding	Arf5	ADP-ribosylation factor 5	0.592	0.37	0.371	0.967	0.054	0.461	-0.906	0.617	-1.16	-0.737	-1.076	-0.227	1.051	0.00453	0.00453	up-regulated
P84084	Molecular function	GO:1901265	4	nucleoside phosphate binding	Arf5	ADP-ribosylation factor 5	0.592	0.37	0.371	0.967	0.054	0.461	-0.906	0.617	-1.16	-0.737	-1.076	-0.227	1.051	0.00453	0.00453	up-regulated
P84084	Molecular function	GO:0036094	3	small molecule binding	Arf5	ADP-ribosylation factor 5	0.592	0.37	0.371	0.967	0.054	0.461	-0.906	0.617	-1.16	-0.737	-1.076	-0.227	1.051	0.00453	0.00453	up-regulated
P84084	Molecular function	GO:0032553	4	ribonucleotide binding	Arf5	ADP-ribosylation factor 5	0.592	0.37	0.371	0.967	0.054	0.461	-0.906	0.617	-1.16	-0.737	-1.076	-0.227	1.051	0.00453	0.00453	up-regulated
P84084	Molecular function	GO:0016462	6	pyrophosphatase activity	Arf5	ADP-ribosylation factor 5	0.592	0.37	0.371	0.967	0.054	0.461	-0.906	0.617	-1.16	-0.737	-1.076	-0.227	1.051	0.00453	0.00453	up-regulated
P84091	Molecular function	GO:0003674	1	molecular_function	Ap2m1	AP-2 complex subunit mu	0.175	0.636	0.67	0.854	0.328	0.339	0.271		-0.53	0.407	-1.277	-0.432	0.813	0.0232	0.0232	up-regulated
P84091	Molecular function	GO:0005515	3	protein binding	Ap2m1	AP-2 complex subunit mu	0.175	0.636	0.67	0.854	0.328	0.339	0.271		-0.53	0.407	-1.277	-0.432	0.813	0.0232	0.0232	up-regulated
P84091	Molecular function	GO:0060090	2	molecular adaptor activity	Ap2m1	AP-2 complex subunit mu	0.175	0.636	0.67	0.854	0.328	0.339	0.271		-0.53	0.407	-1.277	-0.432	0.813	0.0232	0.0232	up-regulated
P84091	Molecular function	GO:0042277	4	peptide binding	Ap2m1	AP-2 complex subunit mu	0.175	0.636	0.67	0.854	0.328	0.339	0.271		-0.53	0.407	-1.277	-0.432	0.813	0.0232	0.0232	up-regulated
P84091	Molecular function	GO:0033218	3	amide binding	Ap2m1	AP-2 complex subunit mu	0.175	0.636	0.67	0.854	0.328	0.339	0.271		-0.53	0.407	-1.277	-0.432	0.813	0.0232	0.0232	up-regulated
P84091	Molecular function	GO:0019904	4	protein domain specific binding	Ap2m1	AP-2 complex subunit mu	0.175	0.636	0.67	0.854	0.328	0.339	0.271		-0.53	0.407	-1.277	-0.432	0.813	0.0232	0.0232	up-regulated
P84091	Molecular function	GO:0140312	4	cargo adaptor activity	Ap2m1	AP-2 complex subunit mu	0.175	0.636	0.67	0.854	0.328	0.339	0.271		-0.53	0.407	-1.277	-0.432	0.813	0.0232	0.0232	up-regulated
P84091	Molecular function	GO:0030276	4	clathrin binding	Ap2m1	AP-2 complex subunit mu	0.175	0.636	0.67	0.854	0.328	0.339	0.271		-0.53	0.407	-1.277	-0.432	0.813	0.0232	0.0232	up-regulated
P84091	Molecular function	GO:0005102	4	signaling receptor binding	Ap2m1	AP-2 complex subunit mu	0.175	0.636	0.67	0.854	0.328	0.339	0.271		-0.53	0.407	-1.277	-0.432	0.813	0.0232	0.0232	up-regulated
P84091	Molecular function	GO:0005488	2	binding	Ap2m1	AP-2 complex subunit mu	0.175	0.636	0.67	0.854	0.328	0.339	0.271		-0.53	0.407	-1.277	-0.432	0.813	0.0232	0.0232	up-regulated
P84091	Molecular function	GO:0070325	5	lipoprotein particle receptor binding	Ap2m1	AP-2 complex subunit mu	0.175	0.636	0.67	0.854	0.328	0.339	0.271		-0.53	0.407	-1.277	-0.432	0.813	0.0232	0.0232	up-regulated
P84091	Molecular function	GO:0030674	3	protein-macromolecule adaptor activity	Ap2m1	AP-2 complex subunit mu	0.175	0.636	0.67	0.854	0.328	0.339	0.271		-0.53	0.407	-1.277	-0.432	0.813	0.0232	0.0232	up-regulated
P97315	Molecular function	GO:0043167	3	ion binding	Csrp1	Cysteine and glycine-rich protein 1	0.156	0.194	0.517	0.83	0.784	0.59	0.397	-0.052	-0.514	-0.183	-0.358	-0.494	0.713	0.00964	0.00964	up-regulated
P97315	Molecular function	GO:0008092	4	cytoskeletal protein binding	Csrp1	Cysteine and glycine-rich protein 1	0.156	0.194	0.517	0.83	0.784	0.59	0.397	-0.052	-0.514	-0.183	-0.358	-0.494	0.713	0.00964	0.00964	up-regulated
P97315	Molecular function	GO:0005515	3	protein binding	Csrp1	Cysteine and glycine-rich protein 1	0.156	0.194	0.517	0.83	0.784	0.59	0.397	-0.052	-0.514	-0.183	-0.358	-0.494	0.713	0.00964	0.00964	up-regulated
P97315	Molecular function	GO:0003674	1	molecular_function	Csrp1	Cysteine and glycine-rich protein 1	0.156	0.194	0.517	0.83	0.784	0.59	0.397	-0.052	-0.514	-0.183	-0.358	-0.494	0.713	0.00964	0.00964	up-regulated
P97315	Molecular function	GO:0043169	4	cation binding	Csrp1	Cysteine and glycine-rich protein 1	0.156	0.194	0.517	0.83	0.784	0.59	0.397	-0.052	-0.514	-0.183	-0.358	-0.494	0.713	0.00964	0.00964	up-regulated
P97315	Molecular function	GO:0005488	2	binding	Csrp1	Cysteine and glycine-rich protein 1	0.156	0.194	0.517	0.83	0.784	0.59	0.397	-0.052	-0.514	-0.183	-0.358	-0.494	0.713	0.00964	0.00964	up-regulated
P97315	Molecular function	GO:0005198	2	structural molecule activity	Csrp1	Cysteine and glycine-rich protein 1	0.156	0.194	0.517	0.83	0.784	0.59	0.397	-0.052	-0.514	-0.183	-0.358	-0.494	0.713	0.00964	0.00964	up-regulated
P97361	Molecular function	GO:0003674	1	molecular_function	Bpifa1	BPI fold-containing family A member 1	-0.418	-0.471	-2.256	-0.073	-1.882	-0.624	1.512	0.552	1.64	-0.162	-0.34	0.955	-1.647	0.00275	0.00275	down-regulated
P97361	Molecular function	GO:0005488	2	binding	Bpifa1	BPI fold-containing family A member 1	-0.418	-0.471	-2.256	-0.073	-1.882	-0.624	1.512	0.552	1.64	-0.162	-0.34	0.955	-1.647	0.00275	0.00275	down-regulated
P97371	Molecular function	GO:0061134	4	peptidase regulator activity	Psme1	Proteasome activator complex subunit 1	0.689	0.724	0.074	0.827	0.035	-0.421	-0.758	-1.142	-1.068	-1.365	-0.971	0.026	1.201	0.0013	0.0013	up-regulated
P97371	Molecular function	GO:0061135	5	endopeptidase regulator activity	Psme1	Proteasome activator complex subunit 1	0.689	0.724	0.074	0.827	0.035	-0.421	-0.758	-1.142	-1.068	-1.365	-0.971	0.026	1.201	0.0013	0.0013	up-regulated
P97371	Molecular function	GO:0030234	3	enzyme regulator activity	Psme1	Proteasome activator complex subunit 1	0.689	0.724	0.074	0.827	0.035	-0.421	-0.758	-1.142	-1.068	-1.365	-0.971	0.026	1.201	0.0013	0.0013	up-regulated
P97371	Molecular function	GO:0008047	2	enzyme activator activity	Psme1	Proteasome activator complex subunit 1	0.689	0.724	0.074	0.827	0.035	-0.421	-0.758	-1.142	-1.068	-1.365	-0.971	0.026	1.201	0.0013	0.0013	up-regulated
P97371	Molecular function	GO:0003674	1	molecular_function	Psme1	Proteasome activator complex subunit 1	0.689	0.724	0.074	0.827	0.035	-0.421	-0.758	-1.142	-1.068	-1.365	-0.971	0.026	1.201	0.0013	0.0013	up-regulated
P97371	Molecular function	GO:0098772	2	molecular function regulator	Psme1	Proteasome activator complex subunit 1	0.689	0.724	0.074	0.827	0.035	-0.421	-0.758	-1.142	-1.068	-1.365	-0.971	0.026	1.201	0.0013	0.0013	up-regulated
P97371	Molecular function	GO:0016504	3	peptidase activator activity	Psme1	Proteasome activator complex subunit 1	0.689	0.724	0.074	0.827	0.035	-0.421	-0.758	-1.142	-1.068	-1.365	-0.971	0.026	1.201	0.0013	0.0013	up-regulated
P97447	Molecular function	GO:0005488	2	binding	Fhl1	Four and a half LIM domains protein 1	0.678	0.465	-0.062	0.618	0.794	0.236	0.59	-0.171	-0.824	-0.219	-0.331	-0.584	0.711	0.0192	0.0192	up-regulated
P97447	Molecular function	GO:0005515	3	protein binding	Fhl1	Four and a half LIM domains protein 1	0.678	0.465	-0.062	0.618	0.794	0.236	0.59	-0.171	-0.824	-0.219	-0.331	-0.584	0.711	0.0192	0.0192	up-regulated
P97447	Molecular function	GO:0043169	4	cation binding	Fhl1	Four and a half LIM domains protein 1	0.678	0.465	-0.062	0.618	0.794	0.236	0.59	-0.171	-0.824	-0.219	-0.331	-0.584	0.711	0.0192	0.0192	up-regulated
P97447	Molecular function	GO:0003674	1	molecular_function	Fhl1	Four and a half LIM domains protein 1	0.678	0.465	-0.062	0.618	0.794	0.236	0.59	-0.171	-0.824	-0.219	-0.331	-0.584	0.711	0.0192	0.0192	up-regulated
P97447	Molecular function	GO:0043167	3	ion binding	Fhl1	Four and a half LIM domains protein 1	0.678	0.465	-0.062	0.618	0.794	0.236	0.59	-0.171	-0.824	-0.219	-0.331	-0.584	0.711	0.0192	0.0192	up-regulated
Q03311	Molecular function	GO:0052689	5	carboxylic ester hydrolase activity	Bche	Cholinesterase	-2.303	0.115		-0.922	-0.533	0.079	0.01	0.236	0.624		0.23	0.109	-0.955	0.0448	0.0448	down-regulated
Q03311	Molecular function	GO:0003674	1	molecular_function	Bche	Cholinesterase	-2.303	0.115		-0.922	-0.533	0.079	0.01	0.236	0.624		0.23	0.109	-0.955	0.0448	0.0448	down-regulated
Q03311	Molecular function	GO:0005488	2	binding	Bche	Cholinesterase	-2.303	0.115		-0.922	-0.533	0.079	0.01	0.236	0.624		0.23	0.109	-0.955	0.0448	0.0448	down-regulated
Q03311	Molecular function	GO:0016788	4	hydrolase activity, acting on ester bonds	Bche	Cholinesterase	-2.303	0.115		-0.922	-0.533	0.079	0.01	0.236	0.624		0.23	0.109	-0.955	0.0448	0.0448	down-regulated
Q03311	Molecular function	GO:0005515	3	protein binding	Bche	Cholinesterase	-2.303	0.115		-0.922	-0.533	0.079	0.01	0.236	0.624		0.23	0.109	-0.955	0.0448	0.0448	down-regulated
Q03311	Molecular function	GO:0003824	2	catalytic activity	Bche	Cholinesterase	-2.303	0.115		-0.922	-0.533	0.079	0.01	0.236	0.624		0.23	0.109	-0.955	0.0448	0.0448	down-regulated
Q03311	Molecular function	GO:0043169	4	cation binding	Bche	Cholinesterase	-2.303	0.115		-0.922	-0.533	0.079	0.01	0.236	0.624		0.23	0.109	-0.955	0.0448	0.0448	down-regulated
Q03311	Molecular function	GO:0004104	6	cholinesterase activity	Bche	Cholinesterase	-2.303	0.115		-0.922	-0.533	0.079	0.01	0.236	0.624		0.23	0.109	-0.955	0.0448	0.0448	down-regulated
Q03311	Molecular function	GO:0016787	3	hydrolase activity	Bche	Cholinesterase	-2.303	0.115		-0.922	-0.533	0.079	0.01	0.236	0.624		0.23	0.109	-0.955	0.0448	0.0448	down-regulated
Q03311	Molecular function	GO:0043167	3	ion binding	Bche	Cholinesterase	-2.303	0.115		-0.922	-0.533	0.079	0.01	0.236	0.624		0.23	0.109	-0.955	0.0448	0.0448	down-regulated
Q06770	Molecular function	GO:0003674	1	molecular_function	Serpina6	Corticosteroid-binding globulin	-4.356	0.106	-3.216	0.02	0.396	1.132	0.24	1.328	1.544		1.398	0.786	-2.046	0.0357	0.0357	down-regulated
Q06770	Molecular function	GO:0004866	4	endopeptidase inhibitor activity	Serpina6	Corticosteroid-binding globulin	-4.356	0.106	-3.216	0.02	0.396	1.132	0.24	1.328	1.544		1.398	0.786	-2.046	0.0357	0.0357	down-regulated
Q06770	Molecular function	GO:0097159	3	organic cyclic compound binding	Serpina6	Corticosteroid-binding globulin	-4.356	0.106	-3.216	0.02	0.396	1.132	0.24	1.328	1.544		1.398	0.786	-2.046	0.0357	0.0357	down-regulated
Q06770	Molecular function	GO:0005488	2	binding	Serpina6	Corticosteroid-binding globulin	-4.356	0.106	-3.216	0.02	0.396	1.132	0.24	1.328	1.544		1.398	0.786	-2.046	0.0357	0.0357	down-regulated
Q06770	Molecular function	GO:0030234	3	enzyme regulator activity	Serpina6	Corticosteroid-binding globulin	-4.356	0.106	-3.216	0.02	0.396	1.132	0.24	1.328	1.544		1.398	0.786	-2.046	0.0357	0.0357	down-regulated
Q06770	Molecular function	GO:0061135	5	endopeptidase regulator activity	Serpina6	Corticosteroid-binding globulin	-4.356	0.106	-3.216	0.02	0.396	1.132	0.24	1.328	1.544		1.398	0.786	-2.046	0.0357	0.0357	down-regulated
Q06770	Molecular function	GO:0004857	2	enzyme inhibitor activity	Serpina6	Corticosteroid-binding globulin	-4.356	0.106	-3.216	0.02	0.396	1.132	0.24	1.328	1.544		1.398	0.786	-2.046	0.0357	0.0357	down-regulated
Q06770	Molecular function	GO:0061134	4	peptidase regulator activity	Serpina6	Corticosteroid-binding globulin	-4.356	0.106	-3.216	0.02	0.396	1.132	0.24	1.328	1.544		1.398	0.786	-2.046	0.0357	0.0357	down-regulated
Q06770	Molecular function	GO:0030414	3	peptidase inhibitor activity	Serpina6	Corticosteroid-binding globulin	-4.356	0.106	-3.216	0.02	0.396	1.132	0.24	1.328	1.544		1.398	0.786	-2.046	0.0357	0.0357	down-regulated
Q06770	Molecular function	GO:0008289	3	lipid binding	Serpina6	Corticosteroid-binding globulin	-4.356	0.106	-3.216	0.02	0.396	1.132	0.24	1.328	1.544		1.398	0.786	-2.046	0.0357	0.0357	down-regulated
Q06770	Molecular function	GO:0098772	2	molecular function regulator	Serpina6	Corticosteroid-binding globulin	-4.356	0.106	-3.216	0.02	0.396	1.132	0.24	1.328	1.544		1.398	0.786	-2.046	0.0357	0.0357	down-regulated
Q07079	Molecular function	GO:0005515	3	protein binding	Igfbp5	Insulin-like growth factor-binding protein 5	-0.45	-1.211	0.164	-0.537	-0.42	0.246	0.025	0.298	0.007	0.494	0.342	0.332	-0.618	0.0357	0.0357	down-regulated
Q07079	Molecular function	GO:0003674	1	molecular_function	Igfbp5	Insulin-like growth factor-binding protein 5	-0.45	-1.211	0.164	-0.537	-0.42	0.246	0.025	0.298	0.007	0.494	0.342	0.332	-0.618	0.0357	0.0357	down-regulated
Q07079	Molecular function	GO:0005520	5	insulin-like growth factor binding	Igfbp5	Insulin-like growth factor-binding protein 5	-0.45	-1.211	0.164	-0.537	-0.42	0.246	0.025	0.298	0.007	0.494	0.342	0.332	-0.618	0.0357	0.0357	down-regulated
Q07079	Molecular function	GO:0019838	4	growth factor binding	Igfbp5	Insulin-like growth factor-binding protein 5	-0.45	-1.211	0.164	-0.537	-0.42	0.246	0.025	0.298	0.007	0.494	0.342	0.332	-0.618	0.0357	0.0357	down-regulated
Q07079	Molecular function	GO:0005488	2	binding	Igfbp5	Insulin-like growth factor-binding protein 5	-0.45	-1.211	0.164	-0.537	-0.42	0.246	0.025	0.298	0.007	0.494	0.342	0.332	-0.618	0.0357	0.0357	down-regulated
Q3TB82	Molecular function	GO:1901981	6	phosphatidylinositol phosphate binding	Plekhf1	Pleckstrin homology domain-containing family F member 1	0.517	-0.079	0.576	0.581		0.807	0.298	-0.369	-0.133		-0.696		0.705	0.0433	0.0433	up-regulated
Q3TB82	Molecular function	GO:0003674	1	molecular_function	Plekhf1	Pleckstrin homology domain-containing family F member 1	0.517	-0.079	0.576	0.581		0.807	0.298	-0.369	-0.133		-0.696		0.705	0.0433	0.0433	up-regulated
Q3TB82	Molecular function	GO:0005488	2	binding	Plekhf1	Pleckstrin homology domain-containing family F member 1	0.517	-0.079	0.576	0.581		0.807	0.298	-0.369	-0.133		-0.696		0.705	0.0433	0.0433	up-regulated
Q3TB82	Molecular function	GO:0035091	5	phosphatidylinositol binding	Plekhf1	Pleckstrin homology domain-containing family F member 1	0.517	-0.079	0.576	0.581		0.807	0.298	-0.369	-0.133		-0.696		0.705	0.0433	0.0433	up-regulated
Q3TB82	Molecular function	GO:0005543	4	phospholipid binding	Plekhf1	Pleckstrin homology domain-containing family F member 1	0.517	-0.079	0.576	0.581		0.807	0.298	-0.369	-0.133		-0.696		0.705	0.0433	0.0433	up-regulated
Q3TB82	Molecular function	GO:0043167	3	ion binding	Plekhf1	Pleckstrin homology domain-containing family F member 1	0.517	-0.079	0.576	0.581		0.807	0.298	-0.369	-0.133		-0.696		0.705	0.0433	0.0433	up-regulated
Q3TB82	Molecular function	GO:0043169	4	cation binding	Plekhf1	Pleckstrin homology domain-containing family F member 1	0.517	-0.079	0.576	0.581		0.807	0.298	-0.369	-0.133		-0.696		0.705	0.0433	0.0433	up-regulated
Q3TB82	Molecular function	GO:0008289	3	lipid binding	Plekhf1	Pleckstrin homology domain-containing family F member 1	0.517	-0.079	0.576	0.581		0.807	0.298	-0.369	-0.133		-0.696		0.705	0.0433	0.0433	up-regulated
Q3THE2	Molecular function	GO:0043167	3	ion binding	Myl12b	Myosin regulatory light chain 12B	0.108	1.821		0.963	0.38	0.37		-1.436		-0.888	-1.532	-0.343	1.778	0.00116	0.00116	up-regulated
Q3THE2	Molecular function	GO:0046872	5	metal ion binding	Myl12b	Myosin regulatory light chain 12B	0.108	1.821		0.963	0.38	0.37		-1.436		-0.888	-1.532	-0.343	1.778	0.00116	0.00116	up-regulated
Q3THE2	Molecular function	GO:0008092	4	cytoskeletal protein binding	Myl12b	Myosin regulatory light chain 12B	0.108	1.821		0.963	0.38	0.37		-1.436		-0.888	-1.532	-0.343	1.778	0.00116	0.00116	up-regulated
Q3THE2	Molecular function	GO:0017022	5	myosin binding	Myl12b	Myosin regulatory light chain 12B	0.108	1.821		0.963	0.38	0.37		-1.436		-0.888	-1.532	-0.343	1.778	0.00116	0.00116	up-regulated
Q3THE2	Molecular function	GO:0005515	3	protein binding	Myl12b	Myosin regulatory light chain 12B	0.108	1.821		0.963	0.38	0.37		-1.436		-0.888	-1.532	-0.343	1.778	0.00116	0.00116	up-regulated
Q3THE2	Molecular function	GO:0003674	1	molecular_function	Myl12b	Myosin regulatory light chain 12B	0.108	1.821		0.963	0.38	0.37		-1.436		-0.888	-1.532	-0.343	1.778	0.00116	0.00116	up-regulated
Q3THE2	Molecular function	GO:0043169	4	cation binding	Myl12b	Myosin regulatory light chain 12B	0.108	1.821		0.963	0.38	0.37		-1.436		-0.888	-1.532	-0.343	1.778	0.00116	0.00116	up-regulated
Q3THE2	Molecular function	GO:0005488	2	binding	Myl12b	Myosin regulatory light chain 12B	0.108	1.821		0.963	0.38	0.37		-1.436		-0.888	-1.532	-0.343	1.778	0.00116	0.00116	up-regulated
Q3UGC7	Molecular function	GO:0097159	3	organic cyclic compound binding	Eif3j1	Eukaryotic translation initiation factor 3 subunit J-A	0.337	0.261	0.597	1.039	1.253	1.028	0.405	-0.038	-0.295	-0.191	-0.418	0.105	0.825	0.00553	0.00553	up-regulated
Q3UGC7	Molecular function	GO:0045182	2	translation regulator activity	Eif3j1	Eukaryotic translation initiation factor 3 subunit J-A	0.337	0.261	0.597	1.039	1.253	1.028	0.405	-0.038	-0.295	-0.191	-0.418	0.105	0.825	0.00553	0.00553	up-regulated
Q3UGC7	Molecular function	GO:1901363	3	heterocyclic compound binding	Eif3j1	Eukaryotic translation initiation factor 3 subunit J-A	0.337	0.261	0.597	1.039	1.253	1.028	0.405	-0.038	-0.295	-0.191	-0.418	0.105	0.825	0.00553	0.00553	up-regulated
Q3UGC7	Molecular function	GO:0090079	3	translation regulator activity, nucleic acid binding	Eif3j1	Eukaryotic translation initiation factor 3 subunit J-A	0.337	0.261	0.597	1.039	1.253	1.028	0.405	-0.038	-0.295	-0.191	-0.418	0.105	0.825	0.00553	0.00553	up-regulated
Q3UGC7	Molecular function	GO:0003676	4	nucleic acid binding	Eif3j1	Eukaryotic translation initiation factor 3 subunit J-A	0.337	0.261	0.597	1.039	1.253	1.028	0.405	-0.038	-0.295	-0.191	-0.418	0.105	0.825	0.00553	0.00553	up-regulated
Q3UGC7	Molecular function	GO:0003674	1	molecular_function	Eif3j1	Eukaryotic translation initiation factor 3 subunit J-A	0.337	0.261	0.597	1.039	1.253	1.028	0.405	-0.038	-0.295	-0.191	-0.418	0.105	0.825	0.00553	0.00553	up-regulated
Q3UGC7	Molecular function	GO:0005488	2	binding	Eif3j1	Eukaryotic translation initiation factor 3 subunit J-A	0.337	0.261	0.597	1.039	1.253	1.028	0.405	-0.038	-0.295	-0.191	-0.418	0.105	0.825	0.00553	0.00553	up-regulated
Q3UGC7	Molecular function	GO:0003723	5	RNA binding	Eif3j1	Eukaryotic translation initiation factor 3 subunit J-A	0.337	0.261	0.597	1.039	1.253	1.028	0.405	-0.038	-0.295	-0.191	-0.418	0.105	0.825	0.00553	0.00553	up-regulated
Q3UGC7	Molecular function	GO:0008135	4	translation factor activity, RNA binding	Eif3j1	Eukaryotic translation initiation factor 3 subunit J-A	0.337	0.261	0.597	1.039	1.253	1.028	0.405	-0.038	-0.295	-0.191	-0.418	0.105	0.825	0.00553	0.00553	up-regulated
Q3UIZ8	Molecular function	GO:0004674	5	protein serine/threonine kinase activity	Mylk3	Myosin light chain kinase 3	0.23		-0.428	-0.489	0.046	-0.487	0.096	0.311	0.449	0.075	0.683	0.6	-0.595	0.0317	0.0317	down-regulated
Q3UIZ8	Molecular function	GO:0016301	5	kinase activity	Mylk3	Myosin light chain kinase 3	0.23		-0.428	-0.489	0.046	-0.487	0.096	0.311	0.449	0.075	0.683	0.6	-0.595	0.0317	0.0317	down-regulated
Q3UIZ8	Molecular function	GO:0016772	4	transferase activity, transferring phosphorus-containing groups	Mylk3	Myosin light chain kinase 3	0.23		-0.428	-0.489	0.046	-0.487	0.096	0.311	0.449	0.075	0.683	0.6	-0.595	0.0317	0.0317	down-regulated
Q3UIZ8	Molecular function	GO:0097159	3	organic cyclic compound binding	Mylk3	Myosin light chain kinase 3	0.23		-0.428	-0.489	0.046	-0.487	0.096	0.311	0.449	0.075	0.683	0.6	-0.595	0.0317	0.0317	down-regulated
Q3UIZ8	Molecular function	GO:0032555	5	purine ribonucleotide binding	Mylk3	Myosin light chain kinase 3	0.23		-0.428	-0.489	0.046	-0.487	0.096	0.311	0.449	0.075	0.683	0.6	-0.595	0.0317	0.0317	down-regulated
Q3UIZ8	Molecular function	GO:0036094	3	small molecule binding	Mylk3	Myosin light chain kinase 3	0.23		-0.428	-0.489	0.046	-0.487	0.096	0.311	0.449	0.075	0.683	0.6	-0.595	0.0317	0.0317	down-regulated
Q3UIZ8	Molecular function	GO:0016773	5	phosphotransferase activity, alcohol group as acceptor	Mylk3	Myosin light chain kinase 3	0.23		-0.428	-0.489	0.046	-0.487	0.096	0.311	0.449	0.075	0.683	0.6	-0.595	0.0317	0.0317	down-regulated
Q3UIZ8	Molecular function	GO:0035639	5	purine ribonucleoside triphosphate binding	Mylk3	Myosin light chain kinase 3	0.23		-0.428	-0.489	0.046	-0.487	0.096	0.311	0.449	0.075	0.683	0.6	-0.595	0.0317	0.0317	down-regulated
Q3UIZ8	Molecular function	GO:0016740	3	transferase activity	Mylk3	Myosin light chain kinase 3	0.23		-0.428	-0.489	0.046	-0.487	0.096	0.311	0.449	0.075	0.683	0.6	-0.595	0.0317	0.0317	down-regulated
Q3UIZ8	Molecular function	GO:0030554	6	adenyl nucleotide binding	Mylk3	Myosin light chain kinase 3	0.23		-0.428	-0.489	0.046	-0.487	0.096	0.311	0.449	0.075	0.683	0.6	-0.595	0.0317	0.0317	down-regulated
Q3UIZ8	Molecular function	GO:0003674	1	molecular_function	Mylk3	Myosin light chain kinase 3	0.23		-0.428	-0.489	0.046	-0.487	0.096	0.311	0.449	0.075	0.683	0.6	-0.595	0.0317	0.0317	down-regulated
Q3UIZ8	Molecular function	GO:0043167	3	ion binding	Mylk3	Myosin light chain kinase 3	0.23		-0.428	-0.489	0.046	-0.487	0.096	0.311	0.449	0.075	0.683	0.6	-0.595	0.0317	0.0317	down-regulated
Q3UIZ8	Molecular function	GO:0000166	4	nucleotide binding	Mylk3	Myosin light chain kinase 3	0.23		-0.428	-0.489	0.046	-0.487	0.096	0.311	0.449	0.075	0.683	0.6	-0.595	0.0317	0.0317	down-regulated
Q3UIZ8	Molecular function	GO:0017076	5	purine nucleotide binding	Mylk3	Myosin light chain kinase 3	0.23		-0.428	-0.489	0.046	-0.487	0.096	0.311	0.449	0.075	0.683	0.6	-0.595	0.0317	0.0317	down-regulated
Q3UIZ8	Molecular function	GO:0097367	3	carbohydrate derivative binding	Mylk3	Myosin light chain kinase 3	0.23		-0.428	-0.489	0.046	-0.487	0.096	0.311	0.449	0.075	0.683	0.6	-0.595	0.0317	0.0317	down-regulated
Q3UIZ8	Molecular function	GO:1901265	4	nucleoside phosphate binding	Mylk3	Myosin light chain kinase 3	0.23		-0.428	-0.489	0.046	-0.487	0.096	0.311	0.449	0.075	0.683	0.6	-0.595	0.0317	0.0317	down-regulated
Q3UIZ8	Molecular function	GO:0032553	4	ribonucleotide binding	Mylk3	Myosin light chain kinase 3	0.23		-0.428	-0.489	0.046	-0.487	0.096	0.311	0.449	0.075	0.683	0.6	-0.595	0.0317	0.0317	down-regulated
Q3UIZ8	Molecular function	GO:0043168	4	anion binding	Mylk3	Myosin light chain kinase 3	0.23		-0.428	-0.489	0.046	-0.487	0.096	0.311	0.449	0.075	0.683	0.6	-0.595	0.0317	0.0317	down-regulated
Q3UIZ8	Molecular function	GO:0003824	2	catalytic activity	Mylk3	Myosin light chain kinase 3	0.23		-0.428	-0.489	0.046	-0.487	0.096	0.311	0.449	0.075	0.683	0.6	-0.595	0.0317	0.0317	down-regulated
Q3UIZ8	Molecular function	GO:0004672	4	protein kinase activity	Mylk3	Myosin light chain kinase 3	0.23		-0.428	-0.489	0.046	-0.487	0.096	0.311	0.449	0.075	0.683	0.6	-0.595	0.0317	0.0317	down-regulated
Q3UIZ8	Molecular function	GO:0032559	6	adenyl ribonucleotide binding	Mylk3	Myosin light chain kinase 3	0.23		-0.428	-0.489	0.046	-0.487	0.096	0.311	0.449	0.075	0.683	0.6	-0.595	0.0317	0.0317	down-regulated
Q3UIZ8	Molecular function	GO:1901363	3	heterocyclic compound binding	Mylk3	Myosin light chain kinase 3	0.23		-0.428	-0.489	0.046	-0.487	0.096	0.311	0.449	0.075	0.683	0.6	-0.595	0.0317	0.0317	down-regulated
Q3UIZ8	Molecular function	GO:0005488	2	binding	Mylk3	Myosin light chain kinase 3	0.23		-0.428	-0.489	0.046	-0.487	0.096	0.311	0.449	0.075	0.683	0.6	-0.595	0.0317	0.0317	down-regulated
Q3UIZ8	Molecular function	GO:0140096	3	catalytic activity, acting on a protein	Mylk3	Myosin light chain kinase 3	0.23		-0.428	-0.489	0.046	-0.487	0.096	0.311	0.449	0.075	0.683	0.6	-0.595	0.0317	0.0317	down-regulated
Q3UZ39	Molecular function	GO:0003674	1	molecular_function	Lrrfip1	Leucine-rich repeat flightless-interacting protein 1	0.07	0.237	0.778	0.804	0.767	1.453	0.808		-1.135		-0.537	-0.736	1.085	0.0193	0.0193	up-regulated
Q3UZ39	Molecular function	GO:0003690	6	double-stranded DNA binding	Lrrfip1	Leucine-rich repeat flightless-interacting protein 1	0.07	0.237	0.778	0.804	0.767	1.453	0.808		-1.135		-0.537	-0.736	1.085	0.0193	0.0193	up-regulated
Q3UZ39	Molecular function	GO:0043565	6	sequence-specific DNA binding	Lrrfip1	Leucine-rich repeat flightless-interacting protein 1	0.07	0.237	0.778	0.804	0.767	1.453	0.808		-1.135		-0.537	-0.736	1.085	0.0193	0.0193	up-regulated
Q3UZ39	Molecular function	GO:0005488	2	binding	Lrrfip1	Leucine-rich repeat flightless-interacting protein 1	0.07	0.237	0.778	0.804	0.767	1.453	0.808		-1.135		-0.537	-0.736	1.085	0.0193	0.0193	up-regulated
Q3UZ39	Molecular function	GO:0000977	7	RNA polymerase II transcription regulatory region sequence-specific DNA binding	Lrrfip1	Leucine-rich repeat flightless-interacting protein 1	0.07	0.237	0.778	0.804	0.767	1.453	0.808		-1.135		-0.537	-0.736	1.085	0.0193	0.0193	up-regulated
Q3UZ39	Molecular function	GO:0003700	3	DNA-binding transcription factor activity	Lrrfip1	Leucine-rich repeat flightless-interacting protein 1	0.07	0.237	0.778	0.804	0.767	1.453	0.808		-1.135		-0.537	-0.736	1.085	0.0193	0.0193	up-regulated
Q3UZ39	Molecular function	GO:0097159	3	organic cyclic compound binding	Lrrfip1	Leucine-rich repeat flightless-interacting protein 1	0.07	0.237	0.778	0.804	0.767	1.453	0.808		-1.135		-0.537	-0.736	1.085	0.0193	0.0193	up-regulated
Q3UZ39	Molecular function	GO:0140110	2	transcription regulator activity	Lrrfip1	Leucine-rich repeat flightless-interacting protein 1	0.07	0.237	0.778	0.804	0.767	1.453	0.808		-1.135		-0.537	-0.736	1.085	0.0193	0.0193	up-regulated
Q3UZ39	Molecular function	GO:0000987	7	cis-regulatory region sequence-specific DNA binding	Lrrfip1	Leucine-rich repeat flightless-interacting protein 1	0.07	0.237	0.778	0.804	0.767	1.453	0.808		-1.135		-0.537	-0.736	1.085	0.0193	0.0193	up-regulated
Q3UZ39	Molecular function	GO:1901363	3	heterocyclic compound binding	Lrrfip1	Leucine-rich repeat flightless-interacting protein 1	0.07	0.237	0.778	0.804	0.767	1.453	0.808		-1.135		-0.537	-0.736	1.085	0.0193	0.0193	up-regulated
Q3UZ39	Molecular function	GO:0000976	6	transcription cis-regulatory region binding	Lrrfip1	Leucine-rich repeat flightless-interacting protein 1	0.07	0.237	0.778	0.804	0.767	1.453	0.808		-1.135		-0.537	-0.736	1.085	0.0193	0.0193	up-regulated
Q3UZ39	Molecular function	GO:0003677	5	DNA binding	Lrrfip1	Leucine-rich repeat flightless-interacting protein 1	0.07	0.237	0.778	0.804	0.767	1.453	0.808		-1.135		-0.537	-0.736	1.085	0.0193	0.0193	up-regulated
Q3UZ39	Molecular function	GO:0003676	4	nucleic acid binding	Lrrfip1	Leucine-rich repeat flightless-interacting protein 1	0.07	0.237	0.778	0.804	0.767	1.453	0.808		-1.135		-0.537	-0.736	1.085	0.0193	0.0193	up-regulated
Q3UZ39	Molecular function	GO:0001067	5	transcription regulatory region nucleic acid binding	Lrrfip1	Leucine-rich repeat flightless-interacting protein 1	0.07	0.237	0.778	0.804	0.767	1.453	0.808		-1.135		-0.537	-0.736	1.085	0.0193	0.0193	up-regulated
Q3UZ39	Molecular function	GO:1990837	7	sequence-specific double-stranded DNA binding	Lrrfip1	Leucine-rich repeat flightless-interacting protein 1	0.07	0.237	0.778	0.804	0.767	1.453	0.808		-1.135		-0.537	-0.736	1.085	0.0193	0.0193	up-regulated
Q505F5	Molecular function	GO:1901363	3	heterocyclic compound binding	Lrrc47	Leucine-rich repeat-containing protein 47	0.681	-0.222	0.355	0.626	1.027	1.188	0.313	0.501	-0.364	0.032	0.128	-1.068	0.686	0.0485	0.0485	up-regulated
Q505F5	Molecular function	GO:0016875	4	ligase activity, forming carbon-oxygen bonds	Lrrc47	Leucine-rich repeat-containing protein 47	0.681	-0.222	0.355	0.626	1.027	1.188	0.313	0.501	-0.364	0.032	0.128	-1.068	0.686	0.0485	0.0485	up-regulated
Q505F5	Molecular function	GO:0003676	4	nucleic acid binding	Lrrc47	Leucine-rich repeat-containing protein 47	0.681	-0.222	0.355	0.626	1.027	1.188	0.313	0.501	-0.364	0.032	0.128	-1.068	0.686	0.0485	0.0485	up-regulated
Q505F5	Molecular function	GO:0140098	3	catalytic activity, acting on RNA	Lrrc47	Leucine-rich repeat-containing protein 47	0.681	-0.222	0.355	0.626	1.027	1.188	0.313	0.501	-0.364	0.032	0.128	-1.068	0.686	0.0485	0.0485	up-regulated
Q505F5	Molecular function	GO:0097159	3	organic cyclic compound binding	Lrrc47	Leucine-rich repeat-containing protein 47	0.681	-0.222	0.355	0.626	1.027	1.188	0.313	0.501	-0.364	0.032	0.128	-1.068	0.686	0.0485	0.0485	up-regulated
Q505F5	Molecular function	GO:0140101	4	catalytic activity, acting on a tRNA	Lrrc47	Leucine-rich repeat-containing protein 47	0.681	-0.222	0.355	0.626	1.027	1.188	0.313	0.501	-0.364	0.032	0.128	-1.068	0.686	0.0485	0.0485	up-regulated
Q505F5	Molecular function	GO:0003674	1	molecular_function	Lrrc47	Leucine-rich repeat-containing protein 47	0.681	-0.222	0.355	0.626	1.027	1.188	0.313	0.501	-0.364	0.032	0.128	-1.068	0.686	0.0485	0.0485	up-regulated
Q505F5	Molecular function	GO:0016874	3	ligase activity	Lrrc47	Leucine-rich repeat-containing protein 47	0.681	-0.222	0.355	0.626	1.027	1.188	0.313	0.501	-0.364	0.032	0.128	-1.068	0.686	0.0485	0.0485	up-regulated
Q505F5	Molecular function	GO:0003824	2	catalytic activity	Lrrc47	Leucine-rich repeat-containing protein 47	0.681	-0.222	0.355	0.626	1.027	1.188	0.313	0.501	-0.364	0.032	0.128	-1.068	0.686	0.0485	0.0485	up-regulated
Q505F5	Molecular function	GO:0005488	2	binding	Lrrc47	Leucine-rich repeat-containing protein 47	0.681	-0.222	0.355	0.626	1.027	1.188	0.313	0.501	-0.364	0.032	0.128	-1.068	0.686	0.0485	0.0485	up-regulated
Q505F5	Molecular function	GO:0004812	5	aminoacyl-tRNA ligase activity	Lrrc47	Leucine-rich repeat-containing protein 47	0.681	-0.222	0.355	0.626	1.027	1.188	0.313	0.501	-0.364	0.032	0.128	-1.068	0.686	0.0485	0.0485	up-regulated
Q5FWK3	Molecular function	GO:0098772	2	molecular function regulator	Arhgap1	Rho GTPase-activating protein 1	0.072	0.57	-0.45	1.123	-0.344	0.335	-0.23	-0.159	-1.133	-0.786	-1.124		0.904	0.0182	0.0182	up-regulated
Q5FWK3	Molecular function	GO:0060589	4	nucleoside-triphosphatase regulator activity	Arhgap1	Rho GTPase-activating protein 1	0.072	0.57	-0.45	1.123	-0.344	0.335	-0.23	-0.159	-1.133	-0.786	-1.124		0.904	0.0182	0.0182	up-regulated
Q5FWK3	Molecular function	GO:0005488	2	binding	Arhgap1	Rho GTPase-activating protein 1	0.072	0.57	-0.45	1.123	-0.344	0.335	-0.23	-0.159	-1.133	-0.786	-1.124		0.904	0.0182	0.0182	up-regulated
Q5FWK3	Molecular function	GO:0030695	5	GTPase regulator activity	Arhgap1	Rho GTPase-activating protein 1	0.072	0.57	-0.45	1.123	-0.344	0.335	-0.23	-0.159	-1.133	-0.786	-1.124		0.904	0.0182	0.0182	up-regulated
Q5FWK3	Molecular function	GO:0003674	1	molecular_function	Arhgap1	Rho GTPase-activating protein 1	0.072	0.57	-0.45	1.123	-0.344	0.335	-0.23	-0.159	-1.133	-0.786	-1.124		0.904	0.0182	0.0182	up-regulated
Q5FWK3	Molecular function	GO:0030234	3	enzyme regulator activity	Arhgap1	Rho GTPase-activating protein 1	0.072	0.57	-0.45	1.123	-0.344	0.335	-0.23	-0.159	-1.133	-0.786	-1.124		0.904	0.0182	0.0182	up-regulated
Q5FWK3	Molecular function	GO:0008047	2	enzyme activator activity	Arhgap1	Rho GTPase-activating protein 1	0.072	0.57	-0.45	1.123	-0.344	0.335	-0.23	-0.159	-1.133	-0.786	-1.124		0.904	0.0182	0.0182	up-regulated
Q5FWK3	Molecular function	GO:0019904	4	protein domain specific binding	Arhgap1	Rho GTPase-activating protein 1	0.072	0.57	-0.45	1.123	-0.344	0.335	-0.23	-0.159	-1.133	-0.786	-1.124		0.904	0.0182	0.0182	up-regulated
Q5FWK3	Molecular function	GO:0005515	3	protein binding	Arhgap1	Rho GTPase-activating protein 1	0.072	0.57	-0.45	1.123	-0.344	0.335	-0.23	-0.159	-1.133	-0.786	-1.124		0.904	0.0182	0.0182	up-regulated
Q5SX39	Molecular function	GO:0008092	4	cytoskeletal protein binding	Myh4	Myosin-4	1.23	2.207	2.593	0.993	-0.115	-2.631	-2.68	-0.903	-1.865	0.665	-1.281	-0.079	1.737	0.0453	0.0453	up-regulated
Q5SX39	Molecular function	GO:0017111	7	nucleoside-triphosphatase activity	Myh4	Myosin-4	1.23	2.207	2.593	0.993	-0.115	-2.631	-2.68	-0.903	-1.865	0.665	-1.281	-0.079	1.737	0.0453	0.0453	up-regulated
Q5SX39	Molecular function	GO:0003676	4	nucleic acid binding	Myh4	Myosin-4	1.23	2.207	2.593	0.993	-0.115	-2.631	-2.68	-0.903	-1.865	0.665	-1.281	-0.079	1.737	0.0453	0.0453	up-regulated
Q5SX39	Molecular function	GO:0003779	5	actin binding	Myh4	Myosin-4	1.23	2.207	2.593	0.993	-0.115	-2.631	-2.68	-0.903	-1.865	0.665	-1.281	-0.079	1.737	0.0453	0.0453	up-regulated
Q5SX39	Molecular function	GO:0016887	2	ATPase	Myh4	Myosin-4	1.23	2.207	2.593	0.993	-0.115	-2.631	-2.68	-0.903	-1.865	0.665	-1.281	-0.079	1.737	0.0453	0.0453	up-regulated
Q5SX39	Molecular function	GO:0043167	3	ion binding	Myh4	Myosin-4	1.23	2.207	2.593	0.993	-0.115	-2.631	-2.68	-0.903	-1.865	0.665	-1.281	-0.079	1.737	0.0453	0.0453	up-regulated
Q5SX39	Molecular function	GO:0003774	8	motor activity	Myh4	Myosin-4	1.23	2.207	2.593	0.993	-0.115	-2.631	-2.68	-0.903	-1.865	0.665	-1.281	-0.079	1.737	0.0453	0.0453	up-regulated
Q5SX39	Molecular function	GO:1901363	3	heterocyclic compound binding	Myh4	Myosin-4	1.23	2.207	2.593	0.993	-0.115	-2.631	-2.68	-0.903	-1.865	0.665	-1.281	-0.079	1.737	0.0453	0.0453	up-regulated
Q5SX39	Molecular function	GO:0032559	6	adenyl ribonucleotide binding	Myh4	Myosin-4	1.23	2.207	2.593	0.993	-0.115	-2.631	-2.68	-0.903	-1.865	0.665	-1.281	-0.079	1.737	0.0453	0.0453	up-regulated
Q5SX39	Molecular function	GO:0005515	3	protein binding	Myh4	Myosin-4	1.23	2.207	2.593	0.993	-0.115	-2.631	-2.68	-0.903	-1.865	0.665	-1.281	-0.079	1.737	0.0453	0.0453	up-regulated
Q5SX39	Molecular function	GO:0097159	3	organic cyclic compound binding	Myh4	Myosin-4	1.23	2.207	2.593	0.993	-0.115	-2.631	-2.68	-0.903	-1.865	0.665	-1.281	-0.079	1.737	0.0453	0.0453	up-regulated
Q5SX39	Molecular function	GO:0032555	5	purine ribonucleotide binding	Myh4	Myosin-4	1.23	2.207	2.593	0.993	-0.115	-2.631	-2.68	-0.903	-1.865	0.665	-1.281	-0.079	1.737	0.0453	0.0453	up-regulated
Q5SX39	Molecular function	GO:0016787	3	hydrolase activity	Myh4	Myosin-4	1.23	2.207	2.593	0.993	-0.115	-2.631	-2.68	-0.903	-1.865	0.665	-1.281	-0.079	1.737	0.0453	0.0453	up-regulated
Q5SX39	Molecular function	GO:0044877	3	protein-containing complex binding	Myh4	Myosin-4	1.23	2.207	2.593	0.993	-0.115	-2.631	-2.68	-0.903	-1.865	0.665	-1.281	-0.079	1.737	0.0453	0.0453	up-regulated
Q5SX39	Molecular function	GO:0000166	4	nucleotide binding	Myh4	Myosin-4	1.23	2.207	2.593	0.993	-0.115	-2.631	-2.68	-0.903	-1.865	0.665	-1.281	-0.079	1.737	0.0453	0.0453	up-regulated
Q5SX39	Molecular function	GO:0016817	4	hydrolase activity, acting on acid anhydrides	Myh4	Myosin-4	1.23	2.207	2.593	0.993	-0.115	-2.631	-2.68	-0.903	-1.865	0.665	-1.281	-0.079	1.737	0.0453	0.0453	up-regulated
Q5SX39	Molecular function	GO:0017076	5	purine nucleotide binding	Myh4	Myosin-4	1.23	2.207	2.593	0.993	-0.115	-2.631	-2.68	-0.903	-1.865	0.665	-1.281	-0.079	1.737	0.0453	0.0453	up-regulated
Q5SX39	Molecular function	GO:0097367	3	carbohydrate derivative binding	Myh4	Myosin-4	1.23	2.207	2.593	0.993	-0.115	-2.631	-2.68	-0.903	-1.865	0.665	-1.281	-0.079	1.737	0.0453	0.0453	up-regulated
Q5SX39	Molecular function	GO:0016462	6	pyrophosphatase activity	Myh4	Myosin-4	1.23	2.207	2.593	0.993	-0.115	-2.631	-2.68	-0.903	-1.865	0.665	-1.281	-0.079	1.737	0.0453	0.0453	up-regulated
Q5SX39	Molecular function	GO:0032553	4	ribonucleotide binding	Myh4	Myosin-4	1.23	2.207	2.593	0.993	-0.115	-2.631	-2.68	-0.903	-1.865	0.665	-1.281	-0.079	1.737	0.0453	0.0453	up-regulated
Q5SX39	Molecular function	GO:0036094	3	small molecule binding	Myh4	Myosin-4	1.23	2.207	2.593	0.993	-0.115	-2.631	-2.68	-0.903	-1.865	0.665	-1.281	-0.079	1.737	0.0453	0.0453	up-regulated
Q5SX39	Molecular function	GO:1901265	4	nucleoside phosphate binding	Myh4	Myosin-4	1.23	2.207	2.593	0.993	-0.115	-2.631	-2.68	-0.903	-1.865	0.665	-1.281	-0.079	1.737	0.0453	0.0453	up-regulated
Q5SX39	Molecular function	GO:0043168	4	anion binding	Myh4	Myosin-4	1.23	2.207	2.593	0.993	-0.115	-2.631	-2.68	-0.903	-1.865	0.665	-1.281	-0.079	1.737	0.0453	0.0453	up-regulated
Q5SX39	Molecular function	GO:0005488	2	binding	Myh4	Myosin-4	1.23	2.207	2.593	0.993	-0.115	-2.631	-2.68	-0.903	-1.865	0.665	-1.281	-0.079	1.737	0.0453	0.0453	up-regulated
Q5SX39	Molecular function	GO:0003723	5	RNA binding	Myh4	Myosin-4	1.23	2.207	2.593	0.993	-0.115	-2.631	-2.68	-0.903	-1.865	0.665	-1.281	-0.079	1.737	0.0453	0.0453	up-regulated
Q5SX39	Molecular function	GO:0035639	5	purine ribonucleoside triphosphate binding	Myh4	Myosin-4	1.23	2.207	2.593	0.993	-0.115	-2.631	-2.68	-0.903	-1.865	0.665	-1.281	-0.079	1.737	0.0453	0.0453	up-regulated
Q5SX39	Molecular function	GO:0003674	1	molecular_function	Myh4	Myosin-4	1.23	2.207	2.593	0.993	-0.115	-2.631	-2.68	-0.903	-1.865	0.665	-1.281	-0.079	1.737	0.0453	0.0453	up-regulated
Q5SX39	Molecular function	GO:0030554	6	adenyl nucleotide binding	Myh4	Myosin-4	1.23	2.207	2.593	0.993	-0.115	-2.631	-2.68	-0.903	-1.865	0.665	-1.281	-0.079	1.737	0.0453	0.0453	up-regulated
Q5SX39	Molecular function	GO:0016818	5	hydrolase activity, acting on acid anhydrides, in phosphorus-containing anhydrides	Myh4	Myosin-4	1.23	2.207	2.593	0.993	-0.115	-2.631	-2.68	-0.903	-1.865	0.665	-1.281	-0.079	1.737	0.0453	0.0453	up-regulated
Q5SX39	Molecular function	GO:0003824	2	catalytic activity	Myh4	Myosin-4	1.23	2.207	2.593	0.993	-0.115	-2.631	-2.68	-0.903	-1.865	0.665	-1.281	-0.079	1.737	0.0453	0.0453	up-regulated
Q60605	Molecular function	GO:0016817	4	hydrolase activity, acting on acid anhydrides	Myl6	Myosin light polypeptide 6	0.133	1.202	-0.386	0.556	0.688	0.735	-0.357	-0.182	0.536	-0.793	-0.331	-0.327	0.73	0.0293	0.0293	up-regulated
Q60605	Molecular function	GO:0016787	3	hydrolase activity	Myl6	Myosin light polypeptide 6	0.133	1.202	-0.386	0.556	0.688	0.735	-0.357	-0.182	0.536	-0.793	-0.331	-0.327	0.73	0.0293	0.0293	up-regulated
Q60605	Molecular function	GO:0017111	7	nucleoside-triphosphatase activity	Myl6	Myosin light polypeptide 6	0.133	1.202	-0.386	0.556	0.688	0.735	-0.357	-0.182	0.536	-0.793	-0.331	-0.327	0.73	0.0293	0.0293	up-regulated
Q60605	Molecular function	GO:0046872	5	metal ion binding	Myl6	Myosin light polypeptide 6	0.133	1.202	-0.386	0.556	0.688	0.735	-0.357	-0.182	0.536	-0.793	-0.331	-0.327	0.73	0.0293	0.0293	up-regulated
Q60605	Molecular function	GO:0043167	3	ion binding	Myl6	Myosin light polypeptide 6	0.133	1.202	-0.386	0.556	0.688	0.735	-0.357	-0.182	0.536	-0.793	-0.331	-0.327	0.73	0.0293	0.0293	up-regulated
Q60605	Molecular function	GO:0016887	2	ATPase	Myl6	Myosin light polypeptide 6	0.133	1.202	-0.386	0.556	0.688	0.735	-0.357	-0.182	0.536	-0.793	-0.331	-0.327	0.73	0.0293	0.0293	up-regulated
Q60605	Molecular function	GO:0003774	8	motor activity	Myl6	Myosin light polypeptide 6	0.133	1.202	-0.386	0.556	0.688	0.735	-0.357	-0.182	0.536	-0.793	-0.331	-0.327	0.73	0.0293	0.0293	up-regulated
Q60605	Molecular function	GO:0043169	4	cation binding	Myl6	Myosin light polypeptide 6	0.133	1.202	-0.386	0.556	0.688	0.735	-0.357	-0.182	0.536	-0.793	-0.331	-0.327	0.73	0.0293	0.0293	up-regulated
Q60605	Molecular function	GO:0005488	2	binding	Myl6	Myosin light polypeptide 6	0.133	1.202	-0.386	0.556	0.688	0.735	-0.357	-0.182	0.536	-0.793	-0.331	-0.327	0.73	0.0293	0.0293	up-regulated
Q60605	Molecular function	GO:0005198	2	structural molecule activity	Myl6	Myosin light polypeptide 6	0.133	1.202	-0.386	0.556	0.688	0.735	-0.357	-0.182	0.536	-0.793	-0.331	-0.327	0.73	0.0293	0.0293	up-regulated
Q60605	Molecular function	GO:0003824	2	catalytic activity	Myl6	Myosin light polypeptide 6	0.133	1.202	-0.386	0.556	0.688	0.735	-0.357	-0.182	0.536	-0.793	-0.331	-0.327	0.73	0.0293	0.0293	up-regulated
Q60605	Molecular function	GO:0016818	5	hydrolase activity, acting on acid anhydrides, in phosphorus-containing anhydrides	Myl6	Myosin light polypeptide 6	0.133	1.202	-0.386	0.556	0.688	0.735	-0.357	-0.182	0.536	-0.793	-0.331	-0.327	0.73	0.0293	0.0293	up-regulated
Q60605	Molecular function	GO:0003674	1	molecular_function	Myl6	Myosin light polypeptide 6	0.133	1.202	-0.386	0.556	0.688	0.735	-0.357	-0.182	0.536	-0.793	-0.331	-0.327	0.73	0.0293	0.0293	up-regulated
Q60605	Molecular function	GO:0016462	6	pyrophosphatase activity	Myl6	Myosin light polypeptide 6	0.133	1.202	-0.386	0.556	0.688	0.735	-0.357	-0.182	0.536	-0.793	-0.331	-0.327	0.73	0.0293	0.0293	up-regulated
Q60668	Molecular function	GO:0003730	7	mRNA 3'-UTR binding	Hnrnpd	Heterogeneous nuclear ribonucleoprotein D0	0.349	0.876	1.022	0.152	1.452	0.449	-0.393	-0.848	-0.705	1.135	-1.511	-0.433	1.176	0.00912	0.00912	up-regulated
Q60668	Molecular function	GO:0003674	1	molecular_function	Hnrnpd	Heterogeneous nuclear ribonucleoprotein D0	0.349	0.876	1.022	0.152	1.452	0.449	-0.393	-0.848	-0.705	1.135	-1.511	-0.433	1.176	0.00912	0.00912	up-regulated
Q60668	Molecular function	GO:0005515	3	protein binding	Hnrnpd	Heterogeneous nuclear ribonucleoprotein D0	0.349	0.876	1.022	0.152	1.452	0.449	-0.393	-0.848	-0.705	1.135	-1.511	-0.433	1.176	0.00912	0.00912	up-regulated
Q60668	Molecular function	GO:0097159	3	organic cyclic compound binding	Hnrnpd	Heterogeneous nuclear ribonucleoprotein D0	0.349	0.876	1.022	0.152	1.452	0.449	-0.393	-0.848	-0.705	1.135	-1.511	-0.433	1.176	0.00912	0.00912	up-regulated
Q60668	Molecular function	GO:0000217	6	DNA secondary structure binding	Hnrnpd	Heterogeneous nuclear ribonucleoprotein D0	0.349	0.876	1.022	0.152	1.452	0.449	-0.393	-0.848	-0.705	1.135	-1.511	-0.433	1.176	0.00912	0.00912	up-regulated
Q60668	Molecular function	GO:0003676	4	nucleic acid binding	Hnrnpd	Heterogeneous nuclear ribonucleoprotein D0	0.349	0.876	1.022	0.152	1.452	0.449	-0.393	-0.848	-0.705	1.135	-1.511	-0.433	1.176	0.00912	0.00912	up-regulated
Q60668	Molecular function	GO:0003729	6	mRNA binding	Hnrnpd	Heterogeneous nuclear ribonucleoprotein D0	0.349	0.876	1.022	0.152	1.452	0.449	-0.393	-0.848	-0.705	1.135	-1.511	-0.433	1.176	0.00912	0.00912	up-regulated
Q60668	Molecular function	GO:0003723	5	RNA binding	Hnrnpd	Heterogeneous nuclear ribonucleoprotein D0	0.349	0.876	1.022	0.152	1.452	0.449	-0.393	-0.848	-0.705	1.135	-1.511	-0.433	1.176	0.00912	0.00912	up-regulated
Q60668	Molecular function	GO:0005488	2	binding	Hnrnpd	Heterogeneous nuclear ribonucleoprotein D0	0.349	0.876	1.022	0.152	1.452	0.449	-0.393	-0.848	-0.705	1.135	-1.511	-0.433	1.176	0.00912	0.00912	up-regulated
Q60668	Molecular function	GO:0043565	6	sequence-specific DNA binding	Hnrnpd	Heterogeneous nuclear ribonucleoprotein D0	0.349	0.876	1.022	0.152	1.452	0.449	-0.393	-0.848	-0.705	1.135	-1.511	-0.433	1.176	0.00912	0.00912	up-regulated
Q60668	Molecular function	GO:0019899	4	enzyme binding	Hnrnpd	Heterogeneous nuclear ribonucleoprotein D0	0.349	0.876	1.022	0.152	1.452	0.449	-0.393	-0.848	-0.705	1.135	-1.511	-0.433	1.176	0.00912	0.00912	up-regulated
Q60668	Molecular function	GO:1901363	3	heterocyclic compound binding	Hnrnpd	Heterogeneous nuclear ribonucleoprotein D0	0.349	0.876	1.022	0.152	1.452	0.449	-0.393	-0.848	-0.705	1.135	-1.511	-0.433	1.176	0.00912	0.00912	up-regulated
Q60668	Molecular function	GO:0003677	5	DNA binding	Hnrnpd	Heterogeneous nuclear ribonucleoprotein D0	0.349	0.876	1.022	0.152	1.452	0.449	-0.393	-0.848	-0.705	1.135	-1.511	-0.433	1.176	0.00912	0.00912	up-regulated
Q60759	Molecular function	GO:0043168	4	anion binding	Gcdh	Glutaryl-CoA dehydrogenase, mitochondrial	1.677	1.423	3.662	2.048	-0.689	0.3	0.737	-0.106	-1.027	-0.246	-1.09	0.248	1.651	0.015	0.015	up-regulated
Q60759	Molecular function	GO:0003824	2	catalytic activity	Gcdh	Glutaryl-CoA dehydrogenase, mitochondrial	1.677	1.423	3.662	2.048	-0.689	0.3	0.737	-0.106	-1.027	-0.246	-1.09	0.248	1.651	0.015	0.015	up-regulated
Q60759	Molecular function	GO:0017076	5	purine nucleotide binding	Gcdh	Glutaryl-CoA dehydrogenase, mitochondrial	1.677	1.423	3.662	2.048	-0.689	0.3	0.737	-0.106	-1.027	-0.246	-1.09	0.248	1.651	0.015	0.015	up-regulated
Q60759	Molecular function	GO:0097367	3	carbohydrate derivative binding	Gcdh	Glutaryl-CoA dehydrogenase, mitochondrial	1.677	1.423	3.662	2.048	-0.689	0.3	0.737	-0.106	-1.027	-0.246	-1.09	0.248	1.651	0.015	0.015	up-regulated
Q60759	Molecular function	GO:0032553	4	ribonucleotide binding	Gcdh	Glutaryl-CoA dehydrogenase, mitochondrial	1.677	1.423	3.662	2.048	-0.689	0.3	0.737	-0.106	-1.027	-0.246	-1.09	0.248	1.651	0.015	0.015	up-regulated
Q60759	Molecular function	GO:1901265	4	nucleoside phosphate binding	Gcdh	Glutaryl-CoA dehydrogenase, mitochondrial	1.677	1.423	3.662	2.048	-0.689	0.3	0.737	-0.106	-1.027	-0.246	-1.09	0.248	1.651	0.015	0.015	up-regulated
Q60759	Molecular function	GO:0016491	3	oxidoreductase activity	Gcdh	Glutaryl-CoA dehydrogenase, mitochondrial	1.677	1.423	3.662	2.048	-0.689	0.3	0.737	-0.106	-1.027	-0.246	-1.09	0.248	1.651	0.015	0.015	up-regulated
Q60759	Molecular function	GO:0000166	4	nucleotide binding	Gcdh	Glutaryl-CoA dehydrogenase, mitochondrial	1.677	1.423	3.662	2.048	-0.689	0.3	0.737	-0.106	-1.027	-0.246	-1.09	0.248	1.651	0.015	0.015	up-regulated
Q60759	Molecular function	GO:0043167	3	ion binding	Gcdh	Glutaryl-CoA dehydrogenase, mitochondrial	1.677	1.423	3.662	2.048	-0.689	0.3	0.737	-0.106	-1.027	-0.246	-1.09	0.248	1.651	0.015	0.015	up-regulated
Q60759	Molecular function	GO:0005488	2	binding	Gcdh	Glutaryl-CoA dehydrogenase, mitochondrial	1.677	1.423	3.662	2.048	-0.689	0.3	0.737	-0.106	-1.027	-0.246	-1.09	0.248	1.651	0.015	0.015	up-regulated
Q60759	Molecular function	GO:1901681	3	sulfur compound binding	Gcdh	Glutaryl-CoA dehydrogenase, mitochondrial	1.677	1.423	3.662	2.048	-0.689	0.3	0.737	-0.106	-1.027	-0.246	-1.09	0.248	1.651	0.015	0.015	up-regulated
Q60759	Molecular function	GO:0003995	5	acyl-CoA dehydrogenase activity	Gcdh	Glutaryl-CoA dehydrogenase, mitochondrial	1.677	1.423	3.662	2.048	-0.689	0.3	0.737	-0.106	-1.027	-0.246	-1.09	0.248	1.651	0.015	0.015	up-regulated
Q60759	Molecular function	GO:1901363	3	heterocyclic compound binding	Gcdh	Glutaryl-CoA dehydrogenase, mitochondrial	1.677	1.423	3.662	2.048	-0.689	0.3	0.737	-0.106	-1.027	-0.246	-1.09	0.248	1.651	0.015	0.015	up-regulated
Q60759	Molecular function	GO:0032559	6	adenyl ribonucleotide binding	Gcdh	Glutaryl-CoA dehydrogenase, mitochondrial	1.677	1.423	3.662	2.048	-0.689	0.3	0.737	-0.106	-1.027	-0.246	-1.09	0.248	1.651	0.015	0.015	up-regulated
Q60759	Molecular function	GO:0120227	4	acyl-CoA binding	Gcdh	Glutaryl-CoA dehydrogenase, mitochondrial	1.677	1.423	3.662	2.048	-0.689	0.3	0.737	-0.106	-1.027	-0.246	-1.09	0.248	1.651	0.015	0.015	up-regulated
Q60759	Molecular function	GO:0016627	4	oxidoreductase activity, acting on the CH-CH group of donors	Gcdh	Glutaryl-CoA dehydrogenase, mitochondrial	1.677	1.423	3.662	2.048	-0.689	0.3	0.737	-0.106	-1.027	-0.246	-1.09	0.248	1.651	0.015	0.015	up-regulated
Q60759	Molecular function	GO:0033218	3	amide binding	Gcdh	Glutaryl-CoA dehydrogenase, mitochondrial	1.677	1.423	3.662	2.048	-0.689	0.3	0.737	-0.106	-1.027	-0.246	-1.09	0.248	1.651	0.015	0.015	up-regulated
Q60759	Molecular function	GO:1901567	3	fatty acid derivative binding	Gcdh	Glutaryl-CoA dehydrogenase, mitochondrial	1.677	1.423	3.662	2.048	-0.689	0.3	0.737	-0.106	-1.027	-0.246	-1.09	0.248	1.651	0.015	0.015	up-regulated
Q60759	Molecular function	GO:0003674	1	molecular_function	Gcdh	Glutaryl-CoA dehydrogenase, mitochondrial	1.677	1.423	3.662	2.048	-0.689	0.3	0.737	-0.106	-1.027	-0.246	-1.09	0.248	1.651	0.015	0.015	up-regulated
Q60759	Molecular function	GO:0030554	6	adenyl nucleotide binding	Gcdh	Glutaryl-CoA dehydrogenase, mitochondrial	1.677	1.423	3.662	2.048	-0.689	0.3	0.737	-0.106	-1.027	-0.246	-1.09	0.248	1.651	0.015	0.015	up-regulated
Q60759	Molecular function	GO:0036094	3	small molecule binding	Gcdh	Glutaryl-CoA dehydrogenase, mitochondrial	1.677	1.423	3.662	2.048	-0.689	0.3	0.737	-0.106	-1.027	-0.246	-1.09	0.248	1.651	0.015	0.015	up-regulated
Q60759	Molecular function	GO:0097159	3	organic cyclic compound binding	Gcdh	Glutaryl-CoA dehydrogenase, mitochondrial	1.677	1.423	3.662	2.048	-0.689	0.3	0.737	-0.106	-1.027	-0.246	-1.09	0.248	1.651	0.015	0.015	up-regulated
Q60759	Molecular function	GO:0032555	5	purine ribonucleotide binding	Gcdh	Glutaryl-CoA dehydrogenase, mitochondrial	1.677	1.423	3.662	2.048	-0.689	0.3	0.737	-0.106	-1.027	-0.246	-1.09	0.248	1.651	0.015	0.015	up-regulated
Q60864	Molecular function	GO:0003674	1	molecular_function	Stip1	Stress-induced-phosphoprotein 1	0.646	0.321	0.525	1.037	1.294	0.961	-0.233	0.016	-0.467	-0.485	-0.27	0.06	1.027	0.000611	0.000611	up-regulated
Q60864	Molecular function	GO:0005488	2	binding	Stip1	Stress-induced-phosphoprotein 1	0.646	0.321	0.525	1.037	1.294	0.961	-0.233	0.016	-0.467	-0.485	-0.27	0.06	1.027	0.000611	0.000611	up-regulated
Q60864	Molecular function	GO:0005515	3	protein binding	Stip1	Stress-induced-phosphoprotein 1	0.646	0.321	0.525	1.037	1.294	0.961	-0.233	0.016	-0.467	-0.485	-0.27	0.06	1.027	0.000611	0.000611	up-regulated
Q60864	Molecular function	GO:0031072	4	heat shock protein binding	Stip1	Stress-induced-phosphoprotein 1	0.646	0.321	0.525	1.037	1.294	0.961	-0.233	0.016	-0.467	-0.485	-0.27	0.06	1.027	0.000611	0.000611	up-regulated
Q60872	Molecular function	GO:0003676	4	nucleic acid binding	Eif1a	Eukaryotic translation initiation factor 1A	0.222	0.728	0.487	1.093	0.696	0.747	0.162	-0.184	-0.385	0.382	0.021	0.377	0.6	0.022	0.022	up-regulated
Q60872	Molecular function	GO:0090079	3	translation regulator activity, nucleic acid binding	Eif1a	Eukaryotic translation initiation factor 1A	0.222	0.728	0.487	1.093	0.696	0.747	0.162	-0.184	-0.385	0.382	0.021	0.377	0.6	0.022	0.022	up-regulated
Q60872	Molecular function	GO:1901363	3	heterocyclic compound binding	Eif1a	Eukaryotic translation initiation factor 1A	0.222	0.728	0.487	1.093	0.696	0.747	0.162	-0.184	-0.385	0.382	0.021	0.377	0.6	0.022	0.022	up-regulated
Q60872	Molecular function	GO:0045182	2	translation regulator activity	Eif1a	Eukaryotic translation initiation factor 1A	0.222	0.728	0.487	1.093	0.696	0.747	0.162	-0.184	-0.385	0.382	0.021	0.377	0.6	0.022	0.022	up-regulated
Q60872	Molecular function	GO:0097159	3	organic cyclic compound binding	Eif1a	Eukaryotic translation initiation factor 1A	0.222	0.728	0.487	1.093	0.696	0.747	0.162	-0.184	-0.385	0.382	0.021	0.377	0.6	0.022	0.022	up-regulated
Q60872	Molecular function	GO:0044877	3	protein-containing complex binding	Eif1a	Eukaryotic translation initiation factor 1A	0.222	0.728	0.487	1.093	0.696	0.747	0.162	-0.184	-0.385	0.382	0.021	0.377	0.6	0.022	0.022	up-regulated
Q60872	Molecular function	GO:0043021	4	ribonucleoprotein complex binding	Eif1a	Eukaryotic translation initiation factor 1A	0.222	0.728	0.487	1.093	0.696	0.747	0.162	-0.184	-0.385	0.382	0.021	0.377	0.6	0.022	0.022	up-regulated
Q60872	Molecular function	GO:0008135	4	translation factor activity, RNA binding	Eif1a	Eukaryotic translation initiation factor 1A	0.222	0.728	0.487	1.093	0.696	0.747	0.162	-0.184	-0.385	0.382	0.021	0.377	0.6	0.022	0.022	up-regulated
Q60872	Molecular function	GO:0003723	5	RNA binding	Eif1a	Eukaryotic translation initiation factor 1A	0.222	0.728	0.487	1.093	0.696	0.747	0.162	-0.184	-0.385	0.382	0.021	0.377	0.6	0.022	0.022	up-regulated
Q60872	Molecular function	GO:0005488	2	binding	Eif1a	Eukaryotic translation initiation factor 1A	0.222	0.728	0.487	1.093	0.696	0.747	0.162	-0.184	-0.385	0.382	0.021	0.377	0.6	0.022	0.022	up-regulated
Q60872	Molecular function	GO:0003674	1	molecular_function	Eif1a	Eukaryotic translation initiation factor 1A	0.222	0.728	0.487	1.093	0.696	0.747	0.162	-0.184	-0.385	0.382	0.021	0.377	0.6	0.022	0.022	up-regulated
Q61207	Molecular function	GO:0008289	3	lipid binding	Psap	Prosaposin	0.414	-0.246	0.526	0.045	-0.084	-0.081	-0.924	-0.221	-0.624	-0.202	-0.184	-0.744	0.579	0.0288	0.0288	up-regulated
Q61207	Molecular function	GO:0005102	4	signaling receptor binding	Psap	Prosaposin	0.414	-0.246	0.526	0.045	-0.084	-0.081	-0.924	-0.221	-0.624	-0.202	-0.184	-0.744	0.579	0.0288	0.0288	up-regulated
Q61207	Molecular function	GO:0005488	2	binding	Psap	Prosaposin	0.414	-0.246	0.526	0.045	-0.084	-0.081	-0.924	-0.221	-0.624	-0.202	-0.184	-0.744	0.579	0.0288	0.0288	up-regulated
Q61207	Molecular function	GO:0019899	4	enzyme binding	Psap	Prosaposin	0.414	-0.246	0.526	0.045	-0.084	-0.081	-0.924	-0.221	-0.624	-0.202	-0.184	-0.744	0.579	0.0288	0.0288	up-regulated
Q61207	Molecular function	GO:0003823	3	antigen binding	Psap	Prosaposin	0.414	-0.246	0.526	0.045	-0.084	-0.081	-0.924	-0.221	-0.624	-0.202	-0.184	-0.744	0.579	0.0288	0.0288	up-regulated
Q61207	Molecular function	GO:0003674	1	molecular_function	Psap	Prosaposin	0.414	-0.246	0.526	0.045	-0.084	-0.081	-0.924	-0.221	-0.624	-0.202	-0.184	-0.744	0.579	0.0288	0.0288	up-regulated
Q61207	Molecular function	GO:0005515	3	protein binding	Psap	Prosaposin	0.414	-0.246	0.526	0.045	-0.084	-0.081	-0.924	-0.221	-0.624	-0.202	-0.184	-0.744	0.579	0.0288	0.0288	up-regulated
Q61753	Molecular function	GO:0016616	5	oxidoreductase activity, acting on the CH-OH group of donors, NAD or NADP as acceptor	Phgdh	D-3-phosphoglycerate dehydrogenase	0.053	0.936	-0.159	1.547	0.482	0.352	0.186	-0.966		0.475	-0.706	-0.359	0.809	0.0449	0.0449	up-regulated
Q61753	Molecular function	GO:0097159	3	organic cyclic compound binding	Phgdh	D-3-phosphoglycerate dehydrogenase	0.053	0.936	-0.159	1.547	0.482	0.352	0.186	-0.966		0.475	-0.706	-0.359	0.809	0.0449	0.0449	up-regulated
Q61753	Molecular function	GO:1901363	3	heterocyclic compound binding	Phgdh	D-3-phosphoglycerate dehydrogenase	0.053	0.936	-0.159	1.547	0.482	0.352	0.186	-0.966		0.475	-0.706	-0.359	0.809	0.0449	0.0449	up-regulated
Q61753	Molecular function	GO:0016614	4	oxidoreductase activity, acting on CH-OH group of donors	Phgdh	D-3-phosphoglycerate dehydrogenase	0.053	0.936	-0.159	1.547	0.482	0.352	0.186	-0.966		0.475	-0.706	-0.359	0.809	0.0449	0.0449	up-regulated
Q61753	Molecular function	GO:0003674	1	molecular_function	Phgdh	D-3-phosphoglycerate dehydrogenase	0.053	0.936	-0.159	1.547	0.482	0.352	0.186	-0.966		0.475	-0.706	-0.359	0.809	0.0449	0.0449	up-regulated
Q61753	Molecular function	GO:0005488	2	binding	Phgdh	D-3-phosphoglycerate dehydrogenase	0.053	0.936	-0.159	1.547	0.482	0.352	0.186	-0.966		0.475	-0.706	-0.359	0.809	0.0449	0.0449	up-regulated
Q61753	Molecular function	GO:0036094	3	small molecule binding	Phgdh	D-3-phosphoglycerate dehydrogenase	0.053	0.936	-0.159	1.547	0.482	0.352	0.186	-0.966		0.475	-0.706	-0.359	0.809	0.0449	0.0449	up-regulated
Q61753	Molecular function	GO:0000166	4	nucleotide binding	Phgdh	D-3-phosphoglycerate dehydrogenase	0.053	0.936	-0.159	1.547	0.482	0.352	0.186	-0.966		0.475	-0.706	-0.359	0.809	0.0449	0.0449	up-regulated
Q61753	Molecular function	GO:0016491	3	oxidoreductase activity	Phgdh	D-3-phosphoglycerate dehydrogenase	0.053	0.936	-0.159	1.547	0.482	0.352	0.186	-0.966		0.475	-0.706	-0.359	0.809	0.0449	0.0449	up-regulated
Q61753	Molecular function	GO:0003824	2	catalytic activity	Phgdh	D-3-phosphoglycerate dehydrogenase	0.053	0.936	-0.159	1.547	0.482	0.352	0.186	-0.966		0.475	-0.706	-0.359	0.809	0.0449	0.0449	up-regulated
Q61753	Molecular function	GO:1901265	4	nucleoside phosphate binding	Phgdh	D-3-phosphoglycerate dehydrogenase	0.053	0.936	-0.159	1.547	0.482	0.352	0.186	-0.966		0.475	-0.706	-0.359	0.809	0.0449	0.0449	up-regulated
Q61982	Molecular function	GO:0005515	3	protein binding	Notch3	Neurogenic locus notch homolog protein 3	-0.316	-1.658		-2.766	0.678	-0.491	0.165	0.695				1.028	-1.54	0.0466	0.0466	down-regulated
Q61982	Molecular function	GO:0003674	1	molecular_function	Notch3	Neurogenic locus notch homolog protein 3	-0.316	-1.658		-2.766	0.678	-0.491	0.165	0.695				1.028	-1.54	0.0466	0.0466	down-regulated
Q61982	Molecular function	GO:0043169	4	cation binding	Notch3	Neurogenic locus notch homolog protein 3	-0.316	-1.658		-2.766	0.678	-0.491	0.165	0.695				1.028	-1.54	0.0466	0.0466	down-regulated
Q61982	Molecular function	GO:0060089	2	molecular transducer activity	Notch3	Neurogenic locus notch homolog protein 3	-0.316	-1.658		-2.766	0.678	-0.491	0.165	0.695				1.028	-1.54	0.0466	0.0466	down-regulated
Q61982	Molecular function	GO:0005102	4	signaling receptor binding	Notch3	Neurogenic locus notch homolog protein 3	-0.316	-1.658		-2.766	0.678	-0.491	0.165	0.695				1.028	-1.54	0.0466	0.0466	down-regulated
Q61982	Molecular function	GO:0005488	2	binding	Notch3	Neurogenic locus notch homolog protein 3	-0.316	-1.658		-2.766	0.678	-0.491	0.165	0.695				1.028	-1.54	0.0466	0.0466	down-regulated
Q61982	Molecular function	GO:0046872	5	metal ion binding	Notch3	Neurogenic locus notch homolog protein 3	-0.316	-1.658		-2.766	0.678	-0.491	0.165	0.695				1.028	-1.54	0.0466	0.0466	down-regulated
Q61982	Molecular function	GO:0043167	3	ion binding	Notch3	Neurogenic locus notch homolog protein 3	-0.316	-1.658		-2.766	0.678	-0.491	0.165	0.695				1.028	-1.54	0.0466	0.0466	down-regulated
Q62465	Molecular function	GO:0003824	2	catalytic activity	Vat1	Synaptic vesicle membrane protein VAT-1 homolog	0.108	0.132	-0.421	0.486	0.062	0.151	-0.811	0.032	-0.503	-1.382	-0.27	-0.487	0.657	0.0272	0.0272	up-regulated
Q62465	Molecular function	GO:0003674	1	molecular_function	Vat1	Synaptic vesicle membrane protein VAT-1 homolog	0.108	0.132	-0.421	0.486	0.062	0.151	-0.811	0.032	-0.503	-1.382	-0.27	-0.487	0.657	0.0272	0.0272	up-regulated
Q62465	Molecular function	GO:0043169	4	cation binding	Vat1	Synaptic vesicle membrane protein VAT-1 homolog	0.108	0.132	-0.421	0.486	0.062	0.151	-0.811	0.032	-0.503	-1.382	-0.27	-0.487	0.657	0.0272	0.0272	up-regulated
Q62465	Molecular function	GO:0005488	2	binding	Vat1	Synaptic vesicle membrane protein VAT-1 homolog	0.108	0.132	-0.421	0.486	0.062	0.151	-0.811	0.032	-0.503	-1.382	-0.27	-0.487	0.657	0.0272	0.0272	up-regulated
Q62465	Molecular function	GO:0043167	3	ion binding	Vat1	Synaptic vesicle membrane protein VAT-1 homolog	0.108	0.132	-0.421	0.486	0.062	0.151	-0.811	0.032	-0.503	-1.382	-0.27	-0.487	0.657	0.0272	0.0272	up-regulated
Q62465	Molecular function	GO:0046872	5	metal ion binding	Vat1	Synaptic vesicle membrane protein VAT-1 homolog	0.108	0.132	-0.421	0.486	0.062	0.151	-0.811	0.032	-0.503	-1.382	-0.27	-0.487	0.657	0.0272	0.0272	up-regulated
Q62465	Molecular function	GO:0046914	6	transition metal ion binding	Vat1	Synaptic vesicle membrane protein VAT-1 homolog	0.108	0.132	-0.421	0.486	0.062	0.151	-0.811	0.032	-0.503	-1.382	-0.27	-0.487	0.657	0.0272	0.0272	up-regulated
Q63918	Molecular function	GO:0019899	4	enzyme binding	Cavin2	Caveolae-associated protein 2	0.265	0.318	0.331	1.24	0.136	1.132	0.388	-0.321	0.218	-0.264	-0.169	0.147	0.571	0.0496	0.0496	up-regulated
Q63918	Molecular function	GO:0005515	3	protein binding	Cavin2	Caveolae-associated protein 2	0.265	0.318	0.331	1.24	0.136	1.132	0.388	-0.321	0.218	-0.264	-0.169	0.147	0.571	0.0496	0.0496	up-regulated
Q63918	Molecular function	GO:0072341	3	modified amino acid binding	Cavin2	Caveolae-associated protein 2	0.265	0.318	0.331	1.24	0.136	1.132	0.388	-0.321	0.218	-0.264	-0.169	0.147	0.571	0.0496	0.0496	up-regulated
Q63918	Molecular function	GO:0003674	1	molecular_function	Cavin2	Caveolae-associated protein 2	0.265	0.318	0.331	1.24	0.136	1.132	0.388	-0.321	0.218	-0.264	-0.169	0.147	0.571	0.0496	0.0496	up-regulated
Q63918	Molecular function	GO:0005488	2	binding	Cavin2	Caveolae-associated protein 2	0.265	0.318	0.331	1.24	0.136	1.132	0.388	-0.321	0.218	-0.264	-0.169	0.147	0.571	0.0496	0.0496	up-regulated
Q63918	Molecular function	GO:0005543	4	phospholipid binding	Cavin2	Caveolae-associated protein 2	0.265	0.318	0.331	1.24	0.136	1.132	0.388	-0.321	0.218	-0.264	-0.169	0.147	0.571	0.0496	0.0496	up-regulated
Q63918	Molecular function	GO:0019900	5	kinase binding	Cavin2	Caveolae-associated protein 2	0.265	0.318	0.331	1.24	0.136	1.132	0.388	-0.321	0.218	-0.264	-0.169	0.147	0.571	0.0496	0.0496	up-regulated
Q63918	Molecular function	GO:0019901	6	protein kinase binding	Cavin2	Caveolae-associated protein 2	0.265	0.318	0.331	1.24	0.136	1.132	0.388	-0.321	0.218	-0.264	-0.169	0.147	0.571	0.0496	0.0496	up-regulated
Q63918	Molecular function	GO:0008289	3	lipid binding	Cavin2	Caveolae-associated protein 2	0.265	0.318	0.331	1.24	0.136	1.132	0.388	-0.321	0.218	-0.264	-0.169	0.147	0.571	0.0496	0.0496	up-regulated
Q69ZH9	Molecular function	GO:0008047	2	enzyme activator activity	Arhgap23	Rho GTPase-activating protein 23	-0.108	0.341	0.202	-0.425	-1.216	-1.416	0.491	0.671			0.542	0.138	-0.897	0.0363	0.0363	down-regulated
Q69ZH9	Molecular function	GO:0030234	3	enzyme regulator activity	Arhgap23	Rho GTPase-activating protein 23	-0.108	0.341	0.202	-0.425	-1.216	-1.416	0.491	0.671			0.542	0.138	-0.897	0.0363	0.0363	down-regulated
Q69ZH9	Molecular function	GO:0003674	1	molecular_function	Arhgap23	Rho GTPase-activating protein 23	-0.108	0.341	0.202	-0.425	-1.216	-1.416	0.491	0.671			0.542	0.138	-0.897	0.0363	0.0363	down-regulated
Q69ZH9	Molecular function	GO:0030695	5	GTPase regulator activity	Arhgap23	Rho GTPase-activating protein 23	-0.108	0.341	0.202	-0.425	-1.216	-1.416	0.491	0.671			0.542	0.138	-0.897	0.0363	0.0363	down-regulated
Q69ZH9	Molecular function	GO:0098772	2	molecular function regulator	Arhgap23	Rho GTPase-activating protein 23	-0.108	0.341	0.202	-0.425	-1.216	-1.416	0.491	0.671			0.542	0.138	-0.897	0.0363	0.0363	down-regulated
Q69ZH9	Molecular function	GO:0060589	4	nucleoside-triphosphatase regulator activity	Arhgap23	Rho GTPase-activating protein 23	-0.108	0.341	0.202	-0.425	-1.216	-1.416	0.491	0.671			0.542	0.138	-0.897	0.0363	0.0363	down-regulated
Q6ZPJ3	Molecular function	GO:0043167	3	ion binding	Ube2o	(E3-independent) E2 ubiquitin-conjugating enzyme UBE2O	1.093	0.657	1.037	1.565	0.603	1.246	0.697	-0.049	-0.818	0.119	-0.013	-0.498	1.127	0.00138	0.00138	up-regulated
Q6ZPJ3	Molecular function	GO:0061659	5	ubiquitin-like protein ligase activity	Ube2o	(E3-independent) E2 ubiquitin-conjugating enzyme UBE2O	1.093	0.657	1.037	1.565	0.603	1.246	0.697	-0.049	-0.818	0.119	-0.013	-0.498	1.127	0.00138	0.00138	up-regulated
Q6ZPJ3	Molecular function	GO:0000166	4	nucleotide binding	Ube2o	(E3-independent) E2 ubiquitin-conjugating enzyme UBE2O	1.093	0.657	1.037	1.565	0.603	1.246	0.697	-0.049	-0.818	0.119	-0.013	-0.498	1.127	0.00138	0.00138	up-regulated
Q6ZPJ3	Molecular function	GO:1901265	4	nucleoside phosphate binding	Ube2o	(E3-independent) E2 ubiquitin-conjugating enzyme UBE2O	1.093	0.657	1.037	1.565	0.603	1.246	0.697	-0.049	-0.818	0.119	-0.013	-0.498	1.127	0.00138	0.00138	up-regulated
Q6ZPJ3	Molecular function	GO:0019787	4	ubiquitin-like protein transferase activity	Ube2o	(E3-independent) E2 ubiquitin-conjugating enzyme UBE2O	1.093	0.657	1.037	1.565	0.603	1.246	0.697	-0.049	-0.818	0.119	-0.013	-0.498	1.127	0.00138	0.00138	up-regulated
Q6ZPJ3	Molecular function	GO:0032553	4	ribonucleotide binding	Ube2o	(E3-independent) E2 ubiquitin-conjugating enzyme UBE2O	1.093	0.657	1.037	1.565	0.603	1.246	0.697	-0.049	-0.818	0.119	-0.013	-0.498	1.127	0.00138	0.00138	up-regulated
Q6ZPJ3	Molecular function	GO:0097367	3	carbohydrate derivative binding	Ube2o	(E3-independent) E2 ubiquitin-conjugating enzyme UBE2O	1.093	0.657	1.037	1.565	0.603	1.246	0.697	-0.049	-0.818	0.119	-0.013	-0.498	1.127	0.00138	0.00138	up-regulated
Q6ZPJ3	Molecular function	GO:0004842	5	ubiquitin-protein transferase activity	Ube2o	(E3-independent) E2 ubiquitin-conjugating enzyme UBE2O	1.093	0.657	1.037	1.565	0.603	1.246	0.697	-0.049	-0.818	0.119	-0.013	-0.498	1.127	0.00138	0.00138	up-regulated
Q6ZPJ3	Molecular function	GO:0017076	5	purine nucleotide binding	Ube2o	(E3-independent) E2 ubiquitin-conjugating enzyme UBE2O	1.093	0.657	1.037	1.565	0.603	1.246	0.697	-0.049	-0.818	0.119	-0.013	-0.498	1.127	0.00138	0.00138	up-regulated
Q6ZPJ3	Molecular function	GO:0003824	2	catalytic activity	Ube2o	(E3-independent) E2 ubiquitin-conjugating enzyme UBE2O	1.093	0.657	1.037	1.565	0.603	1.246	0.697	-0.049	-0.818	0.119	-0.013	-0.498	1.127	0.00138	0.00138	up-regulated
Q6ZPJ3	Molecular function	GO:0043168	4	anion binding	Ube2o	(E3-independent) E2 ubiquitin-conjugating enzyme UBE2O	1.093	0.657	1.037	1.565	0.603	1.246	0.697	-0.049	-0.818	0.119	-0.013	-0.498	1.127	0.00138	0.00138	up-regulated
Q6ZPJ3	Molecular function	GO:0032559	6	adenyl ribonucleotide binding	Ube2o	(E3-independent) E2 ubiquitin-conjugating enzyme UBE2O	1.093	0.657	1.037	1.565	0.603	1.246	0.697	-0.049	-0.818	0.119	-0.013	-0.498	1.127	0.00138	0.00138	up-regulated
Q6ZPJ3	Molecular function	GO:1901363	3	heterocyclic compound binding	Ube2o	(E3-independent) E2 ubiquitin-conjugating enzyme UBE2O	1.093	0.657	1.037	1.565	0.603	1.246	0.697	-0.049	-0.818	0.119	-0.013	-0.498	1.127	0.00138	0.00138	up-regulated
Q6ZPJ3	Molecular function	GO:0032555	5	purine ribonucleotide binding	Ube2o	(E3-independent) E2 ubiquitin-conjugating enzyme UBE2O	1.093	0.657	1.037	1.565	0.603	1.246	0.697	-0.049	-0.818	0.119	-0.013	-0.498	1.127	0.00138	0.00138	up-regulated
Q6ZPJ3	Molecular function	GO:0097159	3	organic cyclic compound binding	Ube2o	(E3-independent) E2 ubiquitin-conjugating enzyme UBE2O	1.093	0.657	1.037	1.565	0.603	1.246	0.697	-0.049	-0.818	0.119	-0.013	-0.498	1.127	0.00138	0.00138	up-regulated
Q6ZPJ3	Molecular function	GO:0036094	3	small molecule binding	Ube2o	(E3-independent) E2 ubiquitin-conjugating enzyme UBE2O	1.093	0.657	1.037	1.565	0.603	1.246	0.697	-0.049	-0.818	0.119	-0.013	-0.498	1.127	0.00138	0.00138	up-regulated
Q6ZPJ3	Molecular function	GO:0016740	3	transferase activity	Ube2o	(E3-independent) E2 ubiquitin-conjugating enzyme UBE2O	1.093	0.657	1.037	1.565	0.603	1.246	0.697	-0.049	-0.818	0.119	-0.013	-0.498	1.127	0.00138	0.00138	up-regulated
Q6ZPJ3	Molecular function	GO:0030554	6	adenyl nucleotide binding	Ube2o	(E3-independent) E2 ubiquitin-conjugating enzyme UBE2O	1.093	0.657	1.037	1.565	0.603	1.246	0.697	-0.049	-0.818	0.119	-0.013	-0.498	1.127	0.00138	0.00138	up-regulated
Q6ZPJ3	Molecular function	GO:0003674	1	molecular_function	Ube2o	(E3-independent) E2 ubiquitin-conjugating enzyme UBE2O	1.093	0.657	1.037	1.565	0.603	1.246	0.697	-0.049	-0.818	0.119	-0.013	-0.498	1.127	0.00138	0.00138	up-regulated
Q6ZPJ3	Molecular function	GO:0140096	3	catalytic activity, acting on a protein	Ube2o	(E3-independent) E2 ubiquitin-conjugating enzyme UBE2O	1.093	0.657	1.037	1.565	0.603	1.246	0.697	-0.049	-0.818	0.119	-0.013	-0.498	1.127	0.00138	0.00138	up-regulated
Q6ZPJ3	Molecular function	GO:0035639	5	purine ribonucleoside triphosphate binding	Ube2o	(E3-independent) E2 ubiquitin-conjugating enzyme UBE2O	1.093	0.657	1.037	1.565	0.603	1.246	0.697	-0.049	-0.818	0.119	-0.013	-0.498	1.127	0.00138	0.00138	up-regulated
Q6ZPJ3	Molecular function	GO:0061650	5	ubiquitin-like protein conjugating enzyme activity	Ube2o	(E3-independent) E2 ubiquitin-conjugating enzyme UBE2O	1.093	0.657	1.037	1.565	0.603	1.246	0.697	-0.049	-0.818	0.119	-0.013	-0.498	1.127	0.00138	0.00138	up-regulated
Q6ZPJ3	Molecular function	GO:0005488	2	binding	Ube2o	(E3-independent) E2 ubiquitin-conjugating enzyme UBE2O	1.093	0.657	1.037	1.565	0.603	1.246	0.697	-0.049	-0.818	0.119	-0.013	-0.498	1.127	0.00138	0.00138	up-regulated
Q6ZWX6	Molecular function	GO:0043021	4	ribonucleoprotein complex binding	Eif2s1	Eukaryotic translation initiation factor 2 subunit 1	0.388	0.37	0.625	0.293	1.232	0.786	-0.443	0.348	-1.784	0.174	-0.715	-0.488	1.1	0.00586	0.00586	up-regulated
Q6ZWX6	Molecular function	GO:0090079	3	translation regulator activity, nucleic acid binding	Eif2s1	Eukaryotic translation initiation factor 2 subunit 1	0.388	0.37	0.625	0.293	1.232	0.786	-0.443	0.348	-1.784	0.174	-0.715	-0.488	1.1	0.00586	0.00586	up-regulated
Q6ZWX6	Molecular function	GO:0003674	1	molecular_function	Eif2s1	Eukaryotic translation initiation factor 2 subunit 1	0.388	0.37	0.625	0.293	1.232	0.786	-0.443	0.348	-1.784	0.174	-0.715	-0.488	1.1	0.00586	0.00586	up-regulated
Q6ZWX6	Molecular function	GO:0097159	3	organic cyclic compound binding	Eif2s1	Eukaryotic translation initiation factor 2 subunit 1	0.388	0.37	0.625	0.293	1.232	0.786	-0.443	0.348	-1.784	0.174	-0.715	-0.488	1.1	0.00586	0.00586	up-regulated
Q6ZWX6	Molecular function	GO:0045182	2	translation regulator activity	Eif2s1	Eukaryotic translation initiation factor 2 subunit 1	0.388	0.37	0.625	0.293	1.232	0.786	-0.443	0.348	-1.784	0.174	-0.715	-0.488	1.1	0.00586	0.00586	up-regulated
Q6ZWX6	Molecular function	GO:0003676	4	nucleic acid binding	Eif2s1	Eukaryotic translation initiation factor 2 subunit 1	0.388	0.37	0.625	0.293	1.232	0.786	-0.443	0.348	-1.784	0.174	-0.715	-0.488	1.1	0.00586	0.00586	up-regulated
Q6ZWX6	Molecular function	GO:0008135	4	translation factor activity, RNA binding	Eif2s1	Eukaryotic translation initiation factor 2 subunit 1	0.388	0.37	0.625	0.293	1.232	0.786	-0.443	0.348	-1.784	0.174	-0.715	-0.488	1.1	0.00586	0.00586	up-regulated
Q6ZWX6	Molecular function	GO:0044877	3	protein-containing complex binding	Eif2s1	Eukaryotic translation initiation factor 2 subunit 1	0.388	0.37	0.625	0.293	1.232	0.786	-0.443	0.348	-1.784	0.174	-0.715	-0.488	1.1	0.00586	0.00586	up-regulated
Q6ZWX6	Molecular function	GO:0003723	5	RNA binding	Eif2s1	Eukaryotic translation initiation factor 2 subunit 1	0.388	0.37	0.625	0.293	1.232	0.786	-0.443	0.348	-1.784	0.174	-0.715	-0.488	1.1	0.00586	0.00586	up-regulated
Q6ZWX6	Molecular function	GO:0005488	2	binding	Eif2s1	Eukaryotic translation initiation factor 2 subunit 1	0.388	0.37	0.625	0.293	1.232	0.786	-0.443	0.348	-1.784	0.174	-0.715	-0.488	1.1	0.00586	0.00586	up-regulated
Q6ZWX6	Molecular function	GO:1901363	3	heterocyclic compound binding	Eif2s1	Eukaryotic translation initiation factor 2 subunit 1	0.388	0.37	0.625	0.293	1.232	0.786	-0.443	0.348	-1.784	0.174	-0.715	-0.488	1.1	0.00586	0.00586	up-regulated
Q7TT50	Molecular function	GO:0004674	5	protein serine/threonine kinase activity	Cdc42bpb	Serine/threonine-protein kinase MRCK beta	0.41	0.075	0.861	0.657	0.331	1.555	0.362	0.294		-1.661		-1.011	1.152	0.0231	0.0231	up-regulated
Q7TT50	Molecular function	GO:0003824	2	catalytic activity	Cdc42bpb	Serine/threonine-protein kinase MRCK beta	0.41	0.075	0.861	0.657	0.331	1.555	0.362	0.294		-1.661		-1.011	1.152	0.0231	0.0231	up-regulated
Q7TT50	Molecular function	GO:0043169	4	cation binding	Cdc42bpb	Serine/threonine-protein kinase MRCK beta	0.41	0.075	0.861	0.657	0.331	1.555	0.362	0.294		-1.661		-1.011	1.152	0.0231	0.0231	up-regulated
Q7TT50	Molecular function	GO:0043168	4	anion binding	Cdc42bpb	Serine/threonine-protein kinase MRCK beta	0.41	0.075	0.861	0.657	0.331	1.555	0.362	0.294		-1.661		-1.011	1.152	0.0231	0.0231	up-regulated
Q7TT50	Molecular function	GO:0032553	4	ribonucleotide binding	Cdc42bpb	Serine/threonine-protein kinase MRCK beta	0.41	0.075	0.861	0.657	0.331	1.555	0.362	0.294		-1.661		-1.011	1.152	0.0231	0.0231	up-regulated
Q7TT50	Molecular function	GO:1901265	4	nucleoside phosphate binding	Cdc42bpb	Serine/threonine-protein kinase MRCK beta	0.41	0.075	0.861	0.657	0.331	1.555	0.362	0.294		-1.661		-1.011	1.152	0.0231	0.0231	up-regulated
Q7TT50	Molecular function	GO:0097367	3	carbohydrate derivative binding	Cdc42bpb	Serine/threonine-protein kinase MRCK beta	0.41	0.075	0.861	0.657	0.331	1.555	0.362	0.294		-1.661		-1.011	1.152	0.0231	0.0231	up-regulated
Q7TT50	Molecular function	GO:0017076	5	purine nucleotide binding	Cdc42bpb	Serine/threonine-protein kinase MRCK beta	0.41	0.075	0.861	0.657	0.331	1.555	0.362	0.294		-1.661		-1.011	1.152	0.0231	0.0231	up-regulated
Q7TT50	Molecular function	GO:0000166	4	nucleotide binding	Cdc42bpb	Serine/threonine-protein kinase MRCK beta	0.41	0.075	0.861	0.657	0.331	1.555	0.362	0.294		-1.661		-1.011	1.152	0.0231	0.0231	up-regulated
Q7TT50	Molecular function	GO:0043167	3	ion binding	Cdc42bpb	Serine/threonine-protein kinase MRCK beta	0.41	0.075	0.861	0.657	0.331	1.555	0.362	0.294		-1.661		-1.011	1.152	0.0231	0.0231	up-regulated
Q7TT50	Molecular function	GO:0046872	5	metal ion binding	Cdc42bpb	Serine/threonine-protein kinase MRCK beta	0.41	0.075	0.861	0.657	0.331	1.555	0.362	0.294		-1.661		-1.011	1.152	0.0231	0.0231	up-regulated
Q7TT50	Molecular function	GO:0016740	3	transferase activity	Cdc42bpb	Serine/threonine-protein kinase MRCK beta	0.41	0.075	0.861	0.657	0.331	1.555	0.362	0.294		-1.661		-1.011	1.152	0.0231	0.0231	up-regulated
Q7TT50	Molecular function	GO:0003674	1	molecular_function	Cdc42bpb	Serine/threonine-protein kinase MRCK beta	0.41	0.075	0.861	0.657	0.331	1.555	0.362	0.294		-1.661		-1.011	1.152	0.0231	0.0231	up-regulated
Q7TT50	Molecular function	GO:0140096	3	catalytic activity, acting on a protein	Cdc42bpb	Serine/threonine-protein kinase MRCK beta	0.41	0.075	0.861	0.657	0.331	1.555	0.362	0.294		-1.661		-1.011	1.152	0.0231	0.0231	up-regulated
Q7TT50	Molecular function	GO:0030554	6	adenyl nucleotide binding	Cdc42bpb	Serine/threonine-protein kinase MRCK beta	0.41	0.075	0.861	0.657	0.331	1.555	0.362	0.294		-1.661		-1.011	1.152	0.0231	0.0231	up-regulated
Q7TT50	Molecular function	GO:0016773	5	phosphotransferase activity, alcohol group as acceptor	Cdc42bpb	Serine/threonine-protein kinase MRCK beta	0.41	0.075	0.861	0.657	0.331	1.555	0.362	0.294		-1.661		-1.011	1.152	0.0231	0.0231	up-regulated
Q7TT50	Molecular function	GO:0035639	5	purine ribonucleoside triphosphate binding	Cdc42bpb	Serine/threonine-protein kinase MRCK beta	0.41	0.075	0.861	0.657	0.331	1.555	0.362	0.294		-1.661		-1.011	1.152	0.0231	0.0231	up-regulated
Q7TT50	Molecular function	GO:0005488	2	binding	Cdc42bpb	Serine/threonine-protein kinase MRCK beta	0.41	0.075	0.861	0.657	0.331	1.555	0.362	0.294		-1.661		-1.011	1.152	0.0231	0.0231	up-regulated
Q7TT50	Molecular function	GO:0036094	3	small molecule binding	Cdc42bpb	Serine/threonine-protein kinase MRCK beta	0.41	0.075	0.861	0.657	0.331	1.555	0.362	0.294		-1.661		-1.011	1.152	0.0231	0.0231	up-regulated
Q7TT50	Molecular function	GO:0051020	5	GTPase binding	Cdc42bpb	Serine/threonine-protein kinase MRCK beta	0.41	0.075	0.861	0.657	0.331	1.555	0.362	0.294		-1.661		-1.011	1.152	0.0231	0.0231	up-regulated
Q7TT50	Molecular function	GO:0019899	4	enzyme binding	Cdc42bpb	Serine/threonine-protein kinase MRCK beta	0.41	0.075	0.861	0.657	0.331	1.555	0.362	0.294		-1.661		-1.011	1.152	0.0231	0.0231	up-regulated
Q7TT50	Molecular function	GO:0032555	5	purine ribonucleotide binding	Cdc42bpb	Serine/threonine-protein kinase MRCK beta	0.41	0.075	0.861	0.657	0.331	1.555	0.362	0.294		-1.661		-1.011	1.152	0.0231	0.0231	up-regulated
Q7TT50	Molecular function	GO:0005515	3	protein binding	Cdc42bpb	Serine/threonine-protein kinase MRCK beta	0.41	0.075	0.861	0.657	0.331	1.555	0.362	0.294		-1.661		-1.011	1.152	0.0231	0.0231	up-regulated
Q7TT50	Molecular function	GO:0097159	3	organic cyclic compound binding	Cdc42bpb	Serine/threonine-protein kinase MRCK beta	0.41	0.075	0.861	0.657	0.331	1.555	0.362	0.294		-1.661		-1.011	1.152	0.0231	0.0231	up-regulated
Q7TT50	Molecular function	GO:1901363	3	heterocyclic compound binding	Cdc42bpb	Serine/threonine-protein kinase MRCK beta	0.41	0.075	0.861	0.657	0.331	1.555	0.362	0.294		-1.661		-1.011	1.152	0.0231	0.0231	up-regulated
Q7TT50	Molecular function	GO:0016301	5	kinase activity	Cdc42bpb	Serine/threonine-protein kinase MRCK beta	0.41	0.075	0.861	0.657	0.331	1.555	0.362	0.294		-1.661		-1.011	1.152	0.0231	0.0231	up-regulated
Q7TT50	Molecular function	GO:0032559	6	adenyl ribonucleotide binding	Cdc42bpb	Serine/threonine-protein kinase MRCK beta	0.41	0.075	0.861	0.657	0.331	1.555	0.362	0.294		-1.661		-1.011	1.152	0.0231	0.0231	up-regulated
Q7TT50	Molecular function	GO:0016772	4	transferase activity, transferring phosphorus-containing groups	Cdc42bpb	Serine/threonine-protein kinase MRCK beta	0.41	0.075	0.861	0.657	0.331	1.555	0.362	0.294		-1.661		-1.011	1.152	0.0231	0.0231	up-regulated
Q7TT50	Molecular function	GO:0004672	4	protein kinase activity	Cdc42bpb	Serine/threonine-protein kinase MRCK beta	0.41	0.075	0.861	0.657	0.331	1.555	0.362	0.294		-1.661		-1.011	1.152	0.0231	0.0231	up-regulated
Q80UM3	Molecular function	GO:0003824	2	catalytic activity	Naa15	N-alpha-acetyltransferase 15, NatA auxiliary subunit	1.486	-0.867	0.134	1.572	1.933	1.095		-1.118		-0.342	0.369	-0.136	1.199	0.0422	0.0422	up-regulated
Q80UM3	Molecular function	GO:0016740	3	transferase activity	Naa15	N-alpha-acetyltransferase 15, NatA auxiliary subunit	1.486	-0.867	0.134	1.572	1.933	1.095		-1.118		-0.342	0.369	-0.136	1.199	0.0422	0.0422	up-regulated
Q80UM3	Molecular function	GO:0003674	1	molecular_function	Naa15	N-alpha-acetyltransferase 15, NatA auxiliary subunit	1.486	-0.867	0.134	1.572	1.933	1.095		-1.118		-0.342	0.369	-0.136	1.199	0.0422	0.0422	up-regulated
Q80UM3	Molecular function	GO:0016410	6	N-acyltransferase activity	Naa15	N-alpha-acetyltransferase 15, NatA auxiliary subunit	1.486	-0.867	0.134	1.572	1.933	1.095		-1.118		-0.342	0.369	-0.136	1.199	0.0422	0.0422	up-regulated
Q80UM3	Molecular function	GO:0016746	4	acyltransferase activity	Naa15	N-alpha-acetyltransferase 15, NatA auxiliary subunit	1.486	-0.867	0.134	1.572	1.933	1.095		-1.118		-0.342	0.369	-0.136	1.199	0.0422	0.0422	up-regulated
Q80UM3	Molecular function	GO:0016407	6	acetyltransferase activity	Naa15	N-alpha-acetyltransferase 15, NatA auxiliary subunit	1.486	-0.867	0.134	1.572	1.933	1.095		-1.118		-0.342	0.369	-0.136	1.199	0.0422	0.0422	up-regulated
Q80UM3	Molecular function	GO:0016747	5	acyltransferase activity, transferring groups other than amino-acyl groups	Naa15	N-alpha-acetyltransferase 15, NatA auxiliary subunit	1.486	-0.867	0.134	1.572	1.933	1.095		-1.118		-0.342	0.369	-0.136	1.199	0.0422	0.0422	up-regulated
Q8BH64	Molecular function	GO:0030554	6	adenyl nucleotide binding	Ehd2	EH domain-containing protein 2	0.087	0.306	0.403	0.379	1.208	1.441	-0.143	0.192	-1.721	-0.06	-0.859	-0.035	1.075	0.0098	0.0098	up-regulated
Q8BH64	Molecular function	GO:0003674	1	molecular_function	Ehd2	EH domain-containing protein 2	0.087	0.306	0.403	0.379	1.208	1.441	-0.143	0.192	-1.721	-0.06	-0.859	-0.035	1.075	0.0098	0.0098	up-regulated
Q8BH64	Molecular function	GO:0005488	2	binding	Ehd2	EH domain-containing protein 2	0.087	0.306	0.403	0.379	1.208	1.441	-0.143	0.192	-1.721	-0.06	-0.859	-0.035	1.075	0.0098	0.0098	up-regulated
Q8BH64	Molecular function	GO:0035639	5	purine ribonucleoside triphosphate binding	Ehd2	EH domain-containing protein 2	0.087	0.306	0.403	0.379	1.208	1.441	-0.143	0.192	-1.721	-0.06	-0.859	-0.035	1.075	0.0098	0.0098	up-regulated
Q8BH64	Molecular function	GO:0036094	3	small molecule binding	Ehd2	EH domain-containing protein 2	0.087	0.306	0.403	0.379	1.208	1.441	-0.143	0.192	-1.721	-0.06	-0.859	-0.035	1.075	0.0098	0.0098	up-regulated
Q8BH64	Molecular function	GO:0005515	3	protein binding	Ehd2	EH domain-containing protein 2	0.087	0.306	0.403	0.379	1.208	1.441	-0.143	0.192	-1.721	-0.06	-0.859	-0.035	1.075	0.0098	0.0098	up-regulated
Q8BH64	Molecular function	GO:0097159	3	organic cyclic compound binding	Ehd2	EH domain-containing protein 2	0.087	0.306	0.403	0.379	1.208	1.441	-0.143	0.192	-1.721	-0.06	-0.859	-0.035	1.075	0.0098	0.0098	up-regulated
Q8BH64	Molecular function	GO:0032561	6	guanyl ribonucleotide binding	Ehd2	EH domain-containing protein 2	0.087	0.306	0.403	0.379	1.208	1.441	-0.143	0.192	-1.721	-0.06	-0.859	-0.035	1.075	0.0098	0.0098	up-regulated
Q8BH64	Molecular function	GO:0032555	5	purine ribonucleotide binding	Ehd2	EH domain-containing protein 2	0.087	0.306	0.403	0.379	1.208	1.441	-0.143	0.192	-1.721	-0.06	-0.859	-0.035	1.075	0.0098	0.0098	up-regulated
Q8BH64	Molecular function	GO:0032559	6	adenyl ribonucleotide binding	Ehd2	EH domain-containing protein 2	0.087	0.306	0.403	0.379	1.208	1.441	-0.143	0.192	-1.721	-0.06	-0.859	-0.035	1.075	0.0098	0.0098	up-regulated
Q8BH64	Molecular function	GO:1901363	3	heterocyclic compound binding	Ehd2	EH domain-containing protein 2	0.087	0.306	0.403	0.379	1.208	1.441	-0.143	0.192	-1.721	-0.06	-0.859	-0.035	1.075	0.0098	0.0098	up-regulated
Q8BH64	Molecular function	GO:0019001	6	guanyl nucleotide binding	Ehd2	EH domain-containing protein 2	0.087	0.306	0.403	0.379	1.208	1.441	-0.143	0.192	-1.721	-0.06	-0.859	-0.035	1.075	0.0098	0.0098	up-regulated
Q8BH64	Molecular function	GO:0003824	2	catalytic activity	Ehd2	EH domain-containing protein 2	0.087	0.306	0.403	0.379	1.208	1.441	-0.143	0.192	-1.721	-0.06	-0.859	-0.035	1.075	0.0098	0.0098	up-regulated
Q8BH64	Molecular function	GO:0043168	4	anion binding	Ehd2	EH domain-containing protein 2	0.087	0.306	0.403	0.379	1.208	1.441	-0.143	0.192	-1.721	-0.06	-0.859	-0.035	1.075	0.0098	0.0098	up-regulated
Q8BH64	Molecular function	GO:0043169	4	cation binding	Ehd2	EH domain-containing protein 2	0.087	0.306	0.403	0.379	1.208	1.441	-0.143	0.192	-1.721	-0.06	-0.859	-0.035	1.075	0.0098	0.0098	up-regulated
Q8BH64	Molecular function	GO:1901265	4	nucleoside phosphate binding	Ehd2	EH domain-containing protein 2	0.087	0.306	0.403	0.379	1.208	1.441	-0.143	0.192	-1.721	-0.06	-0.859	-0.035	1.075	0.0098	0.0098	up-regulated
Q8BH64	Molecular function	GO:0032553	4	ribonucleotide binding	Ehd2	EH domain-containing protein 2	0.087	0.306	0.403	0.379	1.208	1.441	-0.143	0.192	-1.721	-0.06	-0.859	-0.035	1.075	0.0098	0.0098	up-regulated
Q8BH64	Molecular function	GO:0017076	5	purine nucleotide binding	Ehd2	EH domain-containing protein 2	0.087	0.306	0.403	0.379	1.208	1.441	-0.143	0.192	-1.721	-0.06	-0.859	-0.035	1.075	0.0098	0.0098	up-regulated
Q8BH64	Molecular function	GO:0097367	3	carbohydrate derivative binding	Ehd2	EH domain-containing protein 2	0.087	0.306	0.403	0.379	1.208	1.441	-0.143	0.192	-1.721	-0.06	-0.859	-0.035	1.075	0.0098	0.0098	up-regulated
Q8BH64	Molecular function	GO:0000166	4	nucleotide binding	Ehd2	EH domain-containing protein 2	0.087	0.306	0.403	0.379	1.208	1.441	-0.143	0.192	-1.721	-0.06	-0.859	-0.035	1.075	0.0098	0.0098	up-regulated
Q8BH64	Molecular function	GO:0050839	4	cell adhesion molecule binding	Ehd2	EH domain-containing protein 2	0.087	0.306	0.403	0.379	1.208	1.441	-0.143	0.192	-1.721	-0.06	-0.859	-0.035	1.075	0.0098	0.0098	up-regulated
Q8BH64	Molecular function	GO:0043167	3	ion binding	Ehd2	EH domain-containing protein 2	0.087	0.306	0.403	0.379	1.208	1.441	-0.143	0.192	-1.721	-0.06	-0.859	-0.035	1.075	0.0098	0.0098	up-regulated
Q8BH64	Molecular function	GO:0046872	5	metal ion binding	Ehd2	EH domain-containing protein 2	0.087	0.306	0.403	0.379	1.208	1.441	-0.143	0.192	-1.721	-0.06	-0.859	-0.035	1.075	0.0098	0.0098	up-regulated
Q8BMJ3	Molecular function	GO:0003723	5	RNA binding	Eif1ax	Eukaryotic translation initiation factor 1A, X-chromosomal	0.308	0.939	0.526	1.059	0.738	0.593	0.268	-0.273	-0.213	0.022	-0.215	-0.013	0.765	0.00336	0.00336	up-regulated
Q8BMJ3	Molecular function	GO:0005488	2	binding	Eif1ax	Eukaryotic translation initiation factor 1A, X-chromosomal	0.308	0.939	0.526	1.059	0.738	0.593	0.268	-0.273	-0.213	0.022	-0.215	-0.013	0.765	0.00336	0.00336	up-regulated
Q8BMJ3	Molecular function	GO:0003674	1	molecular_function	Eif1ax	Eukaryotic translation initiation factor 1A, X-chromosomal	0.308	0.939	0.526	1.059	0.738	0.593	0.268	-0.273	-0.213	0.022	-0.215	-0.013	0.765	0.00336	0.00336	up-regulated
Q8BMJ3	Molecular function	GO:0008135	4	translation factor activity, RNA binding	Eif1ax	Eukaryotic translation initiation factor 1A, X-chromosomal	0.308	0.939	0.526	1.059	0.738	0.593	0.268	-0.273	-0.213	0.022	-0.215	-0.013	0.765	0.00336	0.00336	up-regulated
Q8BMJ3	Molecular function	GO:0097159	3	organic cyclic compound binding	Eif1ax	Eukaryotic translation initiation factor 1A, X-chromosomal	0.308	0.939	0.526	1.059	0.738	0.593	0.268	-0.273	-0.213	0.022	-0.215	-0.013	0.765	0.00336	0.00336	up-regulated
Q8BMJ3	Molecular function	GO:0003676	4	nucleic acid binding	Eif1ax	Eukaryotic translation initiation factor 1A, X-chromosomal	0.308	0.939	0.526	1.059	0.738	0.593	0.268	-0.273	-0.213	0.022	-0.215	-0.013	0.765	0.00336	0.00336	up-regulated
Q8BMJ3	Molecular function	GO:0090079	3	translation regulator activity, nucleic acid binding	Eif1ax	Eukaryotic translation initiation factor 1A, X-chromosomal	0.308	0.939	0.526	1.059	0.738	0.593	0.268	-0.273	-0.213	0.022	-0.215	-0.013	0.765	0.00336	0.00336	up-regulated
Q8BMJ3	Molecular function	GO:1901363	3	heterocyclic compound binding	Eif1ax	Eukaryotic translation initiation factor 1A, X-chromosomal	0.308	0.939	0.526	1.059	0.738	0.593	0.268	-0.273	-0.213	0.022	-0.215	-0.013	0.765	0.00336	0.00336	up-regulated
Q8BMJ3	Molecular function	GO:0045182	2	translation regulator activity	Eif1ax	Eukaryotic translation initiation factor 1A, X-chromosomal	0.308	0.939	0.526	1.059	0.738	0.593	0.268	-0.273	-0.213	0.022	-0.215	-0.013	0.765	0.00336	0.00336	up-regulated
Q8BTM8	Molecular function	GO:0044877	3	protein-containing complex binding	Flna	Filamin-A	0.604	-0.272	-0.074	1.191	0.586	0.915	0.363	0.011	-0.401	-0.744	-0.319	-0.105	0.691	0.0349	0.0349	up-regulated
Q8BTM8	Molecular function	GO:0008134	4	transcription factor binding	Flna	Filamin-A	0.604	-0.272	-0.074	1.191	0.586	0.915	0.363	0.011	-0.401	-0.744	-0.319	-0.105	0.691	0.0349	0.0349	up-regulated
Q8BTM8	Molecular function	GO:0003779	5	actin binding	Flna	Filamin-A	0.604	-0.272	-0.074	1.191	0.586	0.915	0.363	0.011	-0.401	-0.744	-0.319	-0.105	0.691	0.0349	0.0349	up-regulated
Q8BTM8	Molecular function	GO:0005102	4	signaling receptor binding	Flna	Filamin-A	0.604	-0.272	-0.074	1.191	0.586	0.915	0.363	0.011	-0.401	-0.744	-0.319	-0.105	0.691	0.0349	0.0349	up-regulated
Q8BTM8	Molecular function	GO:0046983	4	protein dimerization activity	Flna	Filamin-A	0.604	-0.272	-0.074	1.191	0.586	0.915	0.363	0.011	-0.401	-0.744	-0.319	-0.105	0.691	0.0349	0.0349	up-regulated
Q8BTM8	Molecular function	GO:0019900	5	kinase binding	Flna	Filamin-A	0.604	-0.272	-0.074	1.191	0.586	0.915	0.363	0.011	-0.401	-0.744	-0.319	-0.105	0.691	0.0349	0.0349	up-regulated
Q8BTM8	Molecular function	GO:0034987	5	immunoglobulin receptor binding	Flna	Filamin-A	0.604	-0.272	-0.074	1.191	0.586	0.915	0.363	0.011	-0.401	-0.744	-0.319	-0.105	0.691	0.0349	0.0349	up-regulated
Q8BTM8	Molecular function	GO:0098772	2	molecular function regulator	Flna	Filamin-A	0.604	-0.272	-0.074	1.191	0.586	0.915	0.363	0.011	-0.401	-0.744	-0.319	-0.105	0.691	0.0349	0.0349	up-regulated
Q8BTM8	Molecular function	GO:0042802	4	identical protein binding	Flna	Filamin-A	0.604	-0.272	-0.074	1.191	0.586	0.915	0.363	0.011	-0.401	-0.744	-0.319	-0.105	0.691	0.0349	0.0349	up-regulated
Q8BTM8	Molecular function	GO:0005515	3	protein binding	Flna	Filamin-A	0.604	-0.272	-0.074	1.191	0.586	0.915	0.363	0.011	-0.401	-0.744	-0.319	-0.105	0.691	0.0349	0.0349	up-regulated
Q8BTM8	Molecular function	GO:0008092	4	cytoskeletal protein binding	Flna	Filamin-A	0.604	-0.272	-0.074	1.191	0.586	0.915	0.363	0.011	-0.401	-0.744	-0.319	-0.105	0.691	0.0349	0.0349	up-regulated
Q8BTM8	Molecular function	GO:0003674	1	molecular_function	Flna	Filamin-A	0.604	-0.272	-0.074	1.191	0.586	0.915	0.363	0.011	-0.401	-0.744	-0.319	-0.105	0.691	0.0349	0.0349	up-regulated
Q8BTM8	Molecular function	GO:0016247	3	channel regulator activity	Flna	Filamin-A	0.604	-0.272	-0.074	1.191	0.586	0.915	0.363	0.011	-0.401	-0.744	-0.319	-0.105	0.691	0.0349	0.0349	up-regulated
Q8BTM8	Molecular function	GO:0019899	4	enzyme binding	Flna	Filamin-A	0.604	-0.272	-0.074	1.191	0.586	0.915	0.363	0.011	-0.401	-0.744	-0.319	-0.105	0.691	0.0349	0.0349	up-regulated
Q8BTM8	Molecular function	GO:0005488	2	binding	Flna	Filamin-A	0.604	-0.272	-0.074	1.191	0.586	0.915	0.363	0.011	-0.401	-0.744	-0.319	-0.105	0.691	0.0349	0.0349	up-regulated
Q8BTM8	Molecular function	GO:0099106	2	ion channel regulator activity	Flna	Filamin-A	0.604	-0.272	-0.074	1.191	0.586	0.915	0.363	0.011	-0.401	-0.744	-0.319	-0.105	0.691	0.0349	0.0349	up-regulated
Q8BTM8	Molecular function	GO:0019901	6	protein kinase binding	Flna	Filamin-A	0.604	-0.272	-0.074	1.191	0.586	0.915	0.363	0.011	-0.401	-0.744	-0.319	-0.105	0.691	0.0349	0.0349	up-regulated
Q8BTM8	Molecular function	GO:0051020	5	GTPase binding	Flna	Filamin-A	0.604	-0.272	-0.074	1.191	0.586	0.915	0.363	0.011	-0.401	-0.744	-0.319	-0.105	0.691	0.0349	0.0349	up-regulated
Q8BWY3	Molecular function	GO:0090079	3	translation regulator activity, nucleic acid binding	Etf1	Eukaryotic peptide chain release factor subunit 1	0.722	0.277	0.45	0.651	0.494	0.886	-0.268			-0.592			1.01	0.0126	0.0126	up-regulated
Q8BWY3	Molecular function	GO:0003747	6	translation release factor activity	Etf1	Eukaryotic peptide chain release factor subunit 1	0.722	0.277	0.45	0.651	0.494	0.886	-0.268			-0.592			1.01	0.0126	0.0126	up-regulated
Q8BWY3	Molecular function	GO:0016787	3	hydrolase activity	Etf1	Eukaryotic peptide chain release factor subunit 1	0.722	0.277	0.45	0.651	0.494	0.886	-0.268			-0.592			1.01	0.0126	0.0126	up-regulated
Q8BWY3	Molecular function	GO:0140098	3	catalytic activity, acting on RNA	Etf1	Eukaryotic peptide chain release factor subunit 1	0.722	0.277	0.45	0.651	0.494	0.886	-0.268			-0.592			1.01	0.0126	0.0126	up-regulated
Q8BWY3	Molecular function	GO:0008079	5	translation termination factor activity	Etf1	Eukaryotic peptide chain release factor subunit 1	0.722	0.277	0.45	0.651	0.494	0.886	-0.268			-0.592			1.01	0.0126	0.0126	up-regulated
Q8BWY3	Molecular function	GO:0008135	4	translation factor activity, RNA binding	Etf1	Eukaryotic peptide chain release factor subunit 1	0.722	0.277	0.45	0.651	0.494	0.886	-0.268			-0.592			1.01	0.0126	0.0126	up-regulated
Q8BWY3	Molecular function	GO:0003824	2	catalytic activity	Etf1	Eukaryotic peptide chain release factor subunit 1	0.722	0.277	0.45	0.651	0.494	0.886	-0.268			-0.592			1.01	0.0126	0.0126	up-regulated
Q8BWY3	Molecular function	GO:0045182	2	translation regulator activity	Etf1	Eukaryotic peptide chain release factor subunit 1	0.722	0.277	0.45	0.651	0.494	0.886	-0.268			-0.592			1.01	0.0126	0.0126	up-regulated
Q8BWY3	Molecular function	GO:1901363	3	heterocyclic compound binding	Etf1	Eukaryotic peptide chain release factor subunit 1	0.722	0.277	0.45	0.651	0.494	0.886	-0.268			-0.592			1.01	0.0126	0.0126	up-regulated
Q8BWY3	Molecular function	GO:0003676	4	nucleic acid binding	Etf1	Eukaryotic peptide chain release factor subunit 1	0.722	0.277	0.45	0.651	0.494	0.886	-0.268			-0.592			1.01	0.0126	0.0126	up-regulated
Q8BWY3	Molecular function	GO:0097159	3	organic cyclic compound binding	Etf1	Eukaryotic peptide chain release factor subunit 1	0.722	0.277	0.45	0.651	0.494	0.886	-0.268			-0.592			1.01	0.0126	0.0126	up-regulated
Q8BWY3	Molecular function	GO:0140101	4	catalytic activity, acting on a tRNA	Etf1	Eukaryotic peptide chain release factor subunit 1	0.722	0.277	0.45	0.651	0.494	0.886	-0.268			-0.592			1.01	0.0126	0.0126	up-regulated
Q8BWY3	Molecular function	GO:0016788	4	hydrolase activity, acting on ester bonds	Etf1	Eukaryotic peptide chain release factor subunit 1	0.722	0.277	0.45	0.651	0.494	0.886	-0.268			-0.592			1.01	0.0126	0.0126	up-regulated
Q8BWY3	Molecular function	GO:0003674	1	molecular_function	Etf1	Eukaryotic peptide chain release factor subunit 1	0.722	0.277	0.45	0.651	0.494	0.886	-0.268			-0.592			1.01	0.0126	0.0126	up-regulated
Q8BWY3	Molecular function	GO:0003729	6	mRNA binding	Etf1	Eukaryotic peptide chain release factor subunit 1	0.722	0.277	0.45	0.651	0.494	0.886	-0.268			-0.592			1.01	0.0126	0.0126	up-regulated
Q8BWY3	Molecular function	GO:0052689	5	carboxylic ester hydrolase activity	Etf1	Eukaryotic peptide chain release factor subunit 1	0.722	0.277	0.45	0.651	0.494	0.886	-0.268			-0.592			1.01	0.0126	0.0126	up-regulated
Q8BWY3	Molecular function	GO:0005488	2	binding	Etf1	Eukaryotic peptide chain release factor subunit 1	0.722	0.277	0.45	0.651	0.494	0.886	-0.268			-0.592			1.01	0.0126	0.0126	up-regulated
Q8BWY3	Molecular function	GO:0003723	5	RNA binding	Etf1	Eukaryotic peptide chain release factor subunit 1	0.722	0.277	0.45	0.651	0.494	0.886	-0.268			-0.592			1.01	0.0126	0.0126	up-regulated
Q8K1B8	Molecular function	GO:0005488	2	binding	Fermt3	Fermitin family homolog 3	0.942	-0.031	0.557	1.549	1.218	1.329	0.046	0.013	-0.532	-0.486	-0.152	-0.452	1.188	0.000913	0.000913	up-regulated
Q8K1B8	Molecular function	GO:0003674	1	molecular_function	Fermt3	Fermitin family homolog 3	0.942	-0.031	0.557	1.549	1.218	1.329	0.046	0.013	-0.532	-0.486	-0.152	-0.452	1.188	0.000913	0.000913	up-regulated
Q8K1B8	Molecular function	GO:0005102	4	signaling receptor binding	Fermt3	Fermitin family homolog 3	0.942	-0.031	0.557	1.549	1.218	1.329	0.046	0.013	-0.532	-0.486	-0.152	-0.452	1.188	0.000913	0.000913	up-regulated
Q8K1B8	Molecular function	GO:0005515	3	protein binding	Fermt3	Fermitin family homolog 3	0.942	-0.031	0.557	1.549	1.218	1.329	0.046	0.013	-0.532	-0.486	-0.152	-0.452	1.188	0.000913	0.000913	up-regulated
Q8K1B8	Molecular function	GO:0044877	3	protein-containing complex binding	Fermt3	Fermitin family homolog 3	0.942	-0.031	0.557	1.549	1.218	1.329	0.046	0.013	-0.532	-0.486	-0.152	-0.452	1.188	0.000913	0.000913	up-regulated
Q8K1B8	Molecular function	GO:0050839	4	cell adhesion molecule binding	Fermt3	Fermitin family homolog 3	0.942	-0.031	0.557	1.549	1.218	1.329	0.046	0.013	-0.532	-0.486	-0.152	-0.452	1.188	0.000913	0.000913	up-regulated
Q8K2K6	Molecular function	GO:0060589	4	nucleoside-triphosphatase regulator activity	Agfg1	Arf-GAP domain and FG repeat-containing protein 1		-1.39	-1.076	-1.015	-0.355		-0.359	0.269	-0.076		0.173	0.63	-1.086	0.0058	0.0058	down-regulated
Q8K2K6	Molecular function	GO:0030695	5	GTPase regulator activity	Agfg1	Arf-GAP domain and FG repeat-containing protein 1		-1.39	-1.076	-1.015	-0.355		-0.359	0.269	-0.076		0.173	0.63	-1.086	0.0058	0.0058	down-regulated
Q8K2K6	Molecular function	GO:0005488	2	binding	Agfg1	Arf-GAP domain and FG repeat-containing protein 1		-1.39	-1.076	-1.015	-0.355		-0.359	0.269	-0.076		0.173	0.63	-1.086	0.0058	0.0058	down-regulated
Q8K2K6	Molecular function	GO:0003674	1	molecular_function	Agfg1	Arf-GAP domain and FG repeat-containing protein 1		-1.39	-1.076	-1.015	-0.355		-0.359	0.269	-0.076		0.173	0.63	-1.086	0.0058	0.0058	down-regulated
Q8K2K6	Molecular function	GO:0003676	4	nucleic acid binding	Agfg1	Arf-GAP domain and FG repeat-containing protein 1		-1.39	-1.076	-1.015	-0.355		-0.359	0.269	-0.076		0.173	0.63	-1.086	0.0058	0.0058	down-regulated
Q8K2K6	Molecular function	GO:1901363	3	heterocyclic compound binding	Agfg1	Arf-GAP domain and FG repeat-containing protein 1		-1.39	-1.076	-1.015	-0.355		-0.359	0.269	-0.076		0.173	0.63	-1.086	0.0058	0.0058	down-regulated
Q8K2K6	Molecular function	GO:0008047	2	enzyme activator activity	Agfg1	Arf-GAP domain and FG repeat-containing protein 1		-1.39	-1.076	-1.015	-0.355		-0.359	0.269	-0.076		0.173	0.63	-1.086	0.0058	0.0058	down-regulated
Q8K2K6	Molecular function	GO:0097159	3	organic cyclic compound binding	Agfg1	Arf-GAP domain and FG repeat-containing protein 1		-1.39	-1.076	-1.015	-0.355		-0.359	0.269	-0.076		0.173	0.63	-1.086	0.0058	0.0058	down-regulated
Q8K2K6	Molecular function	GO:0098772	2	molecular function regulator	Agfg1	Arf-GAP domain and FG repeat-containing protein 1		-1.39	-1.076	-1.015	-0.355		-0.359	0.269	-0.076		0.173	0.63	-1.086	0.0058	0.0058	down-regulated
Q8K2K6	Molecular function	GO:0043169	4	cation binding	Agfg1	Arf-GAP domain and FG repeat-containing protein 1		-1.39	-1.076	-1.015	-0.355		-0.359	0.269	-0.076		0.173	0.63	-1.086	0.0058	0.0058	down-regulated
Q8K2K6	Molecular function	GO:0043167	3	ion binding	Agfg1	Arf-GAP domain and FG repeat-containing protein 1		-1.39	-1.076	-1.015	-0.355		-0.359	0.269	-0.076		0.173	0.63	-1.086	0.0058	0.0058	down-regulated
Q8K2K6	Molecular function	GO:0030234	3	enzyme regulator activity	Agfg1	Arf-GAP domain and FG repeat-containing protein 1		-1.39	-1.076	-1.015	-0.355		-0.359	0.269	-0.076		0.173	0.63	-1.086	0.0058	0.0058	down-regulated
Q8K386	Molecular function	GO:0016462	6	pyrophosphatase activity	Rab15	Ras-related protein Rab-15	0.705	-0.23	0.594	1.154	0.554	0.664	0.259	-0.078	-1.092	0.054	-0.174	-0.448	0.82	0.0131	0.0131	up-regulated
Q8K386	Molecular function	GO:0032553	4	ribonucleotide binding	Rab15	Ras-related protein Rab-15	0.705	-0.23	0.594	1.154	0.554	0.664	0.259	-0.078	-1.092	0.054	-0.174	-0.448	0.82	0.0131	0.0131	up-regulated
Q8K386	Molecular function	GO:0036094	3	small molecule binding	Rab15	Ras-related protein Rab-15	0.705	-0.23	0.594	1.154	0.554	0.664	0.259	-0.078	-1.092	0.054	-0.174	-0.448	0.82	0.0131	0.0131	up-regulated
Q8K386	Molecular function	GO:1901265	4	nucleoside phosphate binding	Rab15	Ras-related protein Rab-15	0.705	-0.23	0.594	1.154	0.554	0.664	0.259	-0.078	-1.092	0.054	-0.174	-0.448	0.82	0.0131	0.0131	up-regulated
Q8K386	Molecular function	GO:0017076	5	purine nucleotide binding	Rab15	Ras-related protein Rab-15	0.705	-0.23	0.594	1.154	0.554	0.664	0.259	-0.078	-1.092	0.054	-0.174	-0.448	0.82	0.0131	0.0131	up-regulated
Q8K386	Molecular function	GO:0097367	3	carbohydrate derivative binding	Rab15	Ras-related protein Rab-15	0.705	-0.23	0.594	1.154	0.554	0.664	0.259	-0.078	-1.092	0.054	-0.174	-0.448	0.82	0.0131	0.0131	up-regulated
Q8K386	Molecular function	GO:0003674	1	molecular_function	Rab15	Ras-related protein Rab-15	0.705	-0.23	0.594	1.154	0.554	0.664	0.259	-0.078	-1.092	0.054	-0.174	-0.448	0.82	0.0131	0.0131	up-regulated
Q8K386	Molecular function	GO:0019001	6	guanyl nucleotide binding	Rab15	Ras-related protein Rab-15	0.705	-0.23	0.594	1.154	0.554	0.664	0.259	-0.078	-1.092	0.054	-0.174	-0.448	0.82	0.0131	0.0131	up-regulated
Q8K386	Molecular function	GO:0003824	2	catalytic activity	Rab15	Ras-related protein Rab-15	0.705	-0.23	0.594	1.154	0.554	0.664	0.259	-0.078	-1.092	0.054	-0.174	-0.448	0.82	0.0131	0.0131	up-regulated
Q8K386	Molecular function	GO:0016818	5	hydrolase activity, acting on acid anhydrides, in phosphorus-containing anhydrides	Rab15	Ras-related protein Rab-15	0.705	-0.23	0.594	1.154	0.554	0.664	0.259	-0.078	-1.092	0.054	-0.174	-0.448	0.82	0.0131	0.0131	up-regulated
Q8K386	Molecular function	GO:0005488	2	binding	Rab15	Ras-related protein Rab-15	0.705	-0.23	0.594	1.154	0.554	0.664	0.259	-0.078	-1.092	0.054	-0.174	-0.448	0.82	0.0131	0.0131	up-regulated
Q8K386	Molecular function	GO:0043168	4	anion binding	Rab15	Ras-related protein Rab-15	0.705	-0.23	0.594	1.154	0.554	0.664	0.259	-0.078	-1.092	0.054	-0.174	-0.448	0.82	0.0131	0.0131	up-regulated
Q8K386	Molecular function	GO:0035639	5	purine ribonucleoside triphosphate binding	Rab15	Ras-related protein Rab-15	0.705	-0.23	0.594	1.154	0.554	0.664	0.259	-0.078	-1.092	0.054	-0.174	-0.448	0.82	0.0131	0.0131	up-regulated
Q8K386	Molecular function	GO:1901363	3	heterocyclic compound binding	Rab15	Ras-related protein Rab-15	0.705	-0.23	0.594	1.154	0.554	0.664	0.259	-0.078	-1.092	0.054	-0.174	-0.448	0.82	0.0131	0.0131	up-regulated
Q8K386	Molecular function	GO:0043167	3	ion binding	Rab15	Ras-related protein Rab-15	0.705	-0.23	0.594	1.154	0.554	0.664	0.259	-0.078	-1.092	0.054	-0.174	-0.448	0.82	0.0131	0.0131	up-regulated
Q8K386	Molecular function	GO:0017111	7	nucleoside-triphosphatase activity	Rab15	Ras-related protein Rab-15	0.705	-0.23	0.594	1.154	0.554	0.664	0.259	-0.078	-1.092	0.054	-0.174	-0.448	0.82	0.0131	0.0131	up-regulated
Q8K386	Molecular function	GO:0016787	3	hydrolase activity	Rab15	Ras-related protein Rab-15	0.705	-0.23	0.594	1.154	0.554	0.664	0.259	-0.078	-1.092	0.054	-0.174	-0.448	0.82	0.0131	0.0131	up-regulated
Q8K386	Molecular function	GO:0000166	4	nucleotide binding	Rab15	Ras-related protein Rab-15	0.705	-0.23	0.594	1.154	0.554	0.664	0.259	-0.078	-1.092	0.054	-0.174	-0.448	0.82	0.0131	0.0131	up-regulated
Q8K386	Molecular function	GO:0016817	4	hydrolase activity, acting on acid anhydrides	Rab15	Ras-related protein Rab-15	0.705	-0.23	0.594	1.154	0.554	0.664	0.259	-0.078	-1.092	0.054	-0.174	-0.448	0.82	0.0131	0.0131	up-regulated
Q8K386	Molecular function	GO:0032561	6	guanyl ribonucleotide binding	Rab15	Ras-related protein Rab-15	0.705	-0.23	0.594	1.154	0.554	0.664	0.259	-0.078	-1.092	0.054	-0.174	-0.448	0.82	0.0131	0.0131	up-regulated
Q8K386	Molecular function	GO:0097159	3	organic cyclic compound binding	Rab15	Ras-related protein Rab-15	0.705	-0.23	0.594	1.154	0.554	0.664	0.259	-0.078	-1.092	0.054	-0.174	-0.448	0.82	0.0131	0.0131	up-regulated
Q8K386	Molecular function	GO:0032555	5	purine ribonucleotide binding	Rab15	Ras-related protein Rab-15	0.705	-0.23	0.594	1.154	0.554	0.664	0.259	-0.078	-1.092	0.054	-0.174	-0.448	0.82	0.0131	0.0131	up-regulated
Q8R001	Molecular function	GO:0008017	6	microtubule binding	Mapre2	Microtubule-associated protein RP/EB family member 2	0.4	-0.028	0.786	-0.229	0.893	0.732	-0.024	-0.968		-0.161			0.81	0.0492	0.0492	up-regulated
Q8R001	Molecular function	GO:0019900	5	kinase binding	Mapre2	Microtubule-associated protein RP/EB family member 2	0.4	-0.028	0.786	-0.229	0.893	0.732	-0.024	-0.968		-0.161			0.81	0.0492	0.0492	up-regulated
Q8R001	Molecular function	GO:0003674	1	molecular_function	Mapre2	Microtubule-associated protein RP/EB family member 2	0.4	-0.028	0.786	-0.229	0.893	0.732	-0.024	-0.968		-0.161			0.81	0.0492	0.0492	up-regulated
Q8R001	Molecular function	GO:0005488	2	binding	Mapre2	Microtubule-associated protein RP/EB family member 2	0.4	-0.028	0.786	-0.229	0.893	0.732	-0.024	-0.968		-0.161			0.81	0.0492	0.0492	up-regulated
Q8R001	Molecular function	GO:0015631	5	tubulin binding	Mapre2	Microtubule-associated protein RP/EB family member 2	0.4	-0.028	0.786	-0.229	0.893	0.732	-0.024	-0.968		-0.161			0.81	0.0492	0.0492	up-regulated
Q8R001	Molecular function	GO:0019899	4	enzyme binding	Mapre2	Microtubule-associated protein RP/EB family member 2	0.4	-0.028	0.786	-0.229	0.893	0.732	-0.024	-0.968		-0.161			0.81	0.0492	0.0492	up-regulated
Q8R001	Molecular function	GO:0005515	3	protein binding	Mapre2	Microtubule-associated protein RP/EB family member 2	0.4	-0.028	0.786	-0.229	0.893	0.732	-0.024	-0.968		-0.161			0.81	0.0492	0.0492	up-regulated
Q8R001	Molecular function	GO:0008092	4	cytoskeletal protein binding	Mapre2	Microtubule-associated protein RP/EB family member 2	0.4	-0.028	0.786	-0.229	0.893	0.732	-0.024	-0.968		-0.161			0.81	0.0492	0.0492	up-regulated
Q8R1S4	Molecular function	GO:0008289	3	lipid binding	Mtss1	Protein MTSS 1	0.963	-0.913	1.161	1.551	1.317	1.17	-0.133		-0.552		0.209	-0.264	1.06	0.0337	0.0337	up-regulated
Q8R1S4	Molecular function	GO:0044877	3	protein-containing complex binding	Mtss1	Protein MTSS 1	0.963	-0.913	1.161	1.551	1.317	1.17	-0.133		-0.552		0.209	-0.264	1.06	0.0337	0.0337	up-regulated
Q8R1S4	Molecular function	GO:0005488	2	binding	Mtss1	Protein MTSS 1	0.963	-0.913	1.161	1.551	1.317	1.17	-0.133		-0.552		0.209	-0.264	1.06	0.0337	0.0337	up-regulated
Q8R1S4	Molecular function	GO:0003674	1	molecular_function	Mtss1	Protein MTSS 1	0.963	-0.913	1.161	1.551	1.317	1.17	-0.133		-0.552		0.209	-0.264	1.06	0.0337	0.0337	up-regulated
Q8R1S4	Molecular function	GO:0008092	4	cytoskeletal protein binding	Mtss1	Protein MTSS 1	0.963	-0.913	1.161	1.551	1.317	1.17	-0.133		-0.552		0.209	-0.264	1.06	0.0337	0.0337	up-regulated
Q8R1S4	Molecular function	GO:0003779	5	actin binding	Mtss1	Protein MTSS 1	0.963	-0.913	1.161	1.551	1.317	1.17	-0.133		-0.552		0.209	-0.264	1.06	0.0337	0.0337	up-regulated
Q8R1S4	Molecular function	GO:0005515	3	protein binding	Mtss1	Protein MTSS 1	0.963	-0.913	1.161	1.551	1.317	1.17	-0.133		-0.552		0.209	-0.264	1.06	0.0337	0.0337	up-regulated
Q8R1U2	Molecular function	GO:0046872	5	metal ion binding	Cgref1	Cell growth regulator with EF hand domain protein 1	0.011	-1.228		-1.016	-1.869	-0.107	0.005			0.684	0.646	0.12	-1.206	0.0142	0.0142	down-regulated
Q8R1U2	Molecular function	GO:0043167	3	ion binding	Cgref1	Cell growth regulator with EF hand domain protein 1	0.011	-1.228		-1.016	-1.869	-0.107	0.005			0.684	0.646	0.12	-1.206	0.0142	0.0142	down-regulated
Q8R1U2	Molecular function	GO:0003674	1	molecular_function	Cgref1	Cell growth regulator with EF hand domain protein 1	0.011	-1.228		-1.016	-1.869	-0.107	0.005			0.684	0.646	0.12	-1.206	0.0142	0.0142	down-regulated
Q8R1U2	Molecular function	GO:0043169	4	cation binding	Cgref1	Cell growth regulator with EF hand domain protein 1	0.011	-1.228		-1.016	-1.869	-0.107	0.005			0.684	0.646	0.12	-1.206	0.0142	0.0142	down-regulated
Q8R1U2	Molecular function	GO:0005488	2	binding	Cgref1	Cell growth regulator with EF hand domain protein 1	0.011	-1.228		-1.016	-1.869	-0.107	0.005			0.684	0.646	0.12	-1.206	0.0142	0.0142	down-regulated
Q8VDD5	Molecular function	GO:0019900	5	kinase binding	Myh9	Myosin-9	0.068	1.075	-0.222	0.924	0.561	0.674	-0.102	-0.38	-0.412	-0.541	-0.347	-0.28	0.857	0.00465	0.00465	up-regulated
Q8VDD5	Molecular function	GO:0046983	4	protein dimerization activity	Myh9	Myosin-9	0.068	1.075	-0.222	0.924	0.561	0.674	-0.102	-0.38	-0.412	-0.541	-0.347	-0.28	0.857	0.00465	0.00465	up-regulated
Q8VDD5	Molecular function	GO:0016787	3	hydrolase activity	Myh9	Myosin-9	0.068	1.075	-0.222	0.924	0.561	0.674	-0.102	-0.38	-0.412	-0.541	-0.347	-0.28	0.857	0.00465	0.00465	up-regulated
Q8VDD5	Molecular function	GO:0042802	4	identical protein binding	Myh9	Myosin-9	0.068	1.075	-0.222	0.924	0.561	0.674	-0.102	-0.38	-0.412	-0.541	-0.347	-0.28	0.857	0.00465	0.00465	up-regulated
Q8VDD5	Molecular function	GO:0016887	2	ATPase	Myh9	Myosin-9	0.068	1.075	-0.222	0.924	0.561	0.674	-0.102	-0.38	-0.412	-0.541	-0.347	-0.28	0.857	0.00465	0.00465	up-regulated
Q8VDD5	Molecular function	GO:0008092	4	cytoskeletal protein binding	Myh9	Myosin-9	0.068	1.075	-0.222	0.924	0.561	0.674	-0.102	-0.38	-0.412	-0.541	-0.347	-0.28	0.857	0.00465	0.00465	up-regulated
Q8VDD5	Molecular function	GO:0016817	4	hydrolase activity, acting on acid anhydrides	Myh9	Myosin-9	0.068	1.075	-0.222	0.924	0.561	0.674	-0.102	-0.38	-0.412	-0.541	-0.347	-0.28	0.857	0.00465	0.00465	up-regulated
Q8VDD5	Molecular function	GO:0005515	3	protein binding	Myh9	Myosin-9	0.068	1.075	-0.222	0.924	0.561	0.674	-0.102	-0.38	-0.412	-0.541	-0.347	-0.28	0.857	0.00465	0.00465	up-regulated
Q8VDD5	Molecular function	GO:0036094	3	small molecule binding	Myh9	Myosin-9	0.068	1.075	-0.222	0.924	0.561	0.674	-0.102	-0.38	-0.412	-0.541	-0.347	-0.28	0.857	0.00465	0.00465	up-regulated
Q8VDD5	Molecular function	GO:0016818	5	hydrolase activity, acting on acid anhydrides, in phosphorus-containing anhydrides	Myh9	Myosin-9	0.068	1.075	-0.222	0.924	0.561	0.674	-0.102	-0.38	-0.412	-0.541	-0.347	-0.28	0.857	0.00465	0.00465	up-regulated
Q8VDD5	Molecular function	GO:0030554	6	adenyl nucleotide binding	Myh9	Myosin-9	0.068	1.075	-0.222	0.924	0.561	0.674	-0.102	-0.38	-0.412	-0.541	-0.347	-0.28	0.857	0.00465	0.00465	up-regulated
Q8VDD5	Molecular function	GO:0003674	1	molecular_function	Myh9	Myosin-9	0.068	1.075	-0.222	0.924	0.561	0.674	-0.102	-0.38	-0.412	-0.541	-0.347	-0.28	0.857	0.00465	0.00465	up-regulated
Q8VDD5	Molecular function	GO:0035639	5	purine ribonucleoside triphosphate binding	Myh9	Myosin-9	0.068	1.075	-0.222	0.924	0.561	0.674	-0.102	-0.38	-0.412	-0.541	-0.347	-0.28	0.857	0.00465	0.00465	up-regulated
Q8VDD5	Molecular function	GO:0044877	3	protein-containing complex binding	Myh9	Myosin-9	0.068	1.075	-0.222	0.924	0.561	0.674	-0.102	-0.38	-0.412	-0.541	-0.347	-0.28	0.857	0.00465	0.00465	up-regulated
Q8VDD5	Molecular function	GO:1901265	4	nucleoside phosphate binding	Myh9	Myosin-9	0.068	1.075	-0.222	0.924	0.561	0.674	-0.102	-0.38	-0.412	-0.541	-0.347	-0.28	0.857	0.00465	0.00465	up-regulated
Q8VDD5	Molecular function	GO:0097367	3	carbohydrate derivative binding	Myh9	Myosin-9	0.068	1.075	-0.222	0.924	0.561	0.674	-0.102	-0.38	-0.412	-0.541	-0.347	-0.28	0.857	0.00465	0.00465	up-regulated
Q8VDD5	Molecular function	GO:0017076	5	purine nucleotide binding	Myh9	Myosin-9	0.068	1.075	-0.222	0.924	0.561	0.674	-0.102	-0.38	-0.412	-0.541	-0.347	-0.28	0.857	0.00465	0.00465	up-regulated
Q8VDD5	Molecular function	GO:0003824	2	catalytic activity	Myh9	Myosin-9	0.068	1.075	-0.222	0.924	0.561	0.674	-0.102	-0.38	-0.412	-0.541	-0.347	-0.28	0.857	0.00465	0.00465	up-regulated
Q8VDD5	Molecular function	GO:0030674	3	protein-macromolecule adaptor activity	Myh9	Myosin-9	0.068	1.075	-0.222	0.924	0.561	0.674	-0.102	-0.38	-0.412	-0.541	-0.347	-0.28	0.857	0.00465	0.00465	up-regulated
Q8VDD5	Molecular function	GO:0032559	6	adenyl ribonucleotide binding	Myh9	Myosin-9	0.068	1.075	-0.222	0.924	0.561	0.674	-0.102	-0.38	-0.412	-0.541	-0.347	-0.28	0.857	0.00465	0.00465	up-regulated
Q8VDD5	Molecular function	GO:0003774	8	motor activity	Myh9	Myosin-9	0.068	1.075	-0.222	0.924	0.561	0.674	-0.102	-0.38	-0.412	-0.541	-0.347	-0.28	0.857	0.00465	0.00465	up-regulated
Q8VDD5	Molecular function	GO:0003779	5	actin binding	Myh9	Myosin-9	0.068	1.075	-0.222	0.924	0.561	0.674	-0.102	-0.38	-0.412	-0.541	-0.347	-0.28	0.857	0.00465	0.00465	up-regulated
Q8VDD5	Molecular function	GO:0005102	4	signaling receptor binding	Myh9	Myosin-9	0.068	1.075	-0.222	0.924	0.561	0.674	-0.102	-0.38	-0.412	-0.541	-0.347	-0.28	0.857	0.00465	0.00465	up-regulated
Q8VDD5	Molecular function	GO:0050839	4	cell adhesion molecule binding	Myh9	Myosin-9	0.068	1.075	-0.222	0.924	0.561	0.674	-0.102	-0.38	-0.412	-0.541	-0.347	-0.28	0.857	0.00465	0.00465	up-regulated
Q8VDD5	Molecular function	GO:0001664	5	G protein-coupled receptor binding	Myh9	Myosin-9	0.068	1.075	-0.222	0.924	0.561	0.674	-0.102	-0.38	-0.412	-0.541	-0.347	-0.28	0.857	0.00465	0.00465	up-regulated
Q8VDD5	Molecular function	GO:0032555	5	purine ribonucleotide binding	Myh9	Myosin-9	0.068	1.075	-0.222	0.924	0.561	0.674	-0.102	-0.38	-0.412	-0.541	-0.347	-0.28	0.857	0.00465	0.00465	up-regulated
Q8VDD5	Molecular function	GO:0060090	2	molecular adaptor activity	Myh9	Myosin-9	0.068	1.075	-0.222	0.924	0.561	0.674	-0.102	-0.38	-0.412	-0.541	-0.347	-0.28	0.857	0.00465	0.00465	up-regulated
Q8VDD5	Molecular function	GO:0097159	3	organic cyclic compound binding	Myh9	Myosin-9	0.068	1.075	-0.222	0.924	0.561	0.674	-0.102	-0.38	-0.412	-0.541	-0.347	-0.28	0.857	0.00465	0.00465	up-regulated
Q8VDD5	Molecular function	GO:0043167	3	ion binding	Myh9	Myosin-9	0.068	1.075	-0.222	0.924	0.561	0.674	-0.102	-0.38	-0.412	-0.541	-0.347	-0.28	0.857	0.00465	0.00465	up-regulated
Q8VDD5	Molecular function	GO:0017111	7	nucleoside-triphosphatase activity	Myh9	Myosin-9	0.068	1.075	-0.222	0.924	0.561	0.674	-0.102	-0.38	-0.412	-0.541	-0.347	-0.28	0.857	0.00465	0.00465	up-regulated
Q8VDD5	Molecular function	GO:0000166	4	nucleotide binding	Myh9	Myosin-9	0.068	1.075	-0.222	0.924	0.561	0.674	-0.102	-0.38	-0.412	-0.541	-0.347	-0.28	0.857	0.00465	0.00465	up-regulated
Q8VDD5	Molecular function	GO:0032553	4	ribonucleotide binding	Myh9	Myosin-9	0.068	1.075	-0.222	0.924	0.561	0.674	-0.102	-0.38	-0.412	-0.541	-0.347	-0.28	0.857	0.00465	0.00465	up-regulated
Q8VDD5	Molecular function	GO:0016462	6	pyrophosphatase activity	Myh9	Myosin-9	0.068	1.075	-0.222	0.924	0.561	0.674	-0.102	-0.38	-0.412	-0.541	-0.347	-0.28	0.857	0.00465	0.00465	up-regulated
Q8VDD5	Molecular function	GO:0043168	4	anion binding	Myh9	Myosin-9	0.068	1.075	-0.222	0.924	0.561	0.674	-0.102	-0.38	-0.412	-0.541	-0.347	-0.28	0.857	0.00465	0.00465	up-regulated
Q8VDD5	Molecular function	GO:1901363	3	heterocyclic compound binding	Myh9	Myosin-9	0.068	1.075	-0.222	0.924	0.561	0.674	-0.102	-0.38	-0.412	-0.541	-0.347	-0.28	0.857	0.00465	0.00465	up-regulated
Q8VDD5	Molecular function	GO:0019899	4	enzyme binding	Myh9	Myosin-9	0.068	1.075	-0.222	0.924	0.561	0.674	-0.102	-0.38	-0.412	-0.541	-0.347	-0.28	0.857	0.00465	0.00465	up-regulated
Q8VDD5	Molecular function	GO:0005488	2	binding	Myh9	Myosin-9	0.068	1.075	-0.222	0.924	0.561	0.674	-0.102	-0.38	-0.412	-0.541	-0.347	-0.28	0.857	0.00465	0.00465	up-regulated
Q91V98	Molecular function	GO:0003674	1	molecular_function	Cd248	Endosialin	-0.733		-0.083		-1.044	-1.586		-0.209	0.72		0.771		-1.289	0.0185	0.0185	down-regulated
Q91V98	Molecular function	GO:0043169	4	cation binding	Cd248	Endosialin	-0.733		-0.083		-1.044	-1.586		-0.209	0.72		0.771		-1.289	0.0185	0.0185	down-regulated
Q91V98	Molecular function	GO:0005488	2	binding	Cd248	Endosialin	-0.733		-0.083		-1.044	-1.586		-0.209	0.72		0.771		-1.289	0.0185	0.0185	down-regulated
Q91V98	Molecular function	GO:0043167	3	ion binding	Cd248	Endosialin	-0.733		-0.083		-1.044	-1.586		-0.209	0.72		0.771		-1.289	0.0185	0.0185	down-regulated
Q91V98	Molecular function	GO:0046872	5	metal ion binding	Cd248	Endosialin	-0.733		-0.083		-1.044	-1.586		-0.209	0.72		0.771		-1.289	0.0185	0.0185	down-regulated
Q91V98	Molecular function	GO:0005515	3	protein binding	Cd248	Endosialin	-0.733		-0.083		-1.044	-1.586		-0.209	0.72		0.771		-1.289	0.0185	0.0185	down-regulated
Q91VH2	Molecular function	GO:0042802	4	identical protein binding	Snx9	Sorting nexin-9	1.022	-0.382	1.378	1.79	1.567	1.551	0.123	0.474	-0.403	-0.08	-0.054	-0.049	1.153	0.00454	0.00454	up-regulated
Q91VH2	Molecular function	GO:0046983	4	protein dimerization activity	Snx9	Sorting nexin-9	1.022	-0.382	1.378	1.79	1.567	1.551	0.123	0.474	-0.403	-0.08	-0.054	-0.049	1.153	0.00454	0.00454	up-regulated
Q91VH2	Molecular function	GO:0005543	4	phospholipid binding	Snx9	Sorting nexin-9	1.022	-0.382	1.378	1.79	1.567	1.551	0.123	0.474	-0.403	-0.08	-0.054	-0.049	1.153	0.00454	0.00454	up-regulated
Q91VH2	Molecular function	GO:0003674	1	molecular_function	Snx9	Sorting nexin-9	1.022	-0.382	1.378	1.79	1.567	1.551	0.123	0.474	-0.403	-0.08	-0.054	-0.049	1.153	0.00454	0.00454	up-regulated
Q91VH2	Molecular function	GO:0005515	3	protein binding	Snx9	Sorting nexin-9	1.022	-0.382	1.378	1.79	1.567	1.551	0.123	0.474	-0.403	-0.08	-0.054	-0.049	1.153	0.00454	0.00454	up-regulated
Q91VH2	Molecular function	GO:0008289	3	lipid binding	Snx9	Sorting nexin-9	1.022	-0.382	1.378	1.79	1.567	1.551	0.123	0.474	-0.403	-0.08	-0.054	-0.049	1.153	0.00454	0.00454	up-regulated
Q91VH2	Molecular function	GO:0044389	5	ubiquitin-like protein ligase binding	Snx9	Sorting nexin-9	1.022	-0.382	1.378	1.79	1.567	1.551	0.123	0.474	-0.403	-0.08	-0.054	-0.049	1.153	0.00454	0.00454	up-regulated
Q91VH2	Molecular function	GO:0044877	3	protein-containing complex binding	Snx9	Sorting nexin-9	1.022	-0.382	1.378	1.79	1.567	1.551	0.123	0.474	-0.403	-0.08	-0.054	-0.049	1.153	0.00454	0.00454	up-regulated
Q91VH2	Molecular function	GO:0035091	5	phosphatidylinositol binding	Snx9	Sorting nexin-9	1.022	-0.382	1.378	1.79	1.567	1.551	0.123	0.474	-0.403	-0.08	-0.054	-0.049	1.153	0.00454	0.00454	up-regulated
Q91VH2	Molecular function	GO:0005488	2	binding	Snx9	Sorting nexin-9	1.022	-0.382	1.378	1.79	1.567	1.551	0.123	0.474	-0.403	-0.08	-0.054	-0.049	1.153	0.00454	0.00454	up-regulated
Q91VH2	Molecular function	GO:0019899	4	enzyme binding	Snx9	Sorting nexin-9	1.022	-0.382	1.378	1.79	1.567	1.551	0.123	0.474	-0.403	-0.08	-0.054	-0.049	1.153	0.00454	0.00454	up-regulated
Q91WB4	Molecular function	GO:0003674	1	molecular_function	Plekhf2	Pleckstrin homology domain-containing family F member 2	0.53	0.614	0.755	1.389	0.504	1.166	0.152	0.132	-0.667	0.099	0.215	-0.748	0.963	0.00298	0.00298	up-regulated
Q91WB4	Molecular function	GO:0005488	2	binding	Plekhf2	Pleckstrin homology domain-containing family F member 2	0.53	0.614	0.755	1.389	0.504	1.166	0.152	0.132	-0.667	0.099	0.215	-0.748	0.963	0.00298	0.00298	up-regulated
Q91WB4	Molecular function	GO:0043169	4	cation binding	Plekhf2	Pleckstrin homology domain-containing family F member 2	0.53	0.614	0.755	1.389	0.504	1.166	0.152	0.132	-0.667	0.099	0.215	-0.748	0.963	0.00298	0.00298	up-regulated
Q91WB4	Molecular function	GO:0008289	3	lipid binding	Plekhf2	Pleckstrin homology domain-containing family F member 2	0.53	0.614	0.755	1.389	0.504	1.166	0.152	0.132	-0.667	0.099	0.215	-0.748	0.963	0.00298	0.00298	up-regulated
Q91WB4	Molecular function	GO:0005543	4	phospholipid binding	Plekhf2	Pleckstrin homology domain-containing family F member 2	0.53	0.614	0.755	1.389	0.504	1.166	0.152	0.132	-0.667	0.099	0.215	-0.748	0.963	0.00298	0.00298	up-regulated
Q91WB4	Molecular function	GO:0043167	3	ion binding	Plekhf2	Pleckstrin homology domain-containing family F member 2	0.53	0.614	0.755	1.389	0.504	1.166	0.152	0.132	-0.667	0.099	0.215	-0.748	0.963	0.00298	0.00298	up-regulated
Q91X17	Molecular function	GO:0043169	4	cation binding	Umod	Uromodulin		-1.247		-0.742	-1.602	-1.23	0.096		0.949		0.294		-1.652	0.00157	0.00157	down-regulated
Q91X17	Molecular function	GO:0019865	4	immunoglobulin binding	Umod	Uromodulin		-1.247		-0.742	-1.602	-1.23	0.096		0.949		0.294		-1.652	0.00157	0.00157	down-regulated
Q91X17	Molecular function	GO:0003674	1	molecular_function	Umod	Uromodulin		-1.247		-0.742	-1.602	-1.23	0.096		0.949		0.294		-1.652	0.00157	0.00157	down-regulated
Q91X17	Molecular function	GO:0046872	5	metal ion binding	Umod	Uromodulin		-1.247		-0.742	-1.602	-1.23	0.096		0.949		0.294		-1.652	0.00157	0.00157	down-regulated
Q91X17	Molecular function	GO:0043167	3	ion binding	Umod	Uromodulin		-1.247		-0.742	-1.602	-1.23	0.096		0.949		0.294		-1.652	0.00157	0.00157	down-regulated
Q91X17	Molecular function	GO:0044877	3	protein-containing complex binding	Umod	Uromodulin		-1.247		-0.742	-1.602	-1.23	0.096		0.949		0.294		-1.652	0.00157	0.00157	down-regulated
Q91X17	Molecular function	GO:0005488	2	binding	Umod	Uromodulin		-1.247		-0.742	-1.602	-1.23	0.096		0.949		0.294		-1.652	0.00157	0.00157	down-regulated
Q922H9	Molecular function	GO:0043169	4	cation binding	Znf330	Zinc finger protein 330	0.597	0.255	0.876	1.642	0.761	1.549	0.731	0.186	-2.397	-1.565	-0.693		1.694	0.0054	0.0054	up-regulated
Q922H9	Molecular function	GO:0005488	2	binding	Znf330	Zinc finger protein 330	0.597	0.255	0.876	1.642	0.761	1.549	0.731	0.186	-2.397	-1.565	-0.693		1.694	0.0054	0.0054	up-regulated
Q922H9	Molecular function	GO:0003674	1	molecular_function	Znf330	Zinc finger protein 330	0.597	0.255	0.876	1.642	0.761	1.549	0.731	0.186	-2.397	-1.565	-0.693		1.694	0.0054	0.0054	up-regulated
Q922H9	Molecular function	GO:0046914	6	transition metal ion binding	Znf330	Zinc finger protein 330	0.597	0.255	0.876	1.642	0.761	1.549	0.731	0.186	-2.397	-1.565	-0.693		1.694	0.0054	0.0054	up-regulated
Q922H9	Molecular function	GO:0046872	5	metal ion binding	Znf330	Zinc finger protein 330	0.597	0.255	0.876	1.642	0.761	1.549	0.731	0.186	-2.397	-1.565	-0.693		1.694	0.0054	0.0054	up-regulated
Q922H9	Molecular function	GO:0043167	3	ion binding	Znf330	Zinc finger protein 330	0.597	0.255	0.876	1.642	0.761	1.549	0.731	0.186	-2.397	-1.565	-0.693		1.694	0.0054	0.0054	up-regulated
Q99JI6	Molecular function	GO:0016787	3	hydrolase activity	Rap1b	Ras-related protein Rap-1b	0.786	-0.049	1.121	1.326	0.507	0.927	0.083	-0.14	-0.331	-0.534	-0.508	-0.745	1.132	0.000831	0.000831	up-regulated
Q99JI6	Molecular function	GO:0098772	2	molecular function regulator	Rap1b	Ras-related protein Rap-1b	0.786	-0.049	1.121	1.326	0.507	0.927	0.083	-0.14	-0.331	-0.534	-0.508	-0.745	1.132	0.000831	0.000831	up-regulated
Q99JI6	Molecular function	GO:0019001	6	guanyl nucleotide binding	Rap1b	Ras-related protein Rap-1b	0.786	-0.049	1.121	1.326	0.507	0.927	0.083	-0.14	-0.331	-0.534	-0.508	-0.745	1.132	0.000831	0.000831	up-regulated
Q99JI6	Molecular function	GO:0016817	4	hydrolase activity, acting on acid anhydrides	Rap1b	Ras-related protein Rap-1b	0.786	-0.049	1.121	1.326	0.507	0.927	0.083	-0.14	-0.331	-0.534	-0.508	-0.745	1.132	0.000831	0.000831	up-regulated
Q99JI6	Molecular function	GO:0032555	5	purine ribonucleotide binding	Rap1b	Ras-related protein Rap-1b	0.786	-0.049	1.121	1.326	0.507	0.927	0.083	-0.14	-0.331	-0.534	-0.508	-0.745	1.132	0.000831	0.000831	up-regulated
Q99JI6	Molecular function	GO:0097159	3	organic cyclic compound binding	Rap1b	Ras-related protein Rap-1b	0.786	-0.049	1.121	1.326	0.507	0.927	0.083	-0.14	-0.331	-0.534	-0.508	-0.745	1.132	0.000831	0.000831	up-regulated
Q99JI6	Molecular function	GO:0036094	3	small molecule binding	Rap1b	Ras-related protein Rap-1b	0.786	-0.049	1.121	1.326	0.507	0.927	0.083	-0.14	-0.331	-0.534	-0.508	-0.745	1.132	0.000831	0.000831	up-regulated
Q99JI6	Molecular function	GO:0016818	5	hydrolase activity, acting on acid anhydrides, in phosphorus-containing anhydrides	Rap1b	Ras-related protein Rap-1b	0.786	-0.049	1.121	1.326	0.507	0.927	0.083	-0.14	-0.331	-0.534	-0.508	-0.745	1.132	0.000831	0.000831	up-regulated
Q99JI6	Molecular function	GO:0003674	1	molecular_function	Rap1b	Ras-related protein Rap-1b	0.786	-0.049	1.121	1.326	0.507	0.927	0.083	-0.14	-0.331	-0.534	-0.508	-0.745	1.132	0.000831	0.000831	up-regulated
Q99JI6	Molecular function	GO:0035639	5	purine ribonucleoside triphosphate binding	Rap1b	Ras-related protein Rap-1b	0.786	-0.049	1.121	1.326	0.507	0.927	0.083	-0.14	-0.331	-0.534	-0.508	-0.745	1.132	0.000831	0.000831	up-regulated
Q99JI6	Molecular function	GO:0043167	3	ion binding	Rap1b	Ras-related protein Rap-1b	0.786	-0.049	1.121	1.326	0.507	0.927	0.083	-0.14	-0.331	-0.534	-0.508	-0.745	1.132	0.000831	0.000831	up-regulated
Q99JI6	Molecular function	GO:0017111	7	nucleoside-triphosphatase activity	Rap1b	Ras-related protein Rap-1b	0.786	-0.049	1.121	1.326	0.507	0.927	0.083	-0.14	-0.331	-0.534	-0.508	-0.745	1.132	0.000831	0.000831	up-regulated
Q99JI6	Molecular function	GO:0000166	4	nucleotide binding	Rap1b	Ras-related protein Rap-1b	0.786	-0.049	1.121	1.326	0.507	0.927	0.083	-0.14	-0.331	-0.534	-0.508	-0.745	1.132	0.000831	0.000831	up-regulated
Q99JI6	Molecular function	GO:1901265	4	nucleoside phosphate binding	Rap1b	Ras-related protein Rap-1b	0.786	-0.049	1.121	1.326	0.507	0.927	0.083	-0.14	-0.331	-0.534	-0.508	-0.745	1.132	0.000831	0.000831	up-regulated
Q99JI6	Molecular function	GO:0032553	4	ribonucleotide binding	Rap1b	Ras-related protein Rap-1b	0.786	-0.049	1.121	1.326	0.507	0.927	0.083	-0.14	-0.331	-0.534	-0.508	-0.745	1.132	0.000831	0.000831	up-regulated
Q99JI6	Molecular function	GO:0016462	6	pyrophosphatase activity	Rap1b	Ras-related protein Rap-1b	0.786	-0.049	1.121	1.326	0.507	0.927	0.083	-0.14	-0.331	-0.534	-0.508	-0.745	1.132	0.000831	0.000831	up-regulated
Q99JI6	Molecular function	GO:0097367	3	carbohydrate derivative binding	Rap1b	Ras-related protein Rap-1b	0.786	-0.049	1.121	1.326	0.507	0.927	0.083	-0.14	-0.331	-0.534	-0.508	-0.745	1.132	0.000831	0.000831	up-regulated
Q99JI6	Molecular function	GO:0017076	5	purine nucleotide binding	Rap1b	Ras-related protein Rap-1b	0.786	-0.049	1.121	1.326	0.507	0.927	0.083	-0.14	-0.331	-0.534	-0.508	-0.745	1.132	0.000831	0.000831	up-regulated
Q99JI6	Molecular function	GO:0003824	2	catalytic activity	Rap1b	Ras-related protein Rap-1b	0.786	-0.049	1.121	1.326	0.507	0.927	0.083	-0.14	-0.331	-0.534	-0.508	-0.745	1.132	0.000831	0.000831	up-regulated
Q99JI6	Molecular function	GO:0043168	4	anion binding	Rap1b	Ras-related protein Rap-1b	0.786	-0.049	1.121	1.326	0.507	0.927	0.083	-0.14	-0.331	-0.534	-0.508	-0.745	1.132	0.000831	0.000831	up-regulated
Q99JI6	Molecular function	GO:1901363	3	heterocyclic compound binding	Rap1b	Ras-related protein Rap-1b	0.786	-0.049	1.121	1.326	0.507	0.927	0.083	-0.14	-0.331	-0.534	-0.508	-0.745	1.132	0.000831	0.000831	up-regulated
Q99JI6	Molecular function	GO:0032561	6	guanyl ribonucleotide binding	Rap1b	Ras-related protein Rap-1b	0.786	-0.049	1.121	1.326	0.507	0.927	0.083	-0.14	-0.331	-0.534	-0.508	-0.745	1.132	0.000831	0.000831	up-regulated
Q99JI6	Molecular function	GO:0003924	8	GTPase activity	Rap1b	Ras-related protein Rap-1b	0.786	-0.049	1.121	1.326	0.507	0.927	0.083	-0.14	-0.331	-0.534	-0.508	-0.745	1.132	0.000831	0.000831	up-regulated
Q99JI6	Molecular function	GO:0005488	2	binding	Rap1b	Ras-related protein Rap-1b	0.786	-0.049	1.121	1.326	0.507	0.927	0.083	-0.14	-0.331	-0.534	-0.508	-0.745	1.132	0.000831	0.000831	up-regulated
Q99JW4	Molecular function	GO:0003674	1	molecular_function	Lims1	LIM and senescent cell antigen-like-containing domain protein 1	0.452	-0.348	-0.218	0.523	0.625	0.843	-0.238	0.242	-1.362	-1.309	-0.445	-0.115	0.851	0.0229	0.0229	up-regulated
Q99JW4	Molecular function	GO:0005488	2	binding	Lims1	LIM and senescent cell antigen-like-containing domain protein 1	0.452	-0.348	-0.218	0.523	0.625	0.843	-0.238	0.242	-1.362	-1.309	-0.445	-0.115	0.851	0.0229	0.0229	up-regulated
Q99JW4	Molecular function	GO:0043167	3	ion binding	Lims1	LIM and senescent cell antigen-like-containing domain protein 1	0.452	-0.348	-0.218	0.523	0.625	0.843	-0.238	0.242	-1.362	-1.309	-0.445	-0.115	0.851	0.0229	0.0229	up-regulated
Q99JW4	Molecular function	GO:0043169	4	cation binding	Lims1	LIM and senescent cell antigen-like-containing domain protein 1	0.452	-0.348	-0.218	0.523	0.625	0.843	-0.238	0.242	-1.362	-1.309	-0.445	-0.115	0.851	0.0229	0.0229	up-regulated
Q99K41	Molecular function	GO:0005178	4	integrin binding	Emilin1	EMILIN-1	0.097	-0.58	-0.389	-0.202	-0.792	-0.162	0.427	0.215	1.091	0.324	0.001	-0.159	-0.655	0.0244	0.0244	down-regulated
Q99K41	Molecular function	GO:0044877	3	protein-containing complex binding	Emilin1	EMILIN-1	0.097	-0.58	-0.389	-0.202	-0.792	-0.162	0.427	0.215	1.091	0.324	0.001	-0.159	-0.655	0.0244	0.0244	down-regulated
Q99K41	Molecular function	GO:0098631	5	cell adhesion mediator activity	Emilin1	EMILIN-1	0.097	-0.58	-0.389	-0.202	-0.792	-0.162	0.427	0.215	1.091	0.324	0.001	-0.159	-0.655	0.0244	0.0244	down-regulated
Q99K41	Molecular function	GO:0005488	2	binding	Emilin1	EMILIN-1	0.097	-0.58	-0.389	-0.202	-0.792	-0.162	0.427	0.215	1.091	0.324	0.001	-0.159	-0.655	0.0244	0.0244	down-regulated
Q99K41	Molecular function	GO:0005102	4	signaling receptor binding	Emilin1	EMILIN-1	0.097	-0.58	-0.389	-0.202	-0.792	-0.162	0.427	0.215	1.091	0.324	0.001	-0.159	-0.655	0.0244	0.0244	down-regulated
Q99K41	Molecular function	GO:0005198	2	structural molecule activity	Emilin1	EMILIN-1	0.097	-0.58	-0.389	-0.202	-0.792	-0.162	0.427	0.215	1.091	0.324	0.001	-0.159	-0.655	0.0244	0.0244	down-regulated
Q99K41	Molecular function	GO:0098634	6	cell-matrix adhesion mediator activity	Emilin1	EMILIN-1	0.097	-0.58	-0.389	-0.202	-0.792	-0.162	0.427	0.215	1.091	0.324	0.001	-0.159	-0.655	0.0244	0.0244	down-regulated
Q99K41	Molecular function	GO:0097493	3	structural molecule activity conferring elasticity	Emilin1	EMILIN-1	0.097	-0.58	-0.389	-0.202	-0.792	-0.162	0.427	0.215	1.091	0.324	0.001	-0.159	-0.655	0.0244	0.0244	down-regulated
Q99K41	Molecular function	GO:0050839	4	cell adhesion molecule binding	Emilin1	EMILIN-1	0.097	-0.58	-0.389	-0.202	-0.792	-0.162	0.427	0.215	1.091	0.324	0.001	-0.159	-0.655	0.0244	0.0244	down-regulated
Q99K41	Molecular function	GO:0003674	1	molecular_function	Emilin1	EMILIN-1	0.097	-0.58	-0.389	-0.202	-0.792	-0.162	0.427	0.215	1.091	0.324	0.001	-0.159	-0.655	0.0244	0.0244	down-regulated
Q99K41	Molecular function	GO:0005515	3	protein binding	Emilin1	EMILIN-1	0.097	-0.58	-0.389	-0.202	-0.792	-0.162	0.427	0.215	1.091	0.324	0.001	-0.159	-0.655	0.0244	0.0244	down-regulated
Q99K41	Molecular function	GO:0005201	3	extracellular matrix structural constituent	Emilin1	EMILIN-1	0.097	-0.58	-0.389	-0.202	-0.792	-0.162	0.427	0.215	1.091	0.324	0.001	-0.159	-0.655	0.0244	0.0244	down-regulated
Q99L45	Molecular function	GO:0043169	4	cation binding	Eif2s2	Eukaryotic translation initiation factor 2 subunit 2	0.076	0.171	0.535	0.415	0.76	0.502	0.333	-0.732	-1.019	-0.121	0.112	-0.528	0.736	0.0161	0.0161	up-regulated
Q99L45	Molecular function	GO:0008135	4	translation factor activity, RNA binding	Eif2s2	Eukaryotic translation initiation factor 2 subunit 2	0.076	0.171	0.535	0.415	0.76	0.502	0.333	-0.732	-1.019	-0.121	0.112	-0.528	0.736	0.0161	0.0161	up-regulated
Q99L45	Molecular function	GO:0090079	3	translation regulator activity, nucleic acid binding	Eif2s2	Eukaryotic translation initiation factor 2 subunit 2	0.076	0.171	0.535	0.415	0.76	0.502	0.333	-0.732	-1.019	-0.121	0.112	-0.528	0.736	0.0161	0.0161	up-regulated
Q99L45	Molecular function	GO:0043167	3	ion binding	Eif2s2	Eukaryotic translation initiation factor 2 subunit 2	0.076	0.171	0.535	0.415	0.76	0.502	0.333	-0.732	-1.019	-0.121	0.112	-0.528	0.736	0.0161	0.0161	up-regulated
Q99L45	Molecular function	GO:0003723	5	RNA binding	Eif2s2	Eukaryotic translation initiation factor 2 subunit 2	0.076	0.171	0.535	0.415	0.76	0.502	0.333	-0.732	-1.019	-0.121	0.112	-0.528	0.736	0.0161	0.0161	up-regulated
Q99L45	Molecular function	GO:0005488	2	binding	Eif2s2	Eukaryotic translation initiation factor 2 subunit 2	0.076	0.171	0.535	0.415	0.76	0.502	0.333	-0.732	-1.019	-0.121	0.112	-0.528	0.736	0.0161	0.0161	up-regulated
Q99L45	Molecular function	GO:0003674	1	molecular_function	Eif2s2	Eukaryotic translation initiation factor 2 subunit 2	0.076	0.171	0.535	0.415	0.76	0.502	0.333	-0.732	-1.019	-0.121	0.112	-0.528	0.736	0.0161	0.0161	up-regulated
Q99L45	Molecular function	GO:0005515	3	protein binding	Eif2s2	Eukaryotic translation initiation factor 2 subunit 2	0.076	0.171	0.535	0.415	0.76	0.502	0.333	-0.732	-1.019	-0.121	0.112	-0.528	0.736	0.0161	0.0161	up-regulated
Q99L45	Molecular function	GO:0097159	3	organic cyclic compound binding	Eif2s2	Eukaryotic translation initiation factor 2 subunit 2	0.076	0.171	0.535	0.415	0.76	0.502	0.333	-0.732	-1.019	-0.121	0.112	-0.528	0.736	0.0161	0.0161	up-regulated
Q99L45	Molecular function	GO:0003676	4	nucleic acid binding	Eif2s2	Eukaryotic translation initiation factor 2 subunit 2	0.076	0.171	0.535	0.415	0.76	0.502	0.333	-0.732	-1.019	-0.121	0.112	-0.528	0.736	0.0161	0.0161	up-regulated
Q99L45	Molecular function	GO:1901363	3	heterocyclic compound binding	Eif2s2	Eukaryotic translation initiation factor 2 subunit 2	0.076	0.171	0.535	0.415	0.76	0.502	0.333	-0.732	-1.019	-0.121	0.112	-0.528	0.736	0.0161	0.0161	up-regulated
Q99L45	Molecular function	GO:0045182	2	translation regulator activity	Eif2s2	Eukaryotic translation initiation factor 2 subunit 2	0.076	0.171	0.535	0.415	0.76	0.502	0.333	-0.732	-1.019	-0.121	0.112	-0.528	0.736	0.0161	0.0161	up-regulated
Q9CQ19	Molecular function	GO:0017022	5	myosin binding	Myl9	Myosin regulatory light polypeptide 9	-0.095	1.246	-0.547	0.937	1.008	0.829	-0.673	-1.066	-0.799	-0.862	-0.538	-0.499	1.303	0.000949	0.000949	up-regulated
Q9CQ19	Molecular function	GO:0043167	3	ion binding	Myl9	Myosin regulatory light polypeptide 9	-0.095	1.246	-0.547	0.937	1.008	0.829	-0.673	-1.066	-0.799	-0.862	-0.538	-0.499	1.303	0.000949	0.000949	up-regulated
Q9CQ19	Molecular function	GO:0046872	5	metal ion binding	Myl9	Myosin regulatory light polypeptide 9	-0.095	1.246	-0.547	0.937	1.008	0.829	-0.673	-1.066	-0.799	-0.862	-0.538	-0.499	1.303	0.000949	0.000949	up-regulated
Q9CQ19	Molecular function	GO:0043169	4	cation binding	Myl9	Myosin regulatory light polypeptide 9	-0.095	1.246	-0.547	0.937	1.008	0.829	-0.673	-1.066	-0.799	-0.862	-0.538	-0.499	1.303	0.000949	0.000949	up-regulated
Q9CQ19	Molecular function	GO:0005515	3	protein binding	Myl9	Myosin regulatory light polypeptide 9	-0.095	1.246	-0.547	0.937	1.008	0.829	-0.673	-1.066	-0.799	-0.862	-0.538	-0.499	1.303	0.000949	0.000949	up-regulated
Q9CQ19	Molecular function	GO:0008092	4	cytoskeletal protein binding	Myl9	Myosin regulatory light polypeptide 9	-0.095	1.246	-0.547	0.937	1.008	0.829	-0.673	-1.066	-0.799	-0.862	-0.538	-0.499	1.303	0.000949	0.000949	up-regulated
Q9CQ19	Molecular function	GO:0003674	1	molecular_function	Myl9	Myosin regulatory light polypeptide 9	-0.095	1.246	-0.547	0.937	1.008	0.829	-0.673	-1.066	-0.799	-0.862	-0.538	-0.499	1.303	0.000949	0.000949	up-regulated
Q9CQ19	Molecular function	GO:0005488	2	binding	Myl9	Myosin regulatory light polypeptide 9	-0.095	1.246	-0.547	0.937	1.008	0.829	-0.673	-1.066	-0.799	-0.862	-0.538	-0.499	1.303	0.000949	0.000949	up-regulated
Q9CQQ8	Molecular function	GO:0005488	2	binding	Lsm7	U6 snRNA-associated Sm-like protein LSm7	0.064	0.506	0.319	-0.686	-0.122	0.218	-1.536	-1.684	-0.629	-0.241	-0.855		1.039	0.00684	0.00684	up-regulated
Q9CQQ8	Molecular function	GO:0003674	1	molecular_function	Lsm7	U6 snRNA-associated Sm-like protein LSm7	0.064	0.506	0.319	-0.686	-0.122	0.218	-1.536	-1.684	-0.629	-0.241	-0.855		1.039	0.00684	0.00684	up-regulated
Q9CQQ8	Molecular function	GO:0005515	3	protein binding	Lsm7	U6 snRNA-associated Sm-like protein LSm7	0.064	0.506	0.319	-0.686	-0.122	0.218	-1.536	-1.684	-0.629	-0.241	-0.855		1.039	0.00684	0.00684	up-regulated
Q9CQQ8	Molecular function	GO:0097159	3	organic cyclic compound binding	Lsm7	U6 snRNA-associated Sm-like protein LSm7	0.064	0.506	0.319	-0.686	-0.122	0.218	-1.536	-1.684	-0.629	-0.241	-0.855		1.039	0.00684	0.00684	up-regulated
Q9CQQ8	Molecular function	GO:0003676	4	nucleic acid binding	Lsm7	U6 snRNA-associated Sm-like protein LSm7	0.064	0.506	0.319	-0.686	-0.122	0.218	-1.536	-1.684	-0.629	-0.241	-0.855		1.039	0.00684	0.00684	up-regulated
Q9CQQ8	Molecular function	GO:1901363	3	heterocyclic compound binding	Lsm7	U6 snRNA-associated Sm-like protein LSm7	0.064	0.506	0.319	-0.686	-0.122	0.218	-1.536	-1.684	-0.629	-0.241	-0.855		1.039	0.00684	0.00684	up-regulated
Q9CQQ8	Molecular function	GO:0046983	4	protein dimerization activity	Lsm7	U6 snRNA-associated Sm-like protein LSm7	0.064	0.506	0.319	-0.686	-0.122	0.218	-1.536	-1.684	-0.629	-0.241	-0.855		1.039	0.00684	0.00684	up-regulated
Q9CR57	Molecular function	GO:1901363	3	heterocyclic compound binding	Rpl14	Large ribosomal subunit protein eL14	0.725	1.855	0.243	-0.502	0.349	0.303	-0.99	-0.651	-0.61	-0.004	-0.292	0.42	0.85	0.0358	0.0358	up-regulated
Q9CR57	Molecular function	GO:0003676	4	nucleic acid binding	Rpl14	Large ribosomal subunit protein eL14	0.725	1.855	0.243	-0.502	0.349	0.303	-0.99	-0.651	-0.61	-0.004	-0.292	0.42	0.85	0.0358	0.0358	up-regulated
Q9CR57	Molecular function	GO:0097159	3	organic cyclic compound binding	Rpl14	Large ribosomal subunit protein eL14	0.725	1.855	0.243	-0.502	0.349	0.303	-0.99	-0.651	-0.61	-0.004	-0.292	0.42	0.85	0.0358	0.0358	up-regulated
Q9CR57	Molecular function	GO:0003674	1	molecular_function	Rpl14	Large ribosomal subunit protein eL14	0.725	1.855	0.243	-0.502	0.349	0.303	-0.99	-0.651	-0.61	-0.004	-0.292	0.42	0.85	0.0358	0.0358	up-regulated
Q9CR57	Molecular function	GO:0005488	2	binding	Rpl14	Large ribosomal subunit protein eL14	0.725	1.855	0.243	-0.502	0.349	0.303	-0.99	-0.651	-0.61	-0.004	-0.292	0.42	0.85	0.0358	0.0358	up-regulated
Q9CR57	Molecular function	GO:0005198	2	structural molecule activity	Rpl14	Large ribosomal subunit protein eL14	0.725	1.855	0.243	-0.502	0.349	0.303	-0.99	-0.651	-0.61	-0.004	-0.292	0.42	0.85	0.0358	0.0358	up-regulated
Q9CXY6	Molecular function	GO:1901363	3	heterocyclic compound binding	Ilf2	Interleukin enhancer-binding factor 2	0.242	0.247	0.299	0.221	0.56	-0.037	-0.1	-0.793	-0.44	0	0.221	-0.769	0.569	0.0335	0.0335	up-regulated
Q9CXY6	Molecular function	GO:0003676	4	nucleic acid binding	Ilf2	Interleukin enhancer-binding factor 2	0.242	0.247	0.299	0.221	0.56	-0.037	-0.1	-0.793	-0.44	0	0.221	-0.769	0.569	0.0335	0.0335	up-regulated
Q9CXY6	Molecular function	GO:0097159	3	organic cyclic compound binding	Ilf2	Interleukin enhancer-binding factor 2	0.242	0.247	0.299	0.221	0.56	-0.037	-0.1	-0.793	-0.44	0	0.221	-0.769	0.569	0.0335	0.0335	up-regulated
Q9CXY6	Molecular function	GO:0003674	1	molecular_function	Ilf2	Interleukin enhancer-binding factor 2	0.242	0.247	0.299	0.221	0.56	-0.037	-0.1	-0.793	-0.44	0	0.221	-0.769	0.569	0.0335	0.0335	up-regulated
Q9CXY6	Molecular function	GO:0005488	2	binding	Ilf2	Interleukin enhancer-binding factor 2	0.242	0.247	0.299	0.221	0.56	-0.037	-0.1	-0.793	-0.44	0	0.221	-0.769	0.569	0.0335	0.0335	up-regulated
Q9CXY6	Molecular function	GO:0003723	5	RNA binding	Ilf2	Interleukin enhancer-binding factor 2	0.242	0.247	0.299	0.221	0.56	-0.037	-0.1	-0.793	-0.44	0	0.221	-0.769	0.569	0.0335	0.0335	up-regulated
Q9CZ30	Molecular function	GO:0003674	1	molecular_function	Ola1	Obg-like ATPase 1	0.68	0.897	0.657	0.396	1.437	1.104	0.069	0.303	-0.24	-0.372	-0.968	-0.693	1.179	0.000723	0.000723	up-regulated
Q9CZ30	Molecular function	GO:0030554	6	adenyl nucleotide binding	Ola1	Obg-like ATPase 1	0.68	0.897	0.657	0.396	1.437	1.104	0.069	0.303	-0.24	-0.372	-0.968	-0.693	1.179	0.000723	0.000723	up-regulated
Q9CZ30	Molecular function	GO:0019001	6	guanyl nucleotide binding	Ola1	Obg-like ATPase 1	0.68	0.897	0.657	0.396	1.437	1.104	0.069	0.303	-0.24	-0.372	-0.968	-0.693	1.179	0.000723	0.000723	up-regulated
Q9CZ30	Molecular function	GO:0005488	2	binding	Ola1	Obg-like ATPase 1	0.68	0.897	0.657	0.396	1.437	1.104	0.069	0.303	-0.24	-0.372	-0.968	-0.693	1.179	0.000723	0.000723	up-regulated
Q9CZ30	Molecular function	GO:0043168	4	anion binding	Ola1	Obg-like ATPase 1	0.68	0.897	0.657	0.396	1.437	1.104	0.069	0.303	-0.24	-0.372	-0.968	-0.693	1.179	0.000723	0.000723	up-regulated
Q9CZ30	Molecular function	GO:0043169	4	cation binding	Ola1	Obg-like ATPase 1	0.68	0.897	0.657	0.396	1.437	1.104	0.069	0.303	-0.24	-0.372	-0.968	-0.693	1.179	0.000723	0.000723	up-regulated
Q9CZ30	Molecular function	GO:0035639	5	purine ribonucleoside triphosphate binding	Ola1	Obg-like ATPase 1	0.68	0.897	0.657	0.396	1.437	1.104	0.069	0.303	-0.24	-0.372	-0.968	-0.693	1.179	0.000723	0.000723	up-regulated
Q9CZ30	Molecular function	GO:0032553	4	ribonucleotide binding	Ola1	Obg-like ATPase 1	0.68	0.897	0.657	0.396	1.437	1.104	0.069	0.303	-0.24	-0.372	-0.968	-0.693	1.179	0.000723	0.000723	up-regulated
Q9CZ30	Molecular function	GO:0036094	3	small molecule binding	Ola1	Obg-like ATPase 1	0.68	0.897	0.657	0.396	1.437	1.104	0.069	0.303	-0.24	-0.372	-0.968	-0.693	1.179	0.000723	0.000723	up-regulated
Q9CZ30	Molecular function	GO:1901265	4	nucleoside phosphate binding	Ola1	Obg-like ATPase 1	0.68	0.897	0.657	0.396	1.437	1.104	0.069	0.303	-0.24	-0.372	-0.968	-0.693	1.179	0.000723	0.000723	up-regulated
Q9CZ30	Molecular function	GO:0017076	5	purine nucleotide binding	Ola1	Obg-like ATPase 1	0.68	0.897	0.657	0.396	1.437	1.104	0.069	0.303	-0.24	-0.372	-0.968	-0.693	1.179	0.000723	0.000723	up-regulated
Q9CZ30	Molecular function	GO:0097367	3	carbohydrate derivative binding	Ola1	Obg-like ATPase 1	0.68	0.897	0.657	0.396	1.437	1.104	0.069	0.303	-0.24	-0.372	-0.968	-0.693	1.179	0.000723	0.000723	up-regulated
Q9CZ30	Molecular function	GO:0043021	4	ribonucleoprotein complex binding	Ola1	Obg-like ATPase 1	0.68	0.897	0.657	0.396	1.437	1.104	0.069	0.303	-0.24	-0.372	-0.968	-0.693	1.179	0.000723	0.000723	up-regulated
Q9CZ30	Molecular function	GO:0000166	4	nucleotide binding	Ola1	Obg-like ATPase 1	0.68	0.897	0.657	0.396	1.437	1.104	0.069	0.303	-0.24	-0.372	-0.968	-0.693	1.179	0.000723	0.000723	up-regulated
Q9CZ30	Molecular function	GO:0044877	3	protein-containing complex binding	Ola1	Obg-like ATPase 1	0.68	0.897	0.657	0.396	1.437	1.104	0.069	0.303	-0.24	-0.372	-0.968	-0.693	1.179	0.000723	0.000723	up-regulated
Q9CZ30	Molecular function	GO:0032561	6	guanyl ribonucleotide binding	Ola1	Obg-like ATPase 1	0.68	0.897	0.657	0.396	1.437	1.104	0.069	0.303	-0.24	-0.372	-0.968	-0.693	1.179	0.000723	0.000723	up-regulated
Q9CZ30	Molecular function	GO:0097159	3	organic cyclic compound binding	Ola1	Obg-like ATPase 1	0.68	0.897	0.657	0.396	1.437	1.104	0.069	0.303	-0.24	-0.372	-0.968	-0.693	1.179	0.000723	0.000723	up-regulated
Q9CZ30	Molecular function	GO:0032555	5	purine ribonucleotide binding	Ola1	Obg-like ATPase 1	0.68	0.897	0.657	0.396	1.437	1.104	0.069	0.303	-0.24	-0.372	-0.968	-0.693	1.179	0.000723	0.000723	up-regulated
Q9CZ30	Molecular function	GO:1901363	3	heterocyclic compound binding	Ola1	Obg-like ATPase 1	0.68	0.897	0.657	0.396	1.437	1.104	0.069	0.303	-0.24	-0.372	-0.968	-0.693	1.179	0.000723	0.000723	up-regulated
Q9CZ30	Molecular function	GO:0043167	3	ion binding	Ola1	Obg-like ATPase 1	0.68	0.897	0.657	0.396	1.437	1.104	0.069	0.303	-0.24	-0.372	-0.968	-0.693	1.179	0.000723	0.000723	up-regulated
Q9CZ30	Molecular function	GO:0032559	6	adenyl ribonucleotide binding	Ola1	Obg-like ATPase 1	0.68	0.897	0.657	0.396	1.437	1.104	0.069	0.303	-0.24	-0.372	-0.968	-0.693	1.179	0.000723	0.000723	up-regulated
Q9D358	Molecular function	GO:0016787	3	hydrolase activity	Acp1	Low molecular weight phosphotyrosine protein phosphatase	-0.397	0.044	0.175	0.534	0.892	0.83		-0.355	-1.561			-0.479	1.145	0.0148	0.0148	up-regulated
Q9D358	Molecular function	GO:0003674	1	molecular_function	Acp1	Low molecular weight phosphotyrosine protein phosphatase	-0.397	0.044	0.175	0.534	0.892	0.83		-0.355	-1.561			-0.479	1.145	0.0148	0.0148	up-regulated
Q9D358	Molecular function	GO:0140096	3	catalytic activity, acting on a protein	Acp1	Low molecular weight phosphotyrosine protein phosphatase	-0.397	0.044	0.175	0.534	0.892	0.83		-0.355	-1.561			-0.479	1.145	0.0148	0.0148	up-regulated
Q9D358	Molecular function	GO:0016791	6	phosphatase activity	Acp1	Low molecular weight phosphotyrosine protein phosphatase	-0.397	0.044	0.175	0.534	0.892	0.83		-0.355	-1.561			-0.479	1.145	0.0148	0.0148	up-regulated
Q9D358	Molecular function	GO:0003824	2	catalytic activity	Acp1	Low molecular weight phosphotyrosine protein phosphatase	-0.397	0.044	0.175	0.534	0.892	0.83		-0.355	-1.561			-0.479	1.145	0.0148	0.0148	up-regulated
Q9D358	Molecular function	GO:0019904	4	protein domain specific binding	Acp1	Low molecular weight phosphotyrosine protein phosphatase	-0.397	0.044	0.175	0.534	0.892	0.83		-0.355	-1.561			-0.479	1.145	0.0148	0.0148	up-regulated
Q9D358	Molecular function	GO:0005488	2	binding	Acp1	Low molecular weight phosphotyrosine protein phosphatase	-0.397	0.044	0.175	0.534	0.892	0.83		-0.355	-1.561			-0.479	1.145	0.0148	0.0148	up-regulated
Q9D358	Molecular function	GO:0005515	3	protein binding	Acp1	Low molecular weight phosphotyrosine protein phosphatase	-0.397	0.044	0.175	0.534	0.892	0.83		-0.355	-1.561			-0.479	1.145	0.0148	0.0148	up-regulated
Q9D358	Molecular function	GO:0042578	5	phosphoric ester hydrolase activity	Acp1	Low molecular weight phosphotyrosine protein phosphatase	-0.397	0.044	0.175	0.534	0.892	0.83		-0.355	-1.561			-0.479	1.145	0.0148	0.0148	up-regulated
Q9D358	Molecular function	GO:0016788	4	hydrolase activity, acting on ester bonds	Acp1	Low molecular weight phosphotyrosine protein phosphatase	-0.397	0.044	0.175	0.534	0.892	0.83		-0.355	-1.561			-0.479	1.145	0.0148	0.0148	up-regulated
Q9D358	Molecular function	GO:0004721	4	phosphoprotein phosphatase activity	Acp1	Low molecular weight phosphotyrosine protein phosphatase	-0.397	0.044	0.175	0.534	0.892	0.83		-0.355	-1.561			-0.479	1.145	0.0148	0.0148	up-regulated
Q9D358	Molecular function	GO:0004725	5	protein tyrosine phosphatase activity	Acp1	Low molecular weight phosphotyrosine protein phosphatase	-0.397	0.044	0.175	0.534	0.892	0.83		-0.355	-1.561			-0.479	1.145	0.0148	0.0148	up-regulated
Q9D832	Molecular function	GO:0005488	2	binding	Dnajb4	DnaJ homolog subfamily B member 4	0.972	-0.087	0.578	1.529	1.246	1.21	0.479	0.279	0.142	0.059	0.453	-0.274	0.718	0.0252	0.0252	up-regulated
Q9D832	Molecular function	GO:0003674	1	molecular_function	Dnajb4	DnaJ homolog subfamily B member 4	0.972	-0.087	0.578	1.529	1.246	1.21	0.479	0.279	0.142	0.059	0.453	-0.274	0.718	0.0252	0.0252	up-regulated
Q9D832	Molecular function	GO:0060589	4	nucleoside-triphosphatase regulator activity	Dnajb4	DnaJ homolog subfamily B member 4	0.972	-0.087	0.578	1.529	1.246	1.21	0.479	0.279	0.142	0.059	0.453	-0.274	0.718	0.0252	0.0252	up-regulated
Q9D832	Molecular function	GO:0005515	3	protein binding	Dnajb4	DnaJ homolog subfamily B member 4	0.972	-0.087	0.578	1.529	1.246	1.21	0.479	0.279	0.142	0.059	0.453	-0.274	0.718	0.0252	0.0252	up-regulated
Q9D832	Molecular function	GO:0008047	2	enzyme activator activity	Dnajb4	DnaJ homolog subfamily B member 4	0.972	-0.087	0.578	1.529	1.246	1.21	0.479	0.279	0.142	0.059	0.453	-0.274	0.718	0.0252	0.0252	up-regulated
Q9D832	Molecular function	GO:0060590	5	ATPase regulator activity	Dnajb4	DnaJ homolog subfamily B member 4	0.972	-0.087	0.578	1.529	1.246	1.21	0.479	0.279	0.142	0.059	0.453	-0.274	0.718	0.0252	0.0252	up-regulated
Q9D832	Molecular function	GO:0098772	2	molecular function regulator	Dnajb4	DnaJ homolog subfamily B member 4	0.972	-0.087	0.578	1.529	1.246	1.21	0.479	0.279	0.142	0.059	0.453	-0.274	0.718	0.0252	0.0252	up-regulated
Q9D832	Molecular function	GO:0030234	3	enzyme regulator activity	Dnajb4	DnaJ homolog subfamily B member 4	0.972	-0.087	0.578	1.529	1.246	1.21	0.479	0.279	0.142	0.059	0.453	-0.274	0.718	0.0252	0.0252	up-regulated
Q9D8N0	Molecular function	GO:1901363	3	heterocyclic compound binding	Eef1g	Elongation factor 1-gamma	0.837	-0.021	0.769	1.262	1.514	1.025	0.32	0.069	-0.677	-0.706	0.048	-0.897	1.205	0.00165	0.00165	up-regulated
Q9D8N0	Molecular function	GO:0045182	2	translation regulator activity	Eef1g	Elongation factor 1-gamma	0.837	-0.021	0.769	1.262	1.514	1.025	0.32	0.069	-0.677	-0.706	0.048	-0.897	1.205	0.00165	0.00165	up-regulated
Q9D8N0	Molecular function	GO:0003676	4	nucleic acid binding	Eef1g	Elongation factor 1-gamma	0.837	-0.021	0.769	1.262	1.514	1.025	0.32	0.069	-0.677	-0.706	0.048	-0.897	1.205	0.00165	0.00165	up-regulated
Q9D8N0	Molecular function	GO:0090079	3	translation regulator activity, nucleic acid binding	Eef1g	Elongation factor 1-gamma	0.837	-0.021	0.769	1.262	1.514	1.025	0.32	0.069	-0.677	-0.706	0.048	-0.897	1.205	0.00165	0.00165	up-regulated
Q9D8N0	Molecular function	GO:0097159	3	organic cyclic compound binding	Eef1g	Elongation factor 1-gamma	0.837	-0.021	0.769	1.262	1.514	1.025	0.32	0.069	-0.677	-0.706	0.048	-0.897	1.205	0.00165	0.00165	up-regulated
Q9D8N0	Molecular function	GO:0008135	4	translation factor activity, RNA binding	Eef1g	Elongation factor 1-gamma	0.837	-0.021	0.769	1.262	1.514	1.025	0.32	0.069	-0.677	-0.706	0.048	-0.897	1.205	0.00165	0.00165	up-regulated
Q9D8N0	Molecular function	GO:0003674	1	molecular_function	Eef1g	Elongation factor 1-gamma	0.837	-0.021	0.769	1.262	1.514	1.025	0.32	0.069	-0.677	-0.706	0.048	-0.897	1.205	0.00165	0.00165	up-regulated
Q9D8N0	Molecular function	GO:0003723	5	RNA binding	Eef1g	Elongation factor 1-gamma	0.837	-0.021	0.769	1.262	1.514	1.025	0.32	0.069	-0.677	-0.706	0.048	-0.897	1.205	0.00165	0.00165	up-regulated
Q9D8N0	Molecular function	GO:0005488	2	binding	Eef1g	Elongation factor 1-gamma	0.837	-0.021	0.769	1.262	1.514	1.025	0.32	0.069	-0.677	-0.706	0.048	-0.897	1.205	0.00165	0.00165	up-regulated
Q9DB34	Molecular function	GO:0043169	4	cation binding	Chmp2a	Charged multivesicular body protein 2a	0.462	0.999	0.277	1.356	0.765	1.256	0.452	0.712	-0.871	0.054	-0.046	0.692	0.687	0.0446	0.0446	up-regulated
Q9DB34	Molecular function	GO:0005543	4	phospholipid binding	Chmp2a	Charged multivesicular body protein 2a	0.462	0.999	0.277	1.356	0.765	1.256	0.452	0.712	-0.871	0.054	-0.046	0.692	0.687	0.0446	0.0446	up-regulated
Q9DB34	Molecular function	GO:0003674	1	molecular_function	Chmp2a	Charged multivesicular body protein 2a	0.462	0.999	0.277	1.356	0.765	1.256	0.452	0.712	-0.871	0.054	-0.046	0.692	0.687	0.0446	0.0446	up-regulated
Q9DB34	Molecular function	GO:0005515	3	protein binding	Chmp2a	Charged multivesicular body protein 2a	0.462	0.999	0.277	1.356	0.765	1.256	0.452	0.712	-0.871	0.054	-0.046	0.692	0.687	0.0446	0.0446	up-regulated
Q9DB34	Molecular function	GO:0008289	3	lipid binding	Chmp2a	Charged multivesicular body protein 2a	0.462	0.999	0.277	1.356	0.765	1.256	0.452	0.712	-0.871	0.054	-0.046	0.692	0.687	0.0446	0.0446	up-regulated
Q9DB34	Molecular function	GO:0043167	3	ion binding	Chmp2a	Charged multivesicular body protein 2a	0.462	0.999	0.277	1.356	0.765	1.256	0.452	0.712	-0.871	0.054	-0.046	0.692	0.687	0.0446	0.0446	up-regulated
Q9DB34	Molecular function	GO:0050997	3	quaternary ammonium group binding	Chmp2a	Charged multivesicular body protein 2a	0.462	0.999	0.277	1.356	0.765	1.256	0.452	0.712	-0.871	0.054	-0.046	0.692	0.687	0.0446	0.0446	up-regulated
Q9DB34	Molecular function	GO:0005488	2	binding	Chmp2a	Charged multivesicular body protein 2a	0.462	0.999	0.277	1.356	0.765	1.256	0.452	0.712	-0.871	0.054	-0.046	0.692	0.687	0.0446	0.0446	up-regulated
Q9DCN2	Molecular function	GO:0032559	6	adenyl ribonucleotide binding	Cyb5r3	NADH-cytochrome b5 reductase 3	0.891		-0.457			0.647	-0.171	-0.361		-1.102		-0.909	0.996	0.0488	0.0488	up-regulated
Q9DCN2	Molecular function	GO:1901363	3	heterocyclic compound binding	Cyb5r3	NADH-cytochrome b5 reductase 3	0.891		-0.457			0.647	-0.171	-0.361		-1.102		-0.909	0.996	0.0488	0.0488	up-regulated
Q9DCN2	Molecular function	GO:0032555	5	purine ribonucleotide binding	Cyb5r3	NADH-cytochrome b5 reductase 3	0.891		-0.457			0.647	-0.171	-0.361		-1.102		-0.909	0.996	0.0488	0.0488	up-regulated
Q9DCN2	Molecular function	GO:0097159	3	organic cyclic compound binding	Cyb5r3	NADH-cytochrome b5 reductase 3	0.891		-0.457			0.647	-0.171	-0.361		-1.102		-0.909	0.996	0.0488	0.0488	up-regulated
Q9DCN2	Molecular function	GO:0036094	3	small molecule binding	Cyb5r3	NADH-cytochrome b5 reductase 3	0.891		-0.457			0.647	-0.171	-0.361		-1.102		-0.909	0.996	0.0488	0.0488	up-regulated
Q9DCN2	Molecular function	GO:0030554	6	adenyl nucleotide binding	Cyb5r3	NADH-cytochrome b5 reductase 3	0.891		-0.457			0.647	-0.171	-0.361		-1.102		-0.909	0.996	0.0488	0.0488	up-regulated
Q9DCN2	Molecular function	GO:0003674	1	molecular_function	Cyb5r3	NADH-cytochrome b5 reductase 3	0.891		-0.457			0.647	-0.171	-0.361		-1.102		-0.909	0.996	0.0488	0.0488	up-regulated
Q9DCN2	Molecular function	GO:0005488	2	binding	Cyb5r3	NADH-cytochrome b5 reductase 3	0.891		-0.457			0.647	-0.171	-0.361		-1.102		-0.909	0.996	0.0488	0.0488	up-regulated
Q9DCN2	Molecular function	GO:0050660	5	flavin adenine dinucleotide binding	Cyb5r3	NADH-cytochrome b5 reductase 3	0.891		-0.457			0.647	-0.171	-0.361		-1.102		-0.909	0.996	0.0488	0.0488	up-regulated
Q9DCN2	Molecular function	GO:0043167	3	ion binding	Cyb5r3	NADH-cytochrome b5 reductase 3	0.891		-0.457			0.647	-0.171	-0.361		-1.102		-0.909	0.996	0.0488	0.0488	up-regulated
Q9DCN2	Molecular function	GO:0000166	4	nucleotide binding	Cyb5r3	NADH-cytochrome b5 reductase 3	0.891		-0.457			0.647	-0.171	-0.361		-1.102		-0.909	0.996	0.0488	0.0488	up-regulated
Q9DCN2	Molecular function	GO:0016651	4	oxidoreductase activity, acting on NAD(P)H	Cyb5r3	NADH-cytochrome b5 reductase 3	0.891		-0.457			0.647	-0.171	-0.361		-1.102		-0.909	0.996	0.0488	0.0488	up-regulated
Q9DCN2	Molecular function	GO:0016491	3	oxidoreductase activity	Cyb5r3	NADH-cytochrome b5 reductase 3	0.891		-0.457			0.647	-0.171	-0.361		-1.102		-0.909	0.996	0.0488	0.0488	up-regulated
Q9DCN2	Molecular function	GO:1901265	4	nucleoside phosphate binding	Cyb5r3	NADH-cytochrome b5 reductase 3	0.891		-0.457			0.647	-0.171	-0.361		-1.102		-0.909	0.996	0.0488	0.0488	up-regulated
Q9DCN2	Molecular function	GO:0032553	4	ribonucleotide binding	Cyb5r3	NADH-cytochrome b5 reductase 3	0.891		-0.457			0.647	-0.171	-0.361		-1.102		-0.909	0.996	0.0488	0.0488	up-regulated
Q9DCN2	Molecular function	GO:0097367	3	carbohydrate derivative binding	Cyb5r3	NADH-cytochrome b5 reductase 3	0.891		-0.457			0.647	-0.171	-0.361		-1.102		-0.909	0.996	0.0488	0.0488	up-regulated
Q9DCN2	Molecular function	GO:0017076	5	purine nucleotide binding	Cyb5r3	NADH-cytochrome b5 reductase 3	0.891		-0.457			0.647	-0.171	-0.361		-1.102		-0.909	0.996	0.0488	0.0488	up-regulated
Q9DCN2	Molecular function	GO:0003824	2	catalytic activity	Cyb5r3	NADH-cytochrome b5 reductase 3	0.891		-0.457			0.647	-0.171	-0.361		-1.102		-0.909	0.996	0.0488	0.0488	up-regulated
Q9DCN2	Molecular function	GO:0016653	5	oxidoreductase activity, acting on NAD(P)H, heme protein as acceptor	Cyb5r3	NADH-cytochrome b5 reductase 3	0.891		-0.457			0.647	-0.171	-0.361		-1.102		-0.909	0.996	0.0488	0.0488	up-regulated
Q9DCN2	Molecular function	GO:0043169	4	cation binding	Cyb5r3	NADH-cytochrome b5 reductase 3	0.891		-0.457			0.647	-0.171	-0.361		-1.102		-0.909	0.996	0.0488	0.0488	up-regulated
Q9DCN2	Molecular function	GO:0043168	4	anion binding	Cyb5r3	NADH-cytochrome b5 reductase 3	0.891		-0.457			0.647	-0.171	-0.361		-1.102		-0.909	0.996	0.0488	0.0488	up-regulated
Q9DCZ1	Molecular function	GO:0003674	1	molecular_function	Gmpr	GMP reductase 1	0.471		-0.048	0.897	0.546	0.925	0.026	0.304	-0.79			-1.113	0.951	0.0253	0.0253	up-regulated
Q9DCZ1	Molecular function	GO:0005488	2	binding	Gmpr	GMP reductase 1	0.471		-0.048	0.897	0.546	0.925	0.026	0.304	-0.79			-1.113	0.951	0.0253	0.0253	up-regulated
Q9DCZ1	Molecular function	GO:0016657	5	oxidoreductase activity, acting on NAD(P)H, nitrogenous group as acceptor	Gmpr	GMP reductase 1	0.471		-0.048	0.897	0.546	0.925	0.026	0.304	-0.79			-1.113	0.951	0.0253	0.0253	up-regulated
Q9DCZ1	Molecular function	GO:0003824	2	catalytic activity	Gmpr	GMP reductase 1	0.471		-0.048	0.897	0.546	0.925	0.026	0.304	-0.79			-1.113	0.951	0.0253	0.0253	up-regulated
Q9DCZ1	Molecular function	GO:0043169	4	cation binding	Gmpr	GMP reductase 1	0.471		-0.048	0.897	0.546	0.925	0.026	0.304	-0.79			-1.113	0.951	0.0253	0.0253	up-regulated
Q9DCZ1	Molecular function	GO:0016651	4	oxidoreductase activity, acting on NAD(P)H	Gmpr	GMP reductase 1	0.471		-0.048	0.897	0.546	0.925	0.026	0.304	-0.79			-1.113	0.951	0.0253	0.0253	up-regulated
Q9DCZ1	Molecular function	GO:0016491	3	oxidoreductase activity	Gmpr	GMP reductase 1	0.471		-0.048	0.897	0.546	0.925	0.026	0.304	-0.79			-1.113	0.951	0.0253	0.0253	up-regulated
Q9DCZ1	Molecular function	GO:0043167	3	ion binding	Gmpr	GMP reductase 1	0.471		-0.048	0.897	0.546	0.925	0.026	0.304	-0.79			-1.113	0.951	0.0253	0.0253	up-regulated
Q9EQ21	Molecular function	GO:0005515	3	protein binding	Hamp	Hepcidin		-0.84	-0.705	0.184	-0.757	-0.366	0.042	-0.316	0.603		0.419	0.751	-0.797	0.0234	0.0234	down-regulated
Q9EQ21	Molecular function	GO:0003674	1	molecular_function	Hamp	Hepcidin		-0.84	-0.705	0.184	-0.757	-0.366	0.042	-0.316	0.603		0.419	0.751	-0.797	0.0234	0.0234	down-regulated
Q9EQ21	Molecular function	GO:0030546	2	signaling receptor activator activity	Hamp	Hepcidin		-0.84	-0.705	0.184	-0.757	-0.366	0.042	-0.316	0.603		0.419	0.751	-0.797	0.0234	0.0234	down-regulated
[truncated: 258 more rows]
