# Supplementary material for: Multi-Omics and Experimental Validation Reveal the Protective Effect of Paeoniflorin Against Coronary Heart Disease in Mice via Inhibiting the C3-Cfd-C3aR Pathway
Source: Int J Mol Sci. 2026 Jul 13;27(14):6236. doi: 10.3390/ijms27146236 (PMC13410309; doi:10.3390/ijms27146236)
Supplement: Supplementary file 1 [file ijms-27-06236-s001.zip › Supplementary Materials/ijms-4276706_Proteomics_Dataset/3-Annotation_of_DEPs/Table 3. CC of Model-vs-Paeoniflorin.xls]

Protein accession	Category	ID	GO levels	Terms	Gene name	Protein description	Model1	Model2	Model3	Model4	Model5	Model6	PA1	PA2	PA3	PA4	PA5	PA6	log2FC	P.Value	adj.P.Val	Regulation
A2AGT5	Cellular component	GO:0098687	3	chromosomal region	Ckap5	Cytoskeleton-associated protein 5	0.883	-0.47	0.771	0.525	1.163	1.235	-0.053	-0.267	-0.213	0.212	-0.395	-0.138	0.827	0.0126	0.0126	up-regulated
A2AGT5	Cellular component	GO:0005575	1	cellular_component	Ckap5	Cytoskeleton-associated protein 5	0.883	-0.47	0.771	0.525	1.163	1.235	-0.053	-0.267	-0.213	0.212	-0.395	-0.138	0.827	0.0126	0.0126	up-regulated
A2AGT5	Cellular component	GO:0099513	6	polymeric cytoskeletal fiber	Ckap5	Cytoskeleton-associated protein 5	0.883	-0.47	0.771	0.525	1.163	1.235	-0.053	-0.267	-0.213	0.212	-0.395	-0.138	0.827	0.0126	0.0126	up-regulated
A2AGT5	Cellular component	GO:0099081	4	supramolecular polymer	Ckap5	Cytoskeleton-associated protein 5	0.883	-0.47	0.771	0.525	1.163	1.235	-0.053	-0.267	-0.213	0.212	-0.395	-0.138	0.827	0.0126	0.0126	up-regulated
A2AGT5	Cellular component	GO:0005856	6	cytoskeleton	Ckap5	Cytoskeleton-associated protein 5	0.883	-0.47	0.771	0.525	1.163	1.235	-0.053	-0.267	-0.213	0.212	-0.395	-0.138	0.827	0.0126	0.0126	up-regulated
A2AGT5	Cellular component	GO:0043005	5	neuron projection	Ckap5	Cytoskeleton-associated protein 5	0.883	-0.47	0.771	0.525	1.163	1.235	-0.053	-0.267	-0.213	0.212	-0.395	-0.138	0.827	0.0126	0.0126	up-regulated
A2AGT5	Cellular component	GO:0043025	4	neuronal cell body	Ckap5	Cytoskeleton-associated protein 5	0.883	-0.47	0.771	0.525	1.163	1.235	-0.053	-0.267	-0.213	0.212	-0.395	-0.138	0.827	0.0126	0.0126	up-regulated
A2AGT5	Cellular component	GO:0110165	2	cellular anatomical entity	Ckap5	Cytoskeleton-associated protein 5	0.883	-0.47	0.771	0.525	1.163	1.235	-0.053	-0.267	-0.213	0.212	-0.395	-0.138	0.827	0.0126	0.0126	up-regulated
A2AGT5	Cellular component	GO:0000793	7	condensed chromosome	Ckap5	Cytoskeleton-associated protein 5	0.883	-0.47	0.771	0.525	1.163	1.235	-0.053	-0.267	-0.213	0.212	-0.395	-0.138	0.827	0.0126	0.0126	up-regulated
A2AGT5	Cellular component	GO:0036477	3	somatodendritic compartment	Ckap5	Cytoskeleton-associated protein 5	0.883	-0.47	0.771	0.525	1.163	1.235	-0.053	-0.267	-0.213	0.212	-0.395	-0.138	0.827	0.0126	0.0126	up-regulated
A2AGT5	Cellular component	GO:0043226	3	organelle	Ckap5	Cytoskeleton-associated protein 5	0.883	-0.47	0.771	0.525	1.163	1.235	-0.053	-0.267	-0.213	0.212	-0.395	-0.138	0.827	0.0126	0.0126	up-regulated
A2AGT5	Cellular component	GO:0000775	4	chromosome, centromeric region	Ckap5	Cytoskeleton-associated protein 5	0.883	-0.47	0.771	0.525	1.163	1.235	-0.053	-0.267	-0.213	0.212	-0.395	-0.138	0.827	0.0126	0.0126	up-regulated
A2AGT5	Cellular component	GO:0099568	4	cytoplasmic region	Ckap5	Cytoskeleton-associated protein 5	0.883	-0.47	0.771	0.525	1.163	1.235	-0.053	-0.267	-0.213	0.212	-0.395	-0.138	0.827	0.0126	0.0126	up-regulated
A2AGT5	Cellular component	GO:0005737	3	cytoplasm	Ckap5	Cytoskeleton-associated protein 5	0.883	-0.47	0.771	0.525	1.163	1.235	-0.053	-0.267	-0.213	0.212	-0.395	-0.138	0.827	0.0126	0.0126	up-regulated
A2AGT5	Cellular component	GO:0099512	5	supramolecular fiber	Ckap5	Cytoskeleton-associated protein 5	0.883	-0.47	0.771	0.525	1.163	1.235	-0.053	-0.267	-0.213	0.212	-0.395	-0.138	0.827	0.0126	0.0126	up-regulated
A2AGT5	Cellular component	GO:0044297	3	cell body	Ckap5	Cytoskeleton-associated protein 5	0.883	-0.47	0.771	0.525	1.163	1.235	-0.053	-0.267	-0.213	0.212	-0.395	-0.138	0.827	0.0126	0.0126	up-regulated
A2AGT5	Cellular component	GO:0043228	4	non-membrane-bounded organelle	Ckap5	Cytoskeleton-associated protein 5	0.883	-0.47	0.771	0.525	1.163	1.235	-0.053	-0.267	-0.213	0.212	-0.395	-0.138	0.827	0.0126	0.0126	up-regulated
A2AGT5	Cellular component	GO:1990752	3	microtubule end	Ckap5	Cytoskeleton-associated protein 5	0.883	-0.47	0.771	0.525	1.163	1.235	-0.053	-0.267	-0.213	0.212	-0.395	-0.138	0.827	0.0126	0.0126	up-regulated
A2AGT5	Cellular component	GO:0043229	4	intracellular organelle	Ckap5	Cytoskeleton-associated protein 5	0.883	-0.47	0.771	0.525	1.163	1.235	-0.053	-0.267	-0.213	0.212	-0.395	-0.138	0.827	0.0126	0.0126	up-regulated
A2AGT5	Cellular component	GO:0000779	5	condensed chromosome, centromeric region	Ckap5	Cytoskeleton-associated protein 5	0.883	-0.47	0.771	0.525	1.163	1.235	-0.053	-0.267	-0.213	0.212	-0.395	-0.138	0.827	0.0126	0.0126	up-regulated
A2AGT5	Cellular component	GO:0005874	7	microtubule	Ckap5	Cytoskeleton-associated protein 5	0.883	-0.47	0.771	0.525	1.163	1.235	-0.053	-0.267	-0.213	0.212	-0.395	-0.138	0.827	0.0126	0.0126	up-regulated
A2AGT5	Cellular component	GO:0005819	6	spindle	Ckap5	Cytoskeleton-associated protein 5	0.883	-0.47	0.771	0.525	1.163	1.235	-0.053	-0.267	-0.213	0.212	-0.395	-0.138	0.827	0.0126	0.0126	up-regulated
A2AGT5	Cellular component	GO:0097447	4	dendritic tree	Ckap5	Cytoskeleton-associated protein 5	0.883	-0.47	0.771	0.525	1.163	1.235	-0.053	-0.267	-0.213	0.212	-0.395	-0.138	0.827	0.0126	0.0126	up-regulated
A2AGT5	Cellular component	GO:0035770	4	ribonucleoprotein granule	Ckap5	Cytoskeleton-associated protein 5	0.883	-0.47	0.771	0.525	1.163	1.235	-0.053	-0.267	-0.213	0.212	-0.395	-0.138	0.827	0.0126	0.0126	up-regulated
A2AGT5	Cellular component	GO:0045202	4	synapse	Ckap5	Cytoskeleton-associated protein 5	0.883	-0.47	0.771	0.525	1.163	1.235	-0.053	-0.267	-0.213	0.212	-0.395	-0.138	0.827	0.0126	0.0126	up-regulated
A2AGT5	Cellular component	GO:0099080	3	supramolecular complex	Ckap5	Cytoskeleton-associated protein 5	0.883	-0.47	0.771	0.525	1.163	1.235	-0.053	-0.267	-0.213	0.212	-0.395	-0.138	0.827	0.0126	0.0126	up-regulated
A2AGT5	Cellular component	GO:0120025	4	plasma membrane bounded cell projection	Ckap5	Cytoskeleton-associated protein 5	0.883	-0.47	0.771	0.525	1.163	1.235	-0.053	-0.267	-0.213	0.212	-0.395	-0.138	0.827	0.0126	0.0126	up-regulated
A2AGT5	Cellular component	GO:0005622	3	intracellular anatomical structure	Ckap5	Cytoskeleton-associated protein 5	0.883	-0.47	0.771	0.525	1.163	1.235	-0.053	-0.267	-0.213	0.212	-0.395	-0.138	0.827	0.0126	0.0126	up-regulated
A2AGT5	Cellular component	GO:0036464	4	cytoplasmic ribonucleoprotein granule	Ckap5	Cytoskeleton-associated protein 5	0.883	-0.47	0.771	0.525	1.163	1.235	-0.053	-0.267	-0.213	0.212	-0.395	-0.138	0.827	0.0126	0.0126	up-regulated
A2AGT5	Cellular component	GO:0030054	3	cell junction	Ckap5	Cytoskeleton-associated protein 5	0.883	-0.47	0.771	0.525	1.163	1.235	-0.053	-0.267	-0.213	0.212	-0.395	-0.138	0.827	0.0126	0.0126	up-regulated
A2AGT5	Cellular component	GO:0005694	6	chromosome	Ckap5	Cytoskeleton-associated protein 5	0.883	-0.47	0.771	0.525	1.163	1.235	-0.053	-0.267	-0.213	0.212	-0.395	-0.138	0.827	0.0126	0.0126	up-regulated
A2AGT5	Cellular component	GO:0043232	5	intracellular non-membrane-bounded organelle	Ckap5	Cytoskeleton-associated protein 5	0.883	-0.47	0.771	0.525	1.163	1.235	-0.053	-0.267	-0.213	0.212	-0.395	-0.138	0.827	0.0126	0.0126	up-regulated
A2AGT5	Cellular component	GO:0015630	7	microtubule cytoskeleton	Ckap5	Cytoskeleton-associated protein 5	0.883	-0.47	0.771	0.525	1.163	1.235	-0.053	-0.267	-0.213	0.212	-0.395	-0.138	0.827	0.0126	0.0126	up-regulated
A2AGT5	Cellular component	GO:0032838	5	plasma membrane bounded cell projection cytoplasm	Ckap5	Cytoskeleton-associated protein 5	0.883	-0.47	0.771	0.525	1.163	1.235	-0.053	-0.267	-0.213	0.212	-0.395	-0.138	0.827	0.0126	0.0126	up-regulated
A2AGT5	Cellular component	GO:0120111	6	neuron projection cytoplasm	Ckap5	Cytoskeleton-associated protein 5	0.883	-0.47	0.771	0.525	1.163	1.235	-0.053	-0.267	-0.213	0.212	-0.395	-0.138	0.827	0.0126	0.0126	up-regulated
A2AGT5	Cellular component	GO:0005815	3	microtubule organizing center	Ckap5	Cytoskeleton-associated protein 5	0.883	-0.47	0.771	0.525	1.163	1.235	-0.053	-0.267	-0.213	0.212	-0.395	-0.138	0.827	0.0126	0.0126	up-regulated
A2AGT5	Cellular component	GO:0042995	3	cell projection	Ckap5	Cytoskeleton-associated protein 5	0.883	-0.47	0.771	0.525	1.163	1.235	-0.053	-0.267	-0.213	0.212	-0.395	-0.138	0.827	0.0126	0.0126	up-regulated
B2RX12	Cellular component	GO:0005886	4	plasma membrane	Abcc3	ATP-binding cassette sub-family C member 3	-3.124	0.608	-2.529	-0.54	-1.415	0.107	0.034	0.733	1.202	-1.617	0.663	0.366	-1.379	0.0474	0.0474	down-regulated
B2RX12	Cellular component	GO:0009925	4	basal plasma membrane	Abcc3	ATP-binding cassette sub-family C member 3	-3.124	0.608	-2.529	-0.54	-1.415	0.107	0.034	0.733	1.202	-1.617	0.663	0.366	-1.379	0.0474	0.0474	down-regulated
B2RX12	Cellular component	GO:0098590	4	plasma membrane region	Abcc3	ATP-binding cassette sub-family C member 3	-3.124	0.608	-2.529	-0.54	-1.415	0.107	0.034	0.733	1.202	-1.617	0.663	0.366	-1.379	0.0474	0.0474	down-regulated
B2RX12	Cellular component	GO:0016020	3	membrane	Abcc3	ATP-binding cassette sub-family C member 3	-3.124	0.608	-2.529	-0.54	-1.415	0.107	0.034	0.733	1.202	-1.617	0.663	0.366	-1.379	0.0474	0.0474	down-regulated
B2RX12	Cellular component	GO:0005575	1	cellular_component	Abcc3	ATP-binding cassette sub-family C member 3	-3.124	0.608	-2.529	-0.54	-1.415	0.107	0.034	0.733	1.202	-1.617	0.663	0.366	-1.379	0.0474	0.0474	down-regulated
B2RX12	Cellular component	GO:0071944	3	cell periphery	Abcc3	ATP-binding cassette sub-family C member 3	-3.124	0.608	-2.529	-0.54	-1.415	0.107	0.034	0.733	1.202	-1.617	0.663	0.366	-1.379	0.0474	0.0474	down-regulated
B2RX12	Cellular component	GO:0110165	2	cellular anatomical entity	Abcc3	ATP-binding cassette sub-family C member 3	-3.124	0.608	-2.529	-0.54	-1.415	0.107	0.034	0.733	1.202	-1.617	0.663	0.366	-1.379	0.0474	0.0474	down-regulated
B2RX12	Cellular component	GO:0045178	3	basal part of cell	Abcc3	ATP-binding cassette sub-family C member 3	-3.124	0.608	-2.529	-0.54	-1.415	0.107	0.034	0.733	1.202	-1.617	0.663	0.366	-1.379	0.0474	0.0474	down-regulated
E9PV24	Cellular component	GO:0005576	3	extracellular region	Fga	Fibrinogen alpha chain	-2.199	0.25	-1.25	-0.961	-1.987	-1.616	-0.725	-0.761	3.755	0.697	-0.94	1.051	-1.807	0.023	0.023	down-regulated
E9PV24	Cellular component	GO:0071944	3	cell periphery	Fga	Fibrinogen alpha chain	-2.199	0.25	-1.25	-0.961	-1.987	-1.616	-0.725	-0.761	3.755	0.697	-0.94	1.051	-1.807	0.023	0.023	down-regulated
E9PV24	Cellular component	GO:0030054	3	cell junction	Fga	Fibrinogen alpha chain	-2.199	0.25	-1.25	-0.961	-1.987	-1.616	-0.725	-0.761	3.755	0.697	-0.94	1.051	-1.807	0.023	0.023	down-regulated
E9PV24	Cellular component	GO:0005622	3	intracellular anatomical structure	Fga	Fibrinogen alpha chain	-2.199	0.25	-1.25	-0.961	-1.987	-1.616	-0.725	-0.761	3.755	0.697	-0.94	1.051	-1.807	0.023	0.023	down-regulated
E9PV24	Cellular component	GO:0005575	1	cellular_component	Fga	Fibrinogen alpha chain	-2.199	0.25	-1.25	-0.961	-1.987	-1.616	-0.725	-0.761	3.755	0.697	-0.94	1.051	-1.807	0.023	0.023	down-regulated
E9PV24	Cellular component	GO:0030312	3	external encapsulating structure	Fga	Fibrinogen alpha chain	-2.199	0.25	-1.25	-0.961	-1.987	-1.616	-0.725	-0.761	3.755	0.697	-0.94	1.051	-1.807	0.023	0.023	down-regulated
E9PV24	Cellular component	GO:0032991	2	protein-containing complex	Fga	Fibrinogen alpha chain	-2.199	0.25	-1.25	-0.961	-1.987	-1.616	-0.725	-0.761	3.755	0.697	-0.94	1.051	-1.807	0.023	0.023	down-regulated
E9PV24	Cellular component	GO:0031012	4	extracellular matrix	Fga	Fibrinogen alpha chain	-2.199	0.25	-1.25	-0.961	-1.987	-1.616	-0.725	-0.761	3.755	0.697	-0.94	1.051	-1.807	0.023	0.023	down-regulated
E9PV24	Cellular component	GO:0110165	2	cellular anatomical entity	Fga	Fibrinogen alpha chain	-2.199	0.25	-1.25	-0.961	-1.987	-1.616	-0.725	-0.761	3.755	0.697	-0.94	1.051	-1.807	0.023	0.023	down-regulated
E9PV24	Cellular component	GO:0005737	3	cytoplasm	Fga	Fibrinogen alpha chain	-2.199	0.25	-1.25	-0.961	-1.987	-1.616	-0.725	-0.761	3.755	0.697	-0.94	1.051	-1.807	0.023	0.023	down-regulated
E9PV24	Cellular component	GO:0005615	3	extracellular space	Fga	Fibrinogen alpha chain	-2.199	0.25	-1.25	-0.961	-1.987	-1.616	-0.725	-0.761	3.755	0.697	-0.94	1.051	-1.807	0.023	0.023	down-regulated
O08529	Cellular component	GO:0012505	3	endomembrane system	Capn2	Calpain-2 catalytic subunit	0.487	0.976	0.294	0.564	0.196	0.103	0.101	-0.552	-0.611	0.104	-0.366	-0.19	0.689	0.0116	0.0116	up-regulated
O08529	Cellular component	GO:0043229	4	intracellular organelle	Capn2	Calpain-2 catalytic subunit	0.487	0.976	0.294	0.564	0.196	0.103	0.101	-0.552	-0.611	0.104	-0.366	-0.19	0.689	0.0116	0.0116	up-regulated
O08529	Cellular component	GO:0097447	4	dendritic tree	Capn2	Calpain-2 catalytic subunit	0.487	0.976	0.294	0.564	0.196	0.103	0.101	-0.552	-0.611	0.104	-0.366	-0.19	0.689	0.0116	0.0116	up-regulated
O08529	Cellular component	GO:0008303	6	caspase complex	Capn2	Calpain-2 catalytic subunit	0.487	0.976	0.294	0.564	0.196	0.103	0.101	-0.552	-0.611	0.104	-0.366	-0.19	0.689	0.0116	0.0116	up-regulated
O08529	Cellular component	GO:0071944	3	cell periphery	Capn2	Calpain-2 catalytic subunit	0.487	0.976	0.294	0.564	0.196	0.103	0.101	-0.552	-0.611	0.104	-0.366	-0.19	0.689	0.0116	0.0116	up-regulated
O08529	Cellular component	GO:1902494	3	catalytic complex	Capn2	Calpain-2 catalytic subunit	0.487	0.976	0.294	0.564	0.196	0.103	0.101	-0.552	-0.611	0.104	-0.366	-0.19	0.689	0.0116	0.0116	up-regulated
O08529	Cellular component	GO:0009986	3	cell surface	Capn2	Calpain-2 catalytic subunit	0.487	0.976	0.294	0.564	0.196	0.103	0.101	-0.552	-0.611	0.104	-0.366	-0.19	0.689	0.0116	0.0116	up-regulated
O08529	Cellular component	GO:0000323	5	lytic vacuole	Capn2	Calpain-2 catalytic subunit	0.487	0.976	0.294	0.564	0.196	0.103	0.101	-0.552	-0.611	0.104	-0.366	-0.19	0.689	0.0116	0.0116	up-regulated
O08529	Cellular component	GO:0120025	4	plasma membrane bounded cell projection	Capn2	Calpain-2 catalytic subunit	0.487	0.976	0.294	0.564	0.196	0.103	0.101	-0.552	-0.611	0.104	-0.366	-0.19	0.689	0.0116	0.0116	up-regulated
O08529	Cellular component	GO:0005622	3	intracellular anatomical structure	Capn2	Calpain-2 catalytic subunit	0.487	0.976	0.294	0.564	0.196	0.103	0.101	-0.552	-0.611	0.104	-0.366	-0.19	0.689	0.0116	0.0116	up-regulated
O08529	Cellular component	GO:0030054	3	cell junction	Capn2	Calpain-2 catalytic subunit	0.487	0.976	0.294	0.564	0.196	0.103	0.101	-0.552	-0.611	0.104	-0.366	-0.19	0.689	0.0116	0.0116	up-regulated
O08529	Cellular component	GO:0005694	6	chromosome	Capn2	Calpain-2 catalytic subunit	0.487	0.976	0.294	0.564	0.196	0.103	0.101	-0.552	-0.611	0.104	-0.366	-0.19	0.689	0.0116	0.0116	up-regulated
O08529	Cellular component	GO:0043232	5	intracellular non-membrane-bounded organelle	Capn2	Calpain-2 catalytic subunit	0.487	0.976	0.294	0.564	0.196	0.103	0.101	-0.552	-0.611	0.104	-0.366	-0.19	0.689	0.0116	0.0116	up-regulated
O08529	Cellular component	GO:0043227	4	membrane-bounded organelle	Capn2	Calpain-2 catalytic subunit	0.487	0.976	0.294	0.564	0.196	0.103	0.101	-0.552	-0.611	0.104	-0.366	-0.19	0.689	0.0116	0.0116	up-regulated
O08529	Cellular component	GO:0042995	3	cell projection	Capn2	Calpain-2 catalytic subunit	0.487	0.976	0.294	0.564	0.196	0.103	0.101	-0.552	-0.611	0.104	-0.366	-0.19	0.689	0.0116	0.0116	up-regulated
O08529	Cellular component	GO:0016020	3	membrane	Capn2	Calpain-2 catalytic subunit	0.487	0.976	0.294	0.564	0.196	0.103	0.101	-0.552	-0.611	0.104	-0.366	-0.19	0.689	0.0116	0.0116	up-regulated
O08529	Cellular component	GO:0098552	3	side of membrane	Capn2	Calpain-2 catalytic subunit	0.487	0.976	0.294	0.564	0.196	0.103	0.101	-0.552	-0.611	0.104	-0.366	-0.19	0.689	0.0116	0.0116	up-regulated
O08529	Cellular component	GO:0005783	4	endoplasmic reticulum	Capn2	Calpain-2 catalytic subunit	0.487	0.976	0.294	0.564	0.196	0.103	0.101	-0.552	-0.611	0.104	-0.366	-0.19	0.689	0.0116	0.0116	up-regulated
O08529	Cellular component	GO:0032991	2	protein-containing complex	Capn2	Calpain-2 catalytic subunit	0.487	0.976	0.294	0.564	0.196	0.103	0.101	-0.552	-0.611	0.104	-0.366	-0.19	0.689	0.0116	0.0116	up-regulated
O08529	Cellular component	GO:0098857	4	membrane microdomain	Capn2	Calpain-2 catalytic subunit	0.487	0.976	0.294	0.564	0.196	0.103	0.101	-0.552	-0.611	0.104	-0.366	-0.19	0.689	0.0116	0.0116	up-regulated
O08529	Cellular component	GO:0070161	4	anchoring junction	Capn2	Calpain-2 catalytic subunit	0.487	0.976	0.294	0.564	0.196	0.103	0.101	-0.552	-0.611	0.104	-0.366	-0.19	0.689	0.0116	0.0116	up-regulated
O08529	Cellular component	GO:1905369	5	endopeptidase complex	Capn2	Calpain-2 catalytic subunit	0.487	0.976	0.294	0.564	0.196	0.103	0.101	-0.552	-0.611	0.104	-0.366	-0.19	0.689	0.0116	0.0116	up-regulated
O08529	Cellular component	GO:0005575	1	cellular_component	Capn2	Calpain-2 catalytic subunit	0.487	0.976	0.294	0.564	0.196	0.103	0.101	-0.552	-0.611	0.104	-0.366	-0.19	0.689	0.0116	0.0116	up-regulated
O08529	Cellular component	GO:0043005	5	neuron projection	Capn2	Calpain-2 catalytic subunit	0.487	0.976	0.294	0.564	0.196	0.103	0.101	-0.552	-0.611	0.104	-0.366	-0.19	0.689	0.0116	0.0116	up-regulated
O08529	Cellular component	GO:0110165	2	cellular anatomical entity	Capn2	Calpain-2 catalytic subunit	0.487	0.976	0.294	0.564	0.196	0.103	0.101	-0.552	-0.611	0.104	-0.366	-0.19	0.689	0.0116	0.0116	up-regulated
O08529	Cellular component	GO:0036477	3	somatodendritic compartment	Capn2	Calpain-2 catalytic subunit	0.487	0.976	0.294	0.564	0.196	0.103	0.101	-0.552	-0.611	0.104	-0.366	-0.19	0.689	0.0116	0.0116	up-regulated
O08529	Cellular component	GO:0043226	3	organelle	Capn2	Calpain-2 catalytic subunit	0.487	0.976	0.294	0.564	0.196	0.103	0.101	-0.552	-0.611	0.104	-0.366	-0.19	0.689	0.0116	0.0116	up-regulated
O08529	Cellular component	GO:1905368	4	peptidase complex	Capn2	Calpain-2 catalytic subunit	0.487	0.976	0.294	0.564	0.196	0.103	0.101	-0.552	-0.611	0.104	-0.366	-0.19	0.689	0.0116	0.0116	up-regulated
O08529	Cellular component	GO:0030055	5	cell-substrate junction	Capn2	Calpain-2 catalytic subunit	0.487	0.976	0.294	0.564	0.196	0.103	0.101	-0.552	-0.611	0.104	-0.366	-0.19	0.689	0.0116	0.0116	up-regulated
O08529	Cellular component	GO:0005737	3	cytoplasm	Capn2	Calpain-2 catalytic subunit	0.487	0.976	0.294	0.564	0.196	0.103	0.101	-0.552	-0.611	0.104	-0.366	-0.19	0.689	0.0116	0.0116	up-regulated
O08529	Cellular component	GO:0005886	4	plasma membrane	Capn2	Calpain-2 catalytic subunit	0.487	0.976	0.294	0.564	0.196	0.103	0.101	-0.552	-0.611	0.104	-0.366	-0.19	0.689	0.0116	0.0116	up-regulated
O08529	Cellular component	GO:0044297	3	cell body	Capn2	Calpain-2 catalytic subunit	0.487	0.976	0.294	0.564	0.196	0.103	0.101	-0.552	-0.611	0.104	-0.366	-0.19	0.689	0.0116	0.0116	up-regulated
O08529	Cellular component	GO:0043231	5	intracellular membrane-bounded organelle	Capn2	Calpain-2 catalytic subunit	0.487	0.976	0.294	0.564	0.196	0.103	0.101	-0.552	-0.611	0.104	-0.366	-0.19	0.689	0.0116	0.0116	up-regulated
O08529	Cellular component	GO:0005773	4	vacuole	Capn2	Calpain-2 catalytic subunit	0.487	0.976	0.294	0.564	0.196	0.103	0.101	-0.552	-0.611	0.104	-0.366	-0.19	0.689	0.0116	0.0116	up-regulated
O08529	Cellular component	GO:0043228	4	non-membrane-bounded organelle	Capn2	Calpain-2 catalytic subunit	0.487	0.976	0.294	0.564	0.196	0.103	0.101	-0.552	-0.611	0.104	-0.366	-0.19	0.689	0.0116	0.0116	up-regulated
O08529	Cellular component	GO:0048471	3	perinuclear region of cytoplasm	Capn2	Calpain-2 catalytic subunit	0.487	0.976	0.294	0.564	0.196	0.103	0.101	-0.552	-0.611	0.104	-0.366	-0.19	0.689	0.0116	0.0116	up-regulated
O08976	Cellular component	GO:0005575	1	cellular_component	Pbsn	Probasin	-0.613	-0.731	-0.751	0.308	-1.157	-2.043	-0.001	0.695	0.107	0.617	0.159	1.422	-1.331	0.00277	0.00277	down-regulated
O08976	Cellular component	GO:0110165	2	cellular anatomical entity	Pbsn	Probasin	-0.613	-0.731	-0.751	0.308	-1.157	-2.043	-0.001	0.695	0.107	0.617	0.159	1.422	-1.331	0.00277	0.00277	down-regulated
O08976	Cellular component	GO:0005576	3	extracellular region	Pbsn	Probasin	-0.613	-0.731	-0.751	0.308	-1.157	-2.043	-0.001	0.695	0.107	0.617	0.159	1.422	-1.331	0.00277	0.00277	down-regulated
O35903	Cellular component	GO:0005575	1	cellular_component	Ccl25	C-C motif chemokine 25	-1.563	-0.772	-0.285	-1.674	-1.387		1.631		-0.061	0.723	0.25	0.132	-1.671	0.00103	0.00103	down-regulated
O35903	Cellular component	GO:0005576	3	extracellular region	Ccl25	C-C motif chemokine 25	-1.563	-0.772	-0.285	-1.674	-1.387		1.631		-0.061	0.723	0.25	0.132	-1.671	0.00103	0.00103	down-regulated
O35903	Cellular component	GO:0110165	2	cellular anatomical entity	Ccl25	C-C motif chemokine 25	-1.563	-0.772	-0.285	-1.674	-1.387		1.631		-0.061	0.723	0.25	0.132	-1.671	0.00103	0.00103	down-regulated
O54908	Cellular component	GO:0110165	2	cellular anatomical entity	Dkk1	Dickkopf-related protein 1	-0.669	0.142	-0.094	-0.418	-0.726	-0.068	0.872	0.003	-0.14	0.213	0.433	0.598	-0.635	0.0255	0.0255	down-regulated
O54908	Cellular component	GO:0005575	1	cellular_component	Dkk1	Dickkopf-related protein 1	-0.669	0.142	-0.094	-0.418	-0.726	-0.068	0.872	0.003	-0.14	0.213	0.433	0.598	-0.635	0.0255	0.0255	down-regulated
O54908	Cellular component	GO:0016020	3	membrane	Dkk1	Dickkopf-related protein 1	-0.669	0.142	-0.094	-0.418	-0.726	-0.068	0.872	0.003	-0.14	0.213	0.433	0.598	-0.635	0.0255	0.0255	down-regulated
O54908	Cellular component	GO:0071944	3	cell periphery	Dkk1	Dickkopf-related protein 1	-0.669	0.142	-0.094	-0.418	-0.726	-0.068	0.872	0.003	-0.14	0.213	0.433	0.598	-0.635	0.0255	0.0255	down-regulated
O54908	Cellular component	GO:0005576	3	extracellular region	Dkk1	Dickkopf-related protein 1	-0.669	0.142	-0.094	-0.418	-0.726	-0.068	0.872	0.003	-0.14	0.213	0.433	0.598	-0.635	0.0255	0.0255	down-regulated
O54988	Cellular component	GO:0005737	3	cytoplasm	Slk	STE20-like serine/threonine-protein kinase	-0.185	-0.295	1.459	0.938	0.474	0.926	0.566	-0.371	-0.539	-0.707	-0.031	-0.683	0.847	0.0266	0.0266	up-regulated
O54988	Cellular component	GO:0005622	3	intracellular anatomical structure	Slk	STE20-like serine/threonine-protein kinase	-0.185	-0.295	1.459	0.938	0.474	0.926	0.566	-0.371	-0.539	-0.707	-0.031	-0.683	0.847	0.0266	0.0266	up-regulated
O54988	Cellular component	GO:0005575	1	cellular_component	Slk	STE20-like serine/threonine-protein kinase	-0.185	-0.295	1.459	0.938	0.474	0.926	0.566	-0.371	-0.539	-0.707	-0.031	-0.683	0.847	0.0266	0.0266	up-regulated
O54988	Cellular component	GO:0110165	2	cellular anatomical entity	Slk	STE20-like serine/threonine-protein kinase	-0.185	-0.295	1.459	0.938	0.474	0.926	0.566	-0.371	-0.539	-0.707	-0.031	-0.683	0.847	0.0266	0.0266	up-regulated
O70172	Cellular component	GO:0005575	1	cellular_component	Pip4k2a	Phosphatidylinositol 5-phosphate 4-kinase type-2 alpha	0.91	-0.54	0.895	0.932	1.206	1.423	-0.123	-0.12	-0.762	-1.093	-0.718	-1.215	1.476	0.000641	0.000641	up-regulated
O70172	Cellular component	GO:0016020	3	membrane	Pip4k2a	Phosphatidylinositol 5-phosphate 4-kinase type-2 alpha	0.91	-0.54	0.895	0.932	1.206	1.423	-0.123	-0.12	-0.762	-1.093	-0.718	-1.215	1.476	0.000641	0.000641	up-regulated
O70172	Cellular component	GO:0043226	3	organelle	Pip4k2a	Phosphatidylinositol 5-phosphate 4-kinase type-2 alpha	0.91	-0.54	0.895	0.932	1.206	1.423	-0.123	-0.12	-0.762	-1.093	-0.718	-1.215	1.476	0.000641	0.000641	up-regulated
O70172	Cellular component	GO:0110165	2	cellular anatomical entity	Pip4k2a	Phosphatidylinositol 5-phosphate 4-kinase type-2 alpha	0.91	-0.54	0.895	0.932	1.206	1.423	-0.123	-0.12	-0.762	-1.093	-0.718	-1.215	1.476	0.000641	0.000641	up-regulated
O70172	Cellular component	GO:0043005	5	neuron projection	Pip4k2a	Phosphatidylinositol 5-phosphate 4-kinase type-2 alpha	0.91	-0.54	0.895	0.932	1.206	1.423	-0.123	-0.12	-0.762	-1.093	-0.718	-1.215	1.476	0.000641	0.000641	up-regulated
O70172	Cellular component	GO:0097733	6	photoreceptor cell cilium	Pip4k2a	Phosphatidylinositol 5-phosphate 4-kinase type-2 alpha	0.91	-0.54	0.895	0.932	1.206	1.423	-0.123	-0.12	-0.762	-1.093	-0.718	-1.215	1.476	0.000641	0.000641	up-regulated
O70172	Cellular component	GO:0005737	3	cytoplasm	Pip4k2a	Phosphatidylinositol 5-phosphate 4-kinase type-2 alpha	0.91	-0.54	0.895	0.932	1.206	1.423	-0.123	-0.12	-0.762	-1.093	-0.718	-1.215	1.476	0.000641	0.000641	up-regulated
O70172	Cellular component	GO:0005773	4	vacuole	Pip4k2a	Phosphatidylinositol 5-phosphate 4-kinase type-2 alpha	0.91	-0.54	0.895	0.932	1.206	1.423	-0.123	-0.12	-0.762	-1.093	-0.718	-1.215	1.476	0.000641	0.000641	up-regulated
O70172	Cellular component	GO:0043231	5	intracellular membrane-bounded organelle	Pip4k2a	Phosphatidylinositol 5-phosphate 4-kinase type-2 alpha	0.91	-0.54	0.895	0.932	1.206	1.423	-0.123	-0.12	-0.762	-1.093	-0.718	-1.215	1.476	0.000641	0.000641	up-regulated
O70172	Cellular component	GO:0005929	5	cilium	Pip4k2a	Phosphatidylinositol 5-phosphate 4-kinase type-2 alpha	0.91	-0.54	0.895	0.932	1.206	1.423	-0.123	-0.12	-0.762	-1.093	-0.718	-1.215	1.476	0.000641	0.000641	up-regulated
O70172	Cellular component	GO:0097730	6	non-motile cilium	Pip4k2a	Phosphatidylinositol 5-phosphate 4-kinase type-2 alpha	0.91	-0.54	0.895	0.932	1.206	1.423	-0.123	-0.12	-0.762	-1.093	-0.718	-1.215	1.476	0.000641	0.000641	up-regulated
O70172	Cellular component	GO:0043229	4	intracellular organelle	Pip4k2a	Phosphatidylinositol 5-phosphate 4-kinase type-2 alpha	0.91	-0.54	0.895	0.932	1.206	1.423	-0.123	-0.12	-0.762	-1.093	-0.718	-1.215	1.476	0.000641	0.000641	up-regulated
O70172	Cellular component	GO:0120025	4	plasma membrane bounded cell projection	Pip4k2a	Phosphatidylinositol 5-phosphate 4-kinase type-2 alpha	0.91	-0.54	0.895	0.932	1.206	1.423	-0.123	-0.12	-0.762	-1.093	-0.718	-1.215	1.476	0.000641	0.000641	up-regulated
O70172	Cellular component	GO:0000323	5	lytic vacuole	Pip4k2a	Phosphatidylinositol 5-phosphate 4-kinase type-2 alpha	0.91	-0.54	0.895	0.932	1.206	1.423	-0.123	-0.12	-0.762	-1.093	-0.718	-1.215	1.476	0.000641	0.000641	up-regulated
O70172	Cellular component	GO:0071944	3	cell periphery	Pip4k2a	Phosphatidylinositol 5-phosphate 4-kinase type-2 alpha	0.91	-0.54	0.895	0.932	1.206	1.423	-0.123	-0.12	-0.762	-1.093	-0.718	-1.215	1.476	0.000641	0.000641	up-regulated
O70172	Cellular component	GO:0043227	4	membrane-bounded organelle	Pip4k2a	Phosphatidylinositol 5-phosphate 4-kinase type-2 alpha	0.91	-0.54	0.895	0.932	1.206	1.423	-0.123	-0.12	-0.762	-1.093	-0.718	-1.215	1.476	0.000641	0.000641	up-regulated
O70172	Cellular component	GO:0097731	7	9+0 non-motile cilium	Pip4k2a	Phosphatidylinositol 5-phosphate 4-kinase type-2 alpha	0.91	-0.54	0.895	0.932	1.206	1.423	-0.123	-0.12	-0.762	-1.093	-0.718	-1.215	1.476	0.000641	0.000641	up-regulated
O70172	Cellular component	GO:0005622	3	intracellular anatomical structure	Pip4k2a	Phosphatidylinositol 5-phosphate 4-kinase type-2 alpha	0.91	-0.54	0.895	0.932	1.206	1.423	-0.123	-0.12	-0.762	-1.093	-0.718	-1.215	1.476	0.000641	0.000641	up-regulated
O70172	Cellular component	GO:0042995	3	cell projection	Pip4k2a	Phosphatidylinositol 5-phosphate 4-kinase type-2 alpha	0.91	-0.54	0.895	0.932	1.206	1.423	-0.123	-0.12	-0.762	-1.093	-0.718	-1.215	1.476	0.000641	0.000641	up-regulated
O70293	Cellular component	GO:0005575	1	cellular_component	Grk6	G protein-coupled receptor kinase 6	0.567	0.12	0.834	0.903	0.946	1.281	0.626	-0.081	-1.196	-0.319	-0.498	-0.565	1.114	0.00267	0.00267	up-regulated
O70293	Cellular component	GO:0005622	3	intracellular anatomical structure	Grk6	G protein-coupled receptor kinase 6	0.567	0.12	0.834	0.903	0.946	1.281	0.626	-0.081	-1.196	-0.319	-0.498	-0.565	1.114	0.00267	0.00267	up-regulated
O70293	Cellular component	GO:0110165	2	cellular anatomical entity	Grk6	G protein-coupled receptor kinase 6	0.567	0.12	0.834	0.903	0.946	1.281	0.626	-0.081	-1.196	-0.319	-0.498	-0.565	1.114	0.00267	0.00267	up-regulated
O70318	Cellular component	GO:0043226	3	organelle	Epb41l2	Band 4.1-like protein 2	-0.117	1.195	0.206	1.007	0.414	-0.137	-0.623	0.031	-0.133	-0.24	0.131	-0.419	0.637	0.0407	0.0407	up-regulated
O70318	Cellular component	GO:0005634	6	nucleus	Epb41l2	Band 4.1-like protein 2	-0.117	1.195	0.206	1.007	0.414	-0.137	-0.623	0.031	-0.133	-0.24	0.131	-0.419	0.637	0.0407	0.0407	up-regulated
O70318	Cellular component	GO:0031981	6	nuclear lumen	Epb41l2	Band 4.1-like protein 2	-0.117	1.195	0.206	1.007	0.414	-0.137	-0.623	0.031	-0.133	-0.24	0.131	-0.419	0.637	0.0407	0.0407	up-regulated
O70318	Cellular component	GO:0043228	4	non-membrane-bounded organelle	Epb41l2	Band 4.1-like protein 2	-0.117	1.195	0.206	1.007	0.414	-0.137	-0.623	0.031	-0.133	-0.24	0.131	-0.419	0.637	0.0407	0.0407	up-regulated
O70318	Cellular component	GO:0110165	2	cellular anatomical entity	Epb41l2	Band 4.1-like protein 2	-0.117	1.195	0.206	1.007	0.414	-0.137	-0.623	0.031	-0.133	-0.24	0.131	-0.419	0.637	0.0407	0.0407	up-regulated
O70318	Cellular component	GO:0071944	3	cell periphery	Epb41l2	Band 4.1-like protein 2	-0.117	1.195	0.206	1.007	0.414	-0.137	-0.623	0.031	-0.133	-0.24	0.131	-0.419	0.637	0.0407	0.0407	up-regulated
O70318	Cellular component	GO:0005856	6	cytoskeleton	Epb41l2	Band 4.1-like protein 2	-0.117	1.195	0.206	1.007	0.414	-0.137	-0.623	0.031	-0.133	-0.24	0.131	-0.419	0.637	0.0407	0.0407	up-regulated
O70318	Cellular component	GO:0031974	3	membrane-enclosed lumen	Epb41l2	Band 4.1-like protein 2	-0.117	1.195	0.206	1.007	0.414	-0.137	-0.623	0.031	-0.133	-0.24	0.131	-0.419	0.637	0.0407	0.0407	up-regulated
O70318	Cellular component	GO:0043231	5	intracellular membrane-bounded organelle	Epb41l2	Band 4.1-like protein 2	-0.117	1.195	0.206	1.007	0.414	-0.137	-0.623	0.031	-0.133	-0.24	0.131	-0.419	0.637	0.0407	0.0407	up-regulated
O70318	Cellular component	GO:0043232	5	intracellular non-membrane-bounded organelle	Epb41l2	Band 4.1-like protein 2	-0.117	1.195	0.206	1.007	0.414	-0.137	-0.623	0.031	-0.133	-0.24	0.131	-0.419	0.637	0.0407	0.0407	up-regulated
O70318	Cellular component	GO:0070013	5	intracellular organelle lumen	Epb41l2	Band 4.1-like protein 2	-0.117	1.195	0.206	1.007	0.414	-0.137	-0.623	0.031	-0.133	-0.24	0.131	-0.419	0.637	0.0407	0.0407	up-regulated
O70318	Cellular component	GO:0043227	4	membrane-bounded organelle	Epb41l2	Band 4.1-like protein 2	-0.117	1.195	0.206	1.007	0.414	-0.137	-0.623	0.031	-0.133	-0.24	0.131	-0.419	0.637	0.0407	0.0407	up-regulated
O70318	Cellular component	GO:0005737	3	cytoplasm	Epb41l2	Band 4.1-like protein 2	-0.117	1.195	0.206	1.007	0.414	-0.137	-0.623	0.031	-0.133	-0.24	0.131	-0.419	0.637	0.0407	0.0407	up-regulated
O70318	Cellular component	GO:0016020	3	membrane	Epb41l2	Band 4.1-like protein 2	-0.117	1.195	0.206	1.007	0.414	-0.137	-0.623	0.031	-0.133	-0.24	0.131	-0.419	0.637	0.0407	0.0407	up-regulated
O70318	Cellular component	GO:0032991	2	protein-containing complex	Epb41l2	Band 4.1-like protein 2	-0.117	1.195	0.206	1.007	0.414	-0.137	-0.623	0.031	-0.133	-0.24	0.131	-0.419	0.637	0.0407	0.0407	up-regulated
O70318	Cellular component	GO:0005575	1	cellular_component	Epb41l2	Band 4.1-like protein 2	-0.117	1.195	0.206	1.007	0.414	-0.137	-0.623	0.031	-0.133	-0.24	0.131	-0.419	0.637	0.0407	0.0407	up-regulated
O70318	Cellular component	GO:0140513	3	nuclear protein-containing complex	Epb41l2	Band 4.1-like protein 2	-0.117	1.195	0.206	1.007	0.414	-0.137	-0.623	0.031	-0.133	-0.24	0.131	-0.419	0.637	0.0407	0.0407	up-regulated
O70318	Cellular component	GO:0043229	4	intracellular organelle	Epb41l2	Band 4.1-like protein 2	-0.117	1.195	0.206	1.007	0.414	-0.137	-0.623	0.031	-0.133	-0.24	0.131	-0.419	0.637	0.0407	0.0407	up-regulated
O70318	Cellular component	GO:0043233	4	organelle lumen	Epb41l2	Band 4.1-like protein 2	-0.117	1.195	0.206	1.007	0.414	-0.137	-0.623	0.031	-0.133	-0.24	0.131	-0.419	0.637	0.0407	0.0407	up-regulated
O70318	Cellular component	GO:0005622	3	intracellular anatomical structure	Epb41l2	Band 4.1-like protein 2	-0.117	1.195	0.206	1.007	0.414	-0.137	-0.623	0.031	-0.133	-0.24	0.131	-0.419	0.637	0.0407	0.0407	up-regulated
O88456	Cellular component	GO:0005622	3	intracellular anatomical structure	Capns1	Calpain small subunit 1	0.279	1.172	0.201	0.423	0.152	-0.032	0.325	-0.489	-0.504	-0.044	-0.372	-0.218	0.583	0.0396	0.0396	up-regulated
O88456	Cellular component	GO:0005575	1	cellular_component	Capns1	Calpain small subunit 1	0.279	1.172	0.201	0.423	0.152	-0.032	0.325	-0.489	-0.504	-0.044	-0.372	-0.218	0.583	0.0396	0.0396	up-regulated
O88456	Cellular component	GO:0016020	3	membrane	Capns1	Calpain small subunit 1	0.279	1.172	0.201	0.423	0.152	-0.032	0.325	-0.489	-0.504	-0.044	-0.372	-0.218	0.583	0.0396	0.0396	up-regulated
O88456	Cellular component	GO:0032991	2	protein-containing complex	Capns1	Calpain small subunit 1	0.279	1.172	0.201	0.423	0.152	-0.032	0.325	-0.489	-0.504	-0.044	-0.372	-0.218	0.583	0.0396	0.0396	up-regulated
O88456	Cellular component	GO:1905369	5	endopeptidase complex	Capns1	Calpain small subunit 1	0.279	1.172	0.201	0.423	0.152	-0.032	0.325	-0.489	-0.504	-0.044	-0.372	-0.218	0.583	0.0396	0.0396	up-regulated
O88456	Cellular component	GO:0005737	3	cytoplasm	Capns1	Calpain small subunit 1	0.279	1.172	0.201	0.423	0.152	-0.032	0.325	-0.489	-0.504	-0.044	-0.372	-0.218	0.583	0.0396	0.0396	up-regulated
O88456	Cellular component	GO:1905368	4	peptidase complex	Capns1	Calpain small subunit 1	0.279	1.172	0.201	0.423	0.152	-0.032	0.325	-0.489	-0.504	-0.044	-0.372	-0.218	0.583	0.0396	0.0396	up-regulated
O88456	Cellular component	GO:0071944	3	cell periphery	Capns1	Calpain small subunit 1	0.279	1.172	0.201	0.423	0.152	-0.032	0.325	-0.489	-0.504	-0.044	-0.372	-0.218	0.583	0.0396	0.0396	up-regulated
O88456	Cellular component	GO:0008303	6	caspase complex	Capns1	Calpain small subunit 1	0.279	1.172	0.201	0.423	0.152	-0.032	0.325	-0.489	-0.504	-0.044	-0.372	-0.218	0.583	0.0396	0.0396	up-regulated
O88456	Cellular component	GO:1902494	3	catalytic complex	Capns1	Calpain small subunit 1	0.279	1.172	0.201	0.423	0.152	-0.032	0.325	-0.489	-0.504	-0.044	-0.372	-0.218	0.583	0.0396	0.0396	up-regulated
O88456	Cellular component	GO:0110165	2	cellular anatomical entity	Capns1	Calpain small subunit 1	0.279	1.172	0.201	0.423	0.152	-0.032	0.325	-0.489	-0.504	-0.044	-0.372	-0.218	0.583	0.0396	0.0396	up-regulated
O89053	Cellular component	GO:0032420	4	stereocilium	Coro1a	Coronin-1A	0.735	0.136	0.104	0.709	0.772	0.906	0.275	-0.186	-0.944	-0.521	0.17	0.11	0.743	0.0159	0.0159	up-regulated
O89053	Cellular component	GO:0016020	3	membrane	Coro1a	Coronin-1A	0.735	0.136	0.104	0.709	0.772	0.906	0.275	-0.186	-0.944	-0.521	0.17	0.11	0.743	0.0159	0.0159	up-regulated
O89053	Cellular component	GO:0070161	4	anchoring junction	Coro1a	Coronin-1A	0.735	0.136	0.104	0.709	0.772	0.906	0.275	-0.186	-0.944	-0.521	0.17	0.11	0.743	0.0159	0.0159	up-regulated
O89053	Cellular component	GO:0043226	3	organelle	Coro1a	Coronin-1A	0.735	0.136	0.104	0.709	0.772	0.906	0.275	-0.186	-0.944	-0.521	0.17	0.11	0.743	0.0159	0.0159	up-regulated
O89053	Cellular component	GO:0031410	4	cytoplasmic vesicle	Coro1a	Coronin-1A	0.735	0.136	0.104	0.709	0.772	0.906	0.275	-0.186	-0.944	-0.521	0.17	0.11	0.743	0.0159	0.0159	up-regulated
O89053	Cellular component	GO:0110165	2	cellular anatomical entity	Coro1a	Coronin-1A	0.735	0.136	0.104	0.709	0.772	0.906	0.275	-0.186	-0.944	-0.521	0.17	0.11	0.743	0.0159	0.0159	up-regulated
O89053	Cellular component	GO:0031252	3	cell leading edge	Coro1a	Coronin-1A	0.735	0.136	0.104	0.709	0.772	0.906	0.275	-0.186	-0.944	-0.521	0.17	0.11	0.743	0.0159	0.0159	up-regulated
O89053	Cellular component	GO:0005886	4	plasma membrane	Coro1a	Coronin-1A	0.735	0.136	0.104	0.709	0.772	0.906	0.275	-0.186	-0.944	-0.521	0.17	0.11	0.743	0.0159	0.0159	up-regulated
O89053	Cellular component	GO:0005737	3	cytoplasm	Coro1a	Coronin-1A	0.735	0.136	0.104	0.709	0.772	0.906	0.275	-0.186	-0.944	-0.521	0.17	0.11	0.743	0.0159	0.0159	up-regulated
O89053	Cellular component	GO:0005768	4	endosome	Coro1a	Coronin-1A	0.735	0.136	0.104	0.709	0.772	0.906	0.275	-0.186	-0.944	-0.521	0.17	0.11	0.743	0.0159	0.0159	up-regulated
O89053	Cellular component	GO:0030139	5	endocytic vesicle	Coro1a	Coronin-1A	0.735	0.136	0.104	0.709	0.772	0.906	0.275	-0.186	-0.944	-0.521	0.17	0.11	0.743	0.0159	0.0159	up-regulated
O89053	Cellular component	GO:0043231	5	intracellular membrane-bounded organelle	Coro1a	Coronin-1A	0.735	0.136	0.104	0.709	0.772	0.906	0.275	-0.186	-0.944	-0.521	0.17	0.11	0.743	0.0159	0.0159	up-regulated
O89053	Cellular component	GO:0045202	4	synapse	Coro1a	Coronin-1A	0.735	0.136	0.104	0.709	0.772	0.906	0.275	-0.186	-0.944	-0.521	0.17	0.11	0.743	0.0159	0.0159	up-regulated
O89053	Cellular component	GO:0031982	5	vesicle	Coro1a	Coronin-1A	0.735	0.136	0.104	0.709	0.772	0.906	0.275	-0.186	-0.944	-0.521	0.17	0.11	0.743	0.0159	0.0159	up-regulated
O89053	Cellular component	GO:0120025	4	plasma membrane bounded cell projection	Coro1a	Coronin-1A	0.735	0.136	0.104	0.709	0.772	0.906	0.275	-0.186	-0.944	-0.521	0.17	0.11	0.743	0.0159	0.0159	up-regulated
O89053	Cellular component	GO:0030666	6	endocytic vesicle membrane	Coro1a	Coronin-1A	0.735	0.136	0.104	0.709	0.772	0.906	0.275	-0.186	-0.944	-0.521	0.17	0.11	0.743	0.0159	0.0159	up-regulated
O89053	Cellular component	GO:0030863	5	cortical cytoskeleton	Coro1a	Coronin-1A	0.735	0.136	0.104	0.709	0.772	0.906	0.275	-0.186	-0.944	-0.521	0.17	0.11	0.743	0.0159	0.0159	up-regulated
O89053	Cellular component	GO:0043227	4	membrane-bounded organelle	Coro1a	Coronin-1A	0.735	0.136	0.104	0.709	0.772	0.906	0.275	-0.186	-0.944	-0.521	0.17	0.11	0.743	0.0159	0.0159	up-regulated
O89053	Cellular component	GO:0098858	5	actin-based cell projection	Coro1a	Coronin-1A	0.735	0.136	0.104	0.709	0.772	0.906	0.275	-0.186	-0.944	-0.521	0.17	0.11	0.743	0.0159	0.0159	up-regulated
O89053	Cellular component	GO:0005622	3	intracellular anatomical structure	Coro1a	Coronin-1A	0.735	0.136	0.104	0.709	0.772	0.906	0.275	-0.186	-0.944	-0.521	0.17	0.11	0.743	0.0159	0.0159	up-regulated
O89053	Cellular component	GO:0030054	3	cell junction	Coro1a	Coronin-1A	0.735	0.136	0.104	0.709	0.772	0.906	0.275	-0.186	-0.944	-0.521	0.17	0.11	0.743	0.0159	0.0159	up-regulated
O89053	Cellular component	GO:0098588	5	bounding membrane of organelle	Coro1a	Coronin-1A	0.735	0.136	0.104	0.709	0.772	0.906	0.275	-0.186	-0.944	-0.521	0.17	0.11	0.743	0.0159	0.0159	up-regulated
O89053	Cellular component	GO:0097708	6	intracellular vesicle	Coro1a	Coronin-1A	0.735	0.136	0.104	0.709	0.772	0.906	0.275	-0.186	-0.944	-0.521	0.17	0.11	0.743	0.0159	0.0159	up-regulated
O89053	Cellular component	GO:0099081	4	supramolecular polymer	Coro1a	Coronin-1A	0.735	0.136	0.104	0.709	0.772	0.906	0.275	-0.186	-0.944	-0.521	0.17	0.11	0.743	0.0159	0.0159	up-regulated
O89053	Cellular component	GO:0099513	6	polymeric cytoskeletal fiber	Coro1a	Coronin-1A	0.735	0.136	0.104	0.709	0.772	0.906	0.275	-0.186	-0.944	-0.521	0.17	0.11	0.743	0.0159	0.0159	up-regulated
O89053	Cellular component	GO:0015629	7	actin cytoskeleton	Coro1a	Coronin-1A	0.735	0.136	0.104	0.709	0.772	0.906	0.275	-0.186	-0.944	-0.521	0.17	0.11	0.743	0.0159	0.0159	up-regulated
O89053	Cellular component	GO:0032421	4	stereocilium bundle	Coro1a	Coronin-1A	0.735	0.136	0.104	0.709	0.772	0.906	0.275	-0.186	-0.944	-0.521	0.17	0.11	0.743	0.0159	0.0159	up-regulated
O89053	Cellular component	GO:0005575	1	cellular_component	Coro1a	Coronin-1A	0.735	0.136	0.104	0.709	0.772	0.906	0.275	-0.186	-0.944	-0.521	0.17	0.11	0.743	0.0159	0.0159	up-regulated
O89053	Cellular component	GO:0043005	5	neuron projection	Coro1a	Coronin-1A	0.735	0.136	0.104	0.709	0.772	0.906	0.275	-0.186	-0.944	-0.521	0.17	0.11	0.743	0.0159	0.0159	up-regulated
O89053	Cellular component	GO:0005856	6	cytoskeleton	Coro1a	Coronin-1A	0.735	0.136	0.104	0.709	0.772	0.906	0.275	-0.186	-0.944	-0.521	0.17	0.11	0.743	0.0159	0.0159	up-regulated
O89053	Cellular component	GO:0099512	5	supramolecular fiber	Coro1a	Coronin-1A	0.735	0.136	0.104	0.709	0.772	0.906	0.275	-0.186	-0.944	-0.521	0.17	0.11	0.743	0.0159	0.0159	up-regulated
O89053	Cellular component	GO:0031090	4	organelle membrane	Coro1a	Coronin-1A	0.735	0.136	0.104	0.709	0.772	0.906	0.275	-0.186	-0.944	-0.521	0.17	0.11	0.743	0.0159	0.0159	up-regulated
O89053	Cellular component	GO:0012506	5	vesicle membrane	Coro1a	Coronin-1A	0.735	0.136	0.104	0.709	0.772	0.906	0.275	-0.186	-0.944	-0.521	0.17	0.11	0.743	0.0159	0.0159	up-regulated
O89053	Cellular component	GO:0043228	4	non-membrane-bounded organelle	Coro1a	Coronin-1A	0.735	0.136	0.104	0.709	0.772	0.906	0.275	-0.186	-0.944	-0.521	0.17	0.11	0.743	0.0159	0.0159	up-regulated
O89053	Cellular component	GO:0099080	3	supramolecular complex	Coro1a	Coronin-1A	0.735	0.136	0.104	0.709	0.772	0.906	0.275	-0.186	-0.944	-0.521	0.17	0.11	0.743	0.0159	0.0159	up-regulated
O89053	Cellular component	GO:0005938	4	cell cortex	Coro1a	Coronin-1A	0.735	0.136	0.104	0.709	0.772	0.906	0.275	-0.186	-0.944	-0.521	0.17	0.11	0.743	0.0159	0.0159	up-regulated
O89053	Cellular component	GO:0012505	3	endomembrane system	Coro1a	Coronin-1A	0.735	0.136	0.104	0.709	0.772	0.906	0.275	-0.186	-0.944	-0.521	0.17	0.11	0.743	0.0159	0.0159	up-regulated
O89053	Cellular component	GO:0030659	5	cytoplasmic vesicle membrane	Coro1a	Coronin-1A	0.735	0.136	0.104	0.709	0.772	0.906	0.275	-0.186	-0.944	-0.521	0.17	0.11	0.743	0.0159	0.0159	up-regulated
O89053	Cellular component	GO:0043229	4	intracellular organelle	Coro1a	Coronin-1A	0.735	0.136	0.104	0.709	0.772	0.906	0.275	-0.186	-0.944	-0.521	0.17	0.11	0.743	0.0159	0.0159	up-regulated
O89053	Cellular component	GO:0071944	3	cell periphery	Coro1a	Coronin-1A	0.735	0.136	0.104	0.709	0.772	0.906	0.275	-0.186	-0.944	-0.521	0.17	0.11	0.743	0.0159	0.0159	up-regulated
O89053	Cellular component	GO:0045335	6	phagocytic vesicle	Coro1a	Coronin-1A	0.735	0.136	0.104	0.709	0.772	0.906	0.275	-0.186	-0.944	-0.521	0.17	0.11	0.743	0.0159	0.0159	up-regulated
O89053	Cellular component	GO:0043232	5	intracellular non-membrane-bounded organelle	Coro1a	Coronin-1A	0.735	0.136	0.104	0.709	0.772	0.906	0.275	-0.186	-0.944	-0.521	0.17	0.11	0.743	0.0159	0.0159	up-regulated
O89053	Cellular component	GO:0098862	3	cluster of actin-based cell projections	Coro1a	Coronin-1A	0.735	0.136	0.104	0.709	0.772	0.906	0.275	-0.186	-0.944	-0.521	0.17	0.11	0.743	0.0159	0.0159	up-regulated
O89053	Cellular component	GO:0042995	3	cell projection	Coro1a	Coronin-1A	0.735	0.136	0.104	0.709	0.772	0.906	0.275	-0.186	-0.944	-0.521	0.17	0.11	0.743	0.0159	0.0159	up-regulated
P00329	Cellular component	GO:0043231	5	intracellular membrane-bounded organelle	Adh1	Alcohol dehydrogenase 1	0.493	0.579	1.118	0.818	0.484	-0.13	0.764	-0.088	-0.257	-0.954	-1.709	-0.826	1.072	0.0119	0.0119	up-regulated
P00329	Cellular component	GO:0043227	4	membrane-bounded organelle	Adh1	Alcohol dehydrogenase 1	0.493	0.579	1.118	0.818	0.484	-0.13	0.764	-0.088	-0.257	-0.954	-1.709	-0.826	1.072	0.0119	0.0119	up-regulated
P00329	Cellular component	GO:0005622	3	intracellular anatomical structure	Adh1	Alcohol dehydrogenase 1	0.493	0.579	1.118	0.818	0.484	-0.13	0.764	-0.088	-0.257	-0.954	-1.709	-0.826	1.072	0.0119	0.0119	up-regulated
P00329	Cellular component	GO:0005737	3	cytoplasm	Adh1	Alcohol dehydrogenase 1	0.493	0.579	1.118	0.818	0.484	-0.13	0.764	-0.088	-0.257	-0.954	-1.709	-0.826	1.072	0.0119	0.0119	up-regulated
P00329	Cellular component	GO:0043226	3	organelle	Adh1	Alcohol dehydrogenase 1	0.493	0.579	1.118	0.818	0.484	-0.13	0.764	-0.088	-0.257	-0.954	-1.709	-0.826	1.072	0.0119	0.0119	up-regulated
P00329	Cellular component	GO:0110165	2	cellular anatomical entity	Adh1	Alcohol dehydrogenase 1	0.493	0.579	1.118	0.818	0.484	-0.13	0.764	-0.088	-0.257	-0.954	-1.709	-0.826	1.072	0.0119	0.0119	up-regulated
P00329	Cellular component	GO:0005575	1	cellular_component	Adh1	Alcohol dehydrogenase 1	0.493	0.579	1.118	0.818	0.484	-0.13	0.764	-0.088	-0.257	-0.954	-1.709	-0.826	1.072	0.0119	0.0119	up-regulated
P00329	Cellular component	GO:0043229	4	intracellular organelle	Adh1	Alcohol dehydrogenase 1	0.493	0.579	1.118	0.818	0.484	-0.13	0.764	-0.088	-0.257	-0.954	-1.709	-0.826	1.072	0.0119	0.0119	up-regulated
P01027	Cellular component	GO:0005575	1	cellular_component	C3	Complement C3	-0.541	-0.347	-0.665	-0.526	-1.183	-0.867	1.242	0.59	0.685	0.821	0.153	-0.191	-1.238	0.000431	0.000431	down-regulated
P01027	Cellular component	GO:0110165	2	cellular anatomical entity	C3	Complement C3	-0.541	-0.347	-0.665	-0.526	-1.183	-0.867	1.242	0.59	0.685	0.821	0.153	-0.191	-1.238	0.000431	0.000431	down-regulated
P01027	Cellular component	GO:0005576	3	extracellular region	C3	Complement C3	-0.541	-0.347	-0.665	-0.526	-1.183	-0.867	1.242	0.59	0.685	0.821	0.153	-0.191	-1.238	0.000431	0.000431	down-regulated
P01029	Cellular component	GO:0097447	4	dendritic tree	C4b	Complement C4-B	-0.218	-0.164	-0.527	-0.606	-1.152	-0.489	-0.457	-0.026	0.499	1.307	0.282	-0.297	-0.744	0.0307	0.0307	down-regulated
P01029	Cellular component	GO:0005575	1	cellular_component	C4b	Complement C4-B	-0.218	-0.164	-0.527	-0.606	-1.152	-0.489	-0.457	-0.026	0.499	1.307	0.282	-0.297	-0.744	0.0307	0.0307	down-regulated
P01029	Cellular component	GO:0030054	3	cell junction	C4b	Complement C4-B	-0.218	-0.164	-0.527	-0.606	-1.152	-0.489	-0.457	-0.026	0.499	1.307	0.282	-0.297	-0.744	0.0307	0.0307	down-regulated
P01029	Cellular component	GO:0005576	3	extracellular region	C4b	Complement C4-B	-0.218	-0.164	-0.527	-0.606	-1.152	-0.489	-0.457	-0.026	0.499	1.307	0.282	-0.297	-0.744	0.0307	0.0307	down-regulated
P01029	Cellular component	GO:0036477	3	somatodendritic compartment	C4b	Complement C4-B	-0.218	-0.164	-0.527	-0.606	-1.152	-0.489	-0.457	-0.026	0.499	1.307	0.282	-0.297	-0.744	0.0307	0.0307	down-regulated
P01029	Cellular component	GO:0120025	4	plasma membrane bounded cell projection	C4b	Complement C4-B	-0.218	-0.164	-0.527	-0.606	-1.152	-0.489	-0.457	-0.026	0.499	1.307	0.282	-0.297	-0.744	0.0307	0.0307	down-regulated
P01029	Cellular component	GO:0042995	3	cell projection	C4b	Complement C4-B	-0.218	-0.164	-0.527	-0.606	-1.152	-0.489	-0.457	-0.026	0.499	1.307	0.282	-0.297	-0.744	0.0307	0.0307	down-regulated
P01029	Cellular component	GO:0043005	5	neuron projection	C4b	Complement C4-B	-0.218	-0.164	-0.527	-0.606	-1.152	-0.489	-0.457	-0.026	0.499	1.307	0.282	-0.297	-0.744	0.0307	0.0307	down-regulated
P01029	Cellular component	GO:0110165	2	cellular anatomical entity	C4b	Complement C4-B	-0.218	-0.164	-0.527	-0.606	-1.152	-0.489	-0.457	-0.026	0.499	1.307	0.282	-0.297	-0.744	0.0307	0.0307	down-regulated
P01628	Cellular component	GO:0005575	1	cellular_component	P01628	Ig kappa chain V-II region MOPC 511	0.072	2.831	1.06	0.628	1.481		-2.368	0.002	-0.836	1.604		-0.196	1.573	0.0386	0.0386	up-regulated
P01628	Cellular component	GO:0005576	3	extracellular region	P01628	Ig kappa chain V-II region MOPC 511	0.072	2.831	1.06	0.628	1.481		-2.368	0.002	-0.836	1.604		-0.196	1.573	0.0386	0.0386	up-regulated
P01628	Cellular component	GO:0110165	2	cellular anatomical entity	P01628	Ig kappa chain V-II region MOPC 511	0.072	2.831	1.06	0.628	1.481		-2.368	0.002	-0.836	1.604		-0.196	1.573	0.0386	0.0386	up-regulated
P01628	Cellular component	GO:0032991	2	protein-containing complex	P01628	Ig kappa chain V-II region MOPC 511	0.072	2.831	1.06	0.628	1.481		-2.368	0.002	-0.836	1.604		-0.196	1.573	0.0386	0.0386	up-regulated
P01630	Cellular component	GO:0110165	2	cellular anatomical entity	P01630	Ig kappa chain V-II region 7S34.1	-0.573	-0.082	-0.842	-1.303	0.857	-0.187	1.745	0.455	1.297	-0.673	-0.381	3.377	-1.325	0.045	0.045	down-regulated
P01630	Cellular component	GO:0005576	3	extracellular region	P01630	Ig kappa chain V-II region 7S34.1	-0.573	-0.082	-0.842	-1.303	0.857	-0.187	1.745	0.455	1.297	-0.673	-0.381	3.377	-1.325	0.045	0.045	down-regulated
P01630	Cellular component	GO:0032991	2	protein-containing complex	P01630	Ig kappa chain V-II region 7S34.1	-0.573	-0.082	-0.842	-1.303	0.857	-0.187	1.745	0.455	1.297	-0.673	-0.381	3.377	-1.325	0.045	0.045	down-regulated
P01630	Cellular component	GO:0005575	1	cellular_component	P01630	Ig kappa chain V-II region 7S34.1	-0.573	-0.082	-0.842	-1.303	0.857	-0.187	1.745	0.455	1.297	-0.673	-0.381	3.377	-1.325	0.045	0.045	down-regulated
P01635	Cellular component	GO:0005575	1	cellular_component	Igkv12-41	Immunoglobulin kappa chain variable 12-41 (Fragment)	-3.15	-0.279	-2.963	-1.289	-0.911	-1.108	1.189	0.748	0.8	-1.31	1.013	0.542	-2.114	0.00151	0.00151	down-regulated
P01635	Cellular component	GO:0110165	2	cellular anatomical entity	Igkv12-41	Immunoglobulin kappa chain variable 12-41 (Fragment)	-3.15	-0.279	-2.963	-1.289	-0.911	-1.108	1.189	0.748	0.8	-1.31	1.013	0.542	-2.114	0.00151	0.00151	down-regulated
P01635	Cellular component	GO:0005576	3	extracellular region	Igkv12-41	Immunoglobulin kappa chain variable 12-41 (Fragment)	-3.15	-0.279	-2.963	-1.289	-0.911	-1.108	1.189	0.748	0.8	-1.31	1.013	0.542	-2.114	0.00151	0.00151	down-regulated
P01635	Cellular component	GO:0032991	2	protein-containing complex	Igkv12-41	Immunoglobulin kappa chain variable 12-41 (Fragment)	-3.15	-0.279	-2.963	-1.289	-0.911	-1.108	1.189	0.748	0.8	-1.31	1.013	0.542	-2.114	0.00151	0.00151	down-regulated
P01636	Cellular component	GO:0005575	1	cellular_component	P01636	Ig kappa chain V-V region MOPC 149		0.552	-1.894	-1.537	-0.563	-0.214	1.224	1.497	1.631	-1.54	0.407	0.12	-1.288	0.0472	0.0472	down-regulated
P01636	Cellular component	GO:0032991	2	protein-containing complex	P01636	Ig kappa chain V-V region MOPC 149		0.552	-1.894	-1.537	-0.563	-0.214	1.224	1.497	1.631	-1.54	0.407	0.12	-1.288	0.0472	0.0472	down-regulated
P01636	Cellular component	GO:0110165	2	cellular anatomical entity	P01636	Ig kappa chain V-V region MOPC 149		0.552	-1.894	-1.537	-0.563	-0.214	1.224	1.497	1.631	-1.54	0.407	0.12	-1.288	0.0472	0.0472	down-regulated
P01636	Cellular component	GO:0005576	3	extracellular region	P01636	Ig kappa chain V-V region MOPC 149		0.552	-1.894	-1.537	-0.563	-0.214	1.224	1.497	1.631	-1.54	0.407	0.12	-1.288	0.0472	0.0472	down-regulated
P01671	Cellular component	GO:0005576	3	extracellular region	P01671	Ig kappa chain V-III region PC 7175	-0.989	-0.232			-0.704	-0.181	2.211	0.487	0.547	-0.563	0.323	0.712	-1.146	0.0253	0.0253	down-regulated
P01671	Cellular component	GO:0110165	2	cellular anatomical entity	P01671	Ig kappa chain V-III region PC 7175	-0.989	-0.232			-0.704	-0.181	2.211	0.487	0.547	-0.563	0.323	0.712	-1.146	0.0253	0.0253	down-regulated
P01671	Cellular component	GO:0032991	2	protein-containing complex	P01671	Ig kappa chain V-III region PC 7175	-0.989	-0.232			-0.704	-0.181	2.211	0.487	0.547	-0.563	0.323	0.712	-1.146	0.0253	0.0253	down-regulated
P01671	Cellular component	GO:0005575	1	cellular_component	P01671	Ig kappa chain V-III region PC 7175	-0.989	-0.232			-0.704	-0.181	2.211	0.487	0.547	-0.563	0.323	0.712	-1.146	0.0253	0.0253	down-regulated
P01674	Cellular component	GO:0005575	1	cellular_component	P01674	Ig kappa chain V-III region PC 2154		-1.538	-1.461	-1.577	0.042	-0.977	1.585	0.667	0.966	1.338	0.576	-0.632	-1.852	0.000671	0.000671	down-regulated
P01674	Cellular component	GO:0032991	2	protein-containing complex	P01674	Ig kappa chain V-III region PC 2154		-1.538	-1.461	-1.577	0.042	-0.977	1.585	0.667	0.966	1.338	0.576	-0.632	-1.852	0.000671	0.000671	down-regulated
P01674	Cellular component	GO:0110165	2	cellular anatomical entity	P01674	Ig kappa chain V-III region PC 2154		-1.538	-1.461	-1.577	0.042	-0.977	1.585	0.667	0.966	1.338	0.576	-0.632	-1.852	0.000671	0.000671	down-regulated
P01674	Cellular component	GO:0005576	3	extracellular region	P01674	Ig kappa chain V-III region PC 2154		-1.538	-1.461	-1.577	0.042	-0.977	1.585	0.667	0.966	1.338	0.576	-0.632	-1.852	0.000671	0.000671	down-regulated
P01728	Cellular component	GO:0032991	2	protein-containing complex	P01728	Ig lambda-2 chain V region	-1.601	0.217	-1.423	-1.081	-0.772	0.57	0.335	2.269	2.28	-1.58	1.79	-0.341	-1.474	0.0389	0.0389	down-regulated
P01728	Cellular component	GO:0005576	3	extracellular region	P01728	Ig lambda-2 chain V region	-1.601	0.217	-1.423	-1.081	-0.772	0.57	0.335	2.269	2.28	-1.58	1.79	-0.341	-1.474	0.0389	0.0389	down-regulated
P01728	Cellular component	GO:0110165	2	cellular anatomical entity	P01728	Ig lambda-2 chain V region	-1.601	0.217	-1.423	-1.081	-0.772	0.57	0.335	2.269	2.28	-1.58	1.79	-0.341	-1.474	0.0389	0.0389	down-regulated
P01728	Cellular component	GO:0005575	1	cellular_component	P01728	Ig lambda-2 chain V region	-1.601	0.217	-1.423	-1.081	-0.772	0.57	0.335	2.269	2.28	-1.58	1.79	-0.341	-1.474	0.0389	0.0389	down-regulated
P01747	Cellular component	GO:0005575	1	cellular_component	P01747	Ig heavy chain V region 36-65	-1.127	-0.462	-0.69	0.176	-0.16	-0.553	0.609	0.117	2.514	0.084	0.343	0.222	-1.118	0.014	0.014	down-regulated
P01747	Cellular component	GO:0032991	2	protein-containing complex	P01747	Ig heavy chain V region 36-65	-1.127	-0.462	-0.69	0.176	-0.16	-0.553	0.609	0.117	2.514	0.084	0.343	0.222	-1.118	0.014	0.014	down-regulated
P01747	Cellular component	GO:0110165	2	cellular anatomical entity	P01747	Ig heavy chain V region 36-65	-1.127	-0.462	-0.69	0.176	-0.16	-0.553	0.609	0.117	2.514	0.084	0.343	0.222	-1.118	0.014	0.014	down-regulated
P01747	Cellular component	GO:0005576	3	extracellular region	P01747	Ig heavy chain V region 36-65	-1.127	-0.462	-0.69	0.176	-0.16	-0.553	0.609	0.117	2.514	0.084	0.343	0.222	-1.118	0.014	0.014	down-regulated
P01747	Cellular component	GO:0005615	3	extracellular space	P01747	Ig heavy chain V region 36-65	-1.127	-0.462	-0.69	0.176	-0.16	-0.553	0.609	0.117	2.514	0.084	0.343	0.222	-1.118	0.014	0.014	down-regulated
P01749	Cellular component	GO:0005575	1	cellular_component	Ighv1-61	Ig heavy chain V region 3	-0.251	-0.609	-1.163	-0.9	-0.889	0.253	0.353	1.153	0.631	3.285	0.244	0.155	-1.563	0.00569	0.00569	down-regulated
P01749	Cellular component	GO:0032991	2	protein-containing complex	Ighv1-61	Ig heavy chain V region 3	-0.251	-0.609	-1.163	-0.9	-0.889	0.253	0.353	1.153	0.631	3.285	0.244	0.155	-1.563	0.00569	0.00569	down-regulated
P01749	Cellular component	GO:0110165	2	cellular anatomical entity	Ighv1-61	Ig heavy chain V region 3	-0.251	-0.609	-1.163	-0.9	-0.889	0.253	0.353	1.153	0.631	3.285	0.244	0.155	-1.563	0.00569	0.00569	down-regulated
P01749	Cellular component	GO:0005576	3	extracellular region	Ighv1-61	Ig heavy chain V region 3	-0.251	-0.609	-1.163	-0.9	-0.889	0.253	0.353	1.153	0.631	3.285	0.244	0.155	-1.563	0.00569	0.00569	down-regulated
P01749	Cellular component	GO:0005615	3	extracellular space	Ighv1-61	Ig heavy chain V region 3	-0.251	-0.609	-1.163	-0.9	-0.889	0.253	0.353	1.153	0.631	3.285	0.244	0.155	-1.563	0.00569	0.00569	down-regulated
P01750	Cellular component	GO:0005575	1	cellular_component	P01750	Ig heavy chain V region 102	-2.409	-0.993	-2.016	-1.379	0.794	0.053	1.137	1.389	2.074	-0.632	-0.296	0.218	-1.64	0.0136	0.0136	down-regulated
P01750	Cellular component	GO:0005576	3	extracellular region	P01750	Ig heavy chain V region 102	-2.409	-0.993	-2.016	-1.379	0.794	0.053	1.137	1.389	2.074	-0.632	-0.296	0.218	-1.64	0.0136	0.0136	down-regulated
P01750	Cellular component	GO:0110165	2	cellular anatomical entity	P01750	Ig heavy chain V region 102	-2.409	-0.993	-2.016	-1.379	0.794	0.053	1.137	1.389	2.074	-0.632	-0.296	0.218	-1.64	0.0136	0.0136	down-regulated
P01750	Cellular component	GO:0032991	2	protein-containing complex	P01750	Ig heavy chain V region 102	-2.409	-0.993	-2.016	-1.379	0.794	0.053	1.137	1.389	2.074	-0.632	-0.296	0.218	-1.64	0.0136	0.0136	down-regulated
P01750	Cellular component	GO:0005615	3	extracellular space	P01750	Ig heavy chain V region 102	-2.409	-0.993	-2.016	-1.379	0.794	0.053	1.137	1.389	2.074	-0.632	-0.296	0.218	-1.64	0.0136	0.0136	down-regulated
P01754	Cellular component	GO:0005615	3	extracellular space	Ighv1-62-3	Ig heavy chain V region 1-62-3	-0.856	-0.149	-2.118	0.471	0.144	-0.654	0.62	0.73	0.783	1.351	0.291	0.056	-1.166	0.0105	0.0105	down-regulated
P01754	Cellular component	GO:0005576	3	extracellular region	Ighv1-62-3	Ig heavy chain V region 1-62-3	-0.856	-0.149	-2.118	0.471	0.144	-0.654	0.62	0.73	0.783	1.351	0.291	0.056	-1.166	0.0105	0.0105	down-regulated
P01754	Cellular component	GO:0110165	2	cellular anatomical entity	Ighv1-62-3	Ig heavy chain V region 1-62-3	-0.856	-0.149	-2.118	0.471	0.144	-0.654	0.62	0.73	0.783	1.351	0.291	0.056	-1.166	0.0105	0.0105	down-regulated
P01754	Cellular component	GO:0032991	2	protein-containing complex	Ighv1-62-3	Ig heavy chain V region 1-62-3	-0.856	-0.149	-2.118	0.471	0.144	-0.654	0.62	0.73	0.783	1.351	0.291	0.056	-1.166	0.0105	0.0105	down-regulated
P01754	Cellular component	GO:0005575	1	cellular_component	Ighv1-62-3	Ig heavy chain V region 1-62-3	-0.856	-0.149	-2.118	0.471	0.144	-0.654	0.62	0.73	0.783	1.351	0.291	0.056	-1.166	0.0105	0.0105	down-regulated
P01758	Cellular component	GO:0005615	3	extracellular space	Igh-VJ558	Ig heavy chain V region 108A	-0.574	-0.745	-0.288	-1.23	-1.263	-0.627	2.508	0.775	-0.55	-0.938	-0.006	0.009	-1.088	0.0386	0.0386	down-regulated
P01758	Cellular component	GO:0110165	2	cellular anatomical entity	Igh-VJ558	Ig heavy chain V region 108A	-0.574	-0.745	-0.288	-1.23	-1.263	-0.627	2.508	0.775	-0.55	-0.938	-0.006	0.009	-1.088	0.0386	0.0386	down-regulated
P01758	Cellular component	GO:0005576	3	extracellular region	Igh-VJ558	Ig heavy chain V region 108A	-0.574	-0.745	-0.288	-1.23	-1.263	-0.627	2.508	0.775	-0.55	-0.938	-0.006	0.009	-1.088	0.0386	0.0386	down-regulated
P01758	Cellular component	GO:0032991	2	protein-containing complex	Igh-VJ558	Ig heavy chain V region 108A	-0.574	-0.745	-0.288	-1.23	-1.263	-0.627	2.508	0.775	-0.55	-0.938	-0.006	0.009	-1.088	0.0386	0.0386	down-regulated
P01758	Cellular component	GO:0005575	1	cellular_component	Igh-VJ558	Ig heavy chain V region 108A	-0.574	-0.745	-0.288	-1.23	-1.263	-0.627	2.508	0.775	-0.55	-0.938	-0.006	0.009	-1.088	0.0386	0.0386	down-regulated
P01787	Cellular component	GO:0005615	3	extracellular space	P01787	Ig heavy chain V regions TEPC 15/S107/HPCM1/HPCM2/HPCM3	-2.133	-0.579	-2.95	-0.349	0.668	-0.712	0.661	1.205	0.839	-1.491	0.028	0.438	-1.289	0.0441	0.0441	down-regulated
P01787	Cellular component	GO:0005575	1	cellular_component	P01787	Ig heavy chain V regions TEPC 15/S107/HPCM1/HPCM2/HPCM3	-2.133	-0.579	-2.95	-0.349	0.668	-0.712	0.661	1.205	0.839	-1.491	0.028	0.438	-1.289	0.0441	0.0441	down-regulated
P01787	Cellular component	GO:0005576	3	extracellular region	P01787	Ig heavy chain V regions TEPC 15/S107/HPCM1/HPCM2/HPCM3	-2.133	-0.579	-2.95	-0.349	0.668	-0.712	0.661	1.205	0.839	-1.491	0.028	0.438	-1.289	0.0441	0.0441	down-regulated
P01787	Cellular component	GO:0110165	2	cellular anatomical entity	P01787	Ig heavy chain V regions TEPC 15/S107/HPCM1/HPCM2/HPCM3	-2.133	-0.579	-2.95	-0.349	0.668	-0.712	0.661	1.205	0.839	-1.491	0.028	0.438	-1.289	0.0441	0.0441	down-regulated
P01787	Cellular component	GO:0032991	2	protein-containing complex	P01787	Ig heavy chain V regions TEPC 15/S107/HPCM1/HPCM2/HPCM3	-2.133	-0.579	-2.95	-0.349	0.668	-0.712	0.661	1.205	0.839	-1.491	0.028	0.438	-1.289	0.0441	0.0441	down-regulated
P01843	Cellular component	GO:0016020	3	membrane	P01843	Ig lambda-1 chain C region	-1.256	-1.15	-0.717	-0.899	-0.548	0.508	0.147	0.816	2.478	-0.679	0.824	-0.375	-1.212	0.0242	0.0242	down-regulated
P01843	Cellular component	GO:0071944	3	cell periphery	P01843	Ig lambda-1 chain C region	-1.256	-1.15	-0.717	-0.899	-0.548	0.508	0.147	0.816	2.478	-0.679	0.824	-0.375	-1.212	0.0242	0.0242	down-regulated
P01843	Cellular component	GO:0032991	2	protein-containing complex	P01843	Ig lambda-1 chain C region	-1.256	-1.15	-0.717	-0.899	-0.548	0.508	0.147	0.816	2.478	-0.679	0.824	-0.375	-1.212	0.0242	0.0242	down-regulated
P01843	Cellular component	GO:0019814	3	immunoglobulin complex	P01843	Ig lambda-1 chain C region	-1.256	-1.15	-0.717	-0.899	-0.548	0.508	0.147	0.816	2.478	-0.679	0.824	-0.375	-1.212	0.0242	0.0242	down-regulated
P01843	Cellular component	GO:0110165	2	cellular anatomical entity	P01843	Ig lambda-1 chain C region	-1.256	-1.15	-0.717	-0.899	-0.548	0.508	0.147	0.816	2.478	-0.679	0.824	-0.375	-1.212	0.0242	0.0242	down-regulated
P01843	Cellular component	GO:0005575	1	cellular_component	P01843	Ig lambda-1 chain C region	-1.256	-1.15	-0.717	-0.899	-0.548	0.508	0.147	0.816	2.478	-0.679	0.824	-0.375	-1.212	0.0242	0.0242	down-regulated
P01863	Cellular component	GO:0005615	3	extracellular space	Ighg	Ig gamma-2A chain C region, A allele	-2.001	-0.171	-1.389	-0.634	-0.27	-0.058	0.721	0.714	1.06	-1.246	0.195	0.12	-1.015	0.0325	0.0325	down-regulated
P01863	Cellular component	GO:0043226	3	organelle	Ighg	Ig gamma-2A chain C region, A allele	-2.001	-0.171	-1.389	-0.634	-0.27	-0.058	0.721	0.714	1.06	-1.246	0.195	0.12	-1.015	0.0325	0.0325	down-regulated
P01863	Cellular component	GO:0031982	5	vesicle	Ighg	Ig gamma-2A chain C region, A allele	-2.001	-0.171	-1.389	-0.634	-0.27	-0.058	0.721	0.714	1.06	-1.246	0.195	0.12	-1.015	0.0325	0.0325	down-regulated
P01863	Cellular component	GO:0065010	5	extracellular membrane-bounded organelle	Ighg	Ig gamma-2A chain C region, A allele	-2.001	-0.171	-1.389	-0.634	-0.27	-0.058	0.721	0.714	1.06	-1.246	0.195	0.12	-1.015	0.0325	0.0325	down-regulated
P01863	Cellular component	GO:0110165	2	cellular anatomical entity	Ighg	Ig gamma-2A chain C region, A allele	-2.001	-0.171	-1.389	-0.634	-0.27	-0.058	0.721	0.714	1.06	-1.246	0.195	0.12	-1.015	0.0325	0.0325	down-regulated
P01863	Cellular component	GO:0043227	4	membrane-bounded organelle	Ighg	Ig gamma-2A chain C region, A allele	-2.001	-0.171	-1.389	-0.634	-0.27	-0.058	0.721	0.714	1.06	-1.246	0.195	0.12	-1.015	0.0325	0.0325	down-regulated
P01863	Cellular component	GO:0043230	4	extracellular organelle	Ighg	Ig gamma-2A chain C region, A allele	-2.001	-0.171	-1.389	-0.634	-0.27	-0.058	0.721	0.714	1.06	-1.246	0.195	0.12	-1.015	0.0325	0.0325	down-regulated
P01863	Cellular component	GO:1903561	6	extracellular vesicle	Ighg	Ig gamma-2A chain C region, A allele	-2.001	-0.171	-1.389	-0.634	-0.27	-0.058	0.721	0.714	1.06	-1.246	0.195	0.12	-1.015	0.0325	0.0325	down-regulated
P01863	Cellular component	GO:0005575	1	cellular_component	Ighg	Ig gamma-2A chain C region, A allele	-2.001	-0.171	-1.389	-0.634	-0.27	-0.058	0.721	0.714	1.06	-1.246	0.195	0.12	-1.015	0.0325	0.0325	down-regulated
P01863	Cellular component	GO:0005576	3	extracellular region	Ighg	Ig gamma-2A chain C region, A allele	-2.001	-0.171	-1.389	-0.634	-0.27	-0.058	0.721	0.714	1.06	-1.246	0.195	0.12	-1.015	0.0325	0.0325	down-regulated
P01863	Cellular component	GO:0032991	2	protein-containing complex	Ighg	Ig gamma-2A chain C region, A allele	-2.001	-0.171	-1.389	-0.634	-0.27	-0.058	0.721	0.714	1.06	-1.246	0.195	0.12	-1.015	0.0325	0.0325	down-regulated
P01863	Cellular component	GO:0019814	3	immunoglobulin complex	Ighg	Ig gamma-2A chain C region, A allele	-2.001	-0.171	-1.389	-0.634	-0.27	-0.058	0.721	0.714	1.06	-1.246	0.195	0.12	-1.015	0.0325	0.0325	down-regulated
P01867	Cellular component	GO:0065010	5	extracellular membrane-bounded organelle	Ighg2b	Immunoglobulin heavy constant gamma 2B	-2.397	0.2	-2.425	-0.351	-0.509	-1.088	1.224	1.173	1.597	-0.854	-0.051	0.231	-1.648	0.00731	0.00731	down-regulated
P01867	Cellular component	GO:0110165	2	cellular anatomical entity	Ighg2b	Immunoglobulin heavy constant gamma 2B	-2.397	0.2	-2.425	-0.351	-0.509	-1.088	1.224	1.173	1.597	-0.854	-0.051	0.231	-1.648	0.00731	0.00731	down-regulated
P01867	Cellular component	GO:0071944	3	cell periphery	Ighg2b	Immunoglobulin heavy constant gamma 2B	-2.397	0.2	-2.425	-0.351	-0.509	-1.088	1.224	1.173	1.597	-0.854	-0.051	0.231	-1.648	0.00731	0.00731	down-regulated
P01867	Cellular component	GO:0043226	3	organelle	Ighg2b	Immunoglobulin heavy constant gamma 2B	-2.397	0.2	-2.425	-0.351	-0.509	-1.088	1.224	1.173	1.597	-0.854	-0.051	0.231	-1.648	0.00731	0.00731	down-regulated
P01867	Cellular component	GO:0031982	5	vesicle	Ighg2b	Immunoglobulin heavy constant gamma 2B	-2.397	0.2	-2.425	-0.351	-0.509	-1.088	1.224	1.173	1.597	-0.854	-0.051	0.231	-1.648	0.00731	0.00731	down-regulated
P01867	Cellular component	GO:0005575	1	cellular_component	Ighg2b	Immunoglobulin heavy constant gamma 2B	-2.397	0.2	-2.425	-0.351	-0.509	-1.088	1.224	1.173	1.597	-0.854	-0.051	0.231	-1.648	0.00731	0.00731	down-regulated
P01867	Cellular component	GO:0005576	3	extracellular region	Ighg2b	Immunoglobulin heavy constant gamma 2B	-2.397	0.2	-2.425	-0.351	-0.509	-1.088	1.224	1.173	1.597	-0.854	-0.051	0.231	-1.648	0.00731	0.00731	down-regulated
P01867	Cellular component	GO:0016020	3	membrane	Ighg2b	Immunoglobulin heavy constant gamma 2B	-2.397	0.2	-2.425	-0.351	-0.509	-1.088	1.224	1.173	1.597	-0.854	-0.051	0.231	-1.648	0.00731	0.00731	down-regulated
P01867	Cellular component	GO:0032991	2	protein-containing complex	Ighg2b	Immunoglobulin heavy constant gamma 2B	-2.397	0.2	-2.425	-0.351	-0.509	-1.088	1.224	1.173	1.597	-0.854	-0.051	0.231	-1.648	0.00731	0.00731	down-regulated
P01867	Cellular component	GO:0019814	3	immunoglobulin complex	Ighg2b	Immunoglobulin heavy constant gamma 2B	-2.397	0.2	-2.425	-0.351	-0.509	-1.088	1.224	1.173	1.597	-0.854	-0.051	0.231	-1.648	0.00731	0.00731	down-regulated
P01867	Cellular component	GO:0005615	3	extracellular space	Ighg2b	Immunoglobulin heavy constant gamma 2B	-2.397	0.2	-2.425	-0.351	-0.509	-1.088	1.224	1.173	1.597	-0.854	-0.051	0.231	-1.648	0.00731	0.00731	down-regulated
P01867	Cellular component	GO:1903561	6	extracellular vesicle	Ighg2b	Immunoglobulin heavy constant gamma 2B	-2.397	0.2	-2.425	-0.351	-0.509	-1.088	1.224	1.173	1.597	-0.854	-0.051	0.231	-1.648	0.00731	0.00731	down-regulated
P01867	Cellular component	GO:0043227	4	membrane-bounded organelle	Ighg2b	Immunoglobulin heavy constant gamma 2B	-2.397	0.2	-2.425	-0.351	-0.509	-1.088	1.224	1.173	1.597	-0.854	-0.051	0.231	-1.648	0.00731	0.00731	down-regulated
P01867	Cellular component	GO:0043230	4	extracellular organelle	Ighg2b	Immunoglobulin heavy constant gamma 2B	-2.397	0.2	-2.425	-0.351	-0.509	-1.088	1.224	1.173	1.597	-0.854	-0.051	0.231	-1.648	0.00731	0.00731	down-regulated
P01868	Cellular component	GO:0005886	4	plasma membrane	Ighg1	Ig gamma-1 chain C region secreted form	-3.299	1.702	-3.129	-0.762	-0.973	-0.277	3.009	2.621	3.641	-0.358	2.381	-1.068	-2.827	0.00934	0.00934	down-regulated
P01868	Cellular component	GO:0043230	4	extracellular organelle	Ighg1	Ig gamma-1 chain C region secreted form	-3.299	1.702	-3.129	-0.762	-0.973	-0.277	3.009	2.621	3.641	-0.358	2.381	-1.068	-2.827	0.00934	0.00934	down-regulated
P01868	Cellular component	GO:0005615	3	extracellular space	Ighg1	Ig gamma-1 chain C region secreted form	-3.299	1.702	-3.129	-0.762	-0.973	-0.277	3.009	2.621	3.641	-0.358	2.381	-1.068	-2.827	0.00934	0.00934	down-regulated
P01868	Cellular component	GO:0016020	3	membrane	Ighg1	Ig gamma-1 chain C region secreted form	-3.299	1.702	-3.129	-0.762	-0.973	-0.277	3.009	2.621	3.641	-0.358	2.381	-1.068	-2.827	0.00934	0.00934	down-regulated
P01868	Cellular component	GO:0098552	3	side of membrane	Ighg1	Ig gamma-1 chain C region secreted form	-3.299	1.702	-3.129	-0.762	-0.973	-0.277	3.009	2.621	3.641	-0.358	2.381	-1.068	-2.827	0.00934	0.00934	down-regulated
P01868	Cellular component	GO:0032991	2	protein-containing complex	Ighg1	Ig gamma-1 chain C region secreted form	-3.299	1.702	-3.129	-0.762	-0.973	-0.277	3.009	2.621	3.641	-0.358	2.381	-1.068	-2.827	0.00934	0.00934	down-regulated
P01868	Cellular component	GO:0005575	1	cellular_component	Ighg1	Ig gamma-1 chain C region secreted form	-3.299	1.702	-3.129	-0.762	-0.973	-0.277	3.009	2.621	3.641	-0.358	2.381	-1.068	-2.827	0.00934	0.00934	down-regulated
P01868	Cellular component	GO:0043226	3	organelle	Ighg1	Ig gamma-1 chain C region secreted form	-3.299	1.702	-3.129	-0.762	-0.973	-0.277	3.009	2.621	3.641	-0.358	2.381	-1.068	-2.827	0.00934	0.00934	down-regulated
P01868	Cellular component	GO:0110165	2	cellular anatomical entity	Ighg1	Ig gamma-1 chain C region secreted form	-3.299	1.702	-3.129	-0.762	-0.973	-0.277	3.009	2.621	3.641	-0.358	2.381	-1.068	-2.827	0.00934	0.00934	down-regulated
P01868	Cellular component	GO:0043227	4	membrane-bounded organelle	Ighg1	Ig gamma-1 chain C region secreted form	-3.299	1.702	-3.129	-0.762	-0.973	-0.277	3.009	2.621	3.641	-0.358	2.381	-1.068	-2.827	0.00934	0.00934	down-regulated
P01868	Cellular component	GO:1903561	6	extracellular vesicle	Ighg1	Ig gamma-1 chain C region secreted form	-3.299	1.702	-3.129	-0.762	-0.973	-0.277	3.009	2.621	3.641	-0.358	2.381	-1.068	-2.827	0.00934	0.00934	down-regulated
P01868	Cellular component	GO:0005622	3	intracellular anatomical structure	Ighg1	Ig gamma-1 chain C region secreted form	-3.299	1.702	-3.129	-0.762	-0.973	-0.277	3.009	2.621	3.641	-0.358	2.381	-1.068	-2.827	0.00934	0.00934	down-regulated
P01868	Cellular component	GO:0005576	3	extracellular region	Ighg1	Ig gamma-1 chain C region secreted form	-3.299	1.702	-3.129	-0.762	-0.973	-0.277	3.009	2.621	3.641	-0.358	2.381	-1.068	-2.827	0.00934	0.00934	down-regulated
P01868	Cellular component	GO:0019814	3	immunoglobulin complex	Ighg1	Ig gamma-1 chain C region secreted form	-3.299	1.702	-3.129	-0.762	-0.973	-0.277	3.009	2.621	3.641	-0.358	2.381	-1.068	-2.827	0.00934	0.00934	down-regulated
P01868	Cellular component	GO:0031982	5	vesicle	Ighg1	Ig gamma-1 chain C region secreted form	-3.299	1.702	-3.129	-0.762	-0.973	-0.277	3.009	2.621	3.641	-0.358	2.381	-1.068	-2.827	0.00934	0.00934	down-regulated
P01868	Cellular component	GO:0009986	3	cell surface	Ighg1	Ig gamma-1 chain C region secreted form	-3.299	1.702	-3.129	-0.762	-0.973	-0.277	3.009	2.621	3.641	-0.358	2.381	-1.068	-2.827	0.00934	0.00934	down-regulated
P01868	Cellular component	GO:0071944	3	cell periphery	Ighg1	Ig gamma-1 chain C region secreted form	-3.299	1.702	-3.129	-0.762	-0.973	-0.277	3.009	2.621	3.641	-0.358	2.381	-1.068	-2.827	0.00934	0.00934	down-regulated
P01868	Cellular component	GO:0065010	5	extracellular membrane-bounded organelle	Ighg1	Ig gamma-1 chain C region secreted form	-3.299	1.702	-3.129	-0.762	-0.973	-0.277	3.009	2.621	3.641	-0.358	2.381	-1.068	-2.827	0.00934	0.00934	down-regulated
P01898	Cellular component	GO:0071944	3	cell periphery	H2-Q10	H-2 class I histocompatibility antigen, Q10 alpha chain	-0.634	-0.293	-0.499	-0.073	-1.174	-0.272	0.361	-0.067	0.651	-0.186	0.172	0.561	-0.74	0.0111	0.0111	down-regulated
P01898	Cellular component	GO:0030666	6	endocytic vesicle membrane	H2-Q10	H-2 class I histocompatibility antigen, Q10 alpha chain	-0.634	-0.293	-0.499	-0.073	-1.174	-0.272	0.361	-0.067	0.651	-0.186	0.172	0.561	-0.74	0.0111	0.0111	down-regulated
P01898	Cellular component	GO:0110165	2	cellular anatomical entity	H2-Q10	H-2 class I histocompatibility antigen, Q10 alpha chain	-0.634	-0.293	-0.499	-0.073	-1.174	-0.272	0.361	-0.067	0.651	-0.186	0.172	0.561	-0.74	0.0111	0.0111	down-regulated
P01898	Cellular component	GO:0042175	4	nuclear outer membrane-endoplasmic reticulum membrane network	H2-Q10	H-2 class I histocompatibility antigen, Q10 alpha chain	-0.634	-0.293	-0.499	-0.073	-1.174	-0.272	0.361	-0.067	0.651	-0.186	0.172	0.561	-0.74	0.0111	0.0111	down-regulated
P01898	Cellular component	GO:0031982	5	vesicle	H2-Q10	H-2 class I histocompatibility antigen, Q10 alpha chain	-0.634	-0.293	-0.499	-0.073	-1.174	-0.272	0.361	-0.067	0.651	-0.186	0.172	0.561	-0.74	0.0111	0.0111	down-regulated
P01898	Cellular component	GO:0009986	3	cell surface	H2-Q10	H-2 class I histocompatibility antigen, Q10 alpha chain	-0.634	-0.293	-0.499	-0.073	-1.174	-0.272	0.361	-0.067	0.651	-0.186	0.172	0.561	-0.74	0.0111	0.0111	down-regulated
P01898	Cellular component	GO:0043226	3	organelle	H2-Q10	H-2 class I histocompatibility antigen, Q10 alpha chain	-0.634	-0.293	-0.499	-0.073	-1.174	-0.272	0.361	-0.067	0.651	-0.186	0.172	0.561	-0.74	0.0111	0.0111	down-regulated
P01898	Cellular component	GO:0031410	4	cytoplasmic vesicle	H2-Q10	H-2 class I histocompatibility antigen, Q10 alpha chain	-0.634	-0.293	-0.499	-0.073	-1.174	-0.272	0.361	-0.067	0.651	-0.186	0.172	0.561	-0.74	0.0111	0.0111	down-regulated
P01898	Cellular component	GO:0016020	3	membrane	H2-Q10	H-2 class I histocompatibility antigen, Q10 alpha chain	-0.634	-0.293	-0.499	-0.073	-1.174	-0.272	0.361	-0.067	0.651	-0.186	0.172	0.561	-0.74	0.0111	0.0111	down-regulated
P01898	Cellular component	GO:0098552	3	side of membrane	H2-Q10	H-2 class I histocompatibility antigen, Q10 alpha chain	-0.634	-0.293	-0.499	-0.073	-1.174	-0.272	0.361	-0.067	0.651	-0.186	0.172	0.561	-0.74	0.0111	0.0111	down-regulated
P01898	Cellular component	GO:0005783	4	endoplasmic reticulum	H2-Q10	H-2 class I histocompatibility antigen, Q10 alpha chain	-0.634	-0.293	-0.499	-0.073	-1.174	-0.272	0.361	-0.067	0.651	-0.186	0.172	0.561	-0.74	0.0111	0.0111	down-regulated
P01898	Cellular component	GO:0032991	2	protein-containing complex	H2-Q10	H-2 class I histocompatibility antigen, Q10 alpha chain	-0.634	-0.293	-0.499	-0.073	-1.174	-0.272	0.361	-0.067	0.651	-0.186	0.172	0.561	-0.74	0.0111	0.0111	down-regulated
P01898	Cellular component	GO:0005576	3	extracellular region	H2-Q10	H-2 class I histocompatibility antigen, Q10 alpha chain	-0.634	-0.293	-0.499	-0.073	-1.174	-0.272	0.361	-0.067	0.651	-0.186	0.172	0.561	-0.74	0.0111	0.0111	down-regulated
P01898	Cellular component	GO:0012505	3	endomembrane system	H2-Q10	H-2 class I histocompatibility antigen, Q10 alpha chain	-0.634	-0.293	-0.499	-0.073	-1.174	-0.272	0.361	-0.067	0.651	-0.186	0.172	0.561	-0.74	0.0111	0.0111	down-regulated
P01898	Cellular component	GO:0030659	5	cytoplasmic vesicle membrane	H2-Q10	H-2 class I histocompatibility antigen, Q10 alpha chain	-0.634	-0.293	-0.499	-0.073	-1.174	-0.272	0.361	-0.067	0.651	-0.186	0.172	0.561	-0.74	0.0111	0.0111	down-regulated
P01898	Cellular component	GO:0043229	4	intracellular organelle	H2-Q10	H-2 class I histocompatibility antigen, Q10 alpha chain	-0.634	-0.293	-0.499	-0.073	-1.174	-0.272	0.361	-0.067	0.651	-0.186	0.172	0.561	-0.74	0.0111	0.0111	down-regulated
P01898	Cellular component	GO:0005789	5	endoplasmic reticulum membrane	H2-Q10	H-2 class I histocompatibility antigen, Q10 alpha chain	-0.634	-0.293	-0.499	-0.073	-1.174	-0.272	0.361	-0.067	0.651	-0.186	0.172	0.561	-0.74	0.0111	0.0111	down-regulated
P01898	Cellular component	GO:0005575	1	cellular_component	H2-Q10	H-2 class I histocompatibility antigen, Q10 alpha chain	-0.634	-0.293	-0.499	-0.073	-1.174	-0.272	0.361	-0.067	0.651	-0.186	0.172	0.561	-0.74	0.0111	0.0111	down-regulated
P01898	Cellular component	GO:0097708	6	intracellular vesicle	H2-Q10	H-2 class I histocompatibility antigen, Q10 alpha chain	-0.634	-0.293	-0.499	-0.073	-1.174	-0.272	0.361	-0.067	0.651	-0.186	0.172	0.561	-0.74	0.0111	0.0111	down-regulated
P01898	Cellular component	GO:0043231	5	intracellular membrane-bounded organelle	H2-Q10	H-2 class I histocompatibility antigen, Q10 alpha chain	-0.634	-0.293	-0.499	-0.073	-1.174	-0.272	0.361	-0.067	0.651	-0.186	0.172	0.561	-0.74	0.0111	0.0111	down-regulated
P01898	Cellular component	GO:0098588	5	bounding membrane of organelle	H2-Q10	H-2 class I histocompatibility antigen, Q10 alpha chain	-0.634	-0.293	-0.499	-0.073	-1.174	-0.272	0.361	-0.067	0.651	-0.186	0.172	0.561	-0.74	0.0111	0.0111	down-regulated
P01898	Cellular component	GO:0098797	4	plasma membrane protein complex	H2-Q10	H-2 class I histocompatibility antigen, Q10 alpha chain	-0.634	-0.293	-0.499	-0.073	-1.174	-0.272	0.361	-0.067	0.651	-0.186	0.172	0.561	-0.74	0.0111	0.0111	down-regulated
P01898	Cellular component	GO:0098576	4	lumenal side of membrane	H2-Q10	H-2 class I histocompatibility antigen, Q10 alpha chain	-0.634	-0.293	-0.499	-0.073	-1.174	-0.272	0.361	-0.067	0.651	-0.186	0.172	0.561	-0.74	0.0111	0.0111	down-regulated
P01898	Cellular component	GO:0012506	5	vesicle membrane	H2-Q10	H-2 class I histocompatibility antigen, Q10 alpha chain	-0.634	-0.293	-0.499	-0.073	-1.174	-0.272	0.361	-0.067	0.651	-0.186	0.172	0.561	-0.74	0.0111	0.0111	down-regulated
P01898	Cellular component	GO:0005737	3	cytoplasm	H2-Q10	H-2 class I histocompatibility antigen, Q10 alpha chain	-0.634	-0.293	-0.499	-0.073	-1.174	-0.272	0.361	-0.067	0.651	-0.186	0.172	0.561	-0.74	0.0111	0.0111	down-regulated
P01898	Cellular component	GO:0005622	3	intracellular anatomical structure	H2-Q10	H-2 class I histocompatibility antigen, Q10 alpha chain	-0.634	-0.293	-0.499	-0.073	-1.174	-0.272	0.361	-0.067	0.651	-0.186	0.172	0.561	-0.74	0.0111	0.0111	down-regulated
P01898	Cellular component	GO:0030139	5	endocytic vesicle	H2-Q10	H-2 class I histocompatibility antigen, Q10 alpha chain	-0.634	-0.293	-0.499	-0.073	-1.174	-0.272	0.361	-0.067	0.651	-0.186	0.172	0.561	-0.74	0.0111	0.0111	down-regulated
P01898	Cellular component	GO:0098796	3	membrane protein complex	H2-Q10	H-2 class I histocompatibility antigen, Q10 alpha chain	-0.634	-0.293	-0.499	-0.073	-1.174	-0.272	0.361	-0.067	0.651	-0.186	0.172	0.561	-0.74	0.0111	0.0111	down-regulated
P01898	Cellular component	GO:0045335	6	phagocytic vesicle	H2-Q10	H-2 class I histocompatibility antigen, Q10 alpha chain	-0.634	-0.293	-0.499	-0.073	-1.174	-0.272	0.361	-0.067	0.651	-0.186	0.172	0.561	-0.74	0.0111	0.0111	down-regulated
P01898	Cellular component	GO:0005886	4	plasma membrane	H2-Q10	H-2 class I histocompatibility antigen, Q10 alpha chain	-0.634	-0.293	-0.499	-0.073	-1.174	-0.272	0.361	-0.067	0.651	-0.186	0.172	0.561	-0.74	0.0111	0.0111	down-regulated
P01898	Cellular component	GO:0031984	3	organelle subcompartment	H2-Q10	H-2 class I histocompatibility antigen, Q10 alpha chain	-0.634	-0.293	-0.499	-0.073	-1.174	-0.272	0.361	-0.067	0.651	-0.186	0.172	0.561	-0.74	0.0111	0.0111	down-regulated
P01898	Cellular component	GO:0043227	4	membrane-bounded organelle	H2-Q10	H-2 class I histocompatibility antigen, Q10 alpha chain	-0.634	-0.293	-0.499	-0.073	-1.174	-0.272	0.361	-0.067	0.651	-0.186	0.172	0.561	-0.74	0.0111	0.0111	down-regulated
P01898	Cellular component	GO:0031090	4	organelle membrane	H2-Q10	H-2 class I histocompatibility antigen, Q10 alpha chain	-0.634	-0.293	-0.499	-0.073	-1.174	-0.272	0.361	-0.067	0.651	-0.186	0.172	0.561	-0.74	0.0111	0.0111	down-regulated
P01898	Cellular component	GO:0098827	4	endoplasmic reticulum subcompartment	H2-Q10	H-2 class I histocompatibility antigen, Q10 alpha chain	-0.634	-0.293	-0.499	-0.073	-1.174	-0.272	0.361	-0.067	0.651	-0.186	0.172	0.561	-0.74	0.0111	0.0111	down-regulated
P01898	Cellular component	GO:0042611	5	MHC protein complex	H2-Q10	H-2 class I histocompatibility antigen, Q10 alpha chain	-0.634	-0.293	-0.499	-0.073	-1.174	-0.272	0.361	-0.067	0.651	-0.186	0.172	0.561	-0.74	0.0111	0.0111	down-regulated
P01899	Cellular component	GO:0005737	3	cytoplasm	H2-D1	H-2 class I histocompatibility antigen, D-B alpha chain	-0.846	-0.192	-0.711	-0.395	-0.551	-0.198	-0.088	-0.103	0.818	-0.223	0.292	0.791	-0.73	0.0136	0.0136	down-regulated
P01899	Cellular component	GO:0012506	5	vesicle membrane	H2-D1	H-2 class I histocompatibility antigen, D-B alpha chain	-0.846	-0.192	-0.711	-0.395	-0.551	-0.198	-0.088	-0.103	0.818	-0.223	0.292	0.791	-0.73	0.0136	0.0136	down-regulated
P01899	Cellular component	GO:0005622	3	intracellular anatomical structure	H2-D1	H-2 class I histocompatibility antigen, D-B alpha chain	-0.846	-0.192	-0.711	-0.395	-0.551	-0.198	-0.088	-0.103	0.818	-0.223	0.292	0.791	-0.73	0.0136	0.0136	down-regulated
P01899	Cellular component	GO:0030139	5	endocytic vesicle	H2-D1	H-2 class I histocompatibility antigen, D-B alpha chain	-0.846	-0.192	-0.711	-0.395	-0.551	-0.198	-0.088	-0.103	0.818	-0.223	0.292	0.791	-0.73	0.0136	0.0136	down-regulated
P01899	Cellular component	GO:0098796	3	membrane protein complex	H2-D1	H-2 class I histocompatibility antigen, D-B alpha chain	-0.846	-0.192	-0.711	-0.395	-0.551	-0.198	-0.088	-0.103	0.818	-0.223	0.292	0.791	-0.73	0.0136	0.0136	down-regulated
P01899	Cellular component	GO:0005886	4	plasma membrane	H2-D1	H-2 class I histocompatibility antigen, D-B alpha chain	-0.846	-0.192	-0.711	-0.395	-0.551	-0.198	-0.088	-0.103	0.818	-0.223	0.292	0.791	-0.73	0.0136	0.0136	down-regulated
P01899	Cellular component	GO:0045335	6	phagocytic vesicle	H2-D1	H-2 class I histocompatibility antigen, D-B alpha chain	-0.846	-0.192	-0.711	-0.395	-0.551	-0.198	-0.088	-0.103	0.818	-0.223	0.292	0.791	-0.73	0.0136	0.0136	down-regulated
P01899	Cellular component	GO:0031984	3	organelle subcompartment	H2-D1	H-2 class I histocompatibility antigen, D-B alpha chain	-0.846	-0.192	-0.711	-0.395	-0.551	-0.198	-0.088	-0.103	0.818	-0.223	0.292	0.791	-0.73	0.0136	0.0136	down-regulated
P01899	Cellular component	GO:0043227	4	membrane-bounded organelle	H2-D1	H-2 class I histocompatibility antigen, D-B alpha chain	-0.846	-0.192	-0.711	-0.395	-0.551	-0.198	-0.088	-0.103	0.818	-0.223	0.292	0.791	-0.73	0.0136	0.0136	down-regulated
P01899	Cellular component	GO:0031090	4	organelle membrane	H2-D1	H-2 class I histocompatibility antigen, D-B alpha chain	-0.846	-0.192	-0.711	-0.395	-0.551	-0.198	-0.088	-0.103	0.818	-0.223	0.292	0.791	-0.73	0.0136	0.0136	down-regulated
P01899	Cellular component	GO:0042611	5	MHC protein complex	H2-D1	H-2 class I histocompatibility antigen, D-B alpha chain	-0.846	-0.192	-0.711	-0.395	-0.551	-0.198	-0.088	-0.103	0.818	-0.223	0.292	0.791	-0.73	0.0136	0.0136	down-regulated
P01899	Cellular component	GO:0098827	4	endoplasmic reticulum subcompartment	H2-D1	H-2 class I histocompatibility antigen, D-B alpha chain	-0.846	-0.192	-0.711	-0.395	-0.551	-0.198	-0.088	-0.103	0.818	-0.223	0.292	0.791	-0.73	0.0136	0.0136	down-regulated
P01899	Cellular component	GO:0043231	5	intracellular membrane-bounded organelle	H2-D1	H-2 class I histocompatibility antigen, D-B alpha chain	-0.846	-0.192	-0.711	-0.395	-0.551	-0.198	-0.088	-0.103	0.818	-0.223	0.292	0.791	-0.73	0.0136	0.0136	down-regulated
P01899	Cellular component	GO:0098588	5	bounding membrane of organelle	H2-D1	H-2 class I histocompatibility antigen, D-B alpha chain	-0.846	-0.192	-0.711	-0.395	-0.551	-0.198	-0.088	-0.103	0.818	-0.223	0.292	0.791	-0.73	0.0136	0.0136	down-regulated
P01899	Cellular component	GO:0098797	4	plasma membrane protein complex	H2-D1	H-2 class I histocompatibility antigen, D-B alpha chain	-0.846	-0.192	-0.711	-0.395	-0.551	-0.198	-0.088	-0.103	0.818	-0.223	0.292	0.791	-0.73	0.0136	0.0136	down-regulated
P01899	Cellular component	GO:0098576	4	lumenal side of membrane	H2-D1	H-2 class I histocompatibility antigen, D-B alpha chain	-0.846	-0.192	-0.711	-0.395	-0.551	-0.198	-0.088	-0.103	0.818	-0.223	0.292	0.791	-0.73	0.0136	0.0136	down-regulated
P01899	Cellular component	GO:0098552	3	side of membrane	H2-D1	H-2 class I histocompatibility antigen, D-B alpha chain	-0.846	-0.192	-0.711	-0.395	-0.551	-0.198	-0.088	-0.103	0.818	-0.223	0.292	0.791	-0.73	0.0136	0.0136	down-regulated
P01899	Cellular component	GO:0016020	3	membrane	H2-D1	H-2 class I histocompatibility antigen, D-B alpha chain	-0.846	-0.192	-0.711	-0.395	-0.551	-0.198	-0.088	-0.103	0.818	-0.223	0.292	0.791	-0.73	0.0136	0.0136	down-regulated
P01899	Cellular component	GO:0032991	2	protein-containing complex	H2-D1	H-2 class I histocompatibility antigen, D-B alpha chain	-0.846	-0.192	-0.711	-0.395	-0.551	-0.198	-0.088	-0.103	0.818	-0.223	0.292	0.791	-0.73	0.0136	0.0136	down-regulated
P01899	Cellular component	GO:0005783	4	endoplasmic reticulum	H2-D1	H-2 class I histocompatibility antigen, D-B alpha chain	-0.846	-0.192	-0.711	-0.395	-0.551	-0.198	-0.088	-0.103	0.818	-0.223	0.292	0.791	-0.73	0.0136	0.0136	down-regulated
P01899	Cellular component	GO:0005576	3	extracellular region	H2-D1	H-2 class I histocompatibility antigen, D-B alpha chain	-0.846	-0.192	-0.711	-0.395	-0.551	-0.198	-0.088	-0.103	0.818	-0.223	0.292	0.791	-0.73	0.0136	0.0136	down-regulated
P01899	Cellular component	GO:0030659	5	cytoplasmic vesicle membrane	H2-D1	H-2 class I histocompatibility antigen, D-B alpha chain	-0.846	-0.192	-0.711	-0.395	-0.551	-0.198	-0.088	-0.103	0.818	-0.223	0.292	0.791	-0.73	0.0136	0.0136	down-regulated
P01899	Cellular component	GO:0012505	3	endomembrane system	H2-D1	H-2 class I histocompatibility antigen, D-B alpha chain	-0.846	-0.192	-0.711	-0.395	-0.551	-0.198	-0.088	-0.103	0.818	-0.223	0.292	0.791	-0.73	0.0136	0.0136	down-regulated
P01899	Cellular component	GO:0043229	4	intracellular organelle	H2-D1	H-2 class I histocompatibility antigen, D-B alpha chain	-0.846	-0.192	-0.711	-0.395	-0.551	-0.198	-0.088	-0.103	0.818	-0.223	0.292	0.791	-0.73	0.0136	0.0136	down-regulated
P01899	Cellular component	GO:0005575	1	cellular_component	H2-D1	H-2 class I histocompatibility antigen, D-B alpha chain	-0.846	-0.192	-0.711	-0.395	-0.551	-0.198	-0.088	-0.103	0.818	-0.223	0.292	0.791	-0.73	0.0136	0.0136	down-regulated
P01899	Cellular component	GO:0005789	5	endoplasmic reticulum membrane	H2-D1	H-2 class I histocompatibility antigen, D-B alpha chain	-0.846	-0.192	-0.711	-0.395	-0.551	-0.198	-0.088	-0.103	0.818	-0.223	0.292	0.791	-0.73	0.0136	0.0136	down-regulated
P01899	Cellular component	GO:0097708	6	intracellular vesicle	H2-D1	H-2 class I histocompatibility antigen, D-B alpha chain	-0.846	-0.192	-0.711	-0.395	-0.551	-0.198	-0.088	-0.103	0.818	-0.223	0.292	0.791	-0.73	0.0136	0.0136	down-regulated
P01899	Cellular component	GO:0071944	3	cell periphery	H2-D1	H-2 class I histocompatibility antigen, D-B alpha chain	-0.846	-0.192	-0.711	-0.395	-0.551	-0.198	-0.088	-0.103	0.818	-0.223	0.292	0.791	-0.73	0.0136	0.0136	down-regulated
P01899	Cellular component	GO:0030666	6	endocytic vesicle membrane	H2-D1	H-2 class I histocompatibility antigen, D-B alpha chain	-0.846	-0.192	-0.711	-0.395	-0.551	-0.198	-0.088	-0.103	0.818	-0.223	0.292	0.791	-0.73	0.0136	0.0136	down-regulated
P01899	Cellular component	GO:0110165	2	cellular anatomical entity	H2-D1	H-2 class I histocompatibility antigen, D-B alpha chain	-0.846	-0.192	-0.711	-0.395	-0.551	-0.198	-0.088	-0.103	0.818	-0.223	0.292	0.791	-0.73	0.0136	0.0136	down-regulated
P01899	Cellular component	GO:0042175	4	nuclear outer membrane-endoplasmic reticulum membrane network	H2-D1	H-2 class I histocompatibility antigen, D-B alpha chain	-0.846	-0.192	-0.711	-0.395	-0.551	-0.198	-0.088	-0.103	0.818	-0.223	0.292	0.791	-0.73	0.0136	0.0136	down-regulated
P01899	Cellular component	GO:0009986	3	cell surface	H2-D1	H-2 class I histocompatibility antigen, D-B alpha chain	-0.846	-0.192	-0.711	-0.395	-0.551	-0.198	-0.088	-0.103	0.818	-0.223	0.292	0.791	-0.73	0.0136	0.0136	down-regulated
P01899	Cellular component	GO:0031982	5	vesicle	H2-D1	H-2 class I histocompatibility antigen, D-B alpha chain	-0.846	-0.192	-0.711	-0.395	-0.551	-0.198	-0.088	-0.103	0.818	-0.223	0.292	0.791	-0.73	0.0136	0.0136	down-regulated
P01899	Cellular component	GO:0043226	3	organelle	H2-D1	H-2 class I histocompatibility antigen, D-B alpha chain	-0.846	-0.192	-0.711	-0.395	-0.551	-0.198	-0.088	-0.103	0.818	-0.223	0.292	0.791	-0.73	0.0136	0.0136	down-regulated
P01899	Cellular component	GO:0031410	4	cytoplasmic vesicle	H2-D1	H-2 class I histocompatibility antigen, D-B alpha chain	-0.846	-0.192	-0.711	-0.395	-0.551	-0.198	-0.088	-0.103	0.818	-0.223	0.292	0.791	-0.73	0.0136	0.0136	down-regulated
P01942	Cellular component	GO:0005829	3	cytosol	Hba	Hemoglobin subunit alpha	2.073	0.703	0.088	-0.609	1.856	2.101	-0.831	0.143	0.434	-4.446	-0.205	-0.58	1.95	0.021	0.021	up-regulated
P01942	Cellular component	GO:0032991	2	protein-containing complex	Hba	Hemoglobin subunit alpha	2.073	0.703	0.088	-0.609	1.856	2.101	-0.831	0.143	0.434	-4.446	-0.205	-0.58	1.95	0.021	0.021	up-regulated
P01942	Cellular component	GO:0005576	3	extracellular region	Hba	Hemoglobin subunit alpha	2.073	0.703	0.088	-0.609	1.856	2.101	-0.831	0.143	0.434	-4.446	-0.205	-0.58	1.95	0.021	0.021	up-regulated
P01942	Cellular component	GO:0005575	1	cellular_component	Hba	Hemoglobin subunit alpha	2.073	0.703	0.088	-0.609	1.856	2.101	-0.831	0.143	0.434	-4.446	-0.205	-0.58	1.95	0.021	0.021	up-regulated
P01942	Cellular component	GO:0110165	2	cellular anatomical entity	Hba	Hemoglobin subunit alpha	2.073	0.703	0.088	-0.609	1.856	2.101	-0.831	0.143	0.434	-4.446	-0.205	-0.58	1.95	0.021	0.021	up-regulated
P01942	Cellular component	GO:0005737	3	cytoplasm	Hba	Hemoglobin subunit alpha	2.073	0.703	0.088	-0.609	1.856	2.101	-0.831	0.143	0.434	-4.446	-0.205	-0.58	1.95	0.021	0.021	up-regulated
P01942	Cellular component	GO:0005622	3	intracellular anatomical structure	Hba	Hemoglobin subunit alpha	2.073	0.703	0.088	-0.609	1.856	2.101	-0.831	0.143	0.434	-4.446	-0.205	-0.58	1.95	0.021	0.021	up-regulated
P01942	Cellular component	GO:0005615	3	extracellular space	Hba	Hemoglobin subunit alpha	2.073	0.703	0.088	-0.609	1.856	2.101	-0.831	0.143	0.434	-4.446	-0.205	-0.58	1.95	0.021	0.021	up-regulated
P03987	Cellular component	GO:0005575	1	cellular_component	P03987	Ig gamma-3 chain C region	-2.095	0.165	-2.701	-0.585	-0.973	0.05	0.861	1.562	2.023	-1.381	1.815	0.377	-1.899	0.00797	0.00797	down-regulated
P03987	Cellular component	GO:1903561	6	extracellular vesicle	P03987	Ig gamma-3 chain C region	-2.095	0.165	-2.701	-0.585	-0.973	0.05	0.861	1.562	2.023	-1.381	1.815	0.377	-1.899	0.00797	0.00797	down-regulated
P03987	Cellular component	GO:0032991	2	protein-containing complex	P03987	Ig gamma-3 chain C region	-2.095	0.165	-2.701	-0.585	-0.973	0.05	0.861	1.562	2.023	-1.381	1.815	0.377	-1.899	0.00797	0.00797	down-regulated
P03987	Cellular component	GO:0019814	3	immunoglobulin complex	P03987	Ig gamma-3 chain C region	-2.095	0.165	-2.701	-0.585	-0.973	0.05	0.861	1.562	2.023	-1.381	1.815	0.377	-1.899	0.00797	0.00797	down-regulated
P03987	Cellular component	GO:0016020	3	membrane	P03987	Ig gamma-3 chain C region	-2.095	0.165	-2.701	-0.585	-0.973	0.05	0.861	1.562	2.023	-1.381	1.815	0.377	-1.899	0.00797	0.00797	down-regulated
P03987	Cellular component	GO:0005576	3	extracellular region	P03987	Ig gamma-3 chain C region	-2.095	0.165	-2.701	-0.585	-0.973	0.05	0.861	1.562	2.023	-1.381	1.815	0.377	-1.899	0.00797	0.00797	down-regulated
P03987	Cellular component	GO:0043227	4	membrane-bounded organelle	P03987	Ig gamma-3 chain C region	-2.095	0.165	-2.701	-0.585	-0.973	0.05	0.861	1.562	2.023	-1.381	1.815	0.377	-1.899	0.00797	0.00797	down-regulated
P03987	Cellular component	GO:0043230	4	extracellular organelle	P03987	Ig gamma-3 chain C region	-2.095	0.165	-2.701	-0.585	-0.973	0.05	0.861	1.562	2.023	-1.381	1.815	0.377	-1.899	0.00797	0.00797	down-regulated
P03987	Cellular component	GO:0065010	5	extracellular membrane-bounded organelle	P03987	Ig gamma-3 chain C region	-2.095	0.165	-2.701	-0.585	-0.973	0.05	0.861	1.562	2.023	-1.381	1.815	0.377	-1.899	0.00797	0.00797	down-regulated
P03987	Cellular component	GO:0071944	3	cell periphery	P03987	Ig gamma-3 chain C region	-2.095	0.165	-2.701	-0.585	-0.973	0.05	0.861	1.562	2.023	-1.381	1.815	0.377	-1.899	0.00797	0.00797	down-regulated
P03987	Cellular component	GO:0110165	2	cellular anatomical entity	P03987	Ig gamma-3 chain C region	-2.095	0.165	-2.701	-0.585	-0.973	0.05	0.861	1.562	2.023	-1.381	1.815	0.377	-1.899	0.00797	0.00797	down-regulated
P03987	Cellular component	GO:0005615	3	extracellular space	P03987	Ig gamma-3 chain C region	-2.095	0.165	-2.701	-0.585	-0.973	0.05	0.861	1.562	2.023	-1.381	1.815	0.377	-1.899	0.00797	0.00797	down-regulated
P03987	Cellular component	GO:0031982	5	vesicle	P03987	Ig gamma-3 chain C region	-2.095	0.165	-2.701	-0.585	-0.973	0.05	0.861	1.562	2.023	-1.381	1.815	0.377	-1.899	0.00797	0.00797	down-regulated
P03987	Cellular component	GO:0043226	3	organelle	P03987	Ig gamma-3 chain C region	-2.095	0.165	-2.701	-0.585	-0.973	0.05	0.861	1.562	2.023	-1.381	1.815	0.377	-1.899	0.00797	0.00797	down-regulated
P04918	Cellular component	GO:0005615	3	extracellular space	Saa3	Serum amyloid A-3 protein	-0.055	0.949	-0.149	-0.224	-1.087	-0.531	0.852	-0.249	1.104	0.991	0.745	0.029	-0.762	0.0466	0.0466	down-regulated
P04918	Cellular component	GO:0032994	3	protein-lipid complex	Saa3	Serum amyloid A-3 protein	-0.055	0.949	-0.149	-0.224	-1.087	-0.531	0.852	-0.249	1.104	0.991	0.745	0.029	-0.762	0.0466	0.0466	down-regulated
P04918	Cellular component	GO:0110165	2	cellular anatomical entity	Saa3	Serum amyloid A-3 protein	-0.055	0.949	-0.149	-0.224	-1.087	-0.531	0.852	-0.249	1.104	0.991	0.745	0.029	-0.762	0.0466	0.0466	down-regulated
P04918	Cellular component	GO:1990777	4	lipoprotein particle	Saa3	Serum amyloid A-3 protein	-0.055	0.949	-0.149	-0.224	-1.087	-0.531	0.852	-0.249	1.104	0.991	0.745	0.029	-0.762	0.0466	0.0466	down-regulated
P04918	Cellular component	GO:0032991	2	protein-containing complex	Saa3	Serum amyloid A-3 protein	-0.055	0.949	-0.149	-0.224	-1.087	-0.531	0.852	-0.249	1.104	0.991	0.745	0.029	-0.762	0.0466	0.0466	down-regulated
P04918	Cellular component	GO:0005576	3	extracellular region	Saa3	Serum amyloid A-3 protein	-0.055	0.949	-0.149	-0.224	-1.087	-0.531	0.852	-0.249	1.104	0.991	0.745	0.029	-0.762	0.0466	0.0466	down-regulated
P04918	Cellular component	GO:0005575	1	cellular_component	Saa3	Serum amyloid A-3 protein	-0.055	0.949	-0.149	-0.224	-1.087	-0.531	0.852	-0.249	1.104	0.991	0.745	0.029	-0.762	0.0466	0.0466	down-regulated
P04918	Cellular component	GO:0034358	4	plasma lipoprotein particle	Saa3	Serum amyloid A-3 protein	-0.055	0.949	-0.149	-0.224	-1.087	-0.531	0.852	-0.249	1.104	0.991	0.745	0.029	-0.762	0.0466	0.0466	down-regulated
P05366	Cellular component	GO:0034358	4	plasma lipoprotein particle	Saa1	Serum amyloid A-1 protein	-1.609	1.088	-0.388	-0.081	-2.582	-1.823	0.602	-0.542	1.396	2.088	0.041	-0.019	-1.494	0.0258	0.0258	down-regulated
P05366	Cellular component	GO:0005575	1	cellular_component	Saa1	Serum amyloid A-1 protein	-1.609	1.088	-0.388	-0.081	-2.582	-1.823	0.602	-0.542	1.396	2.088	0.041	-0.019	-1.494	0.0258	0.0258	down-regulated
P05366	Cellular component	GO:0005576	3	extracellular region	Saa1	Serum amyloid A-1 protein	-1.609	1.088	-0.388	-0.081	-2.582	-1.823	0.602	-0.542	1.396	2.088	0.041	-0.019	-1.494	0.0258	0.0258	down-regulated
P05366	Cellular component	GO:0032991	2	protein-containing complex	Saa1	Serum amyloid A-1 protein	-1.609	1.088	-0.388	-0.081	-2.582	-1.823	0.602	-0.542	1.396	2.088	0.041	-0.019	-1.494	0.0258	0.0258	down-regulated
P05366	Cellular component	GO:0005615	3	extracellular space	Saa1	Serum amyloid A-1 protein	-1.609	1.088	-0.388	-0.081	-2.582	-1.823	0.602	-0.542	1.396	2.088	0.041	-0.019	-1.494	0.0258	0.0258	down-regulated
P05366	Cellular component	GO:1990777	4	lipoprotein particle	Saa1	Serum amyloid A-1 protein	-1.609	1.088	-0.388	-0.081	-2.582	-1.823	0.602	-0.542	1.396	2.088	0.041	-0.019	-1.494	0.0258	0.0258	down-regulated
P05366	Cellular component	GO:0110165	2	cellular anatomical entity	Saa1	Serum amyloid A-1 protein	-1.609	1.088	-0.388	-0.081	-2.582	-1.823	0.602	-0.542	1.396	2.088	0.041	-0.019	-1.494	0.0258	0.0258	down-regulated
P05366	Cellular component	GO:0032994	3	protein-lipid complex	Saa1	Serum amyloid A-1 protein	-1.609	1.088	-0.388	-0.081	-2.582	-1.823	0.602	-0.542	1.396	2.088	0.041	-0.019	-1.494	0.0258	0.0258	down-regulated
P05367	Cellular component	GO:0005615	3	extracellular space	Saa2	Serum amyloid A-2 protein	-1.586	1.32	-0.561	-0.159	-3.456	-2.162	1.117	-0.91	1.498	2.532	-0.211	0.103	-1.789	0.0296	0.0296	down-regulated
P05367	Cellular component	GO:0032991	2	protein-containing complex	Saa2	Serum amyloid A-2 protein	-1.586	1.32	-0.561	-0.159	-3.456	-2.162	1.117	-0.91	1.498	2.532	-0.211	0.103	-1.789	0.0296	0.0296	down-regulated
P05367	Cellular component	GO:0032994	3	protein-lipid complex	Saa2	Serum amyloid A-2 protein	-1.586	1.32	-0.561	-0.159	-3.456	-2.162	1.117	-0.91	1.498	2.532	-0.211	0.103	-1.789	0.0296	0.0296	down-regulated
P05367	Cellular component	GO:0005576	3	extracellular region	Saa2	Serum amyloid A-2 protein	-1.586	1.32	-0.561	-0.159	-3.456	-2.162	1.117	-0.91	1.498	2.532	-0.211	0.103	-1.789	0.0296	0.0296	down-regulated
P05367	Cellular component	GO:0110165	2	cellular anatomical entity	Saa2	Serum amyloid A-2 protein	-1.586	1.32	-0.561	-0.159	-3.456	-2.162	1.117	-0.91	1.498	2.532	-0.211	0.103	-1.789	0.0296	0.0296	down-regulated
P05367	Cellular component	GO:0005575	1	cellular_component	Saa2	Serum amyloid A-2 protein	-1.586	1.32	-0.561	-0.159	-3.456	-2.162	1.117	-0.91	1.498	2.532	-0.211	0.103	-1.789	0.0296	0.0296	down-regulated
P05367	Cellular component	GO:0034358	4	plasma lipoprotein particle	Saa2	Serum amyloid A-2 protein	-1.586	1.32	-0.561	-0.159	-3.456	-2.162	1.117	-0.91	1.498	2.532	-0.211	0.103	-1.789	0.0296	0.0296	down-regulated
P05367	Cellular component	GO:1990777	4	lipoprotein particle	Saa2	Serum amyloid A-2 protein	-1.586	1.32	-0.561	-0.159	-3.456	-2.162	1.117	-0.91	1.498	2.532	-0.211	0.103	-1.789	0.0296	0.0296	down-regulated
P06327	Cellular component	GO:0005576	3	extracellular region	Gm5629	Ig heavy chain V region VH558 A1/A4	0.48	-0.325	-1.19	-0.946	-1.377	-0.025	0.608	0.136	0.432	-0.098	-0.406	0.24	-0.716	0.0494	0.0494	down-regulated
P06327	Cellular component	GO:0110165	2	cellular anatomical entity	Gm5629	Ig heavy chain V region VH558 A1/A4	0.48	-0.325	-1.19	-0.946	-1.377	-0.025	0.608	0.136	0.432	-0.098	-0.406	0.24	-0.716	0.0494	0.0494	down-regulated
P06327	Cellular component	GO:0032991	2	protein-containing complex	Gm5629	Ig heavy chain V region VH558 A1/A4	0.48	-0.325	-1.19	-0.946	-1.377	-0.025	0.608	0.136	0.432	-0.098	-0.406	0.24	-0.716	0.0494	0.0494	down-regulated
P06327	Cellular component	GO:0005575	1	cellular_component	Gm5629	Ig heavy chain V region VH558 A1/A4	0.48	-0.325	-1.19	-0.946	-1.377	-0.025	0.608	0.136	0.432	-0.098	-0.406	0.24	-0.716	0.0494	0.0494	down-regulated
P06327	Cellular component	GO:0005615	3	extracellular space	Gm5629	Ig heavy chain V region VH558 A1/A4	0.48	-0.325	-1.19	-0.946	-1.377	-0.025	0.608	0.136	0.432	-0.098	-0.406	0.24	-0.716	0.0494	0.0494	down-regulated
P06909	Cellular component	GO:0044297	3	cell body	Cfh	Complement factor H	-0.649	-0.409	-0.845	-0.302	-0.399	-0.712	0.758	0.294	0.901	0.933	-0.103	0.268	-1.061	0.000634	0.000634	down-regulated
P06909	Cellular component	GO:0043231	5	intracellular membrane-bounded organelle	Cfh	Complement factor H	-0.649	-0.409	-0.845	-0.302	-0.399	-0.712	0.758	0.294	0.901	0.933	-0.103	0.268	-1.061	0.000634	0.000634	down-regulated
P06909	Cellular component	GO:0005737	3	cytoplasm	Cfh	Complement factor H	-0.649	-0.409	-0.845	-0.302	-0.399	-0.712	0.758	0.294	0.901	0.933	-0.103	0.268	-1.061	0.000634	0.000634	down-regulated
P06909	Cellular component	GO:0005886	4	plasma membrane	Cfh	Complement factor H	-0.649	-0.409	-0.845	-0.302	-0.399	-0.712	0.758	0.294	0.901	0.933	-0.103	0.268	-1.061	0.000634	0.000634	down-regulated
P06909	Cellular component	GO:0043005	5	neuron projection	Cfh	Complement factor H	-0.649	-0.409	-0.845	-0.302	-0.399	-0.712	0.758	0.294	0.901	0.933	-0.103	0.268	-1.061	0.000634	0.000634	down-regulated
P06909	Cellular component	GO:0110165	2	cellular anatomical entity	Cfh	Complement factor H	-0.649	-0.409	-0.845	-0.302	-0.399	-0.712	0.758	0.294	0.901	0.933	-0.103	0.268	-1.061	0.000634	0.000634	down-regulated
P06909	Cellular component	GO:0036477	3	somatodendritic compartment	Cfh	Complement factor H	-0.649	-0.409	-0.845	-0.302	-0.399	-0.712	0.758	0.294	0.901	0.933	-0.103	0.268	-1.061	0.000634	0.000634	down-regulated
P06909	Cellular component	GO:0043226	3	organelle	Cfh	Complement factor H	-0.649	-0.409	-0.845	-0.302	-0.399	-0.712	0.758	0.294	0.901	0.933	-0.103	0.268	-1.061	0.000634	0.000634	down-regulated
P06909	Cellular component	GO:0098552	3	side of membrane	Cfh	Complement factor H	-0.649	-0.409	-0.845	-0.302	-0.399	-0.712	0.758	0.294	0.901	0.933	-0.103	0.268	-1.061	0.000634	0.000634	down-regulated
P06909	Cellular component	GO:0016020	3	membrane	Cfh	Complement factor H	-0.649	-0.409	-0.845	-0.302	-0.399	-0.712	0.758	0.294	0.901	0.933	-0.103	0.268	-1.061	0.000634	0.000634	down-regulated
P06909	Cellular component	GO:0005575	1	cellular_component	Cfh	Complement factor H	-0.649	-0.409	-0.845	-0.302	-0.399	-0.712	0.758	0.294	0.901	0.933	-0.103	0.268	-1.061	0.000634	0.000634	down-regulated
P06909	Cellular component	GO:0042995	3	cell projection	Cfh	Complement factor H	-0.649	-0.409	-0.845	-0.302	-0.399	-0.712	0.758	0.294	0.901	0.933	-0.103	0.268	-1.061	0.000634	0.000634	down-regulated
P06909	Cellular component	GO:0005622	3	intracellular anatomical structure	Cfh	Complement factor H	-0.649	-0.409	-0.845	-0.302	-0.399	-0.712	0.758	0.294	0.901	0.933	-0.103	0.268	-1.061	0.000634	0.000634	down-regulated
P06909	Cellular component	GO:0043227	4	membrane-bounded organelle	Cfh	Complement factor H	-0.649	-0.409	-0.845	-0.302	-0.399	-0.712	0.758	0.294	0.901	0.933	-0.103	0.268	-1.061	0.000634	0.000634	down-regulated
P06909	Cellular component	GO:0071944	3	cell periphery	Cfh	Complement factor H	-0.649	-0.409	-0.845	-0.302	-0.399	-0.712	0.758	0.294	0.901	0.933	-0.103	0.268	-1.061	0.000634	0.000634	down-regulated
P06909	Cellular component	GO:0009986	3	cell surface	Cfh	Complement factor H	-0.649	-0.409	-0.845	-0.302	-0.399	-0.712	0.758	0.294	0.901	0.933	-0.103	0.268	-1.061	0.000634	0.000634	down-regulated
P06909	Cellular component	GO:0120025	4	plasma membrane bounded cell projection	Cfh	Complement factor H	-0.649	-0.409	-0.845	-0.302	-0.399	-0.712	0.758	0.294	0.901	0.933	-0.103	0.268	-1.061	0.000634	0.000634	down-regulated
P06909	Cellular component	GO:0005576	3	extracellular region	Cfh	Complement factor H	-0.649	-0.409	-0.845	-0.302	-0.399	-0.712	0.758	0.294	0.901	0.933	-0.103	0.268	-1.061	0.000634	0.000634	down-regulated
P06909	Cellular component	GO:0043229	4	intracellular organelle	Cfh	Complement factor H	-0.649	-0.409	-0.845	-0.302	-0.399	-0.712	0.758	0.294	0.901	0.933	-0.103	0.268	-1.061	0.000634	0.000634	down-regulated
P07310	Cellular component	GO:0110165	2	cellular anatomical entity	Ckm	Creatine kinase M-type	0.911	-0.428	0.965	0.123	0.866	1.357	-1.337	-0.451	-0.827	-0.875	-0.813	-0.803	1.483	0.000245	0.000245	up-regulated
P07310	Cellular component	GO:0005622	3	intracellular anatomical structure	Ckm	Creatine kinase M-type	0.911	-0.428	0.965	0.123	0.866	1.357	-1.337	-0.451	-0.827	-0.875	-0.813	-0.803	1.483	0.000245	0.000245	up-regulated
P07310	Cellular component	GO:0005575	1	cellular_component	Ckm	Creatine kinase M-type	0.911	-0.428	0.965	0.123	0.866	1.357	-1.337	-0.451	-0.827	-0.875	-0.813	-0.803	1.483	0.000245	0.000245	up-regulated
P07310	Cellular component	GO:0005576	3	extracellular region	Ckm	Creatine kinase M-type	0.911	-0.428	0.965	0.123	0.866	1.357	-1.337	-0.451	-0.827	-0.875	-0.813	-0.803	1.483	0.000245	0.000245	up-regulated
P08074	Cellular component	GO:0005737	3	cytoplasm	Cbr2	Carbonyl reductase [NADPH] 2	1.603	0.433	-1.207	0.876	1.535	0.51	-0.541	0.588	-1.505	-1.278	0.053	-2.674	1.518	0.0175	0.0175	up-regulated
P08074	Cellular component	GO:0110165	2	cellular anatomical entity	Cbr2	Carbonyl reductase [NADPH] 2	1.603	0.433	-1.207	0.876	1.535	0.51	-0.541	0.588	-1.505	-1.278	0.053	-2.674	1.518	0.0175	0.0175	up-regulated
P08074	Cellular component	GO:0043231	5	intracellular membrane-bounded organelle	Cbr2	Carbonyl reductase [NADPH] 2	1.603	0.433	-1.207	0.876	1.535	0.51	-0.541	0.588	-1.505	-1.278	0.053	-2.674	1.518	0.0175	0.0175	up-regulated
P08074	Cellular component	GO:0043233	4	organelle lumen	Cbr2	Carbonyl reductase [NADPH] 2	1.603	0.433	-1.207	0.876	1.535	0.51	-0.541	0.588	-1.505	-1.278	0.053	-2.674	1.518	0.0175	0.0175	up-regulated
P08074	Cellular component	GO:0005622	3	intracellular anatomical structure	Cbr2	Carbonyl reductase [NADPH] 2	1.603	0.433	-1.207	0.876	1.535	0.51	-0.541	0.588	-1.505	-1.278	0.053	-2.674	1.518	0.0175	0.0175	up-regulated
P08074	Cellular component	GO:0043229	4	intracellular organelle	Cbr2	Carbonyl reductase [NADPH] 2	1.603	0.433	-1.207	0.876	1.535	0.51	-0.541	0.588	-1.505	-1.278	0.053	-2.674	1.518	0.0175	0.0175	up-regulated
P08074	Cellular component	GO:0005575	1	cellular_component	Cbr2	Carbonyl reductase [NADPH] 2	1.603	0.433	-1.207	0.876	1.535	0.51	-0.541	0.588	-1.505	-1.278	0.053	-2.674	1.518	0.0175	0.0175	up-regulated
P08074	Cellular component	GO:0031974	3	membrane-enclosed lumen	Cbr2	Carbonyl reductase [NADPH] 2	1.603	0.433	-1.207	0.876	1.535	0.51	-0.541	0.588	-1.505	-1.278	0.053	-2.674	1.518	0.0175	0.0175	up-regulated
P08074	Cellular component	GO:0070013	5	intracellular organelle lumen	Cbr2	Carbonyl reductase [NADPH] 2	1.603	0.433	-1.207	0.876	1.535	0.51	-0.541	0.588	-1.505	-1.278	0.053	-2.674	1.518	0.0175	0.0175	up-regulated
P08074	Cellular component	GO:0043226	3	organelle	Cbr2	Carbonyl reductase [NADPH] 2	1.603	0.433	-1.207	0.876	1.535	0.51	-0.541	0.588	-1.505	-1.278	0.053	-2.674	1.518	0.0175	0.0175	up-regulated
P08074	Cellular component	GO:0005739	4	mitochondrion	Cbr2	Carbonyl reductase [NADPH] 2	1.603	0.433	-1.207	0.876	1.535	0.51	-0.541	0.588	-1.505	-1.278	0.053	-2.674	1.518	0.0175	0.0175	up-regulated
P08074	Cellular component	GO:0043227	4	membrane-bounded organelle	Cbr2	Carbonyl reductase [NADPH] 2	1.603	0.433	-1.207	0.876	1.535	0.51	-0.541	0.588	-1.505	-1.278	0.053	-2.674	1.518	0.0175	0.0175	up-regulated
P08607	Cellular component	GO:0071944	3	cell periphery	C4bpa	C4b-binding protein	-0.822	-0.107	-1.512	-0.531	-0.97	-0.263	-0.186	0.218	1.216	-0.341	-0.151	0.807	-0.961	0.0115	0.0115	down-regulated
P08607	Cellular component	GO:0110165	2	cellular anatomical entity	C4bpa	C4b-binding protein	-0.822	-0.107	-1.512	-0.531	-0.97	-0.263	-0.186	0.218	1.216	-0.341	-0.151	0.807	-0.961	0.0115	0.0115	down-regulated
P08607	Cellular component	GO:0005575	1	cellular_component	C4bpa	C4b-binding protein	-0.822	-0.107	-1.512	-0.531	-0.97	-0.263	-0.186	0.218	1.216	-0.341	-0.151	0.807	-0.961	0.0115	0.0115	down-regulated
P08607	Cellular component	GO:0016020	3	membrane	C4bpa	C4b-binding protein	-0.822	-0.107	-1.512	-0.531	-0.97	-0.263	-0.186	0.218	1.216	-0.341	-0.151	0.807	-0.961	0.0115	0.0115	down-regulated
P08607	Cellular component	GO:0005576	3	extracellular region	C4bpa	C4b-binding protein	-0.822	-0.107	-1.512	-0.531	-0.97	-0.263	-0.186	0.218	1.216	-0.341	-0.151	0.807	-0.961	0.0115	0.0115	down-regulated
P11352	Cellular component	GO:0043227	4	membrane-bounded organelle	Gpx1	Glutathione peroxidase 1	0.275	0.69	0.005	0.423	0.267	0.799	-0.242	-0.038	0.012	-1.035	-1.083	-0.185	0.838	0.00755	0.00755	up-regulated
P11352	Cellular component	GO:0005622	3	intracellular anatomical structure	Gpx1	Glutathione peroxidase 1	0.275	0.69	0.005	0.423	0.267	0.799	-0.242	-0.038	0.012	-1.035	-1.083	-0.185	0.838	0.00755	0.00755	up-regulated
P11352	Cellular component	GO:0043231	5	intracellular membrane-bounded organelle	Gpx1	Glutathione peroxidase 1	0.275	0.69	0.005	0.423	0.267	0.799	-0.242	-0.038	0.012	-1.035	-1.083	-0.185	0.838	0.00755	0.00755	up-regulated
P11352	Cellular component	GO:0016234	4	inclusion body	Gpx1	Glutathione peroxidase 1	0.275	0.69	0.005	0.423	0.267	0.799	-0.242	-0.038	0.012	-1.035	-1.083	-0.185	0.838	0.00755	0.00755	up-regulated
P11352	Cellular component	GO:0005737	3	cytoplasm	Gpx1	Glutathione peroxidase 1	0.275	0.69	0.005	0.423	0.267	0.799	-0.242	-0.038	0.012	-1.035	-1.083	-0.185	0.838	0.00755	0.00755	up-regulated
P11352	Cellular component	GO:0043226	3	organelle	Gpx1	Glutathione peroxidase 1	0.275	0.69	0.005	0.423	0.267	0.799	-0.242	-0.038	0.012	-1.035	-1.083	-0.185	0.838	0.00755	0.00755	up-regulated
P11352	Cellular component	GO:0110165	2	cellular anatomical entity	Gpx1	Glutathione peroxidase 1	0.275	0.69	0.005	0.423	0.267	0.799	-0.242	-0.038	0.012	-1.035	-1.083	-0.185	0.838	0.00755	0.00755	up-regulated
P11352	Cellular component	GO:0043229	4	intracellular organelle	Gpx1	Glutathione peroxidase 1	0.275	0.69	0.005	0.423	0.267	0.799	-0.242	-0.038	0.012	-1.035	-1.083	-0.185	0.838	0.00755	0.00755	up-regulated
P11352	Cellular component	GO:0005575	1	cellular_component	Gpx1	Glutathione peroxidase 1	0.275	0.69	0.005	0.423	0.267	0.799	-0.242	-0.038	0.012	-1.035	-1.083	-0.185	0.838	0.00755	0.00755	up-regulated
P11680	Cellular component	GO:0005576	3	extracellular region	Cfp	Properdin	-0.45	-1.12	-0.624	-1.58	-0.79	-1.134	1.964	1.206	1.361	1.329	-0.126	-0.92	-1.752	0.0013	0.0013	down-regulated
P11680	Cellular component	GO:0005737	3	cytoplasm	Cfp	Properdin	-0.45	-1.12	-0.624	-1.58	-0.79	-1.134	1.964	1.206	1.361	1.329	-0.126	-0.92	-1.752	0.0013	0.0013	down-regulated
P11680	Cellular component	GO:0098552	3	side of membrane	Cfp	Properdin	-0.45	-1.12	-0.624	-1.58	-0.79	-1.134	1.964	1.206	1.361	1.329	-0.126	-0.92	-1.752	0.0013	0.0013	down-regulated
P11680	Cellular component	GO:0016020	3	membrane	Cfp	Properdin	-0.45	-1.12	-0.624	-1.58	-0.79	-1.134	1.964	1.206	1.361	1.329	-0.126	-0.92	-1.752	0.0013	0.0013	down-regulated
P11680	Cellular component	GO:0005575	1	cellular_component	Cfp	Properdin	-0.45	-1.12	-0.624	-1.58	-0.79	-1.134	1.964	1.206	1.361	1.329	-0.126	-0.92	-1.752	0.0013	0.0013	down-regulated
P11680	Cellular component	GO:0099503	5	secretory vesicle	Cfp	Properdin	-0.45	-1.12	-0.624	-1.58	-0.79	-1.134	1.964	1.206	1.361	1.329	-0.126	-0.92	-1.752	0.0013	0.0013	down-regulated
P11680	Cellular component	GO:0043229	4	intracellular organelle	Cfp	Properdin	-0.45	-1.12	-0.624	-1.58	-0.79	-1.134	1.964	1.206	1.361	1.329	-0.126	-0.92	-1.752	0.0013	0.0013	down-regulated
P11680	Cellular component	GO:0005622	3	intracellular anatomical structure	Cfp	Properdin	-0.45	-1.12	-0.624	-1.58	-0.79	-1.134	1.964	1.206	1.361	1.329	-0.126	-0.92	-1.752	0.0013	0.0013	down-regulated
P11680	Cellular component	GO:0012505	3	endomembrane system	Cfp	Properdin	-0.45	-1.12	-0.624	-1.58	-0.79	-1.134	1.964	1.206	1.361	1.329	-0.126	-0.92	-1.752	0.0013	0.0013	down-regulated
P11680	Cellular component	GO:0031984	3	organelle subcompartment	Cfp	Properdin	-0.45	-1.12	-0.624	-1.58	-0.79	-1.134	1.964	1.206	1.361	1.329	-0.126	-0.92	-1.752	0.0013	0.0013	down-regulated
P11680	Cellular component	GO:0097708	6	intracellular vesicle	Cfp	Properdin	-0.45	-1.12	-0.624	-1.58	-0.79	-1.134	1.964	1.206	1.361	1.329	-0.126	-0.92	-1.752	0.0013	0.0013	down-regulated
P11680	Cellular component	GO:0098791	4	Golgi apparatus subcompartment	Cfp	Properdin	-0.45	-1.12	-0.624	-1.58	-0.79	-1.134	1.964	1.206	1.361	1.329	-0.126	-0.92	-1.752	0.0013	0.0013	down-regulated
P11680	Cellular component	GO:0098562	4	cytoplasmic side of membrane	Cfp	Properdin	-0.45	-1.12	-0.624	-1.58	-0.79	-1.134	1.964	1.206	1.361	1.329	-0.126	-0.92	-1.752	0.0013	0.0013	down-regulated
P11680	Cellular component	GO:0031090	4	organelle membrane	Cfp	Properdin	-0.45	-1.12	-0.624	-1.58	-0.79	-1.134	1.964	1.206	1.361	1.329	-0.126	-0.92	-1.752	0.0013	0.0013	down-regulated
P11680	Cellular component	GO:0043227	4	membrane-bounded organelle	Cfp	Properdin	-0.45	-1.12	-0.624	-1.58	-0.79	-1.134	1.964	1.206	1.361	1.329	-0.126	-0.92	-1.752	0.0013	0.0013	down-regulated
P11680	Cellular component	GO:0110165	2	cellular anatomical entity	Cfp	Properdin	-0.45	-1.12	-0.624	-1.58	-0.79	-1.134	1.964	1.206	1.361	1.329	-0.126	-0.92	-1.752	0.0013	0.0013	down-regulated
P11680	Cellular component	GO:0043231	5	intracellular membrane-bounded organelle	Cfp	Properdin	-0.45	-1.12	-0.624	-1.58	-0.79	-1.134	1.964	1.206	1.361	1.329	-0.126	-0.92	-1.752	0.0013	0.0013	down-regulated
P11680	Cellular component	GO:0005794	4	Golgi apparatus	Cfp	Properdin	-0.45	-1.12	-0.624	-1.58	-0.79	-1.134	1.964	1.206	1.361	1.329	-0.126	-0.92	-1.752	0.0013	0.0013	down-regulated
P11680	Cellular component	GO:0000139	5	Golgi membrane	Cfp	Properdin	-0.45	-1.12	-0.624	-1.58	-0.79	-1.134	1.964	1.206	1.361	1.329	-0.126	-0.92	-1.752	0.0013	0.0013	down-regulated
P11680	Cellular component	GO:0043226	3	organelle	Cfp	Properdin	-0.45	-1.12	-0.624	-1.58	-0.79	-1.134	1.964	1.206	1.361	1.329	-0.126	-0.92	-1.752	0.0013	0.0013	down-regulated
P11680	Cellular component	GO:0031982	5	vesicle	Cfp	Properdin	-0.45	-1.12	-0.624	-1.58	-0.79	-1.134	1.964	1.206	1.361	1.329	-0.126	-0.92	-1.752	0.0013	0.0013	down-regulated
P11680	Cellular component	GO:0098588	5	bounding membrane of organelle	Cfp	Properdin	-0.45	-1.12	-0.624	-1.58	-0.79	-1.134	1.964	1.206	1.361	1.329	-0.126	-0.92	-1.752	0.0013	0.0013	down-regulated
P11680	Cellular component	GO:0031410	4	cytoplasmic vesicle	Cfp	Properdin	-0.45	-1.12	-0.624	-1.58	-0.79	-1.134	1.964	1.206	1.361	1.329	-0.126	-0.92	-1.752	0.0013	0.0013	down-regulated
P15379	Cellular component	GO:0005575	1	cellular_component	Cd44	CD44 antigen	-2.28	-0.064		-0.733	-0.827	0.122	0.021	0.858	1.126		0.543	-0.279	-1.21	0.0208	0.0208	down-regulated
P15379	Cellular component	GO:0098857	4	membrane microdomain	Cd44	CD44 antigen	-2.28	-0.064		-0.733	-0.827	0.122	0.021	0.858	1.126		0.543	-0.279	-1.21	0.0208	0.0208	down-regulated
P15379	Cellular component	GO:0098552	3	side of membrane	Cd44	CD44 antigen	-2.28	-0.064		-0.733	-0.827	0.122	0.021	0.858	1.126		0.543	-0.279	-1.21	0.0208	0.0208	down-regulated
P15379	Cellular component	GO:0045178	3	basal part of cell	Cd44	CD44 antigen	-2.28	-0.064		-0.733	-0.827	0.122	0.021	0.858	1.126		0.543	-0.279	-1.21	0.0208	0.0208	down-regulated
P15379	Cellular component	GO:0031256	3	leading edge membrane	Cd44	CD44 antigen	-2.28	-0.064		-0.733	-0.827	0.122	0.021	0.858	1.126		0.543	-0.279	-1.21	0.0208	0.0208	down-regulated
P15379	Cellular component	GO:0045177	3	apical part of cell	Cd44	CD44 antigen	-2.28	-0.064		-0.733	-0.827	0.122	0.021	0.858	1.126		0.543	-0.279	-1.21	0.0208	0.0208	down-regulated
P15379	Cellular component	GO:0098590	4	plasma membrane region	Cd44	CD44 antigen	-2.28	-0.064		-0.733	-0.827	0.122	0.021	0.858	1.126		0.543	-0.279	-1.21	0.0208	0.0208	down-regulated
P15379	Cellular component	GO:0042995	3	cell projection	Cd44	CD44 antigen	-2.28	-0.064		-0.733	-0.827	0.122	0.021	0.858	1.126		0.543	-0.279	-1.21	0.0208	0.0208	down-regulated
P15379	Cellular component	GO:0071944	3	cell periphery	Cd44	CD44 antigen	-2.28	-0.064		-0.733	-0.827	0.122	0.021	0.858	1.126		0.543	-0.279	-1.21	0.0208	0.0208	down-regulated
P15379	Cellular component	GO:0009925	4	basal plasma membrane	Cd44	CD44 antigen	-2.28	-0.064		-0.733	-0.827	0.122	0.021	0.858	1.126		0.543	-0.279	-1.21	0.0208	0.0208	down-regulated
P15379	Cellular component	GO:0031252	3	cell leading edge	Cd44	CD44 antigen	-2.28	-0.064		-0.733	-0.827	0.122	0.021	0.858	1.126		0.543	-0.279	-1.21	0.0208	0.0208	down-regulated
P15379	Cellular component	GO:0005886	4	plasma membrane	Cd44	CD44 antigen	-2.28	-0.064		-0.733	-0.827	0.122	0.021	0.858	1.126		0.543	-0.279	-1.21	0.0208	0.0208	down-regulated
P15379	Cellular component	GO:0032991	2	protein-containing complex	Cd44	CD44 antigen	-2.28	-0.064		-0.733	-0.827	0.122	0.021	0.858	1.126		0.543	-0.279	-1.21	0.0208	0.0208	down-regulated
P15379	Cellular component	GO:0016020	3	membrane	Cd44	CD44 antigen	-2.28	-0.064		-0.733	-0.827	0.122	0.021	0.858	1.126		0.543	-0.279	-1.21	0.0208	0.0208	down-regulated
P15379	Cellular component	GO:0031253	5	cell projection membrane	Cd44	CD44 antigen	-2.28	-0.064		-0.733	-0.827	0.122	0.021	0.858	1.126		0.543	-0.279	-1.21	0.0208	0.0208	down-regulated
P15379	Cellular component	GO:0110165	2	cellular anatomical entity	Cd44	CD44 antigen	-2.28	-0.064		-0.733	-0.827	0.122	0.021	0.858	1.126		0.543	-0.279	-1.21	0.0208	0.0208	down-regulated
P15379	Cellular component	GO:0098858	5	actin-based cell projection	Cd44	CD44 antigen	-2.28	-0.064		-0.733	-0.827	0.122	0.021	0.858	1.126		0.543	-0.279	-1.21	0.0208	0.0208	down-regulated
P15379	Cellular component	GO:0030027	4	lamellipodium	Cd44	CD44 antigen	-2.28	-0.064		-0.733	-0.827	0.122	0.021	0.858	1.126		0.543	-0.279	-1.21	0.0208	0.0208	down-regulated
P15379	Cellular component	GO:0043235	3	receptor complex	Cd44	CD44 antigen	-2.28	-0.064		-0.733	-0.827	0.122	0.021	0.858	1.126		0.543	-0.279	-1.21	0.0208	0.0208	down-regulated
P15379	Cellular component	GO:0120025	4	plasma membrane bounded cell projection	Cd44	CD44 antigen	-2.28	-0.064		-0.733	-0.827	0.122	0.021	0.858	1.126		0.543	-0.279	-1.21	0.0208	0.0208	down-regulated
P15379	Cellular component	GO:0009986	3	cell surface	Cd44	CD44 antigen	-2.28	-0.064		-0.733	-0.827	0.122	0.021	0.858	1.126		0.543	-0.279	-1.21	0.0208	0.0208	down-regulated
P16110	Cellular component	GO:0042995	3	cell projection	Lgals3	Galectin-3	-0.494	0.245	-0.61	0.062	-0.048	0.214	0.538	0.642	0.143	0.256	0.833	0.226	-0.545	0.0394	0.0394	down-regulated
P16110	Cellular component	GO:0005634	6	nucleus	Lgals3	Galectin-3	-0.494	0.245	-0.61	0.062	-0.048	0.214	0.538	0.642	0.143	0.256	0.833	0.226	-0.545	0.0394	0.0394	down-regulated
P16110	Cellular component	GO:1990904	3	ribonucleoprotein complex	Lgals3	Galectin-3	-0.494	0.245	-0.61	0.062	-0.048	0.214	0.538	0.642	0.143	0.256	0.833	0.226	-0.545	0.0394	0.0394	down-regulated
P16110	Cellular component	GO:0043227	4	membrane-bounded organelle	Lgals3	Galectin-3	-0.494	0.245	-0.61	0.062	-0.048	0.214	0.538	0.642	0.143	0.256	0.833	0.226	-0.545	0.0394	0.0394	down-regulated
P16110	Cellular component	GO:0005622	3	intracellular anatomical structure	Lgals3	Galectin-3	-0.494	0.245	-0.61	0.062	-0.048	0.214	0.538	0.642	0.143	0.256	0.833	0.226	-0.545	0.0394	0.0394	down-regulated
P16110	Cellular component	GO:0009986	3	cell surface	Lgals3	Galectin-3	-0.494	0.245	-0.61	0.062	-0.048	0.214	0.538	0.642	0.143	0.256	0.833	0.226	-0.545	0.0394	0.0394	down-regulated
P16110	Cellular component	GO:0120025	4	plasma membrane bounded cell projection	Lgals3	Galectin-3	-0.494	0.245	-0.61	0.062	-0.048	0.214	0.538	0.642	0.143	0.256	0.833	0.226	-0.545	0.0394	0.0394	down-regulated
P16110	Cellular component	GO:0071944	3	cell periphery	Lgals3	Galectin-3	-0.494	0.245	-0.61	0.062	-0.048	0.214	0.538	0.642	0.143	0.256	0.833	0.226	-0.545	0.0394	0.0394	down-regulated
P16110	Cellular component	GO:0043229	4	intracellular organelle	Lgals3	Galectin-3	-0.494	0.245	-0.61	0.062	-0.048	0.214	0.538	0.642	0.143	0.256	0.833	0.226	-0.545	0.0394	0.0394	down-regulated
P16110	Cellular component	GO:0140513	3	nuclear protein-containing complex	Lgals3	Galectin-3	-0.494	0.245	-0.61	0.062	-0.048	0.214	0.538	0.642	0.143	0.256	0.833	0.226	-0.545	0.0394	0.0394	down-regulated
P16110	Cellular component	GO:0005576	3	extracellular region	Lgals3	Galectin-3	-0.494	0.245	-0.61	0.062	-0.048	0.214	0.538	0.642	0.143	0.256	0.833	0.226	-0.545	0.0394	0.0394	down-regulated
P16110	Cellular component	GO:0043231	5	intracellular membrane-bounded organelle	Lgals3	Galectin-3	-0.494	0.245	-0.61	0.062	-0.048	0.214	0.538	0.642	0.143	0.256	0.833	0.226	-0.545	0.0394	0.0394	down-regulated
P16110	Cellular component	GO:0005886	4	plasma membrane	Lgals3	Galectin-3	-0.494	0.245	-0.61	0.062	-0.048	0.214	0.538	0.642	0.143	0.256	0.833	0.226	-0.545	0.0394	0.0394	down-regulated
P16110	Cellular component	GO:0043226	3	organelle	Lgals3	Galectin-3	-0.494	0.245	-0.61	0.062	-0.048	0.214	0.538	0.642	0.143	0.256	0.833	0.226	-0.545	0.0394	0.0394	down-regulated
P16110	Cellular component	GO:0110165	2	cellular anatomical entity	Lgals3	Galectin-3	-0.494	0.245	-0.61	0.062	-0.048	0.214	0.538	0.642	0.143	0.256	0.833	0.226	-0.545	0.0394	0.0394	down-regulated
P16110	Cellular component	GO:0031012	4	extracellular matrix	Lgals3	Galectin-3	-0.494	0.245	-0.61	0.062	-0.048	0.214	0.538	0.642	0.143	0.256	0.833	0.226	-0.545	0.0394	0.0394	down-regulated
P16110	Cellular component	GO:0005575	1	cellular_component	Lgals3	Galectin-3	-0.494	0.245	-0.61	0.062	-0.048	0.214	0.538	0.642	0.143	0.256	0.833	0.226	-0.545	0.0394	0.0394	down-regulated
P16110	Cellular component	GO:0032991	2	protein-containing complex	Lgals3	Galectin-3	-0.494	0.245	-0.61	0.062	-0.048	0.214	0.538	0.642	0.143	0.256	0.833	0.226	-0.545	0.0394	0.0394	down-regulated
P16110	Cellular component	GO:0098552	3	side of membrane	Lgals3	Galectin-3	-0.494	0.245	-0.61	0.062	-0.048	0.214	0.538	0.642	0.143	0.256	0.833	0.226	-0.545	0.0394	0.0394	down-regulated
P16110	Cellular component	GO:0016020	3	membrane	Lgals3	Galectin-3	-0.494	0.245	-0.61	0.062	-0.048	0.214	0.538	0.642	0.143	0.256	0.833	0.226	-0.545	0.0394	0.0394	down-regulated
P16110	Cellular component	GO:0030312	3	external encapsulating structure	Lgals3	Galectin-3	-0.494	0.245	-0.61	0.062	-0.048	0.214	0.538	0.642	0.143	0.256	0.833	0.226	-0.545	0.0394	0.0394	down-regulated
P16330	Cellular component	GO:0031967	4	organelle envelope	Cnp	2',3'-cyclic-nucleotide 3'-phosphodiesterase	0.491	-0.127	0.963	1.221	1.12	1.077	-0.06	0.077	-0.52	-0.139	0.091	-0.676	0.995	0.00289	0.00289	up-regulated
P16330	Cellular component	GO:0005576	3	extracellular region	Cnp	2',3'-cyclic-nucleotide 3'-phosphodiesterase	0.491	-0.127	0.963	1.221	1.12	1.077	-0.06	0.077	-0.52	-0.139	0.091	-0.676	0.995	0.00289	0.00289	up-regulated
P16330	Cellular component	GO:0043229	4	intracellular organelle	Cnp	2',3'-cyclic-nucleotide 3'-phosphodiesterase	0.491	-0.127	0.963	1.221	1.12	1.077	-0.06	0.077	-0.52	-0.139	0.091	-0.676	0.995	0.00289	0.00289	up-regulated
P16330	Cellular component	GO:0120025	4	plasma membrane bounded cell projection	Cnp	2',3'-cyclic-nucleotide 3'-phosphodiesterase	0.491	-0.127	0.963	1.221	1.12	1.077	-0.06	0.077	-0.52	-0.139	0.091	-0.676	0.995	0.00289	0.00289	up-regulated
P16330	Cellular component	GO:0043209	3	myelin sheath	Cnp	2',3'-cyclic-nucleotide 3'-phosphodiesterase	0.491	-0.127	0.963	1.221	1.12	1.077	-0.06	0.077	-0.52	-0.139	0.091	-0.676	0.995	0.00289	0.00289	up-regulated
P16330	Cellular component	GO:0031982	5	vesicle	Cnp	2',3'-cyclic-nucleotide 3'-phosphodiesterase	0.491	-0.127	0.963	1.221	1.12	1.077	-0.06	0.077	-0.52	-0.139	0.091	-0.676	0.995	0.00289	0.00289	up-regulated
P16330	Cellular component	GO:0019867	4	outer membrane	Cnp	2',3'-cyclic-nucleotide 3'-phosphodiesterase	0.491	-0.127	0.963	1.221	1.12	1.077	-0.06	0.077	-0.52	-0.139	0.091	-0.676	0.995	0.00289	0.00289	up-regulated
P16330	Cellular component	GO:0031966	5	mitochondrial membrane	Cnp	2',3'-cyclic-nucleotide 3'-phosphodiesterase	0.491	-0.127	0.963	1.221	1.12	1.077	-0.06	0.077	-0.52	-0.139	0.091	-0.676	0.995	0.00289	0.00289	up-regulated
P16330	Cellular component	GO:0005739	4	mitochondrion	Cnp	2',3'-cyclic-nucleotide 3'-phosphodiesterase	0.491	-0.127	0.963	1.221	1.12	1.077	-0.06	0.077	-0.52	-0.139	0.091	-0.676	0.995	0.00289	0.00289	up-regulated
P16330	Cellular component	GO:0031975	3	envelope	Cnp	2',3'-cyclic-nucleotide 3'-phosphodiesterase	0.491	-0.127	0.963	1.221	1.12	1.077	-0.06	0.077	-0.52	-0.139	0.091	-0.676	0.995	0.00289	0.00289	up-regulated
P16330	Cellular component	GO:0043227	4	membrane-bounded organelle	Cnp	2',3'-cyclic-nucleotide 3'-phosphodiesterase	0.491	-0.127	0.963	1.221	1.12	1.077	-0.06	0.077	-0.52	-0.139	0.091	-0.676	0.995	0.00289	0.00289	up-regulated
P16330	Cellular component	GO:0098858	5	actin-based cell projection	Cnp	2',3'-cyclic-nucleotide 3'-phosphodiesterase	0.491	-0.127	0.963	1.221	1.12	1.077	-0.06	0.077	-0.52	-0.139	0.091	-0.676	0.995	0.00289	0.00289	up-regulated
P16330	Cellular component	GO:0005622	3	intracellular anatomical structure	Cnp	2',3'-cyclic-nucleotide 3'-phosphodiesterase	0.491	-0.127	0.963	1.221	1.12	1.077	-0.06	0.077	-0.52	-0.139	0.091	-0.676	0.995	0.00289	0.00289	up-regulated
P16330	Cellular component	GO:0042995	3	cell projection	Cnp	2',3'-cyclic-nucleotide 3'-phosphodiesterase	0.491	-0.127	0.963	1.221	1.12	1.077	-0.06	0.077	-0.52	-0.139	0.091	-0.676	0.995	0.00289	0.00289	up-regulated
P16330	Cellular component	GO:0098588	5	bounding membrane of organelle	Cnp	2',3'-cyclic-nucleotide 3'-phosphodiesterase	0.491	-0.127	0.963	1.221	1.12	1.077	-0.06	0.077	-0.52	-0.139	0.091	-0.676	0.995	0.00289	0.00289	up-regulated
P16330	Cellular component	GO:0097708	6	intracellular vesicle	Cnp	2',3'-cyclic-nucleotide 3'-phosphodiesterase	0.491	-0.127	0.963	1.221	1.12	1.077	-0.06	0.077	-0.52	-0.139	0.091	-0.676	0.995	0.00289	0.00289	up-regulated
P16330	Cellular component	GO:0031968	5	organelle outer membrane	Cnp	2',3'-cyclic-nucleotide 3'-phosphodiesterase	0.491	-0.127	0.963	1.221	1.12	1.077	-0.06	0.077	-0.52	-0.139	0.091	-0.676	0.995	0.00289	0.00289	up-regulated
P16330	Cellular component	GO:0016020	3	membrane	Cnp	2',3'-cyclic-nucleotide 3'-phosphodiesterase	0.491	-0.127	0.963	1.221	1.12	1.077	-0.06	0.077	-0.52	-0.139	0.091	-0.676	0.995	0.00289	0.00289	up-regulated
P16330	Cellular component	GO:0005575	1	cellular_component	Cnp	2',3'-cyclic-nucleotide 3'-phosphodiesterase	0.491	-0.127	0.963	1.221	1.12	1.077	-0.06	0.077	-0.52	-0.139	0.091	-0.676	0.995	0.00289	0.00289	up-regulated
P16330	Cellular component	GO:0048770	5	pigment granule	Cnp	2',3'-cyclic-nucleotide 3'-phosphodiesterase	0.491	-0.127	0.963	1.221	1.12	1.077	-0.06	0.077	-0.52	-0.139	0.091	-0.676	0.995	0.00289	0.00289	up-regulated
P16330	Cellular component	GO:0043226	3	organelle	Cnp	2',3'-cyclic-nucleotide 3'-phosphodiesterase	0.491	-0.127	0.963	1.221	1.12	1.077	-0.06	0.077	-0.52	-0.139	0.091	-0.676	0.995	0.00289	0.00289	up-regulated
P16330	Cellular component	GO:0031410	4	cytoplasmic vesicle	Cnp	2',3'-cyclic-nucleotide 3'-phosphodiesterase	0.491	-0.127	0.963	1.221	1.12	1.077	-0.06	0.077	-0.52	-0.139	0.091	-0.676	0.995	0.00289	0.00289	up-regulated
P16330	Cellular component	GO:0110165	2	cellular anatomical entity	Cnp	2',3'-cyclic-nucleotide 3'-phosphodiesterase	0.491	-0.127	0.963	1.221	1.12	1.077	-0.06	0.077	-0.52	-0.139	0.091	-0.676	0.995	0.00289	0.00289	up-regulated
P16330	Cellular component	GO:0005740	5	mitochondrial envelope	Cnp	2',3'-cyclic-nucleotide 3'-phosphodiesterase	0.491	-0.127	0.963	1.221	1.12	1.077	-0.06	0.077	-0.52	-0.139	0.091	-0.676	0.995	0.00289	0.00289	up-regulated
P16330	Cellular component	GO:0019866	5	organelle inner membrane	Cnp	2',3'-cyclic-nucleotide 3'-phosphodiesterase	0.491	-0.127	0.963	1.221	1.12	1.077	-0.06	0.077	-0.52	-0.139	0.091	-0.676	0.995	0.00289	0.00289	up-regulated
P16330	Cellular component	GO:0031090	4	organelle membrane	Cnp	2',3'-cyclic-nucleotide 3'-phosphodiesterase	0.491	-0.127	0.963	1.221	1.12	1.077	-0.06	0.077	-0.52	-0.139	0.091	-0.676	0.995	0.00289	0.00289	up-regulated
P16330	Cellular component	GO:0005737	3	cytoplasm	Cnp	2',3'-cyclic-nucleotide 3'-phosphodiesterase	0.491	-0.127	0.963	1.221	1.12	1.077	-0.06	0.077	-0.52	-0.139	0.091	-0.676	0.995	0.00289	0.00289	up-regulated
P16330	Cellular component	GO:0043231	5	intracellular membrane-bounded organelle	Cnp	2',3'-cyclic-nucleotide 3'-phosphodiesterase	0.491	-0.127	0.963	1.221	1.12	1.077	-0.06	0.077	-0.52	-0.139	0.091	-0.676	0.995	0.00289	0.00289	up-regulated
P18760	Cellular component	GO:0045202	4	synapse	Cfl1	Cofilin-1	0.554	0.3	0.495	1.434	1.11	1.178	0.587	0.111	-0.839	-0.226	-0.086	-0.284	0.968	0.00472	0.00472	up-regulated
P18760	Cellular component	GO:0001726	4	ruffle	Cfl1	Cofilin-1	0.554	0.3	0.495	1.434	1.11	1.178	0.587	0.111	-0.839	-0.226	-0.086	-0.284	0.968	0.00472	0.00472	up-regulated
P18760	Cellular component	GO:0097447	4	dendritic tree	Cfl1	Cofilin-1	0.554	0.3	0.495	1.434	1.11	1.178	0.587	0.111	-0.839	-0.226	-0.086	-0.284	0.968	0.00472	0.00472	up-regulated
P18760	Cellular component	GO:0120025	4	plasma membrane bounded cell projection	Cfl1	Cofilin-1	0.554	0.3	0.495	1.434	1.11	1.178	0.587	0.111	-0.839	-0.226	-0.086	-0.284	0.968	0.00472	0.00472	up-regulated
P18760	Cellular component	GO:0030863	5	cortical cytoskeleton	Cfl1	Cofilin-1	0.554	0.3	0.495	1.434	1.11	1.178	0.587	0.111	-0.839	-0.226	-0.086	-0.284	0.968	0.00472	0.00472	up-regulated
P18760	Cellular component	GO:0031975	3	envelope	Cfl1	Cofilin-1	0.554	0.3	0.495	1.434	1.11	1.178	0.587	0.111	-0.839	-0.226	-0.086	-0.284	0.968	0.00472	0.00472	up-regulated
P18760	Cellular component	GO:0043227	4	membrane-bounded organelle	Cfl1	Cofilin-1	0.554	0.3	0.495	1.434	1.11	1.178	0.587	0.111	-0.839	-0.226	-0.086	-0.284	0.968	0.00472	0.00472	up-regulated
P18760	Cellular component	GO:0098858	5	actin-based cell projection	Cfl1	Cofilin-1	0.554	0.3	0.495	1.434	1.11	1.178	0.587	0.111	-0.839	-0.226	-0.086	-0.284	0.968	0.00472	0.00472	up-regulated
P18760	Cellular component	GO:0005622	3	intracellular anatomical structure	Cfl1	Cofilin-1	0.554	0.3	0.495	1.434	1.11	1.178	0.587	0.111	-0.839	-0.226	-0.086	-0.284	0.968	0.00472	0.00472	up-regulated
P18760	Cellular component	GO:0030054	3	cell junction	Cfl1	Cofilin-1	0.554	0.3	0.495	1.434	1.11	1.178	0.587	0.111	-0.839	-0.226	-0.086	-0.284	0.968	0.00472	0.00472	up-regulated
P18760	Cellular component	GO:0044309	6	neuron spine	Cfl1	Cofilin-1	0.554	0.3	0.495	1.434	1.11	1.178	0.587	0.111	-0.839	-0.226	-0.086	-0.284	0.968	0.00472	0.00472	up-regulated
P18760	Cellular component	GO:0030027	4	lamellipodium	Cfl1	Cofilin-1	0.554	0.3	0.495	1.434	1.11	1.178	0.587	0.111	-0.839	-0.226	-0.086	-0.284	0.968	0.00472	0.00472	up-regulated
P18760	Cellular component	GO:0150034	3	distal axon	Cfl1	Cofilin-1	0.554	0.3	0.495	1.434	1.11	1.178	0.587	0.111	-0.839	-0.226	-0.086	-0.284	0.968	0.00472	0.00472	up-regulated
P18760	Cellular component	GO:0031253	5	cell projection membrane	Cfl1	Cofilin-1	0.554	0.3	0.495	1.434	1.11	1.178	0.587	0.111	-0.839	-0.226	-0.086	-0.284	0.968	0.00472	0.00472	up-regulated
P18760	Cellular component	GO:0016020	3	membrane	Cfl1	Cofilin-1	0.554	0.3	0.495	1.434	1.11	1.178	0.587	0.111	-0.839	-0.226	-0.086	-0.284	0.968	0.00472	0.00472	up-regulated
P18760	Cellular component	GO:0070161	4	anchoring junction	Cfl1	Cofilin-1	0.554	0.3	0.495	1.434	1.11	1.178	0.587	0.111	-0.839	-0.226	-0.086	-0.284	0.968	0.00472	0.00472	up-regulated
P18760	Cellular component	GO:0036477	3	somatodendritic compartment	Cfl1	Cofilin-1	0.554	0.3	0.495	1.434	1.11	1.178	0.587	0.111	-0.839	-0.226	-0.086	-0.284	0.968	0.00472	0.00472	up-regulated
P18760	Cellular component	GO:0043226	3	organelle	Cfl1	Cofilin-1	0.554	0.3	0.495	1.434	1.11	1.178	0.587	0.111	-0.839	-0.226	-0.086	-0.284	0.968	0.00472	0.00472	up-regulated
P18760	Cellular component	GO:0110165	2	cellular anatomical entity	Cfl1	Cofilin-1	0.554	0.3	0.495	1.434	1.11	1.178	0.587	0.111	-0.839	-0.226	-0.086	-0.284	0.968	0.00472	0.00472	up-regulated
P18760	Cellular component	GO:0005740	5	mitochondrial envelope	Cfl1	Cofilin-1	0.554	0.3	0.495	1.434	1.11	1.178	0.587	0.111	-0.839	-0.226	-0.086	-0.284	0.968	0.00472	0.00472	up-regulated
P18760	Cellular component	GO:0070013	5	intracellular organelle lumen	Cfl1	Cofilin-1	0.554	0.3	0.495	1.434	1.11	1.178	0.587	0.111	-0.839	-0.226	-0.086	-0.284	0.968	0.00472	0.00472	up-regulated
P18760	Cellular component	GO:0031252	3	cell leading edge	Cfl1	Cofilin-1	0.554	0.3	0.495	1.434	1.11	1.178	0.587	0.111	-0.839	-0.226	-0.086	-0.284	0.968	0.00472	0.00472	up-regulated
P18760	Cellular component	GO:0005886	4	plasma membrane	Cfl1	Cofilin-1	0.554	0.3	0.495	1.434	1.11	1.178	0.587	0.111	-0.839	-0.226	-0.086	-0.284	0.968	0.00472	0.00472	up-regulated
P18760	Cellular component	GO:0030427	3	site of polarized growth	Cfl1	Cofilin-1	0.554	0.3	0.495	1.434	1.11	1.178	0.587	0.111	-0.839	-0.226	-0.086	-0.284	0.968	0.00472	0.00472	up-regulated
P18760	Cellular component	GO:0005737	3	cytoplasm	Cfl1	Cofilin-1	0.554	0.3	0.495	1.434	1.11	1.178	0.587	0.111	-0.839	-0.226	-0.086	-0.284	0.968	0.00472	0.00472	up-regulated
P18760	Cellular component	GO:0043233	4	organelle lumen	Cfl1	Cofilin-1	0.554	0.3	0.495	1.434	1.11	1.178	0.587	0.111	-0.839	-0.226	-0.086	-0.284	0.968	0.00472	0.00472	up-regulated
P18760	Cellular component	GO:0043231	5	intracellular membrane-bounded organelle	Cfl1	Cofilin-1	0.554	0.3	0.495	1.434	1.11	1.178	0.587	0.111	-0.839	-0.226	-0.086	-0.284	0.968	0.00472	0.00472	up-regulated
P18760	Cellular component	GO:0098794	3	postsynapse	Cfl1	Cofilin-1	0.554	0.3	0.495	1.434	1.11	1.178	0.587	0.111	-0.839	-0.226	-0.086	-0.284	0.968	0.00472	0.00472	up-regulated
P18760	Cellular component	GO:0031967	4	organelle envelope	Cfl1	Cofilin-1	0.554	0.3	0.495	1.434	1.11	1.178	0.587	0.111	-0.839	-0.226	-0.086	-0.284	0.968	0.00472	0.00472	up-regulated
P18760	Cellular component	GO:0005938	4	cell cortex	Cfl1	Cofilin-1	0.554	0.3	0.495	1.434	1.11	1.178	0.587	0.111	-0.839	-0.226	-0.086	-0.284	0.968	0.00472	0.00472	up-regulated
P18760	Cellular component	GO:0043229	4	intracellular organelle	Cfl1	Cofilin-1	0.554	0.3	0.495	1.434	1.11	1.178	0.587	0.111	-0.839	-0.226	-0.086	-0.284	0.968	0.00472	0.00472	up-regulated
P18760	Cellular component	GO:0031002	4	actin rod	Cfl1	Cofilin-1	0.554	0.3	0.495	1.434	1.11	1.178	0.587	0.111	-0.839	-0.226	-0.086	-0.284	0.968	0.00472	0.00472	up-regulated
P18760	Cellular component	GO:0071944	3	cell periphery	Cfl1	Cofilin-1	0.554	0.3	0.495	1.434	1.11	1.178	0.587	0.111	-0.839	-0.226	-0.086	-0.284	0.968	0.00472	0.00472	up-regulated
P18760	Cellular component	GO:0030424	6	axon	Cfl1	Cofilin-1	0.554	0.3	0.495	1.434	1.11	1.178	0.587	0.111	-0.839	-0.226	-0.086	-0.284	0.968	0.00472	0.00472	up-regulated
P18760	Cellular component	GO:0043232	5	intracellular non-membrane-bounded organelle	Cfl1	Cofilin-1	0.554	0.3	0.495	1.434	1.11	1.178	0.587	0.111	-0.839	-0.226	-0.086	-0.284	0.968	0.00472	0.00472	up-regulated
P18760	Cellular component	GO:0005739	4	mitochondrion	Cfl1	Cofilin-1	0.554	0.3	0.495	1.434	1.11	1.178	0.587	0.111	-0.839	-0.226	-0.086	-0.284	0.968	0.00472	0.00472	up-regulated
P18760	Cellular component	GO:0031981	6	nuclear lumen	Cfl1	Cofilin-1	0.554	0.3	0.495	1.434	1.11	1.178	0.587	0.111	-0.839	-0.226	-0.086	-0.284	0.968	0.00472	0.00472	up-regulated
P18760	Cellular component	GO:0042995	3	cell projection	Cfl1	Cofilin-1	0.554	0.3	0.495	1.434	1.11	1.178	0.587	0.111	-0.839	-0.226	-0.086	-0.284	0.968	0.00472	0.00472	up-regulated
P18760	Cellular component	GO:0005634	6	nucleus	Cfl1	Cofilin-1	0.554	0.3	0.495	1.434	1.11	1.178	0.587	0.111	-0.839	-0.226	-0.086	-0.284	0.968	0.00472	0.00472	up-regulated
P18760	Cellular component	GO:0098590	4	plasma membrane region	Cfl1	Cofilin-1	0.554	0.3	0.495	1.434	1.11	1.178	0.587	0.111	-0.839	-0.226	-0.086	-0.284	0.968	0.00472	0.00472	up-regulated
P18760	Cellular component	GO:0015629	7	actin cytoskeleton	Cfl1	Cofilin-1	0.554	0.3	0.495	1.434	1.11	1.178	0.587	0.111	-0.839	-0.226	-0.086	-0.284	0.968	0.00472	0.00472	up-regulated
P18760	Cellular component	GO:0005575	1	cellular_component	Cfl1	Cofilin-1	0.554	0.3	0.495	1.434	1.11	1.178	0.587	0.111	-0.839	-0.226	-0.086	-0.284	0.968	0.00472	0.00472	up-regulated
P18760	Cellular component	GO:0031256	3	leading edge membrane	Cfl1	Cofilin-1	0.554	0.3	0.495	1.434	1.11	1.178	0.587	0.111	-0.839	-0.226	-0.086	-0.284	0.968	0.00472	0.00472	up-regulated
P18760	Cellular component	GO:0043005	5	neuron projection	Cfl1	Cofilin-1	0.554	0.3	0.495	1.434	1.11	1.178	0.587	0.111	-0.839	-0.226	-0.086	-0.284	0.968	0.00472	0.00472	up-regulated
P18760	Cellular component	GO:0005856	6	cytoskeleton	Cfl1	Cofilin-1	0.554	0.3	0.495	1.434	1.11	1.178	0.587	0.111	-0.839	-0.226	-0.086	-0.284	0.968	0.00472	0.00472	up-regulated
P18760	Cellular component	GO:0031974	3	membrane-enclosed lumen	Cfl1	Cofilin-1	0.554	0.3	0.495	1.434	1.11	1.178	0.587	0.111	-0.839	-0.226	-0.086	-0.284	0.968	0.00472	0.00472	up-regulated
P18760	Cellular component	GO:0031090	4	organelle membrane	Cfl1	Cofilin-1	0.554	0.3	0.495	1.434	1.11	1.178	0.587	0.111	-0.839	-0.226	-0.086	-0.284	0.968	0.00472	0.00472	up-regulated
P18760	Cellular component	GO:0030055	5	cell-substrate junction	Cfl1	Cofilin-1	0.554	0.3	0.495	1.434	1.11	1.178	0.587	0.111	-0.839	-0.226	-0.086	-0.284	0.968	0.00472	0.00472	up-regulated
P18760	Cellular component	GO:0034399	3	nuclear periphery	Cfl1	Cofilin-1	0.554	0.3	0.495	1.434	1.11	1.178	0.587	0.111	-0.839	-0.226	-0.086	-0.284	0.968	0.00472	0.00472	up-regulated
P18760	Cellular component	GO:0032432	3	actin filament bundle	Cfl1	Cofilin-1	0.554	0.3	0.495	1.434	1.11	1.178	0.587	0.111	-0.839	-0.226	-0.086	-0.284	0.968	0.00472	0.00472	up-regulated
P18760	Cellular component	GO:0030425	5	dendrite	Cfl1	Cofilin-1	0.554	0.3	0.495	1.434	1.11	1.178	0.587	0.111	-0.839	-0.226	-0.086	-0.284	0.968	0.00472	0.00472	up-regulated
P18760	Cellular component	GO:0043228	4	non-membrane-bounded organelle	Cfl1	Cofilin-1	0.554	0.3	0.495	1.434	1.11	1.178	0.587	0.111	-0.839	-0.226	-0.086	-0.284	0.968	0.00472	0.00472	up-regulated
P18760	Cellular component	GO:0044297	3	cell body	Cfl1	Cofilin-1	0.554	0.3	0.495	1.434	1.11	1.178	0.587	0.111	-0.839	-0.226	-0.086	-0.284	0.968	0.00472	0.00472	up-regulated
P20918	Cellular component	GO:0031012	4	extracellular matrix	Plg	Plasminogen	-0.221	-0.31	-0.85	-0.173	-0.289	-0.214	0.177	0.383	0.396	-0.527	0.299	0.292	-0.513	0.0466	0.0466	down-regulated
P20918	Cellular component	GO:0005575	1	cellular_component	Plg	Plasminogen	-0.221	-0.31	-0.85	-0.173	-0.289	-0.214	0.177	0.383	0.396	-0.527	0.299	0.292	-0.513	0.0466	0.0466	down-regulated
P20918	Cellular component	GO:0030312	3	external encapsulating structure	Plg	Plasminogen	-0.221	-0.31	-0.85	-0.173	-0.289	-0.214	0.177	0.383	0.396	-0.527	0.299	0.292	-0.513	0.0466	0.0466	down-regulated
P20918	Cellular component	GO:0016020	3	membrane	Plg	Plasminogen	-0.221	-0.31	-0.85	-0.173	-0.289	-0.214	0.177	0.383	0.396	-0.527	0.299	0.292	-0.513	0.0466	0.0466	down-regulated
P20918	Cellular component	GO:0098552	3	side of membrane	Plg	Plasminogen	-0.221	-0.31	-0.85	-0.173	-0.289	-0.214	0.177	0.383	0.396	-0.527	0.299	0.292	-0.513	0.0466	0.0466	down-regulated
P20918	Cellular component	GO:0110165	2	cellular anatomical entity	Plg	Plasminogen	-0.221	-0.31	-0.85	-0.173	-0.289	-0.214	0.177	0.383	0.396	-0.527	0.299	0.292	-0.513	0.0466	0.0466	down-regulated
P20918	Cellular component	GO:0005886	4	plasma membrane	Plg	Plasminogen	-0.221	-0.31	-0.85	-0.173	-0.289	-0.214	0.177	0.383	0.396	-0.527	0.299	0.292	-0.513	0.0466	0.0466	down-regulated
P20918	Cellular component	GO:0045202	4	synapse	Plg	Plasminogen	-0.221	-0.31	-0.85	-0.173	-0.289	-0.214	0.177	0.383	0.396	-0.527	0.299	0.292	-0.513	0.0466	0.0466	down-regulated
P20918	Cellular component	GO:0005576	3	extracellular region	Plg	Plasminogen	-0.221	-0.31	-0.85	-0.173	-0.289	-0.214	0.177	0.383	0.396	-0.527	0.299	0.292	-0.513	0.0466	0.0466	down-regulated
P20918	Cellular component	GO:0009986	3	cell surface	Plg	Plasminogen	-0.221	-0.31	-0.85	-0.173	-0.289	-0.214	0.177	0.383	0.396	-0.527	0.299	0.292	-0.513	0.0466	0.0466	down-regulated
P20918	Cellular component	GO:0071944	3	cell periphery	Plg	Plasminogen	-0.221	-0.31	-0.85	-0.173	-0.289	-0.214	0.177	0.383	0.396	-0.527	0.299	0.292	-0.513	0.0466	0.0466	down-regulated
P20918	Cellular component	GO:0030054	3	cell junction	Plg	Plasminogen	-0.221	-0.31	-0.85	-0.173	-0.289	-0.214	0.177	0.383	0.396	-0.527	0.299	0.292	-0.513	0.0466	0.0466	down-regulated
P24369	Cellular component	GO:0031974	3	membrane-enclosed lumen	Ppib	Peptidyl-prolyl cis-trans isomerase B	0.632	0.643	0.988	1.295	0.787	0.945	0.848	0.112	0.192	0.075	0.491	0.43	0.524	0.0357	0.0357	up-regulated
P24369	Cellular component	GO:0071944	3	cell periphery	Ppib	Peptidyl-prolyl cis-trans isomerase B	0.632	0.643	0.988	1.295	0.787	0.945	0.848	0.112	0.192	0.075	0.491	0.43	0.524	0.0357	0.0357	up-regulated
P24369	Cellular component	GO:0110165	2	cellular anatomical entity	Ppib	Peptidyl-prolyl cis-trans isomerase B	0.632	0.643	0.988	1.295	0.787	0.945	0.848	0.112	0.192	0.075	0.491	0.43	0.524	0.0357	0.0357	up-regulated
P24369	Cellular component	GO:0031410	4	cytoplasmic vesicle	Ppib	Peptidyl-prolyl cis-trans isomerase B	0.632	0.643	0.988	1.295	0.787	0.945	0.848	0.112	0.192	0.075	0.491	0.43	0.524	0.0357	0.0357	up-regulated
P24369	Cellular component	GO:0031982	5	vesicle	Ppib	Peptidyl-prolyl cis-trans isomerase B	0.632	0.643	0.988	1.295	0.787	0.945	0.848	0.112	0.192	0.075	0.491	0.43	0.524	0.0357	0.0357	up-regulated
P24369	Cellular component	GO:0048770	5	pigment granule	Ppib	Peptidyl-prolyl cis-trans isomerase B	0.632	0.643	0.988	1.295	0.787	0.945	0.848	0.112	0.192	0.075	0.491	0.43	0.524	0.0357	0.0357	up-regulated
P24369	Cellular component	GO:0043226	3	organelle	Ppib	Peptidyl-prolyl cis-trans isomerase B	0.632	0.643	0.988	1.295	0.787	0.945	0.848	0.112	0.192	0.075	0.491	0.43	0.524	0.0357	0.0357	up-regulated
P24369	Cellular component	GO:0012505	3	endomembrane system	Ppib	Peptidyl-prolyl cis-trans isomerase B	0.632	0.643	0.988	1.295	0.787	0.945	0.848	0.112	0.192	0.075	0.491	0.43	0.524	0.0357	0.0357	up-regulated
P24369	Cellular component	GO:0043229	4	intracellular organelle	Ppib	Peptidyl-prolyl cis-trans isomerase B	0.632	0.643	0.988	1.295	0.787	0.945	0.848	0.112	0.192	0.075	0.491	0.43	0.524	0.0357	0.0357	up-regulated
P24369	Cellular component	GO:0005575	1	cellular_component	Ppib	Peptidyl-prolyl cis-trans isomerase B	0.632	0.643	0.988	1.295	0.787	0.945	0.848	0.112	0.192	0.075	0.491	0.43	0.524	0.0357	0.0357	up-regulated
P24369	Cellular component	GO:0016020	3	membrane	Ppib	Peptidyl-prolyl cis-trans isomerase B	0.632	0.643	0.988	1.295	0.787	0.945	0.848	0.112	0.192	0.075	0.491	0.43	0.524	0.0357	0.0357	up-regulated
P24369	Cellular component	GO:0032991	2	protein-containing complex	Ppib	Peptidyl-prolyl cis-trans isomerase B	0.632	0.643	0.988	1.295	0.787	0.945	0.848	0.112	0.192	0.075	0.491	0.43	0.524	0.0357	0.0357	up-regulated
P24369	Cellular component	GO:0005783	4	endoplasmic reticulum	Ppib	Peptidyl-prolyl cis-trans isomerase B	0.632	0.643	0.988	1.295	0.787	0.945	0.848	0.112	0.192	0.075	0.491	0.43	0.524	0.0357	0.0357	up-regulated
P24369	Cellular component	GO:0097708	6	intracellular vesicle	Ppib	Peptidyl-prolyl cis-trans isomerase B	0.632	0.643	0.988	1.295	0.787	0.945	0.848	0.112	0.192	0.075	0.491	0.43	0.524	0.0357	0.0357	up-regulated
P24369	Cellular component	GO:0043231	5	intracellular membrane-bounded organelle	Ppib	Peptidyl-prolyl cis-trans isomerase B	0.632	0.643	0.988	1.295	0.787	0.945	0.848	0.112	0.192	0.075	0.491	0.43	0.524	0.0357	0.0357	up-regulated
P24369	Cellular component	GO:0140534	3	endoplasmic reticulum protein-containing complex	Ppib	Peptidyl-prolyl cis-trans isomerase B	0.632	0.643	0.988	1.295	0.787	0.945	0.848	0.112	0.192	0.075	0.491	0.43	0.524	0.0357	0.0357	up-regulated
P24369	Cellular component	GO:0031981	6	nuclear lumen	Ppib	Peptidyl-prolyl cis-trans isomerase B	0.632	0.643	0.988	1.295	0.787	0.945	0.848	0.112	0.192	0.075	0.491	0.43	0.524	0.0357	0.0357	up-regulated
P24369	Cellular component	GO:0005634	6	nucleus	Ppib	Peptidyl-prolyl cis-trans isomerase B	0.632	0.643	0.988	1.295	0.787	0.945	0.848	0.112	0.192	0.075	0.491	0.43	0.524	0.0357	0.0357	up-regulated
P24369	Cellular component	GO:0005622	3	intracellular anatomical structure	Ppib	Peptidyl-prolyl cis-trans isomerase B	0.632	0.643	0.988	1.295	0.787	0.945	0.848	0.112	0.192	0.075	0.491	0.43	0.524	0.0357	0.0357	up-regulated
P24369	Cellular component	GO:0043233	4	organelle lumen	Ppib	Peptidyl-prolyl cis-trans isomerase B	0.632	0.643	0.988	1.295	0.787	0.945	0.848	0.112	0.192	0.075	0.491	0.43	0.524	0.0357	0.0357	up-regulated
P24369	Cellular component	GO:0005737	3	cytoplasm	Ppib	Peptidyl-prolyl cis-trans isomerase B	0.632	0.643	0.988	1.295	0.787	0.945	0.848	0.112	0.192	0.075	0.491	0.43	0.524	0.0357	0.0357	up-regulated
P24369	Cellular component	GO:0043227	4	membrane-bounded organelle	Ppib	Peptidyl-prolyl cis-trans isomerase B	0.632	0.643	0.988	1.295	0.787	0.945	0.848	0.112	0.192	0.075	0.491	0.43	0.524	0.0357	0.0357	up-regulated
P24369	Cellular component	GO:0070013	5	intracellular organelle lumen	Ppib	Peptidyl-prolyl cis-trans isomerase B	0.632	0.643	0.988	1.295	0.787	0.945	0.848	0.112	0.192	0.075	0.491	0.43	0.524	0.0357	0.0357	up-regulated
P26039	Cellular component	GO:0031256	3	leading edge membrane	Tln1	Talin-1	1.003	0.229	0.239	2.015	0.794	1.125	0.255	-0.064	-0.376	-0.304	-0.221	-0.497	1.102	0.00281	0.00281	up-regulated
P26039	Cellular component	GO:0043226	3	organelle	Tln1	Talin-1	1.003	0.229	0.239	2.015	0.794	1.125	0.255	-0.064	-0.376	-0.304	-0.221	-0.497	1.102	0.00281	0.00281	up-regulated
P26039	Cellular component	GO:0120025	4	plasma membrane bounded cell projection	Tln1	Talin-1	1.003	0.229	0.239	2.015	0.794	1.125	0.255	-0.064	-0.376	-0.304	-0.221	-0.497	1.102	0.00281	0.00281	up-regulated
P26039	Cellular component	GO:0071944	3	cell periphery	Tln1	Talin-1	1.003	0.229	0.239	2.015	0.794	1.125	0.255	-0.064	-0.376	-0.304	-0.221	-0.497	1.102	0.00281	0.00281	up-regulated
P26039	Cellular component	GO:0110165	2	cellular anatomical entity	Tln1	Talin-1	1.003	0.229	0.239	2.015	0.794	1.125	0.255	-0.064	-0.376	-0.304	-0.221	-0.497	1.102	0.00281	0.00281	up-regulated
P26039	Cellular component	GO:0005911	5	cell-cell junction	Tln1	Talin-1	1.003	0.229	0.239	2.015	0.794	1.125	0.255	-0.064	-0.376	-0.304	-0.221	-0.497	1.102	0.00281	0.00281	up-regulated
P26039	Cellular component	GO:0001726	4	ruffle	Tln1	Talin-1	1.003	0.229	0.239	2.015	0.794	1.125	0.255	-0.064	-0.376	-0.304	-0.221	-0.497	1.102	0.00281	0.00281	up-regulated
P26039	Cellular component	GO:0031253	5	cell projection membrane	Tln1	Talin-1	1.003	0.229	0.239	2.015	0.794	1.125	0.255	-0.064	-0.376	-0.304	-0.221	-0.497	1.102	0.00281	0.00281	up-regulated
P26039	Cellular component	GO:0016020	3	membrane	Tln1	Talin-1	1.003	0.229	0.239	2.015	0.794	1.125	0.255	-0.064	-0.376	-0.304	-0.221	-0.497	1.102	0.00281	0.00281	up-regulated
P26039	Cellular component	GO:0070161	4	anchoring junction	Tln1	Talin-1	1.003	0.229	0.239	2.015	0.794	1.125	0.255	-0.064	-0.376	-0.304	-0.221	-0.497	1.102	0.00281	0.00281	up-regulated
P26039	Cellular component	GO:0043229	4	intracellular organelle	Tln1	Talin-1	1.003	0.229	0.239	2.015	0.794	1.125	0.255	-0.064	-0.376	-0.304	-0.221	-0.497	1.102	0.00281	0.00281	up-regulated
P26039	Cellular component	GO:0005575	1	cellular_component	Tln1	Talin-1	1.003	0.229	0.239	2.015	0.794	1.125	0.255	-0.064	-0.376	-0.304	-0.221	-0.497	1.102	0.00281	0.00281	up-regulated
P26039	Cellular component	GO:0042995	3	cell projection	Tln1	Talin-1	1.003	0.229	0.239	2.015	0.794	1.125	0.255	-0.064	-0.376	-0.304	-0.221	-0.497	1.102	0.00281	0.00281	up-regulated
P26039	Cellular component	GO:0043228	4	non-membrane-bounded organelle	Tln1	Talin-1	1.003	0.229	0.239	2.015	0.794	1.125	0.255	-0.064	-0.376	-0.304	-0.221	-0.497	1.102	0.00281	0.00281	up-regulated
P26039	Cellular component	GO:0098590	4	plasma membrane region	Tln1	Talin-1	1.003	0.229	0.239	2.015	0.794	1.125	0.255	-0.064	-0.376	-0.304	-0.221	-0.497	1.102	0.00281	0.00281	up-regulated
P26039	Cellular component	GO:0031252	3	cell leading edge	Tln1	Talin-1	1.003	0.229	0.239	2.015	0.794	1.125	0.255	-0.064	-0.376	-0.304	-0.221	-0.497	1.102	0.00281	0.00281	up-regulated
P26039	Cellular component	GO:0043232	5	intracellular non-membrane-bounded organelle	Tln1	Talin-1	1.003	0.229	0.239	2.015	0.794	1.125	0.255	-0.064	-0.376	-0.304	-0.221	-0.497	1.102	0.00281	0.00281	up-regulated
P26039	Cellular component	GO:0005886	4	plasma membrane	Tln1	Talin-1	1.003	0.229	0.239	2.015	0.794	1.125	0.255	-0.064	-0.376	-0.304	-0.221	-0.497	1.102	0.00281	0.00281	up-regulated
P26039	Cellular component	GO:0030055	5	cell-substrate junction	Tln1	Talin-1	1.003	0.229	0.239	2.015	0.794	1.125	0.255	-0.064	-0.376	-0.304	-0.221	-0.497	1.102	0.00281	0.00281	up-regulated
P26039	Cellular component	GO:0005622	3	intracellular anatomical structure	Tln1	Talin-1	1.003	0.229	0.239	2.015	0.794	1.125	0.255	-0.064	-0.376	-0.304	-0.221	-0.497	1.102	0.00281	0.00281	up-regulated
P26039	Cellular component	GO:0030054	3	cell junction	Tln1	Talin-1	1.003	0.229	0.239	2.015	0.794	1.125	0.255	-0.064	-0.376	-0.304	-0.221	-0.497	1.102	0.00281	0.00281	up-regulated
P26040	Cellular component	GO:0098590	4	plasma membrane region	Ezr	Ezrin		-0.398	0.212	0.685	0.689	0.626			-1.813	-1.621		-0.659	1.727	0.00146	0.00146	up-regulated
P26040	Cellular component	GO:0042995	3	cell projection	Ezr	Ezrin		-0.398	0.212	0.685	0.689	0.626			-1.813	-1.621		-0.659	1.727	0.00146	0.00146	up-regulated
P26040	Cellular component	GO:0005634	6	nucleus	Ezr	Ezrin		-0.398	0.212	0.685	0.689	0.626			-1.813	-1.621		-0.659	1.727	0.00146	0.00146	up-regulated
P26040	Cellular component	GO:0031981	6	nuclear lumen	Ezr	Ezrin		-0.398	0.212	0.685	0.689	0.626			-1.813	-1.621		-0.659	1.727	0.00146	0.00146	up-regulated
P26040	Cellular component	GO:0098862	3	cluster of actin-based cell projections	Ezr	Ezrin		-0.398	0.212	0.685	0.689	0.626			-1.813	-1.621		-0.659	1.727	0.00146	0.00146	up-regulated
P26040	Cellular component	GO:0045177	3	apical part of cell	Ezr	Ezrin		-0.398	0.212	0.685	0.689	0.626			-1.813	-1.621		-0.659	1.727	0.00146	0.00146	up-regulated
P26040	Cellular component	GO:0043232	5	intracellular non-membrane-bounded organelle	Ezr	Ezrin		-0.398	0.212	0.685	0.689	0.626			-1.813	-1.621		-0.659	1.727	0.00146	0.00146	up-regulated
P26040	Cellular component	GO:0071944	3	cell periphery	Ezr	Ezrin		-0.398	0.212	0.685	0.689	0.626			-1.813	-1.621		-0.659	1.727	0.00146	0.00146	up-regulated
P26040	Cellular component	GO:0043229	4	intracellular organelle	Ezr	Ezrin		-0.398	0.212	0.685	0.689	0.626			-1.813	-1.621		-0.659	1.727	0.00146	0.00146	up-regulated
P26040	Cellular component	GO:0012505	3	endomembrane system	Ezr	Ezrin		-0.398	0.212	0.685	0.689	0.626			-1.813	-1.621		-0.659	1.727	0.00146	0.00146	up-regulated
P26040	Cellular component	GO:0099080	3	supramolecular complex	Ezr	Ezrin		-0.398	0.212	0.685	0.689	0.626			-1.813	-1.621		-0.659	1.727	0.00146	0.00146	up-regulated
P26040	Cellular component	GO:0005929	5	cilium	Ezr	Ezrin		-0.398	0.212	0.685	0.689	0.626			-1.813	-1.621		-0.659	1.727	0.00146	0.00146	up-regulated
P26040	Cellular component	GO:0043228	4	non-membrane-bounded organelle	Ezr	Ezrin		-0.398	0.212	0.685	0.689	0.626			-1.813	-1.621		-0.659	1.727	0.00146	0.00146	up-regulated
P26040	Cellular component	GO:0005902	6	microvillus	Ezr	Ezrin		-0.398	0.212	0.685	0.689	0.626			-1.813	-1.621		-0.659	1.727	0.00146	0.00146	up-regulated
P26040	Cellular component	GO:0030055	5	cell-substrate junction	Ezr	Ezrin		-0.398	0.212	0.685	0.689	0.626			-1.813	-1.621		-0.659	1.727	0.00146	0.00146	up-regulated
P26040	Cellular component	GO:0045121	5	membrane raft	Ezr	Ezrin		-0.398	0.212	0.685	0.689	0.626			-1.813	-1.621		-0.659	1.727	0.00146	0.00146	up-regulated
P26040	Cellular component	GO:0099512	5	supramolecular fiber	Ezr	Ezrin		-0.398	0.212	0.685	0.689	0.626			-1.813	-1.621		-0.659	1.727	0.00146	0.00146	up-regulated
P26040	Cellular component	GO:0005856	6	cytoskeleton	Ezr	Ezrin		-0.398	0.212	0.685	0.689	0.626			-1.813	-1.621		-0.659	1.727	0.00146	0.00146	up-regulated
P26040	Cellular component	GO:0031254	3	cell trailing edge	Ezr	Ezrin		-0.398	0.212	0.685	0.689	0.626			-1.813	-1.621		-0.659	1.727	0.00146	0.00146	up-regulated
P26040	Cellular component	GO:0031974	3	membrane-enclosed lumen	Ezr	Ezrin		-0.398	0.212	0.685	0.689	0.626			-1.813	-1.621		-0.659	1.727	0.00146	0.00146	up-regulated
P26040	Cellular component	GO:0045178	3	basal part of cell	Ezr	Ezrin		-0.398	0.212	0.685	0.689	0.626			-1.813	-1.621		-0.659	1.727	0.00146	0.00146	up-regulated
P26040	Cellular component	GO:0005911	5	cell-cell junction	Ezr	Ezrin		-0.398	0.212	0.685	0.689	0.626			-1.813	-1.621		-0.659	1.727	0.00146	0.00146	up-regulated
P26040	Cellular component	GO:0031256	3	leading edge membrane	Ezr	Ezrin		-0.398	0.212	0.685	0.689	0.626			-1.813	-1.621		-0.659	1.727	0.00146	0.00146	up-regulated
P26040	Cellular component	GO:0015629	7	actin cytoskeleton	Ezr	Ezrin		-0.398	0.212	0.685	0.689	0.626			-1.813	-1.621		-0.659	1.727	0.00146	0.00146	up-regulated
P26040	Cellular component	GO:0098857	4	membrane microdomain	Ezr	Ezrin		-0.398	0.212	0.685	0.689	0.626			-1.813	-1.621		-0.659	1.727	0.00146	0.00146	up-regulated
P26040	Cellular component	GO:0099513	6	polymeric cytoskeletal fiber	Ezr	Ezrin		-0.398	0.212	0.685	0.689	0.626			-1.813	-1.621		-0.659	1.727	0.00146	0.00146	up-regulated
P26040	Cellular component	GO:0005575	1	cellular_component	Ezr	Ezrin		-0.398	0.212	0.685	0.689	0.626			-1.813	-1.621		-0.659	1.727	0.00146	0.00146	up-regulated
P26040	Cellular component	GO:0099081	4	supramolecular polymer	Ezr	Ezrin		-0.398	0.212	0.685	0.689	0.626			-1.813	-1.621		-0.659	1.727	0.00146	0.00146	up-regulated
P26040	Cellular component	GO:0097708	6	intracellular vesicle	Ezr	Ezrin		-0.398	0.212	0.685	0.689	0.626			-1.813	-1.621		-0.659	1.727	0.00146	0.00146	up-regulated
P26040	Cellular component	GO:0042383	5	sarcolemma	Ezr	Ezrin		-0.398	0.212	0.685	0.689	0.626			-1.813	-1.621		-0.659	1.727	0.00146	0.00146	up-regulated
P26040	Cellular component	GO:0015630	7	microtubule cytoskeleton	Ezr	Ezrin		-0.398	0.212	0.685	0.689	0.626			-1.813	-1.621		-0.659	1.727	0.00146	0.00146	up-regulated
P26040	Cellular component	GO:0005815	3	microtubule organizing center	Ezr	Ezrin		-0.398	0.212	0.685	0.689	0.626			-1.813	-1.621		-0.659	1.727	0.00146	0.00146	up-regulated
P26040	Cellular component	GO:0030054	3	cell junction	Ezr	Ezrin		-0.398	0.212	0.685	0.689	0.626			-1.813	-1.621		-0.659	1.727	0.00146	0.00146	up-regulated
P26040	Cellular component	GO:0005622	3	intracellular anatomical structure	Ezr	Ezrin		-0.398	0.212	0.685	0.689	0.626			-1.813	-1.621		-0.659	1.727	0.00146	0.00146	up-regulated
P26040	Cellular component	GO:0098858	5	actin-based cell projection	Ezr	Ezrin		-0.398	0.212	0.685	0.689	0.626			-1.813	-1.621		-0.659	1.727	0.00146	0.00146	up-regulated
P26040	Cellular component	GO:0043227	4	membrane-bounded organelle	Ezr	Ezrin		-0.398	0.212	0.685	0.689	0.626			-1.813	-1.621		-0.659	1.727	0.00146	0.00146	up-regulated
P26040	Cellular component	GO:0097386	5	glial cell projection	Ezr	Ezrin		-0.398	0.212	0.685	0.689	0.626			-1.813	-1.621		-0.659	1.727	0.00146	0.00146	up-regulated
P26040	Cellular component	GO:0005730	6	nucleolus	Ezr	Ezrin		-0.398	0.212	0.685	0.689	0.626			-1.813	-1.621		-0.659	1.727	0.00146	0.00146	up-regulated
P26040	Cellular component	GO:0120025	4	plasma membrane bounded cell projection	Ezr	Ezrin		-0.398	0.212	0.685	0.689	0.626			-1.813	-1.621		-0.659	1.727	0.00146	0.00146	up-regulated
P26040	Cellular component	GO:0031982	5	vesicle	Ezr	Ezrin		-0.398	0.212	0.685	0.689	0.626			-1.813	-1.621		-0.659	1.727	0.00146	0.00146	up-regulated
P26040	Cellular component	GO:0001726	4	ruffle	Ezr	Ezrin		-0.398	0.212	0.685	0.689	0.626			-1.813	-1.621		-0.659	1.727	0.00146	0.00146	up-regulated
P26040	Cellular component	GO:0043231	5	intracellular membrane-bounded organelle	Ezr	Ezrin		-0.398	0.212	0.685	0.689	0.626			-1.813	-1.621		-0.659	1.727	0.00146	0.00146	up-regulated
P26040	Cellular component	GO:0005737	3	cytoplasm	Ezr	Ezrin		-0.398	0.212	0.685	0.689	0.626			-1.813	-1.621		-0.659	1.727	0.00146	0.00146	up-regulated
P26040	Cellular component	GO:0043233	4	organelle lumen	Ezr	Ezrin		-0.398	0.212	0.685	0.689	0.626			-1.813	-1.621		-0.659	1.727	0.00146	0.00146	up-regulated
P26040	Cellular component	GO:0005886	4	plasma membrane	Ezr	Ezrin		-0.398	0.212	0.685	0.689	0.626			-1.813	-1.621		-0.659	1.727	0.00146	0.00146	up-regulated
P26040	Cellular component	GO:0031252	3	cell leading edge	Ezr	Ezrin		-0.398	0.212	0.685	0.689	0.626			-1.813	-1.621		-0.659	1.727	0.00146	0.00146	up-regulated
P26040	Cellular component	GO:0070013	5	intracellular organelle lumen	Ezr	Ezrin		-0.398	0.212	0.685	0.689	0.626			-1.813	-1.621		-0.659	1.727	0.00146	0.00146	up-regulated
P26040	Cellular component	GO:0009925	4	basal plasma membrane	Ezr	Ezrin		-0.398	0.212	0.685	0.689	0.626			-1.813	-1.621		-0.659	1.727	0.00146	0.00146	up-regulated
P26040	Cellular component	GO:0110165	2	cellular anatomical entity	Ezr	Ezrin		-0.398	0.212	0.685	0.689	0.626			-1.813	-1.621		-0.659	1.727	0.00146	0.00146	up-regulated
P26040	Cellular component	GO:0043226	3	organelle	Ezr	Ezrin		-0.398	0.212	0.685	0.689	0.626			-1.813	-1.621		-0.659	1.727	0.00146	0.00146	up-regulated
P26040	Cellular component	GO:0031410	4	cytoplasmic vesicle	Ezr	Ezrin		-0.398	0.212	0.685	0.689	0.626			-1.813	-1.621		-0.659	1.727	0.00146	0.00146	up-regulated
P26040	Cellular component	GO:0070161	4	anchoring junction	Ezr	Ezrin		-0.398	0.212	0.685	0.689	0.626			-1.813	-1.621		-0.659	1.727	0.00146	0.00146	up-regulated
P26040	Cellular component	GO:0016020	3	membrane	Ezr	Ezrin		-0.398	0.212	0.685	0.689	0.626			-1.813	-1.621		-0.659	1.727	0.00146	0.00146	up-regulated
P26040	Cellular component	GO:0060187	3	cell pole	Ezr	Ezrin		-0.398	0.212	0.685	0.689	0.626			-1.813	-1.621		-0.659	1.727	0.00146	0.00146	up-regulated
P26040	Cellular component	GO:0031253	5	cell projection membrane	Ezr	Ezrin		-0.398	0.212	0.685	0.689	0.626			-1.813	-1.621		-0.659	1.727	0.00146	0.00146	up-regulated
P26041	Cellular component	GO:0009925	4	basal plasma membrane	Msn	Moesin	0.692	-0.049	0.759	1.177	0.985	0.898	-0.089	-0.449	-0.399	-0.133	-0.061	-0.049	0.94	0.00158	0.00158	up-regulated
P26041	Cellular component	GO:0005886	4	plasma membrane	Msn	Moesin	0.692	-0.049	0.759	1.177	0.985	0.898	-0.089	-0.449	-0.399	-0.133	-0.061	-0.049	0.94	0.00158	0.00158	up-regulated
P26041	Cellular component	GO:0005737	3	cytoplasm	Msn	Moesin	0.692	-0.049	0.759	1.177	0.985	0.898	-0.089	-0.449	-0.399	-0.133	-0.061	-0.049	0.94	0.00158	0.00158	up-regulated
P26041	Cellular component	GO:0030055	5	cell-substrate junction	Msn	Moesin	0.692	-0.049	0.759	1.177	0.985	0.898	-0.089	-0.449	-0.399	-0.133	-0.061	-0.049	0.94	0.00158	0.00158	up-regulated
P26041	Cellular component	GO:0005902	6	microvillus	Msn	Moesin	0.692	-0.049	0.759	1.177	0.985	0.898	-0.089	-0.449	-0.399	-0.133	-0.061	-0.049	0.94	0.00158	0.00158	up-regulated
P26041	Cellular component	GO:0043228	4	non-membrane-bounded organelle	Msn	Moesin	0.692	-0.049	0.759	1.177	0.985	0.898	-0.089	-0.449	-0.399	-0.133	-0.061	-0.049	0.94	0.00158	0.00158	up-regulated
P26041	Cellular component	GO:0031253	5	cell projection membrane	Msn	Moesin	0.692	-0.049	0.759	1.177	0.985	0.898	-0.089	-0.449	-0.399	-0.133	-0.061	-0.049	0.94	0.00158	0.00158	up-regulated
P26041	Cellular component	GO:0042383	5	sarcolemma	Msn	Moesin	0.692	-0.049	0.759	1.177	0.985	0.898	-0.089	-0.449	-0.399	-0.133	-0.061	-0.049	0.94	0.00158	0.00158	up-regulated
P26041	Cellular component	GO:0098562	4	cytoplasmic side of membrane	Msn	Moesin	0.692	-0.049	0.759	1.177	0.985	0.898	-0.089	-0.449	-0.399	-0.133	-0.061	-0.049	0.94	0.00158	0.00158	up-regulated
P26041	Cellular component	GO:0005575	1	cellular_component	Msn	Moesin	0.692	-0.049	0.759	1.177	0.985	0.898	-0.089	-0.449	-0.399	-0.133	-0.061	-0.049	0.94	0.00158	0.00158	up-regulated
P26041	Cellular component	GO:0060187	3	cell pole	Msn	Moesin	0.692	-0.049	0.759	1.177	0.985	0.898	-0.089	-0.449	-0.399	-0.133	-0.061	-0.049	0.94	0.00158	0.00158	up-regulated
P26041	Cellular component	GO:0070161	4	anchoring junction	Msn	Moesin	0.692	-0.049	0.759	1.177	0.985	0.898	-0.089	-0.449	-0.399	-0.133	-0.061	-0.049	0.94	0.00158	0.00158	up-regulated
P26041	Cellular component	GO:0016020	3	membrane	Msn	Moesin	0.692	-0.049	0.759	1.177	0.985	0.898	-0.089	-0.449	-0.399	-0.133	-0.061	-0.049	0.94	0.00158	0.00158	up-regulated
P26041	Cellular component	GO:0098552	3	side of membrane	Msn	Moesin	0.692	-0.049	0.759	1.177	0.985	0.898	-0.089	-0.449	-0.399	-0.133	-0.061	-0.049	0.94	0.00158	0.00158	up-regulated
P26041	Cellular component	GO:0043226	3	organelle	Msn	Moesin	0.692	-0.049	0.759	1.177	0.985	0.898	-0.089	-0.449	-0.399	-0.133	-0.061	-0.049	0.94	0.00158	0.00158	up-regulated
P26041	Cellular component	GO:0045178	3	basal part of cell	Msn	Moesin	0.692	-0.049	0.759	1.177	0.985	0.898	-0.089	-0.449	-0.399	-0.133	-0.061	-0.049	0.94	0.00158	0.00158	up-regulated
P26041	Cellular component	GO:0005911	5	cell-cell junction	Msn	Moesin	0.692	-0.049	0.759	1.177	0.985	0.898	-0.089	-0.449	-0.399	-0.133	-0.061	-0.049	0.94	0.00158	0.00158	up-regulated
P26041	Cellular component	GO:0110165	2	cellular anatomical entity	Msn	Moesin	0.692	-0.049	0.759	1.177	0.985	0.898	-0.089	-0.449	-0.399	-0.133	-0.061	-0.049	0.94	0.00158	0.00158	up-regulated
P26041	Cellular component	GO:0031254	3	cell trailing edge	Msn	Moesin	0.692	-0.049	0.759	1.177	0.985	0.898	-0.089	-0.449	-0.399	-0.133	-0.061	-0.049	0.94	0.00158	0.00158	up-regulated
P26041	Cellular component	GO:0098858	5	actin-based cell projection	Msn	Moesin	0.692	-0.049	0.759	1.177	0.985	0.898	-0.089	-0.449	-0.399	-0.133	-0.061	-0.049	0.94	0.00158	0.00158	up-regulated
P26041	Cellular component	GO:0043232	5	intracellular non-membrane-bounded organelle	Msn	Moesin	0.692	-0.049	0.759	1.177	0.985	0.898	-0.089	-0.449	-0.399	-0.133	-0.061	-0.049	0.94	0.00158	0.00158	up-regulated
P26041	Cellular component	GO:0030054	3	cell junction	Msn	Moesin	0.692	-0.049	0.759	1.177	0.985	0.898	-0.089	-0.449	-0.399	-0.133	-0.061	-0.049	0.94	0.00158	0.00158	up-regulated
P26041	Cellular component	GO:0005622	3	intracellular anatomical structure	Msn	Moesin	0.692	-0.049	0.759	1.177	0.985	0.898	-0.089	-0.449	-0.399	-0.133	-0.061	-0.049	0.94	0.00158	0.00158	up-regulated
P26041	Cellular component	GO:0045177	3	apical part of cell	Msn	Moesin	0.692	-0.049	0.759	1.177	0.985	0.898	-0.089	-0.449	-0.399	-0.133	-0.061	-0.049	0.94	0.00158	0.00158	up-regulated
P26041	Cellular component	GO:0042995	3	cell projection	Msn	Moesin	0.692	-0.049	0.759	1.177	0.985	0.898	-0.089	-0.449	-0.399	-0.133	-0.061	-0.049	0.94	0.00158	0.00158	up-regulated
P26041	Cellular component	GO:0098590	4	plasma membrane region	Msn	Moesin	0.692	-0.049	0.759	1.177	0.985	0.898	-0.089	-0.449	-0.399	-0.133	-0.061	-0.049	0.94	0.00158	0.00158	up-regulated
P26041	Cellular component	GO:0030175	6	filopodium	Msn	Moesin	0.692	-0.049	0.759	1.177	0.985	0.898	-0.089	-0.449	-0.399	-0.133	-0.061	-0.049	0.94	0.00158	0.00158	up-regulated
P26041	Cellular component	GO:0043229	4	intracellular organelle	Msn	Moesin	0.692	-0.049	0.759	1.177	0.985	0.898	-0.089	-0.449	-0.399	-0.133	-0.061	-0.049	0.94	0.00158	0.00158	up-regulated
P26041	Cellular component	GO:0120025	4	plasma membrane bounded cell projection	Msn	Moesin	0.692	-0.049	0.759	1.177	0.985	0.898	-0.089	-0.449	-0.399	-0.133	-0.061	-0.049	0.94	0.00158	0.00158	up-regulated
P26041	Cellular component	GO:0071944	3	cell periphery	Msn	Moesin	0.692	-0.049	0.759	1.177	0.985	0.898	-0.089	-0.449	-0.399	-0.133	-0.061	-0.049	0.94	0.00158	0.00158	up-regulated
P32883	Cellular component	GO:0098552	3	side of membrane	Kras	GTPase KRas	0.843	-0.079	0.816	1.15	0.401	0.818	0.309	0.136	-0.381	0.15	0.159	-0.214	0.632	0.025	0.025	up-regulated
P32883	Cellular component	GO:0016020	3	membrane	Kras	GTPase KRas	0.843	-0.079	0.816	1.15	0.401	0.818	0.309	0.136	-0.381	0.15	0.159	-0.214	0.632	0.025	0.025	up-regulated
P32883	Cellular component	GO:0005575	1	cellular_component	Kras	GTPase KRas	0.843	-0.079	0.816	1.15	0.401	0.818	0.309	0.136	-0.381	0.15	0.159	-0.214	0.632	0.025	0.025	up-regulated
P32883	Cellular component	GO:0098562	4	cytoplasmic side of membrane	Kras	GTPase KRas	0.843	-0.079	0.816	1.15	0.401	0.818	0.309	0.136	-0.381	0.15	0.159	-0.214	0.632	0.025	0.025	up-regulated
P32883	Cellular component	GO:0110165	2	cellular anatomical entity	Kras	GTPase KRas	0.843	-0.079	0.816	1.15	0.401	0.818	0.309	0.136	-0.381	0.15	0.159	-0.214	0.632	0.025	0.025	up-regulated
P32883	Cellular component	GO:0005886	4	plasma membrane	Kras	GTPase KRas	0.843	-0.079	0.816	1.15	0.401	0.818	0.309	0.136	-0.381	0.15	0.159	-0.214	0.632	0.025	0.025	up-regulated
P32883	Cellular component	GO:0071944	3	cell periphery	Kras	GTPase KRas	0.843	-0.079	0.816	1.15	0.401	0.818	0.309	0.136	-0.381	0.15	0.159	-0.214	0.632	0.025	0.025	up-regulated
P32883	Cellular component	GO:0005622	3	intracellular anatomical structure	Kras	GTPase KRas	0.843	-0.079	0.816	1.15	0.401	0.818	0.309	0.136	-0.381	0.15	0.159	-0.214	0.632	0.025	0.025	up-regulated
P35700	Cellular component	GO:0043232	5	intracellular non-membrane-bounded organelle	Prdx1	Peroxiredoxin-1	0.001	0.583	0.051	0.329	0.455	-0.036	0.071	-0.38	-0.274	-0.534	-0.424	-0.059	0.497	0.0387	0.0387	up-regulated
P35700	Cellular component	GO:0005739	4	mitochondrion	Prdx1	Peroxiredoxin-1	0.001	0.583	0.051	0.329	0.455	-0.036	0.071	-0.38	-0.274	-0.534	-0.424	-0.059	0.497	0.0387	0.0387	up-regulated
P35700	Cellular component	GO:0005694	6	chromosome	Prdx1	Peroxiredoxin-1	0.001	0.583	0.051	0.329	0.455	-0.036	0.071	-0.38	-0.274	-0.534	-0.424	-0.059	0.497	0.0387	0.0387	up-regulated
P35700	Cellular component	GO:0070013	5	intracellular organelle lumen	Prdx1	Peroxiredoxin-1	0.001	0.583	0.051	0.329	0.455	-0.036	0.071	-0.38	-0.274	-0.534	-0.424	-0.059	0.497	0.0387	0.0387	up-regulated
P35700	Cellular component	GO:0043227	4	membrane-bounded organelle	Prdx1	Peroxiredoxin-1	0.001	0.583	0.051	0.329	0.455	-0.036	0.071	-0.38	-0.274	-0.534	-0.424	-0.059	0.497	0.0387	0.0387	up-regulated
P35700	Cellular component	GO:0005737	3	cytoplasm	Prdx1	Peroxiredoxin-1	0.001	0.583	0.051	0.329	0.455	-0.036	0.071	-0.38	-0.274	-0.534	-0.424	-0.059	0.497	0.0387	0.0387	up-regulated
P35700	Cellular component	GO:0043233	4	organelle lumen	Prdx1	Peroxiredoxin-1	0.001	0.583	0.051	0.329	0.455	-0.036	0.071	-0.38	-0.274	-0.534	-0.424	-0.059	0.497	0.0387	0.0387	up-regulated
P35700	Cellular component	GO:0005622	3	intracellular anatomical structure	Prdx1	Peroxiredoxin-1	0.001	0.583	0.051	0.329	0.455	-0.036	0.071	-0.38	-0.274	-0.534	-0.424	-0.059	0.497	0.0387	0.0387	up-regulated
P35700	Cellular component	GO:0031907	5	microbody lumen	Prdx1	Peroxiredoxin-1	0.001	0.583	0.051	0.329	0.455	-0.036	0.071	-0.38	-0.274	-0.534	-0.424	-0.059	0.497	0.0387	0.0387	up-regulated
P35700	Cellular component	GO:0043228	4	non-membrane-bounded organelle	Prdx1	Peroxiredoxin-1	0.001	0.583	0.051	0.329	0.455	-0.036	0.071	-0.38	-0.274	-0.534	-0.424	-0.059	0.497	0.0387	0.0387	up-regulated
P35700	Cellular component	GO:0005777	5	peroxisome	Prdx1	Peroxiredoxin-1	0.001	0.583	0.051	0.329	0.455	-0.036	0.071	-0.38	-0.274	-0.534	-0.424	-0.059	0.497	0.0387	0.0387	up-regulated
P35700	Cellular component	GO:0043231	5	intracellular membrane-bounded organelle	Prdx1	Peroxiredoxin-1	0.001	0.583	0.051	0.329	0.455	-0.036	0.071	-0.38	-0.274	-0.534	-0.424	-0.059	0.497	0.0387	0.0387	up-regulated
P35700	Cellular component	GO:0042579	4	microbody	Prdx1	Peroxiredoxin-1	0.001	0.583	0.051	0.329	0.455	-0.036	0.071	-0.38	-0.274	-0.534	-0.424	-0.059	0.497	0.0387	0.0387	up-regulated
P35700	Cellular component	GO:0005575	1	cellular_component	Prdx1	Peroxiredoxin-1	0.001	0.583	0.051	0.329	0.455	-0.036	0.071	-0.38	-0.274	-0.534	-0.424	-0.059	0.497	0.0387	0.0387	up-regulated
P35700	Cellular component	GO:0000785	3	chromatin	Prdx1	Peroxiredoxin-1	0.001	0.583	0.051	0.329	0.455	-0.036	0.071	-0.38	-0.274	-0.534	-0.424	-0.059	0.497	0.0387	0.0387	up-regulated
P35700	Cellular component	GO:0043229	4	intracellular organelle	Prdx1	Peroxiredoxin-1	0.001	0.583	0.051	0.329	0.455	-0.036	0.071	-0.38	-0.274	-0.534	-0.424	-0.059	0.497	0.0387	0.0387	up-regulated
P35700	Cellular component	GO:0043226	3	organelle	Prdx1	Peroxiredoxin-1	0.001	0.583	0.051	0.329	0.455	-0.036	0.071	-0.38	-0.274	-0.534	-0.424	-0.059	0.497	0.0387	0.0387	up-regulated
P35700	Cellular component	GO:0110165	2	cellular anatomical entity	Prdx1	Peroxiredoxin-1	0.001	0.583	0.051	0.329	0.455	-0.036	0.071	-0.38	-0.274	-0.534	-0.424	-0.059	0.497	0.0387	0.0387	up-regulated
P35700	Cellular component	GO:0031974	3	membrane-enclosed lumen	Prdx1	Peroxiredoxin-1	0.001	0.583	0.051	0.329	0.455	-0.036	0.071	-0.38	-0.274	-0.534	-0.424	-0.059	0.497	0.0387	0.0387	up-regulated
P35991	Cellular component	GO:0005737	3	cytoplasm	Btk	Tyrosine-protein kinase BTK	0.922	-0.199	0.895	1.272	1.42	1.256	0.393	0.39	-0.388	-0.144	-0.1	-0.915	1.055	0.00532	0.00532	up-regulated
P35991	Cellular component	GO:0043231	5	intracellular membrane-bounded organelle	Btk	Tyrosine-protein kinase BTK	0.922	-0.199	0.895	1.272	1.42	1.256	0.393	0.39	-0.388	-0.144	-0.1	-0.915	1.055	0.00532	0.00532	up-regulated
P35991	Cellular component	GO:0016020	3	membrane	Btk	Tyrosine-protein kinase BTK	0.922	-0.199	0.895	1.272	1.42	1.256	0.393	0.39	-0.388	-0.144	-0.1	-0.915	1.055	0.00532	0.00532	up-regulated
P35991	Cellular component	GO:0043226	3	organelle	Btk	Tyrosine-protein kinase BTK	0.922	-0.199	0.895	1.272	1.42	1.256	0.393	0.39	-0.388	-0.144	-0.1	-0.915	1.055	0.00532	0.00532	up-regulated
P35991	Cellular component	GO:0110165	2	cellular anatomical entity	Btk	Tyrosine-protein kinase BTK	0.922	-0.199	0.895	1.272	1.42	1.256	0.393	0.39	-0.388	-0.144	-0.1	-0.915	1.055	0.00532	0.00532	up-regulated
P35991	Cellular component	GO:0043227	4	membrane-bounded organelle	Btk	Tyrosine-protein kinase BTK	0.922	-0.199	0.895	1.272	1.42	1.256	0.393	0.39	-0.388	-0.144	-0.1	-0.915	1.055	0.00532	0.00532	up-regulated
P35991	Cellular component	GO:0005622	3	intracellular anatomical structure	Btk	Tyrosine-protein kinase BTK	0.922	-0.199	0.895	1.272	1.42	1.256	0.393	0.39	-0.388	-0.144	-0.1	-0.915	1.055	0.00532	0.00532	up-regulated
P35991	Cellular component	GO:0031982	5	vesicle	Btk	Tyrosine-protein kinase BTK	0.922	-0.199	0.895	1.272	1.42	1.256	0.393	0.39	-0.388	-0.144	-0.1	-0.915	1.055	0.00532	0.00532	up-regulated
P35991	Cellular component	GO:0097708	6	intracellular vesicle	Btk	Tyrosine-protein kinase BTK	0.922	-0.199	0.895	1.272	1.42	1.256	0.393	0.39	-0.388	-0.144	-0.1	-0.915	1.055	0.00532	0.00532	up-regulated
P35991	Cellular component	GO:0005575	1	cellular_component	Btk	Tyrosine-protein kinase BTK	0.922	-0.199	0.895	1.272	1.42	1.256	0.393	0.39	-0.388	-0.144	-0.1	-0.915	1.055	0.00532	0.00532	up-regulated
P35991	Cellular component	GO:0098857	4	membrane microdomain	Btk	Tyrosine-protein kinase BTK	0.922	-0.199	0.895	1.272	1.42	1.256	0.393	0.39	-0.388	-0.144	-0.1	-0.915	1.055	0.00532	0.00532	up-regulated
P35991	Cellular component	GO:0043229	4	intracellular organelle	Btk	Tyrosine-protein kinase BTK	0.922	-0.199	0.895	1.272	1.42	1.256	0.393	0.39	-0.388	-0.144	-0.1	-0.915	1.055	0.00532	0.00532	up-regulated
P35991	Cellular component	GO:0071944	3	cell periphery	Btk	Tyrosine-protein kinase BTK	0.922	-0.199	0.895	1.272	1.42	1.256	0.393	0.39	-0.388	-0.144	-0.1	-0.915	1.055	0.00532	0.00532	up-regulated
P40124	Cellular component	GO:0110165	2	cellular anatomical entity	Cap1	Adenylyl cyclase-associated protein 1	0.961	-0.01	0.365	0.728	1.043	1.137	-0.093	-0.266	-1.031	-0.451	-0.214	-0.531	1.135	0.000719	0.000719	up-regulated
P40124	Cellular component	GO:0030863	5	cortical cytoskeleton	Cap1	Adenylyl cyclase-associated protein 1	0.961	-0.01	0.365	0.728	1.043	1.137	-0.093	-0.266	-1.031	-0.451	-0.214	-0.531	1.135	0.000719	0.000719	up-regulated
P40124	Cellular component	GO:0071944	3	cell periphery	Cap1	Adenylyl cyclase-associated protein 1	0.961	-0.01	0.365	0.728	1.043	1.137	-0.093	-0.266	-1.031	-0.451	-0.214	-0.531	1.135	0.000719	0.000719	up-regulated
P40124	Cellular component	GO:0005856	6	cytoskeleton	Cap1	Adenylyl cyclase-associated protein 1	0.961	-0.01	0.365	0.728	1.043	1.137	-0.093	-0.266	-1.031	-0.451	-0.214	-0.531	1.135	0.000719	0.000719	up-regulated
P40124	Cellular component	GO:0043228	4	non-membrane-bounded organelle	Cap1	Adenylyl cyclase-associated protein 1	0.961	-0.01	0.365	0.728	1.043	1.137	-0.093	-0.266	-1.031	-0.451	-0.214	-0.531	1.135	0.000719	0.000719	up-regulated
P40124	Cellular component	GO:0043226	3	organelle	Cap1	Adenylyl cyclase-associated protein 1	0.961	-0.01	0.365	0.728	1.043	1.137	-0.093	-0.266	-1.031	-0.451	-0.214	-0.531	1.135	0.000719	0.000719	up-regulated
P40124	Cellular component	GO:0005575	1	cellular_component	Cap1	Adenylyl cyclase-associated protein 1	0.961	-0.01	0.365	0.728	1.043	1.137	-0.093	-0.266	-1.031	-0.451	-0.214	-0.531	1.135	0.000719	0.000719	up-regulated
P40124	Cellular component	GO:0043229	4	intracellular organelle	Cap1	Adenylyl cyclase-associated protein 1	0.961	-0.01	0.365	0.728	1.043	1.137	-0.093	-0.266	-1.031	-0.451	-0.214	-0.531	1.135	0.000719	0.000719	up-regulated
P40124	Cellular component	GO:0005622	3	intracellular anatomical structure	Cap1	Adenylyl cyclase-associated protein 1	0.961	-0.01	0.365	0.728	1.043	1.137	-0.093	-0.266	-1.031	-0.451	-0.214	-0.531	1.135	0.000719	0.000719	up-regulated
P40124	Cellular component	GO:0005737	3	cytoplasm	Cap1	Adenylyl cyclase-associated protein 1	0.961	-0.01	0.365	0.728	1.043	1.137	-0.093	-0.266	-1.031	-0.451	-0.214	-0.531	1.135	0.000719	0.000719	up-regulated
P40124	Cellular component	GO:0015629	7	actin cytoskeleton	Cap1	Adenylyl cyclase-associated protein 1	0.961	-0.01	0.365	0.728	1.043	1.137	-0.093	-0.266	-1.031	-0.451	-0.214	-0.531	1.135	0.000719	0.000719	up-regulated
P40124	Cellular component	GO:0016020	3	membrane	Cap1	Adenylyl cyclase-associated protein 1	0.961	-0.01	0.365	0.728	1.043	1.137	-0.093	-0.266	-1.031	-0.451	-0.214	-0.531	1.135	0.000719	0.000719	up-regulated
P40124	Cellular component	GO:0005938	4	cell cortex	Cap1	Adenylyl cyclase-associated protein 1	0.961	-0.01	0.365	0.728	1.043	1.137	-0.093	-0.266	-1.031	-0.451	-0.214	-0.531	1.135	0.000719	0.000719	up-regulated
P40124	Cellular component	GO:0043232	5	intracellular non-membrane-bounded organelle	Cap1	Adenylyl cyclase-associated protein 1	0.961	-0.01	0.365	0.728	1.043	1.137	-0.093	-0.266	-1.031	-0.451	-0.214	-0.531	1.135	0.000719	0.000719	up-regulated
P41317	Cellular component	GO:0031982	5	vesicle	Mbl2	Mannose-binding protein C	-0.956	-0.531	-1.021	-1.217	-0.201	0.146	-0.676	0.583	1.075	-0.902	0.51	0.547	-0.82	0.0452	0.0452	down-regulated
P41317	Cellular component	GO:0005770	5	late endosome	Mbl2	Mannose-binding protein C	-0.956	-0.531	-1.021	-1.217	-0.201	0.146	-0.676	0.583	1.075	-0.902	0.51	0.547	-0.82	0.0452	0.0452	down-regulated
P41317	Cellular component	GO:1902494	3	catalytic complex	Mbl2	Mannose-binding protein C	-0.956	-0.531	-1.021	-1.217	-0.201	0.146	-0.676	0.583	1.075	-0.902	0.51	0.547	-0.82	0.0452	0.0452	down-regulated
P41317	Cellular component	GO:1905286	5	serine-type peptidase complex	Mbl2	Mannose-binding protein C	-0.956	-0.531	-1.021	-1.217	-0.201	0.146	-0.676	0.583	1.075	-0.902	0.51	0.547	-0.82	0.0452	0.0452	down-regulated
P41317	Cellular component	GO:0012505	3	endomembrane system	Mbl2	Mannose-binding protein C	-0.956	-0.531	-1.021	-1.217	-0.201	0.146	-0.676	0.583	1.075	-0.902	0.51	0.547	-0.82	0.0452	0.0452	down-regulated
P41317	Cellular component	GO:0043229	4	intracellular organelle	Mbl2	Mannose-binding protein C	-0.956	-0.531	-1.021	-1.217	-0.201	0.146	-0.676	0.583	1.075	-0.902	0.51	0.547	-0.82	0.0452	0.0452	down-regulated
P41317	Cellular component	GO:0005576	3	extracellular region	Mbl2	Mannose-binding protein C	-0.956	-0.531	-1.021	-1.217	-0.201	0.146	-0.676	0.583	1.075	-0.902	0.51	0.547	-0.82	0.0452	0.0452	down-regulated
P41317	Cellular component	GO:0043227	4	membrane-bounded organelle	Mbl2	Mannose-binding protein C	-0.956	-0.531	-1.021	-1.217	-0.201	0.146	-0.676	0.583	1.075	-0.902	0.51	0.547	-0.82	0.0452	0.0452	down-regulated
P41317	Cellular component	GO:0005622	3	intracellular anatomical structure	Mbl2	Mannose-binding protein C	-0.956	-0.531	-1.021	-1.217	-0.201	0.146	-0.676	0.583	1.075	-0.902	0.51	0.547	-0.82	0.0452	0.0452	down-regulated
P41317	Cellular component	GO:0031410	4	cytoplasmic vesicle	Mbl2	Mannose-binding protein C	-0.956	-0.531	-1.021	-1.217	-0.201	0.146	-0.676	0.583	1.075	-0.902	0.51	0.547	-0.82	0.0452	0.0452	down-regulated
P41317	Cellular component	GO:1905368	4	peptidase complex	Mbl2	Mannose-binding protein C	-0.956	-0.531	-1.021	-1.217	-0.201	0.146	-0.676	0.583	1.075	-0.902	0.51	0.547	-0.82	0.0452	0.0452	down-regulated
P41317	Cellular component	GO:0043226	3	organelle	Mbl2	Mannose-binding protein C	-0.956	-0.531	-1.021	-1.217	-0.201	0.146	-0.676	0.583	1.075	-0.902	0.51	0.547	-0.82	0.0452	0.0452	down-regulated
P41317	Cellular component	GO:0110165	2	cellular anatomical entity	Mbl2	Mannose-binding protein C	-0.956	-0.531	-1.021	-1.217	-0.201	0.146	-0.676	0.583	1.075	-0.902	0.51	0.547	-0.82	0.0452	0.0452	down-regulated
P41317	Cellular component	GO:0097708	6	intracellular vesicle	Mbl2	Mannose-binding protein C	-0.956	-0.531	-1.021	-1.217	-0.201	0.146	-0.676	0.583	1.075	-0.902	0.51	0.547	-0.82	0.0452	0.0452	down-regulated
P41317	Cellular component	GO:0005575	1	cellular_component	Mbl2	Mannose-binding protein C	-0.956	-0.531	-1.021	-1.217	-0.201	0.146	-0.676	0.583	1.075	-0.902	0.51	0.547	-0.82	0.0452	0.0452	down-regulated
P41317	Cellular component	GO:0032991	2	protein-containing complex	Mbl2	Mannose-binding protein C	-0.956	-0.531	-1.021	-1.217	-0.201	0.146	-0.676	0.583	1.075	-0.902	0.51	0.547	-0.82	0.0452	0.0452	down-regulated
P41317	Cellular component	GO:1905369	5	endopeptidase complex	Mbl2	Mannose-binding protein C	-0.956	-0.531	-1.021	-1.217	-0.201	0.146	-0.676	0.583	1.075	-0.902	0.51	0.547	-0.82	0.0452	0.0452	down-regulated
P41317	Cellular component	GO:0043231	5	intracellular membrane-bounded organelle	Mbl2	Mannose-binding protein C	-0.956	-0.531	-1.021	-1.217	-0.201	0.146	-0.676	0.583	1.075	-0.902	0.51	0.547	-0.82	0.0452	0.0452	down-regulated
P41317	Cellular component	GO:0005768	4	endosome	Mbl2	Mannose-binding protein C	-0.956	-0.531	-1.021	-1.217	-0.201	0.146	-0.676	0.583	1.075	-0.902	0.51	0.547	-0.82	0.0452	0.0452	down-regulated
P41317	Cellular component	GO:0005737	3	cytoplasm	Mbl2	Mannose-binding protein C	-0.956	-0.531	-1.021	-1.217	-0.201	0.146	-0.676	0.583	1.075	-0.902	0.51	0.547	-0.82	0.0452	0.0452	down-regulated
P43025	Cellular component	GO:0031981	6	nuclear lumen	Clec3b	Tetranectin	0.887	-0.491	1.11	0.396	1.303	0.67	-1.063	-0.38	0.142	-0.726	-0.318	-0.113	1.056	0.00539	0.00539	up-regulated
P43025	Cellular component	GO:0005634	6	nucleus	Clec3b	Tetranectin	0.887	-0.491	1.11	0.396	1.303	0.67	-1.063	-0.38	0.142	-0.726	-0.318	-0.113	1.056	0.00539	0.00539	up-regulated
P43025	Cellular component	GO:0043228	4	non-membrane-bounded organelle	Clec3b	Tetranectin	0.887	-0.491	1.11	0.396	1.303	0.67	-1.063	-0.38	0.142	-0.726	-0.318	-0.113	1.056	0.00539	0.00539	up-regulated
P43025	Cellular component	GO:0043231	5	intracellular membrane-bounded organelle	Clec3b	Tetranectin	0.887	-0.491	1.11	0.396	1.303	0.67	-1.063	-0.38	0.142	-0.726	-0.318	-0.113	1.056	0.00539	0.00539	up-regulated
P43025	Cellular component	GO:0070013	5	intracellular organelle lumen	Clec3b	Tetranectin	0.887	-0.491	1.11	0.396	1.303	0.67	-1.063	-0.38	0.142	-0.726	-0.318	-0.113	1.056	0.00539	0.00539	up-regulated
P43025	Cellular component	GO:0043232	5	intracellular non-membrane-bounded organelle	Clec3b	Tetranectin	0.887	-0.491	1.11	0.396	1.303	0.67	-1.063	-0.38	0.142	-0.726	-0.318	-0.113	1.056	0.00539	0.00539	up-regulated
P43025	Cellular component	GO:0043227	4	membrane-bounded organelle	Clec3b	Tetranectin	0.887	-0.491	1.11	0.396	1.303	0.67	-1.063	-0.38	0.142	-0.726	-0.318	-0.113	1.056	0.00539	0.00539	up-regulated
P43025	Cellular component	GO:0005622	3	intracellular anatomical structure	Clec3b	Tetranectin	0.887	-0.491	1.11	0.396	1.303	0.67	-1.063	-0.38	0.142	-0.726	-0.318	-0.113	1.056	0.00539	0.00539	up-regulated
P43025	Cellular component	GO:0043233	4	organelle lumen	Clec3b	Tetranectin	0.887	-0.491	1.11	0.396	1.303	0.67	-1.063	-0.38	0.142	-0.726	-0.318	-0.113	1.056	0.00539	0.00539	up-regulated
P43025	Cellular component	GO:0043226	3	organelle	Clec3b	Tetranectin	0.887	-0.491	1.11	0.396	1.303	0.67	-1.063	-0.38	0.142	-0.726	-0.318	-0.113	1.056	0.00539	0.00539	up-regulated
P43025	Cellular component	GO:0005730	6	nucleolus	Clec3b	Tetranectin	0.887	-0.491	1.11	0.396	1.303	0.67	-1.063	-0.38	0.142	-0.726	-0.318	-0.113	1.056	0.00539	0.00539	up-regulated
P43025	Cellular component	GO:0071944	3	cell periphery	Clec3b	Tetranectin	0.887	-0.491	1.11	0.396	1.303	0.67	-1.063	-0.38	0.142	-0.726	-0.318	-0.113	1.056	0.00539	0.00539	up-regulated
P43025	Cellular component	GO:0110165	2	cellular anatomical entity	Clec3b	Tetranectin	0.887	-0.491	1.11	0.396	1.303	0.67	-1.063	-0.38	0.142	-0.726	-0.318	-0.113	1.056	0.00539	0.00539	up-regulated
P43025	Cellular component	GO:0031974	3	membrane-enclosed lumen	Clec3b	Tetranectin	0.887	-0.491	1.11	0.396	1.303	0.67	-1.063	-0.38	0.142	-0.726	-0.318	-0.113	1.056	0.00539	0.00539	up-regulated
P43025	Cellular component	GO:0030312	3	external encapsulating structure	Clec3b	Tetranectin	0.887	-0.491	1.11	0.396	1.303	0.67	-1.063	-0.38	0.142	-0.726	-0.318	-0.113	1.056	0.00539	0.00539	up-regulated
P43025	Cellular component	GO:0005576	3	extracellular region	Clec3b	Tetranectin	0.887	-0.491	1.11	0.396	1.303	0.67	-1.063	-0.38	0.142	-0.726	-0.318	-0.113	1.056	0.00539	0.00539	up-regulated
P43025	Cellular component	GO:0043229	4	intracellular organelle	Clec3b	Tetranectin	0.887	-0.491	1.11	0.396	1.303	0.67	-1.063	-0.38	0.142	-0.726	-0.318	-0.113	1.056	0.00539	0.00539	up-regulated
P43025	Cellular component	GO:0005575	1	cellular_component	Clec3b	Tetranectin	0.887	-0.491	1.11	0.396	1.303	0.67	-1.063	-0.38	0.142	-0.726	-0.318	-0.113	1.056	0.00539	0.00539	up-regulated
P46460	Cellular component	GO:0043231	5	intracellular membrane-bounded organelle	Nsf	Vesicle-fusing ATPase	0.028	0.377	-0.558	1.38	0.665	1.003	0.478	-0.691	-0.463	-0.202	-0.755	-0.009	0.756	0.0427	0.0427	up-regulated
P46460	Cellular component	GO:0042995	3	cell projection	Nsf	Vesicle-fusing ATPase	0.028	0.377	-0.558	1.38	0.665	1.003	0.478	-0.691	-0.463	-0.202	-0.755	-0.009	0.756	0.0427	0.0427	up-regulated
P46460	Cellular component	GO:0005794	4	Golgi apparatus	Nsf	Vesicle-fusing ATPase	0.028	0.377	-0.558	1.38	0.665	1.003	0.478	-0.691	-0.463	-0.202	-0.755	-0.009	0.756	0.0427	0.0427	up-regulated
P46460	Cellular component	GO:0030425	5	dendrite	Nsf	Vesicle-fusing ATPase	0.028	0.377	-0.558	1.38	0.665	1.003	0.478	-0.691	-0.463	-0.202	-0.755	-0.009	0.756	0.0427	0.0427	up-regulated
P46460	Cellular component	GO:0005737	3	cytoplasm	Nsf	Vesicle-fusing ATPase	0.028	0.377	-0.558	1.38	0.665	1.003	0.478	-0.691	-0.463	-0.202	-0.755	-0.009	0.756	0.0427	0.0427	up-regulated
P46460	Cellular component	GO:0005622	3	intracellular anatomical structure	Nsf	Vesicle-fusing ATPase	0.028	0.377	-0.558	1.38	0.665	1.003	0.478	-0.691	-0.463	-0.202	-0.755	-0.009	0.756	0.0427	0.0427	up-regulated
P46460	Cellular component	GO:0031984	3	organelle subcompartment	Nsf	Vesicle-fusing ATPase	0.028	0.377	-0.558	1.38	0.665	1.003	0.478	-0.691	-0.463	-0.202	-0.755	-0.009	0.756	0.0427	0.0427	up-regulated
P46460	Cellular component	GO:0043227	4	membrane-bounded organelle	Nsf	Vesicle-fusing ATPase	0.028	0.377	-0.558	1.38	0.665	1.003	0.478	-0.691	-0.463	-0.202	-0.755	-0.009	0.756	0.0427	0.0427	up-regulated
P46460	Cellular component	GO:0110165	2	cellular anatomical entity	Nsf	Vesicle-fusing ATPase	0.028	0.377	-0.558	1.38	0.665	1.003	0.478	-0.691	-0.463	-0.202	-0.755	-0.009	0.756	0.0427	0.0427	up-regulated
P46460	Cellular component	GO:0043005	5	neuron projection	Nsf	Vesicle-fusing ATPase	0.028	0.377	-0.558	1.38	0.665	1.003	0.478	-0.691	-0.463	-0.202	-0.755	-0.009	0.756	0.0427	0.0427	up-regulated
P46460	Cellular component	GO:0071944	3	cell periphery	Nsf	Vesicle-fusing ATPase	0.028	0.377	-0.558	1.38	0.665	1.003	0.478	-0.691	-0.463	-0.202	-0.755	-0.009	0.756	0.0427	0.0427	up-regulated
P46460	Cellular component	GO:0120025	4	plasma membrane bounded cell projection	Nsf	Vesicle-fusing ATPase	0.028	0.377	-0.558	1.38	0.665	1.003	0.478	-0.691	-0.463	-0.202	-0.755	-0.009	0.756	0.0427	0.0427	up-regulated
P46460	Cellular component	GO:0043226	3	organelle	Nsf	Vesicle-fusing ATPase	0.028	0.377	-0.558	1.38	0.665	1.003	0.478	-0.691	-0.463	-0.202	-0.755	-0.009	0.756	0.0427	0.0427	up-regulated
P46460	Cellular component	GO:0036477	3	somatodendritic compartment	Nsf	Vesicle-fusing ATPase	0.028	0.377	-0.558	1.38	0.665	1.003	0.478	-0.691	-0.463	-0.202	-0.755	-0.009	0.756	0.0427	0.0427	up-regulated
P46460	Cellular component	GO:0016020	3	membrane	Nsf	Vesicle-fusing ATPase	0.028	0.377	-0.558	1.38	0.665	1.003	0.478	-0.691	-0.463	-0.202	-0.755	-0.009	0.756	0.0427	0.0427	up-regulated
P46460	Cellular component	GO:0005575	1	cellular_component	Nsf	Vesicle-fusing ATPase	0.028	0.377	-0.558	1.38	0.665	1.003	0.478	-0.691	-0.463	-0.202	-0.755	-0.009	0.756	0.0427	0.0427	up-regulated
P46460	Cellular component	GO:0012505	3	endomembrane system	Nsf	Vesicle-fusing ATPase	0.028	0.377	-0.558	1.38	0.665	1.003	0.478	-0.691	-0.463	-0.202	-0.755	-0.009	0.756	0.0427	0.0427	up-regulated
P46460	Cellular component	GO:0043229	4	intracellular organelle	Nsf	Vesicle-fusing ATPase	0.028	0.377	-0.558	1.38	0.665	1.003	0.478	-0.691	-0.463	-0.202	-0.755	-0.009	0.756	0.0427	0.0427	up-regulated
P46460	Cellular component	GO:0098791	4	Golgi apparatus subcompartment	Nsf	Vesicle-fusing ATPase	0.028	0.377	-0.558	1.38	0.665	1.003	0.478	-0.691	-0.463	-0.202	-0.755	-0.009	0.756	0.0427	0.0427	up-regulated
P46460	Cellular component	GO:0097447	4	dendritic tree	Nsf	Vesicle-fusing ATPase	0.028	0.377	-0.558	1.38	0.665	1.003	0.478	-0.691	-0.463	-0.202	-0.755	-0.009	0.756	0.0427	0.0427	up-regulated
P47878	Cellular component	GO:0031982	5	vesicle	Igfbp3	Insulin-like growth factor-binding protein 3	0.696	-0.027	1.056	0.14	0.416	-0.012	-0.488	-0.794	0.582	-0.299	-0.593	-0.14	0.667	0.0359	0.0359	up-regulated
P47878	Cellular component	GO:0016942	4	insulin-like growth factor binding protein complex	Igfbp3	Insulin-like growth factor-binding protein 3	0.696	-0.027	1.056	0.14	0.416	-0.012	-0.488	-0.794	0.582	-0.299	-0.593	-0.14	0.667	0.0359	0.0359	up-regulated
P47878	Cellular component	GO:0005576	3	extracellular region	Igfbp3	Insulin-like growth factor-binding protein 3	0.696	-0.027	1.056	0.14	0.416	-0.012	-0.488	-0.794	0.582	-0.299	-0.593	-0.14	0.667	0.0359	0.0359	up-regulated
P47878	Cellular component	GO:0000785	3	chromatin	Igfbp3	Insulin-like growth factor-binding protein 3	0.696	-0.027	1.056	0.14	0.416	-0.012	-0.488	-0.794	0.582	-0.299	-0.593	-0.14	0.667	0.0359	0.0359	up-regulated
P47878	Cellular component	GO:0012505	3	endomembrane system	Igfbp3	Insulin-like growth factor-binding protein 3	0.696	-0.027	1.056	0.14	0.416	-0.012	-0.488	-0.794	0.582	-0.299	-0.593	-0.14	0.667	0.0359	0.0359	up-regulated
P47878	Cellular component	GO:0043229	4	intracellular organelle	Igfbp3	Insulin-like growth factor-binding protein 3	0.696	-0.027	1.056	0.14	0.416	-0.012	-0.488	-0.794	0.582	-0.299	-0.593	-0.14	0.667	0.0359	0.0359	up-regulated
P47878	Cellular component	GO:0030141	4	secretory granule	Igfbp3	Insulin-like growth factor-binding protein 3	0.696	-0.027	1.056	0.14	0.416	-0.012	-0.488	-0.794	0.582	-0.299	-0.593	-0.14	0.667	0.0359	0.0359	up-regulated
P47878	Cellular component	GO:0043232	5	intracellular non-membrane-bounded organelle	Igfbp3	Insulin-like growth factor-binding protein 3	0.696	-0.027	1.056	0.14	0.416	-0.012	-0.488	-0.794	0.582	-0.299	-0.593	-0.14	0.667	0.0359	0.0359	up-regulated
P47878	Cellular component	GO:0005694	6	chromosome	Igfbp3	Insulin-like growth factor-binding protein 3	0.696	-0.027	1.056	0.14	0.416	-0.012	-0.488	-0.794	0.582	-0.299	-0.593	-0.14	0.667	0.0359	0.0359	up-regulated
P47878	Cellular component	GO:0043227	4	membrane-bounded organelle	Igfbp3	Insulin-like growth factor-binding protein 3	0.696	-0.027	1.056	0.14	0.416	-0.012	-0.488	-0.794	0.582	-0.299	-0.593	-0.14	0.667	0.0359	0.0359	up-regulated
P47878	Cellular component	GO:0005622	3	intracellular anatomical structure	Igfbp3	Insulin-like growth factor-binding protein 3	0.696	-0.027	1.056	0.14	0.416	-0.012	-0.488	-0.794	0.582	-0.299	-0.593	-0.14	0.667	0.0359	0.0359	up-regulated
P47878	Cellular component	GO:0043226	3	organelle	Igfbp3	Insulin-like growth factor-binding protein 3	0.696	-0.027	1.056	0.14	0.416	-0.012	-0.488	-0.794	0.582	-0.299	-0.593	-0.14	0.667	0.0359	0.0359	up-regulated
P47878	Cellular component	GO:0031410	4	cytoplasmic vesicle	Igfbp3	Insulin-like growth factor-binding protein 3	0.696	-0.027	1.056	0.14	0.416	-0.012	-0.488	-0.794	0.582	-0.299	-0.593	-0.14	0.667	0.0359	0.0359	up-regulated
P47878	Cellular component	GO:0110165	2	cellular anatomical entity	Igfbp3	Insulin-like growth factor-binding protein 3	0.696	-0.027	1.056	0.14	0.416	-0.012	-0.488	-0.794	0.582	-0.299	-0.593	-0.14	0.667	0.0359	0.0359	up-regulated
P47878	Cellular component	GO:0036454	3	growth factor complex	Igfbp3	Insulin-like growth factor-binding protein 3	0.696	-0.027	1.056	0.14	0.416	-0.012	-0.488	-0.794	0.582	-0.299	-0.593	-0.14	0.667	0.0359	0.0359	up-regulated
P47878	Cellular component	GO:0097708	6	intracellular vesicle	Igfbp3	Insulin-like growth factor-binding protein 3	0.696	-0.027	1.056	0.14	0.416	-0.012	-0.488	-0.794	0.582	-0.299	-0.593	-0.14	0.667	0.0359	0.0359	up-regulated
P47878	Cellular component	GO:0032991	2	protein-containing complex	Igfbp3	Insulin-like growth factor-binding protein 3	0.696	-0.027	1.056	0.14	0.416	-0.012	-0.488	-0.794	0.582	-0.299	-0.593	-0.14	0.667	0.0359	0.0359	up-regulated
P47878	Cellular component	GO:0005575	1	cellular_component	Igfbp3	Insulin-like growth factor-binding protein 3	0.696	-0.027	1.056	0.14	0.416	-0.012	-0.488	-0.794	0.582	-0.299	-0.593	-0.14	0.667	0.0359	0.0359	up-regulated
P47878	Cellular component	GO:0005615	3	extracellular space	Igfbp3	Insulin-like growth factor-binding protein 3	0.696	-0.027	1.056	0.14	0.416	-0.012	-0.488	-0.794	0.582	-0.299	-0.593	-0.14	0.667	0.0359	0.0359	up-regulated
P47878	Cellular component	GO:0043228	4	non-membrane-bounded organelle	Igfbp3	Insulin-like growth factor-binding protein 3	0.696	-0.027	1.056	0.14	0.416	-0.012	-0.488	-0.794	0.582	-0.299	-0.593	-0.14	0.667	0.0359	0.0359	up-regulated
P47878	Cellular component	GO:0043231	5	intracellular membrane-bounded organelle	Igfbp3	Insulin-like growth factor-binding protein 3	0.696	-0.027	1.056	0.14	0.416	-0.012	-0.488	-0.794	0.582	-0.299	-0.593	-0.14	0.667	0.0359	0.0359	up-regulated
P47878	Cellular component	GO:0005737	3	cytoplasm	Igfbp3	Insulin-like growth factor-binding protein 3	0.696	-0.027	1.056	0.14	0.416	-0.012	-0.488	-0.794	0.582	-0.299	-0.593	-0.14	0.667	0.0359	0.0359	up-regulated
P47878	Cellular component	GO:0099503	5	secretory vesicle	Igfbp3	Insulin-like growth factor-binding protein 3	0.696	-0.027	1.056	0.14	0.416	-0.012	-0.488	-0.794	0.582	-0.299	-0.593	-0.14	0.667	0.0359	0.0359	up-regulated
P49222	Cellular component	GO:0043228	4	non-membrane-bounded organelle	Epb42	Protein 4.2	-1.498	-0.175	-1.619	-0.685	-0.982	-0.176	-0.401	0.84	0.609	0.498	-0.188	-0.002	-1.082	0.00527	0.00527	down-regulated
P49222	Cellular component	GO:0043232	5	intracellular non-membrane-bounded organelle	Epb42	Protein 4.2	-1.498	-0.175	-1.619	-0.685	-0.982	-0.176	-0.401	0.84	0.609	0.498	-0.188	-0.002	-1.082	0.00527	0.00527	down-regulated
P49222	Cellular component	GO:0005622	3	intracellular anatomical structure	Epb42	Protein 4.2	-1.498	-0.175	-1.619	-0.685	-0.982	-0.176	-0.401	0.84	0.609	0.498	-0.188	-0.002	-1.082	0.00527	0.00527	down-regulated
P49222	Cellular component	GO:0005737	3	cytoplasm	Epb42	Protein 4.2	-1.498	-0.175	-1.619	-0.685	-0.982	-0.176	-0.401	0.84	0.609	0.498	-0.188	-0.002	-1.082	0.00527	0.00527	down-regulated
P49222	Cellular component	GO:0043226	3	organelle	Epb42	Protein 4.2	-1.498	-0.175	-1.619	-0.685	-0.982	-0.176	-0.401	0.84	0.609	0.498	-0.188	-0.002	-1.082	0.00527	0.00527	down-regulated
P49222	Cellular component	GO:0110165	2	cellular anatomical entity	Epb42	Protein 4.2	-1.498	-0.175	-1.619	-0.685	-0.982	-0.176	-0.401	0.84	0.609	0.498	-0.188	-0.002	-1.082	0.00527	0.00527	down-regulated
P49222	Cellular component	GO:0005856	6	cytoskeleton	Epb42	Protein 4.2	-1.498	-0.175	-1.619	-0.685	-0.982	-0.176	-0.401	0.84	0.609	0.498	-0.188	-0.002	-1.082	0.00527	0.00527	down-regulated
P49222	Cellular component	GO:0071944	3	cell periphery	Epb42	Protein 4.2	-1.498	-0.175	-1.619	-0.685	-0.982	-0.176	-0.401	0.84	0.609	0.498	-0.188	-0.002	-1.082	0.00527	0.00527	down-regulated
P49222	Cellular component	GO:0005938	4	cell cortex	Epb42	Protein 4.2	-1.498	-0.175	-1.619	-0.685	-0.982	-0.176	-0.401	0.84	0.609	0.498	-0.188	-0.002	-1.082	0.00527	0.00527	down-regulated
P49222	Cellular component	GO:0005575	1	cellular_component	Epb42	Protein 4.2	-1.498	-0.175	-1.619	-0.685	-0.982	-0.176	-0.401	0.84	0.609	0.498	-0.188	-0.002	-1.082	0.00527	0.00527	down-regulated
P49222	Cellular component	GO:0043229	4	intracellular organelle	Epb42	Protein 4.2	-1.498	-0.175	-1.619	-0.685	-0.982	-0.176	-0.401	0.84	0.609	0.498	-0.188	-0.002	-1.082	0.00527	0.00527	down-regulated
P49222	Cellular component	GO:0016020	3	membrane	Epb42	Protein 4.2	-1.498	-0.175	-1.619	-0.685	-0.982	-0.176	-0.401	0.84	0.609	0.498	-0.188	-0.002	-1.082	0.00527	0.00527	down-regulated
P49962	Cellular component	GO:0005575	1	cellular_component	Srp9	Signal recognition particle 9 kDa protein	1.415	0.859	0.771	1.085	0.234	0.967	0.678	-0.672	0.353	0.538	-0.006	-0.256	0.783	0.0162	0.0162	up-regulated
P49962	Cellular component	GO:0032991	2	protein-containing complex	Srp9	Signal recognition particle 9 kDa protein	1.415	0.859	0.771	1.085	0.234	0.967	0.678	-0.672	0.353	0.538	-0.006	-0.256	0.783	0.0162	0.0162	up-regulated
P49962	Cellular component	GO:0048500	4	signal recognition particle	Srp9	Signal recognition particle 9 kDa protein	1.415	0.859	0.771	1.085	0.234	0.967	0.678	-0.672	0.353	0.538	-0.006	-0.256	0.783	0.0162	0.0162	up-regulated
P49962	Cellular component	GO:0110165	2	cellular anatomical entity	Srp9	Signal recognition particle 9 kDa protein	1.415	0.859	0.771	1.085	0.234	0.967	0.678	-0.672	0.353	0.538	-0.006	-0.256	0.783	0.0162	0.0162	up-regulated
P49962	Cellular component	GO:0005622	3	intracellular anatomical structure	Srp9	Signal recognition particle 9 kDa protein	1.415	0.859	0.771	1.085	0.234	0.967	0.678	-0.672	0.353	0.538	-0.006	-0.256	0.783	0.0162	0.0162	up-regulated
P49962	Cellular component	GO:0005737	3	cytoplasm	Srp9	Signal recognition particle 9 kDa protein	1.415	0.859	0.771	1.085	0.234	0.967	0.678	-0.672	0.353	0.538	-0.006	-0.256	0.783	0.0162	0.0162	up-regulated
P49962	Cellular component	GO:1990904	3	ribonucleoprotein complex	Srp9	Signal recognition particle 9 kDa protein	1.415	0.859	0.771	1.085	0.234	0.967	0.678	-0.672	0.353	0.538	-0.006	-0.256	0.783	0.0162	0.0162	up-regulated
P51437	Cellular component	GO:0097708	6	intracellular vesicle	Camp	Cathelicidin antimicrobial peptide	-0.812	-0.13	0.206	-0.276	-0.696	-0.644	0.419	0.128	0.387	0.798	0.325	0.249	-0.776	0.00591	0.00591	down-regulated
P51437	Cellular component	GO:0005576	3	extracellular region	Camp	Cathelicidin antimicrobial peptide	-0.812	-0.13	0.206	-0.276	-0.696	-0.644	0.419	0.128	0.387	0.798	0.325	0.249	-0.776	0.00591	0.00591	down-regulated
P51437	Cellular component	GO:0012505	3	endomembrane system	Camp	Cathelicidin antimicrobial peptide	-0.812	-0.13	0.206	-0.276	-0.696	-0.644	0.419	0.128	0.387	0.798	0.325	0.249	-0.776	0.00591	0.00591	down-regulated
P51437	Cellular component	GO:0043229	4	intracellular organelle	Camp	Cathelicidin antimicrobial peptide	-0.812	-0.13	0.206	-0.276	-0.696	-0.644	0.419	0.128	0.387	0.798	0.325	0.249	-0.776	0.00591	0.00591	down-regulated
P51437	Cellular component	GO:0005575	1	cellular_component	Camp	Cathelicidin antimicrobial peptide	-0.812	-0.13	0.206	-0.276	-0.696	-0.644	0.419	0.128	0.387	0.798	0.325	0.249	-0.776	0.00591	0.00591	down-regulated
P51437	Cellular component	GO:0031982	5	vesicle	Camp	Cathelicidin antimicrobial peptide	-0.812	-0.13	0.206	-0.276	-0.696	-0.644	0.419	0.128	0.387	0.798	0.325	0.249	-0.776	0.00591	0.00591	down-regulated
P51437	Cellular component	GO:0043226	3	organelle	Camp	Cathelicidin antimicrobial peptide	-0.812	-0.13	0.206	-0.276	-0.696	-0.644	0.419	0.128	0.387	0.798	0.325	0.249	-0.776	0.00591	0.00591	down-regulated
P51437	Cellular component	GO:0031410	4	cytoplasmic vesicle	Camp	Cathelicidin antimicrobial peptide	-0.812	-0.13	0.206	-0.276	-0.696	-0.644	0.419	0.128	0.387	0.798	0.325	0.249	-0.776	0.00591	0.00591	down-regulated
P51437	Cellular component	GO:0110165	2	cellular anatomical entity	Camp	Cathelicidin antimicrobial peptide	-0.812	-0.13	0.206	-0.276	-0.696	-0.644	0.419	0.128	0.387	0.798	0.325	0.249	-0.776	0.00591	0.00591	down-regulated
P51437	Cellular component	GO:0043227	4	membrane-bounded organelle	Camp	Cathelicidin antimicrobial peptide	-0.812	-0.13	0.206	-0.276	-0.696	-0.644	0.419	0.128	0.387	0.798	0.325	0.249	-0.776	0.00591	0.00591	down-regulated
P51437	Cellular component	GO:0005737	3	cytoplasm	Camp	Cathelicidin antimicrobial peptide	-0.812	-0.13	0.206	-0.276	-0.696	-0.644	0.419	0.128	0.387	0.798	0.325	0.249	-0.776	0.00591	0.00591	down-regulated
P51437	Cellular component	GO:0005622	3	intracellular anatomical structure	Camp	Cathelicidin antimicrobial peptide	-0.812	-0.13	0.206	-0.276	-0.696	-0.644	0.419	0.128	0.387	0.798	0.325	0.249	-0.776	0.00591	0.00591	down-regulated
P51437	Cellular component	GO:0099503	5	secretory vesicle	Camp	Cathelicidin antimicrobial peptide	-0.812	-0.13	0.206	-0.276	-0.696	-0.644	0.419	0.128	0.387	0.798	0.325	0.249	-0.776	0.00591	0.00591	down-regulated
P51437	Cellular component	GO:0030141	4	secretory granule	Camp	Cathelicidin antimicrobial peptide	-0.812	-0.13	0.206	-0.276	-0.696	-0.644	0.419	0.128	0.387	0.798	0.325	0.249	-0.776	0.00591	0.00591	down-regulated
P51437	Cellular component	GO:0043231	5	intracellular membrane-bounded organelle	Camp	Cathelicidin antimicrobial peptide	-0.812	-0.13	0.206	-0.276	-0.696	-0.644	0.419	0.128	0.387	0.798	0.325	0.249	-0.776	0.00591	0.00591	down-regulated
P51859	Cellular component	GO:0043231	5	intracellular membrane-bounded organelle	Hdgf	Hepatoma-derived growth factor	0.66	0.593	0.982	0.491	1.135	0.41	-0.207	-0.48	0.052	-0.299	0.041	0.365	0.8	0.00381	0.00381	up-regulated
P51859	Cellular component	GO:0005622	3	intracellular anatomical structure	Hdgf	Hepatoma-derived growth factor	0.66	0.593	0.982	0.491	1.135	0.41	-0.207	-0.48	0.052	-0.299	0.041	0.365	0.8	0.00381	0.00381	up-regulated
P51859	Cellular component	GO:0043227	4	membrane-bounded organelle	Hdgf	Hepatoma-derived growth factor	0.66	0.593	0.982	0.491	1.135	0.41	-0.207	-0.48	0.052	-0.299	0.041	0.365	0.8	0.00381	0.00381	up-regulated
P51859	Cellular component	GO:0110165	2	cellular anatomical entity	Hdgf	Hepatoma-derived growth factor	0.66	0.593	0.982	0.491	1.135	0.41	-0.207	-0.48	0.052	-0.299	0.041	0.365	0.8	0.00381	0.00381	up-regulated
P51859	Cellular component	GO:0043226	3	organelle	Hdgf	Hepatoma-derived growth factor	0.66	0.593	0.982	0.491	1.135	0.41	-0.207	-0.48	0.052	-0.299	0.041	0.365	0.8	0.00381	0.00381	up-regulated
P51859	Cellular component	GO:0005576	3	extracellular region	Hdgf	Hepatoma-derived growth factor	0.66	0.593	0.982	0.491	1.135	0.41	-0.207	-0.48	0.052	-0.299	0.041	0.365	0.8	0.00381	0.00381	up-regulated
P51859	Cellular component	GO:0005575	1	cellular_component	Hdgf	Hepatoma-derived growth factor	0.66	0.593	0.982	0.491	1.135	0.41	-0.207	-0.48	0.052	-0.299	0.041	0.365	0.8	0.00381	0.00381	up-regulated
P51859	Cellular component	GO:0043229	4	intracellular organelle	Hdgf	Hepatoma-derived growth factor	0.66	0.593	0.982	0.491	1.135	0.41	-0.207	-0.48	0.052	-0.299	0.041	0.365	0.8	0.00381	0.00381	up-regulated
P52480	Cellular component	GO:0012505	3	endomembrane system	Pkm	Pyruvate kinase PKM	0.149	0.141	-0.398	0.578	0.785	0.58	-0.118	-0.236	-0.469	-1.129	-0.502	-0.351	0.773	0.0109	0.0109	up-regulated
P52480	Cellular component	GO:0043229	4	intracellular organelle	Pkm	Pyruvate kinase PKM	0.149	0.141	-0.398	0.578	0.785	0.58	-0.118	-0.236	-0.469	-1.129	-0.502	-0.351	0.773	0.0109	0.0109	up-regulated
P52480	Cellular component	GO:1902494	3	catalytic complex	Pkm	Pyruvate kinase PKM	0.149	0.141	-0.398	0.578	0.785	0.58	-0.118	-0.236	-0.469	-1.129	-0.502	-0.351	0.773	0.0109	0.0109	up-regulated
P52480	Cellular component	GO:0071944	3	cell periphery	Pkm	Pyruvate kinase PKM	0.149	0.141	-0.398	0.578	0.785	0.58	-0.118	-0.236	-0.469	-1.129	-0.502	-0.351	0.773	0.0109	0.0109	up-regulated
P52480	Cellular component	GO:0120025	4	plasma membrane bounded cell projection	Pkm	Pyruvate kinase PKM	0.149	0.141	-0.398	0.578	0.785	0.58	-0.118	-0.236	-0.469	-1.129	-0.502	-0.351	0.773	0.0109	0.0109	up-regulated
P52480	Cellular component	GO:0005622	3	intracellular anatomical structure	Pkm	Pyruvate kinase PKM	0.149	0.141	-0.398	0.578	0.785	0.58	-0.118	-0.236	-0.469	-1.129	-0.502	-0.351	0.773	0.0109	0.0109	up-regulated
P52480	Cellular component	GO:0043227	4	membrane-bounded organelle	Pkm	Pyruvate kinase PKM	0.149	0.141	-0.398	0.578	0.785	0.58	-0.118	-0.236	-0.469	-1.129	-0.502	-0.351	0.773	0.0109	0.0109	up-regulated
P52480	Cellular component	GO:1990234	4	transferase complex	Pkm	Pyruvate kinase PKM	0.149	0.141	-0.398	0.578	0.785	0.58	-0.118	-0.236	-0.469	-1.129	-0.502	-0.351	0.773	0.0109	0.0109	up-regulated
P52480	Cellular component	GO:0042995	3	cell projection	Pkm	Pyruvate kinase PKM	0.149	0.141	-0.398	0.578	0.785	0.58	-0.118	-0.236	-0.469	-1.129	-0.502	-0.351	0.773	0.0109	0.0109	up-regulated
P52480	Cellular component	GO:0005575	1	cellular_component	Pkm	Pyruvate kinase PKM	0.149	0.141	-0.398	0.578	0.785	0.58	-0.118	-0.236	-0.469	-1.129	-0.502	-0.351	0.773	0.0109	0.0109	up-regulated
P52480	Cellular component	GO:0030312	3	external encapsulating structure	Pkm	Pyruvate kinase PKM	0.149	0.141	-0.398	0.578	0.785	0.58	-0.118	-0.236	-0.469	-1.129	-0.502	-0.351	0.773	0.0109	0.0109	up-regulated
P52480	Cellular component	GO:0032991	2	protein-containing complex	Pkm	Pyruvate kinase PKM	0.149	0.141	-0.398	0.578	0.785	0.58	-0.118	-0.236	-0.469	-1.129	-0.502	-0.351	0.773	0.0109	0.0109	up-regulated
P52480	Cellular component	GO:0005783	4	endoplasmic reticulum	Pkm	Pyruvate kinase PKM	0.149	0.141	-0.398	0.578	0.785	0.58	-0.118	-0.236	-0.469	-1.129	-0.502	-0.351	0.773	0.0109	0.0109	up-regulated
P52480	Cellular component	GO:0031012	4	extracellular matrix	Pkm	Pyruvate kinase PKM	0.149	0.141	-0.398	0.578	0.785	0.58	-0.118	-0.236	-0.469	-1.129	-0.502	-0.351	0.773	0.0109	0.0109	up-regulated
P52480	Cellular component	GO:0110165	2	cellular anatomical entity	Pkm	Pyruvate kinase PKM	0.149	0.141	-0.398	0.578	0.785	0.58	-0.118	-0.236	-0.469	-1.129	-0.502	-0.351	0.773	0.0109	0.0109	up-regulated
P52480	Cellular component	GO:0043226	3	organelle	Pkm	Pyruvate kinase PKM	0.149	0.141	-0.398	0.578	0.785	0.58	-0.118	-0.236	-0.469	-1.129	-0.502	-0.351	0.773	0.0109	0.0109	up-regulated
P52480	Cellular component	GO:0005737	3	cytoplasm	Pkm	Pyruvate kinase PKM	0.149	0.141	-0.398	0.578	0.785	0.58	-0.118	-0.236	-0.469	-1.129	-0.502	-0.351	0.773	0.0109	0.0109	up-regulated
P52480	Cellular component	GO:0043231	5	intracellular membrane-bounded organelle	Pkm	Pyruvate kinase PKM	0.149	0.141	-0.398	0.578	0.785	0.58	-0.118	-0.236	-0.469	-1.129	-0.502	-0.351	0.773	0.0109	0.0109	up-regulated
P52480	Cellular component	GO:0061695	5	transferase complex, transferring phosphorus-containing groups	Pkm	Pyruvate kinase PKM	0.149	0.141	-0.398	0.578	0.785	0.58	-0.118	-0.236	-0.469	-1.129	-0.502	-0.351	0.773	0.0109	0.0109	up-regulated
P54103	Cellular component	GO:0043226	3	organelle	Dnajc2	DnaJ homolog subfamily C member 2	0.973		0.585	1.17	-0.167	1.568	0.223	0.122		0.198		-1.377	1.034	0.0408	0.0408	up-regulated
P54103	Cellular component	GO:0110165	2	cellular anatomical entity	Dnajc2	DnaJ homolog subfamily C member 2	0.973		0.585	1.17	-0.167	1.568	0.223	0.122		0.198		-1.377	1.034	0.0408	0.0408	up-regulated
P54103	Cellular component	GO:0031974	3	membrane-enclosed lumen	Dnajc2	DnaJ homolog subfamily C member 2	0.973		0.585	1.17	-0.167	1.568	0.223	0.122		0.198		-1.377	1.034	0.0408	0.0408	up-regulated
P54103	Cellular component	GO:0005635	4	nuclear envelope	Dnajc2	DnaJ homolog subfamily C member 2	0.973		0.585	1.17	-0.167	1.568	0.223	0.122		0.198		-1.377	1.034	0.0408	0.0408	up-regulated
P54103	Cellular component	GO:0031967	4	organelle envelope	Dnajc2	DnaJ homolog subfamily C member 2	0.973		0.585	1.17	-0.167	1.568	0.223	0.122		0.198		-1.377	1.034	0.0408	0.0408	up-regulated
P54103	Cellular component	GO:0016020	3	membrane	Dnajc2	DnaJ homolog subfamily C member 2	0.973		0.585	1.17	-0.167	1.568	0.223	0.122		0.198		-1.377	1.034	0.0408	0.0408	up-regulated
P54103	Cellular component	GO:0012505	3	endomembrane system	Dnajc2	DnaJ homolog subfamily C member 2	0.973		0.585	1.17	-0.167	1.568	0.223	0.122		0.198		-1.377	1.034	0.0408	0.0408	up-regulated
P54103	Cellular component	GO:0043229	4	intracellular organelle	Dnajc2	DnaJ homolog subfamily C member 2	0.973		0.585	1.17	-0.167	1.568	0.223	0.122		0.198		-1.377	1.034	0.0408	0.0408	up-regulated
P54103	Cellular component	GO:0005575	1	cellular_component	Dnajc2	DnaJ homolog subfamily C member 2	0.973		0.585	1.17	-0.167	1.568	0.223	0.122		0.198		-1.377	1.034	0.0408	0.0408	up-regulated
P54103	Cellular component	GO:0031981	6	nuclear lumen	Dnajc2	DnaJ homolog subfamily C member 2	0.973		0.585	1.17	-0.167	1.568	0.223	0.122		0.198		-1.377	1.034	0.0408	0.0408	up-regulated
P54103	Cellular component	GO:0005634	6	nucleus	Dnajc2	DnaJ homolog subfamily C member 2	0.973		0.585	1.17	-0.167	1.568	0.223	0.122		0.198		-1.377	1.034	0.0408	0.0408	up-regulated
P54103	Cellular component	GO:0043228	4	non-membrane-bounded organelle	Dnajc2	DnaJ homolog subfamily C member 2	0.973		0.585	1.17	-0.167	1.568	0.223	0.122		0.198		-1.377	1.034	0.0408	0.0408	up-regulated
P54103	Cellular component	GO:0043231	5	intracellular membrane-bounded organelle	Dnajc2	DnaJ homolog subfamily C member 2	0.973		0.585	1.17	-0.167	1.568	0.223	0.122		0.198		-1.377	1.034	0.0408	0.0408	up-regulated
P54103	Cellular component	GO:0070013	5	intracellular organelle lumen	Dnajc2	DnaJ homolog subfamily C member 2	0.973		0.585	1.17	-0.167	1.568	0.223	0.122		0.198		-1.377	1.034	0.0408	0.0408	up-regulated
P54103	Cellular component	GO:0043232	5	intracellular non-membrane-bounded organelle	Dnajc2	DnaJ homolog subfamily C member 2	0.973		0.585	1.17	-0.167	1.568	0.223	0.122		0.198		-1.377	1.034	0.0408	0.0408	up-regulated
P54103	Cellular component	GO:0031975	3	envelope	Dnajc2	DnaJ homolog subfamily C member 2	0.973		0.585	1.17	-0.167	1.568	0.223	0.122		0.198		-1.377	1.034	0.0408	0.0408	up-regulated
P54103	Cellular component	GO:0031090	4	organelle membrane	Dnajc2	DnaJ homolog subfamily C member 2	0.973		0.585	1.17	-0.167	1.568	0.223	0.122		0.198		-1.377	1.034	0.0408	0.0408	up-regulated
P54103	Cellular component	GO:0043227	4	membrane-bounded organelle	Dnajc2	DnaJ homolog subfamily C member 2	0.973		0.585	1.17	-0.167	1.568	0.223	0.122		0.198		-1.377	1.034	0.0408	0.0408	up-regulated
P54103	Cellular component	GO:0005737	3	cytoplasm	Dnajc2	DnaJ homolog subfamily C member 2	0.973		0.585	1.17	-0.167	1.568	0.223	0.122		0.198		-1.377	1.034	0.0408	0.0408	up-regulated
P54103	Cellular component	GO:0005622	3	intracellular anatomical structure	Dnajc2	DnaJ homolog subfamily C member 2	0.973		0.585	1.17	-0.167	1.568	0.223	0.122		0.198		-1.377	1.034	0.0408	0.0408	up-regulated
P54103	Cellular component	GO:0043233	4	organelle lumen	Dnajc2	DnaJ homolog subfamily C member 2	0.973		0.585	1.17	-0.167	1.568	0.223	0.122		0.198		-1.377	1.034	0.0408	0.0408	up-regulated
P56400	Cellular component	GO:0016021	4	integral component of membrane	Gp1bb	Platelet glycoprotein Ib beta chain			-1.383	-1.179	0.411	-3.043	0.927	0.027	-0.304	0.298	-1.101	-0.042	-1.266	0.0474	0.0474	down-regulated
P56400	Cellular component	GO:0098796	3	membrane protein complex	Gp1bb	Platelet glycoprotein Ib beta chain			-1.383	-1.179	0.411	-3.043	0.927	0.027	-0.304	0.298	-1.101	-0.042	-1.266	0.0474	0.0474	down-regulated
P56400	Cellular component	GO:0005886	4	plasma membrane	Gp1bb	Platelet glycoprotein Ib beta chain			-1.383	-1.179	0.411	-3.043	0.927	0.027	-0.304	0.298	-1.101	-0.042	-1.266	0.0474	0.0474	down-regulated
P56400	Cellular component	GO:0098802	4	plasma membrane signaling receptor complex	Gp1bb	Platelet glycoprotein Ib beta chain			-1.383	-1.179	0.411	-3.043	0.927	0.027	-0.304	0.298	-1.101	-0.042	-1.266	0.0474	0.0474	down-regulated
P56400	Cellular component	GO:0031224	3	intrinsic component of membrane	Gp1bb	Platelet glycoprotein Ib beta chain			-1.383	-1.179	0.411	-3.043	0.927	0.027	-0.304	0.298	-1.101	-0.042	-1.266	0.0474	0.0474	down-regulated
P56400	Cellular component	GO:0043235	3	receptor complex	Gp1bb	Platelet glycoprotein Ib beta chain			-1.383	-1.179	0.411	-3.043	0.927	0.027	-0.304	0.298	-1.101	-0.042	-1.266	0.0474	0.0474	down-regulated
P56400	Cellular component	GO:0090665	3	glycoprotein complex	Gp1bb	Platelet glycoprotein Ib beta chain			-1.383	-1.179	0.411	-3.043	0.927	0.027	-0.304	0.298	-1.101	-0.042	-1.266	0.0474	0.0474	down-regulated
P56400	Cellular component	GO:0098797	4	plasma membrane protein complex	Gp1bb	Platelet glycoprotein Ib beta chain			-1.383	-1.179	0.411	-3.043	0.927	0.027	-0.304	0.298	-1.101	-0.042	-1.266	0.0474	0.0474	down-regulated
P56400	Cellular component	GO:0005575	1	cellular_component	Gp1bb	Platelet glycoprotein Ib beta chain			-1.383	-1.179	0.411	-3.043	0.927	0.027	-0.304	0.298	-1.101	-0.042	-1.266	0.0474	0.0474	down-regulated
P56400	Cellular component	GO:0032991	2	protein-containing complex	Gp1bb	Platelet glycoprotein Ib beta chain			-1.383	-1.179	0.411	-3.043	0.927	0.027	-0.304	0.298	-1.101	-0.042	-1.266	0.0474	0.0474	down-regulated
P56400	Cellular component	GO:0016020	3	membrane	Gp1bb	Platelet glycoprotein Ib beta chain			-1.383	-1.179	0.411	-3.043	0.927	0.027	-0.304	0.298	-1.101	-0.042	-1.266	0.0474	0.0474	down-regulated
P56400	Cellular component	GO:0031226	4	intrinsic component of plasma membrane	Gp1bb	Platelet glycoprotein Ib beta chain			-1.383	-1.179	0.411	-3.043	0.927	0.027	-0.304	0.298	-1.101	-0.042	-1.266	0.0474	0.0474	down-regulated
P56400	Cellular component	GO:0071944	3	cell periphery	Gp1bb	Platelet glycoprotein Ib beta chain			-1.383	-1.179	0.411	-3.043	0.927	0.027	-0.304	0.298	-1.101	-0.042	-1.266	0.0474	0.0474	down-regulated
P56400	Cellular component	GO:0110165	2	cellular anatomical entity	Gp1bb	Platelet glycoprotein Ib beta chain			-1.383	-1.179	0.411	-3.043	0.927	0.027	-0.304	0.298	-1.101	-0.042	-1.266	0.0474	0.0474	down-regulated
P56400	Cellular component	GO:0005887	5	integral component of plasma membrane	Gp1bb	Platelet glycoprotein Ib beta chain			-1.383	-1.179	0.411	-3.043	0.927	0.027	-0.304	0.298	-1.101	-0.042	-1.266	0.0474	0.0474	down-regulated
P59325	Cellular component	GO:0005622	3	intracellular anatomical structure	Eif5	Eukaryotic translation initiation factor 5	0.856	0.326	0.693	0.794	0.136	0.841	0.242	-0.414	-0.816	0.444	-0.659	-0.397	0.874	0.00608	0.00608	up-regulated
P59325	Cellular component	GO:0030054	3	cell junction	Eif5	Eukaryotic translation initiation factor 5	0.856	0.326	0.693	0.794	0.136	0.841	0.242	-0.414	-0.816	0.444	-0.659	-0.397	0.874	0.00608	0.00608	up-regulated
P59325	Cellular component	GO:0005737	3	cytoplasm	Eif5	Eukaryotic translation initiation factor 5	0.856	0.326	0.693	0.794	0.136	0.841	0.242	-0.414	-0.816	0.444	-0.659	-0.397	0.874	0.00608	0.00608	up-regulated
P59325	Cellular component	GO:0005575	1	cellular_component	Eif5	Eukaryotic translation initiation factor 5	0.856	0.326	0.693	0.794	0.136	0.841	0.242	-0.414	-0.816	0.444	-0.659	-0.397	0.874	0.00608	0.00608	up-regulated
P59325	Cellular component	GO:0016020	3	membrane	Eif5	Eukaryotic translation initiation factor 5	0.856	0.326	0.693	0.794	0.136	0.841	0.242	-0.414	-0.816	0.444	-0.659	-0.397	0.874	0.00608	0.00608	up-regulated
P59325	Cellular component	GO:0071944	3	cell periphery	Eif5	Eukaryotic translation initiation factor 5	0.856	0.326	0.693	0.794	0.136	0.841	0.242	-0.414	-0.816	0.444	-0.659	-0.397	0.874	0.00608	0.00608	up-regulated
P59325	Cellular component	GO:0110165	2	cellular anatomical entity	Eif5	Eukaryotic translation initiation factor 5	0.856	0.326	0.693	0.794	0.136	0.841	0.242	-0.414	-0.816	0.444	-0.659	-0.397	0.874	0.00608	0.00608	up-regulated
P60766	Cellular component	GO:0031984	3	organelle subcompartment	Cdc42	Cell division control protein 42 homolog	0.259	0.002	0.019	1.003	0.81	0.524	-0.09	0.379	-0.779	-0.216	-0.749	-0.484	0.759	0.0156	0.0156	up-regulated
P60766	Cellular component	GO:0005886	4	plasma membrane	Cdc42	Cell division control protein 42 homolog	0.259	0.002	0.019	1.003	0.81	0.524	-0.09	0.379	-0.779	-0.216	-0.749	-0.484	0.759	0.0156	0.0156	up-regulated
P60766	Cellular component	GO:0031252	3	cell leading edge	Cdc42	Cell division control protein 42 homolog	0.259	0.002	0.019	1.003	0.81	0.524	-0.09	0.379	-0.779	-0.216	-0.749	-0.484	0.759	0.0156	0.0156	up-regulated
P60766	Cellular component	GO:0005737	3	cytoplasm	Cdc42	Cell division control protein 42 homolog	0.259	0.002	0.019	1.003	0.81	0.524	-0.09	0.379	-0.779	-0.216	-0.749	-0.484	0.759	0.0156	0.0156	up-regulated
P60766	Cellular component	GO:0030139	5	endocytic vesicle	Cdc42	Cell division control protein 42 homolog	0.259	0.002	0.019	1.003	0.81	0.524	-0.09	0.379	-0.779	-0.216	-0.749	-0.484	0.759	0.0156	0.0156	up-regulated
P60766	Cellular component	GO:0099503	5	secretory vesicle	Cdc42	Cell division control protein 42 homolog	0.259	0.002	0.019	1.003	0.81	0.524	-0.09	0.379	-0.779	-0.216	-0.749	-0.484	0.759	0.0156	0.0156	up-regulated
P60766	Cellular component	GO:0005794	4	Golgi apparatus	Cdc42	Cell division control protein 42 homolog	0.259	0.002	0.019	1.003	0.81	0.524	-0.09	0.379	-0.779	-0.216	-0.749	-0.484	0.759	0.0156	0.0156	up-regulated
P60766	Cellular component	GO:0098794	3	postsynapse	Cdc42	Cell division control protein 42 homolog	0.259	0.002	0.019	1.003	0.81	0.524	-0.09	0.379	-0.779	-0.216	-0.749	-0.484	0.759	0.0156	0.0156	up-regulated
P60766	Cellular component	GO:0043231	5	intracellular membrane-bounded organelle	Cdc42	Cell division control protein 42 homolog	0.259	0.002	0.019	1.003	0.81	0.524	-0.09	0.379	-0.779	-0.216	-0.749	-0.484	0.759	0.0156	0.0156	up-regulated
P60766	Cellular component	GO:0031253	5	cell projection membrane	Cdc42	Cell division control protein 42 homolog	0.259	0.002	0.019	1.003	0.81	0.524	-0.09	0.379	-0.779	-0.216	-0.749	-0.484	0.759	0.0156	0.0156	up-regulated
P60766	Cellular component	GO:0070161	4	anchoring junction	Cdc42	Cell division control protein 42 homolog	0.259	0.002	0.019	1.003	0.81	0.524	-0.09	0.379	-0.779	-0.216	-0.749	-0.484	0.759	0.0156	0.0156	up-regulated
P60766	Cellular component	GO:0032991	2	protein-containing complex	Cdc42	Cell division control protein 42 homolog	0.259	0.002	0.019	1.003	0.81	0.524	-0.09	0.379	-0.779	-0.216	-0.749	-0.484	0.759	0.0156	0.0156	up-regulated
P60766	Cellular component	GO:0016020	3	membrane	Cdc42	Cell division control protein 42 homolog	0.259	0.002	0.019	1.003	0.81	0.524	-0.09	0.379	-0.779	-0.216	-0.749	-0.484	0.759	0.0156	0.0156	up-regulated
P60766	Cellular component	GO:0043226	3	organelle	Cdc42	Cell division control protein 42 homolog	0.259	0.002	0.019	1.003	0.81	0.524	-0.09	0.379	-0.779	-0.216	-0.749	-0.484	0.759	0.0156	0.0156	up-regulated
P60766	Cellular component	GO:0036477	3	somatodendritic compartment	Cdc42	Cell division control protein 42 homolog	0.259	0.002	0.019	1.003	0.81	0.524	-0.09	0.379	-0.779	-0.216	-0.749	-0.484	0.759	0.0156	0.0156	up-regulated
P60766	Cellular component	GO:0031410	4	cytoplasmic vesicle	Cdc42	Cell division control protein 42 homolog	0.259	0.002	0.019	1.003	0.81	0.524	-0.09	0.379	-0.779	-0.216	-0.749	-0.484	0.759	0.0156	0.0156	up-regulated
P60766	Cellular component	GO:0110165	2	cellular anatomical entity	Cdc42	Cell division control protein 42 homolog	0.259	0.002	0.019	1.003	0.81	0.524	-0.09	0.379	-0.779	-0.216	-0.749	-0.484	0.759	0.0156	0.0156	up-regulated
P60766	Cellular component	GO:0099023	3	vesicle tethering complex	Cdc42	Cell division control protein 42 homolog	0.259	0.002	0.019	1.003	0.81	0.524	-0.09	0.379	-0.779	-0.216	-0.749	-0.484	0.759	0.0156	0.0156	up-regulated
P60766	Cellular component	GO:0043227	4	membrane-bounded organelle	Cdc42	Cell division control protein 42 homolog	0.259	0.002	0.019	1.003	0.81	0.524	-0.09	0.379	-0.779	-0.216	-0.749	-0.484	0.759	0.0156	0.0156	up-regulated
P60766	Cellular component	GO:0098858	5	actin-based cell projection	Cdc42	Cell division control protein 42 homolog	0.259	0.002	0.019	1.003	0.81	0.524	-0.09	0.379	-0.779	-0.216	-0.749	-0.484	0.759	0.0156	0.0156	up-regulated
P60766	Cellular component	GO:0030054	3	cell junction	Cdc42	Cell division control protein 42 homolog	0.259	0.002	0.019	1.003	0.81	0.524	-0.09	0.379	-0.779	-0.216	-0.749	-0.484	0.759	0.0156	0.0156	up-regulated
P60766	Cellular component	GO:0005622	3	intracellular anatomical structure	Cdc42	Cell division control protein 42 homolog	0.259	0.002	0.019	1.003	0.81	0.524	-0.09	0.379	-0.779	-0.216	-0.749	-0.484	0.759	0.0156	0.0156	up-regulated
P60766	Cellular component	GO:0044309	6	neuron spine	Cdc42	Cell division control protein 42 homolog	0.259	0.002	0.019	1.003	0.81	0.524	-0.09	0.379	-0.779	-0.216	-0.749	-0.484	0.759	0.0156	0.0156	up-regulated
P60766	Cellular component	GO:0098588	5	bounding membrane of organelle	Cdc42	Cell division control protein 42 homolog	0.259	0.002	0.019	1.003	0.81	0.524	-0.09	0.379	-0.779	-0.216	-0.749	-0.484	0.759	0.0156	0.0156	up-regulated
P60766	Cellular component	GO:0005815	3	microtubule organizing center	Cdc42	Cell division control protein 42 homolog	0.259	0.002	0.019	1.003	0.81	0.524	-0.09	0.379	-0.779	-0.216	-0.749	-0.484	0.759	0.0156	0.0156	up-regulated
P60766	Cellular component	GO:0030027	4	lamellipodium	Cdc42	Cell division control protein 42 homolog	0.259	0.002	0.019	1.003	0.81	0.524	-0.09	0.379	-0.779	-0.216	-0.749	-0.484	0.759	0.0156	0.0156	up-regulated
P60766	Cellular component	GO:0015630	7	microtubule cytoskeleton	Cdc42	Cell division control protein 42 homolog	0.259	0.002	0.019	1.003	0.81	0.524	-0.09	0.379	-0.779	-0.216	-0.749	-0.484	0.759	0.0156	0.0156	up-regulated
P60766	Cellular component	GO:0045202	4	synapse	Cdc42	Cell division control protein 42 homolog	0.259	0.002	0.019	1.003	0.81	0.524	-0.09	0.379	-0.779	-0.216	-0.749	-0.484	0.759	0.0156	0.0156	up-regulated
P60766	Cellular component	GO:0097447	4	dendritic tree	Cdc42	Cell division control protein 42 homolog	0.259	0.002	0.019	1.003	0.81	0.524	-0.09	0.379	-0.779	-0.216	-0.749	-0.484	0.759	0.0156	0.0156	up-regulated
P60766	Cellular component	GO:0120025	4	plasma membrane bounded cell projection	Cdc42	Cell division control protein 42 homolog	0.259	0.002	0.019	1.003	0.81	0.524	-0.09	0.379	-0.779	-0.216	-0.749	-0.484	0.759	0.0156	0.0156	up-regulated
P60766	Cellular component	GO:0031982	5	vesicle	Cdc42	Cell division control protein 42 homolog	0.259	0.002	0.019	1.003	0.81	0.524	-0.09	0.379	-0.779	-0.216	-0.749	-0.484	0.759	0.0156	0.0156	up-regulated
P60766	Cellular component	GO:0031090	4	organelle membrane	Cdc42	Cell division control protein 42 homolog	0.259	0.002	0.019	1.003	0.81	0.524	-0.09	0.379	-0.779	-0.216	-0.749	-0.484	0.759	0.0156	0.0156	up-regulated
P60766	Cellular component	GO:0005773	4	vacuole	Cdc42	Cell division control protein 42 homolog	0.259	0.002	0.019	1.003	0.81	0.524	-0.09	0.379	-0.779	-0.216	-0.749	-0.484	0.759	0.0156	0.0156	up-regulated
P60766	Cellular component	GO:0043228	4	non-membrane-bounded organelle	Cdc42	Cell division control protein 42 homolog	0.259	0.002	0.019	1.003	0.81	0.524	-0.09	0.379	-0.779	-0.216	-0.749	-0.484	0.759	0.0156	0.0156	up-regulated
P60766	Cellular component	GO:0030425	5	dendrite	Cdc42	Cell division control protein 42 homolog	0.259	0.002	0.019	1.003	0.81	0.524	-0.09	0.379	-0.779	-0.216	-0.749	-0.484	0.759	0.0156	0.0156	up-regulated
P60766	Cellular component	GO:0044297	3	cell body	Cdc42	Cell division control protein 42 homolog	0.259	0.002	0.019	1.003	0.81	0.524	-0.09	0.379	-0.779	-0.216	-0.749	-0.484	0.759	0.0156	0.0156	up-regulated
P60766	Cellular component	GO:0098791	4	Golgi apparatus subcompartment	Cdc42	Cell division control protein 42 homolog	0.259	0.002	0.019	1.003	0.81	0.524	-0.09	0.379	-0.779	-0.216	-0.749	-0.484	0.759	0.0156	0.0156	up-regulated
P60766	Cellular component	GO:0097708	6	intracellular vesicle	Cdc42	Cell division control protein 42 homolog	0.259	0.002	0.019	1.003	0.81	0.524	-0.09	0.379	-0.779	-0.216	-0.749	-0.484	0.759	0.0156	0.0156	up-regulated
P60766	Cellular component	GO:0005575	1	cellular_component	Cdc42	Cell division control protein 42 homolog	0.259	0.002	0.019	1.003	0.81	0.524	-0.09	0.379	-0.779	-0.216	-0.749	-0.484	0.759	0.0156	0.0156	up-regulated
P60766	Cellular component	GO:0031256	3	leading edge membrane	Cdc42	Cell division control protein 42 homolog	0.259	0.002	0.019	1.003	0.81	0.524	-0.09	0.379	-0.779	-0.216	-0.749	-0.484	0.759	0.0156	0.0156	up-regulated
P60766	Cellular component	GO:0005856	6	cytoskeleton	Cdc42	Cell division control protein 42 homolog	0.259	0.002	0.019	1.003	0.81	0.524	-0.09	0.379	-0.779	-0.216	-0.749	-0.484	0.759	0.0156	0.0156	up-regulated
P60766	Cellular component	GO:0043005	5	neuron projection	Cdc42	Cell division control protein 42 homolog	0.259	0.002	0.019	1.003	0.81	0.524	-0.09	0.379	-0.779	-0.216	-0.749	-0.484	0.759	0.0156	0.0156	up-regulated
P60766	Cellular component	GO:0043232	5	intracellular non-membrane-bounded organelle	Cdc42	Cell division control protein 42 homolog	0.259	0.002	0.019	1.003	0.81	0.524	-0.09	0.379	-0.779	-0.216	-0.749	-0.484	0.759	0.0156	0.0156	up-regulated
P60766	Cellular component	GO:0042995	3	cell projection	Cdc42	Cell division control protein 42 homolog	0.259	0.002	0.019	1.003	0.81	0.524	-0.09	0.379	-0.779	-0.216	-0.749	-0.484	0.759	0.0156	0.0156	up-regulated
P60766	Cellular component	GO:0098590	4	plasma membrane region	Cdc42	Cell division control protein 42 homolog	0.259	0.002	0.019	1.003	0.81	0.524	-0.09	0.379	-0.779	-0.216	-0.749	-0.484	0.759	0.0156	0.0156	up-regulated
P60766	Cellular component	GO:0099080	3	supramolecular complex	Cdc42	Cell division control protein 42 homolog	0.259	0.002	0.019	1.003	0.81	0.524	-0.09	0.379	-0.779	-0.216	-0.749	-0.484	0.759	0.0156	0.0156	up-regulated
P60766	Cellular component	GO:0035770	4	ribonucleoprotein granule	Cdc42	Cell division control protein 42 homolog	0.259	0.002	0.019	1.003	0.81	0.524	-0.09	0.379	-0.779	-0.216	-0.749	-0.484	0.759	0.0156	0.0156	up-regulated
P60766	Cellular component	GO:0005819	6	spindle	Cdc42	Cell division control protein 42 homolog	0.259	0.002	0.019	1.003	0.81	0.524	-0.09	0.379	-0.779	-0.216	-0.749	-0.484	0.759	0.0156	0.0156	up-regulated
P60766	Cellular component	GO:0043229	4	intracellular organelle	Cdc42	Cell division control protein 42 homolog	0.259	0.002	0.019	1.003	0.81	0.524	-0.09	0.379	-0.779	-0.216	-0.749	-0.484	0.759	0.0156	0.0156	up-regulated
P60766	Cellular component	GO:0012505	3	endomembrane system	Cdc42	Cell division control protein 42 homolog	0.259	0.002	0.019	1.003	0.81	0.524	-0.09	0.379	-0.779	-0.216	-0.749	-0.484	0.759	0.0156	0.0156	up-regulated
P60766	Cellular component	GO:0071944	3	cell periphery	Cdc42	Cell division control protein 42 homolog	0.259	0.002	0.019	1.003	0.81	0.524	-0.09	0.379	-0.779	-0.216	-0.749	-0.484	0.759	0.0156	0.0156	up-regulated
P61027	Cellular component	GO:0055037	5	recycling endosome	Rab10	Ras-related protein Rab-10	0.456	0.065	1.005	0.561	0.576	-0.069	-0.052	-0.074	-1.213	-0.25	-0.5		0.85	0.0122	0.0122	up-regulated
P61027	Cellular component	GO:0098791	4	Golgi apparatus subcompartment	Rab10	Ras-related protein Rab-10	0.456	0.065	1.005	0.561	0.576	-0.069	-0.052	-0.074	-1.213	-0.25	-0.5		0.85	0.0122	0.0122	up-regulated
P61027	Cellular component	GO:0097708	6	intracellular vesicle	Rab10	Ras-related protein Rab-10	0.456	0.065	1.005	0.561	0.576	-0.069	-0.052	-0.074	-1.213	-0.25	-0.5		0.85	0.0122	0.0122	up-regulated
P61027	Cellular component	GO:0005575	1	cellular_component	Rab10	Ras-related protein Rab-10	0.456	0.065	1.005	0.561	0.576	-0.069	-0.052	-0.074	-1.213	-0.25	-0.5		0.85	0.0122	0.0122	up-regulated
P61027	Cellular component	GO:0005783	4	endoplasmic reticulum	Rab10	Ras-related protein Rab-10	0.456	0.065	1.005	0.561	0.576	-0.069	-0.052	-0.074	-1.213	-0.25	-0.5		0.85	0.0122	0.0122	up-regulated
P61027	Cellular component	GO:0016020	3	membrane	Rab10	Ras-related protein Rab-10	0.456	0.065	1.005	0.561	0.576	-0.069	-0.052	-0.074	-1.213	-0.25	-0.5		0.85	0.0122	0.0122	up-regulated
P61027	Cellular component	GO:0031410	4	cytoplasmic vesicle	Rab10	Ras-related protein Rab-10	0.456	0.065	1.005	0.561	0.576	-0.069	-0.052	-0.074	-1.213	-0.25	-0.5		0.85	0.0122	0.0122	up-regulated
P61027	Cellular component	GO:0008021	4	synaptic vesicle	Rab10	Ras-related protein Rab-10	0.456	0.065	1.005	0.561	0.576	-0.069	-0.052	-0.074	-1.213	-0.25	-0.5		0.85	0.0122	0.0122	up-regulated
P61027	Cellular component	GO:0043226	3	organelle	Rab10	Ras-related protein Rab-10	0.456	0.065	1.005	0.561	0.576	-0.069	-0.052	-0.074	-1.213	-0.25	-0.5		0.85	0.0122	0.0122	up-regulated
P61027	Cellular component	GO:0110165	2	cellular anatomical entity	Rab10	Ras-related protein Rab-10	0.456	0.065	1.005	0.561	0.576	-0.069	-0.052	-0.074	-1.213	-0.25	-0.5		0.85	0.0122	0.0122	up-regulated
P61027	Cellular component	GO:0031090	4	organelle membrane	Rab10	Ras-related protein Rab-10	0.456	0.065	1.005	0.561	0.576	-0.069	-0.052	-0.074	-1.213	-0.25	-0.5		0.85	0.0122	0.0122	up-regulated
P61027	Cellular component	GO:0098827	4	endoplasmic reticulum subcompartment	Rab10	Ras-related protein Rab-10	0.456	0.065	1.005	0.561	0.576	-0.069	-0.052	-0.074	-1.213	-0.25	-0.5		0.85	0.0122	0.0122	up-regulated
P61027	Cellular component	GO:0030658	5	transport vesicle membrane	Rab10	Ras-related protein Rab-10	0.456	0.065	1.005	0.561	0.576	-0.069	-0.052	-0.074	-1.213	-0.25	-0.5		0.85	0.0122	0.0122	up-regulated
P61027	Cellular component	GO:0070382	5	exocytic vesicle	Rab10	Ras-related protein Rab-10	0.456	0.065	1.005	0.561	0.576	-0.069	-0.052	-0.074	-1.213	-0.25	-0.5		0.85	0.0122	0.0122	up-regulated
P61027	Cellular component	GO:0031984	3	organelle subcompartment	Rab10	Ras-related protein Rab-10	0.456	0.065	1.005	0.561	0.576	-0.069	-0.052	-0.074	-1.213	-0.25	-0.5		0.85	0.0122	0.0122	up-regulated
P61027	Cellular component	GO:0099503	5	secretory vesicle	Rab10	Ras-related protein Rab-10	0.456	0.065	1.005	0.561	0.576	-0.069	-0.052	-0.074	-1.213	-0.25	-0.5		0.85	0.0122	0.0122	up-regulated
P61027	Cellular component	GO:0005768	4	endosome	Rab10	Ras-related protein Rab-10	0.456	0.065	1.005	0.561	0.576	-0.069	-0.052	-0.074	-1.213	-0.25	-0.5		0.85	0.0122	0.0122	up-regulated
P61027	Cellular component	GO:0098793	3	presynapse	Rab10	Ras-related protein Rab-10	0.456	0.065	1.005	0.561	0.576	-0.069	-0.052	-0.074	-1.213	-0.25	-0.5		0.85	0.0122	0.0122	up-regulated
P61027	Cellular component	GO:0030139	5	endocytic vesicle	Rab10	Ras-related protein Rab-10	0.456	0.065	1.005	0.561	0.576	-0.069	-0.052	-0.074	-1.213	-0.25	-0.5		0.85	0.0122	0.0122	up-regulated
P61027	Cellular component	GO:0005737	3	cytoplasm	Rab10	Ras-related protein Rab-10	0.456	0.065	1.005	0.561	0.576	-0.069	-0.052	-0.074	-1.213	-0.25	-0.5		0.85	0.0122	0.0122	up-regulated
P61027	Cellular component	GO:0012506	5	vesicle membrane	Rab10	Ras-related protein Rab-10	0.456	0.065	1.005	0.561	0.576	-0.069	-0.052	-0.074	-1.213	-0.25	-0.5		0.85	0.0122	0.0122	up-regulated
P61027	Cellular component	GO:0043228	4	non-membrane-bounded organelle	Rab10	Ras-related protein Rab-10	0.456	0.065	1.005	0.561	0.576	-0.069	-0.052	-0.074	-1.213	-0.25	-0.5		0.85	0.0122	0.0122	up-regulated
P61027	Cellular component	GO:0005794	4	Golgi apparatus	Rab10	Ras-related protein Rab-10	0.456	0.065	1.005	0.561	0.576	-0.069	-0.052	-0.074	-1.213	-0.25	-0.5		0.85	0.0122	0.0122	up-regulated
P61027	Cellular component	GO:0043231	5	intracellular membrane-bounded organelle	Rab10	Ras-related protein Rab-10	0.456	0.065	1.005	0.561	0.576	-0.069	-0.052	-0.074	-1.213	-0.25	-0.5		0.85	0.0122	0.0122	up-regulated
P61027	Cellular component	GO:0045202	4	synapse	Rab10	Ras-related protein Rab-10	0.456	0.065	1.005	0.561	0.576	-0.069	-0.052	-0.074	-1.213	-0.25	-0.5		0.85	0.0122	0.0122	up-regulated
P61027	Cellular component	GO:0043229	4	intracellular organelle	Rab10	Ras-related protein Rab-10	0.456	0.065	1.005	0.561	0.576	-0.069	-0.052	-0.074	-1.213	-0.25	-0.5		0.85	0.0122	0.0122	up-regulated
P61027	Cellular component	GO:0030659	5	cytoplasmic vesicle membrane	Rab10	Ras-related protein Rab-10	0.456	0.065	1.005	0.561	0.576	-0.069	-0.052	-0.074	-1.213	-0.25	-0.5		0.85	0.0122	0.0122	up-regulated
P61027	Cellular component	GO:0012505	3	endomembrane system	Rab10	Ras-related protein Rab-10	0.456	0.065	1.005	0.561	0.576	-0.069	-0.052	-0.074	-1.213	-0.25	-0.5		0.85	0.0122	0.0122	up-regulated
P61027	Cellular component	GO:0031982	5	vesicle	Rab10	Ras-related protein Rab-10	0.456	0.065	1.005	0.561	0.576	-0.069	-0.052	-0.074	-1.213	-0.25	-0.5		0.85	0.0122	0.0122	up-regulated
P61027	Cellular component	GO:0120025	4	plasma membrane bounded cell projection	Rab10	Ras-related protein Rab-10	0.456	0.065	1.005	0.561	0.576	-0.069	-0.052	-0.074	-1.213	-0.25	-0.5		0.85	0.0122	0.0122	up-regulated
P61027	Cellular component	GO:0042175	4	nuclear outer membrane-endoplasmic reticulum membrane network	Rab10	Ras-related protein Rab-10	0.456	0.065	1.005	0.561	0.576	-0.069	-0.052	-0.074	-1.213	-0.25	-0.5		0.85	0.0122	0.0122	up-regulated
P61027	Cellular component	GO:0071944	3	cell periphery	Rab10	Ras-related protein Rab-10	0.456	0.065	1.005	0.561	0.576	-0.069	-0.052	-0.074	-1.213	-0.25	-0.5		0.85	0.0122	0.0122	up-regulated
P61027	Cellular component	GO:0030666	6	endocytic vesicle membrane	Rab10	Ras-related protein Rab-10	0.456	0.065	1.005	0.561	0.576	-0.069	-0.052	-0.074	-1.213	-0.25	-0.5		0.85	0.0122	0.0122	up-regulated
P61027	Cellular component	GO:0030133	4	transport vesicle	Rab10	Ras-related protein Rab-10	0.456	0.065	1.005	0.561	0.576	-0.069	-0.052	-0.074	-1.213	-0.25	-0.5		0.85	0.0122	0.0122	up-regulated
P61027	Cellular component	GO:0043227	4	membrane-bounded organelle	Rab10	Ras-related protein Rab-10	0.456	0.065	1.005	0.561	0.576	-0.069	-0.052	-0.074	-1.213	-0.25	-0.5		0.85	0.0122	0.0122	up-regulated
P61027	Cellular component	GO:0043232	5	intracellular non-membrane-bounded organelle	Rab10	Ras-related protein Rab-10	0.456	0.065	1.005	0.561	0.576	-0.069	-0.052	-0.074	-1.213	-0.25	-0.5		0.85	0.0122	0.0122	up-regulated
P61027	Cellular component	GO:0045335	6	phagocytic vesicle	Rab10	Ras-related protein Rab-10	0.456	0.065	1.005	0.561	0.576	-0.069	-0.052	-0.074	-1.213	-0.25	-0.5		0.85	0.0122	0.0122	up-regulated
P61027	Cellular component	GO:0005622	3	intracellular anatomical structure	Rab10	Ras-related protein Rab-10	0.456	0.065	1.005	0.561	0.576	-0.069	-0.052	-0.074	-1.213	-0.25	-0.5		0.85	0.0122	0.0122	up-regulated
P61027	Cellular component	GO:0010008	5	endosome membrane	Rab10	Ras-related protein Rab-10	0.456	0.065	1.005	0.561	0.576	-0.069	-0.052	-0.074	-1.213	-0.25	-0.5		0.85	0.0122	0.0122	up-regulated
P61027	Cellular component	GO:0030054	3	cell junction	Rab10	Ras-related protein Rab-10	0.456	0.065	1.005	0.561	0.576	-0.069	-0.052	-0.074	-1.213	-0.25	-0.5		0.85	0.0122	0.0122	up-regulated
P61027	Cellular component	GO:0030141	4	secretory granule	Rab10	Ras-related protein Rab-10	0.456	0.065	1.005	0.561	0.576	-0.069	-0.052	-0.074	-1.213	-0.25	-0.5		0.85	0.0122	0.0122	up-regulated
P61027	Cellular component	GO:0099501	6	exocytic vesicle membrane	Rab10	Ras-related protein Rab-10	0.456	0.065	1.005	0.561	0.576	-0.069	-0.052	-0.074	-1.213	-0.25	-0.5		0.85	0.0122	0.0122	up-regulated
P61027	Cellular component	GO:0098588	5	bounding membrane of organelle	Rab10	Ras-related protein Rab-10	0.456	0.065	1.005	0.561	0.576	-0.069	-0.052	-0.074	-1.213	-0.25	-0.5		0.85	0.0122	0.0122	up-regulated
P61027	Cellular component	GO:0042995	3	cell projection	Rab10	Ras-related protein Rab-10	0.456	0.065	1.005	0.561	0.576	-0.069	-0.052	-0.074	-1.213	-0.25	-0.5		0.85	0.0122	0.0122	up-regulated
P61028	Cellular component	GO:0045335	6	phagocytic vesicle	Rab8b	Ras-related protein Rab-8B	0.853	-0.329	0.906	1.11	0.834	0.503	0.116	0.051	-0.529	0.073	-0.808	-0.598	0.929	0.00632	0.00632	up-regulated
P61028	Cellular component	GO:0043227	4	membrane-bounded organelle	Rab8b	Ras-related protein Rab-8B	0.853	-0.329	0.906	1.11	0.834	0.503	0.116	0.051	-0.529	0.073	-0.808	-0.598	0.929	0.00632	0.00632	up-regulated
P61028	Cellular component	GO:0030133	4	transport vesicle	Rab8b	Ras-related protein Rab-8B	0.853	-0.329	0.906	1.11	0.834	0.503	0.116	0.051	-0.529	0.073	-0.808	-0.598	0.929	0.00632	0.00632	up-regulated
P61028	Cellular component	GO:0030054	3	cell junction	Rab8b	Ras-related protein Rab-8B	0.853	-0.329	0.906	1.11	0.834	0.503	0.116	0.051	-0.529	0.073	-0.808	-0.598	0.929	0.00632	0.00632	up-regulated
P61028	Cellular component	GO:0005622	3	intracellular anatomical structure	Rab8b	Ras-related protein Rab-8B	0.853	-0.329	0.906	1.11	0.834	0.503	0.116	0.051	-0.529	0.073	-0.808	-0.598	0.929	0.00632	0.00632	up-regulated
P61028	Cellular component	GO:0098588	5	bounding membrane of organelle	Rab8b	Ras-related protein Rab-8B	0.853	-0.329	0.906	1.11	0.834	0.503	0.116	0.051	-0.529	0.073	-0.808	-0.598	0.929	0.00632	0.00632	up-regulated
P61028	Cellular component	GO:0005798	5	Golgi-associated vesicle	Rab8b	Ras-related protein Rab-8B	0.853	-0.329	0.906	1.11	0.834	0.503	0.116	0.051	-0.529	0.073	-0.808	-0.598	0.929	0.00632	0.00632	up-regulated
P61028	Cellular component	GO:0045202	4	synapse	Rab8b	Ras-related protein Rab-8B	0.853	-0.329	0.906	1.11	0.834	0.503	0.116	0.051	-0.529	0.073	-0.808	-0.598	0.929	0.00632	0.00632	up-regulated
P61028	Cellular component	GO:0042579	4	microbody	Rab8b	Ras-related protein Rab-8B	0.853	-0.329	0.906	1.11	0.834	0.503	0.116	0.051	-0.529	0.073	-0.808	-0.598	0.929	0.00632	0.00632	up-regulated
P61028	Cellular component	GO:0012505	3	endomembrane system	Rab8b	Ras-related protein Rab-8B	0.853	-0.329	0.906	1.11	0.834	0.503	0.116	0.051	-0.529	0.073	-0.808	-0.598	0.929	0.00632	0.00632	up-regulated
P61028	Cellular component	GO:0030659	5	cytoplasmic vesicle membrane	Rab8b	Ras-related protein Rab-8B	0.853	-0.329	0.906	1.11	0.834	0.503	0.116	0.051	-0.529	0.073	-0.808	-0.598	0.929	0.00632	0.00632	up-regulated
P61028	Cellular component	GO:0043229	4	intracellular organelle	Rab8b	Ras-related protein Rab-8B	0.853	-0.329	0.906	1.11	0.834	0.503	0.116	0.051	-0.529	0.073	-0.808	-0.598	0.929	0.00632	0.00632	up-regulated
P61028	Cellular component	GO:0031982	5	vesicle	Rab8b	Ras-related protein Rab-8B	0.853	-0.329	0.906	1.11	0.834	0.503	0.116	0.051	-0.529	0.073	-0.808	-0.598	0.929	0.00632	0.00632	up-regulated
P61028	Cellular component	GO:0030666	6	endocytic vesicle membrane	Rab8b	Ras-related protein Rab-8B	0.853	-0.329	0.906	1.11	0.834	0.503	0.116	0.051	-0.529	0.073	-0.808	-0.598	0.929	0.00632	0.00632	up-regulated
P61028	Cellular component	GO:0071944	3	cell periphery	Rab8b	Ras-related protein Rab-8B	0.853	-0.329	0.906	1.11	0.834	0.503	0.116	0.051	-0.529	0.073	-0.808	-0.598	0.929	0.00632	0.00632	up-regulated
P61028	Cellular component	GO:0070382	5	exocytic vesicle	Rab8b	Ras-related protein Rab-8B	0.853	-0.329	0.906	1.11	0.834	0.503	0.116	0.051	-0.529	0.073	-0.808	-0.598	0.929	0.00632	0.00632	up-regulated
P61028	Cellular component	GO:0031090	4	organelle membrane	Rab8b	Ras-related protein Rab-8B	0.853	-0.329	0.906	1.11	0.834	0.503	0.116	0.051	-0.529	0.073	-0.808	-0.598	0.929	0.00632	0.00632	up-regulated
P61028	Cellular component	GO:0005737	3	cytoplasm	Rab8b	Ras-related protein Rab-8B	0.853	-0.329	0.906	1.11	0.834	0.503	0.116	0.051	-0.529	0.073	-0.808	-0.598	0.929	0.00632	0.00632	up-regulated
P61028	Cellular component	GO:0012506	5	vesicle membrane	Rab8b	Ras-related protein Rab-8B	0.853	-0.329	0.906	1.11	0.834	0.503	0.116	0.051	-0.529	0.073	-0.808	-0.598	0.929	0.00632	0.00632	up-regulated
P61028	Cellular component	GO:0030135	5	coated vesicle	Rab8b	Ras-related protein Rab-8B	0.853	-0.329	0.906	1.11	0.834	0.503	0.116	0.051	-0.529	0.073	-0.808	-0.598	0.929	0.00632	0.00632	up-regulated
P61028	Cellular component	GO:0030139	5	endocytic vesicle	Rab8b	Ras-related protein Rab-8B	0.853	-0.329	0.906	1.11	0.834	0.503	0.116	0.051	-0.529	0.073	-0.808	-0.598	0.929	0.00632	0.00632	up-regulated
P61028	Cellular component	GO:0098793	3	presynapse	Rab8b	Ras-related protein Rab-8B	0.853	-0.329	0.906	1.11	0.834	0.503	0.116	0.051	-0.529	0.073	-0.808	-0.598	0.929	0.00632	0.00632	up-regulated
P61028	Cellular component	GO:0005768	4	endosome	Rab8b	Ras-related protein Rab-8B	0.853	-0.329	0.906	1.11	0.834	0.503	0.116	0.051	-0.529	0.073	-0.808	-0.598	0.929	0.00632	0.00632	up-regulated
P61028	Cellular component	GO:0099503	5	secretory vesicle	Rab8b	Ras-related protein Rab-8B	0.853	-0.329	0.906	1.11	0.834	0.503	0.116	0.051	-0.529	0.073	-0.808	-0.598	0.929	0.00632	0.00632	up-regulated
P61028	Cellular component	GO:0005777	5	peroxisome	Rab8b	Ras-related protein Rab-8B	0.853	-0.329	0.906	1.11	0.834	0.503	0.116	0.051	-0.529	0.073	-0.808	-0.598	0.929	0.00632	0.00632	up-regulated
P61028	Cellular component	GO:0031903	5	microbody membrane	Rab8b	Ras-related protein Rab-8B	0.853	-0.329	0.906	1.11	0.834	0.503	0.116	0.051	-0.529	0.073	-0.808	-0.598	0.929	0.00632	0.00632	up-regulated
P61028	Cellular component	GO:0043231	5	intracellular membrane-bounded organelle	Rab8b	Ras-related protein Rab-8B	0.853	-0.329	0.906	1.11	0.834	0.503	0.116	0.051	-0.529	0.073	-0.808	-0.598	0.929	0.00632	0.00632	up-regulated
P61028	Cellular component	GO:0097708	6	intracellular vesicle	Rab8b	Ras-related protein Rab-8B	0.853	-0.329	0.906	1.11	0.834	0.503	0.116	0.051	-0.529	0.073	-0.808	-0.598	0.929	0.00632	0.00632	up-regulated
P61028	Cellular component	GO:0016020	3	membrane	Rab8b	Ras-related protein Rab-8B	0.853	-0.329	0.906	1.11	0.834	0.503	0.116	0.051	-0.529	0.073	-0.808	-0.598	0.929	0.00632	0.00632	up-regulated
P61028	Cellular component	GO:0005575	1	cellular_component	Rab8b	Ras-related protein Rab-8B	0.853	-0.329	0.906	1.11	0.834	0.503	0.116	0.051	-0.529	0.073	-0.808	-0.598	0.929	0.00632	0.00632	up-regulated
P61028	Cellular component	GO:0060187	3	cell pole	Rab8b	Ras-related protein Rab-8B	0.853	-0.329	0.906	1.11	0.834	0.503	0.116	0.051	-0.529	0.073	-0.808	-0.598	0.929	0.00632	0.00632	up-regulated
P61028	Cellular component	GO:0043226	3	organelle	Rab8b	Ras-related protein Rab-8B	0.853	-0.329	0.906	1.11	0.834	0.503	0.116	0.051	-0.529	0.073	-0.808	-0.598	0.929	0.00632	0.00632	up-regulated
P61028	Cellular component	GO:0031410	4	cytoplasmic vesicle	Rab8b	Ras-related protein Rab-8B	0.853	-0.329	0.906	1.11	0.834	0.503	0.116	0.051	-0.529	0.073	-0.808	-0.598	0.929	0.00632	0.00632	up-regulated
P61028	Cellular component	GO:0030136	6	clathrin-coated vesicle	Rab8b	Ras-related protein Rab-8B	0.853	-0.329	0.906	1.11	0.834	0.503	0.116	0.051	-0.529	0.073	-0.808	-0.598	0.929	0.00632	0.00632	up-regulated
P61028	Cellular component	GO:0110165	2	cellular anatomical entity	Rab8b	Ras-related protein Rab-8B	0.853	-0.329	0.906	1.11	0.834	0.503	0.116	0.051	-0.529	0.073	-0.808	-0.598	0.929	0.00632	0.00632	up-regulated
P61079	Cellular component	GO:0071944	3	cell periphery	Ube2d3	Ubiquitin-conjugating enzyme E2 D3	0.848	-0.194	-0.713	0.771	0.147	0.683	-0.523	-0.662		0.007	-0.964		0.792	0.0495	0.0495	up-regulated
P61079	Cellular component	GO:1902494	3	catalytic complex	Ube2d3	Ubiquitin-conjugating enzyme E2 D3	0.848	-0.194	-0.713	0.771	0.147	0.683	-0.523	-0.662		0.007	-0.964		0.792	0.0495	0.0495	up-regulated
P61079	Cellular component	GO:0110165	2	cellular anatomical entity	Ube2d3	Ubiquitin-conjugating enzyme E2 D3	0.848	-0.194	-0.713	0.771	0.147	0.683	-0.523	-0.662		0.007	-0.964		0.792	0.0495	0.0495	up-regulated
P61079	Cellular component	GO:0031410	4	cytoplasmic vesicle	Ube2d3	Ubiquitin-conjugating enzyme E2 D3	0.848	-0.194	-0.713	0.771	0.147	0.683	-0.523	-0.662		0.007	-0.964		0.792	0.0495	0.0495	up-regulated
P61079	Cellular component	GO:0031982	5	vesicle	Ube2d3	Ubiquitin-conjugating enzyme E2 D3	0.848	-0.194	-0.713	0.771	0.147	0.683	-0.523	-0.662		0.007	-0.964		0.792	0.0495	0.0495	up-regulated
P61079	Cellular component	GO:0043226	3	organelle	Ube2d3	Ubiquitin-conjugating enzyme E2 D3	0.848	-0.194	-0.713	0.771	0.147	0.683	-0.523	-0.662		0.007	-0.964		0.792	0.0495	0.0495	up-regulated
P61079	Cellular component	GO:0012505	3	endomembrane system	Ube2d3	Ubiquitin-conjugating enzyme E2 D3	0.848	-0.194	-0.713	0.771	0.147	0.683	-0.523	-0.662		0.007	-0.964		0.792	0.0495	0.0495	up-regulated
P61079	Cellular component	GO:0043229	4	intracellular organelle	Ube2d3	Ubiquitin-conjugating enzyme E2 D3	0.848	-0.194	-0.713	0.771	0.147	0.683	-0.523	-0.662		0.007	-0.964		0.792	0.0495	0.0495	up-regulated
P61079	Cellular component	GO:0005575	1	cellular_component	Ube2d3	Ubiquitin-conjugating enzyme E2 D3	0.848	-0.194	-0.713	0.771	0.147	0.683	-0.523	-0.662		0.007	-0.964		0.792	0.0495	0.0495	up-regulated
P61079	Cellular component	GO:0016020	3	membrane	Ube2d3	Ubiquitin-conjugating enzyme E2 D3	0.848	-0.194	-0.713	0.771	0.147	0.683	-0.523	-0.662		0.007	-0.964		0.792	0.0495	0.0495	up-regulated
P61079	Cellular component	GO:0032991	2	protein-containing complex	Ube2d3	Ubiquitin-conjugating enzyme E2 D3	0.848	-0.194	-0.713	0.771	0.147	0.683	-0.523	-0.662		0.007	-0.964		0.792	0.0495	0.0495	up-regulated
P61079	Cellular component	GO:0140535	3	intracellular protein-containing complex	Ube2d3	Ubiquitin-conjugating enzyme E2 D3	0.848	-0.194	-0.713	0.771	0.147	0.683	-0.523	-0.662		0.007	-0.964		0.792	0.0495	0.0495	up-regulated
P61079	Cellular component	GO:0097708	6	intracellular vesicle	Ube2d3	Ubiquitin-conjugating enzyme E2 D3	0.848	-0.194	-0.713	0.771	0.147	0.683	-0.523	-0.662		0.007	-0.964		0.792	0.0495	0.0495	up-regulated
P61079	Cellular component	GO:0043231	5	intracellular membrane-bounded organelle	Ube2d3	Ubiquitin-conjugating enzyme E2 D3	0.848	-0.194	-0.713	0.771	0.147	0.683	-0.523	-0.662		0.007	-0.964		0.792	0.0495	0.0495	up-regulated
P61079	Cellular component	GO:1990234	4	transferase complex	Ube2d3	Ubiquitin-conjugating enzyme E2 D3	0.848	-0.194	-0.713	0.771	0.147	0.683	-0.523	-0.662		0.007	-0.964		0.792	0.0495	0.0495	up-regulated
P61079	Cellular component	GO:0098588	5	bounding membrane of organelle	Ube2d3	Ubiquitin-conjugating enzyme E2 D3	0.848	-0.194	-0.713	0.771	0.147	0.683	-0.523	-0.662		0.007	-0.964		0.792	0.0495	0.0495	up-regulated
P61079	Cellular component	GO:0005768	4	endosome	Ube2d3	Ubiquitin-conjugating enzyme E2 D3	0.848	-0.194	-0.713	0.771	0.147	0.683	-0.523	-0.662		0.007	-0.964		0.792	0.0495	0.0495	up-regulated
P61079	Cellular component	GO:0005622	3	intracellular anatomical structure	Ube2d3	Ubiquitin-conjugating enzyme E2 D3	0.848	-0.194	-0.713	0.771	0.147	0.683	-0.523	-0.662		0.007	-0.964		0.792	0.0495	0.0495	up-regulated
P61079	Cellular component	GO:0012506	5	vesicle membrane	Ube2d3	Ubiquitin-conjugating enzyme E2 D3	0.848	-0.194	-0.713	0.771	0.147	0.683	-0.523	-0.662		0.007	-0.964		0.792	0.0495	0.0495	up-regulated
P61079	Cellular component	GO:0005737	3	cytoplasm	Ube2d3	Ubiquitin-conjugating enzyme E2 D3	0.848	-0.194	-0.713	0.771	0.147	0.683	-0.523	-0.662		0.007	-0.964		0.792	0.0495	0.0495	up-regulated
P61079	Cellular component	GO:0043227	4	membrane-bounded organelle	Ube2d3	Ubiquitin-conjugating enzyme E2 D3	0.848	-0.194	-0.713	0.771	0.147	0.683	-0.523	-0.662		0.007	-0.964		0.792	0.0495	0.0495	up-regulated
P61079	Cellular component	GO:0031090	4	organelle membrane	Ube2d3	Ubiquitin-conjugating enzyme E2 D3	0.848	-0.194	-0.713	0.771	0.147	0.683	-0.523	-0.662		0.007	-0.964		0.792	0.0495	0.0495	up-regulated
P61205	Cellular component	GO:0043226	3	organelle	Arf3	ADP-ribosylation factor 3	0.532	0.846	-0.45	1.106	0.459	0.625	0.117	0.386	-0.581	-0.338	-0.519	-1.085	0.856	0.0163	0.0163	up-regulated
P61205	Cellular component	GO:0110165	2	cellular anatomical entity	Arf3	ADP-ribosylation factor 3	0.532	0.846	-0.45	1.106	0.459	0.625	0.117	0.386	-0.581	-0.338	-0.519	-1.085	0.856	0.0163	0.0163	up-regulated
P61205	Cellular component	GO:0071944	3	cell periphery	Arf3	ADP-ribosylation factor 3	0.532	0.846	-0.45	1.106	0.459	0.625	0.117	0.386	-0.581	-0.338	-0.519	-1.085	0.856	0.0163	0.0163	up-regulated
P61205	Cellular component	GO:0043231	5	intracellular membrane-bounded organelle	Arf3	ADP-ribosylation factor 3	0.532	0.846	-0.45	1.106	0.459	0.625	0.117	0.386	-0.581	-0.338	-0.519	-1.085	0.856	0.0163	0.0163	up-regulated
P61205	Cellular component	GO:0043227	4	membrane-bounded organelle	Arf3	ADP-ribosylation factor 3	0.532	0.846	-0.45	1.106	0.459	0.625	0.117	0.386	-0.581	-0.338	-0.519	-1.085	0.856	0.0163	0.0163	up-regulated
P61205	Cellular component	GO:0005737	3	cytoplasm	Arf3	ADP-ribosylation factor 3	0.532	0.846	-0.45	1.106	0.459	0.625	0.117	0.386	-0.581	-0.338	-0.519	-1.085	0.856	0.0163	0.0163	up-regulated
P61205	Cellular component	GO:0016020	3	membrane	Arf3	ADP-ribosylation factor 3	0.532	0.846	-0.45	1.106	0.459	0.625	0.117	0.386	-0.581	-0.338	-0.519	-1.085	0.856	0.0163	0.0163	up-regulated
P61205	Cellular component	GO:0005575	1	cellular_component	Arf3	ADP-ribosylation factor 3	0.532	0.846	-0.45	1.106	0.459	0.625	0.117	0.386	-0.581	-0.338	-0.519	-1.085	0.856	0.0163	0.0163	up-regulated
P61205	Cellular component	GO:0043229	4	intracellular organelle	Arf3	ADP-ribosylation factor 3	0.532	0.846	-0.45	1.106	0.459	0.625	0.117	0.386	-0.581	-0.338	-0.519	-1.085	0.856	0.0163	0.0163	up-regulated
P61205	Cellular component	GO:0005622	3	intracellular anatomical structure	Arf3	ADP-ribosylation factor 3	0.532	0.846	-0.45	1.106	0.459	0.625	0.117	0.386	-0.581	-0.338	-0.519	-1.085	0.856	0.0163	0.0163	up-regulated
P61205	Cellular component	GO:0012505	3	endomembrane system	Arf3	ADP-ribosylation factor 3	0.532	0.846	-0.45	1.106	0.459	0.625	0.117	0.386	-0.581	-0.338	-0.519	-1.085	0.856	0.0163	0.0163	up-regulated
P61750	Cellular component	GO:0031256	3	leading edge membrane	Arf4	ADP-ribosylation factor 4	0.346	0.687	0.075	0.919	0.843	0.319	-0.583	-0.719	-1.13	-0.017	-0.509	-0.21	1.06	0.000913	0.000913	up-regulated
P61750	Cellular component	GO:0036477	3	somatodendritic compartment	Arf4	ADP-ribosylation factor 4	0.346	0.687	0.075	0.919	0.843	0.319	-0.583	-0.719	-1.13	-0.017	-0.509	-0.21	1.06	0.000913	0.000913	up-regulated
P61750	Cellular component	GO:0043226	3	organelle	Arf4	ADP-ribosylation factor 4	0.346	0.687	0.075	0.919	0.843	0.319	-0.583	-0.719	-1.13	-0.017	-0.509	-0.21	1.06	0.000913	0.000913	up-regulated
P61750	Cellular component	GO:0043005	5	neuron projection	Arf4	ADP-ribosylation factor 4	0.346	0.687	0.075	0.919	0.843	0.319	-0.583	-0.719	-1.13	-0.017	-0.509	-0.21	1.06	0.000913	0.000913	up-regulated
P61750	Cellular component	GO:0110165	2	cellular anatomical entity	Arf4	ADP-ribosylation factor 4	0.346	0.687	0.075	0.919	0.843	0.319	-0.583	-0.719	-1.13	-0.017	-0.509	-0.21	1.06	0.000913	0.000913	up-regulated
P61750	Cellular component	GO:0031253	5	cell projection membrane	Arf4	ADP-ribosylation factor 4	0.346	0.687	0.075	0.919	0.843	0.319	-0.583	-0.719	-1.13	-0.017	-0.509	-0.21	1.06	0.000913	0.000913	up-regulated
P61750	Cellular component	GO:0098791	4	Golgi apparatus subcompartment	Arf4	ADP-ribosylation factor 4	0.346	0.687	0.075	0.919	0.843	0.319	-0.583	-0.719	-1.13	-0.017	-0.509	-0.21	1.06	0.000913	0.000913	up-regulated
P61750	Cellular component	GO:0005575	1	cellular_component	Arf4	ADP-ribosylation factor 4	0.346	0.687	0.075	0.919	0.843	0.319	-0.583	-0.719	-1.13	-0.017	-0.509	-0.21	1.06	0.000913	0.000913	up-regulated
P61750	Cellular component	GO:0016020	3	membrane	Arf4	ADP-ribosylation factor 4	0.346	0.687	0.075	0.919	0.843	0.319	-0.583	-0.719	-1.13	-0.017	-0.509	-0.21	1.06	0.000913	0.000913	up-regulated
P61750	Cellular component	GO:0030425	5	dendrite	Arf4	ADP-ribosylation factor 4	0.346	0.687	0.075	0.919	0.843	0.319	-0.583	-0.719	-1.13	-0.017	-0.509	-0.21	1.06	0.000913	0.000913	up-regulated
P61750	Cellular component	GO:0005794	4	Golgi apparatus	Arf4	ADP-ribosylation factor 4	0.346	0.687	0.075	0.919	0.843	0.319	-0.583	-0.719	-1.13	-0.017	-0.509	-0.21	1.06	0.000913	0.000913	up-regulated
P61750	Cellular component	GO:0043231	5	intracellular membrane-bounded organelle	Arf4	ADP-ribosylation factor 4	0.346	0.687	0.075	0.919	0.843	0.319	-0.583	-0.719	-1.13	-0.017	-0.509	-0.21	1.06	0.000913	0.000913	up-regulated
P61750	Cellular component	GO:0098794	3	postsynapse	Arf4	ADP-ribosylation factor 4	0.346	0.687	0.075	0.919	0.843	0.319	-0.583	-0.719	-1.13	-0.017	-0.509	-0.21	1.06	0.000913	0.000913	up-regulated
P61750	Cellular component	GO:0031090	4	organelle membrane	Arf4	ADP-ribosylation factor 4	0.346	0.687	0.075	0.919	0.843	0.319	-0.583	-0.719	-1.13	-0.017	-0.509	-0.21	1.06	0.000913	0.000913	up-regulated
P61750	Cellular component	GO:0031984	3	organelle subcompartment	Arf4	ADP-ribosylation factor 4	0.346	0.687	0.075	0.919	0.843	0.319	-0.583	-0.719	-1.13	-0.017	-0.509	-0.21	1.06	0.000913	0.000913	up-regulated
P61750	Cellular component	GO:0031252	3	cell leading edge	Arf4	ADP-ribosylation factor 4	0.346	0.687	0.075	0.919	0.843	0.319	-0.583	-0.719	-1.13	-0.017	-0.509	-0.21	1.06	0.000913	0.000913	up-regulated
P61750	Cellular component	GO:0005886	4	plasma membrane	Arf4	ADP-ribosylation factor 4	0.346	0.687	0.075	0.919	0.843	0.319	-0.583	-0.719	-1.13	-0.017	-0.509	-0.21	1.06	0.000913	0.000913	up-regulated
P61750	Cellular component	GO:0005737	3	cytoplasm	Arf4	ADP-ribosylation factor 4	0.346	0.687	0.075	0.919	0.843	0.319	-0.583	-0.719	-1.13	-0.017	-0.509	-0.21	1.06	0.000913	0.000913	up-regulated
P61750	Cellular component	GO:0120025	4	plasma membrane bounded cell projection	Arf4	ADP-ribosylation factor 4	0.346	0.687	0.075	0.919	0.843	0.319	-0.583	-0.719	-1.13	-0.017	-0.509	-0.21	1.06	0.000913	0.000913	up-regulated
P61750	Cellular component	GO:0071944	3	cell periphery	Arf4	ADP-ribosylation factor 4	0.346	0.687	0.075	0.919	0.843	0.319	-0.583	-0.719	-1.13	-0.017	-0.509	-0.21	1.06	0.000913	0.000913	up-regulated
P61750	Cellular component	GO:0001726	4	ruffle	Arf4	ADP-ribosylation factor 4	0.346	0.687	0.075	0.919	0.843	0.319	-0.583	-0.719	-1.13	-0.017	-0.509	-0.21	1.06	0.000913	0.000913	up-regulated
P61750	Cellular component	GO:0097447	4	dendritic tree	Arf4	ADP-ribosylation factor 4	0.346	0.687	0.075	0.919	0.843	0.319	-0.583	-0.719	-1.13	-0.017	-0.509	-0.21	1.06	0.000913	0.000913	up-regulated
P61750	Cellular component	GO:0045202	4	synapse	Arf4	ADP-ribosylation factor 4	0.346	0.687	0.075	0.919	0.843	0.319	-0.583	-0.719	-1.13	-0.017	-0.509	-0.21	1.06	0.000913	0.000913	up-regulated
P61750	Cellular component	GO:0043229	4	intracellular organelle	Arf4	ADP-ribosylation factor 4	0.346	0.687	0.075	0.919	0.843	0.319	-0.583	-0.719	-1.13	-0.017	-0.509	-0.21	1.06	0.000913	0.000913	up-regulated
P61750	Cellular component	GO:0012505	3	endomembrane system	Arf4	ADP-ribosylation factor 4	0.346	0.687	0.075	0.919	0.843	0.319	-0.583	-0.719	-1.13	-0.017	-0.509	-0.21	1.06	0.000913	0.000913	up-regulated
P61750	Cellular component	GO:0098588	5	bounding membrane of organelle	Arf4	ADP-ribosylation factor 4	0.346	0.687	0.075	0.919	0.843	0.319	-0.583	-0.719	-1.13	-0.017	-0.509	-0.21	1.06	0.000913	0.000913	up-regulated
P61750	Cellular component	GO:0042995	3	cell projection	Arf4	ADP-ribosylation factor 4	0.346	0.687	0.075	0.919	0.843	0.319	-0.583	-0.719	-1.13	-0.017	-0.509	-0.21	1.06	0.000913	0.000913	up-regulated
P61750	Cellular component	GO:0044309	6	neuron spine	Arf4	ADP-ribosylation factor 4	0.346	0.687	0.075	0.919	0.843	0.319	-0.583	-0.719	-1.13	-0.017	-0.509	-0.21	1.06	0.000913	0.000913	up-regulated
P61750	Cellular component	GO:0098590	4	plasma membrane region	Arf4	ADP-ribosylation factor 4	0.346	0.687	0.075	0.919	0.843	0.319	-0.583	-0.719	-1.13	-0.017	-0.509	-0.21	1.06	0.000913	0.000913	up-regulated
P61750	Cellular component	GO:0043227	4	membrane-bounded organelle	Arf4	ADP-ribosylation factor 4	0.346	0.687	0.075	0.919	0.843	0.319	-0.583	-0.719	-1.13	-0.017	-0.509	-0.21	1.06	0.000913	0.000913	up-regulated
P61750	Cellular component	GO:0005622	3	intracellular anatomical structure	Arf4	ADP-ribosylation factor 4	0.346	0.687	0.075	0.919	0.843	0.319	-0.583	-0.719	-1.13	-0.017	-0.509	-0.21	1.06	0.000913	0.000913	up-regulated
P61750	Cellular component	GO:0030054	3	cell junction	Arf4	ADP-ribosylation factor 4	0.346	0.687	0.075	0.919	0.843	0.319	-0.583	-0.719	-1.13	-0.017	-0.509	-0.21	1.06	0.000913	0.000913	up-regulated
P62311	Cellular component	GO:0032991	2	protein-containing complex	Lsm3	U6 snRNA-associated Sm-like protein LSm3	0.417	1.191	1.114	0.195	0.88	-0.189	-0.152	-1.005	-1.216	0.3	-0.269	-1.666	1.269	0.0037	0.0037	up-regulated
P62311	Cellular component	GO:0097525	5	spliceosomal snRNP complex	Lsm3	U6 snRNA-associated Sm-like protein LSm3	0.417	1.191	1.114	0.195	0.88	-0.189	-0.152	-1.005	-1.216	0.3	-0.269	-1.666	1.269	0.0037	0.0037	up-regulated
P62311	Cellular component	GO:0120114	3	Sm-like protein family complex	Lsm3	U6 snRNA-associated Sm-like protein LSm3	0.417	1.191	1.114	0.195	0.88	-0.189	-0.152	-1.005	-1.216	0.3	-0.269	-1.666	1.269	0.0037	0.0037	up-regulated
P62311	Cellular component	GO:0005681	4	spliceosomal complex	Lsm3	U6 snRNA-associated Sm-like protein LSm3	0.417	1.191	1.114	0.195	0.88	-0.189	-0.152	-1.005	-1.216	0.3	-0.269	-1.666	1.269	0.0037	0.0037	up-regulated
P62311	Cellular component	GO:0005737	3	cytoplasm	Lsm3	U6 snRNA-associated Sm-like protein LSm3	0.417	1.191	1.114	0.195	0.88	-0.189	-0.152	-1.005	-1.216	0.3	-0.269	-1.666	1.269	0.0037	0.0037	up-regulated
P62311	Cellular component	GO:0005622	3	intracellular anatomical structure	Lsm3	U6 snRNA-associated Sm-like protein LSm3	0.417	1.191	1.114	0.195	0.88	-0.189	-0.152	-1.005	-1.216	0.3	-0.269	-1.666	1.269	0.0037	0.0037	up-regulated
P62311	Cellular component	GO:0043229	4	intracellular organelle	Lsm3	U6 snRNA-associated Sm-like protein LSm3	0.417	1.191	1.114	0.195	0.88	-0.189	-0.152	-1.005	-1.216	0.3	-0.269	-1.666	1.269	0.0037	0.0037	up-regulated
P62311	Cellular component	GO:0097526	6	spliceosomal tri-snRNP complex	Lsm3	U6 snRNA-associated Sm-like protein LSm3	0.417	1.191	1.114	0.195	0.88	-0.189	-0.152	-1.005	-1.216	0.3	-0.269	-1.666	1.269	0.0037	0.0037	up-regulated
P62311	Cellular component	GO:0140513	3	nuclear protein-containing complex	Lsm3	U6 snRNA-associated Sm-like protein LSm3	0.417	1.191	1.114	0.195	0.88	-0.189	-0.152	-1.005	-1.216	0.3	-0.269	-1.666	1.269	0.0037	0.0037	up-regulated
P62311	Cellular component	GO:0036464	4	cytoplasmic ribonucleoprotein granule	Lsm3	U6 snRNA-associated Sm-like protein LSm3	0.417	1.191	1.114	0.195	0.88	-0.189	-0.152	-1.005	-1.216	0.3	-0.269	-1.666	1.269	0.0037	0.0037	up-regulated
P62311	Cellular component	GO:0005575	1	cellular_component	Lsm3	U6 snRNA-associated Sm-like protein LSm3	0.417	1.191	1.114	0.195	0.88	-0.189	-0.152	-1.005	-1.216	0.3	-0.269	-1.666	1.269	0.0037	0.0037	up-regulated
P62311	Cellular component	GO:0035770	4	ribonucleoprotein granule	Lsm3	U6 snRNA-associated Sm-like protein LSm3	0.417	1.191	1.114	0.195	0.88	-0.189	-0.152	-1.005	-1.216	0.3	-0.269	-1.666	1.269	0.0037	0.0037	up-regulated
P62311	Cellular component	GO:0005684	5	U2-type spliceosomal complex	Lsm3	U6 snRNA-associated Sm-like protein LSm3	0.417	1.191	1.114	0.195	0.88	-0.189	-0.152	-1.005	-1.216	0.3	-0.269	-1.666	1.269	0.0037	0.0037	up-regulated
P62311	Cellular component	GO:0099080	3	supramolecular complex	Lsm3	U6 snRNA-associated Sm-like protein LSm3	0.417	1.191	1.114	0.195	0.88	-0.189	-0.152	-1.005	-1.216	0.3	-0.269	-1.666	1.269	0.0037	0.0037	up-regulated
P62311	Cellular component	GO:0043232	5	intracellular non-membrane-bounded organelle	Lsm3	U6 snRNA-associated Sm-like protein LSm3	0.417	1.191	1.114	0.195	0.88	-0.189	-0.152	-1.005	-1.216	0.3	-0.269	-1.666	1.269	0.0037	0.0037	up-regulated
P62311	Cellular component	GO:0043227	4	membrane-bounded organelle	Lsm3	U6 snRNA-associated Sm-like protein LSm3	0.417	1.191	1.114	0.195	0.88	-0.189	-0.152	-1.005	-1.216	0.3	-0.269	-1.666	1.269	0.0037	0.0037	up-regulated
P62311	Cellular component	GO:0030532	4	small nuclear ribonucleoprotein complex	Lsm3	U6 snRNA-associated Sm-like protein LSm3	0.417	1.191	1.114	0.195	0.88	-0.189	-0.152	-1.005	-1.216	0.3	-0.269	-1.666	1.269	0.0037	0.0037	up-regulated
P62311	Cellular component	GO:0110165	2	cellular anatomical entity	Lsm3	U6 snRNA-associated Sm-like protein LSm3	0.417	1.191	1.114	0.195	0.88	-0.189	-0.152	-1.005	-1.216	0.3	-0.269	-1.666	1.269	0.0037	0.0037	up-regulated
P62311	Cellular component	GO:1902494	3	catalytic complex	Lsm3	U6 snRNA-associated Sm-like protein LSm3	0.417	1.191	1.114	0.195	0.88	-0.189	-0.152	-1.005	-1.216	0.3	-0.269	-1.666	1.269	0.0037	0.0037	up-regulated
P62311	Cellular component	GO:0043231	5	intracellular membrane-bounded organelle	Lsm3	U6 snRNA-associated Sm-like protein LSm3	0.417	1.191	1.114	0.195	0.88	-0.189	-0.152	-1.005	-1.216	0.3	-0.269	-1.666	1.269	0.0037	0.0037	up-regulated
P62311	Cellular component	GO:0071011	5	precatalytic spliceosome	Lsm3	U6 snRNA-associated Sm-like protein LSm3	0.417	1.191	1.114	0.195	0.88	-0.189	-0.152	-1.005	-1.216	0.3	-0.269	-1.666	1.269	0.0037	0.0037	up-regulated
P62311	Cellular component	GO:1990904	3	ribonucleoprotein complex	Lsm3	U6 snRNA-associated Sm-like protein LSm3	0.417	1.191	1.114	0.195	0.88	-0.189	-0.152	-1.005	-1.216	0.3	-0.269	-1.666	1.269	0.0037	0.0037	up-regulated
P62311	Cellular component	GO:0005634	6	nucleus	Lsm3	U6 snRNA-associated Sm-like protein LSm3	0.417	1.191	1.114	0.195	0.88	-0.189	-0.152	-1.005	-1.216	0.3	-0.269	-1.666	1.269	0.0037	0.0037	up-regulated
P62311	Cellular component	GO:0043226	3	organelle	Lsm3	U6 snRNA-associated Sm-like protein LSm3	0.417	1.191	1.114	0.195	0.88	-0.189	-0.152	-1.005	-1.216	0.3	-0.269	-1.666	1.269	0.0037	0.0037	up-regulated
P62311	Cellular component	GO:0043228	4	non-membrane-bounded organelle	Lsm3	U6 snRNA-associated Sm-like protein LSm3	0.417	1.191	1.114	0.195	0.88	-0.189	-0.152	-1.005	-1.216	0.3	-0.269	-1.666	1.269	0.0037	0.0037	up-regulated
P62317	Cellular component	GO:1990904	3	ribonucleoprotein complex	Snrpd2	Small nuclear ribonucleoprotein Sm D2	0.588	1.315	0.121	0.299	0.69	-0.107	0.153	-0.359	-0.719	-0.146	-0.884	-0.412	0.879	0.00749	0.00749	up-regulated
P62317	Cellular component	GO:0005634	6	nucleus	Snrpd2	Small nuclear ribonucleoprotein Sm D2	0.588	1.315	0.121	0.299	0.69	-0.107	0.153	-0.359	-0.719	-0.146	-0.884	-0.412	0.879	0.00749	0.00749	up-regulated
P62317	Cellular component	GO:0030532	4	small nuclear ribonucleoprotein complex	Snrpd2	Small nuclear ribonucleoprotein Sm D2	0.588	1.315	0.121	0.299	0.69	-0.107	0.153	-0.359	-0.719	-0.146	-0.884	-0.412	0.879	0.00749	0.00749	up-regulated
P62317	Cellular component	GO:1990234	4	transferase complex	Snrpd2	Small nuclear ribonucleoprotein Sm D2	0.588	1.315	0.121	0.299	0.69	-0.107	0.153	-0.359	-0.719	-0.146	-0.884	-0.412	0.879	0.00749	0.00749	up-regulated
P62317	Cellular component	GO:0071011	5	precatalytic spliceosome	Snrpd2	Small nuclear ribonucleoprotein Sm D2	0.588	1.315	0.121	0.299	0.69	-0.107	0.153	-0.359	-0.719	-0.146	-0.884	-0.412	0.879	0.00749	0.00749	up-regulated
P62317	Cellular component	GO:0043231	5	intracellular membrane-bounded organelle	Snrpd2	Small nuclear ribonucleoprotein Sm D2	0.588	1.315	0.121	0.299	0.69	-0.107	0.153	-0.359	-0.719	-0.146	-0.884	-0.412	0.879	0.00749	0.00749	up-regulated
P62317	Cellular component	GO:0034708	4	methyltransferase complex	Snrpd2	Small nuclear ribonucleoprotein Sm D2	0.588	1.315	0.121	0.299	0.69	-0.107	0.153	-0.359	-0.719	-0.146	-0.884	-0.412	0.879	0.00749	0.00749	up-regulated
P62317	Cellular component	GO:0005684	5	U2-type spliceosomal complex	Snrpd2	Small nuclear ribonucleoprotein Sm D2	0.588	1.315	0.121	0.299	0.69	-0.107	0.153	-0.359	-0.719	-0.146	-0.884	-0.412	0.879	0.00749	0.00749	up-regulated
P62317	Cellular component	GO:0043227	4	membrane-bounded organelle	Snrpd2	Small nuclear ribonucleoprotein Sm D2	0.588	1.315	0.121	0.299	0.69	-0.107	0.153	-0.359	-0.719	-0.146	-0.884	-0.412	0.879	0.00749	0.00749	up-regulated
P62317	Cellular component	GO:0005737	3	cytoplasm	Snrpd2	Small nuclear ribonucleoprotein Sm D2	0.588	1.315	0.121	0.299	0.69	-0.107	0.153	-0.359	-0.719	-0.146	-0.884	-0.412	0.879	0.00749	0.00749	up-regulated
P62317	Cellular component	GO:0005681	4	spliceosomal complex	Snrpd2	Small nuclear ribonucleoprotein Sm D2	0.588	1.315	0.121	0.299	0.69	-0.107	0.153	-0.359	-0.719	-0.146	-0.884	-0.412	0.879	0.00749	0.00749	up-regulated
P62317	Cellular component	GO:0097525	5	spliceosomal snRNP complex	Snrpd2	Small nuclear ribonucleoprotein Sm D2	0.588	1.315	0.121	0.299	0.69	-0.107	0.153	-0.359	-0.719	-0.146	-0.884	-0.412	0.879	0.00749	0.00749	up-regulated
P62317	Cellular component	GO:0097526	6	spliceosomal tri-snRNP complex	Snrpd2	Small nuclear ribonucleoprotein Sm D2	0.588	1.315	0.121	0.299	0.69	-0.107	0.153	-0.359	-0.719	-0.146	-0.884	-0.412	0.879	0.00749	0.00749	up-regulated
P62317	Cellular component	GO:0005622	3	intracellular anatomical structure	Snrpd2	Small nuclear ribonucleoprotein Sm D2	0.588	1.315	0.121	0.299	0.69	-0.107	0.153	-0.359	-0.719	-0.146	-0.884	-0.412	0.879	0.00749	0.00749	up-regulated
P62317	Cellular component	GO:0071013	4	catalytic step 2 spliceosome	Snrpd2	Small nuclear ribonucleoprotein Sm D2	0.588	1.315	0.121	0.299	0.69	-0.107	0.153	-0.359	-0.719	-0.146	-0.884	-0.412	0.879	0.00749	0.00749	up-regulated
P62317	Cellular component	GO:0043226	3	organelle	Snrpd2	Small nuclear ribonucleoprotein Sm D2	0.588	1.315	0.121	0.299	0.69	-0.107	0.153	-0.359	-0.719	-0.146	-0.884	-0.412	0.879	0.00749	0.00749	up-regulated
P62317	Cellular component	GO:1902494	3	catalytic complex	Snrpd2	Small nuclear ribonucleoprotein Sm D2	0.588	1.315	0.121	0.299	0.69	-0.107	0.153	-0.359	-0.719	-0.146	-0.884	-0.412	0.879	0.00749	0.00749	up-regulated
P62317	Cellular component	GO:0110165	2	cellular anatomical entity	Snrpd2	Small nuclear ribonucleoprotein Sm D2	0.588	1.315	0.121	0.299	0.69	-0.107	0.153	-0.359	-0.719	-0.146	-0.884	-0.412	0.879	0.00749	0.00749	up-regulated
P62317	Cellular component	GO:0120114	3	Sm-like protein family complex	Snrpd2	Small nuclear ribonucleoprotein Sm D2	0.588	1.315	0.121	0.299	0.69	-0.107	0.153	-0.359	-0.719	-0.146	-0.884	-0.412	0.879	0.00749	0.00749	up-regulated
P62317	Cellular component	GO:0032991	2	protein-containing complex	Snrpd2	Small nuclear ribonucleoprotein Sm D2	0.588	1.315	0.121	0.299	0.69	-0.107	0.153	-0.359	-0.719	-0.146	-0.884	-0.412	0.879	0.00749	0.00749	up-regulated
P62317	Cellular component	GO:0005575	1	cellular_component	Snrpd2	Small nuclear ribonucleoprotein Sm D2	0.588	1.315	0.121	0.299	0.69	-0.107	0.153	-0.359	-0.719	-0.146	-0.884	-0.412	0.879	0.00749	0.00749	up-regulated
P62317	Cellular component	GO:0140513	3	nuclear protein-containing complex	Snrpd2	Small nuclear ribonucleoprotein Sm D2	0.588	1.315	0.121	0.299	0.69	-0.107	0.153	-0.359	-0.719	-0.146	-0.884	-0.412	0.879	0.00749	0.00749	up-regulated
P62317	Cellular component	GO:0043229	4	intracellular organelle	Snrpd2	Small nuclear ribonucleoprotein Sm D2	0.588	1.315	0.121	0.299	0.69	-0.107	0.153	-0.359	-0.719	-0.146	-0.884	-0.412	0.879	0.00749	0.00749	up-regulated
P62320	Cellular component	GO:0043229	4	intracellular organelle	Snrpd3	Small nuclear ribonucleoprotein Sm D3	0.931	1.436	-0.211	0.029	0.686	0.139	0.16	-0.612	-1.19	0.053	-0.535	0.15	0.831	0.0273	0.0273	up-regulated
P62320	Cellular component	GO:0140513	3	nuclear protein-containing complex	Snrpd3	Small nuclear ribonucleoprotein Sm D3	0.931	1.436	-0.211	0.029	0.686	0.139	0.16	-0.612	-1.19	0.053	-0.535	0.15	0.831	0.0273	0.0273	up-regulated
P62320	Cellular component	GO:0005575	1	cellular_component	Snrpd3	Small nuclear ribonucleoprotein Sm D3	0.931	1.436	-0.211	0.029	0.686	0.139	0.16	-0.612	-1.19	0.053	-0.535	0.15	0.831	0.0273	0.0273	up-regulated
P62320	Cellular component	GO:0032991	2	protein-containing complex	Snrpd3	Small nuclear ribonucleoprotein Sm D3	0.931	1.436	-0.211	0.029	0.686	0.139	0.16	-0.612	-1.19	0.053	-0.535	0.15	0.831	0.0273	0.0273	up-regulated
P62320	Cellular component	GO:0120114	3	Sm-like protein family complex	Snrpd3	Small nuclear ribonucleoprotein Sm D3	0.931	1.436	-0.211	0.029	0.686	0.139	0.16	-0.612	-1.19	0.053	-0.535	0.15	0.831	0.0273	0.0273	up-regulated
P62320	Cellular component	GO:0031974	3	membrane-enclosed lumen	Snrpd3	Small nuclear ribonucleoprotein Sm D3	0.931	1.436	-0.211	0.029	0.686	0.139	0.16	-0.612	-1.19	0.053	-0.535	0.15	0.831	0.0273	0.0273	up-regulated
P62320	Cellular component	GO:0110165	2	cellular anatomical entity	Snrpd3	Small nuclear ribonucleoprotein Sm D3	0.931	1.436	-0.211	0.029	0.686	0.139	0.16	-0.612	-1.19	0.053	-0.535	0.15	0.831	0.0273	0.0273	up-regulated
P62320	Cellular component	GO:1902494	3	catalytic complex	Snrpd3	Small nuclear ribonucleoprotein Sm D3	0.931	1.436	-0.211	0.029	0.686	0.139	0.16	-0.612	-1.19	0.053	-0.535	0.15	0.831	0.0273	0.0273	up-regulated
P62320	Cellular component	GO:0043226	3	organelle	Snrpd3	Small nuclear ribonucleoprotein Sm D3	0.931	1.436	-0.211	0.029	0.686	0.139	0.16	-0.612	-1.19	0.053	-0.535	0.15	0.831	0.0273	0.0273	up-regulated
P62320	Cellular component	GO:0071013	4	catalytic step 2 spliceosome	Snrpd3	Small nuclear ribonucleoprotein Sm D3	0.931	1.436	-0.211	0.029	0.686	0.139	0.16	-0.612	-1.19	0.053	-0.535	0.15	0.831	0.0273	0.0273	up-regulated
P62320	Cellular component	GO:0005622	3	intracellular anatomical structure	Snrpd3	Small nuclear ribonucleoprotein Sm D3	0.931	1.436	-0.211	0.029	0.686	0.139	0.16	-0.612	-1.19	0.053	-0.535	0.15	0.831	0.0273	0.0273	up-regulated
P62320	Cellular component	GO:0043233	4	organelle lumen	Snrpd3	Small nuclear ribonucleoprotein Sm D3	0.931	1.436	-0.211	0.029	0.686	0.139	0.16	-0.612	-1.19	0.053	-0.535	0.15	0.831	0.0273	0.0273	up-regulated
P62320	Cellular component	GO:0097526	6	spliceosomal tri-snRNP complex	Snrpd3	Small nuclear ribonucleoprotein Sm D3	0.931	1.436	-0.211	0.029	0.686	0.139	0.16	-0.612	-1.19	0.053	-0.535	0.15	0.831	0.0273	0.0273	up-regulated
P62320	Cellular component	GO:0097525	5	spliceosomal snRNP complex	Snrpd3	Small nuclear ribonucleoprotein Sm D3	0.931	1.436	-0.211	0.029	0.686	0.139	0.16	-0.612	-1.19	0.053	-0.535	0.15	0.831	0.0273	0.0273	up-regulated
P62320	Cellular component	GO:0005681	4	spliceosomal complex	Snrpd3	Small nuclear ribonucleoprotein Sm D3	0.931	1.436	-0.211	0.029	0.686	0.139	0.16	-0.612	-1.19	0.053	-0.535	0.15	0.831	0.0273	0.0273	up-regulated
P62320	Cellular component	GO:0005737	3	cytoplasm	Snrpd3	Small nuclear ribonucleoprotein Sm D3	0.931	1.436	-0.211	0.029	0.686	0.139	0.16	-0.612	-1.19	0.053	-0.535	0.15	0.831	0.0273	0.0273	up-regulated
P62320	Cellular component	GO:0043227	4	membrane-bounded organelle	Snrpd3	Small nuclear ribonucleoprotein Sm D3	0.931	1.436	-0.211	0.029	0.686	0.139	0.16	-0.612	-1.19	0.053	-0.535	0.15	0.831	0.0273	0.0273	up-regulated
P62320	Cellular component	GO:0070013	5	intracellular organelle lumen	Snrpd3	Small nuclear ribonucleoprotein Sm D3	0.931	1.436	-0.211	0.029	0.686	0.139	0.16	-0.612	-1.19	0.053	-0.535	0.15	0.831	0.0273	0.0273	up-regulated
P62320	Cellular component	GO:0005684	5	U2-type spliceosomal complex	Snrpd3	Small nuclear ribonucleoprotein Sm D3	0.931	1.436	-0.211	0.029	0.686	0.139	0.16	-0.612	-1.19	0.053	-0.535	0.15	0.831	0.0273	0.0273	up-regulated
P62320	Cellular component	GO:0034708	4	methyltransferase complex	Snrpd3	Small nuclear ribonucleoprotein Sm D3	0.931	1.436	-0.211	0.029	0.686	0.139	0.16	-0.612	-1.19	0.053	-0.535	0.15	0.831	0.0273	0.0273	up-regulated
P62320	Cellular component	GO:0043231	5	intracellular membrane-bounded organelle	Snrpd3	Small nuclear ribonucleoprotein Sm D3	0.931	1.436	-0.211	0.029	0.686	0.139	0.16	-0.612	-1.19	0.053	-0.535	0.15	0.831	0.0273	0.0273	up-regulated
P62320	Cellular component	GO:0071011	5	precatalytic spliceosome	Snrpd3	Small nuclear ribonucleoprotein Sm D3	0.931	1.436	-0.211	0.029	0.686	0.139	0.16	-0.612	-1.19	0.053	-0.535	0.15	0.831	0.0273	0.0273	up-regulated
P62320	Cellular component	GO:1990234	4	transferase complex	Snrpd3	Small nuclear ribonucleoprotein Sm D3	0.931	1.436	-0.211	0.029	0.686	0.139	0.16	-0.612	-1.19	0.053	-0.535	0.15	0.831	0.0273	0.0273	up-regulated
P62320	Cellular component	GO:0030532	4	small nuclear ribonucleoprotein complex	Snrpd3	Small nuclear ribonucleoprotein Sm D3	0.931	1.436	-0.211	0.029	0.686	0.139	0.16	-0.612	-1.19	0.053	-0.535	0.15	0.831	0.0273	0.0273	up-regulated
P62320	Cellular component	GO:0005654	3	nucleoplasm	Snrpd3	Small nuclear ribonucleoprotein Sm D3	0.931	1.436	-0.211	0.029	0.686	0.139	0.16	-0.612	-1.19	0.053	-0.535	0.15	0.831	0.0273	0.0273	up-regulated
P62320	Cellular component	GO:0031981	6	nuclear lumen	Snrpd3	Small nuclear ribonucleoprotein Sm D3	0.931	1.436	-0.211	0.029	0.686	0.139	0.16	-0.612	-1.19	0.053	-0.535	0.15	0.831	0.0273	0.0273	up-regulated
P62320	Cellular component	GO:0005634	6	nucleus	Snrpd3	Small nuclear ribonucleoprotein Sm D3	0.931	1.436	-0.211	0.029	0.686	0.139	0.16	-0.612	-1.19	0.053	-0.535	0.15	0.831	0.0273	0.0273	up-regulated
P62320	Cellular component	GO:1990904	3	ribonucleoprotein complex	Snrpd3	Small nuclear ribonucleoprotein Sm D3	0.931	1.436	-0.211	0.029	0.686	0.139	0.16	-0.612	-1.19	0.053	-0.535	0.15	0.831	0.0273	0.0273	up-regulated
P62331	Cellular component	GO:0016020	3	membrane	Arf6	ADP-ribosylation factor 6	0.592	-0.314	1.413	1.313	0.283	0.769	0.096	-0.993	-0.639	0.462	-0.187	-0.643	0.993	0.0114	0.0114	up-regulated
P62331	Cellular component	GO:0070161	4	anchoring junction	Arf6	ADP-ribosylation factor 6	0.592	-0.314	1.413	1.313	0.283	0.769	0.096	-0.993	-0.639	0.462	-0.187	-0.643	0.993	0.0114	0.0114	up-regulated
P62331	Cellular component	GO:0005575	1	cellular_component	Arf6	ADP-ribosylation factor 6	0.592	-0.314	1.413	1.313	0.283	0.769	0.096	-0.993	-0.639	0.462	-0.187	-0.643	0.993	0.0114	0.0114	up-regulated
P62331	Cellular component	GO:0097708	6	intracellular vesicle	Arf6	ADP-ribosylation factor 6	0.592	-0.314	1.413	1.313	0.283	0.769	0.096	-0.993	-0.639	0.462	-0.187	-0.643	0.993	0.0114	0.0114	up-regulated
P62331	Cellular component	GO:0055037	5	recycling endosome	Arf6	ADP-ribosylation factor 6	0.592	-0.314	1.413	1.313	0.283	0.769	0.096	-0.993	-0.639	0.462	-0.187	-0.643	0.993	0.0114	0.0114	up-regulated
P62331	Cellular component	GO:0031253	5	cell projection membrane	Arf6	ADP-ribosylation factor 6	0.592	-0.314	1.413	1.313	0.283	0.769	0.096	-0.993	-0.639	0.462	-0.187	-0.643	0.993	0.0114	0.0114	up-regulated
P62331	Cellular component	GO:0110165	2	cellular anatomical entity	Arf6	ADP-ribosylation factor 6	0.592	-0.314	1.413	1.313	0.283	0.769	0.096	-0.993	-0.639	0.462	-0.187	-0.643	0.993	0.0114	0.0114	up-regulated
P62331	Cellular component	GO:0043226	3	organelle	Arf6	ADP-ribosylation factor 6	0.592	-0.314	1.413	1.313	0.283	0.769	0.096	-0.993	-0.639	0.462	-0.187	-0.643	0.993	0.0114	0.0114	up-regulated
P62331	Cellular component	GO:0031410	4	cytoplasmic vesicle	Arf6	ADP-ribosylation factor 6	0.592	-0.314	1.413	1.313	0.283	0.769	0.096	-0.993	-0.639	0.462	-0.187	-0.643	0.993	0.0114	0.0114	up-regulated
P62331	Cellular component	GO:0032153	3	cell division site	Arf6	ADP-ribosylation factor 6	0.592	-0.314	1.413	1.313	0.283	0.769	0.096	-0.993	-0.639	0.462	-0.187	-0.643	0.993	0.0114	0.0114	up-regulated
P62331	Cellular component	GO:0030055	5	cell-substrate junction	Arf6	ADP-ribosylation factor 6	0.592	-0.314	1.413	1.313	0.283	0.769	0.096	-0.993	-0.639	0.462	-0.187	-0.643	0.993	0.0114	0.0114	up-regulated
P62331	Cellular component	GO:0012506	5	vesicle membrane	Arf6	ADP-ribosylation factor 6	0.592	-0.314	1.413	1.313	0.283	0.769	0.096	-0.993	-0.639	0.462	-0.187	-0.643	0.993	0.0114	0.0114	up-regulated
P62331	Cellular component	GO:0005737	3	cytoplasm	Arf6	ADP-ribosylation factor 6	0.592	-0.314	1.413	1.313	0.283	0.769	0.096	-0.993	-0.639	0.462	-0.187	-0.643	0.993	0.0114	0.0114	up-regulated
P62331	Cellular component	GO:0005768	4	endosome	Arf6	ADP-ribosylation factor 6	0.592	-0.314	1.413	1.313	0.283	0.769	0.096	-0.993	-0.639	0.462	-0.187	-0.643	0.993	0.0114	0.0114	up-regulated
P62331	Cellular component	GO:0031252	3	cell leading edge	Arf6	ADP-ribosylation factor 6	0.592	-0.314	1.413	1.313	0.283	0.769	0.096	-0.993	-0.639	0.462	-0.187	-0.643	0.993	0.0114	0.0114	up-regulated
P62331	Cellular component	GO:0005886	4	plasma membrane	Arf6	ADP-ribosylation factor 6	0.592	-0.314	1.413	1.313	0.283	0.769	0.096	-0.993	-0.639	0.462	-0.187	-0.643	0.993	0.0114	0.0114	up-regulated
P62331	Cellular component	GO:0031090	4	organelle membrane	Arf6	ADP-ribosylation factor 6	0.592	-0.314	1.413	1.313	0.283	0.769	0.096	-0.993	-0.639	0.462	-0.187	-0.643	0.993	0.0114	0.0114	up-regulated
P62331	Cellular component	GO:0043231	5	intracellular membrane-bounded organelle	Arf6	ADP-ribosylation factor 6	0.592	-0.314	1.413	1.313	0.283	0.769	0.096	-0.993	-0.639	0.462	-0.187	-0.643	0.993	0.0114	0.0114	up-regulated
P62331	Cellular component	GO:0030496	3	midbody	Arf6	ADP-ribosylation factor 6	0.592	-0.314	1.413	1.313	0.283	0.769	0.096	-0.993	-0.639	0.462	-0.187	-0.643	0.993	0.0114	0.0114	up-regulated
P62331	Cellular component	GO:0005769	5	early endosome	Arf6	ADP-ribosylation factor 6	0.592	-0.314	1.413	1.313	0.283	0.769	0.096	-0.993	-0.639	0.462	-0.187	-0.643	0.993	0.0114	0.0114	up-regulated
P62331	Cellular component	GO:0043229	4	intracellular organelle	Arf6	ADP-ribosylation factor 6	0.592	-0.314	1.413	1.313	0.283	0.769	0.096	-0.993	-0.639	0.462	-0.187	-0.643	0.993	0.0114	0.0114	up-regulated
P62331	Cellular component	GO:0012505	3	endomembrane system	Arf6	ADP-ribosylation factor 6	0.592	-0.314	1.413	1.313	0.283	0.769	0.096	-0.993	-0.639	0.462	-0.187	-0.643	0.993	0.0114	0.0114	up-regulated
P62331	Cellular component	GO:0045202	4	synapse	Arf6	ADP-ribosylation factor 6	0.592	-0.314	1.413	1.313	0.283	0.769	0.096	-0.993	-0.639	0.462	-0.187	-0.643	0.993	0.0114	0.0114	up-regulated
P62331	Cellular component	GO:0071944	3	cell periphery	Arf6	ADP-ribosylation factor 6	0.592	-0.314	1.413	1.313	0.283	0.769	0.096	-0.993	-0.639	0.462	-0.187	-0.643	0.993	0.0114	0.0114	up-regulated
P62331	Cellular component	GO:0031982	5	vesicle	Arf6	ADP-ribosylation factor 6	0.592	-0.314	1.413	1.313	0.283	0.769	0.096	-0.993	-0.639	0.462	-0.187	-0.643	0.993	0.0114	0.0114	up-regulated
P62331	Cellular component	GO:0120025	4	plasma membrane bounded cell projection	Arf6	ADP-ribosylation factor 6	0.592	-0.314	1.413	1.313	0.283	0.769	0.096	-0.993	-0.639	0.462	-0.187	-0.643	0.993	0.0114	0.0114	up-regulated
P62331	Cellular component	GO:0005622	3	intracellular anatomical structure	Arf6	ADP-ribosylation factor 6	0.592	-0.314	1.413	1.313	0.283	0.769	0.096	-0.993	-0.639	0.462	-0.187	-0.643	0.993	0.0114	0.0114	up-regulated
P62331	Cellular component	GO:0010008	5	endosome membrane	Arf6	ADP-ribosylation factor 6	0.592	-0.314	1.413	1.313	0.283	0.769	0.096	-0.993	-0.639	0.462	-0.187	-0.643	0.993	0.0114	0.0114	up-regulated
P62331	Cellular component	GO:0030054	3	cell junction	Arf6	ADP-ribosylation factor 6	0.592	-0.314	1.413	1.313	0.283	0.769	0.096	-0.993	-0.639	0.462	-0.187	-0.643	0.993	0.0114	0.0114	up-regulated
P62331	Cellular component	GO:0098858	5	actin-based cell projection	Arf6	ADP-ribosylation factor 6	0.592	-0.314	1.413	1.313	0.283	0.769	0.096	-0.993	-0.639	0.462	-0.187	-0.643	0.993	0.0114	0.0114	up-regulated
P62331	Cellular component	GO:0043227	4	membrane-bounded organelle	Arf6	ADP-ribosylation factor 6	0.592	-0.314	1.413	1.313	0.283	0.769	0.096	-0.993	-0.639	0.462	-0.187	-0.643	0.993	0.0114	0.0114	up-regulated
P62331	Cellular component	GO:0030175	6	filopodium	Arf6	ADP-ribosylation factor 6	0.592	-0.314	1.413	1.313	0.283	0.769	0.096	-0.993	-0.639	0.462	-0.187	-0.643	0.993	0.0114	0.0114	up-regulated
P62331	Cellular component	GO:0098590	4	plasma membrane region	Arf6	ADP-ribosylation factor 6	0.592	-0.314	1.413	1.313	0.283	0.769	0.096	-0.993	-0.639	0.462	-0.187	-0.643	0.993	0.0114	0.0114	up-regulated
P62331	Cellular component	GO:0098588	5	bounding membrane of organelle	Arf6	ADP-ribosylation factor 6	0.592	-0.314	1.413	1.313	0.283	0.769	0.096	-0.993	-0.639	0.462	-0.187	-0.643	0.993	0.0114	0.0114	up-regulated
P62331	Cellular component	GO:0042995	3	cell projection	Arf6	ADP-ribosylation factor 6	0.592	-0.314	1.413	1.313	0.283	0.769	0.096	-0.993	-0.639	0.462	-0.187	-0.643	0.993	0.0114	0.0114	up-regulated
P62748	Cellular component	GO:0005575	1	cellular_component	Hpcal1	Hippocalcin-like protein 1	0.604	0.55	0.086	0.679	1.159	0.556		0.35	-0.603		-0.727	-1.153	1.139	0.00482	0.00482	up-regulated
P62748	Cellular component	GO:0110165	2	cellular anatomical entity	Hpcal1	Hippocalcin-like protein 1	0.604	0.55	0.086	0.679	1.159	0.556		0.35	-0.603		-0.727	-1.153	1.139	0.00482	0.00482	up-regulated
P62827	Cellular component	GO:0005622	3	intracellular anatomical structure	Ran	GTP-binding nuclear protein Ran	0.506	0.136	0.804	0.649	1.791	0.808	-0.348	-0.615	-0.103	-0.051	-0.681	-0.591	1.181	0.000826	0.000826	up-regulated
P62827	Cellular component	GO:0043227	4	membrane-bounded organelle	Ran	GTP-binding nuclear protein Ran	0.506	0.136	0.804	0.649	1.791	0.808	-0.348	-0.615	-0.103	-0.051	-0.681	-0.591	1.181	0.000826	0.000826	up-regulated
P62827	Cellular component	GO:0031514	6	motile cilium	Ran	GTP-binding nuclear protein Ran	0.506	0.136	0.804	0.649	1.791	0.808	-0.348	-0.615	-0.103	-0.051	-0.681	-0.591	1.181	0.000826	0.000826	up-regulated
P62827	Cellular component	GO:0043232	5	intracellular non-membrane-bounded organelle	Ran	GTP-binding nuclear protein Ran	0.506	0.136	0.804	0.649	1.791	0.808	-0.348	-0.615	-0.103	-0.051	-0.681	-0.591	1.181	0.000826	0.000826	up-regulated
P62827	Cellular component	GO:0031975	3	envelope	Ran	GTP-binding nuclear protein Ran	0.506	0.136	0.804	0.649	1.791	0.808	-0.348	-0.615	-0.103	-0.051	-0.681	-0.591	1.181	0.000826	0.000826	up-regulated
P62827	Cellular component	GO:0005694	6	chromosome	Ran	GTP-binding nuclear protein Ran	0.506	0.136	0.804	0.649	1.791	0.808	-0.348	-0.615	-0.103	-0.051	-0.681	-0.591	1.181	0.000826	0.000826	up-regulated
P62827	Cellular component	GO:0015630	7	microtubule cytoskeleton	Ran	GTP-binding nuclear protein Ran	0.506	0.136	0.804	0.649	1.791	0.808	-0.348	-0.615	-0.103	-0.051	-0.681	-0.591	1.181	0.000826	0.000826	up-regulated
P62827	Cellular component	GO:0005815	3	microtubule organizing center	Ran	GTP-binding nuclear protein Ran	0.506	0.136	0.804	0.649	1.791	0.808	-0.348	-0.615	-0.103	-0.051	-0.681	-0.591	1.181	0.000826	0.000826	up-regulated
P62827	Cellular component	GO:0005634	6	nucleus	Ran	GTP-binding nuclear protein Ran	0.506	0.136	0.804	0.649	1.791	0.808	-0.348	-0.615	-0.103	-0.051	-0.681	-0.591	1.181	0.000826	0.000826	up-regulated
P62827	Cellular component	GO:0042995	3	cell projection	Ran	GTP-binding nuclear protein Ran	0.506	0.136	0.804	0.649	1.791	0.808	-0.348	-0.615	-0.103	-0.051	-0.681	-0.591	1.181	0.000826	0.000826	up-regulated
P62827	Cellular component	GO:0031981	6	nuclear lumen	Ran	GTP-binding nuclear protein Ran	0.506	0.136	0.804	0.649	1.791	0.808	-0.348	-0.615	-0.103	-0.051	-0.681	-0.591	1.181	0.000826	0.000826	up-regulated
P62827	Cellular component	GO:0140513	3	nuclear protein-containing complex	Ran	GTP-binding nuclear protein Ran	0.506	0.136	0.804	0.649	1.791	0.808	-0.348	-0.615	-0.103	-0.051	-0.681	-0.591	1.181	0.000826	0.000826	up-regulated
P62827	Cellular component	GO:0012505	3	endomembrane system	Ran	GTP-binding nuclear protein Ran	0.506	0.136	0.804	0.649	1.791	0.808	-0.348	-0.615	-0.103	-0.051	-0.681	-0.591	1.181	0.000826	0.000826	up-regulated
P62827	Cellular component	GO:0097729	7	9+2 motile cilium	Ran	GTP-binding nuclear protein Ran	0.506	0.136	0.804	0.649	1.791	0.808	-0.348	-0.615	-0.103	-0.051	-0.681	-0.591	1.181	0.000826	0.000826	up-regulated
P62827	Cellular component	GO:0043229	4	intracellular organelle	Ran	GTP-binding nuclear protein Ran	0.506	0.136	0.804	0.649	1.791	0.808	-0.348	-0.615	-0.103	-0.051	-0.681	-0.591	1.181	0.000826	0.000826	up-regulated
P62827	Cellular component	GO:0005929	5	cilium	Ran	GTP-binding nuclear protein Ran	0.506	0.136	0.804	0.649	1.791	0.808	-0.348	-0.615	-0.103	-0.051	-0.681	-0.591	1.181	0.000826	0.000826	up-regulated
P62827	Cellular component	GO:0031967	4	organelle envelope	Ran	GTP-binding nuclear protein Ran	0.506	0.136	0.804	0.649	1.791	0.808	-0.348	-0.615	-0.103	-0.051	-0.681	-0.591	1.181	0.000826	0.000826	up-regulated
P62827	Cellular component	GO:0005635	4	nuclear envelope	Ran	GTP-binding nuclear protein Ran	0.506	0.136	0.804	0.649	1.791	0.808	-0.348	-0.615	-0.103	-0.051	-0.681	-0.591	1.181	0.000826	0.000826	up-regulated
P62827	Cellular component	GO:0120025	4	plasma membrane bounded cell projection	Ran	GTP-binding nuclear protein Ran	0.506	0.136	0.804	0.649	1.791	0.808	-0.348	-0.615	-0.103	-0.051	-0.681	-0.591	1.181	0.000826	0.000826	up-regulated
P62827	Cellular component	GO:0031074	3	nucleocytoplasmic transport complex	Ran	GTP-binding nuclear protein Ran	0.506	0.136	0.804	0.649	1.791	0.808	-0.348	-0.615	-0.103	-0.051	-0.681	-0.591	1.181	0.000826	0.000826	up-regulated
P62827	Cellular component	GO:0031982	5	vesicle	Ran	GTP-binding nuclear protein Ran	0.506	0.136	0.804	0.649	1.791	0.808	-0.348	-0.615	-0.103	-0.051	-0.681	-0.591	1.181	0.000826	0.000826	up-regulated
P62827	Cellular component	GO:0005768	4	endosome	Ran	GTP-binding nuclear protein Ran	0.506	0.136	0.804	0.649	1.791	0.808	-0.348	-0.615	-0.103	-0.051	-0.681	-0.591	1.181	0.000826	0.000826	up-regulated
P62827	Cellular component	GO:0043233	4	organelle lumen	Ran	GTP-binding nuclear protein Ran	0.506	0.136	0.804	0.649	1.791	0.808	-0.348	-0.615	-0.103	-0.051	-0.681	-0.591	1.181	0.000826	0.000826	up-regulated
P62827	Cellular component	GO:0005737	3	cytoplasm	Ran	GTP-binding nuclear protein Ran	0.506	0.136	0.804	0.649	1.791	0.808	-0.348	-0.615	-0.103	-0.051	-0.681	-0.591	1.181	0.000826	0.000826	up-regulated
P62827	Cellular component	GO:0043073	7	germ cell nucleus	Ran	GTP-binding nuclear protein Ran	0.506	0.136	0.804	0.649	1.791	0.808	-0.348	-0.615	-0.103	-0.051	-0.681	-0.591	1.181	0.000826	0.000826	up-regulated
P62827	Cellular component	GO:0070013	5	intracellular organelle lumen	Ran	GTP-binding nuclear protein Ran	0.506	0.136	0.804	0.649	1.791	0.808	-0.348	-0.615	-0.103	-0.051	-0.681	-0.591	1.181	0.000826	0.000826	up-regulated
P62827	Cellular component	GO:0043231	5	intracellular membrane-bounded organelle	Ran	GTP-binding nuclear protein Ran	0.506	0.136	0.804	0.649	1.791	0.808	-0.348	-0.615	-0.103	-0.051	-0.681	-0.591	1.181	0.000826	0.000826	up-regulated
P62827	Cellular component	GO:0043228	4	non-membrane-bounded organelle	Ran	GTP-binding nuclear protein Ran	0.506	0.136	0.804	0.649	1.791	0.808	-0.348	-0.615	-0.103	-0.051	-0.681	-0.591	1.181	0.000826	0.000826	up-regulated
P62827	Cellular component	GO:0005575	1	cellular_component	Ran	GTP-binding nuclear protein Ran	0.506	0.136	0.804	0.649	1.791	0.808	-0.348	-0.615	-0.103	-0.051	-0.681	-0.591	1.181	0.000826	0.000826	up-regulated
P62827	Cellular component	GO:0032991	2	protein-containing complex	Ran	GTP-binding nuclear protein Ran	0.506	0.136	0.804	0.649	1.791	0.808	-0.348	-0.615	-0.103	-0.051	-0.681	-0.591	1.181	0.000826	0.000826	up-regulated
P62827	Cellular component	GO:0097708	6	intracellular vesicle	Ran	GTP-binding nuclear protein Ran	0.506	0.136	0.804	0.649	1.791	0.808	-0.348	-0.615	-0.103	-0.051	-0.681	-0.591	1.181	0.000826	0.000826	up-regulated
P62827	Cellular component	GO:0031974	3	membrane-enclosed lumen	Ran	GTP-binding nuclear protein Ran	0.506	0.136	0.804	0.649	1.791	0.808	-0.348	-0.615	-0.103	-0.051	-0.681	-0.591	1.181	0.000826	0.000826	up-regulated
P62827	Cellular component	GO:0110165	2	cellular anatomical entity	Ran	GTP-binding nuclear protein Ran	0.506	0.136	0.804	0.649	1.791	0.808	-0.348	-0.615	-0.103	-0.051	-0.681	-0.591	1.181	0.000826	0.000826	up-regulated
P62827	Cellular component	GO:0005856	6	cytoskeleton	Ran	GTP-binding nuclear protein Ran	0.506	0.136	0.804	0.649	1.791	0.808	-0.348	-0.615	-0.103	-0.051	-0.681	-0.591	1.181	0.000826	0.000826	up-regulated
P62827	Cellular component	GO:0031410	4	cytoplasmic vesicle	Ran	GTP-binding nuclear protein Ran	0.506	0.136	0.804	0.649	1.791	0.808	-0.348	-0.615	-0.103	-0.051	-0.681	-0.591	1.181	0.000826	0.000826	up-regulated
P62827	Cellular component	GO:0048770	5	pigment granule	Ran	GTP-binding nuclear protein Ran	0.506	0.136	0.804	0.649	1.791	0.808	-0.348	-0.615	-0.103	-0.051	-0.681	-0.591	1.181	0.000826	0.000826	up-regulated
P62827	Cellular component	GO:0043226	3	organelle	Ran	GTP-binding nuclear protein Ran	0.506	0.136	0.804	0.649	1.791	0.808	-0.348	-0.615	-0.103	-0.051	-0.681	-0.591	1.181	0.000826	0.000826	up-regulated
P62835	Cellular component	GO:0036126	8	sperm flagellum	Rap1a	Ras-related protein Rap-1A	0.535	-0.34	1.569	1.091	0.726	0.667	-0.141	-0.008	-0.008	-0.098	-0.675	-1.272	1.075	0.00603	0.00603	up-regulated
P62835	Cellular component	GO:0042995	3	cell projection	Rap1a	Ras-related protein Rap-1A	0.535	-0.34	1.569	1.091	0.726	0.667	-0.141	-0.008	-0.008	-0.098	-0.675	-1.272	1.075	0.00603	0.00603	up-regulated
P62835	Cellular component	GO:0097729	7	9+2 motile cilium	Rap1a	Ras-related protein Rap-1A	0.535	-0.34	1.569	1.091	0.726	0.667	-0.141	-0.008	-0.008	-0.098	-0.675	-1.272	1.075	0.00603	0.00603	up-regulated
P62835	Cellular component	GO:0012505	3	endomembrane system	Rap1a	Ras-related protein Rap-1A	0.535	-0.34	1.569	1.091	0.726	0.667	-0.141	-0.008	-0.008	-0.098	-0.675	-1.272	1.075	0.00603	0.00603	up-regulated
P62835	Cellular component	GO:0043229	4	intracellular organelle	Rap1a	Ras-related protein Rap-1A	0.535	-0.34	1.569	1.091	0.726	0.667	-0.141	-0.008	-0.008	-0.098	-0.675	-1.272	1.075	0.00603	0.00603	up-regulated
P62835	Cellular component	GO:1902773	4	GTPase activator complex	Rap1a	Ras-related protein Rap-1A	0.535	-0.34	1.569	1.091	0.726	0.667	-0.141	-0.008	-0.008	-0.098	-0.675	-1.272	1.075	0.00603	0.00603	up-regulated
P62835	Cellular component	GO:0005929	5	cilium	Rap1a	Ras-related protein Rap-1A	0.535	-0.34	1.569	1.091	0.726	0.667	-0.141	-0.008	-0.008	-0.098	-0.675	-1.272	1.075	0.00603	0.00603	up-regulated
P62835	Cellular component	GO:0071944	3	cell periphery	Rap1a	Ras-related protein Rap-1A	0.535	-0.34	1.569	1.091	0.726	0.667	-0.141	-0.008	-0.008	-0.098	-0.675	-1.272	1.075	0.00603	0.00603	up-regulated
P62835	Cellular component	GO:0005575	1	cellular_component	Rap1a	Ras-related protein Rap-1A	0.535	-0.34	1.569	1.091	0.726	0.667	-0.141	-0.008	-0.008	-0.098	-0.675	-1.272	1.075	0.00603	0.00603	up-regulated
P62835	Cellular component	GO:0097708	6	intracellular vesicle	Rap1a	Ras-related protein Rap-1A	0.535	-0.34	1.569	1.091	0.726	0.667	-0.141	-0.008	-0.008	-0.098	-0.675	-1.272	1.075	0.00603	0.00603	up-regulated
P62835	Cellular component	GO:0005622	3	intracellular anatomical structure	Rap1a	Ras-related protein Rap-1A	0.535	-0.34	1.569	1.091	0.726	0.667	-0.141	-0.008	-0.008	-0.098	-0.675	-1.272	1.075	0.00603	0.00603	up-regulated
P62835	Cellular component	GO:0030054	3	cell junction	Rap1a	Ras-related protein Rap-1A	0.535	-0.34	1.569	1.091	0.726	0.667	-0.141	-0.008	-0.008	-0.098	-0.675	-1.272	1.075	0.00603	0.00603	up-regulated
P62835	Cellular component	GO:0043227	4	membrane-bounded organelle	Rap1a	Ras-related protein Rap-1A	0.535	-0.34	1.569	1.091	0.726	0.667	-0.141	-0.008	-0.008	-0.098	-0.675	-1.272	1.075	0.00603	0.00603	up-regulated
P62835	Cellular component	GO:0031514	6	motile cilium	Rap1a	Ras-related protein Rap-1A	0.535	-0.34	1.569	1.091	0.726	0.667	-0.141	-0.008	-0.008	-0.098	-0.675	-1.272	1.075	0.00603	0.00603	up-regulated
P62835	Cellular component	GO:0045202	4	synapse	Rap1a	Ras-related protein Rap-1A	0.535	-0.34	1.569	1.091	0.726	0.667	-0.141	-0.008	-0.008	-0.098	-0.675	-1.272	1.075	0.00603	0.00603	up-regulated
P62835	Cellular component	GO:0150005	3	enzyme activator complex	Rap1a	Ras-related protein Rap-1A	0.535	-0.34	1.569	1.091	0.726	0.667	-0.141	-0.008	-0.008	-0.098	-0.675	-1.272	1.075	0.00603	0.00603	up-regulated
P62835	Cellular component	GO:0031982	5	vesicle	Rap1a	Ras-related protein Rap-1A	0.535	-0.34	1.569	1.091	0.726	0.667	-0.141	-0.008	-0.008	-0.098	-0.675	-1.272	1.075	0.00603	0.00603	up-regulated
P62835	Cellular component	GO:0120025	4	plasma membrane bounded cell projection	Rap1a	Ras-related protein Rap-1A	0.535	-0.34	1.569	1.091	0.726	0.667	-0.141	-0.008	-0.008	-0.098	-0.675	-1.272	1.075	0.00603	0.00603	up-regulated
P62835	Cellular component	GO:0005737	3	cytoplasm	Rap1a	Ras-related protein Rap-1A	0.535	-0.34	1.569	1.091	0.726	0.667	-0.141	-0.008	-0.008	-0.098	-0.675	-1.272	1.075	0.00603	0.00603	up-regulated
P62835	Cellular component	GO:0005768	4	endosome	Rap1a	Ras-related protein Rap-1A	0.535	-0.34	1.569	1.091	0.726	0.667	-0.141	-0.008	-0.008	-0.098	-0.675	-1.272	1.075	0.00603	0.00603	up-regulated
P62835	Cellular component	GO:0030139	5	endocytic vesicle	Rap1a	Ras-related protein Rap-1A	0.535	-0.34	1.569	1.091	0.726	0.667	-0.141	-0.008	-0.008	-0.098	-0.675	-1.272	1.075	0.00603	0.00603	up-regulated
P62835	Cellular component	GO:0043231	5	intracellular membrane-bounded organelle	Rap1a	Ras-related protein Rap-1A	0.535	-0.34	1.569	1.091	0.726	0.667	-0.141	-0.008	-0.008	-0.098	-0.675	-1.272	1.075	0.00603	0.00603	up-regulated
P62835	Cellular component	GO:0016020	3	membrane	Rap1a	Ras-related protein Rap-1A	0.535	-0.34	1.569	1.091	0.726	0.667	-0.141	-0.008	-0.008	-0.098	-0.675	-1.272	1.075	0.00603	0.00603	up-regulated
P62835	Cellular component	GO:0032991	2	protein-containing complex	Rap1a	Ras-related protein Rap-1A	0.535	-0.34	1.569	1.091	0.726	0.667	-0.141	-0.008	-0.008	-0.098	-0.675	-1.272	1.075	0.00603	0.00603	up-regulated
P62835	Cellular component	GO:0140535	3	intracellular protein-containing complex	Rap1a	Ras-related protein Rap-1A	0.535	-0.34	1.569	1.091	0.726	0.667	-0.141	-0.008	-0.008	-0.098	-0.675	-1.272	1.075	0.00603	0.00603	up-regulated
P62835	Cellular component	GO:0110165	2	cellular anatomical entity	Rap1a	Ras-related protein Rap-1A	0.535	-0.34	1.569	1.091	0.726	0.667	-0.141	-0.008	-0.008	-0.098	-0.675	-1.272	1.075	0.00603	0.00603	up-regulated
P62835	Cellular component	GO:0043226	3	organelle	Rap1a	Ras-related protein Rap-1A	0.535	-0.34	1.569	1.091	0.726	0.667	-0.141	-0.008	-0.008	-0.098	-0.675	-1.272	1.075	0.00603	0.00603	up-regulated
P62835	Cellular component	GO:0031410	4	cytoplasmic vesicle	Rap1a	Ras-related protein Rap-1A	0.535	-0.34	1.569	1.091	0.726	0.667	-0.141	-0.008	-0.008	-0.098	-0.675	-1.272	1.075	0.00603	0.00603	up-regulated
P62908	Cellular component	GO:0031974	3	membrane-enclosed lumen	Rps3	Small ribosomal subunit protein uS3	0.694	1.191	0.738	-0.787	1.27	0.169	-0.248	-1.331	-0.141	1.076	-0.667	-1.503	1.015	0.0415	0.0415	up-regulated
P62908	Cellular component	GO:0005856	6	cytoskeleton	Rps3	Small ribosomal subunit protein uS3	0.694	1.191	0.738	-0.787	1.27	0.169	-0.248	-1.331	-0.141	1.076	-0.667	-1.503	1.015	0.0415	0.0415	up-regulated
P62908	Cellular component	GO:0043005	5	neuron projection	Rps3	Small ribosomal subunit protein uS3	0.694	1.191	0.738	-0.787	1.27	0.169	-0.248	-1.331	-0.141	1.076	-0.667	-1.503	1.015	0.0415	0.0415	up-regulated
P62908	Cellular component	GO:0022626	4	cytosolic ribosome	Rps3	Small ribosomal subunit protein uS3	0.694	1.191	0.738	-0.787	1.27	0.169	-0.248	-1.331	-0.141	1.076	-0.667	-1.503	1.015	0.0415	0.0415	up-regulated
P62908	Cellular component	GO:0031256	3	leading edge membrane	Rps3	Small ribosomal subunit protein uS3	0.694	1.191	0.738	-0.787	1.27	0.169	-0.248	-1.331	-0.141	1.076	-0.667	-1.503	1.015	0.0415	0.0415	up-regulated
P62908	Cellular component	GO:0005575	1	cellular_component	Rps3	Small ribosomal subunit protein uS3	0.694	1.191	0.738	-0.787	1.27	0.169	-0.248	-1.331	-0.141	1.076	-0.667	-1.503	1.015	0.0415	0.0415	up-regulated
P62908	Cellular component	GO:0005829	3	cytosol	Rps3	Small ribosomal subunit protein uS3	0.694	1.191	0.738	-0.787	1.27	0.169	-0.248	-1.331	-0.141	1.076	-0.667	-1.503	1.015	0.0415	0.0415	up-regulated
P62908	Cellular component	GO:0043228	4	non-membrane-bounded organelle	Rps3	Small ribosomal subunit protein uS3	0.694	1.191	0.738	-0.787	1.27	0.169	-0.248	-1.331	-0.141	1.076	-0.667	-1.503	1.015	0.0415	0.0415	up-regulated
P62908	Cellular component	GO:0032279	6	asymmetric synapse	Rps3	Small ribosomal subunit protein uS3	0.694	1.191	0.738	-0.787	1.27	0.169	-0.248	-1.331	-0.141	1.076	-0.667	-1.503	1.015	0.0415	0.0415	up-regulated
P62908	Cellular component	GO:0031090	4	organelle membrane	Rps3	Small ribosomal subunit protein uS3	0.694	1.191	0.738	-0.787	1.27	0.169	-0.248	-1.331	-0.141	1.076	-0.667	-1.503	1.015	0.0415	0.0415	up-regulated
P62908	Cellular component	GO:0031966	5	mitochondrial membrane	Rps3	Small ribosomal subunit protein uS3	0.694	1.191	0.738	-0.787	1.27	0.169	-0.248	-1.331	-0.141	1.076	-0.667	-1.503	1.015	0.0415	0.0415	up-regulated
P62908	Cellular component	GO:0044391	4	ribosomal subunit	Rps3	Small ribosomal subunit protein uS3	0.694	1.191	0.738	-0.787	1.27	0.169	-0.248	-1.331	-0.141	1.076	-0.667	-1.503	1.015	0.0415	0.0415	up-regulated
P62908	Cellular component	GO:0071944	3	cell periphery	Rps3	Small ribosomal subunit protein uS3	0.694	1.191	0.738	-0.787	1.27	0.169	-0.248	-1.331	-0.141	1.076	-0.667	-1.503	1.015	0.0415	0.0415	up-regulated
P62908	Cellular component	GO:0043229	4	intracellular organelle	Rps3	Small ribosomal subunit protein uS3	0.694	1.191	0.738	-0.787	1.27	0.169	-0.248	-1.331	-0.141	1.076	-0.667	-1.503	1.015	0.0415	0.0415	up-regulated
P62908	Cellular component	GO:0012505	3	endomembrane system	Rps3	Small ribosomal subunit protein uS3	0.694	1.191	0.738	-0.787	1.27	0.169	-0.248	-1.331	-0.141	1.076	-0.667	-1.503	1.015	0.0415	0.0415	up-regulated
P62908	Cellular component	GO:0005819	6	spindle	Rps3	Small ribosomal subunit protein uS3	0.694	1.191	0.738	-0.787	1.27	0.169	-0.248	-1.331	-0.141	1.076	-0.667	-1.503	1.015	0.0415	0.0415	up-regulated
P62908	Cellular component	GO:0031967	4	organelle envelope	Rps3	Small ribosomal subunit protein uS3	0.694	1.191	0.738	-0.787	1.27	0.169	-0.248	-1.331	-0.141	1.076	-0.667	-1.503	1.015	0.0415	0.0415	up-regulated
P62908	Cellular component	GO:0099572	4	postsynaptic specialization	Rps3	Small ribosomal subunit protein uS3	0.694	1.191	0.738	-0.787	1.27	0.169	-0.248	-1.331	-0.141	1.076	-0.667	-1.503	1.015	0.0415	0.0415	up-regulated
P62908	Cellular component	GO:0098590	4	plasma membrane region	Rps3	Small ribosomal subunit protein uS3	0.694	1.191	0.738	-0.787	1.27	0.169	-0.248	-1.331	-0.141	1.076	-0.667	-1.503	1.015	0.0415	0.0415	up-regulated
P62908	Cellular component	GO:0031981	6	nuclear lumen	Rps3	Small ribosomal subunit protein uS3	0.694	1.191	0.738	-0.787	1.27	0.169	-0.248	-1.331	-0.141	1.076	-0.667	-1.503	1.015	0.0415	0.0415	up-regulated
P62908	Cellular component	GO:0005634	6	nucleus	Rps3	Small ribosomal subunit protein uS3	0.694	1.191	0.738	-0.787	1.27	0.169	-0.248	-1.331	-0.141	1.076	-0.667	-1.503	1.015	0.0415	0.0415	up-regulated
P62908	Cellular component	GO:0042995	3	cell projection	Rps3	Small ribosomal subunit protein uS3	0.694	1.191	0.738	-0.787	1.27	0.169	-0.248	-1.331	-0.141	1.076	-0.667	-1.503	1.015	0.0415	0.0415	up-regulated
P62908	Cellular component	GO:0098984	5	neuron to neuron synapse	Rps3	Small ribosomal subunit protein uS3	0.694	1.191	0.738	-0.787	1.27	0.169	-0.248	-1.331	-0.141	1.076	-0.667	-1.503	1.015	0.0415	0.0415	up-regulated
P62908	Cellular component	GO:0005739	4	mitochondrion	Rps3	Small ribosomal subunit protein uS3	0.694	1.191	0.738	-0.787	1.27	0.169	-0.248	-1.331	-0.141	1.076	-0.667	-1.503	1.015	0.0415	0.0415	up-regulated
P62908	Cellular component	GO:0043232	5	intracellular non-membrane-bounded organelle	Rps3	Small ribosomal subunit protein uS3	0.694	1.191	0.738	-0.787	1.27	0.169	-0.248	-1.331	-0.141	1.076	-0.667	-1.503	1.015	0.0415	0.0415	up-regulated
P62908	Cellular component	GO:0005740	5	mitochondrial envelope	Rps3	Small ribosomal subunit protein uS3	0.694	1.191	0.738	-0.787	1.27	0.169	-0.248	-1.331	-0.141	1.076	-0.667	-1.503	1.015	0.0415	0.0415	up-regulated
P62908	Cellular component	GO:0110165	2	cellular anatomical entity	Rps3	Small ribosomal subunit protein uS3	0.694	1.191	0.738	-0.787	1.27	0.169	-0.248	-1.331	-0.141	1.076	-0.667	-1.503	1.015	0.0415	0.0415	up-regulated
P62908	Cellular component	GO:0036477	3	somatodendritic compartment	Rps3	Small ribosomal subunit protein uS3	0.694	1.191	0.738	-0.787	1.27	0.169	-0.248	-1.331	-0.141	1.076	-0.667	-1.503	1.015	0.0415	0.0415	up-regulated
P62908	Cellular component	GO:0043226	3	organelle	Rps3	Small ribosomal subunit protein uS3	0.694	1.191	0.738	-0.787	1.27	0.169	-0.248	-1.331	-0.141	1.076	-0.667	-1.503	1.015	0.0415	0.0415	up-regulated
P62908	Cellular component	GO:0032991	2	protein-containing complex	Rps3	Small ribosomal subunit protein uS3	0.694	1.191	0.738	-0.787	1.27	0.169	-0.248	-1.331	-0.141	1.076	-0.667	-1.503	1.015	0.0415	0.0415	up-regulated
P62908	Cellular component	GO:0016020	3	membrane	Rps3	Small ribosomal subunit protein uS3	0.694	1.191	0.738	-0.787	1.27	0.169	-0.248	-1.331	-0.141	1.076	-0.667	-1.503	1.015	0.0415	0.0415	up-regulated
P62908	Cellular component	GO:0031253	5	cell projection membrane	Rps3	Small ribosomal subunit protein uS3	0.694	1.191	0.738	-0.787	1.27	0.169	-0.248	-1.331	-0.141	1.076	-0.667	-1.503	1.015	0.0415	0.0415	up-regulated
P62908	Cellular component	GO:0043231	5	intracellular membrane-bounded organelle	Rps3	Small ribosomal subunit protein uS3	0.694	1.191	0.738	-0.787	1.27	0.169	-0.248	-1.331	-0.141	1.076	-0.667	-1.503	1.015	0.0415	0.0415	up-regulated
P62908	Cellular component	GO:0098794	3	postsynapse	Rps3	Small ribosomal subunit protein uS3	0.694	1.191	0.738	-0.787	1.27	0.169	-0.248	-1.331	-0.141	1.076	-0.667	-1.503	1.015	0.0415	0.0415	up-regulated
P62908	Cellular component	GO:0015935	5	small ribosomal subunit	Rps3	Small ribosomal subunit protein uS3	0.694	1.191	0.738	-0.787	1.27	0.169	-0.248	-1.331	-0.141	1.076	-0.667	-1.503	1.015	0.0415	0.0415	up-regulated
P62908	Cellular component	GO:0043233	4	organelle lumen	Rps3	Small ribosomal subunit protein uS3	0.694	1.191	0.738	-0.787	1.27	0.169	-0.248	-1.331	-0.141	1.076	-0.667	-1.503	1.015	0.0415	0.0415	up-regulated
P62908	Cellular component	GO:0005737	3	cytoplasm	Rps3	Small ribosomal subunit protein uS3	0.694	1.191	0.738	-0.787	1.27	0.169	-0.248	-1.331	-0.141	1.076	-0.667	-1.503	1.015	0.0415	0.0415	up-regulated
P62908	Cellular component	GO:0070013	5	intracellular organelle lumen	Rps3	Small ribosomal subunit protein uS3	0.694	1.191	0.738	-0.787	1.27	0.169	-0.248	-1.331	-0.141	1.076	-0.667	-1.503	1.015	0.0415	0.0415	up-regulated
P62908	Cellular component	GO:0005840	6	ribosome	Rps3	Small ribosomal subunit protein uS3	0.694	1.191	0.738	-0.787	1.27	0.169	-0.248	-1.331	-0.141	1.076	-0.667	-1.503	1.015	0.0415	0.0415	up-regulated
P62908	Cellular component	GO:0019866	5	organelle inner membrane	Rps3	Small ribosomal subunit protein uS3	0.694	1.191	0.738	-0.787	1.27	0.169	-0.248	-1.331	-0.141	1.076	-0.667	-1.503	1.015	0.0415	0.0415	up-regulated
P62908	Cellular component	GO:0031252	3	cell leading edge	Rps3	Small ribosomal subunit protein uS3	0.694	1.191	0.738	-0.787	1.27	0.169	-0.248	-1.331	-0.141	1.076	-0.667	-1.503	1.015	0.0415	0.0415	up-regulated
P62908	Cellular component	GO:0005886	4	plasma membrane	Rps3	Small ribosomal subunit protein uS3	0.694	1.191	0.738	-0.787	1.27	0.169	-0.248	-1.331	-0.141	1.076	-0.667	-1.503	1.015	0.0415	0.0415	up-regulated
P62908	Cellular component	GO:0120025	4	plasma membrane bounded cell projection	Rps3	Small ribosomal subunit protein uS3	0.694	1.191	0.738	-0.787	1.27	0.169	-0.248	-1.331	-0.141	1.076	-0.667	-1.503	1.015	0.0415	0.0415	up-regulated
P62908	Cellular component	GO:0140513	3	nuclear protein-containing complex	Rps3	Small ribosomal subunit protein uS3	0.694	1.191	0.738	-0.787	1.27	0.169	-0.248	-1.331	-0.141	1.076	-0.667	-1.503	1.015	0.0415	0.0415	up-regulated
P62908	Cellular component	GO:0001726	4	ruffle	Rps3	Small ribosomal subunit protein uS3	0.694	1.191	0.738	-0.787	1.27	0.169	-0.248	-1.331	-0.141	1.076	-0.667	-1.503	1.015	0.0415	0.0415	up-regulated
P62908	Cellular component	GO:0097447	4	dendritic tree	Rps3	Small ribosomal subunit protein uS3	0.694	1.191	0.738	-0.787	1.27	0.169	-0.248	-1.331	-0.141	1.076	-0.667	-1.503	1.015	0.0415	0.0415	up-regulated
P62908	Cellular component	GO:0045202	4	synapse	Rps3	Small ribosomal subunit protein uS3	0.694	1.191	0.738	-0.787	1.27	0.169	-0.248	-1.331	-0.141	1.076	-0.667	-1.503	1.015	0.0415	0.0415	up-regulated
P62908	Cellular component	GO:0015630	7	microtubule cytoskeleton	Rps3	Small ribosomal subunit protein uS3	0.694	1.191	0.738	-0.787	1.27	0.169	-0.248	-1.331	-0.141	1.076	-0.667	-1.503	1.015	0.0415	0.0415	up-regulated
P62908	Cellular component	GO:1990904	3	ribonucleoprotein complex	Rps3	Small ribosomal subunit protein uS3	0.694	1.191	0.738	-0.787	1.27	0.169	-0.248	-1.331	-0.141	1.076	-0.667	-1.503	1.015	0.0415	0.0415	up-regulated
P62908	Cellular component	GO:0005622	3	intracellular anatomical structure	Rps3	Small ribosomal subunit protein uS3	0.694	1.191	0.738	-0.787	1.27	0.169	-0.248	-1.331	-0.141	1.076	-0.667	-1.503	1.015	0.0415	0.0415	up-regulated
P62908	Cellular component	GO:0030054	3	cell junction	Rps3	Small ribosomal subunit protein uS3	0.694	1.191	0.738	-0.787	1.27	0.169	-0.248	-1.331	-0.141	1.076	-0.667	-1.503	1.015	0.0415	0.0415	up-regulated
P62908	Cellular component	GO:0043227	4	membrane-bounded organelle	Rps3	Small ribosomal subunit protein uS3	0.694	1.191	0.738	-0.787	1.27	0.169	-0.248	-1.331	-0.141	1.076	-0.667	-1.503	1.015	0.0415	0.0415	up-regulated
P62908	Cellular component	GO:0031975	3	envelope	Rps3	Small ribosomal subunit protein uS3	0.694	1.191	0.738	-0.787	1.27	0.169	-0.248	-1.331	-0.141	1.076	-0.667	-1.503	1.015	0.0415	0.0415	up-regulated
P63001	Cellular component	GO:0005929	5	cilium	Rac1	Ras-related C3 botulinum toxin substrate 1	0.848	0.333	0.873	0.735	0.33	0.692	-0.044	-0.65	-0.527	-0.236	-0.573	-0.831	1.112	0.000198	0.000198	up-regulated
P63001	Cellular component	GO:0005769	5	early endosome	Rac1	Ras-related C3 botulinum toxin substrate 1	0.848	0.333	0.873	0.735	0.33	0.692	-0.044	-0.65	-0.527	-0.236	-0.573	-0.831	1.112	0.000198	0.000198	up-regulated
P63001	Cellular component	GO:0043229	4	intracellular organelle	Rac1	Ras-related C3 botulinum toxin substrate 1	0.848	0.333	0.873	0.735	0.33	0.692	-0.044	-0.65	-0.527	-0.236	-0.573	-0.831	1.112	0.000198	0.000198	up-regulated
P63001	Cellular component	GO:0012505	3	endomembrane system	Rac1	Ras-related C3 botulinum toxin substrate 1	0.848	0.333	0.873	0.735	0.33	0.692	-0.044	-0.65	-0.527	-0.236	-0.573	-0.831	1.112	0.000198	0.000198	up-regulated
P63001	Cellular component	GO:0005813	4	centrosome	Rac1	Ras-related C3 botulinum toxin substrate 1	0.848	0.333	0.873	0.735	0.33	0.692	-0.044	-0.65	-0.527	-0.236	-0.573	-0.831	1.112	0.000198	0.000198	up-regulated
P63001	Cellular component	GO:0071944	3	cell periphery	Rac1	Ras-related C3 botulinum toxin substrate 1	0.848	0.333	0.873	0.735	0.33	0.692	-0.044	-0.65	-0.527	-0.236	-0.573	-0.831	1.112	0.000198	0.000198	up-regulated
P63001	Cellular component	GO:0043232	5	intracellular non-membrane-bounded organelle	Rac1	Ras-related C3 botulinum toxin substrate 1	0.848	0.333	0.873	0.735	0.33	0.692	-0.044	-0.65	-0.527	-0.236	-0.573	-0.831	1.112	0.000198	0.000198	up-regulated
P63001	Cellular component	GO:0010008	5	endosome membrane	Rac1	Ras-related C3 botulinum toxin substrate 1	0.848	0.333	0.873	0.735	0.33	0.692	-0.044	-0.65	-0.527	-0.236	-0.573	-0.831	1.112	0.000198	0.000198	up-regulated
P63001	Cellular component	GO:0042995	3	cell projection	Rac1	Ras-related C3 botulinum toxin substrate 1	0.848	0.333	0.873	0.735	0.33	0.692	-0.044	-0.65	-0.527	-0.236	-0.573	-0.831	1.112	0.000198	0.000198	up-regulated
P63001	Cellular component	GO:0098862	3	cluster of actin-based cell projections	Rac1	Ras-related C3 botulinum toxin substrate 1	0.848	0.333	0.873	0.735	0.33	0.692	-0.044	-0.65	-0.527	-0.236	-0.573	-0.831	1.112	0.000198	0.000198	up-regulated
P63001	Cellular component	GO:0098590	4	plasma membrane region	Rac1	Ras-related C3 botulinum toxin substrate 1	0.848	0.333	0.873	0.735	0.33	0.692	-0.044	-0.65	-0.527	-0.236	-0.573	-0.831	1.112	0.000198	0.000198	up-regulated
P63001	Cellular component	GO:0097732	7	9+2 non-motile cilium	Rac1	Ras-related C3 botulinum toxin substrate 1	0.848	0.333	0.873	0.735	0.33	0.692	-0.044	-0.65	-0.527	-0.236	-0.573	-0.831	1.112	0.000198	0.000198	up-regulated
P63001	Cellular component	GO:0097708	6	intracellular vesicle	Rac1	Ras-related C3 botulinum toxin substrate 1	0.848	0.333	0.873	0.735	0.33	0.692	-0.044	-0.65	-0.527	-0.236	-0.573	-0.831	1.112	0.000198	0.000198	up-regulated
P63001	Cellular component	GO:0098791	4	Golgi apparatus subcompartment	Rac1	Ras-related C3 botulinum toxin substrate 1	0.848	0.333	0.873	0.735	0.33	0.692	-0.044	-0.65	-0.527	-0.236	-0.573	-0.831	1.112	0.000198	0.000198	up-regulated
P63001	Cellular component	GO:0032421	4	stereocilium bundle	Rac1	Ras-related C3 botulinum toxin substrate 1	0.848	0.333	0.873	0.735	0.33	0.692	-0.044	-0.65	-0.527	-0.236	-0.573	-0.831	1.112	0.000198	0.000198	up-regulated
P63001	Cellular component	GO:0005575	1	cellular_component	Rac1	Ras-related C3 botulinum toxin substrate 1	0.848	0.333	0.873	0.735	0.33	0.692	-0.044	-0.65	-0.527	-0.236	-0.573	-0.831	1.112	0.000198	0.000198	up-regulated
P63001	Cellular component	GO:0031256	3	leading edge membrane	Rac1	Ras-related C3 botulinum toxin substrate 1	0.848	0.333	0.873	0.735	0.33	0.692	-0.044	-0.65	-0.527	-0.236	-0.573	-0.831	1.112	0.000198	0.000198	up-regulated
P63001	Cellular component	GO:0005856	6	cytoskeleton	Rac1	Ras-related C3 botulinum toxin substrate 1	0.848	0.333	0.873	0.735	0.33	0.692	-0.044	-0.65	-0.527	-0.236	-0.573	-0.831	1.112	0.000198	0.000198	up-regulated
P63001	Cellular component	GO:0043005	5	neuron projection	Rac1	Ras-related C3 botulinum toxin substrate 1	0.848	0.333	0.873	0.735	0.33	0.692	-0.044	-0.65	-0.527	-0.236	-0.573	-0.831	1.112	0.000198	0.000198	up-regulated
P63001	Cellular component	GO:0031090	4	organelle membrane	Rac1	Ras-related C3 botulinum toxin substrate 1	0.848	0.333	0.873	0.735	0.33	0.692	-0.044	-0.65	-0.527	-0.236	-0.573	-0.831	1.112	0.000198	0.000198	up-regulated
P63001	Cellular component	GO:0012506	5	vesicle membrane	Rac1	Ras-related C3 botulinum toxin substrate 1	0.848	0.333	0.873	0.735	0.33	0.692	-0.044	-0.65	-0.527	-0.236	-0.573	-0.831	1.112	0.000198	0.000198	up-regulated
P63001	Cellular component	GO:0043228	4	non-membrane-bounded organelle	Rac1	Ras-related C3 botulinum toxin substrate 1	0.848	0.333	0.873	0.735	0.33	0.692	-0.044	-0.65	-0.527	-0.236	-0.573	-0.831	1.112	0.000198	0.000198	up-regulated
P63001	Cellular component	GO:0030425	5	dendrite	Rac1	Ras-related C3 botulinum toxin substrate 1	0.848	0.333	0.873	0.735	0.33	0.692	-0.044	-0.65	-0.527	-0.236	-0.573	-0.831	1.112	0.000198	0.000198	up-regulated
P63001	Cellular component	GO:0097447	4	dendritic tree	Rac1	Ras-related C3 botulinum toxin substrate 1	0.848	0.333	0.873	0.735	0.33	0.692	-0.044	-0.65	-0.527	-0.236	-0.573	-0.831	1.112	0.000198	0.000198	up-regulated
P63001	Cellular component	GO:0001726	4	ruffle	Rac1	Ras-related C3 botulinum toxin substrate 1	0.848	0.333	0.873	0.735	0.33	0.692	-0.044	-0.65	-0.527	-0.236	-0.573	-0.831	1.112	0.000198	0.000198	up-regulated
P63001	Cellular component	GO:0097730	6	non-motile cilium	Rac1	Ras-related C3 botulinum toxin substrate 1	0.848	0.333	0.873	0.735	0.33	0.692	-0.044	-0.65	-0.527	-0.236	-0.573	-0.831	1.112	0.000198	0.000198	up-regulated
P63001	Cellular component	GO:0045202	4	synapse	Rac1	Ras-related C3 botulinum toxin substrate 1	0.848	0.333	0.873	0.735	0.33	0.692	-0.044	-0.65	-0.527	-0.236	-0.573	-0.831	1.112	0.000198	0.000198	up-regulated
P63001	Cellular component	GO:0120025	4	plasma membrane bounded cell projection	Rac1	Ras-related C3 botulinum toxin substrate 1	0.848	0.333	0.873	0.735	0.33	0.692	-0.044	-0.65	-0.527	-0.236	-0.573	-0.831	1.112	0.000198	0.000198	up-regulated
P63001	Cellular component	GO:0031982	5	vesicle	Rac1	Ras-related C3 botulinum toxin substrate 1	0.848	0.333	0.873	0.735	0.33	0.692	-0.044	-0.65	-0.527	-0.236	-0.573	-0.831	1.112	0.000198	0.000198	up-regulated
P63001	Cellular component	GO:0043227	4	membrane-bounded organelle	Rac1	Ras-related C3 botulinum toxin substrate 1	0.848	0.333	0.873	0.735	0.33	0.692	-0.044	-0.65	-0.527	-0.236	-0.573	-0.831	1.112	0.000198	0.000198	up-regulated
P63001	Cellular component	GO:0030054	3	cell junction	Rac1	Ras-related C3 botulinum toxin substrate 1	0.848	0.333	0.873	0.735	0.33	0.692	-0.044	-0.65	-0.527	-0.236	-0.573	-0.831	1.112	0.000198	0.000198	up-regulated
P63001	Cellular component	GO:0005622	3	intracellular anatomical structure	Rac1	Ras-related C3 botulinum toxin substrate 1	0.848	0.333	0.873	0.735	0.33	0.692	-0.044	-0.65	-0.527	-0.236	-0.573	-0.831	1.112	0.000198	0.000198	up-regulated
P63001	Cellular component	GO:0005815	3	microtubule organizing center	Rac1	Ras-related C3 botulinum toxin substrate 1	0.848	0.333	0.873	0.735	0.33	0.692	-0.044	-0.65	-0.527	-0.236	-0.573	-0.831	1.112	0.000198	0.000198	up-regulated
P63001	Cellular component	GO:0044309	6	neuron spine	Rac1	Ras-related C3 botulinum toxin substrate 1	0.848	0.333	0.873	0.735	0.33	0.692	-0.044	-0.65	-0.527	-0.236	-0.573	-0.831	1.112	0.000198	0.000198	up-regulated
P63001	Cellular component	GO:0098588	5	bounding membrane of organelle	Rac1	Ras-related C3 botulinum toxin substrate 1	0.848	0.333	0.873	0.735	0.33	0.692	-0.044	-0.65	-0.527	-0.236	-0.573	-0.831	1.112	0.000198	0.000198	up-regulated
P63001	Cellular component	GO:0015630	7	microtubule cytoskeleton	Rac1	Ras-related C3 botulinum toxin substrate 1	0.848	0.333	0.873	0.735	0.33	0.692	-0.044	-0.65	-0.527	-0.236	-0.573	-0.831	1.112	0.000198	0.000198	up-regulated
P63001	Cellular component	GO:0031253	5	cell projection membrane	Rac1	Ras-related C3 botulinum toxin substrate 1	0.848	0.333	0.873	0.735	0.33	0.692	-0.044	-0.65	-0.527	-0.236	-0.573	-0.831	1.112	0.000198	0.000198	up-regulated
P63001	Cellular component	GO:0016020	3	membrane	Rac1	Ras-related C3 botulinum toxin substrate 1	0.848	0.333	0.873	0.735	0.33	0.692	-0.044	-0.65	-0.527	-0.236	-0.573	-0.831	1.112	0.000198	0.000198	up-regulated
P63001	Cellular component	GO:0031410	4	cytoplasmic vesicle	Rac1	Ras-related C3 botulinum toxin substrate 1	0.848	0.333	0.873	0.735	0.33	0.692	-0.044	-0.65	-0.527	-0.236	-0.573	-0.831	1.112	0.000198	0.000198	up-regulated
P63001	Cellular component	GO:0048770	5	pigment granule	Rac1	Ras-related C3 botulinum toxin substrate 1	0.848	0.333	0.873	0.735	0.33	0.692	-0.044	-0.65	-0.527	-0.236	-0.573	-0.831	1.112	0.000198	0.000198	up-regulated
P63001	Cellular component	GO:0043226	3	organelle	Rac1	Ras-related C3 botulinum toxin substrate 1	0.848	0.333	0.873	0.735	0.33	0.692	-0.044	-0.65	-0.527	-0.236	-0.573	-0.831	1.112	0.000198	0.000198	up-regulated
P63001	Cellular component	GO:0036477	3	somatodendritic compartment	Rac1	Ras-related C3 botulinum toxin substrate 1	0.848	0.333	0.873	0.735	0.33	0.692	-0.044	-0.65	-0.527	-0.236	-0.573	-0.831	1.112	0.000198	0.000198	up-regulated
P63001	Cellular component	GO:0110165	2	cellular anatomical entity	Rac1	Ras-related C3 botulinum toxin substrate 1	0.848	0.333	0.873	0.735	0.33	0.692	-0.044	-0.65	-0.527	-0.236	-0.573	-0.831	1.112	0.000198	0.000198	up-regulated
P63001	Cellular component	GO:0031984	3	organelle subcompartment	Rac1	Ras-related C3 botulinum toxin substrate 1	0.848	0.333	0.873	0.735	0.33	0.692	-0.044	-0.65	-0.527	-0.236	-0.573	-0.831	1.112	0.000198	0.000198	up-regulated
P63001	Cellular component	GO:0031252	3	cell leading edge	Rac1	Ras-related C3 botulinum toxin substrate 1	0.848	0.333	0.873	0.735	0.33	0.692	-0.044	-0.65	-0.527	-0.236	-0.573	-0.831	1.112	0.000198	0.000198	up-regulated
P63001	Cellular component	GO:0005886	4	plasma membrane	Rac1	Ras-related C3 botulinum toxin substrate 1	0.848	0.333	0.873	0.735	0.33	0.692	-0.044	-0.65	-0.527	-0.236	-0.573	-0.831	1.112	0.000198	0.000198	up-regulated
P63001	Cellular component	GO:0005768	4	endosome	Rac1	Ras-related C3 botulinum toxin substrate 1	0.848	0.333	0.873	0.735	0.33	0.692	-0.044	-0.65	-0.527	-0.236	-0.573	-0.831	1.112	0.000198	0.000198	up-regulated
P63001	Cellular component	GO:0005737	3	cytoplasm	Rac1	Ras-related C3 botulinum toxin substrate 1	0.848	0.333	0.873	0.735	0.33	0.692	-0.044	-0.65	-0.527	-0.236	-0.573	-0.831	1.112	0.000198	0.000198	up-regulated
P63001	Cellular component	GO:0005794	4	Golgi apparatus	Rac1	Ras-related C3 botulinum toxin substrate 1	0.848	0.333	0.873	0.735	0.33	0.692	-0.044	-0.65	-0.527	-0.236	-0.573	-0.831	1.112	0.000198	0.000198	up-regulated
P63001	Cellular component	GO:0043231	5	intracellular membrane-bounded organelle	Rac1	Ras-related C3 botulinum toxin substrate 1	0.848	0.333	0.873	0.735	0.33	0.692	-0.044	-0.65	-0.527	-0.236	-0.573	-0.831	1.112	0.000198	0.000198	up-regulated
P63001	Cellular component	GO:0098794	3	postsynapse	Rac1	Ras-related C3 botulinum toxin substrate 1	0.848	0.333	0.873	0.735	0.33	0.692	-0.044	-0.65	-0.527	-0.236	-0.573	-0.831	1.112	0.000198	0.000198	up-regulated
P63038	Cellular component	GO:0031224	3	intrinsic component of membrane	Hspd1	60 kDa heat shock protein, mitochondrial	0.61	2.763	0.526	2.369	-0.5		0.613	-0.222	-1.067	-0.301	-1.019	-0.437	1.559	0.0136	0.0136	up-regulated
P63038	Cellular component	GO:0005777	5	peroxisome	Hspd1	60 kDa heat shock protein, mitochondrial	0.61	2.763	0.526	2.369	-0.5		0.613	-0.222	-1.067	-0.301	-1.019	-0.437	1.559	0.0136	0.0136	up-regulated
P63038	Cellular component	GO:0043231	5	intracellular membrane-bounded organelle	Hspd1	60 kDa heat shock protein, mitochondrial	0.61	2.763	0.526	2.369	-0.5		0.613	-0.222	-1.067	-0.301	-1.019	-0.437	1.559	0.0136	0.0136	up-regulated
P63038	Cellular component	GO:0005794	4	Golgi apparatus	Hspd1	60 kDa heat shock protein, mitochondrial	0.61	2.763	0.526	2.369	-0.5		0.613	-0.222	-1.067	-0.301	-1.019	-0.437	1.559	0.0136	0.0136	up-regulated
P63038	Cellular component	GO:0005615	3	extracellular space	Hspd1	60 kDa heat shock protein, mitochondrial	0.61	2.763	0.526	2.369	-0.5		0.613	-0.222	-1.067	-0.301	-1.019	-0.437	1.559	0.0136	0.0136	up-regulated
P63038	Cellular component	GO:0005737	3	cytoplasm	Hspd1	60 kDa heat shock protein, mitochondrial	0.61	2.763	0.526	2.369	-0.5		0.613	-0.222	-1.067	-0.301	-1.019	-0.437	1.559	0.0136	0.0136	up-regulated
P63038	Cellular component	GO:0005768	4	endosome	Hspd1	60 kDa heat shock protein, mitochondrial	0.61	2.763	0.526	2.369	-0.5		0.613	-0.222	-1.067	-0.301	-1.019	-0.437	1.559	0.0136	0.0136	up-regulated
P63038	Cellular component	GO:0099503	5	secretory vesicle	Hspd1	60 kDa heat shock protein, mitochondrial	0.61	2.763	0.526	2.369	-0.5		0.613	-0.222	-1.067	-0.301	-1.019	-0.437	1.559	0.0136	0.0136	up-regulated
P63038	Cellular component	GO:0043233	4	organelle lumen	Hspd1	60 kDa heat shock protein, mitochondrial	0.61	2.763	0.526	2.369	-0.5		0.613	-0.222	-1.067	-0.301	-1.019	-0.437	1.559	0.0136	0.0136	up-regulated
P63038	Cellular component	GO:0005886	4	plasma membrane	Hspd1	60 kDa heat shock protein, mitochondrial	0.61	2.763	0.526	2.369	-0.5		0.613	-0.222	-1.067	-0.301	-1.019	-0.437	1.559	0.0136	0.0136	up-regulated
P63038	Cellular component	GO:0019866	5	organelle inner membrane	Hspd1	60 kDa heat shock protein, mitochondrial	0.61	2.763	0.526	2.369	-0.5		0.613	-0.222	-1.067	-0.301	-1.019	-0.437	1.559	0.0136	0.0136	up-regulated
P63038	Cellular component	GO:0043230	4	extracellular organelle	Hspd1	60 kDa heat shock protein, mitochondrial	0.61	2.763	0.526	2.369	-0.5		0.613	-0.222	-1.067	-0.301	-1.019	-0.437	1.559	0.0136	0.0136	up-regulated
P63038	Cellular component	GO:0031984	3	organelle subcompartment	Hspd1	60 kDa heat shock protein, mitochondrial	0.61	2.763	0.526	2.369	-0.5		0.613	-0.222	-1.067	-0.301	-1.019	-0.437	1.559	0.0136	0.0136	up-regulated
P63038	Cellular component	GO:0098796	3	membrane protein complex	Hspd1	60 kDa heat shock protein, mitochondrial	0.61	2.763	0.526	2.369	-0.5		0.613	-0.222	-1.067	-0.301	-1.019	-0.437	1.559	0.0136	0.0136	up-regulated
P63038	Cellular component	GO:0070013	5	intracellular organelle lumen	Hspd1	60 kDa heat shock protein, mitochondrial	0.61	2.763	0.526	2.369	-0.5		0.613	-0.222	-1.067	-0.301	-1.019	-0.437	1.559	0.0136	0.0136	up-regulated
P63038	Cellular component	GO:0110165	2	cellular anatomical entity	Hspd1	60 kDa heat shock protein, mitochondrial	0.61	2.763	0.526	2.369	-0.5		0.613	-0.222	-1.067	-0.301	-1.019	-0.437	1.559	0.0136	0.0136	up-regulated
P63038	Cellular component	GO:0005740	5	mitochondrial envelope	Hspd1	60 kDa heat shock protein, mitochondrial	0.61	2.763	0.526	2.369	-0.5		0.613	-0.222	-1.067	-0.301	-1.019	-0.437	1.559	0.0136	0.0136	up-regulated
P63038	Cellular component	GO:0043226	3	organelle	Hspd1	60 kDa heat shock protein, mitochondrial	0.61	2.763	0.526	2.369	-0.5		0.613	-0.222	-1.067	-0.301	-1.019	-0.437	1.559	0.0136	0.0136	up-regulated
P63038	Cellular component	GO:0031410	4	cytoplasmic vesicle	Hspd1	60 kDa heat shock protein, mitochondrial	0.61	2.763	0.526	2.369	-0.5		0.613	-0.222	-1.067	-0.301	-1.019	-0.437	1.559	0.0136	0.0136	up-regulated
P63038	Cellular component	GO:0016020	3	membrane	Hspd1	60 kDa heat shock protein, mitochondrial	0.61	2.763	0.526	2.369	-0.5		0.613	-0.222	-1.067	-0.301	-1.019	-0.437	1.559	0.0136	0.0136	up-regulated
P63038	Cellular component	GO:0032991	2	protein-containing complex	Hspd1	60 kDa heat shock protein, mitochondrial	0.61	2.763	0.526	2.369	-0.5		0.613	-0.222	-1.067	-0.301	-1.019	-0.437	1.559	0.0136	0.0136	up-regulated
P63038	Cellular component	GO:0043235	3	receptor complex	Hspd1	60 kDa heat shock protein, mitochondrial	0.61	2.763	0.526	2.369	-0.5		0.613	-0.222	-1.067	-0.301	-1.019	-0.437	1.559	0.0136	0.0136	up-regulated
P63038	Cellular component	GO:0016021	4	integral component of membrane	Hspd1	60 kDa heat shock protein, mitochondrial	0.61	2.763	0.526	2.369	-0.5		0.613	-0.222	-1.067	-0.301	-1.019	-0.437	1.559	0.0136	0.0136	up-regulated
P63038	Cellular component	GO:0005622	3	intracellular anatomical structure	Hspd1	60 kDa heat shock protein, mitochondrial	0.61	2.763	0.526	2.369	-0.5		0.613	-0.222	-1.067	-0.301	-1.019	-0.437	1.559	0.0136	0.0136	up-regulated
P63038	Cellular component	GO:0031975	3	envelope	Hspd1	60 kDa heat shock protein, mitochondrial	0.61	2.763	0.526	2.369	-0.5		0.613	-0.222	-1.067	-0.301	-1.019	-0.437	1.559	0.0136	0.0136	up-regulated
P63038	Cellular component	GO:0043227	4	membrane-bounded organelle	Hspd1	60 kDa heat shock protein, mitochondrial	0.61	2.763	0.526	2.369	-0.5		0.613	-0.222	-1.067	-0.301	-1.019	-0.437	1.559	0.0136	0.0136	up-regulated
P63038	Cellular component	GO:0031514	6	motile cilium	Hspd1	60 kDa heat shock protein, mitochondrial	0.61	2.763	0.526	2.369	-0.5		0.613	-0.222	-1.067	-0.301	-1.019	-0.437	1.559	0.0136	0.0136	up-regulated
P63038	Cellular component	GO:0120025	4	plasma membrane bounded cell projection	Hspd1	60 kDa heat shock protein, mitochondrial	0.61	2.763	0.526	2.369	-0.5		0.613	-0.222	-1.067	-0.301	-1.019	-0.437	1.559	0.0136	0.0136	up-regulated
P63038	Cellular component	GO:0031982	5	vesicle	Hspd1	60 kDa heat shock protein, mitochondrial	0.61	2.763	0.526	2.369	-0.5		0.613	-0.222	-1.067	-0.301	-1.019	-0.437	1.559	0.0136	0.0136	up-regulated
P63038	Cellular component	GO:0042579	4	microbody	Hspd1	60 kDa heat shock protein, mitochondrial	0.61	2.763	0.526	2.369	-0.5		0.613	-0.222	-1.067	-0.301	-1.019	-0.437	1.559	0.0136	0.0136	up-regulated
P63038	Cellular component	GO:0016465	4	chaperonin ATPase complex	Hspd1	60 kDa heat shock protein, mitochondrial	0.61	2.763	0.526	2.369	-0.5		0.613	-0.222	-1.067	-0.301	-1.019	-0.437	1.559	0.0136	0.0136	up-regulated
P63038	Cellular component	GO:0005743	6	mitochondrial inner membrane	Hspd1	60 kDa heat shock protein, mitochondrial	0.61	2.763	0.526	2.369	-0.5		0.613	-0.222	-1.067	-0.301	-1.019	-0.437	1.559	0.0136	0.0136	up-regulated
P63038	Cellular component	GO:0101031	3	chaperone complex	Hspd1	60 kDa heat shock protein, mitochondrial	0.61	2.763	0.526	2.369	-0.5		0.613	-0.222	-1.067	-0.301	-1.019	-0.437	1.559	0.0136	0.0136	up-regulated
P63038	Cellular component	GO:0031090	4	organelle membrane	Hspd1	60 kDa heat shock protein, mitochondrial	0.61	2.763	0.526	2.369	-0.5		0.613	-0.222	-1.067	-0.301	-1.019	-0.437	1.559	0.0136	0.0136	up-regulated
P63038	Cellular component	GO:0031974	3	membrane-enclosed lumen	Hspd1	60 kDa heat shock protein, mitochondrial	0.61	2.763	0.526	2.369	-0.5		0.613	-0.222	-1.067	-0.301	-1.019	-0.437	1.559	0.0136	0.0136	up-regulated
P63038	Cellular component	GO:0005829	3	cytosol	Hspd1	60 kDa heat shock protein, mitochondrial	0.61	2.763	0.526	2.369	-0.5		0.613	-0.222	-1.067	-0.301	-1.019	-0.437	1.559	0.0136	0.0136	up-regulated
P63038	Cellular component	GO:0005575	1	cellular_component	Hspd1	60 kDa heat shock protein, mitochondrial	0.61	2.763	0.526	2.369	-0.5		0.613	-0.222	-1.067	-0.301	-1.019	-0.437	1.559	0.0136	0.0136	up-regulated
P63038	Cellular component	GO:0097708	6	intracellular vesicle	Hspd1	60 kDa heat shock protein, mitochondrial	0.61	2.763	0.526	2.369	-0.5		0.613	-0.222	-1.067	-0.301	-1.019	-0.437	1.559	0.0136	0.0136	up-regulated
P63038	Cellular component	GO:0098791	4	Golgi apparatus subcompartment	Hspd1	60 kDa heat shock protein, mitochondrial	0.61	2.763	0.526	2.369	-0.5		0.613	-0.222	-1.067	-0.301	-1.019	-0.437	1.559	0.0136	0.0136	up-regulated
P63038	Cellular component	GO:0098590	4	plasma membrane region	Hspd1	60 kDa heat shock protein, mitochondrial	0.61	2.763	0.526	2.369	-0.5		0.613	-0.222	-1.067	-0.301	-1.019	-0.437	1.559	0.0136	0.0136	up-regulated
P63038	Cellular component	GO:0031907	5	microbody lumen	Hspd1	60 kDa heat shock protein, mitochondrial	0.61	2.763	0.526	2.369	-0.5		0.613	-0.222	-1.067	-0.301	-1.019	-0.437	1.559	0.0136	0.0136	up-regulated
P63038	Cellular component	GO:0042995	3	cell projection	Hspd1	60 kDa heat shock protein, mitochondrial	0.61	2.763	0.526	2.369	-0.5		0.613	-0.222	-1.067	-0.301	-1.019	-0.437	1.559	0.0136	0.0136	up-regulated
P63038	Cellular component	GO:0030141	4	secretory granule	Hspd1	60 kDa heat shock protein, mitochondrial	0.61	2.763	0.526	2.369	-0.5		0.613	-0.222	-1.067	-0.301	-1.019	-0.437	1.559	0.0136	0.0136	up-regulated
P63038	Cellular component	GO:1903561	6	extracellular vesicle	Hspd1	60 kDa heat shock protein, mitochondrial	0.61	2.763	0.526	2.369	-0.5		0.613	-0.222	-1.067	-0.301	-1.019	-0.437	1.559	0.0136	0.0136	up-regulated
P63038	Cellular component	GO:0036126	8	sperm flagellum	Hspd1	60 kDa heat shock protein, mitochondrial	0.61	2.763	0.526	2.369	-0.5		0.613	-0.222	-1.067	-0.301	-1.019	-0.437	1.559	0.0136	0.0136	up-regulated
P63038	Cellular component	GO:0005739	4	mitochondrion	Hspd1	60 kDa heat shock protein, mitochondrial	0.61	2.763	0.526	2.369	-0.5		0.613	-0.222	-1.067	-0.301	-1.019	-0.437	1.559	0.0136	0.0136	up-regulated
P63038	Cellular component	GO:0071944	3	cell periphery	Hspd1	60 kDa heat shock protein, mitochondrial	0.61	2.763	0.526	2.369	-0.5		0.613	-0.222	-1.067	-0.301	-1.019	-0.437	1.559	0.0136	0.0136	up-regulated
P63038	Cellular component	GO:0065010	5	extracellular membrane-bounded organelle	Hspd1	60 kDa heat shock protein, mitochondrial	0.61	2.763	0.526	2.369	-0.5		0.613	-0.222	-1.067	-0.301	-1.019	-0.437	1.559	0.0136	0.0136	up-regulated
P63038	Cellular component	GO:0031966	5	mitochondrial membrane	Hspd1	60 kDa heat shock protein, mitochondrial	0.61	2.763	0.526	2.369	-0.5		0.613	-0.222	-1.067	-0.301	-1.019	-0.437	1.559	0.0136	0.0136	up-regulated
P63038	Cellular component	GO:0005576	3	extracellular region	Hspd1	60 kDa heat shock protein, mitochondrial	0.61	2.763	0.526	2.369	-0.5		0.613	-0.222	-1.067	-0.301	-1.019	-0.437	1.559	0.0136	0.0136	up-regulated
P63038	Cellular component	GO:0005795	5	Golgi stack	Hspd1	60 kDa heat shock protein, mitochondrial	0.61	2.763	0.526	2.369	-0.5		0.613	-0.222	-1.067	-0.301	-1.019	-0.437	1.559	0.0136	0.0136	up-regulated
P63038	Cellular component	GO:0097729	7	9+2 motile cilium	Hspd1	60 kDa heat shock protein, mitochondrial	0.61	2.763	0.526	2.369	-0.5		0.613	-0.222	-1.067	-0.301	-1.019	-0.437	1.559	0.0136	0.0136	up-regulated
P63038	Cellular component	GO:0012505	3	endomembrane system	Hspd1	60 kDa heat shock protein, mitochondrial	0.61	2.763	0.526	2.369	-0.5		0.613	-0.222	-1.067	-0.301	-1.019	-0.437	1.559	0.0136	0.0136	up-regulated
P63038	Cellular component	GO:0043229	4	intracellular organelle	Hspd1	60 kDa heat shock protein, mitochondrial	0.61	2.763	0.526	2.369	-0.5		0.613	-0.222	-1.067	-0.301	-1.019	-0.437	1.559	0.0136	0.0136	up-regulated
P63038	Cellular component	GO:0005929	5	cilium	Hspd1	60 kDa heat shock protein, mitochondrial	0.61	2.763	0.526	2.369	-0.5		0.613	-0.222	-1.067	-0.301	-1.019	-0.437	1.559	0.0136	0.0136	up-regulated
P63038	Cellular component	GO:0031967	4	organelle envelope	Hspd1	60 kDa heat shock protein, mitochondrial	0.61	2.763	0.526	2.369	-0.5		0.613	-0.222	-1.067	-0.301	-1.019	-0.437	1.559	0.0136	0.0136	up-regulated
P70441	Cellular component	GO:0005902	6	microvillus	Nherf1	Na(+)/H(+) exchange regulatory cofactor NHE-RF1	-2.635	0.93		-0.167	-0.55		0.839	0.885	1.295		0.852	0.059	-1.391	0.0397	0.0397	down-regulated
P70441	Cellular component	GO:0032421	4	stereocilium bundle	Nherf1	Na(+)/H(+) exchange regulatory cofactor NHE-RF1	-2.635	0.93		-0.167	-0.55		0.839	0.885	1.295		0.852	0.059	-1.391	0.0397	0.0397	down-regulated
P70441	Cellular component	GO:0005575	1	cellular_component	Nherf1	Na(+)/H(+) exchange regulatory cofactor NHE-RF1	-2.635	0.93		-0.167	-0.55		0.839	0.885	1.295		0.852	0.059	-1.391	0.0397	0.0397	down-regulated
P70441	Cellular component	GO:0043005	5	neuron projection	Nherf1	Na(+)/H(+) exchange regulatory cofactor NHE-RF1	-2.635	0.93		-0.167	-0.55		0.839	0.885	1.295		0.852	0.059	-1.391	0.0397	0.0397	down-regulated
P70441	Cellular component	GO:0036126	8	sperm flagellum	Nherf1	Na(+)/H(+) exchange regulatory cofactor NHE-RF1	-2.635	0.93		-0.167	-0.55		0.839	0.885	1.295		0.852	0.059	-1.391	0.0397	0.0397	down-regulated
P70441	Cellular component	GO:0045177	3	apical part of cell	Nherf1	Na(+)/H(+) exchange regulatory cofactor NHE-RF1	-2.635	0.93		-0.167	-0.55		0.839	0.885	1.295		0.852	0.059	-1.391	0.0397	0.0397	down-regulated
P70441	Cellular component	GO:0098862	3	cluster of actin-based cell projections	Nherf1	Na(+)/H(+) exchange regulatory cofactor NHE-RF1	-2.635	0.93		-0.167	-0.55		0.839	0.885	1.295		0.852	0.059	-1.391	0.0397	0.0397	down-regulated
P70441	Cellular component	GO:0042995	3	cell projection	Nherf1	Na(+)/H(+) exchange regulatory cofactor NHE-RF1	-2.635	0.93		-0.167	-0.55		0.839	0.885	1.295		0.852	0.059	-1.391	0.0397	0.0397	down-regulated
P70441	Cellular component	GO:0098590	4	plasma membrane region	Nherf1	Na(+)/H(+) exchange regulatory cofactor NHE-RF1	-2.635	0.93		-0.167	-0.55		0.839	0.885	1.295		0.852	0.059	-1.391	0.0397	0.0397	down-regulated
P70441	Cellular component	GO:0005929	5	cilium	Nherf1	Na(+)/H(+) exchange regulatory cofactor NHE-RF1	-2.635	0.93		-0.167	-0.55		0.839	0.885	1.295		0.852	0.059	-1.391	0.0397	0.0397	down-regulated
P70441	Cellular component	GO:0097729	7	9+2 motile cilium	Nherf1	Na(+)/H(+) exchange regulatory cofactor NHE-RF1	-2.635	0.93		-0.167	-0.55		0.839	0.885	1.295		0.852	0.059	-1.391	0.0397	0.0397	down-regulated
P70441	Cellular component	GO:0071944	3	cell periphery	Nherf1	Na(+)/H(+) exchange regulatory cofactor NHE-RF1	-2.635	0.93		-0.167	-0.55		0.839	0.885	1.295		0.852	0.059	-1.391	0.0397	0.0397	down-regulated
P70441	Cellular component	GO:0098796	3	membrane protein complex	Nherf1	Na(+)/H(+) exchange regulatory cofactor NHE-RF1	-2.635	0.93		-0.167	-0.55		0.839	0.885	1.295		0.852	0.059	-1.391	0.0397	0.0397	down-regulated
P70441	Cellular component	GO:0031252	3	cell leading edge	Nherf1	Na(+)/H(+) exchange regulatory cofactor NHE-RF1	-2.635	0.93		-0.167	-0.55		0.839	0.885	1.295		0.852	0.059	-1.391	0.0397	0.0397	down-regulated
P70441	Cellular component	GO:0005886	4	plasma membrane	Nherf1	Na(+)/H(+) exchange regulatory cofactor NHE-RF1	-2.635	0.93		-0.167	-0.55		0.839	0.885	1.295		0.852	0.059	-1.391	0.0397	0.0397	down-regulated
P70441	Cellular component	GO:0005737	3	cytoplasm	Nherf1	Na(+)/H(+) exchange regulatory cofactor NHE-RF1	-2.635	0.93		-0.167	-0.55		0.839	0.885	1.295		0.852	0.059	-1.391	0.0397	0.0397	down-regulated
P70441	Cellular component	GO:0032420	4	stereocilium	Nherf1	Na(+)/H(+) exchange regulatory cofactor NHE-RF1	-2.635	0.93		-0.167	-0.55		0.839	0.885	1.295		0.852	0.059	-1.391	0.0397	0.0397	down-regulated
P70441	Cellular component	GO:0031253	5	cell projection membrane	Nherf1	Na(+)/H(+) exchange regulatory cofactor NHE-RF1	-2.635	0.93		-0.167	-0.55		0.839	0.885	1.295		0.852	0.059	-1.391	0.0397	0.0397	down-regulated
P70441	Cellular component	GO:0016020	3	membrane	Nherf1	Na(+)/H(+) exchange regulatory cofactor NHE-RF1	-2.635	0.93		-0.167	-0.55		0.839	0.885	1.295		0.852	0.059	-1.391	0.0397	0.0397	down-regulated
P70441	Cellular component	GO:0032991	2	protein-containing complex	Nherf1	Na(+)/H(+) exchange regulatory cofactor NHE-RF1	-2.635	0.93		-0.167	-0.55		0.839	0.885	1.295		0.852	0.059	-1.391	0.0397	0.0397	down-regulated
P70441	Cellular component	GO:0043226	3	organelle	Nherf1	Na(+)/H(+) exchange regulatory cofactor NHE-RF1	-2.635	0.93		-0.167	-0.55		0.839	0.885	1.295		0.852	0.059	-1.391	0.0397	0.0397	down-regulated
P70441	Cellular component	GO:0005903	4	brush border	Nherf1	Na(+)/H(+) exchange regulatory cofactor NHE-RF1	-2.635	0.93		-0.167	-0.55		0.839	0.885	1.295		0.852	0.059	-1.391	0.0397	0.0397	down-regulated
P70441	Cellular component	GO:0110165	2	cellular anatomical entity	Nherf1	Na(+)/H(+) exchange regulatory cofactor NHE-RF1	-2.635	0.93		-0.167	-0.55		0.839	0.885	1.295		0.852	0.059	-1.391	0.0397	0.0397	down-regulated
P70441	Cellular component	GO:0098858	5	actin-based cell projection	Nherf1	Na(+)/H(+) exchange regulatory cofactor NHE-RF1	-2.635	0.93		-0.167	-0.55		0.839	0.885	1.295		0.852	0.059	-1.391	0.0397	0.0397	down-regulated
P70441	Cellular component	GO:0043227	4	membrane-bounded organelle	Nherf1	Na(+)/H(+) exchange regulatory cofactor NHE-RF1	-2.635	0.93		-0.167	-0.55		0.839	0.885	1.295		0.852	0.059	-1.391	0.0397	0.0397	down-regulated
P70441	Cellular component	GO:0031514	6	motile cilium	Nherf1	Na(+)/H(+) exchange regulatory cofactor NHE-RF1	-2.635	0.93		-0.167	-0.55		0.839	0.885	1.295		0.852	0.059	-1.391	0.0397	0.0397	down-regulated
P70441	Cellular component	GO:0005622	3	intracellular anatomical structure	Nherf1	Na(+)/H(+) exchange regulatory cofactor NHE-RF1	-2.635	0.93		-0.167	-0.55		0.839	0.885	1.295		0.852	0.059	-1.391	0.0397	0.0397	down-regulated
P70441	Cellular component	GO:0120025	4	plasma membrane bounded cell projection	Nherf1	Na(+)/H(+) exchange regulatory cofactor NHE-RF1	-2.635	0.93		-0.167	-0.55		0.839	0.885	1.295		0.852	0.059	-1.391	0.0397	0.0397	down-regulated
P83510	Cellular component	GO:0045202	4	synapse	Tnik	Traf2 and NCK-interacting protein kinase	0.795	-0.346	1.162	1.642	0.726	1.518	0.136	-0.417	-0.602	0.522	-0.613	-0.624	1.183	0.00432	0.00432	up-regulated
P83510	Cellular component	GO:0012505	3	endomembrane system	Tnik	Traf2 and NCK-interacting protein kinase	0.795	-0.346	1.162	1.642	0.726	1.518	0.136	-0.417	-0.602	0.522	-0.613	-0.624	1.183	0.00432	0.00432	up-regulated
P83510	Cellular component	GO:0043229	4	intracellular organelle	Tnik	Traf2 and NCK-interacting protein kinase	0.795	-0.346	1.162	1.642	0.726	1.518	0.136	-0.417	-0.602	0.522	-0.613	-0.624	1.183	0.00432	0.00432	up-regulated
P83510	Cellular component	GO:0031982	5	vesicle	Tnik	Traf2 and NCK-interacting protein kinase	0.795	-0.346	1.162	1.642	0.726	1.518	0.136	-0.417	-0.602	0.522	-0.613	-0.624	1.183	0.00432	0.00432	up-regulated
P83510	Cellular component	GO:0043227	4	membrane-bounded organelle	Tnik	Traf2 and NCK-interacting protein kinase	0.795	-0.346	1.162	1.642	0.726	1.518	0.136	-0.417	-0.602	0.522	-0.613	-0.624	1.183	0.00432	0.00432	up-regulated
P83510	Cellular component	GO:0098984	5	neuron to neuron synapse	Tnik	Traf2 and NCK-interacting protein kinase	0.795	-0.346	1.162	1.642	0.726	1.518	0.136	-0.417	-0.602	0.522	-0.613	-0.624	1.183	0.00432	0.00432	up-regulated
P83510	Cellular component	GO:0043232	5	intracellular non-membrane-bounded organelle	Tnik	Traf2 and NCK-interacting protein kinase	0.795	-0.346	1.162	1.642	0.726	1.518	0.136	-0.417	-0.602	0.522	-0.613	-0.624	1.183	0.00432	0.00432	up-regulated
P83510	Cellular component	GO:0030054	3	cell junction	Tnik	Traf2 and NCK-interacting protein kinase	0.795	-0.346	1.162	1.642	0.726	1.518	0.136	-0.417	-0.602	0.522	-0.613	-0.624	1.183	0.00432	0.00432	up-regulated
P83510	Cellular component	GO:0005622	3	intracellular anatomical structure	Tnik	Traf2 and NCK-interacting protein kinase	0.795	-0.346	1.162	1.642	0.726	1.518	0.136	-0.417	-0.602	0.522	-0.613	-0.624	1.183	0.00432	0.00432	up-regulated
P83510	Cellular component	GO:0099572	4	postsynaptic specialization	Tnik	Traf2 and NCK-interacting protein kinase	0.795	-0.346	1.162	1.642	0.726	1.518	0.136	-0.417	-0.602	0.522	-0.613	-0.624	1.183	0.00432	0.00432	up-regulated
P83510	Cellular component	GO:0099091	5	postsynaptic specialization, intracellular component	Tnik	Traf2 and NCK-interacting protein kinase	0.795	-0.346	1.162	1.642	0.726	1.518	0.136	-0.417	-0.602	0.522	-0.613	-0.624	1.183	0.00432	0.00432	up-regulated
P83510	Cellular component	GO:0097708	6	intracellular vesicle	Tnik	Traf2 and NCK-interacting protein kinase	0.795	-0.346	1.162	1.642	0.726	1.518	0.136	-0.417	-0.602	0.522	-0.613	-0.624	1.183	0.00432	0.00432	up-regulated
P83510	Cellular component	GO:0005575	1	cellular_component	Tnik	Traf2 and NCK-interacting protein kinase	0.795	-0.346	1.162	1.642	0.726	1.518	0.136	-0.417	-0.602	0.522	-0.613	-0.624	1.183	0.00432	0.00432	up-regulated
P83510	Cellular component	GO:0031410	4	cytoplasmic vesicle	Tnik	Traf2 and NCK-interacting protein kinase	0.795	-0.346	1.162	1.642	0.726	1.518	0.136	-0.417	-0.602	0.522	-0.613	-0.624	1.183	0.00432	0.00432	up-regulated
P83510	Cellular component	GO:0043226	3	organelle	Tnik	Traf2 and NCK-interacting protein kinase	0.795	-0.346	1.162	1.642	0.726	1.518	0.136	-0.417	-0.602	0.522	-0.613	-0.624	1.183	0.00432	0.00432	up-regulated
P83510	Cellular component	GO:0110165	2	cellular anatomical entity	Tnik	Traf2 and NCK-interacting protein kinase	0.795	-0.346	1.162	1.642	0.726	1.518	0.136	-0.417	-0.602	0.522	-0.613	-0.624	1.183	0.00432	0.00432	up-regulated
P83510	Cellular component	GO:0014069	5	postsynaptic density	Tnik	Traf2 and NCK-interacting protein kinase	0.795	-0.346	1.162	1.642	0.726	1.518	0.136	-0.417	-0.602	0.522	-0.613	-0.624	1.183	0.00432	0.00432	up-regulated
P83510	Cellular component	GO:0032279	6	asymmetric synapse	Tnik	Traf2 and NCK-interacting protein kinase	0.795	-0.346	1.162	1.642	0.726	1.518	0.136	-0.417	-0.602	0.522	-0.613	-0.624	1.183	0.00432	0.00432	up-regulated
P83510	Cellular component	GO:0005768	4	endosome	Tnik	Traf2 and NCK-interacting protein kinase	0.795	-0.346	1.162	1.642	0.726	1.518	0.136	-0.417	-0.602	0.522	-0.613	-0.624	1.183	0.00432	0.00432	up-regulated
P83510	Cellular component	GO:0005737	3	cytoplasm	Tnik	Traf2 and NCK-interacting protein kinase	0.795	-0.346	1.162	1.642	0.726	1.518	0.136	-0.417	-0.602	0.522	-0.613	-0.624	1.183	0.00432	0.00432	up-regulated
P83510	Cellular component	GO:0043228	4	non-membrane-bounded organelle	Tnik	Traf2 and NCK-interacting protein kinase	0.795	-0.346	1.162	1.642	0.726	1.518	0.136	-0.417	-0.602	0.522	-0.613	-0.624	1.183	0.00432	0.00432	up-regulated
P83510	Cellular component	GO:0098794	3	postsynapse	Tnik	Traf2 and NCK-interacting protein kinase	0.795	-0.346	1.162	1.642	0.726	1.518	0.136	-0.417	-0.602	0.522	-0.613	-0.624	1.183	0.00432	0.00432	up-regulated
P83510	Cellular component	GO:0043231	5	intracellular membrane-bounded organelle	Tnik	Traf2 and NCK-interacting protein kinase	0.795	-0.346	1.162	1.642	0.726	1.518	0.136	-0.417	-0.602	0.522	-0.613	-0.624	1.183	0.00432	0.00432	up-regulated
P84084	Cellular component	GO:0043227	4	membrane-bounded organelle	Arf5	ADP-ribosylation factor 5	0.592	0.37	0.371	0.967	0.054	0.461	-0.906	0.617	-1.16	-0.737	-1.076	-0.227	1.051	0.00453	0.00453	up-regulated
P84084	Cellular component	GO:0016020	3	membrane	Arf5	ADP-ribosylation factor 5	0.592	0.37	0.371	0.967	0.054	0.461	-0.906	0.617	-1.16	-0.737	-1.076	-0.227	1.051	0.00453	0.00453	up-regulated
P84084	Cellular component	GO:0005737	3	cytoplasm	Arf5	ADP-ribosylation factor 5	0.592	0.37	0.371	0.967	0.054	0.461	-0.906	0.617	-1.16	-0.737	-1.076	-0.227	1.051	0.00453	0.00453	up-regulated
P84084	Cellular component	GO:0012505	3	endomembrane system	Arf5	ADP-ribosylation factor 5	0.592	0.37	0.371	0.967	0.054	0.461	-0.906	0.617	-1.16	-0.737	-1.076	-0.227	1.051	0.00453	0.00453	up-regulated
P84084	Cellular component	GO:0005622	3	intracellular anatomical structure	Arf5	ADP-ribosylation factor 5	0.592	0.37	0.371	0.967	0.054	0.461	-0.906	0.617	-1.16	-0.737	-1.076	-0.227	1.051	0.00453	0.00453	up-regulated
P84084	Cellular component	GO:0043229	4	intracellular organelle	Arf5	ADP-ribosylation factor 5	0.592	0.37	0.371	0.967	0.054	0.461	-0.906	0.617	-1.16	-0.737	-1.076	-0.227	1.051	0.00453	0.00453	up-regulated
P84084	Cellular component	GO:0005575	1	cellular_component	Arf5	ADP-ribosylation factor 5	0.592	0.37	0.371	0.967	0.054	0.461	-0.906	0.617	-1.16	-0.737	-1.076	-0.227	1.051	0.00453	0.00453	up-regulated
P84084	Cellular component	GO:0043226	3	organelle	Arf5	ADP-ribosylation factor 5	0.592	0.37	0.371	0.967	0.054	0.461	-0.906	0.617	-1.16	-0.737	-1.076	-0.227	1.051	0.00453	0.00453	up-regulated
P84084	Cellular component	GO:0071944	3	cell periphery	Arf5	ADP-ribosylation factor 5	0.592	0.37	0.371	0.967	0.054	0.461	-0.906	0.617	-1.16	-0.737	-1.076	-0.227	1.051	0.00453	0.00453	up-regulated
P84084	Cellular component	GO:0110165	2	cellular anatomical entity	Arf5	ADP-ribosylation factor 5	0.592	0.37	0.371	0.967	0.054	0.461	-0.906	0.617	-1.16	-0.737	-1.076	-0.227	1.051	0.00453	0.00453	up-regulated
P84084	Cellular component	GO:0043231	5	intracellular membrane-bounded organelle	Arf5	ADP-ribosylation factor 5	0.592	0.37	0.371	0.967	0.054	0.461	-0.906	0.617	-1.16	-0.737	-1.076	-0.227	1.051	0.00453	0.00453	up-regulated
P84091	Cellular component	GO:0030120	5	vesicle coat	Ap2m1	AP-2 complex subunit mu	0.175	0.636	0.67	0.854	0.328	0.339	0.271		-0.53	0.407	-1.277	-0.432	0.813	0.0232	0.0232	up-regulated
P84091	Cellular component	GO:0071944	3	cell periphery	Ap2m1	AP-2 complex subunit mu	0.175	0.636	0.67	0.854	0.328	0.339	0.271		-0.53	0.407	-1.277	-0.432	0.813	0.0232	0.0232	up-regulated
P84091	Cellular component	GO:0030666	6	endocytic vesicle membrane	Ap2m1	AP-2 complex subunit mu	0.175	0.636	0.67	0.854	0.328	0.339	0.271		-0.53	0.407	-1.277	-0.432	0.813	0.0232	0.0232	up-regulated
P84091	Cellular component	GO:0030119	4	AP-type membrane coat adaptor complex	Ap2m1	AP-2 complex subunit mu	0.175	0.636	0.67	0.854	0.328	0.339	0.271		-0.53	0.407	-1.277	-0.432	0.813	0.0232	0.0232	up-regulated
P84091	Cellular component	GO:0031982	5	vesicle	Ap2m1	AP-2 complex subunit mu	0.175	0.636	0.67	0.854	0.328	0.339	0.271		-0.53	0.407	-1.277	-0.432	0.813	0.0232	0.0232	up-regulated
P84091	Cellular component	GO:0019898	3	extrinsic component of membrane	Ap2m1	AP-2 complex subunit mu	0.175	0.636	0.67	0.854	0.328	0.339	0.271		-0.53	0.407	-1.277	-0.432	0.813	0.0232	0.0232	up-regulated
P84091	Cellular component	GO:0012505	3	endomembrane system	Ap2m1	AP-2 complex subunit mu	0.175	0.636	0.67	0.854	0.328	0.339	0.271		-0.53	0.407	-1.277	-0.432	0.813	0.0232	0.0232	up-regulated
P84091	Cellular component	GO:0030659	5	cytoplasmic vesicle membrane	Ap2m1	AP-2 complex subunit mu	0.175	0.636	0.67	0.854	0.328	0.339	0.271		-0.53	0.407	-1.277	-0.432	0.813	0.0232	0.0232	up-regulated
P84091	Cellular component	GO:0043229	4	intracellular organelle	Ap2m1	AP-2 complex subunit mu	0.175	0.636	0.67	0.854	0.328	0.339	0.271		-0.53	0.407	-1.277	-0.432	0.813	0.0232	0.0232	up-regulated
P84091	Cellular component	GO:0045202	4	synapse	Ap2m1	AP-2 complex subunit mu	0.175	0.636	0.67	0.854	0.328	0.339	0.271		-0.53	0.407	-1.277	-0.432	0.813	0.0232	0.0232	up-regulated
P84091	Cellular component	GO:0030128	7	clathrin coat of endocytic vesicle	Ap2m1	AP-2 complex subunit mu	0.175	0.636	0.67	0.854	0.328	0.339	0.271		-0.53	0.407	-1.277	-0.432	0.813	0.0232	0.0232	up-regulated
P84091	Cellular component	GO:0098590	4	plasma membrane region	Ap2m1	AP-2 complex subunit mu	0.175	0.636	0.67	0.854	0.328	0.339	0.271		-0.53	0.407	-1.277	-0.432	0.813	0.0232	0.0232	up-regulated
P84091	Cellular component	GO:0030662	6	coated vesicle membrane	Ap2m1	AP-2 complex subunit mu	0.175	0.636	0.67	0.854	0.328	0.339	0.271		-0.53	0.407	-1.277	-0.432	0.813	0.0232	0.0232	up-regulated
P84091	Cellular component	GO:0019897	4	extrinsic component of plasma membrane	Ap2m1	AP-2 complex subunit mu	0.175	0.636	0.67	0.854	0.328	0.339	0.271		-0.53	0.407	-1.277	-0.432	0.813	0.0232	0.0232	up-regulated
P84091	Cellular component	GO:0030117	4	membrane coat	Ap2m1	AP-2 complex subunit mu	0.175	0.636	0.67	0.854	0.328	0.339	0.271		-0.53	0.407	-1.277	-0.432	0.813	0.0232	0.0232	up-regulated
P84091	Cellular component	GO:0098588	5	bounding membrane of organelle	Ap2m1	AP-2 complex subunit mu	0.175	0.636	0.67	0.854	0.328	0.339	0.271		-0.53	0.407	-1.277	-0.432	0.813	0.0232	0.0232	up-regulated
P84091	Cellular component	GO:0098797	4	plasma membrane protein complex	Ap2m1	AP-2 complex subunit mu	0.175	0.636	0.67	0.854	0.328	0.339	0.271		-0.53	0.407	-1.277	-0.432	0.813	0.0232	0.0232	up-regulated
P84091	Cellular component	GO:0030665	7	clathrin-coated vesicle membrane	Ap2m1	AP-2 complex subunit mu	0.175	0.636	0.67	0.854	0.328	0.339	0.271		-0.53	0.407	-1.277	-0.432	0.813	0.0232	0.0232	up-regulated
P84091	Cellular component	GO:0098835	4	presynaptic endocytic zone membrane	Ap2m1	AP-2 complex subunit mu	0.175	0.636	0.67	0.854	0.328	0.339	0.271		-0.53	0.407	-1.277	-0.432	0.813	0.0232	0.0232	up-regulated
P84091	Cellular component	GO:0005622	3	intracellular anatomical structure	Ap2m1	AP-2 complex subunit mu	0.175	0.636	0.67	0.854	0.328	0.339	0.271		-0.53	0.407	-1.277	-0.432	0.813	0.0232	0.0232	up-regulated
P84091	Cellular component	GO:0030054	3	cell junction	Ap2m1	AP-2 complex subunit mu	0.175	0.636	0.67	0.854	0.328	0.339	0.271		-0.53	0.407	-1.277	-0.432	0.813	0.0232	0.0232	up-regulated
P84091	Cellular component	GO:0097060	5	synaptic membrane	Ap2m1	AP-2 complex subunit mu	0.175	0.636	0.67	0.854	0.328	0.339	0.271		-0.53	0.407	-1.277	-0.432	0.813	0.0232	0.0232	up-regulated
P84091	Cellular component	GO:0098833	3	presynaptic endocytic zone	Ap2m1	AP-2 complex subunit mu	0.175	0.636	0.67	0.854	0.328	0.339	0.271		-0.53	0.407	-1.277	-0.432	0.813	0.0232	0.0232	up-regulated
P84091	Cellular component	GO:0043227	4	membrane-bounded organelle	Ap2m1	AP-2 complex subunit mu	0.175	0.636	0.67	0.854	0.328	0.339	0.271		-0.53	0.407	-1.277	-0.432	0.813	0.0232	0.0232	up-regulated
P84091	Cellular component	GO:0110165	2	cellular anatomical entity	Ap2m1	AP-2 complex subunit mu	0.175	0.636	0.67	0.854	0.328	0.339	0.271		-0.53	0.407	-1.277	-0.432	0.813	0.0232	0.0232	up-regulated
P84091	Cellular component	GO:0030136	6	clathrin-coated vesicle	Ap2m1	AP-2 complex subunit mu	0.175	0.636	0.67	0.854	0.328	0.339	0.271		-0.53	0.407	-1.277	-0.432	0.813	0.0232	0.0232	up-regulated
P84091	Cellular component	GO:0043226	3	organelle	Ap2m1	AP-2 complex subunit mu	0.175	0.636	0.67	0.854	0.328	0.339	0.271		-0.53	0.407	-1.277	-0.432	0.813	0.0232	0.0232	up-regulated
P84091	Cellular component	GO:0031410	4	cytoplasmic vesicle	Ap2m1	AP-2 complex subunit mu	0.175	0.636	0.67	0.854	0.328	0.339	0.271		-0.53	0.407	-1.277	-0.432	0.813	0.0232	0.0232	up-regulated
P84091	Cellular component	GO:0016020	3	membrane	Ap2m1	AP-2 complex subunit mu	0.175	0.636	0.67	0.854	0.328	0.339	0.271		-0.53	0.407	-1.277	-0.432	0.813	0.0232	0.0232	up-regulated
P84091	Cellular component	GO:0098552	3	side of membrane	Ap2m1	AP-2 complex subunit mu	0.175	0.636	0.67	0.854	0.328	0.339	0.271		-0.53	0.407	-1.277	-0.432	0.813	0.0232	0.0232	up-regulated
P84091	Cellular component	GO:0032991	2	protein-containing complex	Ap2m1	AP-2 complex subunit mu	0.175	0.636	0.67	0.854	0.328	0.339	0.271		-0.53	0.407	-1.277	-0.432	0.813	0.0232	0.0232	up-regulated
P84091	Cellular component	GO:0005575	1	cellular_component	Ap2m1	AP-2 complex subunit mu	0.175	0.636	0.67	0.854	0.328	0.339	0.271		-0.53	0.407	-1.277	-0.432	0.813	0.0232	0.0232	up-regulated
P84091	Cellular component	GO:0098562	4	cytoplasmic side of membrane	Ap2m1	AP-2 complex subunit mu	0.175	0.636	0.67	0.854	0.328	0.339	0.271		-0.53	0.407	-1.277	-0.432	0.813	0.0232	0.0232	up-regulated
P84091	Cellular component	GO:0042734	4	presynaptic membrane	Ap2m1	AP-2 complex subunit mu	0.175	0.636	0.67	0.854	0.328	0.339	0.271		-0.53	0.407	-1.277	-0.432	0.813	0.0232	0.0232	up-regulated
P84091	Cellular component	GO:0097708	6	intracellular vesicle	Ap2m1	AP-2 complex subunit mu	0.175	0.636	0.67	0.854	0.328	0.339	0.271		-0.53	0.407	-1.277	-0.432	0.813	0.0232	0.0232	up-regulated
P84091	Cellular component	GO:0048475	4	coated membrane	Ap2m1	AP-2 complex subunit mu	0.175	0.636	0.67	0.854	0.328	0.339	0.271		-0.53	0.407	-1.277	-0.432	0.813	0.0232	0.0232	up-regulated
P84091	Cellular component	GO:0043231	5	intracellular membrane-bounded organelle	Ap2m1	AP-2 complex subunit mu	0.175	0.636	0.67	0.854	0.328	0.339	0.271		-0.53	0.407	-1.277	-0.432	0.813	0.0232	0.0232	up-regulated
P84091	Cellular component	GO:0099243	5	extrinsic component of synaptic membrane	Ap2m1	AP-2 complex subunit mu	0.175	0.636	0.67	0.854	0.328	0.339	0.271		-0.53	0.407	-1.277	-0.432	0.813	0.0232	0.0232	up-regulated
P84091	Cellular component	GO:0098888	5	extrinsic component of presynaptic membrane	Ap2m1	AP-2 complex subunit mu	0.175	0.636	0.67	0.854	0.328	0.339	0.271		-0.53	0.407	-1.277	-0.432	0.813	0.0232	0.0232	up-regulated
P84091	Cellular component	GO:0030132	5	clathrin coat of coated pit	Ap2m1	AP-2 complex subunit mu	0.175	0.636	0.67	0.854	0.328	0.339	0.271		-0.53	0.407	-1.277	-0.432	0.813	0.0232	0.0232	up-regulated
P84091	Cellular component	GO:0030669	7	clathrin-coated endocytic vesicle membrane	Ap2m1	AP-2 complex subunit mu	0.175	0.636	0.67	0.854	0.328	0.339	0.271		-0.53	0.407	-1.277	-0.432	0.813	0.0232	0.0232	up-regulated
P84091	Cellular component	GO:0045334	6	clathrin-coated endocytic vesicle	Ap2m1	AP-2 complex subunit mu	0.175	0.636	0.67	0.854	0.328	0.339	0.271		-0.53	0.407	-1.277	-0.432	0.813	0.0232	0.0232	up-regulated
P84091	Cellular component	GO:0012506	5	vesicle membrane	Ap2m1	AP-2 complex subunit mu	0.175	0.636	0.67	0.854	0.328	0.339	0.271		-0.53	0.407	-1.277	-0.432	0.813	0.0232	0.0232	up-regulated
P84091	Cellular component	GO:0005737	3	cytoplasm	Ap2m1	AP-2 complex subunit mu	0.175	0.636	0.67	0.854	0.328	0.339	0.271		-0.53	0.407	-1.277	-0.432	0.813	0.0232	0.0232	up-regulated
P84091	Cellular component	GO:0030135	5	coated vesicle	Ap2m1	AP-2 complex subunit mu	0.175	0.636	0.67	0.854	0.328	0.339	0.271		-0.53	0.407	-1.277	-0.432	0.813	0.0232	0.0232	up-regulated
P84091	Cellular component	GO:0099503	5	secretory vesicle	Ap2m1	AP-2 complex subunit mu	0.175	0.636	0.67	0.854	0.328	0.339	0.271		-0.53	0.407	-1.277	-0.432	0.813	0.0232	0.0232	up-regulated
P84091	Cellular component	GO:0030131	5	clathrin adaptor complex	Ap2m1	AP-2 complex subunit mu	0.175	0.636	0.67	0.854	0.328	0.339	0.271		-0.53	0.407	-1.277	-0.432	0.813	0.0232	0.0232	up-regulated
P84091	Cellular component	GO:0030139	5	endocytic vesicle	Ap2m1	AP-2 complex subunit mu	0.175	0.636	0.67	0.854	0.328	0.339	0.271		-0.53	0.407	-1.277	-0.432	0.813	0.0232	0.0232	up-regulated
P84091	Cellular component	GO:0098793	3	presynapse	Ap2m1	AP-2 complex subunit mu	0.175	0.636	0.67	0.854	0.328	0.339	0.271		-0.53	0.407	-1.277	-0.432	0.813	0.0232	0.0232	up-regulated
P84091	Cellular component	GO:0030125	6	clathrin vesicle coat	Ap2m1	AP-2 complex subunit mu	0.175	0.636	0.67	0.854	0.328	0.339	0.271		-0.53	0.407	-1.277	-0.432	0.813	0.0232	0.0232	up-regulated
P84091	Cellular component	GO:0098796	3	membrane protein complex	Ap2m1	AP-2 complex subunit mu	0.175	0.636	0.67	0.854	0.328	0.339	0.271		-0.53	0.407	-1.277	-0.432	0.813	0.0232	0.0232	up-regulated
P84091	Cellular component	GO:0005886	4	plasma membrane	Ap2m1	AP-2 complex subunit mu	0.175	0.636	0.67	0.854	0.328	0.339	0.271		-0.53	0.407	-1.277	-0.432	0.813	0.0232	0.0232	up-regulated
P84091	Cellular component	GO:0031090	4	organelle membrane	Ap2m1	AP-2 complex subunit mu	0.175	0.636	0.67	0.854	0.328	0.339	0.271		-0.53	0.407	-1.277	-0.432	0.813	0.0232	0.0232	up-regulated
P84091	Cellular component	GO:0005905	4	clathrin-coated pit	Ap2m1	AP-2 complex subunit mu	0.175	0.636	0.67	0.854	0.328	0.339	0.271		-0.53	0.407	-1.277	-0.432	0.813	0.0232	0.0232	up-regulated
P84091	Cellular component	GO:0030118	5	clathrin coat	Ap2m1	AP-2 complex subunit mu	0.175	0.636	0.67	0.854	0.328	0.339	0.271		-0.53	0.407	-1.277	-0.432	0.813	0.0232	0.0232	up-regulated
P84750	Cellular component	GO:0032991	2	protein-containing complex	P84750	Ig kappa chain V region Mem5 (Fragment)	-1.582	-0.341	-1.782	-1.102	-0.224	-0.879	-0.333	0.168	1.039	-0.729	-0.517	0.875	-1.069	0.0138	0.0138	down-regulated
P84750	Cellular component	GO:0005576	3	extracellular region	P84750	Ig kappa chain V region Mem5 (Fragment)	-1.582	-0.341	-1.782	-1.102	-0.224	-0.879	-0.333	0.168	1.039	-0.729	-0.517	0.875	-1.069	0.0138	0.0138	down-regulated
P84750	Cellular component	GO:0110165	2	cellular anatomical entity	P84750	Ig kappa chain V region Mem5 (Fragment)	-1.582	-0.341	-1.782	-1.102	-0.224	-0.879	-0.333	0.168	1.039	-0.729	-0.517	0.875	-1.069	0.0138	0.0138	down-regulated
P84750	Cellular component	GO:0005575	1	cellular_component	P84750	Ig kappa chain V region Mem5 (Fragment)	-1.582	-0.341	-1.782	-1.102	-0.224	-0.879	-0.333	0.168	1.039	-0.729	-0.517	0.875	-1.069	0.0138	0.0138	down-regulated
P97315	Cellular component	GO:0030016	5	myofibril	Csrp1	Cysteine and glycine-rich protein 1	0.156	0.194	0.517	0.83	0.784	0.59	0.397	-0.052	-0.514	-0.183	-0.358	-0.494	0.713	0.00964	0.00964	up-regulated
P97315	Cellular component	GO:0043229	4	intracellular organelle	Csrp1	Cysteine and glycine-rich protein 1	0.156	0.194	0.517	0.83	0.784	0.59	0.397	-0.052	-0.514	-0.183	-0.358	-0.494	0.713	0.00964	0.00964	up-regulated
P97315	Cellular component	GO:0005622	3	intracellular anatomical structure	Csrp1	Cysteine and glycine-rich protein 1	0.156	0.194	0.517	0.83	0.784	0.59	0.397	-0.052	-0.514	-0.183	-0.358	-0.494	0.713	0.00964	0.00964	up-regulated
P97315	Cellular component	GO:0043233	4	organelle lumen	Csrp1	Cysteine and glycine-rich protein 1	0.156	0.194	0.517	0.83	0.784	0.59	0.397	-0.052	-0.514	-0.183	-0.358	-0.494	0.713	0.00964	0.00964	up-regulated
P97315	Cellular component	GO:0005575	1	cellular_component	Csrp1	Cysteine and glycine-rich protein 1	0.156	0.194	0.517	0.83	0.784	0.59	0.397	-0.052	-0.514	-0.183	-0.358	-0.494	0.713	0.00964	0.00964	up-regulated
P97315	Cellular component	GO:0005737	3	cytoplasm	Csrp1	Cysteine and glycine-rich protein 1	0.156	0.194	0.517	0.83	0.784	0.59	0.397	-0.052	-0.514	-0.183	-0.358	-0.494	0.713	0.00964	0.00964	up-regulated
P97315	Cellular component	GO:0099512	5	supramolecular fiber	Csrp1	Cysteine and glycine-rich protein 1	0.156	0.194	0.517	0.83	0.784	0.59	0.397	-0.052	-0.514	-0.183	-0.358	-0.494	0.713	0.00964	0.00964	up-regulated
P97315	Cellular component	GO:0043227	4	membrane-bounded organelle	Csrp1	Cysteine and glycine-rich protein 1	0.156	0.194	0.517	0.83	0.784	0.59	0.397	-0.052	-0.514	-0.183	-0.358	-0.494	0.713	0.00964	0.00964	up-regulated
P97315	Cellular component	GO:0043292	4	contractile fiber	Csrp1	Cysteine and glycine-rich protein 1	0.156	0.194	0.517	0.83	0.784	0.59	0.397	-0.052	-0.514	-0.183	-0.358	-0.494	0.713	0.00964	0.00964	up-regulated
P97315	Cellular component	GO:0030017	3	sarcomere	Csrp1	Cysteine and glycine-rich protein 1	0.156	0.194	0.517	0.83	0.784	0.59	0.397	-0.052	-0.514	-0.183	-0.358	-0.494	0.713	0.00964	0.00964	up-regulated
P97315	Cellular component	GO:0070013	5	intracellular organelle lumen	Csrp1	Cysteine and glycine-rich protein 1	0.156	0.194	0.517	0.83	0.784	0.59	0.397	-0.052	-0.514	-0.183	-0.358	-0.494	0.713	0.00964	0.00964	up-regulated
P97315	Cellular component	GO:0043232	5	intracellular non-membrane-bounded organelle	Csrp1	Cysteine and glycine-rich protein 1	0.156	0.194	0.517	0.83	0.784	0.59	0.397	-0.052	-0.514	-0.183	-0.358	-0.494	0.713	0.00964	0.00964	up-regulated
P97315	Cellular component	GO:0099080	3	supramolecular complex	Csrp1	Cysteine and glycine-rich protein 1	0.156	0.194	0.517	0.83	0.784	0.59	0.397	-0.052	-0.514	-0.183	-0.358	-0.494	0.713	0.00964	0.00964	up-regulated
P97315	Cellular component	GO:0099081	4	supramolecular polymer	Csrp1	Cysteine and glycine-rich protein 1	0.156	0.194	0.517	0.83	0.784	0.59	0.397	-0.052	-0.514	-0.183	-0.358	-0.494	0.713	0.00964	0.00964	up-regulated
P97315	Cellular component	GO:0043231	5	intracellular membrane-bounded organelle	Csrp1	Cysteine and glycine-rich protein 1	0.156	0.194	0.517	0.83	0.784	0.59	0.397	-0.052	-0.514	-0.183	-0.358	-0.494	0.713	0.00964	0.00964	up-regulated
P97315	Cellular component	GO:0031674	3	I band	Csrp1	Cysteine and glycine-rich protein 1	0.156	0.194	0.517	0.83	0.784	0.59	0.397	-0.052	-0.514	-0.183	-0.358	-0.494	0.713	0.00964	0.00964	up-regulated
P97315	Cellular component	GO:0031974	3	membrane-enclosed lumen	Csrp1	Cysteine and glycine-rich protein 1	0.156	0.194	0.517	0.83	0.784	0.59	0.397	-0.052	-0.514	-0.183	-0.358	-0.494	0.713	0.00964	0.00964	up-regulated
P97315	Cellular component	GO:0005856	6	cytoskeleton	Csrp1	Cysteine and glycine-rich protein 1	0.156	0.194	0.517	0.83	0.784	0.59	0.397	-0.052	-0.514	-0.183	-0.358	-0.494	0.713	0.00964	0.00964	up-regulated
P97315	Cellular component	GO:0110165	2	cellular anatomical entity	Csrp1	Cysteine and glycine-rich protein 1	0.156	0.194	0.517	0.83	0.784	0.59	0.397	-0.052	-0.514	-0.183	-0.358	-0.494	0.713	0.00964	0.00964	up-regulated
P97315	Cellular component	GO:0043228	4	non-membrane-bounded organelle	Csrp1	Cysteine and glycine-rich protein 1	0.156	0.194	0.517	0.83	0.784	0.59	0.397	-0.052	-0.514	-0.183	-0.358	-0.494	0.713	0.00964	0.00964	up-regulated
P97315	Cellular component	GO:0031981	6	nuclear lumen	Csrp1	Cysteine and glycine-rich protein 1	0.156	0.194	0.517	0.83	0.784	0.59	0.397	-0.052	-0.514	-0.183	-0.358	-0.494	0.713	0.00964	0.00964	up-regulated
P97315	Cellular component	GO:0043226	3	organelle	Csrp1	Cysteine and glycine-rich protein 1	0.156	0.194	0.517	0.83	0.784	0.59	0.397	-0.052	-0.514	-0.183	-0.358	-0.494	0.713	0.00964	0.00964	up-regulated
P97315	Cellular component	GO:0005634	6	nucleus	Csrp1	Cysteine and glycine-rich protein 1	0.156	0.194	0.517	0.83	0.784	0.59	0.397	-0.052	-0.514	-0.183	-0.358	-0.494	0.713	0.00964	0.00964	up-regulated
P97361	Cellular component	GO:0110165	2	cellular anatomical entity	Bpifa1	BPI fold-containing family A member 1	-0.418	-0.471	-2.256	-0.073	-1.882	-0.624	1.512	0.552	1.64	-0.162	-0.34	0.955	-1.647	0.00275	0.00275	down-regulated
P97361	Cellular component	GO:0120025	4	plasma membrane bounded cell projection	Bpifa1	BPI fold-containing family A member 1	-0.418	-0.471	-2.256	-0.073	-1.882	-0.624	1.512	0.552	1.64	-0.162	-0.34	0.955	-1.647	0.00275	0.00275	down-regulated
P97361	Cellular component	GO:0042995	3	cell projection	Bpifa1	BPI fold-containing family A member 1	-0.418	-0.471	-2.256	-0.073	-1.882	-0.624	1.512	0.552	1.64	-0.162	-0.34	0.955	-1.647	0.00275	0.00275	down-regulated
P97361	Cellular component	GO:0005575	1	cellular_component	Bpifa1	BPI fold-containing family A member 1	-0.418	-0.471	-2.256	-0.073	-1.882	-0.624	1.512	0.552	1.64	-0.162	-0.34	0.955	-1.647	0.00275	0.00275	down-regulated
P97361	Cellular component	GO:0005576	3	extracellular region	Bpifa1	BPI fold-containing family A member 1	-0.418	-0.471	-2.256	-0.073	-1.882	-0.624	1.512	0.552	1.64	-0.162	-0.34	0.955	-1.647	0.00275	0.00275	down-regulated
P97361	Cellular component	GO:0098858	5	actin-based cell projection	Bpifa1	BPI fold-containing family A member 1	-0.418	-0.471	-2.256	-0.073	-1.882	-0.624	1.512	0.552	1.64	-0.162	-0.34	0.955	-1.647	0.00275	0.00275	down-regulated
P97371	Cellular component	GO:0070013	5	intracellular organelle lumen	Psme1	Proteasome activator complex subunit 1	0.689	0.724	0.074	0.827	0.035	-0.421	-0.758	-1.142	-1.068	-1.365	-0.971	0.026	1.201	0.0013	0.0013	up-regulated
P97371	Cellular component	GO:0043227	4	membrane-bounded organelle	Psme1	Proteasome activator complex subunit 1	0.689	0.724	0.074	0.827	0.035	-0.421	-0.758	-1.142	-1.068	-1.365	-0.971	0.026	1.201	0.0013	0.0013	up-regulated
P97371	Cellular component	GO:0000502	4	proteasome complex	Psme1	Proteasome activator complex subunit 1	0.689	0.724	0.074	0.827	0.035	-0.421	-0.758	-1.142	-1.068	-1.365	-0.971	0.026	1.201	0.0013	0.0013	up-regulated
P97371	Cellular component	GO:0140535	3	intracellular protein-containing complex	Psme1	Proteasome activator complex subunit 1	0.689	0.724	0.074	0.827	0.035	-0.421	-0.758	-1.142	-1.068	-1.365	-0.971	0.026	1.201	0.0013	0.0013	up-regulated
P97371	Cellular component	GO:0032991	2	protein-containing complex	Psme1	Proteasome activator complex subunit 1	0.689	0.724	0.074	0.827	0.035	-0.421	-0.758	-1.142	-1.068	-1.365	-0.971	0.026	1.201	0.0013	0.0013	up-regulated
P97371	Cellular component	GO:1905369	5	endopeptidase complex	Psme1	Proteasome activator complex subunit 1	0.689	0.724	0.074	0.827	0.035	-0.421	-0.758	-1.142	-1.068	-1.365	-0.971	0.026	1.201	0.0013	0.0013	up-regulated
P97371	Cellular component	GO:0043229	4	intracellular organelle	Psme1	Proteasome activator complex subunit 1	0.689	0.724	0.074	0.827	0.035	-0.421	-0.758	-1.142	-1.068	-1.365	-0.971	0.026	1.201	0.0013	0.0013	up-regulated
P97371	Cellular component	GO:0005622	3	intracellular anatomical structure	Psme1	Proteasome activator complex subunit 1	0.689	0.724	0.074	0.827	0.035	-0.421	-0.758	-1.142	-1.068	-1.365	-0.971	0.026	1.201	0.0013	0.0013	up-regulated
P97371	Cellular component	GO:0043233	4	organelle lumen	Psme1	Proteasome activator complex subunit 1	0.689	0.724	0.074	0.827	0.035	-0.421	-0.758	-1.142	-1.068	-1.365	-0.971	0.026	1.201	0.0013	0.0013	up-regulated
P97371	Cellular component	GO:0022624	3	proteasome accessory complex	Psme1	Proteasome activator complex subunit 1	0.689	0.724	0.074	0.827	0.035	-0.421	-0.758	-1.142	-1.068	-1.365	-0.971	0.026	1.201	0.0013	0.0013	up-regulated
P97371	Cellular component	GO:0005575	1	cellular_component	Psme1	Proteasome activator complex subunit 1	0.689	0.724	0.074	0.827	0.035	-0.421	-0.758	-1.142	-1.068	-1.365	-0.971	0.026	1.201	0.0013	0.0013	up-regulated
P97371	Cellular component	GO:0031981	6	nuclear lumen	Psme1	Proteasome activator complex subunit 1	0.689	0.724	0.074	0.827	0.035	-0.421	-0.758	-1.142	-1.068	-1.365	-0.971	0.026	1.201	0.0013	0.0013	up-regulated
P97371	Cellular component	GO:0005634	6	nucleus	Psme1	Proteasome activator complex subunit 1	0.689	0.724	0.074	0.827	0.035	-0.421	-0.758	-1.142	-1.068	-1.365	-0.971	0.026	1.201	0.0013	0.0013	up-regulated
P97371	Cellular component	GO:0043226	3	organelle	Psme1	Proteasome activator complex subunit 1	0.689	0.724	0.074	0.827	0.035	-0.421	-0.758	-1.142	-1.068	-1.365	-0.971	0.026	1.201	0.0013	0.0013	up-regulated
P97371	Cellular component	GO:1905368	4	peptidase complex	Psme1	Proteasome activator complex subunit 1	0.689	0.724	0.074	0.827	0.035	-0.421	-0.758	-1.142	-1.068	-1.365	-0.971	0.026	1.201	0.0013	0.0013	up-regulated
P97371	Cellular component	GO:0110165	2	cellular anatomical entity	Psme1	Proteasome activator complex subunit 1	0.689	0.724	0.074	0.827	0.035	-0.421	-0.758	-1.142	-1.068	-1.365	-0.971	0.026	1.201	0.0013	0.0013	up-regulated
P97371	Cellular component	GO:1902494	3	catalytic complex	Psme1	Proteasome activator complex subunit 1	0.689	0.724	0.074	0.827	0.035	-0.421	-0.758	-1.142	-1.068	-1.365	-0.971	0.026	1.201	0.0013	0.0013	up-regulated
P97371	Cellular component	GO:0043231	5	intracellular membrane-bounded organelle	Psme1	Proteasome activator complex subunit 1	0.689	0.724	0.074	0.827	0.035	-0.421	-0.758	-1.142	-1.068	-1.365	-0.971	0.026	1.201	0.0013	0.0013	up-regulated
P97371	Cellular component	GO:0031974	3	membrane-enclosed lumen	Psme1	Proteasome activator complex subunit 1	0.689	0.724	0.074	0.827	0.035	-0.421	-0.758	-1.142	-1.068	-1.365	-0.971	0.026	1.201	0.0013	0.0013	up-regulated
P97447	Cellular component	GO:0043226	3	organelle	Fhl1	Four and a half LIM domains protein 1	0.678	0.465	-0.062	0.618	0.794	0.236	0.59	-0.171	-0.824	-0.219	-0.331	-0.584	0.711	0.0192	0.0192	up-regulated
P97447	Cellular component	GO:0043227	4	membrane-bounded organelle	Fhl1	Four and a half LIM domains protein 1	0.678	0.465	-0.062	0.618	0.794	0.236	0.59	-0.171	-0.824	-0.219	-0.331	-0.584	0.711	0.0192	0.0192	up-regulated
P97447	Cellular component	GO:0110165	2	cellular anatomical entity	Fhl1	Four and a half LIM domains protein 1	0.678	0.465	-0.062	0.618	0.794	0.236	0.59	-0.171	-0.824	-0.219	-0.331	-0.584	0.711	0.0192	0.0192	up-regulated
P97447	Cellular component	GO:0005575	1	cellular_component	Fhl1	Four and a half LIM domains protein 1	0.678	0.465	-0.062	0.618	0.794	0.236	0.59	-0.171	-0.824	-0.219	-0.331	-0.584	0.711	0.0192	0.0192	up-regulated
P97447	Cellular component	GO:0043231	5	intracellular membrane-bounded organelle	Fhl1	Four and a half LIM domains protein 1	0.678	0.465	-0.062	0.618	0.794	0.236	0.59	-0.171	-0.824	-0.219	-0.331	-0.584	0.711	0.0192	0.0192	up-regulated
P97447	Cellular component	GO:0005622	3	intracellular anatomical structure	Fhl1	Four and a half LIM domains protein 1	0.678	0.465	-0.062	0.618	0.794	0.236	0.59	-0.171	-0.824	-0.219	-0.331	-0.584	0.711	0.0192	0.0192	up-regulated
P97447	Cellular component	GO:0043229	4	intracellular organelle	Fhl1	Four and a half LIM domains protein 1	0.678	0.465	-0.062	0.618	0.794	0.236	0.59	-0.171	-0.824	-0.219	-0.331	-0.584	0.711	0.0192	0.0192	up-regulated
Q03311	Cellular component	GO:0043226	3	organelle	Bche	Cholinesterase	-2.303	0.115		-0.922	-0.533	0.079	0.01	0.236	0.624		0.23	0.109	-0.955	0.0448	0.0448	down-regulated
Q03311	Cellular component	GO:0031974	3	membrane-enclosed lumen	Bche	Cholinesterase	-2.303	0.115		-0.922	-0.533	0.079	0.01	0.236	0.624		0.23	0.109	-0.955	0.0448	0.0448	down-regulated
Q03311	Cellular component	GO:0071944	3	cell periphery	Bche	Cholinesterase	-2.303	0.115		-0.922	-0.533	0.079	0.01	0.236	0.624		0.23	0.109	-0.955	0.0448	0.0448	down-regulated
Q03311	Cellular component	GO:0110165	2	cellular anatomical entity	Bche	Cholinesterase	-2.303	0.115		-0.922	-0.533	0.079	0.01	0.236	0.624		0.23	0.109	-0.955	0.0448	0.0448	down-regulated
Q03311	Cellular component	GO:0031967	4	organelle envelope	Bche	Cholinesterase	-2.303	0.115		-0.922	-0.533	0.079	0.01	0.236	0.624		0.23	0.109	-0.955	0.0448	0.0448	down-regulated
Q03311	Cellular component	GO:0005635	4	nuclear envelope	Bche	Cholinesterase	-2.303	0.115		-0.922	-0.533	0.079	0.01	0.236	0.624		0.23	0.109	-0.955	0.0448	0.0448	down-regulated
Q03311	Cellular component	GO:0012505	3	endomembrane system	Bche	Cholinesterase	-2.303	0.115		-0.922	-0.533	0.079	0.01	0.236	0.624		0.23	0.109	-0.955	0.0448	0.0448	down-regulated
Q03311	Cellular component	GO:0043229	4	intracellular organelle	Bche	Cholinesterase	-2.303	0.115		-0.922	-0.533	0.079	0.01	0.236	0.624		0.23	0.109	-0.955	0.0448	0.0448	down-regulated
Q03311	Cellular component	GO:0005575	1	cellular_component	Bche	Cholinesterase	-2.303	0.115		-0.922	-0.533	0.079	0.01	0.236	0.624		0.23	0.109	-0.955	0.0448	0.0448	down-regulated
Q03311	Cellular component	GO:0016020	3	membrane	Bche	Cholinesterase	-2.303	0.115		-0.922	-0.533	0.079	0.01	0.236	0.624		0.23	0.109	-0.955	0.0448	0.0448	down-regulated
Q03311	Cellular component	GO:0005783	4	endoplasmic reticulum	Bche	Cholinesterase	-2.303	0.115		-0.922	-0.533	0.079	0.01	0.236	0.624		0.23	0.109	-0.955	0.0448	0.0448	down-regulated
Q03311	Cellular component	GO:0005576	3	extracellular region	Bche	Cholinesterase	-2.303	0.115		-0.922	-0.533	0.079	0.01	0.236	0.624		0.23	0.109	-0.955	0.0448	0.0448	down-regulated
Q03311	Cellular component	GO:0005634	6	nucleus	Bche	Cholinesterase	-2.303	0.115		-0.922	-0.533	0.079	0.01	0.236	0.624		0.23	0.109	-0.955	0.0448	0.0448	down-regulated
Q03311	Cellular component	GO:0043231	5	intracellular membrane-bounded organelle	Bche	Cholinesterase	-2.303	0.115		-0.922	-0.533	0.079	0.01	0.236	0.624		0.23	0.109	-0.955	0.0448	0.0448	down-regulated
Q03311	Cellular component	GO:0043227	4	membrane-bounded organelle	Bche	Cholinesterase	-2.303	0.115		-0.922	-0.533	0.079	0.01	0.236	0.624		0.23	0.109	-0.955	0.0448	0.0448	down-regulated
Q03311	Cellular component	GO:0031970	5	organelle envelope lumen	Bche	Cholinesterase	-2.303	0.115		-0.922	-0.533	0.079	0.01	0.236	0.624		0.23	0.109	-0.955	0.0448	0.0448	down-regulated
Q03311	Cellular component	GO:0070013	5	intracellular organelle lumen	Bche	Cholinesterase	-2.303	0.115		-0.922	-0.533	0.079	0.01	0.236	0.624		0.23	0.109	-0.955	0.0448	0.0448	down-regulated
Q03311	Cellular component	GO:0031975	3	envelope	Bche	Cholinesterase	-2.303	0.115		-0.922	-0.533	0.079	0.01	0.236	0.624		0.23	0.109	-0.955	0.0448	0.0448	down-regulated
Q03311	Cellular component	GO:0005622	3	intracellular anatomical structure	Bche	Cholinesterase	-2.303	0.115		-0.922	-0.533	0.079	0.01	0.236	0.624		0.23	0.109	-0.955	0.0448	0.0448	down-regulated
Q03311	Cellular component	GO:0043233	4	organelle lumen	Bche	Cholinesterase	-2.303	0.115		-0.922	-0.533	0.079	0.01	0.236	0.624		0.23	0.109	-0.955	0.0448	0.0448	down-regulated
Q03311	Cellular component	GO:0005737	3	cytoplasm	Bche	Cholinesterase	-2.303	0.115		-0.922	-0.533	0.079	0.01	0.236	0.624		0.23	0.109	-0.955	0.0448	0.0448	down-regulated
Q06770	Cellular component	GO:0005575	1	cellular_component	Serpina6	Corticosteroid-binding globulin	-4.356	0.106	-3.216	0.02	0.396	1.132	0.24	1.328	1.544		1.398	0.786	-2.046	0.0357	0.0357	down-regulated
Q06770	Cellular component	GO:0110165	2	cellular anatomical entity	Serpina6	Corticosteroid-binding globulin	-4.356	0.106	-3.216	0.02	0.396	1.132	0.24	1.328	1.544		1.398	0.786	-2.046	0.0357	0.0357	down-regulated
Q06770	Cellular component	GO:0005576	3	extracellular region	Serpina6	Corticosteroid-binding globulin	-4.356	0.106	-3.216	0.02	0.396	1.132	0.24	1.328	1.544		1.398	0.786	-2.046	0.0357	0.0357	down-regulated
Q07079	Cellular component	GO:0005576	3	extracellular region	Igfbp5	Insulin-like growth factor-binding protein 5	-0.45	-1.211	0.164	-0.537	-0.42	0.246	0.025	0.298	0.007	0.494	0.342	0.332	-0.618	0.0357	0.0357	down-regulated
Q07079	Cellular component	GO:0016942	4	insulin-like growth factor binding protein complex	Igfbp5	Insulin-like growth factor-binding protein 5	-0.45	-1.211	0.164	-0.537	-0.42	0.246	0.025	0.298	0.007	0.494	0.342	0.332	-0.618	0.0357	0.0357	down-regulated
Q07079	Cellular component	GO:0005615	3	extracellular space	Igfbp5	Insulin-like growth factor-binding protein 5	-0.45	-1.211	0.164	-0.537	-0.42	0.246	0.025	0.298	0.007	0.494	0.342	0.332	-0.618	0.0357	0.0357	down-regulated
Q07079	Cellular component	GO:0005575	1	cellular_component	Igfbp5	Insulin-like growth factor-binding protein 5	-0.45	-1.211	0.164	-0.537	-0.42	0.246	0.025	0.298	0.007	0.494	0.342	0.332	-0.618	0.0357	0.0357	down-regulated
Q07079	Cellular component	GO:0032991	2	protein-containing complex	Igfbp5	Insulin-like growth factor-binding protein 5	-0.45	-1.211	0.164	-0.537	-0.42	0.246	0.025	0.298	0.007	0.494	0.342	0.332	-0.618	0.0357	0.0357	down-regulated
Q07079	Cellular component	GO:0036454	3	growth factor complex	Igfbp5	Insulin-like growth factor-binding protein 5	-0.45	-1.211	0.164	-0.537	-0.42	0.246	0.025	0.298	0.007	0.494	0.342	0.332	-0.618	0.0357	0.0357	down-regulated
Q07079	Cellular component	GO:0110165	2	cellular anatomical entity	Igfbp5	Insulin-like growth factor-binding protein 5	-0.45	-1.211	0.164	-0.537	-0.42	0.246	0.025	0.298	0.007	0.494	0.342	0.332	-0.618	0.0357	0.0357	down-regulated
Q2L4X1	Cellular component	GO:0005622	3	intracellular anatomical structure	Bzw2	eIF5-mimic protein 1	0.607	0.547	0.878	0.353	0.633	0.037	-0.081	-0.772		-0.498	-0.047	0.525	0.684	0.0291	0.0291	up-regulated
Q2L4X1	Cellular component	GO:0005575	1	cellular_component	Bzw2	eIF5-mimic protein 1	0.607	0.547	0.878	0.353	0.633	0.037	-0.081	-0.772		-0.498	-0.047	0.525	0.684	0.0291	0.0291	up-regulated
Q2L4X1	Cellular component	GO:0110165	2	cellular anatomical entity	Bzw2	eIF5-mimic protein 1	0.607	0.547	0.878	0.353	0.633	0.037	-0.081	-0.772		-0.498	-0.047	0.525	0.684	0.0291	0.0291	up-regulated
Q3TB82	Cellular component	GO:0097708	6	intracellular vesicle	Plekhf1	Pleckstrin homology domain-containing family F member 1	0.517	-0.079	0.576	0.581		0.807	0.298	-0.369	-0.133		-0.696		0.705	0.0433	0.0433	up-regulated
Q3TB82	Cellular component	GO:0005575	1	cellular_component	Plekhf1	Pleckstrin homology domain-containing family F member 1	0.517	-0.079	0.576	0.581		0.807	0.298	-0.369	-0.133		-0.696		0.705	0.0433	0.0433	up-regulated
Q3TB82	Cellular component	GO:0043229	4	intracellular organelle	Plekhf1	Pleckstrin homology domain-containing family F member 1	0.517	-0.079	0.576	0.581		0.807	0.298	-0.369	-0.133		-0.696		0.705	0.0433	0.0433	up-regulated
Q3TB82	Cellular component	GO:0012505	3	endomembrane system	Plekhf1	Pleckstrin homology domain-containing family F member 1	0.517	-0.079	0.576	0.581		0.807	0.298	-0.369	-0.133		-0.696		0.705	0.0433	0.0433	up-regulated
Q3TB82	Cellular component	GO:0031410	4	cytoplasmic vesicle	Plekhf1	Pleckstrin homology domain-containing family F member 1	0.517	-0.079	0.576	0.581		0.807	0.298	-0.369	-0.133		-0.696		0.705	0.0433	0.0433	up-regulated
Q3TB82	Cellular component	GO:0043226	3	organelle	Plekhf1	Pleckstrin homology domain-containing family F member 1	0.517	-0.079	0.576	0.581		0.807	0.298	-0.369	-0.133		-0.696		0.705	0.0433	0.0433	up-regulated
Q3TB82	Cellular component	GO:0000323	5	lytic vacuole	Plekhf1	Pleckstrin homology domain-containing family F member 1	0.517	-0.079	0.576	0.581		0.807	0.298	-0.369	-0.133		-0.696		0.705	0.0433	0.0433	up-regulated
Q3TB82	Cellular component	GO:0031982	5	vesicle	Plekhf1	Pleckstrin homology domain-containing family F member 1	0.517	-0.079	0.576	0.581		0.807	0.298	-0.369	-0.133		-0.696		0.705	0.0433	0.0433	up-regulated
Q3TB82	Cellular component	GO:0110165	2	cellular anatomical entity	Plekhf1	Pleckstrin homology domain-containing family F member 1	0.517	-0.079	0.576	0.581		0.807	0.298	-0.369	-0.133		-0.696		0.705	0.0433	0.0433	up-regulated
Q3TB82	Cellular component	GO:0043227	4	membrane-bounded organelle	Plekhf1	Pleckstrin homology domain-containing family F member 1	0.517	-0.079	0.576	0.581		0.807	0.298	-0.369	-0.133		-0.696		0.705	0.0433	0.0433	up-regulated
Q3TB82	Cellular component	GO:0005622	3	intracellular anatomical structure	Plekhf1	Pleckstrin homology domain-containing family F member 1	0.517	-0.079	0.576	0.581		0.807	0.298	-0.369	-0.133		-0.696		0.705	0.0433	0.0433	up-regulated
Q3TB82	Cellular component	GO:0005768	4	endosome	Plekhf1	Pleckstrin homology domain-containing family F member 1	0.517	-0.079	0.576	0.581		0.807	0.298	-0.369	-0.133		-0.696		0.705	0.0433	0.0433	up-regulated
Q3TB82	Cellular component	GO:0005737	3	cytoplasm	Plekhf1	Pleckstrin homology domain-containing family F member 1	0.517	-0.079	0.576	0.581		0.807	0.298	-0.369	-0.133		-0.696		0.705	0.0433	0.0433	up-regulated
Q3TB82	Cellular component	GO:0005773	4	vacuole	Plekhf1	Pleckstrin homology domain-containing family F member 1	0.517	-0.079	0.576	0.581		0.807	0.298	-0.369	-0.133		-0.696		0.705	0.0433	0.0433	up-regulated
Q3TB82	Cellular component	GO:0043231	5	intracellular membrane-bounded organelle	Plekhf1	Pleckstrin homology domain-containing family F member 1	0.517	-0.079	0.576	0.581		0.807	0.298	-0.369	-0.133		-0.696		0.705	0.0433	0.0433	up-regulated
Q3THE2	Cellular component	GO:0030016	5	myofibril	Myl12b	Myosin regulatory light chain 12B	0.108	1.821		0.963	0.38	0.37		-1.436		-0.888	-1.532	-0.343	1.778	0.00116	0.00116	up-regulated
Q3THE2	Cellular component	GO:0032432	3	actin filament bundle	Myl12b	Myosin regulatory light chain 12B	0.108	1.821		0.963	0.38	0.37		-1.436		-0.888	-1.532	-0.343	1.778	0.00116	0.00116	up-regulated
Q3THE2	Cellular component	GO:0043229	4	intracellular organelle	Myl12b	Myosin regulatory light chain 12B	0.108	1.821		0.963	0.38	0.37		-1.436		-0.888	-1.532	-0.343	1.778	0.00116	0.00116	up-regulated
Q3THE2	Cellular component	GO:0005622	3	intracellular anatomical structure	Myl12b	Myosin regulatory light chain 12B	0.108	1.821		0.963	0.38	0.37		-1.436		-0.888	-1.532	-0.343	1.778	0.00116	0.00116	up-regulated
Q3THE2	Cellular component	GO:0005575	1	cellular_component	Myl12b	Myosin regulatory light chain 12B	0.108	1.821		0.963	0.38	0.37		-1.436		-0.888	-1.532	-0.343	1.778	0.00116	0.00116	up-regulated
Q3THE2	Cellular component	GO:0032991	2	protein-containing complex	Myl12b	Myosin regulatory light chain 12B	0.108	1.821		0.963	0.38	0.37		-1.436		-0.888	-1.532	-0.343	1.778	0.00116	0.00116	up-regulated
Q3THE2	Cellular component	GO:0005737	3	cytoplasm	Myl12b	Myosin regulatory light chain 12B	0.108	1.821		0.963	0.38	0.37		-1.436		-0.888	-1.532	-0.343	1.778	0.00116	0.00116	up-regulated
Q3THE2	Cellular component	GO:0015629	7	actin cytoskeleton	Myl12b	Myosin regulatory light chain 12B	0.108	1.821		0.963	0.38	0.37		-1.436		-0.888	-1.532	-0.343	1.778	0.00116	0.00116	up-regulated
Q3THE2	Cellular component	GO:0099512	5	supramolecular fiber	Myl12b	Myosin regulatory light chain 12B	0.108	1.821		0.963	0.38	0.37		-1.436		-0.888	-1.532	-0.343	1.778	0.00116	0.00116	up-regulated
Q3THE2	Cellular component	GO:0042641	3	actomyosin	Myl12b	Myosin regulatory light chain 12B	0.108	1.821		0.963	0.38	0.37		-1.436		-0.888	-1.532	-0.343	1.778	0.00116	0.00116	up-regulated
Q3THE2	Cellular component	GO:0043292	4	contractile fiber	Myl12b	Myosin regulatory light chain 12B	0.108	1.821		0.963	0.38	0.37		-1.436		-0.888	-1.532	-0.343	1.778	0.00116	0.00116	up-regulated
Q3THE2	Cellular component	GO:0030017	3	sarcomere	Myl12b	Myosin regulatory light chain 12B	0.108	1.821		0.963	0.38	0.37		-1.436		-0.888	-1.532	-0.343	1.778	0.00116	0.00116	up-regulated
Q3THE2	Cellular component	GO:0099080	3	supramolecular complex	Myl12b	Myosin regulatory light chain 12B	0.108	1.821		0.963	0.38	0.37		-1.436		-0.888	-1.532	-0.343	1.778	0.00116	0.00116	up-regulated
Q3THE2	Cellular component	GO:0043232	5	intracellular non-membrane-bounded organelle	Myl12b	Myosin regulatory light chain 12B	0.108	1.821		0.963	0.38	0.37		-1.436		-0.888	-1.532	-0.343	1.778	0.00116	0.00116	up-regulated
Q3THE2	Cellular component	GO:0099081	4	supramolecular polymer	Myl12b	Myosin regulatory light chain 12B	0.108	1.821		0.963	0.38	0.37		-1.436		-0.888	-1.532	-0.343	1.778	0.00116	0.00116	up-regulated
Q3THE2	Cellular component	GO:0097517	4	contractile actin filament bundle	Myl12b	Myosin regulatory light chain 12B	0.108	1.821		0.963	0.38	0.37		-1.436		-0.888	-1.532	-0.343	1.778	0.00116	0.00116	up-regulated
Q3THE2	Cellular component	GO:0031674	3	I band	Myl12b	Myosin regulatory light chain 12B	0.108	1.821		0.963	0.38	0.37		-1.436		-0.888	-1.532	-0.343	1.778	0.00116	0.00116	up-regulated
Q3THE2	Cellular component	GO:0071944	3	cell periphery	Myl12b	Myosin regulatory light chain 12B	0.108	1.821		0.963	0.38	0.37		-1.436		-0.888	-1.532	-0.343	1.778	0.00116	0.00116	up-regulated
Q3THE2	Cellular component	GO:0005856	6	cytoskeleton	Myl12b	Myosin regulatory light chain 12B	0.108	1.821		0.963	0.38	0.37		-1.436		-0.888	-1.532	-0.343	1.778	0.00116	0.00116	up-regulated
Q3THE2	Cellular component	GO:0110165	2	cellular anatomical entity	Myl12b	Myosin regulatory light chain 12B	0.108	1.821		0.963	0.38	0.37		-1.436		-0.888	-1.532	-0.343	1.778	0.00116	0.00116	up-regulated
Q3THE2	Cellular component	GO:0043228	4	non-membrane-bounded organelle	Myl12b	Myosin regulatory light chain 12B	0.108	1.821		0.963	0.38	0.37		-1.436		-0.888	-1.532	-0.343	1.778	0.00116	0.00116	up-regulated
Q3THE2	Cellular component	GO:0098862	3	cluster of actin-based cell projections	Myl12b	Myosin regulatory light chain 12B	0.108	1.821		0.963	0.38	0.37		-1.436		-0.888	-1.532	-0.343	1.778	0.00116	0.00116	up-regulated
Q3THE2	Cellular component	GO:0016459	3	myosin complex	Myl12b	Myosin regulatory light chain 12B	0.108	1.821		0.963	0.38	0.37		-1.436		-0.888	-1.532	-0.343	1.778	0.00116	0.00116	up-regulated
Q3THE2	Cellular component	GO:0043226	3	organelle	Myl12b	Myosin regulatory light chain 12B	0.108	1.821		0.963	0.38	0.37		-1.436		-0.888	-1.532	-0.343	1.778	0.00116	0.00116	up-regulated
Q3UGC7	Cellular component	GO:0005575	1	cellular_component	Eif3j1	Eukaryotic translation initiation factor 3 subunit J-A	0.337	0.261	0.597	1.039	1.253	1.028	0.405	-0.038	-0.295	-0.191	-0.418	0.105	0.825	0.00553	0.00553	up-regulated
Q3UGC7	Cellular component	GO:0005622	3	intracellular anatomical structure	Eif3j1	Eukaryotic translation initiation factor 3 subunit J-A	0.337	0.261	0.597	1.039	1.253	1.028	0.405	-0.038	-0.295	-0.191	-0.418	0.105	0.825	0.00553	0.00553	up-regulated
Q3UGC7	Cellular component	GO:0005737	3	cytoplasm	Eif3j1	Eukaryotic translation initiation factor 3 subunit J-A	0.337	0.261	0.597	1.039	1.253	1.028	0.405	-0.038	-0.295	-0.191	-0.418	0.105	0.825	0.00553	0.00553	up-regulated
Q3UGC7	Cellular component	GO:0032991	2	protein-containing complex	Eif3j1	Eukaryotic translation initiation factor 3 subunit J-A	0.337	0.261	0.597	1.039	1.253	1.028	0.405	-0.038	-0.295	-0.191	-0.418	0.105	0.825	0.00553	0.00553	up-regulated
Q3UGC7	Cellular component	GO:1990904	3	ribonucleoprotein complex	Eif3j1	Eukaryotic translation initiation factor 3 subunit J-A	0.337	0.261	0.597	1.039	1.253	1.028	0.405	-0.038	-0.295	-0.191	-0.418	0.105	0.825	0.00553	0.00553	up-regulated
Q3UGC7	Cellular component	GO:0070993	4	translation preinitiation complex	Eif3j1	Eukaryotic translation initiation factor 3 subunit J-A	0.337	0.261	0.597	1.039	1.253	1.028	0.405	-0.038	-0.295	-0.191	-0.418	0.105	0.825	0.00553	0.00553	up-regulated
Q3UGC7	Cellular component	GO:0110165	2	cellular anatomical entity	Eif3j1	Eukaryotic translation initiation factor 3 subunit J-A	0.337	0.261	0.597	1.039	1.253	1.028	0.405	-0.038	-0.295	-0.191	-0.418	0.105	0.825	0.00553	0.00553	up-regulated
Q3UIZ8	Cellular component	GO:0005622	3	intracellular anatomical structure	Mylk3	Myosin light chain kinase 3	0.23		-0.428	-0.489	0.046	-0.487	0.096	0.311	0.449	0.075	0.683	0.6	-0.595	0.0317	0.0317	down-regulated
Q3UIZ8	Cellular component	GO:0043227	4	membrane-bounded organelle	Mylk3	Myosin light chain kinase 3	0.23		-0.428	-0.489	0.046	-0.487	0.096	0.311	0.449	0.075	0.683	0.6	-0.595	0.0317	0.0317	down-regulated
Q3UIZ8	Cellular component	GO:0043229	4	intracellular organelle	Mylk3	Myosin light chain kinase 3	0.23		-0.428	-0.489	0.046	-0.487	0.096	0.311	0.449	0.075	0.683	0.6	-0.595	0.0317	0.0317	down-regulated
Q3UIZ8	Cellular component	GO:0005737	3	cytoplasm	Mylk3	Myosin light chain kinase 3	0.23		-0.428	-0.489	0.046	-0.487	0.096	0.311	0.449	0.075	0.683	0.6	-0.595	0.0317	0.0317	down-regulated
Q3UIZ8	Cellular component	GO:0043231	5	intracellular membrane-bounded organelle	Mylk3	Myosin light chain kinase 3	0.23		-0.428	-0.489	0.046	-0.487	0.096	0.311	0.449	0.075	0.683	0.6	-0.595	0.0317	0.0317	down-regulated
Q3UIZ8	Cellular component	GO:0005575	1	cellular_component	Mylk3	Myosin light chain kinase 3	0.23		-0.428	-0.489	0.046	-0.487	0.096	0.311	0.449	0.075	0.683	0.6	-0.595	0.0317	0.0317	down-regulated
Q3UIZ8	Cellular component	GO:0110165	2	cellular anatomical entity	Mylk3	Myosin light chain kinase 3	0.23		-0.428	-0.489	0.046	-0.487	0.096	0.311	0.449	0.075	0.683	0.6	-0.595	0.0317	0.0317	down-regulated
Q3UIZ8	Cellular component	GO:0043226	3	organelle	Mylk3	Myosin light chain kinase 3	0.23		-0.428	-0.489	0.046	-0.487	0.096	0.311	0.449	0.075	0.683	0.6	-0.595	0.0317	0.0317	down-regulated
Q3UZ39	Cellular component	GO:0043226	3	organelle	Lrrfip1	Leucine-rich repeat flightless-interacting protein 1	0.07	0.237	0.778	0.804	0.767	1.453	0.808		-1.135		-0.537	-0.736	1.085	0.0193	0.0193	up-regulated
Q3UZ39	Cellular component	GO:0043231	5	intracellular membrane-bounded organelle	Lrrfip1	Leucine-rich repeat flightless-interacting protein 1	0.07	0.237	0.778	0.804	0.767	1.453	0.808		-1.135		-0.537	-0.736	1.085	0.0193	0.0193	up-regulated
Q3UZ39	Cellular component	GO:0110165	2	cellular anatomical entity	Lrrfip1	Leucine-rich repeat flightless-interacting protein 1	0.07	0.237	0.778	0.804	0.767	1.453	0.808		-1.135		-0.537	-0.736	1.085	0.0193	0.0193	up-regulated
Q3UZ39	Cellular component	GO:0043227	4	membrane-bounded organelle	Lrrfip1	Leucine-rich repeat flightless-interacting protein 1	0.07	0.237	0.778	0.804	0.767	1.453	0.808		-1.135		-0.537	-0.736	1.085	0.0193	0.0193	up-regulated
Q3UZ39	Cellular component	GO:0005622	3	intracellular anatomical structure	Lrrfip1	Leucine-rich repeat flightless-interacting protein 1	0.07	0.237	0.778	0.804	0.767	1.453	0.808		-1.135		-0.537	-0.736	1.085	0.0193	0.0193	up-regulated
Q3UZ39	Cellular component	GO:0043229	4	intracellular organelle	Lrrfip1	Leucine-rich repeat flightless-interacting protein 1	0.07	0.237	0.778	0.804	0.767	1.453	0.808		-1.135		-0.537	-0.736	1.085	0.0193	0.0193	up-regulated
Q3UZ39	Cellular component	GO:0005575	1	cellular_component	Lrrfip1	Leucine-rich repeat flightless-interacting protein 1	0.07	0.237	0.778	0.804	0.767	1.453	0.808		-1.135		-0.537	-0.736	1.085	0.0193	0.0193	up-regulated
Q5FWK3	Cellular component	GO:0110165	2	cellular anatomical entity	Arhgap1	Rho GTPase-activating protein 1	0.072	0.57	-0.45	1.123	-0.344	0.335	-0.23	-0.159	-1.133	-0.786	-1.124		0.904	0.0182	0.0182	up-regulated
Q5FWK3	Cellular component	GO:0071944	3	cell periphery	Arhgap1	Rho GTPase-activating protein 1	0.072	0.57	-0.45	1.123	-0.344	0.335	-0.23	-0.159	-1.133	-0.786	-1.124		0.904	0.0182	0.0182	up-regulated
Q5FWK3	Cellular component	GO:0042995	3	cell projection	Arhgap1	Rho GTPase-activating protein 1	0.072	0.57	-0.45	1.123	-0.344	0.335	-0.23	-0.159	-1.133	-0.786	-1.124		0.904	0.0182	0.0182	up-regulated
Q5FWK3	Cellular component	GO:0120025	4	plasma membrane bounded cell projection	Arhgap1	Rho GTPase-activating protein 1	0.072	0.57	-0.45	1.123	-0.344	0.335	-0.23	-0.159	-1.133	-0.786	-1.124		0.904	0.0182	0.0182	up-regulated
Q5FWK3	Cellular component	GO:0005737	3	cytoplasm	Arhgap1	Rho GTPase-activating protein 1	0.072	0.57	-0.45	1.123	-0.344	0.335	-0.23	-0.159	-1.133	-0.786	-1.124		0.904	0.0182	0.0182	up-regulated
Q5FWK3	Cellular component	GO:0016020	3	membrane	Arhgap1	Rho GTPase-activating protein 1	0.072	0.57	-0.45	1.123	-0.344	0.335	-0.23	-0.159	-1.133	-0.786	-1.124		0.904	0.0182	0.0182	up-regulated
Q5FWK3	Cellular component	GO:0005575	1	cellular_component	Arhgap1	Rho GTPase-activating protein 1	0.072	0.57	-0.45	1.123	-0.344	0.335	-0.23	-0.159	-1.133	-0.786	-1.124		0.904	0.0182	0.0182	up-regulated
Q5FWK3	Cellular component	GO:0005622	3	intracellular anatomical structure	Arhgap1	Rho GTPase-activating protein 1	0.072	0.57	-0.45	1.123	-0.344	0.335	-0.23	-0.159	-1.133	-0.786	-1.124		0.904	0.0182	0.0182	up-regulated
Q5FWK3	Cellular component	GO:0031252	3	cell leading edge	Arhgap1	Rho GTPase-activating protein 1	0.072	0.57	-0.45	1.123	-0.344	0.335	-0.23	-0.159	-1.133	-0.786	-1.124		0.904	0.0182	0.0182	up-regulated
Q5SV06	Cellular component	GO:0043228	4	non-membrane-bounded organelle	Spata22	Spermatogenesis-associated protein 22	-0.265	-0.336	-0.712	-0.055	-1.174	-1.132	1.562	0.745	0.667	1.659	0.04	-0.249	-1.35	0.00211	0.00211	down-regulated
Q5SV06	Cellular component	GO:0005622	3	intracellular anatomical structure	Spata22	Spermatogenesis-associated protein 22	-0.265	-0.336	-0.712	-0.055	-1.174	-1.132	1.562	0.745	0.667	1.659	0.04	-0.249	-1.35	0.00211	0.00211	down-regulated
Q5SV06	Cellular component	GO:0043232	5	intracellular non-membrane-bounded organelle	Spata22	Spermatogenesis-associated protein 22	-0.265	-0.336	-0.712	-0.055	-1.174	-1.132	1.562	0.745	0.667	1.659	0.04	-0.249	-1.35	0.00211	0.00211	down-regulated
Q5SV06	Cellular component	GO:0110165	2	cellular anatomical entity	Spata22	Spermatogenesis-associated protein 22	-0.265	-0.336	-0.712	-0.055	-1.174	-1.132	1.562	0.745	0.667	1.659	0.04	-0.249	-1.35	0.00211	0.00211	down-regulated
Q5SV06	Cellular component	GO:0043226	3	organelle	Spata22	Spermatogenesis-associated protein 22	-0.265	-0.336	-0.712	-0.055	-1.174	-1.132	1.562	0.745	0.667	1.659	0.04	-0.249	-1.35	0.00211	0.00211	down-regulated
Q5SV06	Cellular component	GO:0005575	1	cellular_component	Spata22	Spermatogenesis-associated protein 22	-0.265	-0.336	-0.712	-0.055	-1.174	-1.132	1.562	0.745	0.667	1.659	0.04	-0.249	-1.35	0.00211	0.00211	down-regulated
Q5SV06	Cellular component	GO:0043229	4	intracellular organelle	Spata22	Spermatogenesis-associated protein 22	-0.265	-0.336	-0.712	-0.055	-1.174	-1.132	1.562	0.745	0.667	1.659	0.04	-0.249	-1.35	0.00211	0.00211	down-regulated
Q5SX39	Cellular component	GO:0005737	3	cytoplasm	Myh4	Myosin-4	1.23	2.207	2.593	0.993	-0.115	-2.631	-2.68	-0.903	-1.865	0.665	-1.281	-0.079	1.737	0.0453	0.0453	up-regulated
Q5SX39	Cellular component	GO:0015629	7	actin cytoskeleton	Myh4	Myosin-4	1.23	2.207	2.593	0.993	-0.115	-2.631	-2.68	-0.903	-1.865	0.665	-1.281	-0.079	1.737	0.0453	0.0453	up-regulated
Q5SX39	Cellular component	GO:0032991	2	protein-containing complex	Myh4	Myosin-4	1.23	2.207	2.593	0.993	-0.115	-2.631	-2.68	-0.903	-1.865	0.665	-1.281	-0.079	1.737	0.0453	0.0453	up-regulated
Q5SX39	Cellular component	GO:0005575	1	cellular_component	Myh4	Myosin-4	1.23	2.207	2.593	0.993	-0.115	-2.631	-2.68	-0.903	-1.865	0.665	-1.281	-0.079	1.737	0.0453	0.0453	up-regulated
Q5SX39	Cellular component	GO:0043229	4	intracellular organelle	Myh4	Myosin-4	1.23	2.207	2.593	0.993	-0.115	-2.631	-2.68	-0.903	-1.865	0.665	-1.281	-0.079	1.737	0.0453	0.0453	up-regulated
Q5SX39	Cellular component	GO:0005622	3	intracellular anatomical structure	Myh4	Myosin-4	1.23	2.207	2.593	0.993	-0.115	-2.631	-2.68	-0.903	-1.865	0.665	-1.281	-0.079	1.737	0.0453	0.0453	up-regulated
Q5SX39	Cellular component	GO:0043232	5	intracellular non-membrane-bounded organelle	Myh4	Myosin-4	1.23	2.207	2.593	0.993	-0.115	-2.631	-2.68	-0.903	-1.865	0.665	-1.281	-0.079	1.737	0.0453	0.0453	up-regulated
Q5SX39	Cellular component	GO:0099080	3	supramolecular complex	Myh4	Myosin-4	1.23	2.207	2.593	0.993	-0.115	-2.631	-2.68	-0.903	-1.865	0.665	-1.281	-0.079	1.737	0.0453	0.0453	up-regulated
Q5SX39	Cellular component	GO:0099081	4	supramolecular polymer	Myh4	Myosin-4	1.23	2.207	2.593	0.993	-0.115	-2.631	-2.68	-0.903	-1.865	0.665	-1.281	-0.079	1.737	0.0453	0.0453	up-regulated
Q5SX39	Cellular component	GO:0043292	4	contractile fiber	Myh4	Myosin-4	1.23	2.207	2.593	0.993	-0.115	-2.631	-2.68	-0.903	-1.865	0.665	-1.281	-0.079	1.737	0.0453	0.0453	up-regulated
Q5SX39	Cellular component	GO:0099512	5	supramolecular fiber	Myh4	Myosin-4	1.23	2.207	2.593	0.993	-0.115	-2.631	-2.68	-0.903	-1.865	0.665	-1.281	-0.079	1.737	0.0453	0.0453	up-regulated
Q5SX39	Cellular component	GO:0110165	2	cellular anatomical entity	Myh4	Myosin-4	1.23	2.207	2.593	0.993	-0.115	-2.631	-2.68	-0.903	-1.865	0.665	-1.281	-0.079	1.737	0.0453	0.0453	up-regulated
Q5SX39	Cellular component	GO:0005856	6	cytoskeleton	Myh4	Myosin-4	1.23	2.207	2.593	0.993	-0.115	-2.631	-2.68	-0.903	-1.865	0.665	-1.281	-0.079	1.737	0.0453	0.0453	up-regulated
Q5SX39	Cellular component	GO:0043226	3	organelle	Myh4	Myosin-4	1.23	2.207	2.593	0.993	-0.115	-2.631	-2.68	-0.903	-1.865	0.665	-1.281	-0.079	1.737	0.0453	0.0453	up-regulated
Q5SX39	Cellular component	GO:0016459	3	myosin complex	Myh4	Myosin-4	1.23	2.207	2.593	0.993	-0.115	-2.631	-2.68	-0.903	-1.865	0.665	-1.281	-0.079	1.737	0.0453	0.0453	up-regulated
Q5SX39	Cellular component	GO:0043228	4	non-membrane-bounded organelle	Myh4	Myosin-4	1.23	2.207	2.593	0.993	-0.115	-2.631	-2.68	-0.903	-1.865	0.665	-1.281	-0.079	1.737	0.0453	0.0453	up-regulated
Q60605	Cellular component	GO:0043232	5	intracellular non-membrane-bounded organelle	Myl6	Myosin light polypeptide 6	0.133	1.202	-0.386	0.556	0.688	0.735	-0.357	-0.182	0.536	-0.793	-0.331	-0.327	0.73	0.0293	0.0293	up-regulated
Q60605	Cellular component	GO:0032991	2	protein-containing complex	Myl6	Myosin light polypeptide 6	0.133	1.202	-0.386	0.556	0.688	0.735	-0.357	-0.182	0.536	-0.793	-0.331	-0.327	0.73	0.0293	0.0293	up-regulated
Q60605	Cellular component	GO:0015629	7	actin cytoskeleton	Myl6	Myosin light polypeptide 6	0.133	1.202	-0.386	0.556	0.688	0.735	-0.357	-0.182	0.536	-0.793	-0.331	-0.327	0.73	0.0293	0.0293	up-regulated
Q60605	Cellular component	GO:0005622	3	intracellular anatomical structure	Myl6	Myosin light polypeptide 6	0.133	1.202	-0.386	0.556	0.688	0.735	-0.357	-0.182	0.536	-0.793	-0.331	-0.327	0.73	0.0293	0.0293	up-regulated
Q60605	Cellular component	GO:0043229	4	intracellular organelle	Myl6	Myosin light polypeptide 6	0.133	1.202	-0.386	0.556	0.688	0.735	-0.357	-0.182	0.536	-0.793	-0.331	-0.327	0.73	0.0293	0.0293	up-regulated
Q60605	Cellular component	GO:0005575	1	cellular_component	Myl6	Myosin light polypeptide 6	0.133	1.202	-0.386	0.556	0.688	0.735	-0.357	-0.182	0.536	-0.793	-0.331	-0.327	0.73	0.0293	0.0293	up-regulated
Q60605	Cellular component	GO:0016459	3	myosin complex	Myl6	Myosin light polypeptide 6	0.133	1.202	-0.386	0.556	0.688	0.735	-0.357	-0.182	0.536	-0.793	-0.331	-0.327	0.73	0.0293	0.0293	up-regulated
Q60605	Cellular component	GO:0043226	3	organelle	Myl6	Myosin light polypeptide 6	0.133	1.202	-0.386	0.556	0.688	0.735	-0.357	-0.182	0.536	-0.793	-0.331	-0.327	0.73	0.0293	0.0293	up-regulated
Q60605	Cellular component	GO:0043228	4	non-membrane-bounded organelle	Myl6	Myosin light polypeptide 6	0.133	1.202	-0.386	0.556	0.688	0.735	-0.357	-0.182	0.536	-0.793	-0.331	-0.327	0.73	0.0293	0.0293	up-regulated
Q60605	Cellular component	GO:0005856	6	cytoskeleton	Myl6	Myosin light polypeptide 6	0.133	1.202	-0.386	0.556	0.688	0.735	-0.357	-0.182	0.536	-0.793	-0.331	-0.327	0.73	0.0293	0.0293	up-regulated
Q60605	Cellular component	GO:0110165	2	cellular anatomical entity	Myl6	Myosin light polypeptide 6	0.133	1.202	-0.386	0.556	0.688	0.735	-0.357	-0.182	0.536	-0.793	-0.331	-0.327	0.73	0.0293	0.0293	up-regulated
Q60668	Cellular component	GO:0031981	6	nuclear lumen	Hnrnpd	Heterogeneous nuclear ribonucleoprotein D0	0.349	0.876	1.022	0.152	1.452	0.449	-0.393	-0.848	-0.705	1.135	-1.511	-0.433	1.176	0.00912	0.00912	up-regulated
Q60668	Cellular component	GO:0005634	6	nucleus	Hnrnpd	Heterogeneous nuclear ribonucleoprotein D0	0.349	0.876	1.022	0.152	1.452	0.449	-0.393	-0.848	-0.705	1.135	-1.511	-0.433	1.176	0.00912	0.00912	up-regulated
Q60668	Cellular component	GO:0099572	4	postsynaptic specialization	Hnrnpd	Heterogeneous nuclear ribonucleoprotein D0	0.349	0.876	1.022	0.152	1.452	0.449	-0.393	-0.848	-0.705	1.135	-1.511	-0.433	1.176	0.00912	0.00912	up-regulated
Q60668	Cellular component	GO:0098984	5	neuron to neuron synapse	Hnrnpd	Heterogeneous nuclear ribonucleoprotein D0	0.349	0.876	1.022	0.152	1.452	0.449	-0.393	-0.848	-0.705	1.135	-1.511	-0.433	1.176	0.00912	0.00912	up-regulated
Q60668	Cellular component	GO:0043227	4	membrane-bounded organelle	Hnrnpd	Heterogeneous nuclear ribonucleoprotein D0	0.349	0.876	1.022	0.152	1.452	0.449	-0.393	-0.848	-0.705	1.135	-1.511	-0.433	1.176	0.00912	0.00912	up-regulated
Q60668	Cellular component	GO:0005622	3	intracellular anatomical structure	Hnrnpd	Heterogeneous nuclear ribonucleoprotein D0	0.349	0.876	1.022	0.152	1.452	0.449	-0.393	-0.848	-0.705	1.135	-1.511	-0.433	1.176	0.00912	0.00912	up-regulated
Q60668	Cellular component	GO:0030054	3	cell junction	Hnrnpd	Heterogeneous nuclear ribonucleoprotein D0	0.349	0.876	1.022	0.152	1.452	0.449	-0.393	-0.848	-0.705	1.135	-1.511	-0.433	1.176	0.00912	0.00912	up-regulated
Q60668	Cellular component	GO:0045202	4	synapse	Hnrnpd	Heterogeneous nuclear ribonucleoprotein D0	0.349	0.876	1.022	0.152	1.452	0.449	-0.393	-0.848	-0.705	1.135	-1.511	-0.433	1.176	0.00912	0.00912	up-regulated
Q60668	Cellular component	GO:0043229	4	intracellular organelle	Hnrnpd	Heterogeneous nuclear ribonucleoprotein D0	0.349	0.876	1.022	0.152	1.452	0.449	-0.393	-0.848	-0.705	1.135	-1.511	-0.433	1.176	0.00912	0.00912	up-regulated
Q60668	Cellular component	GO:0043231	5	intracellular membrane-bounded organelle	Hnrnpd	Heterogeneous nuclear ribonucleoprotein D0	0.349	0.876	1.022	0.152	1.452	0.449	-0.393	-0.848	-0.705	1.135	-1.511	-0.433	1.176	0.00912	0.00912	up-regulated
Q60668	Cellular component	GO:0098794	3	postsynapse	Hnrnpd	Heterogeneous nuclear ribonucleoprotein D0	0.349	0.876	1.022	0.152	1.452	0.449	-0.393	-0.848	-0.705	1.135	-1.511	-0.433	1.176	0.00912	0.00912	up-regulated
Q60668	Cellular component	GO:0070013	5	intracellular organelle lumen	Hnrnpd	Heterogeneous nuclear ribonucleoprotein D0	0.349	0.876	1.022	0.152	1.452	0.449	-0.393	-0.848	-0.705	1.135	-1.511	-0.433	1.176	0.00912	0.00912	up-regulated
Q60668	Cellular component	GO:0043233	4	organelle lumen	Hnrnpd	Heterogeneous nuclear ribonucleoprotein D0	0.349	0.876	1.022	0.152	1.452	0.449	-0.393	-0.848	-0.705	1.135	-1.511	-0.433	1.176	0.00912	0.00912	up-regulated
Q60668	Cellular component	GO:0032279	6	asymmetric synapse	Hnrnpd	Heterogeneous nuclear ribonucleoprotein D0	0.349	0.876	1.022	0.152	1.452	0.449	-0.393	-0.848	-0.705	1.135	-1.511	-0.433	1.176	0.00912	0.00912	up-regulated
Q60668	Cellular component	GO:0005737	3	cytoplasm	Hnrnpd	Heterogeneous nuclear ribonucleoprotein D0	0.349	0.876	1.022	0.152	1.452	0.449	-0.393	-0.848	-0.705	1.135	-1.511	-0.433	1.176	0.00912	0.00912	up-regulated
Q60668	Cellular component	GO:0043226	3	organelle	Hnrnpd	Heterogeneous nuclear ribonucleoprotein D0	0.349	0.876	1.022	0.152	1.452	0.449	-0.393	-0.848	-0.705	1.135	-1.511	-0.433	1.176	0.00912	0.00912	up-regulated
Q60668	Cellular component	GO:0031974	3	membrane-enclosed lumen	Hnrnpd	Heterogeneous nuclear ribonucleoprotein D0	0.349	0.876	1.022	0.152	1.452	0.449	-0.393	-0.848	-0.705	1.135	-1.511	-0.433	1.176	0.00912	0.00912	up-regulated
Q60668	Cellular component	GO:0110165	2	cellular anatomical entity	Hnrnpd	Heterogeneous nuclear ribonucleoprotein D0	0.349	0.876	1.022	0.152	1.452	0.449	-0.393	-0.848	-0.705	1.135	-1.511	-0.433	1.176	0.00912	0.00912	up-regulated
Q60668	Cellular component	GO:0005575	1	cellular_component	Hnrnpd	Heterogeneous nuclear ribonucleoprotein D0	0.349	0.876	1.022	0.152	1.452	0.449	-0.393	-0.848	-0.705	1.135	-1.511	-0.433	1.176	0.00912	0.00912	up-regulated
Q60668	Cellular component	GO:0032991	2	protein-containing complex	Hnrnpd	Heterogeneous nuclear ribonucleoprotein D0	0.349	0.876	1.022	0.152	1.452	0.449	-0.393	-0.848	-0.705	1.135	-1.511	-0.433	1.176	0.00912	0.00912	up-regulated
Q60668	Cellular component	GO:0005829	3	cytosol	Hnrnpd	Heterogeneous nuclear ribonucleoprotein D0	0.349	0.876	1.022	0.152	1.452	0.449	-0.393	-0.848	-0.705	1.135	-1.511	-0.433	1.176	0.00912	0.00912	up-regulated
Q60759	Cellular component	GO:0043231	5	intracellular membrane-bounded organelle	Gcdh	Glutaryl-CoA dehydrogenase, mitochondrial	1.677	1.423	3.662	2.048	-0.689	0.3	0.737	-0.106	-1.027	-0.246	-1.09	0.248	1.651	0.015	0.015	up-regulated
Q60759	Cellular component	GO:0019866	5	organelle inner membrane	Gcdh	Glutaryl-CoA dehydrogenase, mitochondrial	1.677	1.423	3.662	2.048	-0.689	0.3	0.737	-0.106	-1.027	-0.246	-1.09	0.248	1.651	0.015	0.015	up-regulated
Q60759	Cellular component	GO:0070013	5	intracellular organelle lumen	Gcdh	Glutaryl-CoA dehydrogenase, mitochondrial	1.677	1.423	3.662	2.048	-0.689	0.3	0.737	-0.106	-1.027	-0.246	-1.09	0.248	1.651	0.015	0.015	up-regulated
Q60759	Cellular component	GO:0031090	4	organelle membrane	Gcdh	Glutaryl-CoA dehydrogenase, mitochondrial	1.677	1.423	3.662	2.048	-0.689	0.3	0.737	-0.106	-1.027	-0.246	-1.09	0.248	1.651	0.015	0.015	up-regulated
Q60759	Cellular component	GO:0005737	3	cytoplasm	Gcdh	Glutaryl-CoA dehydrogenase, mitochondrial	1.677	1.423	3.662	2.048	-0.689	0.3	0.737	-0.106	-1.027	-0.246	-1.09	0.248	1.651	0.015	0.015	up-regulated
Q60759	Cellular component	GO:0043233	4	organelle lumen	Gcdh	Glutaryl-CoA dehydrogenase, mitochondrial	1.677	1.423	3.662	2.048	-0.689	0.3	0.737	-0.106	-1.027	-0.246	-1.09	0.248	1.651	0.015	0.015	up-regulated
Q60759	Cellular component	GO:0043226	3	organelle	Gcdh	Glutaryl-CoA dehydrogenase, mitochondrial	1.677	1.423	3.662	2.048	-0.689	0.3	0.737	-0.106	-1.027	-0.246	-1.09	0.248	1.651	0.015	0.015	up-regulated
Q60759	Cellular component	GO:0110165	2	cellular anatomical entity	Gcdh	Glutaryl-CoA dehydrogenase, mitochondrial	1.677	1.423	3.662	2.048	-0.689	0.3	0.737	-0.106	-1.027	-0.246	-1.09	0.248	1.651	0.015	0.015	up-regulated
Q60759	Cellular component	GO:0031974	3	membrane-enclosed lumen	Gcdh	Glutaryl-CoA dehydrogenase, mitochondrial	1.677	1.423	3.662	2.048	-0.689	0.3	0.737	-0.106	-1.027	-0.246	-1.09	0.248	1.651	0.015	0.015	up-regulated
Q60759	Cellular component	GO:0005740	5	mitochondrial envelope	Gcdh	Glutaryl-CoA dehydrogenase, mitochondrial	1.677	1.423	3.662	2.048	-0.689	0.3	0.737	-0.106	-1.027	-0.246	-1.09	0.248	1.651	0.015	0.015	up-regulated
Q60759	Cellular component	GO:0016020	3	membrane	Gcdh	Glutaryl-CoA dehydrogenase, mitochondrial	1.677	1.423	3.662	2.048	-0.689	0.3	0.737	-0.106	-1.027	-0.246	-1.09	0.248	1.651	0.015	0.015	up-regulated
Q60759	Cellular component	GO:0005575	1	cellular_component	Gcdh	Glutaryl-CoA dehydrogenase, mitochondrial	1.677	1.423	3.662	2.048	-0.689	0.3	0.737	-0.106	-1.027	-0.246	-1.09	0.248	1.651	0.015	0.015	up-regulated
Q60759	Cellular component	GO:0005739	4	mitochondrion	Gcdh	Glutaryl-CoA dehydrogenase, mitochondrial	1.677	1.423	3.662	2.048	-0.689	0.3	0.737	-0.106	-1.027	-0.246	-1.09	0.248	1.651	0.015	0.015	up-regulated
Q60759	Cellular component	GO:0031975	3	envelope	Gcdh	Glutaryl-CoA dehydrogenase, mitochondrial	1.677	1.423	3.662	2.048	-0.689	0.3	0.737	-0.106	-1.027	-0.246	-1.09	0.248	1.651	0.015	0.015	up-regulated
Q60759	Cellular component	GO:0043227	4	membrane-bounded organelle	Gcdh	Glutaryl-CoA dehydrogenase, mitochondrial	1.677	1.423	3.662	2.048	-0.689	0.3	0.737	-0.106	-1.027	-0.246	-1.09	0.248	1.651	0.015	0.015	up-regulated
Q60759	Cellular component	GO:0005622	3	intracellular anatomical structure	Gcdh	Glutaryl-CoA dehydrogenase, mitochondrial	1.677	1.423	3.662	2.048	-0.689	0.3	0.737	-0.106	-1.027	-0.246	-1.09	0.248	1.651	0.015	0.015	up-regulated
Q60759	Cellular component	GO:0031966	5	mitochondrial membrane	Gcdh	Glutaryl-CoA dehydrogenase, mitochondrial	1.677	1.423	3.662	2.048	-0.689	0.3	0.737	-0.106	-1.027	-0.246	-1.09	0.248	1.651	0.015	0.015	up-regulated
Q60759	Cellular component	GO:0031967	4	organelle envelope	Gcdh	Glutaryl-CoA dehydrogenase, mitochondrial	1.677	1.423	3.662	2.048	-0.689	0.3	0.737	-0.106	-1.027	-0.246	-1.09	0.248	1.651	0.015	0.015	up-regulated
Q60759	Cellular component	GO:0043229	4	intracellular organelle	Gcdh	Glutaryl-CoA dehydrogenase, mitochondrial	1.677	1.423	3.662	2.048	-0.689	0.3	0.737	-0.106	-1.027	-0.246	-1.09	0.248	1.651	0.015	0.015	up-regulated
Q60864	Cellular component	GO:0043228	4	non-membrane-bounded organelle	Stip1	Stress-induced-phosphoprotein 1	0.646	0.321	0.525	1.037	1.294	0.961	-0.233	0.016	-0.467	-0.485	-0.27	0.06	1.027	0.000611	0.000611	up-regulated
Q60864	Cellular component	GO:0043227	4	membrane-bounded organelle	Stip1	Stress-induced-phosphoprotein 1	0.646	0.321	0.525	1.037	1.294	0.961	-0.233	0.016	-0.467	-0.485	-0.27	0.06	1.027	0.000611	0.000611	up-regulated
Q60864	Cellular component	GO:0043226	3	organelle	Stip1	Stress-induced-phosphoprotein 1	0.646	0.321	0.525	1.037	1.294	0.961	-0.233	0.016	-0.467	-0.485	-0.27	0.06	1.027	0.000611	0.000611	up-regulated
Q60864	Cellular component	GO:0043232	5	intracellular non-membrane-bounded organelle	Stip1	Stress-induced-phosphoprotein 1	0.646	0.321	0.525	1.037	1.294	0.961	-0.233	0.016	-0.467	-0.485	-0.27	0.06	1.027	0.000611	0.000611	up-regulated
Q60864	Cellular component	GO:0005622	3	intracellular anatomical structure	Stip1	Stress-induced-phosphoprotein 1	0.646	0.321	0.525	1.037	1.294	0.961	-0.233	0.016	-0.467	-0.485	-0.27	0.06	1.027	0.000611	0.000611	up-regulated
Q60864	Cellular component	GO:0043229	4	intracellular organelle	Stip1	Stress-induced-phosphoprotein 1	0.646	0.321	0.525	1.037	1.294	0.961	-0.233	0.016	-0.467	-0.485	-0.27	0.06	1.027	0.000611	0.000611	up-regulated
Q60864	Cellular component	GO:0043231	5	intracellular membrane-bounded organelle	Stip1	Stress-induced-phosphoprotein 1	0.646	0.321	0.525	1.037	1.294	0.961	-0.233	0.016	-0.467	-0.485	-0.27	0.06	1.027	0.000611	0.000611	up-regulated
Q60864	Cellular component	GO:0005575	1	cellular_component	Stip1	Stress-induced-phosphoprotein 1	0.646	0.321	0.525	1.037	1.294	0.961	-0.233	0.016	-0.467	-0.485	-0.27	0.06	1.027	0.000611	0.000611	up-regulated
Q60864	Cellular component	GO:0032991	2	protein-containing complex	Stip1	Stress-induced-phosphoprotein 1	0.646	0.321	0.525	1.037	1.294	0.961	-0.233	0.016	-0.467	-0.485	-0.27	0.06	1.027	0.000611	0.000611	up-regulated
Q60864	Cellular component	GO:0110165	2	cellular anatomical entity	Stip1	Stress-induced-phosphoprotein 1	0.646	0.321	0.525	1.037	1.294	0.961	-0.233	0.016	-0.467	-0.485	-0.27	0.06	1.027	0.000611	0.000611	up-regulated
Q60864	Cellular component	GO:0005737	3	cytoplasm	Stip1	Stress-induced-phosphoprotein 1	0.646	0.321	0.525	1.037	1.294	0.961	-0.233	0.016	-0.467	-0.485	-0.27	0.06	1.027	0.000611	0.000611	up-regulated
Q60872	Cellular component	GO:0005622	3	intracellular anatomical structure	Eif1a	Eukaryotic translation initiation factor 1A	0.222	0.728	0.487	1.093	0.696	0.747	0.162	-0.184	-0.385	0.382	0.021	0.377	0.6	0.022	0.022	up-regulated
Q60872	Cellular component	GO:0005575	1	cellular_component	Eif1a	Eukaryotic translation initiation factor 1A	0.222	0.728	0.487	1.093	0.696	0.747	0.162	-0.184	-0.385	0.382	0.021	0.377	0.6	0.022	0.022	up-regulated
Q60872	Cellular component	GO:0110165	2	cellular anatomical entity	Eif1a	Eukaryotic translation initiation factor 1A	0.222	0.728	0.487	1.093	0.696	0.747	0.162	-0.184	-0.385	0.382	0.021	0.377	0.6	0.022	0.022	up-regulated
[truncated: 1,187 more rows]
