# Supplementary material for: Multi-Omics and Experimental Validation Reveal the Protective Effect of Paeoniflorin Against Coronary Heart Disease in Mice via Inhibiting the C3-Cfd-C3aR Pathway
Source: Int J Mol Sci. 2026 Jul 13;27(14):6236. doi: 10.3390/ijms27146236 (PMC13410309; doi:10.3390/ijms27146236)
Supplement: Supplementary file 1 [file ijms-27-06236-s001.zip › Supplementary Materials/ijms-4276706_Proteomics_Dataset/3-Annotation_of_DEPs/Table 3. KOG of Control-vs-Model.xls]

Protein accession	eggNOG category	Terms	eggNOG ID	eggNOG desction	Gene name	Protein description	Control1	Control2	Control3	Control4	Control5	Control6	Model1	Model2	Model3	Model4	Model5	Model6	log2FC	P.Value	adj.P.Val	Regulation
A2AKG8	S	Function unknown	ENOG502QQKG		Focad	Focadhesin		-1.257	-0.941	-0.872	-0.168		0.483	0.17	0.42	0.139	0.799	0.353	-1.204	0.00172	0.00172	down-regulated
O08538	M	Cell wall/membrane/envelope biogenesis	KOG2579	signaling receptor binding	Angpt1	Angiopoietin-1	0.661	0.22	1.624	0.738	0.852	-0.136	-0.444	-0.849	0.19	-0.174	-0.311	0.087	0.91	0.0118	0.0118	up-regulated
O08976	S	Function unknown	ENOG502TDZD	sensory perception of smell	Pbsn	Probasin		-0.044	1.021	-0.34	-0.169	0.351	-0.613	-0.731	-0.751	0.308	-1.157	-2.043	0.995	0.027	0.027	up-regulated
O35903	S	Function unknown	ENOG502S8D1	CCR4 chemokine receptor binding	Ccl25	C-C motif chemokine 25	0.627	-0.698				0.441	-1.563	-0.772	-0.285	-1.674	-1.387		1.26	0.0209	0.0209	up-regulated
O70194	J	Translation, ribosomal structure and biogenesis	KOG2479	translation initiation factor activity	Eif3d	Eukaryotic translation initiation factor 3 subunit D	-0.796	-0.869				-1.389		0.592	-0.322	0.014	0.101	0.17	-1.129	0.0092	0.0092	down-regulated
O70293	H	Coenzyme transport and metabolism	KOG0986	G-protein coupled receptor kinase activity	Grk6	G protein-coupled receptor kinase 6	0.293	0.001	0.407	0.219	0.136	-0.215	0.567	0.12	0.834	0.903	0.946	1.281	-0.635	0.0263	0.0263	down-regulated
O70362	M	Cell wall/membrane/envelope biogenesis	KOG3637	integrin-mediated signaling pathway	Gpld1	Phosphatidylinositol-glycan-specific phospholipase D	0.6	-0.743	1.105	0.769	0.495	0.955	0.181	-1.575	-0.068	-0.398	-0.4	0.299	0.857	0.0403	0.0403	up-regulated
O70370	O	Posttranslational modification, protein turnover, chaperones	KOG1543	cysteine-type peptidase activity	Ctss	Cathepsin S	-2.492	-1.703	-1.537	-1.228	-1.429	-1.841	0.008	0.365	0.61	0.367	-0.589	0.101	-1.849	1.48e-05	1.48e-05	down-regulated
O88492	C	Energy production and conversion	KOG4744	response to water deprivation	Plin4	Perilipin-4	0.192	0.89	1.926	1.87	-0.143	2.298	-0.282	-1.114	0.136	0.514	-1.201	-0.834	1.636	0.00315	0.00315	up-regulated
O89086	H	Coenzyme transport and metabolism	KOG0118	RNA binding	Rbm3	RNA-binding protein 3	-1.567	0.833	-1.964	-0.721	-0.966	-0.026	-0.04	1.142	0.347	-0.055	0.137	0.702	-1.107	0.0221	0.0221	down-regulated
O89112	Q	Secondary metabolites biosynthesis, transport and catabolism	KOG2787	glutathione binding	Lancl1	Glutathione S-transferase LANCL1	-0.718	-0.608	0.204	0.377	0.16	-0.418	0.489	0.242	0.607	-0.236	0.799	0.886	-0.632	0.0498	0.0498	down-regulated
P01027	J	Translation, ribosomal structure and biogenesis	KOG1366	endopeptidase inhibitor activity	C3	Complement C3	0.543	-0.2	0.291	-0.138	0.8	0.778	-0.541	-0.347	-0.665	-0.526	-1.183	-0.867	1.034	0.0019	0.0019	up-regulated
P01029	J	Translation, ribosomal structure and biogenesis	KOG1366	endopeptidase inhibitor activity	C4b	Complement C4-B	0.587	-0.063	0.784	0.021	0.601	0.264	-0.218	-0.164	-0.527	-0.606	-1.152	-0.489	0.892	0.00445	0.00445	up-regulated
P01898	S	Function unknown	ENOG502RQEK	antigen processing and presentation of peptide antigen via MHC class I	H2-Q10	H-2 class I histocompatibility antigen, Q10 alpha chain	0.353	-0.365	0.546	0.49	-0.178	0.61	-0.634	-0.293	-0.499	-0.073	-1.174	-0.272	0.734	0.0201	0.0201	up-regulated
P01899	S	Function unknown	ENOG502RQEK	antigen processing and presentation of peptide antigen via MHC class I	H2-D1	H-2 class I histocompatibility antigen, D-B alpha chain	0.015	0.02	0.674	0.336	-0.372	0.199	-0.846	-0.192	-0.711	-0.395	-0.551	-0.198	0.628	0.0269	0.0269	up-regulated
P04918	S	Function unknown	ENOG502S4PB	Major acute phase reactant. Apolipoprotein of the HDL complex	Saa3	Serum amyloid A-3 protein	-2.344	-0.306	-2.26	-0.979	-2.417	-0.633	-0.055	0.949	-0.149	-0.224	-1.087	-0.531	-1.307	0.0105	0.0105	down-regulated
P04919	U	Intracellular trafficking, secretion, and vesicular transport	KOG1172	inorganic anion exchanger activity	Slc4a1	Band 3 anion transport protein	0.451	-0.125	-0.461	1.347	-0.324	-0.138	-0.257	-0.963	0.083	-0.979	-1.416	-0.425	0.785	0.0462	0.0462	up-regulated
P06801	C	Energy production and conversion	KOG1257	malate dehydrogenase (decarboxylating) (NAD+) activity	Me1	NADP-dependent malic enzyme	0.664		-0.385	0.756	0.036	0.38		0.244	-2.624	-1.26	-0.918	-0.772	1.356	0.0135	0.0135	up-regulated
P06909	S	Function unknown	ENOG502QVSB	complement activation, alternative pathway	Cfh	Complement factor H	0.185	-0.097	0.466	-0.064	0.306	1.485	-0.649	-0.409	-0.845	-0.302	-0.399	-0.712	0.933	0.00652	0.00652	up-regulated
P07743	S	Function unknown	ENOG502TE6F	lipid binding	Bpifa2	BPI fold-containing family A member 2	-0.718	-0.059	2.264	1.915	0.972	0.858	0.374	-2.459	0.694	-0.116	-0.801	-0.327	1.311	0.0386	0.0386	up-regulated
P08071	P	Inorganic ion transport and metabolism	ENOG502QSZB	negative regulation of tumor necrosis factor (ligand) superfamily member 11 production	Ltf	Lactotransferrin	-0.672	0.708	-2.667	-0.672	-0.888	-0.903	0.185	0.089	0.005	0.071	0.34	0.094	-0.98	0.0345	0.0345	down-regulated
P09411	G	Carbohydrate transport and metabolism	KOG1367	phosphoglycerate kinase activity	Pgk1	Phosphoglycerate kinase 1	0.617	0.984	0.835	-0.078	0.155	0.224		-0.105		-0.771	-0.584	-0.261	0.886	0.0153	0.0153	up-regulated
P09813	S	Function unknown	ENOG502SVYZ	negative regulation of cholesterol transporter activity	Apoa2	Apolipoprotein A-II	0.106	0.043	1.22	1.043	1.51	0.544	-0.244	-0.348	-0.066	-0.067	-0.816	-0.056	1.011	0.00516	0.00516	up-regulated
P10126	J	Translation, ribosomal structure and biogenesis	KOG0052	translation elongation factor activity	Eef1a1	Elongation factor 1-alpha 1	-1.34	0.74	-0.524	-0.276	0.353	-0.859	0.654	0.628	0.714	0.009	1.424	0.64	-0.996	0.0158	0.0158	down-regulated
P11352	O	Posttranslational modification, protein turnover, chaperones	KOG1651	glutathione peroxidase activity	Gpx1	Glutathione peroxidase 1	0.18	-1.319	-0.129	-0.46	0.258	-0.252	0.275	0.69	0.005	0.423	0.267	0.799	-0.697	0.035	0.035	down-regulated
P11680	U	Intracellular trafficking, secretion, and vesicular transport	KOG4475	coreceptor activity involved in Wnt signaling pathway, planar cell polarity pathway	Cfp	Properdin	0.525	-1.239	1.636	-0.193	1.397	0.402	-0.45	-1.12	-0.624	-1.58	-0.79	-1.134	1.371	0.00675	0.00675	up-regulated
P14206	J	Translation, ribosomal structure and biogenesis	KOG0830	structural constituent of ribosome	Rpsa	Small ribosomal subunit protein uS2	-0.515	-0.73	-1.75	-0.38	-0.162	-0.646	0.821	0.712	0.152	0.965	0.484	0.475	-1.299	0.000556	0.000556	down-regulated
P14430	S	Function unknown	ENOG502RQEK	antigen processing and presentation of peptide antigen via MHC class I	H2-Q8	H-2 class I histocompatibility antigen, Q8 alpha chain	0.109	0.252	0.272	-0.04	0.2	0.018	0.068	-0.604	-0.879	-0.2	-0.418	-0.705	0.592	0.0275	0.0275	up-regulated
P14576	U	Intracellular trafficking, secretion, and vesicular transport	KOG0780	7S RNA binding	Srp54	Signal recognition particle subunit SRP54	-1.111	-0.13	-0.247	0.877	-1.695	-0.318	0.025	0.945	0.659	0.606	0.156	0.237	-0.875	0.0374	0.0374	down-regulated
P15535	J	Translation, ribosomal structure and biogenesis	KOG3916	N-acetyllactosamine synthase activity	B4galt1	Beta-1,4-galactosyltransferase 1	0.584	0.018	-0.168	0.331	0.018	0.363	-0.371	-1.187	-0.738	0.271	-0.623	-0.08	0.646	0.0397	0.0397	up-regulated
P15864	B	Chromatin structure and dynamics	KOG4012	nucleosome assembly	H1-2	Histone H1.2	-0.659	-0.013	-1.429	-0.992	-0.719	-0.615	0.279	0.839	0.715	-0.517	0.088	-0.239	-0.932	0.0101	0.0101	down-regulated
P16014	S	Function unknown	ENOG502QRBF	chromogranin B (secretogranin 1)	Chgb	Secretogranin-1	0.293	0.426	2.11	0.167	2.083			-0.466		-0.865			1.681	0.0288	0.0288	up-regulated
P16092	T	Signal transduction mechanisms	KOG0200	transmembrane receptor protein tyrosine kinase activity	Fgfr1	Fibroblast growth factor receptor 1	-1.074	-1.005	-0.767	-0.946			-0.321	1.799	1.174	0.745	0.649	-0.761	-1.496	0.00654	0.00654	down-regulated
P16110	K	Transcription	KOG3587	carbohydrate binding	Lgals3	Galectin-3	-0.034	-1.77	-1.192	-0.479	-0.583	-1.932	-0.494	0.245	-0.61	0.062	-0.048	0.214	-0.893	0.0229	0.0229	down-regulated
P16254	C	Energy production and conversion	KOG1761	endoplasmic reticulum signal peptide binding	Srp14	Signal recognition particle 14 kDa protein	-0.721	-0.204			-0.372	-0.849	0.881	0.904	0.506	0.746	-0.296	0.579	-1.09	0.00506	0.00506	down-regulated
P17095	S	Function unknown	ENOG502S5JW	oncogene-induced cell senescence	Hmga1	High mobility group protein HMG-I/HMG-Y	-0.938	-0.461	-3.082	-1.004	0.257	-0.945	-0.358	1.455	0.263	-0.02	0.187	-0.742	-1.16	0.0348	0.0348	down-regulated
P17897	G	Carbohydrate transport and metabolism	ENOG502S1S1	lysozyme activity	Lyz1	Lysozyme C-1	-0.628	-0.277	-0.25	0.127	-0.233	-0.124	0.707	0.09	0.275	0.355	0.55	-0.063	-0.55	0.039	0.039	down-regulated
P18761	P	Inorganic ion transport and metabolism	KOG0382	carbonate dehydratase activity	Ca6	Carbonic anhydrase 6	-0.31	-3.199	-2.346	-1.181	0.469	-0.948	1.398	1.021	3.482	-1.642	-0.121	-1.083	-1.762	0.0449	0.0449	down-regulated
P20152	J	Translation, ribosomal structure and biogenesis	KOG0977	structural molecule activity	Vim	Vimentin	-0.607	-0.611	-1.108	-0.156	-0.618	-0.729	-0.699	0.684	-0.288	0.522	-0.121	0.114	-0.674	0.0347	0.0347	down-regulated
P21570	M	Cell wall/membrane/envelope biogenesis	ENOG502S9Q1	endonuclease activity	Ang	Angiogenin	-1.119	-0.035	-1.32	0.047	-0.994	-0.378	0.612	0.47	1.18	0.455	-0.384	-0.658	-0.912	0.0256	0.0256	down-regulated
P21765	O	Posttranslational modification, protein turnover, chaperones	KOG1651	glutathione peroxidase activity	Gpx5	Epididymal secretory glutathione peroxidase	0.604	0.807	1.501	0.733	0.924	0.531	0.588	-0.736	0.55	-0.69	0.5	-0.407	0.882	0.0155	0.0155	up-regulated
P22892	G	Carbohydrate transport and metabolism	KOG1062	intracellular protein transport	Ap1g1	AP-1 complex subunit gamma-1	0.032	0.481	0.645	0.445	0.906	0.572	-0.14	-0.315	-0.05	-0.187	-0.802	0.251	0.721	0.0135	0.0135	up-regulated
P24369	O	Posttranslational modification, protein turnover, chaperones	KOG0880	peptidyl-prolyl cis-trans isomerase activity	Ppib	Peptidyl-prolyl cis-trans isomerase B	-0.652	0.288	-0.912	-0.452	-0.008	0.457	0.632	0.643	0.988	1.295	0.787	0.945	-1.095	0.00187	0.00187	down-regulated
P26041	O	Posttranslational modification, protein turnover, chaperones	KOG3529	actin binding	Msn	Moesin	-0.434	-0.146	-1.243	-0.979	-0.025	-0.167	0.692	-0.049	0.759	1.177	0.985	0.898	-1.243	0.000991	0.000991	down-regulated
P26262	O	Posttranslational modification, protein turnover, chaperones	KOG3627	serine-type endopeptidase activity	Klkb1	Plasma kallikrein	-0.027	0.275	1.398	1.119	0.854	0.234	0.152	-0.861	0.135	0.014	-0.718	-0.331	0.91	0.0122	0.0122	up-regulated
P27784	M	Cell wall/membrane/envelope biogenesis	ENOG502TJX7	monocyte chemotaxis	Ccl6	C-C motif chemokine 6	-1.437	-0.187	-1.468	-0.746	-0.759	-0.058	-0.06	1.197	0.67	0.637	0.752	0.016	-1.311	0.0013	0.0013	down-regulated
P29351	T	Signal transduction mechanisms	KOG0790	abortive mitotic cell cycle	Ptpn6	Tyrosine-protein phosphatase non-receptor type 6	0.664	1.537		0.172	0.336		-1.33	-0.16				-0.242	1.255	0.0273	0.0273	up-regulated
P29533	S	Function unknown	ENOG502QSKQ	primary amine oxidase activity	Vcam1	Vascular cell adhesion protein 1	0.35	-0.303	0.357	0.139	-0.165	0.086	-0.655	-0.461	-0.618	-0.42	-0.658	-0.158	0.572	0.0281	0.0281	up-regulated
P30412	O	Posttranslational modification, protein turnover, chaperones	KOG0880	peptidyl-prolyl cis-trans isomerase activity	Ppic	Peptidyl-prolyl cis-trans isomerase C	0.024	1.354	1.475	1.327	1.375	0.078	-0.137	-1.286	0.543	-0.463	-0.249	-0.476	1.284	0.00358	0.00358	up-regulated
P30681	B	Chromatin structure and dynamics	KOG0381	DNA binding	Hmgb2	High mobility group protein B2	-1.375	0.369	-1.722	-1.094	-0.672	-0.898	0.309	1.685	-0.049	0.007	0.636	-0.315	-1.278	0.00633	0.00633	down-regulated
P31532	S	Function unknown	ENOG502S4PB	Major acute phase reactant. Apolipoprotein of the HDL complex	Saa4	Serum amyloid A-4 protein	0.091	0.402	1.373	1.235	0.678	0.437	0.184	-1.242	0.189	-0.158	-0.907	-0.228	1.063	0.00629	0.00629	up-regulated
P32067	O	Posttranslational modification, protein turnover, chaperones	KOG4213	nuclear histone mRNA catabolic process	Ssb	Lupus La protein homolog	-1.195	-0.163	-1.655	-0.96	0.449	-0.325	0.577	0.712	0.756	-0.251	1.009	0.159	-1.135	0.00753	0.00753	down-regulated
P32233	Z	Cytoskeleton	KOG1487	GTP-binding protein	Drg1	Developmentally-regulated GTP-binding protein 1	-0.606	-0.326	-0.626	-0.785	0.143	-0.583	0.833	0.58	0.06	0.207	0.369	-0.55	-0.714	0.0247	0.0247	down-regulated
P33622	S	Function unknown	ENOG502SZ00	negative regulation of high-density lipoprotein particle clearance	Apoc3	Apolipoprotein C-III	-0.078	0.325	0.552	0.359	0.538	0.16	-0.109	-0.61	0	-0.259	-0.43	-0.148	0.569	0.0288	0.0288	up-regulated
P35991	T	Signal transduction mechanisms	KOG0197	peptidyl-tyrosine autophosphorylation	Btk	Tyrosine-protein kinase BTK	0.267	-0.12	-0.964	0.467	-0.221	0.908	0.922	-0.199	0.895	1.272	1.42	1.256	-0.872	0.0292	0.0292	down-regulated
P43025	K	Transcription	KOG4297	carbohydrate binding	Clec3b	Tetranectin	-0.094	-0.188	-0.776	-0.667	0.316	0.036	0.887	-0.491	1.11	0.396	1.303	0.67	-0.875	0.0189	0.0189	down-regulated
P43274	B	Chromatin structure and dynamics	KOG4012	nucleosome assembly	H1-4	Histone H1.4	-0.981	0.026	-1.363	-0.447	-0.612	-0.596	0.85	0.947	0.373	-0.218	0.47	-0.2	-1.033	0.0048	0.0048	down-regulated
P43275	B	Chromatin structure and dynamics	KOG4012	nucleosome assembly	H1-1	Histone H1.1	-0.81	-0.637		-0.548	-0.438	-0.775	0.666	0.965	0.497	-0.194	0.578	-1.033	-0.888	0.0256	0.0256	down-regulated
P43276	B	Chromatin structure and dynamics	KOG4012	nucleosome assembly	H1-5	Histone H1.5	-1.035	-0.253	-0.441	-0.564	-0.941	-0.987	0.284	0.837	0.27	-0.129	0.489	-0.268	-0.951	0.00331	0.00331	down-regulated
P47915	J	Translation, ribosomal structure and biogenesis	KOG3504	structural constituent of ribosome	Rpl29	Large ribosomal subunit protein eL29	-1.072	-0.387	-0.942		-0.653	-0.3	0.332	1.193	-0.13		0.042		-1.03	0.0149	0.0149	down-regulated
P48193	L	Replication, recombination and repair	KOG3527	positive regulation of protein localization to cell cortex	Epb41	Protein 4.1	-0.384	-0.065	-0.832	-1.357	-0.089	-0.668	0.012	-0.38	0.927	0.758	0.876	0.049	-0.94	0.0112	0.0112	down-regulated
P49962	J	Translation, ribosomal structure and biogenesis	KOG3465	negative regulation of translational elongation	Srp9	Signal recognition particle 9 kDa protein	-0.184	-0.154			-0.137	-0.699	1.415	0.859	0.771	1.085	0.234	0.967	-1.182	0.00213	0.00213	down-regulated
P51670	M	Cell wall/membrane/envelope biogenesis	ENOG502TJX7	monocyte chemotaxis	Ccl9	C-C motif chemokine 9	-0.823	-0.086	-0.967	-0.71	-0.605	-0.053	-0.27	1.022	1.065	0.715	0.645	-0.315	-1.018	0.00655	0.00655	down-regulated
P51859	J	Translation, ribosomal structure and biogenesis	KOG1904	phosphogluconate dehydrogenase (decarboxylating) activity	Hdgf	Hepatoma-derived growth factor	-0.605	-0.182		-2.02	-0.394	-0.449	0.66	0.593	0.982	0.491	1.135	0.41	-1.442	0.00101	0.00101	down-regulated
P52430	S	Function unknown	ENOG502S3B5	aryldialkylphosphatase activity	Pon1	Serum paraoxonase/arylesterase 1	-0.691	0.58	1.7	1.392	0.821	0.75	-0.014	-1.166	0.157	-0.292	-0.327	-0.078	1.045	0.0155	0.0155	up-regulated
P54103	K	Transcription	KOG0724	DNA binding	Dnajc2	DnaJ homolog subfamily C member 2	-0.324	0.635		-1.095	-0.655	0.182	0.973		0.585	1.17	-0.167	1.568	-1.077	0.023	0.023	down-regulated
P60867	J	Translation, ribosomal structure and biogenesis	KOG0900	structural constituent of ribosome	Rps20	Small ribosomal subunit protein uS10	-0.434	0.408	-1.156	-0.688	0.384	-0.452	1.074	0.832	0.546	-0.114	0.805	0.418	-0.917	0.0132	0.0132	down-regulated
P61255	J	Translation, ribosomal structure and biogenesis	KOG3401	regulation of translation involved in cellular response to UV	Rpl26	Large ribosomal subunit protein uL24	-0.482	-0.284	-1.126	-0.882	-0.096	-0.056	0.381	1.197	0.508	-0.662	0.626	-0.124	-0.809	0.0289	0.0289	down-regulated
P61939	O	Posttranslational modification, protein turnover, chaperones	KOG2392	serine-type endopeptidase inhibitor activity	Serpina7	Thyroxine-binding globulin	-0.282	-2.043	-2.513	-1.432	-1.083	0.567	-0.883	1.657	0.379	-0.479	0.323	0.042	-1.304	0.026	0.026	down-regulated
P62082	J	Translation, ribosomal structure and biogenesis	KOG3320	structural constituent of ribosome	Rps7	Small ribosomal subunit protein eS7	-0.599	-0.549	-0.944	-1.308	0.199	0.249	0.43	0.842	0.536	-0.395	-0.336	0.317	-0.724	0.0495	0.0495	down-regulated
P62267	J	Translation, ribosomal structure and biogenesis	KOG1749	structural constituent of ribosome	Rps23	Small ribosomal subunit protein uS12	-0.586	-0.346	-0.424	-1.958	0.176	-1.43	1.087	1.621	0.41	-0.69	0.913	-0.212	-1.283	0.0115	0.0115	down-regulated
P62311	J	Translation, ribosomal structure and biogenesis	KOG3460	cytoplasmic mRNA processing body assembly	Lsm3	U6 snRNA-associated Sm-like protein LSm3	-1.667	0.158	-2.213	-0.299	0.075	-0.768	0.417	1.191	1.114	0.195	0.88	-0.189	-1.387	0.00574	0.00574	down-regulated
P62317	K	Transcription	KOG3459	spliceosomal snRNP assembly	Snrpd2	Small nuclear ribonucleoprotein Sm D2	-1.507	0.866	-0.62	-0.381	-0.002	-0.463	0.588	1.315	0.121	0.299	0.69	-0.107	-0.836	0.042	0.042	down-regulated
P62320	K	Transcription	KOG3172	U7 snRNA binding	Snrpd3	Small nuclear ribonucleoprotein Sm D3	-1.317	0.773	-0.842	-0.298	0.12	-0.682	0.931	1.436	-0.211	0.029	0.686	0.139	-0.876	0.0397	0.0397	down-regulated
P62748	Z	Cytoskeleton	KOG0044	calcium ion binding	Hpcal1	Hippocalcin-like protein 1		-1.016	-1.827	0.278		-0.281	0.604	0.55	0.086	0.679	1.159	0.556	-1.317	0.00652	0.00652	down-regulated
P62751	J	Translation, ribosomal structure and biogenesis	KOG1751	rRNA binding	Rpl23a	Large ribosomal subunit protein uL23	-0.329	-0.631	-1.168	-1.956	0.01	0.219	0.695	1.104	0.535	-0.125	0.184	0.274	-1.087	0.0108	0.0108	down-regulated
P62827	A	RNA processing and modification	KOG0096	ribosome localization	Ran	GTP-binding nuclear protein Ran	-0.577	0.235	-0.398	-0.331	0.017	-0.423	0.506	0.136	0.804	0.649	1.791	0.808	-1.029	0.00363	0.00363	down-regulated
P62849	J	Translation, ribosomal structure and biogenesis	KOG3424	structural constituent of ribosome	Rps24	Small ribosomal subunit protein eS24	-0.791	-0.446	-1.134	-1.748	-0.084	0.346	0.78	0.947	0.422	-0.799	0.484	0.164	-0.976	0.0242	0.0242	down-regulated
P62900	J	Translation, ribosomal structure and biogenesis	KOG0893	structural constituent of ribosome	Rpl31	Large ribosomal subunit protein eL31	-0.518	-0.427	-2.224	-2.241	0.116	0.411	1.067	1.168	0.303	-0.216	0.127	0.154	-1.248	0.0202	0.0202	down-regulated
P62908	J	Translation, ribosomal structure and biogenesis	KOG3181	oxidized purine nucleobase lesion DNA N-glycosylase activity	Rps3	Small ribosomal subunit protein uS3	-0.68	-0.424	-1.278	-1.768	-0.138	-0.425	0.694	1.191	0.738	-0.787	1.27	0.169	-1.331	0.00403	0.00403	down-regulated
P62960	K	Transcription	KOG3070	DNA binding	Ybx1	Y-box-binding protein 1	-2.217	-0.414	-2.958		-0.385	0.6	0.822	-0.397	0.858	0.357	0.065	-0.496	-1.276	0.0431	0.0431	down-regulated
P63158	B	Chromatin structure and dynamics	KOG0381	DNA binding	Hmgb1	High mobility group protein B1	-0.794	0.186	-1.213	-0.716	0.414	-0.129	0.739	1.355	0.323	0.38	0.292	-0.381	-0.827	0.0344	0.0344	down-regulated
P63242	J	Translation, ribosomal structure and biogenesis	KOG3271	eukaryotic translation initiation factor	Eif5a	Eukaryotic translation initiation factor 5A-1	-0.697	0.568	-0.29	-0.657	0.212	0.057	0.31	0.405	0.275	1.187	1.081	1.247	-0.885	0.0124	0.0124	down-regulated
P63276	J	Translation, ribosomal structure and biogenesis	KOG0187	ribosomal small subunit assembly	Rps17	Small ribosomal subunit protein eS17	-0.806	-0.04	-0.857	-0.644	0.07	-0.26	0.531	1.209	0.405	-0.315	0.664	-0.407	-0.771	0.0308	0.0308	down-regulated
P67984	J	Translation, ribosomal structure and biogenesis	KOG3434	cytoplasmic translation	Rpl22	Large ribosomal subunit protein eL22	-1.263	-0.276	-1.471	-1.011	0.155	-0.769	0.962	1.351	0.536	0.113	0.954	-0.436	-1.352	0.00229	0.00229	down-regulated
P70389	U	Intracellular trafficking, secretion, and vesicular transport	KOG0619	regulation of response to stimulus	Igfals	Insulin-like growth factor-binding protein complex acid labile subunit	0.492	-0.043	0.849	0.626	0.567	0.335	-0.709	-0.987	-0.599	-0.18	-0.35	0.288	0.894	0.00563	0.00563	up-regulated
P84091	U	Intracellular trafficking, secretion, and vesicular transport	KOG0938	endocytosis	Ap2m1	AP-2 complex subunit mu	-0.768	-0.337		-0.807		0.351	0.175	0.636	0.67	0.854	0.328	0.339	-0.891	0.0156	0.0156	down-regulated
P98203	M	Cell wall/membrane/envelope biogenesis	KOG1048	cell-cell adhesion	Arvcf	Splicing regulator ARVCF	3.694	0.453	1.389		-0.073	-2.309	-3.889	-5.819	-1.653	-2.595	-0.432	0.253	2.987	0.0186	0.0186	up-regulated
Q00519	C	Energy production and conversion	KOG0430	xanthine catabolic process	Xdh	Xanthine dehydrogenase/oxidase	-1.207					-1.543	-0.219	0.458		0.044	-0.02	-0.15	-1.398	0.00624	0.00624	down-regulated
Q00623	O	Posttranslational modification, protein turnover, chaperones	ENOG502S1XQ	high-density lipoprotein particle receptor binding	Apoa1	Apolipoprotein A-I	0.328	0.075	1.653	1.057	1.075	0.377	0.387	-1.352	0.245	-0.161	-0.693	-0.081	1.037	0.0121	0.0121	up-regulated
Q01405	U	Intracellular trafficking, secretion, and vesicular transport	KOG1986	COPII-coated vesicle budding	Sec23a	Protein transport protein Sec23A	0.373	-0.236	1.912	1.321	0.786	0.118	0.374	-1.41	-0.516	-0.334	-1.366		1.363	0.00855	0.00855	up-regulated
Q02819	S	Function unknown	KOG3866	positive regulation of testosterone secretion	Nucb1	Nucleobindin-1	1.073	-0.097	0.635	-0.172	0.249	0.966	-0.403	-0.588	-0.72	-1.277	-1.551	0.271	1.154	0.00511	0.00511	up-regulated
Q05816	H	Coenzyme transport and metabolism	KOG4015	lipid binding	Fabp5	Fatty acid-binding protein 5	2.463	0.726	-0.507		-0.255				-1.3	-0.988	-0.52	-0.484	1.43	0.0385	0.0385	up-regulated
Q07079	S	Function unknown	ENOG502QUPK	negative regulation of skeletal muscle hypertrophy	Igfbp5	Insulin-like growth factor-binding protein 5	0.087	0.759	-0.061	0.317	0.441	0.023	-0.45	-1.211	0.164	-0.537	-0.42	0.246	0.629	0.0488	0.0488	up-regulated
Q2PZL6	O	Posttranslational modification, protein turnover, chaperones	KOG1217	calcium ion binding	Fat4	Protocadherin Fat 4	-0.286	0.039	0.139	-0.755	-0.428	-0.938	0.581	0.873	0.006	-0.181	0.216	0.047	-0.629	0.044	0.044	down-regulated
Q2PZL6	G	Carbohydrate transport and metabolism	KOG3594	homophilic cell adhesion via plasma membrane adhesion molecules	Fat4	Protocadherin Fat 4	-0.286	0.039	0.139	-0.755	-0.428	-0.938	0.581	0.873	0.006	-0.181	0.216	0.047	-0.629	0.044	0.044	down-regulated
Q2VIS4	S	Function unknown	ENOG502QQH0	skin development	Flg2	Filaggrin-2	0.381	-0.635	-0.836	-0.585	-1.239	-0.824	-0.103	1.484	0.514	0.304	1.093	-0.95	-1.013	0.024	0.024	down-regulated
Q3TC93	S	Function unknown	ENOG502QSUW	phosphatidylinositol binding	Hs1bp3	HCLS1-binding protein 3		-0.159	-1.777			-0.512	1.062	-0.562	0.502	-0.182	0.718	0.882	-1.219	0.0267	0.0267	down-regulated
Q3TIV5	L	Replication, recombination and repair	KOG1763	cytokine-mediated signaling pathway	Zc3h15	Zinc finger CCCH domain-containing protein 15	-0.97	0.073	-1.283		0.168	-1.264	0.557	0.411	0.34	-0.365	0.929	-0.505	-0.883	0.038	0.038	down-regulated
Q3UGC7	J	Translation, ribosomal structure and biogenesis	KOG4813	translation initiation factor activity	Eif3j1	Eukaryotic translation initiation factor 3 subunit J-A	-0.085	0.134	-0.838	-0.289	0.124	-0.425	0.337	0.261	0.597	1.039	1.253	1.028	-0.982	0.00319	0.00319	down-regulated
Q3UIZ8	T	Signal transduction mechanisms	KOG0032	protein serine/threonine kinase activity	Mylk3	Myosin light chain kinase 3	-0.334	0.604	0.335	1.037	1.198	0.6	0.23		-0.428	-0.489	0.046	-0.487	0.799	0.0263	0.0263	up-regulated
Q3UNW5	J	Translation, ribosomal structure and biogenesis	KOG4091	DNA-binding transcription factor activity	Tfcp2l1	Transcription factor CP2-like protein 1	0.471	0.478	1.472	1.274	1.83	-0.296	-0.067	-0.647	-0.062	-0.094	-1.119	-0.067	1.214	0.00514	0.00514	up-regulated
Q3V2T4	S	Function unknown	ENOG502STEA	cell differentiation	Krtdap	Keratinocyte differentiation-associated protein	0.67	1.014	0.126	0.398	1.087	0.501	0.227	0.173	-0.464	-0.208	-0.084	-0.053	0.701	0.0156	0.0156	up-regulated
Q5SV06	S	Function unknown	ENOG502RNNP	meiotic DNA repair synthesis	Spata22	Spermatogenesis-associated protein 22	0.384	-0.192	1.322	-0.468	1.044	0.003	-0.265	-0.336	-0.712	-0.055	-1.174	-1.132	0.961	0.0162	0.0162	up-regulated
Q5XKE0	S	Function unknown	ENOG502QW17	structural molecule activity conferring elasticity	Mybpc2	Myosin-binding protein C, fast-type		1.411	1.229	0.861	0.862	-0.448	0.759	-0.996	-0.565	-0.894	-0.927		1.308	0.0114	0.0114	up-regulated
Q60668	H	Coenzyme transport and metabolism	KOG0118	RNA binding	Hnrnpd	Heterogeneous nuclear ribonucleoprotein D0	-2.361	0.527		-2.186	-0.268	-0.677	0.349	0.876	1.022	0.152	1.452	0.449	-1.71	0.00432	0.00432	down-regulated
Q60872	J	Translation, ribosomal structure and biogenesis	KOG3403	translation initiation factor activity	Eif1a	Eukaryotic translation initiation factor 1A	-0.315	0.353	-1.308	-1.372	-0.226	0.144	0.222	0.728	0.487	1.093	0.696	0.747	-1.116	0.00479	0.00479	down-regulated
Q61233	Z	Cytoskeleton	KOG0046	actin filament network formation	Lcp1	Plastin-2	-0.639	-0.857	-1.367	-0.859	-1.766	-0.562	-0.563	0.611	-1.076	0.301	0.132	0.081	-0.923	0.0147	0.0147	down-regulated
Q61545	J	Translation, ribosomal structure and biogenesis	KOG1995	RNA binding	Ewsr1	RNA-binding protein EWS	-1.243	0.32	-1.096	-0.39	-1.142	-0.949	-0.642	1.032	-0.062	0.446	-0.181	-0.16	-0.822	0.0339	0.0339	down-regulated
Q62009	M	Cell wall/membrane/envelope biogenesis	KOG1437	regulation of chemokine (C-C motif) ligand 2 secretion	Postn	Periostin	0.543	0.578	0.809	1.005	-0.185	-0.142	-0.288	-0.67	-0.629	0.048	-0.142	-0.205	0.749	0.0183	0.0183	up-regulated
Q64253	S	Function unknown	ENOG502SRPS	animal organ development	Ly6e	Lymphocyte antigen 6E	1.069	-0.169	2.426	2.709	0.655	1.392	-0.289	-1.684	0.527	-0.47	-0.997	-0.264	1.877	0.00173	0.00173	up-regulated
Q64339	O	Posttranslational modification, protein turnover, chaperones	KOG0001	cellular macromolecule catabolic process	Isg15	Ubiquitin-like protein ISG15	-1.142	-1.449	-0.229	-0.769	-0.095	-1.153	0.019	0.035	-0.413	-0.277	0.452	0.561	-0.869	0.0127	0.0127	down-regulated
Q64442	E	Amino acid transport and metabolism	KOG0024	L-arabinose catabolic process	Sord	Sorbitol dehydrogenase	-0.02	0.75	0.591	0.568	0.146	0.257	-0.326	-0.518	0.015	-0.08	-0.808	-0.132	0.69	0.0158	0.0158	up-regulated
Q6DFX2	P	Inorganic ion transport and metabolism	ENOG502QT7Y	toxin transport	Antxr2	Anthrax toxin receptor 2	1.099	0.419	2.448	1.545	1.603	1.094	0.378	-1.362	0.582	-0.065	-0.065	-0.231	1.495	0.00152	0.00152	up-regulated
Q6NXH9	S	Function unknown	ENOG502SK67	structural molecule activity	Krt73	Keratin, type II cytoskeletal 73	2.729	0.509	1.467	-0.894	0.114	-0.262	-1.238	-4.499	-0.651	0.395	0.435	-1.327	1.758	0.0404	0.0404	up-regulated
Q6P1C6	U	Intracellular trafficking, secretion, and vesicular transport	KOG0619	regulation of response to stimulus	Lrig3	Leucine-rich repeats and immunoglobulin-like domains protein 3	-0.622	0.435	1.264	1.726	1.047	0.228	0.055	-0.635	0.204	0.01	-0.295	-0.401	0.857	0.0344	0.0344	up-regulated
Q6P1C6	T	Signal transduction mechanisms	KOG4194	otolith morphogenesis	Lrig3	Leucine-rich repeats and immunoglobulin-like domains protein 3	-0.622	0.435	1.264	1.726	1.047	0.228	0.055	-0.635	0.204	0.01	-0.295	-0.401	0.857	0.0344	0.0344	up-regulated
Q6P253	S	Function unknown	ENOG502QQ65	cornified envelope assembly	Dmkn	Dermokine	0.743	1.093	2.039	1.548	0.937	0.285	-1.312	-0.659	1	0.288	0.046	-0.527	1.302	0.00564	0.00564	up-regulated
Q6P542	J	Translation, ribosomal structure and biogenesis	KOG0066	translation activator activity	Abcf1	ATP-binding cassette sub-family F member 1	-0.221	0.12	-0.919	-1.297	-0.486	-0.283	0.221	1.238	0.411	-0.174	0.752	0.217	-0.959	0.00874	0.00874	down-regulated
Q6P9R2	I	Lipid transport and metabolism	KOG0582	stress-activated protein kinase signaling cascade	Oxsr1	Serine/threonine-protein kinase OSR1	-1.275	-0.501	-0.307	0.594	0.103	-1.744	1.003	-0.986	1.12	0.437	0.947	1.052	-1.117	0.026	0.026	down-regulated
Q6ZWU9	J	Translation, ribosomal structure and biogenesis	KOG1779	ribosomal small subunit assembly	Rps27	Small ribosomal subunit protein eS27	-1.095	-0.226	0.1	-0.71	-0.133	-0.952	0.751	0.642	-0.227	-0.071	1.014	-0.098	-0.838	0.0192	0.0192	down-regulated
Q6ZWX6	J	Translation, ribosomal structure and biogenesis	KOG2916	negative regulation of translational initiation in response to stress	Eif2s1	Eukaryotic translation initiation factor 2 subunit 1	0.202	-0.08	-0.422	-1.573	0.26	-0.602	0.388	0.37	0.625	0.293	1.232	0.786	-0.985	0.0097	0.0097	down-regulated
Q80T21	O	Posttranslational modification, protein turnover, chaperones	KOG3538	A disintegrin and metalloproteinase with thrombospondin motifs	Adamtsl4	ADAMTS-like protein 4	-0.86	0.934	1.058	0.119	1.048	0.359	-0.868	-1.181	-0.846		0.326	-0.273	1.011	0.0261	0.0261	up-regulated
Q80T21	P	Inorganic ion transport and metabolism	KOG4597	serine-type endopeptidase inhibitor activity	Adamtsl4	ADAMTS-like protein 4	-0.86	0.934	1.058	0.119	1.048	0.359	-0.868	-1.181	-0.846		0.326	-0.273	1.011	0.0261	0.0261	up-regulated
Q80TY0	Z	Cytoskeleton	KOG3565	extension of a leading process involved in cell motility in cerebral cortex radial glia guided migration	Fnbp1	Formin-binding protein 1	0.628	0.388	-1.066	0.195	-0.255	-0.077	0.639	-0.08	0.765	1.138	0.922	0.967	-0.756	0.034	0.034	down-regulated
Q80UM7	E	Amino acid transport and metabolism	KOG2161	mannosyl-oligosaccharide glucosidase activity	Mogs	Mannosyl-oligosaccharide glucosidase		0.1	1.266	-0.196	0.892		-0.059		-3.808	-0.077	-1.752	-0.012	1.657	0.0468	0.0468	up-regulated
Q80W65	O	Posttranslational modification, protein turnover, chaperones	KOG1153	serine-type endopeptidase activity	Pcsk9	Proprotein convertase subtilisin/kexin type 9	-0.164	-0.093	0.849	0.764	0.319	0.212		-2.634		-0.439	-1.251	-0.626	1.552	0.0036	0.0036	up-regulated
Q80ZA4	Q	Secondary metabolites biosynthesis, transport and catabolism	KOG3610	semaphorin-plexin signaling pathway	Pkhd1l1	Fibrocystin-L	0.179	-0.161	0.749	1.07	-0.138	1.118	-0.586	-0.78	-0.072	0.289	-0.253	-0.09	0.718	0.0376	0.0376	up-regulated
Q8BK26	S	Function unknown	ENOG502RZA6	ubiquitin-protein transferase activity	Fbxo44	F-box only protein 44	0.057		1.517	0.957	1.003	0.654	0.572	-1.979	0.529	-0.357	-0.646	-0.471	1.23	0.0158	0.0158	up-regulated
Q8BMA6	J	Translation, ribosomal structure and biogenesis	KOG2460	endoplasmic reticulum signal peptide binding	Srp68	Signal recognition particle subunit SRP68	-0.475	-0.067	-1.189	-0.327	0	-0.615	0.536	1.211	0.683	0.883	0.227	1.071	-1.214	0.000646	0.000646	down-regulated
Q8BMJ3	J	Translation, ribosomal structure and biogenesis	KOG3403	translation initiation factor activity	Eif1ax	Eukaryotic translation initiation factor 1A, X-chromosomal	-0.326	0.505	-1.206	-1.034	0.034	0.183	0.308	0.939	0.526	1.059	0.738	0.593	-1.001	0.0077	0.0077	down-regulated
Q8BZQ2	K	Transcription	KOG3017	peptidase inhibitor activity	Crispld2	Cysteine-rich secretory protein LCCL domain-containing 2	-0.477	-0.691		-1.389	-0.211	-0.12	0.591	1.317	-0.315	-0.062	0.367	0.275	-0.94	0.0177	0.0177	down-regulated
Q8C7G5	M	Cell wall/membrane/envelope biogenesis	ENOG502S33P	positive regulation of very-low-density lipoprotein particle remodeling	Apoa5	Apolipoprotein A-V	-0.183	0.085	1.487	2.693	0.603	0.209	-1.146	-0.225	-0.728	-0.428	-0.968	-0.504	1.482	0.00421	0.00421	up-regulated
Q8CGN5	S	Function unknown	ENOG502RY3Q	lipid metabolic process	Plin1	Perilipin-1	-0.616	1.299	2.795	1.764	2.101	0.645	-0.068	-1.068	1.713	0.173	-1.124	-0.134	1.416	0.0264	0.0264	up-regulated
Q8CIE6	U	Intracellular trafficking, secretion, and vesicular transport	KOG0292	intra-Golgi vesicle-mediated transport	Copa	Coatomer subunit alpha		0.142	0.9	-0.011	0.525			-0.144	-0.145	-0.118	-1.027	-0.59	0.794	0.0392	0.0392	up-regulated
Q8CIT9	S	Function unknown	ENOG502SGZY		Sbsn	Suprabasin	1.529	1.266	1.472	1.705	1.232	0.386	0.257	-0.933	0.259	0.092	0.314	0.145	1.243	0.00105	0.00105	up-regulated
Q8K003	L	Replication, recombination and repair	KOG4766	Translation machinery associated TMA7	Tma7	Translation machinery-associated protein 7	-0.477	0.657	-1.873	-0.593	-0.048	0.017	0.345	1.493	0.487	0.513	0.435	-0.293	-0.883	0.0455	0.0455	down-regulated
Q8K0D2	O	Posttranslational modification, protein turnover, chaperones	KOG1217	calcium ion binding	Habp2	Hyaluronan-binding protein 2	0.345	-1.067	2.394	0.951	-0.208	0.322	-1.034	-0.802	-0.546	-0.576	-0.557	-0.198	1.075	0.0324	0.0324	up-regulated
Q8K0D2	O	Posttranslational modification, protein turnover, chaperones	KOG3627	serine-type endopeptidase activity	Habp2	Hyaluronan-binding protein 2	0.345	-1.067	2.394	0.951	-0.208	0.322	-1.034	-0.802	-0.546	-0.576	-0.557	-0.198	1.075	0.0324	0.0324	up-regulated
Q8K0Q5	Z	Cytoskeleton	KOG2200	GTPase activator activity	Arhgap18	Rho GTPase-activating protein 18	0.284	0.567	-0.966	-0.546	0.193	0.462	0.834	-0.236	1.753	1.438	0.534	1.368	-0.95	0.0257	0.0257	down-regulated
Q8K0R6	E	Amino acid transport and metabolism	KOG4189	ceramide 1-phosphate transporter activity	Gltpd2	Glycolipid transfer protein domain-containing protein 2	-0.476	0.41	1.261	1.689	0.289	0.481	-0.506	0.157	-0.44	-0.217	-0.987	-0.081	0.955	0.0176	0.0176	up-regulated
Q8K124	S	Function unknown	ENOG502QVFF	Pleckstrin homology domain.	Plekho2	Pleckstrin homology domain-containing family O member 2	0.298	0.716	-0.583	0.086	0.025	-0.37	0.88	0.186	0.986	1.353	0.617	1.295	-0.858	0.0119	0.0119	down-regulated
Q8K4G1	O	Posttranslational modification, protein turnover, chaperones	KOG1217	calcium ion binding	Ltbp4	Latent-transforming growth factor beta-binding protein 4	-0.214	0.504	1.113	0.98	0.736	-0.195	0.037	-0.682	0.46	-0.829	0.061	-0.893	0.795	0.0349	0.0349	up-regulated
Q8K4Z5	A	RNA processing and modification	KOG0007	mRNA 3'-splice site recognition	Sf3a1	Splicing factor 3A subunit 1		1.065		0.434	1.075	-0.786		-0.418			-0.242	-3.019	1.673	0.0482	0.0482	up-regulated
Q8QZR3	I	Lipid transport and metabolism	KOG1516	carboxylic ester hydrolase activity	Ces2a	Pyrethroid hydrolase Ces2a	0.948	0.114	-0.355	0.778	0.157	-0.1	-0.94	-1.181	-1.257	-0.31	-0.619	-0.71	1.093	0.00217	0.00217	up-regulated
Q8R1S4	S	Function unknown	ENOG502QRG4	plasma membrane organization	Mtss1	Protein MTSS 1	-0.347	0.177	-1.669	-0.334	0.441	0.599	0.963	-0.913	1.161	1.551	1.317	1.17	-1.064	0.0359	0.0359	down-regulated
Q8VEK3	L	Replication, recombination and repair	KOG2242	RNA localization to chromatin	Hnrnpu	Heterogeneous nuclear ribonucleoprotein U	-1.095	-0.205	-1.371	-1.249	-0.193	-0.846	-0.136	1.334	0.188	-0.448	0.809	-0.376	-1.055	0.0108	0.0108	down-regulated
Q8VI47	V	Defense mechanisms	KOG0054	ATPase activity, coupled to transmembrane movement of substances	Abcc2	ATP-binding cassette sub-family C member 2	-0.072	0.2	1.419	1.928	1.252	0.925	-0.859	-1.8	0.721	-0.639	-0.024		1.462	0.0082	0.0082	up-regulated
Q91VH2	B	Chromatin structure and dynamics	KOG2528	cleavage furrow formation	Snx9	Sorting nexin-9	0.637	0.604	-0.679	-0.505	0.127	0.247	1.022	-0.382	1.378	1.79	1.567	1.551	-1.082	0.0138	0.0138	down-regulated
Q91VM5	S	Function unknown	ENOG502QS9N	membrane protein ectodomain proteolysis	Rbmxl1	RNA binding motif protein, X-linked-like-1		-1.712	-1.612				-0.293	0.546		-0.505	0.216	-0.101	-1.635	0.00388	0.00388	down-regulated
Q91X17	S	Function unknown	ENOG502QT6B	thick ascending limb development	Umod	Uromodulin	1.425			-1.415		1.364		-1.247		-0.742	-1.602	-1.23	1.663	0.0344	0.0344	up-regulated
Q91X79	O	Posttranslational modification, protein turnover, chaperones	KOG3627	serine-type endopeptidase activity	Cela1	Chymotrypsin-like elastase family member 1	1.673		-1.055	0.359		0.341				-1.329	-1.525	-0.62	1.488	0.0349	0.0349	up-regulated
Q922H1	Q	Secondary metabolites biosynthesis, transport and catabolism	KOG1499	protein-arginine omega-N asymmetric methyltransferase activity	Prmt3	Protein arginine N-methyltransferase 3	-0.397	0.088	0.392	-0.859	-0.024	-1.346	0.583	0.677	0.09	0.392	1.149	0.978	-1.003	0.0082	0.0082	down-regulated
Q922Q8	U	Intracellular trafficking, secretion, and vesicular transport	KOG0473	Leucine rich repeat	Lrrc59	Leucine-rich repeat-containing protein 59	-0.852	0.681	0.18	-0.827	0.438	-0.617	0.528	1.725	0.307	0.415	1.098	0.495	-0.928	0.0214	0.0214	down-regulated
Q922Q8	U	Intracellular trafficking, secretion, and vesicular transport	KOG0619	regulation of response to stimulus	Lrrc59	Leucine-rich repeat-containing protein 59	-0.852	0.681	0.18	-0.827	0.438	-0.617	0.528	1.725	0.307	0.415	1.098	0.495	-0.928	0.0214	0.0214	down-regulated
Q99MQ4	U	Intracellular trafficking, secretion, and vesicular transport	KOG0619	regulation of response to stimulus	Aspn	Asporin	-0.614	-0.844	-1.433	-0.302	-0.103	-0.308	0.894	-0.532	0.646	0.549	0.91	0.749	-1.137	0.00307	0.00307	down-regulated
Q99P68	S	Function unknown	ENOG502QTBG	negative regulation of Wnt signaling pathway involved in dorsal/ventral axis specification	Sost	Sclerostin	0.008	0.556	0.164	1.993	0.647	0.385	0.286	0.301	-0.965	0.118	-1.249	-1.678	1.157	0.0177	0.0177	up-regulated
Q99P87	S	Function unknown	ENOG502S9XN	positive regulation of progesterone secretion	Retn	Resistin	0.503	0.201	1.348	0.701	1.072	0.492	0.506	-0.479	-0.121	-0.564	0.843	0.085	0.675	0.048	0.048	up-regulated
Q99P91	S	Function unknown	ENOG502QVWX	syndecan binding	Gpnmb	Transmembrane glycoprotein NMB		-2.121		-1.329	-1.209	-1.378	-0.402	0.836	-0.608	0.077	0.79	0.86	-1.768	0.000597	0.000597	down-regulated
Q9CQB5	O	Posttranslational modification, protein turnover, chaperones	KOG3461	2 iron, 2 sulfur cluster binding	Cisd2	CDGSH iron-sulfur domain-containing protein 2	-0.727	1.493	1.676	1.279	1.035	0.381	0.007	-1.555	0.157	-0.738	-0.787	-1.612	1.611	0.00262	0.00262	up-regulated
Q9CQF9	S	Function unknown	ENOG502QSHJ	prenylcysteine oxidase activity	Pcyox1	Prenylcysteine oxidase 1	-0.13	0.653	1.172	0.586	0.747	0.13	0.019	-1.283	0.043	-0.505	-0.124	-0.124	0.855	0.0151	0.0151	up-regulated
Q9CWW6	O	Posttranslational modification, protein turnover, chaperones	KOG3258	peptidyl-prolyl cis-trans isomerase activity	Pin4	Peptidyl-prolyl cis-trans isomerase NIMA-interacting 4	-0.443	0.344	-0.572	-0.418	-0.408	0.281	0.345	1.141	0.642	0.929	0.616	0.306	-0.866	0.00619	0.00619	down-regulated
Q9CXI5	L	Replication, recombination and repair	KOG4154	synaptic transmission, dopaminergic	Manf	Mesencephalic astrocyte-derived neurotrophic factor		-1.254	-0.819	-1.256	-1.819	0.313	0.499	1.041		1.263	1.968	1.06	-2.133	0.000231	0.000231	down-regulated
Q9CXY6	S	Function unknown	KOG3793	double-stranded RNA binding	Ilf2	Interleukin enhancer-binding factor 2	-0.154	0.204	-1.038	-1.451	0.293	-0.424	0.242	0.247	0.299	0.221	0.56	-0.037	-0.684	0.0495	0.0495	down-regulated
Q9CZ52	S	Function unknown	ENOG502QSKR	negative regulation of extracellular matrix assembly	Antxr1	Anthrax toxin receptor 1	0.802	0.598	2.164	1.168	1.118	0.735	0.575	-1.085	0.325	0.019	0.226	-0.141	1.111	0.00571	0.00571	up-regulated
Q9D0R2	J	Translation, ribosomal structure and biogenesis	KOG1637	threonyl-tRNA aminoacylation	Tars1	Threonine--tRNA ligase 1, cytoplasmic		0.089	1.673	1.39	0.46	0.459	0.85	-0.782	-0.483	-0.266	-0.963	-0.118	1.108	0.0143	0.0143	up-regulated
Q9DB34	N	Cell motility	KOG3230	vacuolar transport	Chmp2a	Charged multivesicular body protein 2a	0.324	0.038		-0.49		0.431	0.462	0.999	0.277	1.356	0.765	1.256	-0.777	0.0359	0.0359	down-regulated
Q9DB76	F	Nucleotide transport and metabolism	KOG3289	Uncharacterised protein family (UPF0172)	Emc9	ER membrane protein complex subunit 9	-0.164	0.748	2.241	1.523	0.774	0.255	0.006	-1.391	0.269	-0.126	-0.235	0.349	1.084	0.0205	0.0205	up-regulated
Q9DBG5	S	Function unknown	ENOG502R7TG	Perilipin family	Plin3	Perilipin-3	0.514	1.15	2.2	2.78	-0.553	1.18	-1.1	-0.284	-0.59	0.826	-0.404	0.536	1.381	0.0169	0.0169	up-regulated
Q9DCZ1	F	Nucleotide transport and metabolism	KOG2550	IMP dehydrogenase activity	Gmpr	GMP reductase 1	-0.276	-1.237	-0.291	0.323	0.707	-0.847	0.471		-0.048	0.897	0.546	0.925	-0.828	0.0423	0.0423	down-regulated
Q9EPX2	J	Translation, ribosomal structure and biogenesis	KOG3510	biological adhesion	Papln	Papilin	0.055	0.497	0.581	0.757	0.924	-0.102	0.149	-1.751	-0.211	-0.635	0.024	-0.333	0.912	0.0173	0.0173	up-regulated
Q9EPX2	P	Inorganic ion transport and metabolism	KOG4597	serine-type endopeptidase inhibitor activity	Papln	Papilin	0.055	0.497	0.581	0.757	0.924	-0.102	0.149	-1.751	-0.211	-0.635	0.024	-0.333	0.912	0.0173	0.0173	up-regulated
Q9ES30	S	Function unknown	ENOG502QSK2	positive regulation of adiponectin secretion	C1qtnf3	Complement C1q tumor necrosis factor-related protein 3	0.148	-1.388	-0.014	-1.165	-0.202	-0.694	1.089	0.549	0.465	-0.167	-0.212	0.735	-0.962	0.0137	0.0137	down-regulated
Q9JJI8	J	Translation, ribosomal structure and biogenesis	KOG3499	structural constituent of ribosome	Rpl38	Large ribosomal subunit protein eL38	-0.498	0.133	-0.684	-2.55	0.122	-2.55	0.453	0.577	0.093	-0.234	0.066	-0.421	-1.093	0.04	0.04	down-regulated
Q9JK53	U	Intracellular trafficking, secretion, and vesicular transport	KOG0619	regulation of response to stimulus	Prelp	Prolargin	-0.315	-0.254	-1.302	-0.999	-0.003	-0.439	0.661	0.206	0.53	-0.031	1.197	0.18	-1.009	0.00488	0.00488	down-regulated
Q9JKC0	S	Function unknown	ENOG502S6ZP	chemokine activity	Ccl24	C-C motif chemokine 24	-0.528		-0.213	-1.305	-0.573	-0.018	0.784	0.698	0.677	1.091	-0.149	-0.486	-0.963	0.0174	0.0174	down-regulated
Q9JMG1	K	Transcription	KOG3398	sequence-specific DNA binding	Edf1	Endothelial differentiation-related factor 1	-0.611	0.414	-0.529	-0.358	0.125	0.227	0.373	1.42	0.527	0.34	0.824	0.106	-0.72	0.0292	0.0292	down-regulated
Q9JMG7	J	Translation, ribosomal structure and biogenesis	KOG1904	phosphogluconate dehydrogenase (decarboxylating) activity	Hdgfl3	Hepatoma-derived growth factor-related protein 3	-1.546	0.245	-1.195	-0.851	1.01	-1.051	-0.025	0.513	0.48	0.48	1.144	-0.178	-0.967	0.037	0.037	down-regulated
Q9QUI0	B	Chromatin structure and dynamics	KOG0393	small GTPase mediated signal transduction	Rhoa	Transforming protein RhoA	0.07	0.693	0.371	-0.5	0.084	-0.063	0.743	0.147	1.007	0.709	1.571	1.14	-0.777	0.0193	0.0193	down-regulated
Q9QYJ3	O	Posttranslational modification, protein turnover, chaperones	KOG0714	protein folding	Dnajb1	DnaJ homolog subfamily B member 1	-0.393	0.397	-0.328	-0.167	0.392	-0.058	0.831	-0.431	0.366	1.388	1.191	0.899	-0.734	0.0399	0.0399	down-regulated
Q9QYY8	O	Posttranslational modification, protein turnover, chaperones	KOG0740	Belongs to the AAA ATPase family	Spast	Spastin	0.642	-0.4		-0.245	1.456	0.225	-0.419	-0.081		-0.933	-1.786	-0.049	0.989	0.0449	0.0449	up-regulated
Q9QZQ8	B	Chromatin structure and dynamics	KOG1756	Histone H2A	Macroh2a1	Core histone macro-H2A.1	-0.882	0.012	-0.327	-1.278	-1.21	-1.302	-0.259	0.377	-0.75		-0.332	0.854	-0.809	0.0455	0.0455	down-regulated
Q9QZQ8	T	Signal transduction mechanisms	KOG2633	ADP-D-ribose binding	Macroh2a1	Core histone macro-H2A.1	-0.882	0.012	-0.327	-1.278	-1.21	-1.302	-0.259	0.377	-0.75		-0.332	0.854	-0.809	0.0455	0.0455	down-regulated
Q9R0P5	O	Posttranslational modification, protein turnover, chaperones	KOG1735	actin filament depolymerization	Dstn	Destrin	0.128	0.885	-0.131	0	0.604	0.652	0.938	0.23	0.782	1.441	1.601	1.368	-0.704	0.0352	0.0352	down-regulated
Q9R0Q1	B	Chromatin structure and dynamics	KOG1028	calcium ion-regulated exocytosis of neurotransmitter	Sytl4	Synaptotagmin-like protein 4	0.237	0.65	-0.475	0.537	0.421	0.56	1.097	-0.168	1.212	1.598	1.111	1.457	-0.73	0.0424	0.0424	down-regulated
Q9R182	M	Cell wall/membrane/envelope biogenesis	KOG2579	signaling receptor binding	Angptl3	Angiopoietin-related protein 3	-0.025	1.437	1.357	0.823	0.284	0.223	-0.122	-0.333	0	-0.617	-0.498	-0.088	0.96	0.00691	0.00691	up-regulated
Q9WUM4	H	Coenzyme transport and metabolism	KOG0303	actin filament binding	Coro1c	Coronin-1C	-0.172	0.046		0.3	0.031	0.108	0.986		0.301	0.722	1.015	0.885	-0.719	0.0206	0.0206	down-regulated
Q9Z1R3	S	Function unknown	ENOG502S2IN	regulation of plasma lipoprotein oxidation	Apom	Apolipoprotein M	-0.324	0.806	1.221	0.871	0.86	0.204	-0.015	-1.31	-0.114	-0.366	-0.198	-0.321	0.994	0.00779	0.00779	up-regulated
Q9Z1X4	A	RNA processing and modification	KOG3792	RNA binding	Ilf3	Interleukin enhancer-binding factor 3	-0.942	0.127	-1.028	-0.851	-0.46	-0.782	0.319	0.363	0.856	0.253	0.776	0.235	-1.123	0.000863	0.000863	down-regulated
Q9Z2W0	E	Amino acid transport and metabolism	KOG2596	aminopeptidase activity	Dnpep	Aspartyl aminopeptidase	0.615		1.286	0.319	0.841	-1.018		-1.411	-0.959		-0.596		1.397	0.0205	0.0205	up-regulated
