# Supplementary material for: Multi-Omics and Experimental Validation Reveal the Protective Effect of Paeoniflorin Against Coronary Heart Disease in Mice via Inhibiting the C3-Cfd-C3aR Pathway
Source: Int J Mol Sci. 2026 Jul 13;27(14):6236. doi: 10.3390/ijms27146236 (PMC13410309; doi:10.3390/ijms27146236)
Supplement: Supplementary file 1 [file ijms-27-06236-s001.zip › Supplementary Materials/ijms-4276706_Proteomics_Dataset/3-Annotation_of_DEPs/Table 3. KEGG of Model-vs-Paeoniflorin.xls]

Protein accession	KEGG ID	KEGG category	KEGG description	Pathway ID	Terms	Pathway level 1	Pathway level 2	Category	Gene name	Protein description	Model1	Model2	Model3	Model4	Model5	Model6	PA1	PA2	PA3	PA4	PA5	PA6	log2FC	P.Value	adj.P.Val	Regulation
B2RX12	mmu:76408	ko:K05667	ABCC3; ATP-binding cassette, subfamily C (CFTR/MRP), member 3	mmu04976	Bile secretion	Organismal Systems	Digestive system	KEGG	Abcc3	ATP-binding cassette sub-family C member 3	-3.124	0.608	-2.529	-0.54	-1.415	0.107	0.034	0.733	1.202	-1.617	0.663	0.366	-1.379	0.0474	0.0474	down-regulated
B2RX12	mmu:76408	ko:K05667	ABCC3; ATP-binding cassette, subfamily C (CFTR/MRP), member 3	mmu01523	Antifolate resistance	Human Diseases	Drug resistance: antineoplastic	KEGG	Abcc3	ATP-binding cassette sub-family C member 3	-3.124	0.608	-2.529	-0.54	-1.415	0.107	0.034	0.733	1.202	-1.617	0.663	0.366	-1.379	0.0474	0.0474	down-regulated
B2RX12	mmu:76408	ko:K05667	ABCC3; ATP-binding cassette, subfamily C (CFTR/MRP), member 3	mmu02010	ABC transporters	Environmental Information Processing	Membrane transport	KEGG	Abcc3	ATP-binding cassette sub-family C member 3	-3.124	0.608	-2.529	-0.54	-1.415	0.107	0.034	0.733	1.202	-1.617	0.663	0.366	-1.379	0.0474	0.0474	down-regulated
E9PV24	mmu:14161	ko:K03903	FGA; fibrinogen alpha chain	mmu04611	Platelet activation	Organismal Systems	Immune system	KEGG	Fga	Fibrinogen alpha chain	-2.199	0.25	-1.25	-0.961	-1.987	-1.616	-0.725	-0.761	3.755	0.697	-0.94	1.051	-1.807	0.023	0.023	down-regulated
E9PV24	mmu:14161	ko:K03903	FGA; fibrinogen alpha chain	mmu05171	Coronavirus disease - COVID-19	Human Diseases	Infectious disease: viral	KEGG	Fga	Fibrinogen alpha chain	-2.199	0.25	-1.25	-0.961	-1.987	-1.616	-0.725	-0.761	3.755	0.697	-0.94	1.051	-1.807	0.023	0.023	down-regulated
E9PV24	mmu:14161	ko:K03903	FGA; fibrinogen alpha chain	mmu04610	Complement and coagulation cascades	Organismal Systems	Immune system	KEGG	Fga	Fibrinogen alpha chain	-2.199	0.25	-1.25	-0.961	-1.987	-1.616	-0.725	-0.761	3.755	0.697	-0.94	1.051	-1.807	0.023	0.023	down-regulated
E9PV24	mmu:14161	ko:K03903	FGA; fibrinogen alpha chain	mmu04613	Neutrophil extracellular trap formation	Organismal Systems	Immune system	KEGG	Fga	Fibrinogen alpha chain	-2.199	0.25	-1.25	-0.961	-1.987	-1.616	-0.725	-0.761	3.755	0.697	-0.94	1.051	-1.807	0.023	0.023	down-regulated
O08529	mmu:12334	ko:K03853	CAPN2; calpain-2 [EC:3.4.22.53]	mmu04217	Necroptosis	Cellular Processes	Cell growth and death	KEGG	Capn2	Calpain-2 catalytic subunit	0.487	0.976	0.294	0.564	0.196	0.103	0.101	-0.552	-0.611	0.104	-0.366	-0.19	0.689	0.0116	0.0116	up-regulated
O08529	mmu:12334	ko:K03853	CAPN2; calpain-2 [EC:3.4.22.53]	mmu04510	Focal adhesion	Cellular Processes	Cellular community - eukaryotes	KEGG	Capn2	Calpain-2 catalytic subunit	0.487	0.976	0.294	0.564	0.196	0.103	0.101	-0.552	-0.611	0.104	-0.366	-0.19	0.689	0.0116	0.0116	up-regulated
O08529	mmu:12334	ko:K03853	CAPN2; calpain-2 [EC:3.4.22.53]	mmu04141	Protein processing in endoplasmic reticulum	Genetic Information Processing	Folding, sorting and degradation	KEGG	Capn2	Calpain-2 catalytic subunit	0.487	0.976	0.294	0.564	0.196	0.103	0.101	-0.552	-0.611	0.104	-0.366	-0.19	0.689	0.0116	0.0116	up-regulated
O08529	mmu:12334	ko:K03853	CAPN2; calpain-2 [EC:3.4.22.53]	mmu04218	Cellular senescence	Cellular Processes	Cell growth and death	KEGG	Capn2	Calpain-2 catalytic subunit	0.487	0.976	0.294	0.564	0.196	0.103	0.101	-0.552	-0.611	0.104	-0.366	-0.19	0.689	0.0116	0.0116	up-regulated
O08529	mmu:12334	ko:K03853	CAPN2; calpain-2 [EC:3.4.22.53]	mmu05010	Alzheimer disease	Human Diseases	Neurodegenerative disease	KEGG	Capn2	Calpain-2 catalytic subunit	0.487	0.976	0.294	0.564	0.196	0.103	0.101	-0.552	-0.611	0.104	-0.366	-0.19	0.689	0.0116	0.0116	up-regulated
O08529	mmu:12334	ko:K03853	CAPN2; calpain-2 [EC:3.4.22.53]	mmu04210	Apoptosis	Cellular Processes	Cell growth and death	KEGG	Capn2	Calpain-2 catalytic subunit	0.487	0.976	0.294	0.564	0.196	0.103	0.101	-0.552	-0.611	0.104	-0.366	-0.19	0.689	0.0116	0.0116	up-regulated
O08529	mmu:12334	ko:K03853	CAPN2; calpain-2 [EC:3.4.22.53]	mmu05022	Pathways of neurodegeneration - multiple diseases	Human Diseases	Neurodegenerative disease	KEGG	Capn2	Calpain-2 catalytic subunit	0.487	0.976	0.294	0.564	0.196	0.103	0.101	-0.552	-0.611	0.104	-0.366	-0.19	0.689	0.0116	0.0116	up-regulated
O35903	mmu:20300	ko:K13072	CCL25; C-C motif chemokine 25	mmu04062	Chemokine signaling pathway	Organismal Systems	Immune system	KEGG	Ccl25	C-C motif chemokine 25	-1.563	-0.772	-0.285	-1.674	-1.387		1.631		-0.061	0.723	0.25	0.132	-1.671	0.00103	0.00103	down-regulated
O35903	mmu:20300	ko:K13072	CCL25; C-C motif chemokine 25	mmu04060	Cytokine-cytokine receptor interaction	Environmental Information Processing	Signaling molecules and interaction	KEGG	Ccl25	C-C motif chemokine 25	-1.563	-0.772	-0.285	-1.674	-1.387		1.631		-0.061	0.723	0.25	0.132	-1.671	0.00103	0.00103	down-regulated
O35903	mmu:20300	ko:K13072	CCL25; C-C motif chemokine 25	mmu04672	Intestinal immune network for IgA production	Organismal Systems	Immune system	KEGG	Ccl25	C-C motif chemokine 25	-1.563	-0.772	-0.285	-1.674	-1.387		1.631		-0.061	0.723	0.25	0.132	-1.671	0.00103	0.00103	down-regulated
O35903	mmu:20300	ko:K13072	CCL25; C-C motif chemokine 25	mmu04061	Viral protein interaction with cytokine and cytokine receptor	Environmental Information Processing	Signaling molecules and interaction	KEGG	Ccl25	C-C motif chemokine 25	-1.563	-0.772	-0.285	-1.674	-1.387		1.631		-0.061	0.723	0.25	0.132	-1.671	0.00103	0.00103	down-regulated
O54908	mmu:13380	ko:K02165	DKK; dickkopf	mmu05010	Alzheimer disease	Human Diseases	Neurodegenerative disease	KEGG	Dkk1	Dickkopf-related protein 1	-0.669	0.142	-0.094	-0.418	-0.726	-0.068	0.872	0.003	-0.14	0.213	0.433	0.598	-0.635	0.0255	0.0255	down-regulated
O54908	mmu:13380	ko:K02165	DKK; dickkopf	mmu04310	Wnt signaling pathway	Environmental Information Processing	Signal transduction	KEGG	Dkk1	Dickkopf-related protein 1	-0.669	0.142	-0.094	-0.418	-0.726	-0.068	0.872	0.003	-0.14	0.213	0.433	0.598	-0.635	0.0255	0.0255	down-regulated
O54908	mmu:13380	ko:K02165	DKK; dickkopf	mmu05022	Pathways of neurodegeneration - multiple diseases	Human Diseases	Neurodegenerative disease	KEGG	Dkk1	Dickkopf-related protein 1	-0.669	0.142	-0.094	-0.418	-0.726	-0.068	0.872	0.003	-0.14	0.213	0.433	0.598	-0.635	0.0255	0.0255	down-regulated
O54988	mmu:20874	ko:K08836	SLK; STE20-like kinase [EC:2.7.11.1]	mmu04114	Oocyte meiosis	Cellular Processes	Cell growth and death	KEGG	Slk	STE20-like serine/threonine-protein kinase	-0.185	-0.295	1.459	0.938	0.474	0.926	0.566	-0.371	-0.539	-0.707	-0.031	-0.683	0.847	0.0266	0.0266	up-regulated
O70172	mmu:18718	ko:K00920	PIP4K2; 1-phosphatidylinositol-5-phosphate 4-kinase [EC:2.7.1.149]	mmu04810	Regulation of actin cytoskeleton	Cellular Processes	Cell motility	KEGG	Pip4k2a	Phosphatidylinositol 5-phosphate 4-kinase type-2 alpha	0.91	-0.54	0.895	0.932	1.206	1.423	-0.123	-0.12	-0.762	-1.093	-0.718	-1.215	1.476	0.000641	0.000641	up-regulated
O70172	mmu:18718	ko:K00920	PIP4K2; 1-phosphatidylinositol-5-phosphate 4-kinase [EC:2.7.1.149]	mmu04070	Phosphatidylinositol signaling system	Environmental Information Processing	Signal transduction	KEGG	Pip4k2a	Phosphatidylinositol 5-phosphate 4-kinase type-2 alpha	0.91	-0.54	0.895	0.932	1.206	1.423	-0.123	-0.12	-0.762	-1.093	-0.718	-1.215	1.476	0.000641	0.000641	up-regulated
O70172	mmu:18718	ko:K00920	PIP4K2; 1-phosphatidylinositol-5-phosphate 4-kinase [EC:2.7.1.149]	mmu00562	Inositol phosphate metabolism	Metabolism	Carbohydrate metabolism	KEGG	Pip4k2a	Phosphatidylinositol 5-phosphate 4-kinase type-2 alpha	0.91	-0.54	0.895	0.932	1.206	1.423	-0.123	-0.12	-0.762	-1.093	-0.718	-1.215	1.476	0.000641	0.000641	up-regulated
O70293	mmu:26385	ko:K08291	GRK4_5_6; G protein-coupled receptor kinase [EC:2.7.11.16]	mmu04062	Chemokine signaling pathway	Organismal Systems	Immune system	KEGG	Grk6	G protein-coupled receptor kinase 6	0.567	0.12	0.834	0.903	0.946	1.281	0.626	-0.081	-1.196	-0.319	-0.498	-0.565	1.114	0.00267	0.00267	up-regulated
O70293	mmu:26385	ko:K08291	GRK4_5_6; G protein-coupled receptor kinase [EC:2.7.11.16]	mmu05032	Morphine addiction	Human Diseases	Substance dependence	KEGG	Grk6	G protein-coupled receptor kinase 6	0.567	0.12	0.834	0.903	0.946	1.281	0.626	-0.081	-1.196	-0.319	-0.498	-0.565	1.114	0.00267	0.00267	up-regulated
O70293	mmu:26385	ko:K08291	GRK4_5_6; G protein-coupled receptor kinase [EC:2.7.11.16]	mmu04144	Endocytosis	Cellular Processes	Transport and catabolism	KEGG	Grk6	G protein-coupled receptor kinase 6	0.567	0.12	0.834	0.903	0.946	1.281	0.626	-0.081	-1.196	-0.319	-0.498	-0.565	1.114	0.00267	0.00267	up-regulated
O89053	mmu:12721	ko:K13882	CORO1A; coronin-1A	mmu04145	Phagosome	Cellular Processes	Transport and catabolism	KEGG	Coro1a	Coronin-1A	0.735	0.136	0.104	0.709	0.772	0.906	0.275	-0.186	-0.944	-0.521	0.17	0.11	0.743	0.0159	0.0159	up-regulated
O89053	mmu:12721	ko:K13882	CORO1A; coronin-1A	mmu05152	Tuberculosis	Human Diseases	Infectious disease: bacterial	KEGG	Coro1a	Coronin-1A	0.735	0.136	0.104	0.709	0.772	0.906	0.275	-0.186	-0.944	-0.521	0.17	0.11	0.743	0.0159	0.0159	up-regulated
P00329	mmu:11522	ko:K13951	ADH1_7; alcohol dehydrogenase 1/7 [EC:1.1.1.1]	mmu04936	Alcoholic liver disease	Human Diseases	Endocrine and metabolic disease	KEGG	Adh1	Alcohol dehydrogenase 1	0.493	0.579	1.118	0.818	0.484	-0.13	0.764	-0.088	-0.257	-0.954	-1.709	-0.826	1.072	0.0119	0.0119	up-regulated
P00329	mmu:11522	ko:K13951	ADH1_7; alcohol dehydrogenase 1/7 [EC:1.1.1.1]	mmu00830	Retinol metabolism	Metabolism	Metabolism of cofactors and vitamins	KEGG	Adh1	Alcohol dehydrogenase 1	0.493	0.579	1.118	0.818	0.484	-0.13	0.764	-0.088	-0.257	-0.954	-1.709	-0.826	1.072	0.0119	0.0119	up-regulated
P00329	mmu:11522	ko:K13951	ADH1_7; alcohol dehydrogenase 1/7 [EC:1.1.1.1]	mmu00010	Glycolysis / Gluconeogenesis	Metabolism	Carbohydrate metabolism	KEGG	Adh1	Alcohol dehydrogenase 1	0.493	0.579	1.118	0.818	0.484	-0.13	0.764	-0.088	-0.257	-0.954	-1.709	-0.826	1.072	0.0119	0.0119	up-regulated
P00329	mmu:11522	ko:K13951	ADH1_7; alcohol dehydrogenase 1/7 [EC:1.1.1.1]	mmu00980	Metabolism of xenobiotics by cytochrome P450	Metabolism	Xenobiotics biodegradation and metabolism	KEGG	Adh1	Alcohol dehydrogenase 1	0.493	0.579	1.118	0.818	0.484	-0.13	0.764	-0.088	-0.257	-0.954	-1.709	-0.826	1.072	0.0119	0.0119	up-regulated
P00329	mmu:11522	ko:K13951	ADH1_7; alcohol dehydrogenase 1/7 [EC:1.1.1.1]	mmu00982	Drug metabolism - cytochrome P450	Metabolism	Xenobiotics biodegradation and metabolism	KEGG	Adh1	Alcohol dehydrogenase 1	0.493	0.579	1.118	0.818	0.484	-0.13	0.764	-0.088	-0.257	-0.954	-1.709	-0.826	1.072	0.0119	0.0119	up-regulated
P00329	mmu:11522	ko:K13951	ADH1_7; alcohol dehydrogenase 1/7 [EC:1.1.1.1]	mmu00350	Tyrosine metabolism	Metabolism	Amino acid metabolism	KEGG	Adh1	Alcohol dehydrogenase 1	0.493	0.579	1.118	0.818	0.484	-0.13	0.764	-0.088	-0.257	-0.954	-1.709	-0.826	1.072	0.0119	0.0119	up-regulated
P00329	mmu:11522	ko:K13951	ADH1_7; alcohol dehydrogenase 1/7 [EC:1.1.1.1]	mmu00071	Fatty acid degradation	Metabolism	Lipid metabolism	KEGG	Adh1	Alcohol dehydrogenase 1	0.493	0.579	1.118	0.818	0.484	-0.13	0.764	-0.088	-0.257	-0.954	-1.709	-0.826	1.072	0.0119	0.0119	up-regulated
P00329	mmu:11522	ko:K13951	ADH1_7; alcohol dehydrogenase 1/7 [EC:1.1.1.1]	mmu00620	Pyruvate metabolism	Metabolism	Carbohydrate metabolism	KEGG	Adh1	Alcohol dehydrogenase 1	0.493	0.579	1.118	0.818	0.484	-0.13	0.764	-0.088	-0.257	-0.954	-1.709	-0.826	1.072	0.0119	0.0119	up-regulated
P01027	mmu:12266	ko:K03990	C3; complement component 3	mmu05171	Coronavirus disease - COVID-19	Human Diseases	Infectious disease: viral	KEGG	C3	Complement C3	-0.541	-0.347	-0.665	-0.526	-1.183	-0.867	1.242	0.59	0.685	0.821	0.153	-0.191	-1.238	0.000431	0.000431	down-regulated
P01027	mmu:12266	ko:K03990	C3; complement component 3	mmu05140	Leishmaniasis	Human Diseases	Infectious disease: parasitic	KEGG	C3	Complement C3	-0.541	-0.347	-0.665	-0.526	-1.183	-0.867	1.242	0.59	0.685	0.821	0.153	-0.191	-1.238	0.000431	0.000431	down-regulated
P01027	mmu:12266	ko:K03990	C3; complement component 3	mmu04610	Complement and coagulation cascades	Organismal Systems	Immune system	KEGG	C3	Complement C3	-0.541	-0.347	-0.665	-0.526	-1.183	-0.867	1.242	0.59	0.685	0.821	0.153	-0.191	-1.238	0.000431	0.000431	down-regulated
P01027	mmu:12266	ko:K03990	C3; complement component 3	mmu04613	Neutrophil extracellular trap formation	Organismal Systems	Immune system	KEGG	C3	Complement C3	-0.541	-0.347	-0.665	-0.526	-1.183	-0.867	1.242	0.59	0.685	0.821	0.153	-0.191	-1.238	0.000431	0.000431	down-regulated
P01027	mmu:12266	ko:K03990	C3; complement component 3	mmu05152	Tuberculosis	Human Diseases	Infectious disease: bacterial	KEGG	C3	Complement C3	-0.541	-0.347	-0.665	-0.526	-1.183	-0.867	1.242	0.59	0.685	0.821	0.153	-0.191	-1.238	0.000431	0.000431	down-regulated
P01027	mmu:12266	ko:K03990	C3; complement component 3	mmu04080	Neuroactive ligand-receptor interaction	Environmental Information Processing	Signaling molecules and interaction	KEGG	C3	Complement C3	-0.541	-0.347	-0.665	-0.526	-1.183	-0.867	1.242	0.59	0.685	0.821	0.153	-0.191	-1.238	0.000431	0.000431	down-regulated
P01027	mmu:12266	ko:K03990	C3; complement component 3	mmu05322	Systemic lupus erythematosus	Human Diseases	Immune disease	KEGG	C3	Complement C3	-0.541	-0.347	-0.665	-0.526	-1.183	-0.867	1.242	0.59	0.685	0.821	0.153	-0.191	-1.238	0.000431	0.000431	down-regulated
P01027	mmu:12266	ko:K03990	C3; complement component 3	mmu04145	Phagosome	Cellular Processes	Transport and catabolism	KEGG	C3	Complement C3	-0.541	-0.347	-0.665	-0.526	-1.183	-0.867	1.242	0.59	0.685	0.821	0.153	-0.191	-1.238	0.000431	0.000431	down-regulated
P01027	mmu:12266	ko:K03990	C3; complement component 3	mmu05167	Kaposi sarcoma-associated herpesvirus infection	Human Diseases	Infectious disease: viral	KEGG	C3	Complement C3	-0.541	-0.347	-0.665	-0.526	-1.183	-0.867	1.242	0.59	0.685	0.821	0.153	-0.191	-1.238	0.000431	0.000431	down-regulated
P01027	mmu:12266	ko:K03990	C3; complement component 3	mmu05203	Viral carcinogenesis	Human Diseases	Cancer: overview	KEGG	C3	Complement C3	-0.541	-0.347	-0.665	-0.526	-1.183	-0.867	1.242	0.59	0.685	0.821	0.153	-0.191	-1.238	0.000431	0.000431	down-regulated
P01027	mmu:12266	ko:K03990	C3; complement component 3	mmu05150	Staphylococcus aureus infection	Human Diseases	Infectious disease: bacterial	KEGG	C3	Complement C3	-0.541	-0.347	-0.665	-0.526	-1.183	-0.867	1.242	0.59	0.685	0.821	0.153	-0.191	-1.238	0.000431	0.000431	down-regulated
P01027	mmu:12266	ko:K03990	C3; complement component 3	mmu05168	Herpes simplex virus 1 infection	Human Diseases	Infectious disease: viral	KEGG	C3	Complement C3	-0.541	-0.347	-0.665	-0.526	-1.183	-0.867	1.242	0.59	0.685	0.821	0.153	-0.191	-1.238	0.000431	0.000431	down-regulated
P01027	mmu:12266	ko:K03990	C3; complement component 3	mmu05142	Chagas disease	Human Diseases	Infectious disease: parasitic	KEGG	C3	Complement C3	-0.541	-0.347	-0.665	-0.526	-1.183	-0.867	1.242	0.59	0.685	0.821	0.153	-0.191	-1.238	0.000431	0.000431	down-regulated
P01027	mmu:12266	ko:K03990	C3; complement component 3	mmu04936	Alcoholic liver disease	Human Diseases	Endocrine and metabolic disease	KEGG	C3	Complement C3	-0.541	-0.347	-0.665	-0.526	-1.183	-0.867	1.242	0.59	0.685	0.821	0.153	-0.191	-1.238	0.000431	0.000431	down-regulated
P01027	mmu:12266	ko:K03990	C3; complement component 3	mmu05133	Pertussis	Human Diseases	Infectious disease: bacterial	KEGG	C3	Complement C3	-0.541	-0.347	-0.665	-0.526	-1.183	-0.867	1.242	0.59	0.685	0.821	0.153	-0.191	-1.238	0.000431	0.000431	down-regulated
P01027	mmu:12266	ko:K03990	C3; complement component 3	mmu05134	Legionellosis	Human Diseases	Infectious disease: bacterial	KEGG	C3	Complement C3	-0.541	-0.347	-0.665	-0.526	-1.183	-0.867	1.242	0.59	0.685	0.821	0.153	-0.191	-1.238	0.000431	0.000431	down-regulated
P01029	mmu:12268	ko:K03989	C4; complement component 4	mmu05322	Systemic lupus erythematosus	Human Diseases	Immune disease	KEGG	C4b	Complement C4-B	-0.218	-0.164	-0.527	-0.606	-1.152	-0.489	-0.457	-0.026	0.499	1.307	0.282	-0.297	-0.744	0.0307	0.0307	down-regulated
P01029	mmu:12268	ko:K03989	C4; complement component 4	mmu05171	Coronavirus disease - COVID-19	Human Diseases	Infectious disease: viral	KEGG	C4b	Complement C4-B	-0.218	-0.164	-0.527	-0.606	-1.152	-0.489	-0.457	-0.026	0.499	1.307	0.282	-0.297	-0.744	0.0307	0.0307	down-regulated
P01029	mmu:12268	ko:K03989	C4; complement component 4	mmu04610	Complement and coagulation cascades	Organismal Systems	Immune system	KEGG	C4b	Complement C4-B	-0.218	-0.164	-0.527	-0.606	-1.152	-0.489	-0.457	-0.026	0.499	1.307	0.282	-0.297	-0.744	0.0307	0.0307	down-regulated
P01029	mmu:12268	ko:K03989	C4; complement component 4	mmu05150	Staphylococcus aureus infection	Human Diseases	Infectious disease: bacterial	KEGG	C4b	Complement C4-B	-0.218	-0.164	-0.527	-0.606	-1.152	-0.489	-0.457	-0.026	0.499	1.307	0.282	-0.297	-0.744	0.0307	0.0307	down-regulated
P01029	mmu:12268	ko:K03989	C4; complement component 4	mmu04936	Alcoholic liver disease	Human Diseases	Endocrine and metabolic disease	KEGG	C4b	Complement C4-B	-0.218	-0.164	-0.527	-0.606	-1.152	-0.489	-0.457	-0.026	0.499	1.307	0.282	-0.297	-0.744	0.0307	0.0307	down-regulated
P01029	mmu:12268	ko:K03989	C4; complement component 4	mmu05133	Pertussis	Human Diseases	Infectious disease: bacterial	KEGG	C4b	Complement C4-B	-0.218	-0.164	-0.527	-0.606	-1.152	-0.489	-0.457	-0.026	0.499	1.307	0.282	-0.297	-0.744	0.0307	0.0307	down-regulated
P01898	mmu:15007	ko:K06751	MHC1; MHC class I antigen	mmu05167	Kaposi sarcoma-associated herpesvirus infection	Human Diseases	Infectious disease: viral	KEGG	H2-Q10	H-2 class I histocompatibility antigen, Q10 alpha chain	-0.634	-0.293	-0.499	-0.073	-1.174	-0.272	0.361	-0.067	0.651	-0.186	0.172	0.561	-0.74	0.0111	0.0111	down-regulated
P01898	mmu:15007	ko:K06751	MHC1; MHC class I antigen	mmu05416	Viral myocarditis	Human Diseases	Cardiovascular disease	KEGG	H2-Q10	H-2 class I histocompatibility antigen, Q10 alpha chain	-0.634	-0.293	-0.499	-0.073	-1.174	-0.272	0.361	-0.067	0.651	-0.186	0.172	0.561	-0.74	0.0111	0.0111	down-regulated
P01898	mmu:15007	ko:K06751	MHC1; MHC class I antigen	mmu05203	Viral carcinogenesis	Human Diseases	Cancer: overview	KEGG	H2-Q10	H-2 class I histocompatibility antigen, Q10 alpha chain	-0.634	-0.293	-0.499	-0.073	-1.174	-0.272	0.361	-0.067	0.651	-0.186	0.172	0.561	-0.74	0.0111	0.0111	down-regulated
P01898	mmu:15007	ko:K06751	MHC1; MHC class I antigen	mmu05320	Autoimmune thyroid disease	Human Diseases	Immune disease	KEGG	H2-Q10	H-2 class I histocompatibility antigen, Q10 alpha chain	-0.634	-0.293	-0.499	-0.073	-1.174	-0.272	0.361	-0.067	0.651	-0.186	0.172	0.561	-0.74	0.0111	0.0111	down-regulated
P01898	mmu:15007	ko:K06751	MHC1; MHC class I antigen	mmu04514	Cell adhesion molecules	Environmental Information Processing	Signaling molecules and interaction	KEGG	H2-Q10	H-2 class I histocompatibility antigen, Q10 alpha chain	-0.634	-0.293	-0.499	-0.073	-1.174	-0.272	0.361	-0.067	0.651	-0.186	0.172	0.561	-0.74	0.0111	0.0111	down-regulated
P01898	mmu:15007	ko:K06751	MHC1; MHC class I antigen	mmu05169	Epstein-Barr virus infection	Human Diseases	Infectious disease: viral	KEGG	H2-Q10	H-2 class I histocompatibility antigen, Q10 alpha chain	-0.634	-0.293	-0.499	-0.073	-1.174	-0.272	0.361	-0.067	0.651	-0.186	0.172	0.561	-0.74	0.0111	0.0111	down-regulated
P01898	mmu:15007	ko:K06751	MHC1; MHC class I antigen	mmu05170	Human immunodeficiency virus 1 infection	Human Diseases	Infectious disease: viral	KEGG	H2-Q10	H-2 class I histocompatibility antigen, Q10 alpha chain	-0.634	-0.293	-0.499	-0.073	-1.174	-0.272	0.361	-0.067	0.651	-0.186	0.172	0.561	-0.74	0.0111	0.0111	down-regulated
P01898	mmu:15007	ko:K06751	MHC1; MHC class I antigen	mmu04612	Antigen processing and presentation	Organismal Systems	Immune system	KEGG	H2-Q10	H-2 class I histocompatibility antigen, Q10 alpha chain	-0.634	-0.293	-0.499	-0.073	-1.174	-0.272	0.361	-0.067	0.651	-0.186	0.172	0.561	-0.74	0.0111	0.0111	down-regulated
P01898	mmu:15007	ko:K06751	MHC1; MHC class I antigen	mmu04145	Phagosome	Cellular Processes	Transport and catabolism	KEGG	H2-Q10	H-2 class I histocompatibility antigen, Q10 alpha chain	-0.634	-0.293	-0.499	-0.073	-1.174	-0.272	0.361	-0.067	0.651	-0.186	0.172	0.561	-0.74	0.0111	0.0111	down-regulated
P01898	mmu:15007	ko:K06751	MHC1; MHC class I antigen	mmu05163	Human cytomegalovirus infection	Human Diseases	Infectious disease: viral	KEGG	H2-Q10	H-2 class I histocompatibility antigen, Q10 alpha chain	-0.634	-0.293	-0.499	-0.073	-1.174	-0.272	0.361	-0.067	0.651	-0.186	0.172	0.561	-0.74	0.0111	0.0111	down-regulated
P01898	mmu:15007	ko:K06751	MHC1; MHC class I antigen	mmu05330	Allograft rejection	Human Diseases	Immune disease	KEGG	H2-Q10	H-2 class I histocompatibility antigen, Q10 alpha chain	-0.634	-0.293	-0.499	-0.073	-1.174	-0.272	0.361	-0.067	0.651	-0.186	0.172	0.561	-0.74	0.0111	0.0111	down-regulated
P01898	mmu:15007	ko:K06751	MHC1; MHC class I antigen	mmu04940	Type I diabetes mellitus	Human Diseases	Endocrine and metabolic disease	KEGG	H2-Q10	H-2 class I histocompatibility antigen, Q10 alpha chain	-0.634	-0.293	-0.499	-0.073	-1.174	-0.272	0.361	-0.067	0.651	-0.186	0.172	0.561	-0.74	0.0111	0.0111	down-regulated
P01898	mmu:15007	ko:K06751	MHC1; MHC class I antigen	mmu05166	Human T-cell leukemia virus 1 infection	Human Diseases	Infectious disease: viral	KEGG	H2-Q10	H-2 class I histocompatibility antigen, Q10 alpha chain	-0.634	-0.293	-0.499	-0.073	-1.174	-0.272	0.361	-0.067	0.651	-0.186	0.172	0.561	-0.74	0.0111	0.0111	down-regulated
P01898	mmu:15007	ko:K06751	MHC1; MHC class I antigen	mmu05165	Human papillomavirus infection	Human Diseases	Infectious disease: viral	KEGG	H2-Q10	H-2 class I histocompatibility antigen, Q10 alpha chain	-0.634	-0.293	-0.499	-0.073	-1.174	-0.272	0.361	-0.067	0.651	-0.186	0.172	0.561	-0.74	0.0111	0.0111	down-regulated
P01898	mmu:15007	ko:K06751	MHC1; MHC class I antigen	mmu05332	Graft-versus-host disease	Human Diseases	Immune disease	KEGG	H2-Q10	H-2 class I histocompatibility antigen, Q10 alpha chain	-0.634	-0.293	-0.499	-0.073	-1.174	-0.272	0.361	-0.067	0.651	-0.186	0.172	0.561	-0.74	0.0111	0.0111	down-regulated
P01898	mmu:15007	ko:K06751	MHC1; MHC class I antigen	mmu04144	Endocytosis	Cellular Processes	Transport and catabolism	KEGG	H2-Q10	H-2 class I histocompatibility antigen, Q10 alpha chain	-0.634	-0.293	-0.499	-0.073	-1.174	-0.272	0.361	-0.067	0.651	-0.186	0.172	0.561	-0.74	0.0111	0.0111	down-regulated
P01898	mmu:15007	ko:K06751	MHC1; MHC class I antigen	mmu05168	Herpes simplex virus 1 infection	Human Diseases	Infectious disease: viral	KEGG	H2-Q10	H-2 class I histocompatibility antigen, Q10 alpha chain	-0.634	-0.293	-0.499	-0.073	-1.174	-0.272	0.361	-0.067	0.651	-0.186	0.172	0.561	-0.74	0.0111	0.0111	down-regulated
P01898	mmu:15007	ko:K06751	MHC1; MHC class I antigen	mmu04218	Cellular senescence	Cellular Processes	Cell growth and death	KEGG	H2-Q10	H-2 class I histocompatibility antigen, Q10 alpha chain	-0.634	-0.293	-0.499	-0.073	-1.174	-0.272	0.361	-0.067	0.651	-0.186	0.172	0.561	-0.74	0.0111	0.0111	down-regulated
P01899	mmu:14964	ko:K06751	MHC1; MHC class I antigen	mmu04218	Cellular senescence	Cellular Processes	Cell growth and death	KEGG	H2-D1	H-2 class I histocompatibility antigen, D-B alpha chain	-0.846	-0.192	-0.711	-0.395	-0.551	-0.198	-0.088	-0.103	0.818	-0.223	0.292	0.791	-0.73	0.0136	0.0136	down-regulated
P01899	mmu:14964	ko:K06751	MHC1; MHC class I antigen	mmu04144	Endocytosis	Cellular Processes	Transport and catabolism	KEGG	H2-D1	H-2 class I histocompatibility antigen, D-B alpha chain	-0.846	-0.192	-0.711	-0.395	-0.551	-0.198	-0.088	-0.103	0.818	-0.223	0.292	0.791	-0.73	0.0136	0.0136	down-regulated
P01899	mmu:14964	ko:K06751	MHC1; MHC class I antigen	mmu05168	Herpes simplex virus 1 infection	Human Diseases	Infectious disease: viral	KEGG	H2-D1	H-2 class I histocompatibility antigen, D-B alpha chain	-0.846	-0.192	-0.711	-0.395	-0.551	-0.198	-0.088	-0.103	0.818	-0.223	0.292	0.791	-0.73	0.0136	0.0136	down-regulated
P01899	mmu:14964	ko:K06751	MHC1; MHC class I antigen	mmu05332	Graft-versus-host disease	Human Diseases	Immune disease	KEGG	H2-D1	H-2 class I histocompatibility antigen, D-B alpha chain	-0.846	-0.192	-0.711	-0.395	-0.551	-0.198	-0.088	-0.103	0.818	-0.223	0.292	0.791	-0.73	0.0136	0.0136	down-regulated
P01899	mmu:14964	ko:K06751	MHC1; MHC class I antigen	mmu04650	Natural killer cell mediated cytotoxicity	Organismal Systems	Immune system	KEGG	H2-D1	H-2 class I histocompatibility antigen, D-B alpha chain	-0.846	-0.192	-0.711	-0.395	-0.551	-0.198	-0.088	-0.103	0.818	-0.223	0.292	0.791	-0.73	0.0136	0.0136	down-regulated
P01899	mmu:14964	ko:K06751	MHC1; MHC class I antigen	mmu05165	Human papillomavirus infection	Human Diseases	Infectious disease: viral	KEGG	H2-D1	H-2 class I histocompatibility antigen, D-B alpha chain	-0.846	-0.192	-0.711	-0.395	-0.551	-0.198	-0.088	-0.103	0.818	-0.223	0.292	0.791	-0.73	0.0136	0.0136	down-regulated
P01899	mmu:14964	ko:K06751	MHC1; MHC class I antigen	mmu05166	Human T-cell leukemia virus 1 infection	Human Diseases	Infectious disease: viral	KEGG	H2-D1	H-2 class I histocompatibility antigen, D-B alpha chain	-0.846	-0.192	-0.711	-0.395	-0.551	-0.198	-0.088	-0.103	0.818	-0.223	0.292	0.791	-0.73	0.0136	0.0136	down-regulated
P01899	mmu:14964	ko:K06751	MHC1; MHC class I antigen	mmu04940	Type I diabetes mellitus	Human Diseases	Endocrine and metabolic disease	KEGG	H2-D1	H-2 class I histocompatibility antigen, D-B alpha chain	-0.846	-0.192	-0.711	-0.395	-0.551	-0.198	-0.088	-0.103	0.818	-0.223	0.292	0.791	-0.73	0.0136	0.0136	down-regulated
P01899	mmu:14964	ko:K06751	MHC1; MHC class I antigen	mmu05330	Allograft rejection	Human Diseases	Immune disease	KEGG	H2-D1	H-2 class I histocompatibility antigen, D-B alpha chain	-0.846	-0.192	-0.711	-0.395	-0.551	-0.198	-0.088	-0.103	0.818	-0.223	0.292	0.791	-0.73	0.0136	0.0136	down-regulated
P01899	mmu:14964	ko:K06751	MHC1; MHC class I antigen	mmu05163	Human cytomegalovirus infection	Human Diseases	Infectious disease: viral	KEGG	H2-D1	H-2 class I histocompatibility antigen, D-B alpha chain	-0.846	-0.192	-0.711	-0.395	-0.551	-0.198	-0.088	-0.103	0.818	-0.223	0.292	0.791	-0.73	0.0136	0.0136	down-regulated
P01899	mmu:14964	ko:K06751	MHC1; MHC class I antigen	mmu05170	Human immunodeficiency virus 1 infection	Human Diseases	Infectious disease: viral	KEGG	H2-D1	H-2 class I histocompatibility antigen, D-B alpha chain	-0.846	-0.192	-0.711	-0.395	-0.551	-0.198	-0.088	-0.103	0.818	-0.223	0.292	0.791	-0.73	0.0136	0.0136	down-regulated
P01899	mmu:14964	ko:K06751	MHC1; MHC class I antigen	mmu04612	Antigen processing and presentation	Organismal Systems	Immune system	KEGG	H2-D1	H-2 class I histocompatibility antigen, D-B alpha chain	-0.846	-0.192	-0.711	-0.395	-0.551	-0.198	-0.088	-0.103	0.818	-0.223	0.292	0.791	-0.73	0.0136	0.0136	down-regulated
P01899	mmu:14964	ko:K06751	MHC1; MHC class I antigen	mmu05169	Epstein-Barr virus infection	Human Diseases	Infectious disease: viral	KEGG	H2-D1	H-2 class I histocompatibility antigen, D-B alpha chain	-0.846	-0.192	-0.711	-0.395	-0.551	-0.198	-0.088	-0.103	0.818	-0.223	0.292	0.791	-0.73	0.0136	0.0136	down-regulated
P01899	mmu:14964	ko:K06751	MHC1; MHC class I antigen	mmu04145	Phagosome	Cellular Processes	Transport and catabolism	KEGG	H2-D1	H-2 class I histocompatibility antigen, D-B alpha chain	-0.846	-0.192	-0.711	-0.395	-0.551	-0.198	-0.088	-0.103	0.818	-0.223	0.292	0.791	-0.73	0.0136	0.0136	down-regulated
P01899	mmu:14964	ko:K06751	MHC1; MHC class I antigen	mmu05320	Autoimmune thyroid disease	Human Diseases	Immune disease	KEGG	H2-D1	H-2 class I histocompatibility antigen, D-B alpha chain	-0.846	-0.192	-0.711	-0.395	-0.551	-0.198	-0.088	-0.103	0.818	-0.223	0.292	0.791	-0.73	0.0136	0.0136	down-regulated
P01899	mmu:14964	ko:K06751	MHC1; MHC class I antigen	mmu04514	Cell adhesion molecules	Environmental Information Processing	Signaling molecules and interaction	KEGG	H2-D1	H-2 class I histocompatibility antigen, D-B alpha chain	-0.846	-0.192	-0.711	-0.395	-0.551	-0.198	-0.088	-0.103	0.818	-0.223	0.292	0.791	-0.73	0.0136	0.0136	down-regulated
P01899	mmu:14964	ko:K06751	MHC1; MHC class I antigen	mmu05416	Viral myocarditis	Human Diseases	Cardiovascular disease	KEGG	H2-D1	H-2 class I histocompatibility antigen, D-B alpha chain	-0.846	-0.192	-0.711	-0.395	-0.551	-0.198	-0.088	-0.103	0.818	-0.223	0.292	0.791	-0.73	0.0136	0.0136	down-regulated
P01899	mmu:14964	ko:K06751	MHC1; MHC class I antigen	mmu05203	Viral carcinogenesis	Human Diseases	Cancer: overview	KEGG	H2-D1	H-2 class I histocompatibility antigen, D-B alpha chain	-0.846	-0.192	-0.711	-0.395	-0.551	-0.198	-0.088	-0.103	0.818	-0.223	0.292	0.791	-0.73	0.0136	0.0136	down-regulated
P01899	mmu:14964	ko:K06751	MHC1; MHC class I antigen	mmu05167	Kaposi sarcoma-associated herpesvirus infection	Human Diseases	Infectious disease: viral	KEGG	H2-D1	H-2 class I histocompatibility antigen, D-B alpha chain	-0.846	-0.192	-0.711	-0.395	-0.551	-0.198	-0.088	-0.103	0.818	-0.223	0.292	0.791	-0.73	0.0136	0.0136	down-regulated
P06909	mmu:12628	ko:K04004	CFH, HF1; complement factor H	mmu05150	Staphylococcus aureus infection	Human Diseases	Infectious disease: bacterial	KEGG	Cfh	Complement factor H	-0.649	-0.409	-0.845	-0.302	-0.399	-0.712	0.758	0.294	0.901	0.933	-0.103	0.268	-1.061	0.000634	0.000634	down-regulated
P06909	mmu:12628	ko:K04004	CFH, HF1; complement factor H	mmu04610	Complement and coagulation cascades	Organismal Systems	Immune system	KEGG	Cfh	Complement factor H	-0.649	-0.409	-0.845	-0.302	-0.399	-0.712	0.758	0.294	0.901	0.933	-0.103	0.268	-1.061	0.000634	0.000634	down-regulated
P08074	mmu:12409	ko:K00081	CBR2; carbonyl reductase 2 [EC:1.1.1.184]	mmu00980	Metabolism of xenobiotics by cytochrome P450	Metabolism	Xenobiotics biodegradation and metabolism	KEGG	Cbr2	Carbonyl reductase [NADPH] 2	1.603	0.433	-1.207	0.876	1.535	0.51	-0.541	0.588	-1.505	-1.278	0.053	-2.674	1.518	0.0175	0.0175	up-regulated
P08074	mmu:12409	ko:K00081	CBR2; carbonyl reductase 2 [EC:1.1.1.184]	mmu00590	Arachidonic acid metabolism	Metabolism	Lipid metabolism	KEGG	Cbr2	Carbonyl reductase [NADPH] 2	1.603	0.433	-1.207	0.876	1.535	0.51	-0.541	0.588	-1.505	-1.278	0.053	-2.674	1.518	0.0175	0.0175	up-regulated
P08607	mmu:12269	ko:K04002	C4BPA; complement component 4 binding protein alpha	mmu05133	Pertussis	Human Diseases	Infectious disease: bacterial	KEGG	C4bpa	C4b-binding protein	-0.822	-0.107	-1.512	-0.531	-0.97	-0.263	-0.186	0.218	1.216	-0.341	-0.151	0.807	-0.961	0.0115	0.0115	down-regulated
P08607	mmu:12269	ko:K04002	C4BPA; complement component 4 binding protein alpha	mmu04610	Complement and coagulation cascades	Organismal Systems	Immune system	KEGG	C4bpa	C4b-binding protein	-0.822	-0.107	-1.512	-0.531	-0.97	-0.263	-0.186	0.218	1.216	-0.341	-0.151	0.807	-0.961	0.0115	0.0115	down-regulated
P11352	mmu:14775	ko:K00432	gpx, btuE, bsaA; glutathione peroxidase [EC:1.11.1.9]	mmu05014	Amyotrophic lateral sclerosis	Human Diseases	Neurodegenerative disease	KEGG	Gpx1	Glutathione peroxidase 1	0.275	0.69	0.005	0.423	0.267	0.799	-0.242	-0.038	0.012	-1.035	-1.083	-0.185	0.838	0.00755	0.00755	up-regulated
P11352	mmu:14775	ko:K00432	gpx, btuE, bsaA; glutathione peroxidase [EC:1.11.1.9]	mmu04918	Thyroid hormone synthesis	Organismal Systems	Endocrine system	KEGG	Gpx1	Glutathione peroxidase 1	0.275	0.69	0.005	0.423	0.267	0.799	-0.242	-0.038	0.012	-1.035	-1.083	-0.185	0.838	0.00755	0.00755	up-regulated
P11352	mmu:14775	ko:K00432	gpx, btuE, bsaA; glutathione peroxidase [EC:1.11.1.9]	mmu05022	Pathways of neurodegeneration - multiple diseases	Human Diseases	Neurodegenerative disease	KEGG	Gpx1	Glutathione peroxidase 1	0.275	0.69	0.005	0.423	0.267	0.799	-0.242	-0.038	0.012	-1.035	-1.083	-0.185	0.838	0.00755	0.00755	up-regulated
P11352	mmu:14775	ko:K00432	gpx, btuE, bsaA; glutathione peroxidase [EC:1.11.1.9]	mmu05016	Huntington disease	Human Diseases	Neurodegenerative disease	KEGG	Gpx1	Glutathione peroxidase 1	0.275	0.69	0.005	0.423	0.267	0.799	-0.242	-0.038	0.012	-1.035	-1.083	-0.185	0.838	0.00755	0.00755	up-regulated
P11352	mmu:14775	ko:K00432	gpx, btuE, bsaA; glutathione peroxidase [EC:1.11.1.9]	mmu00480	Glutathione metabolism	Metabolism	Metabolism of other amino acids	KEGG	Gpx1	Glutathione peroxidase 1	0.275	0.69	0.005	0.423	0.267	0.799	-0.242	-0.038	0.012	-1.035	-1.083	-0.185	0.838	0.00755	0.00755	up-regulated
P11680	mmu:18636	ko:K15412	CFP; complement factor properdin	mmu05168	Herpes simplex virus 1 infection	Human Diseases	Infectious disease: viral	KEGG	Cfp	Properdin	-0.45	-1.12	-0.624	-1.58	-0.79	-1.134	1.964	1.206	1.361	1.329	-0.126	-0.92	-1.752	0.0013	0.0013	down-regulated
P15379	mmu:12505	ko:K06256	CD44; CD44 antigen	mmu04640	Hematopoietic cell lineage	Organismal Systems	Immune system	KEGG	Cd44	CD44 antigen	-2.28	-0.064		-0.733	-0.827	0.122	0.021	0.858	1.126		0.543	-0.279	-1.21	0.0208	0.0208	down-regulated
P15379	mmu:12505	ko:K06256	CD44; CD44 antigen	mmu04512	ECM-receptor interaction	Environmental Information Processing	Signaling molecules and interaction	KEGG	Cd44	CD44 antigen	-2.28	-0.064		-0.733	-0.827	0.122	0.021	0.858	1.126		0.543	-0.279	-1.21	0.0208	0.0208	down-regulated
P15379	mmu:12505	ko:K06256	CD44; CD44 antigen	mmu05169	Epstein-Barr virus infection	Human Diseases	Infectious disease: viral	KEGG	Cd44	CD44 antigen	-2.28	-0.064		-0.733	-0.827	0.122	0.021	0.858	1.126		0.543	-0.279	-1.21	0.0208	0.0208	down-regulated
P15379	mmu:12505	ko:K06256	CD44; CD44 antigen	mmu05205	Proteoglycans in cancer	Human Diseases	Cancer: overview	KEGG	Cd44	CD44 antigen	-2.28	-0.064		-0.733	-0.827	0.122	0.021	0.858	1.126		0.543	-0.279	-1.21	0.0208	0.0208	down-regulated
P15379	mmu:12505	ko:K06256	CD44; CD44 antigen	mmu05206	MicroRNAs in cancer	Human Diseases	Cancer: overview	KEGG	Cd44	CD44 antigen	-2.28	-0.064		-0.733	-0.827	0.122	0.021	0.858	1.126		0.543	-0.279	-1.21	0.0208	0.0208	down-regulated
P18760	mmu:12631	ko:K05765	CFL; cofilin	mmu04810	Regulation of actin cytoskeleton	Cellular Processes	Cell motility	KEGG	Cfl1	Cofilin-1	0.554	0.3	0.495	1.434	1.11	1.178	0.587	0.111	-0.839	-0.226	-0.086	-0.284	0.968	0.00472	0.00472	up-regulated
P18760	mmu:12631	ko:K05765	CFL; cofilin	mmu05133	Pertussis	Human Diseases	Infectious disease: bacterial	KEGG	Cfl1	Cofilin-1	0.554	0.3	0.495	1.434	1.11	1.178	0.587	0.111	-0.839	-0.226	-0.086	-0.284	0.968	0.00472	0.00472	up-regulated
P18760	mmu:12631	ko:K05765	CFL; cofilin	mmu05170	Human immunodeficiency virus 1 infection	Human Diseases	Infectious disease: viral	KEGG	Cfl1	Cofilin-1	0.554	0.3	0.495	1.434	1.11	1.178	0.587	0.111	-0.839	-0.226	-0.086	-0.284	0.968	0.00472	0.00472	up-regulated
P18760	mmu:12631	ko:K05765	CFL; cofilin	mmu04666	Fc gamma R-mediated phagocytosis	Organismal Systems	Immune system	KEGG	Cfl1	Cofilin-1	0.554	0.3	0.495	1.434	1.11	1.178	0.587	0.111	-0.839	-0.226	-0.086	-0.284	0.968	0.00472	0.00472	up-regulated
P18760	mmu:12631	ko:K05765	CFL; cofilin	mmu04360	Axon guidance	Organismal Systems	Development and regeneration	KEGG	Cfl1	Cofilin-1	0.554	0.3	0.495	1.434	1.11	1.178	0.587	0.111	-0.839	-0.226	-0.086	-0.284	0.968	0.00472	0.00472	up-regulated
P20918	mmu:18815	ko:K01315	PLG; plasminogen [EC:3.4.21.7]	mmu05164	Influenza A	Human Diseases	Infectious disease: viral	KEGG	Plg	Plasminogen	-0.221	-0.31	-0.85	-0.173	-0.289	-0.214	0.177	0.383	0.396	-0.527	0.299	0.292	-0.513	0.0466	0.0466	down-regulated
P20918	mmu:18815	ko:K01315	PLG; plasminogen [EC:3.4.21.7]	mmu04080	Neuroactive ligand-receptor interaction	Environmental Information Processing	Signaling molecules and interaction	KEGG	Plg	Plasminogen	-0.221	-0.31	-0.85	-0.173	-0.289	-0.214	0.177	0.383	0.396	-0.527	0.299	0.292	-0.513	0.0466	0.0466	down-regulated
P20918	mmu:18815	ko:K01315	PLG; plasminogen [EC:3.4.21.7]	mmu05150	Staphylococcus aureus infection	Human Diseases	Infectious disease: bacterial	KEGG	Plg	Plasminogen	-0.221	-0.31	-0.85	-0.173	-0.289	-0.214	0.177	0.383	0.396	-0.527	0.299	0.292	-0.513	0.0466	0.0466	down-regulated
P20918	mmu:18815	ko:K01315	PLG; plasminogen [EC:3.4.21.7]	mmu04610	Complement and coagulation cascades	Organismal Systems	Immune system	KEGG	Plg	Plasminogen	-0.221	-0.31	-0.85	-0.173	-0.289	-0.214	0.177	0.383	0.396	-0.527	0.299	0.292	-0.513	0.0466	0.0466	down-regulated
P26039	mmu:21894	ko:K06271	TLN; talin	mmu05166	Human T-cell leukemia virus 1 infection	Human Diseases	Infectious disease: viral	KEGG	Tln1	Talin-1	1.003	0.229	0.239	2.015	0.794	1.125	0.255	-0.064	-0.376	-0.304	-0.221	-0.497	1.102	0.00281	0.00281	up-regulated
P26039	mmu:21894	ko:K06271	TLN; talin	mmu04015	Rap1 signaling pathway	Environmental Information Processing	Signal transduction	KEGG	Tln1	Talin-1	1.003	0.229	0.239	2.015	0.794	1.125	0.255	-0.064	-0.376	-0.304	-0.221	-0.497	1.102	0.00281	0.00281	up-regulated
P26039	mmu:21894	ko:K06271	TLN; talin	mmu04510	Focal adhesion	Cellular Processes	Cellular community - eukaryotes	KEGG	Tln1	Talin-1	1.003	0.229	0.239	2.015	0.794	1.125	0.255	-0.064	-0.376	-0.304	-0.221	-0.497	1.102	0.00281	0.00281	up-regulated
P26039	mmu:21894	ko:K06271	TLN; talin	mmu04611	Platelet activation	Organismal Systems	Immune system	KEGG	Tln1	Talin-1	1.003	0.229	0.239	2.015	0.794	1.125	0.255	-0.064	-0.376	-0.304	-0.221	-0.497	1.102	0.00281	0.00281	up-regulated
P26040	mmu:22350	ko:K08007	VIL2; villin 2 (ezrin)	mmu04971	Gastric acid secretion	Organismal Systems	Digestive system	KEGG	Ezr	Ezrin		-0.398	0.212	0.685	0.689	0.626			-1.813	-1.621		-0.659	1.727	0.00146	0.00146	up-regulated
P26040	mmu:22350	ko:K08007	VIL2; villin 2 (ezrin)	mmu05205	Proteoglycans in cancer	Human Diseases	Cancer: overview	KEGG	Ezr	Ezrin		-0.398	0.212	0.685	0.689	0.626			-1.813	-1.621		-0.659	1.727	0.00146	0.00146	up-regulated
P26040	mmu:22350	ko:K08007	VIL2; villin 2 (ezrin)	mmu04810	Regulation of actin cytoskeleton	Cellular Processes	Cell motility	KEGG	Ezr	Ezrin		-0.398	0.212	0.685	0.689	0.626			-1.813	-1.621		-0.659	1.727	0.00146	0.00146	up-regulated
P26040	mmu:22350	ko:K08007	VIL2; villin 2 (ezrin)	mmu05206	MicroRNAs in cancer	Human Diseases	Cancer: overview	KEGG	Ezr	Ezrin		-0.398	0.212	0.685	0.689	0.626			-1.813	-1.621		-0.659	1.727	0.00146	0.00146	up-regulated
P26040	mmu:22350	ko:K08007	VIL2; villin 2 (ezrin)	mmu04670	Leukocyte transendothelial migration	Organismal Systems	Immune system	KEGG	Ezr	Ezrin		-0.398	0.212	0.685	0.689	0.626			-1.813	-1.621		-0.659	1.727	0.00146	0.00146	up-regulated
P26040	mmu:22350	ko:K08007	VIL2; villin 2 (ezrin)	mmu04530	Tight junction	Cellular Processes	Cellular community - eukaryotes	KEGG	Ezr	Ezrin		-0.398	0.212	0.685	0.689	0.626			-1.813	-1.621		-0.659	1.727	0.00146	0.00146	up-regulated
P26041	mmu:17698	ko:K05763	MSN; moesin	mmu04530	Tight junction	Cellular Processes	Cellular community - eukaryotes	KEGG	Msn	Moesin	0.692	-0.049	0.759	1.177	0.985	0.898	-0.089	-0.449	-0.399	-0.133	-0.061	-0.049	0.94	0.00158	0.00158	up-regulated
P26041	mmu:17698	ko:K05763	MSN; moesin	mmu04670	Leukocyte transendothelial migration	Organismal Systems	Immune system	KEGG	Msn	Moesin	0.692	-0.049	0.759	1.177	0.985	0.898	-0.089	-0.449	-0.399	-0.133	-0.061	-0.049	0.94	0.00158	0.00158	up-regulated
P26041	mmu:17698	ko:K05763	MSN; moesin	mmu04810	Regulation of actin cytoskeleton	Cellular Processes	Cell motility	KEGG	Msn	Moesin	0.692	-0.049	0.759	1.177	0.985	0.898	-0.089	-0.449	-0.399	-0.133	-0.061	-0.049	0.94	0.00158	0.00158	up-regulated
P26041	mmu:17698	ko:K05763	MSN; moesin	mmu05205	Proteoglycans in cancer	Human Diseases	Cancer: overview	KEGG	Msn	Moesin	0.692	-0.049	0.759	1.177	0.985	0.898	-0.089	-0.449	-0.399	-0.133	-0.061	-0.049	0.94	0.00158	0.00158	up-regulated
P26041	mmu:17698	ko:K05763	MSN; moesin	mmu05162	Measles	Human Diseases	Infectious disease: viral	KEGG	Msn	Moesin	0.692	-0.049	0.759	1.177	0.985	0.898	-0.089	-0.449	-0.399	-0.133	-0.061	-0.049	0.94	0.00158	0.00158	up-regulated
P32883	mmu:16653	ko:K07827	KRAS, KRAS2; GTPase KRas	mmu05205	Proteoglycans in cancer	Human Diseases	Cancer: overview	KEGG	Kras	GTPase KRas	0.843	-0.079	0.816	1.15	0.401	0.818	0.309	0.136	-0.381	0.15	0.159	-0.214	0.632	0.025	0.025	up-regulated
P32883	mmu:16653	ko:K07827	KRAS, KRAS2; GTPase KRas	mmu05206	MicroRNAs in cancer	Human Diseases	Cancer: overview	KEGG	Kras	GTPase KRas	0.843	-0.079	0.816	1.15	0.401	0.818	0.309	0.136	-0.381	0.15	0.159	-0.214	0.632	0.025	0.025	up-regulated
P32883	mmu:16653	ko:K07827	KRAS, KRAS2; GTPase KRas	mmu05166	Human T-cell leukemia virus 1 infection	Human Diseases	Infectious disease: viral	KEGG	Kras	GTPase KRas	0.843	-0.079	0.816	1.15	0.401	0.818	0.309	0.136	-0.381	0.15	0.159	-0.214	0.632	0.025	0.025	up-regulated
P32883	mmu:16653	ko:K07827	KRAS, KRAS2; GTPase KRas	mmu05218	Melanoma	Human Diseases	Cancer: specific types	KEGG	Kras	GTPase KRas	0.843	-0.079	0.816	1.15	0.401	0.818	0.309	0.136	-0.381	0.15	0.159	-0.214	0.632	0.025	0.025	up-regulated
P32883	mmu:16653	ko:K07827	KRAS, KRAS2; GTPase KRas	mmu04714	Thermogenesis	Organismal Systems	Environmental adaptation	KEGG	Kras	GTPase KRas	0.843	-0.079	0.816	1.15	0.401	0.818	0.309	0.136	-0.381	0.15	0.159	-0.214	0.632	0.025	0.025	up-regulated
P32883	mmu:16653	ko:K07827	KRAS, KRAS2; GTPase KRas	mmu05167	Kaposi sarcoma-associated herpesvirus infection	Human Diseases	Infectious disease: viral	KEGG	Kras	GTPase KRas	0.843	-0.079	0.816	1.15	0.401	0.818	0.309	0.136	-0.381	0.15	0.159	-0.214	0.632	0.025	0.025	up-regulated
P32883	mmu:16653	ko:K07827	KRAS, KRAS2; GTPase KRas	mmu05213	Endometrial cancer	Human Diseases	Cancer: specific types	KEGG	Kras	GTPase KRas	0.843	-0.079	0.816	1.15	0.401	0.818	0.309	0.136	-0.381	0.15	0.159	-0.214	0.632	0.025	0.025	up-regulated
P32883	mmu:16653	ko:K07827	KRAS, KRAS2; GTPase KRas	mmu05022	Pathways of neurodegeneration - multiple diseases	Human Diseases	Neurodegenerative disease	KEGG	Kras	GTPase KRas	0.843	-0.079	0.816	1.15	0.401	0.818	0.309	0.136	-0.381	0.15	0.159	-0.214	0.632	0.025	0.025	up-regulated
P32883	mmu:16653	ko:K07827	KRAS, KRAS2; GTPase KRas	mmu04935	Growth hormone synthesis, secretion and action	Organismal Systems	Endocrine system	KEGG	Kras	GTPase KRas	0.843	-0.079	0.816	1.15	0.401	0.818	0.309	0.136	-0.381	0.15	0.159	-0.214	0.632	0.025	0.025	up-regulated
P32883	mmu:16653	ko:K07827	KRAS, KRAS2; GTPase KRas	mmu05221	Acute myeloid leukemia	Human Diseases	Cancer: specific types	KEGG	Kras	GTPase KRas	0.843	-0.079	0.816	1.15	0.401	0.818	0.309	0.136	-0.381	0.15	0.159	-0.214	0.632	0.025	0.025	up-regulated
P32883	mmu:16653	ko:K07827	KRAS, KRAS2; GTPase KRas	mmu04660	T cell receptor signaling pathway	Organismal Systems	Immune system	KEGG	Kras	GTPase KRas	0.843	-0.079	0.816	1.15	0.401	0.818	0.309	0.136	-0.381	0.15	0.159	-0.214	0.632	0.025	0.025	up-regulated
P32883	mmu:16653	ko:K07827	KRAS, KRAS2; GTPase KRas	mmu05165	Human papillomavirus infection	Human Diseases	Infectious disease: viral	KEGG	Kras	GTPase KRas	0.843	-0.079	0.816	1.15	0.401	0.818	0.309	0.136	-0.381	0.15	0.159	-0.214	0.632	0.025	0.025	up-regulated
P32883	mmu:16653	ko:K07827	KRAS, KRAS2; GTPase KRas	mmu04921	Oxytocin signaling pathway	Organismal Systems	Endocrine system	KEGG	Kras	GTPase KRas	0.843	-0.079	0.816	1.15	0.401	0.818	0.309	0.136	-0.381	0.15	0.159	-0.214	0.632	0.025	0.025	up-regulated
P32883	mmu:16653	ko:K07827	KRAS, KRAS2; GTPase KRas	mmu05210	Colorectal cancer	Human Diseases	Cancer: specific types	KEGG	Kras	GTPase KRas	0.843	-0.079	0.816	1.15	0.401	0.818	0.309	0.136	-0.381	0.15	0.159	-0.214	0.632	0.025	0.025	up-regulated
P32883	mmu:16653	ko:K07827	KRAS, KRAS2; GTPase KRas	mmu04650	Natural killer cell mediated cytotoxicity	Organismal Systems	Immune system	KEGG	Kras	GTPase KRas	0.843	-0.079	0.816	1.15	0.401	0.818	0.309	0.136	-0.381	0.15	0.159	-0.214	0.632	0.025	0.025	up-regulated
P32883	mmu:16653	ko:K07827	KRAS, KRAS2; GTPase KRas	mmu04664	Fc epsilon RI signaling pathway	Organismal Systems	Immune system	KEGG	Kras	GTPase KRas	0.843	-0.079	0.816	1.15	0.401	0.818	0.309	0.136	-0.381	0.15	0.159	-0.214	0.632	0.025	0.025	up-regulated
P32883	mmu:16653	ko:K07827	KRAS, KRAS2; GTPase KRas	mmu05231	Choline metabolism in cancer	Human Diseases	Cancer: overview	KEGG	Kras	GTPase KRas	0.843	-0.079	0.816	1.15	0.401	0.818	0.309	0.136	-0.381	0.15	0.159	-0.214	0.632	0.025	0.025	up-regulated
P32883	mmu:16653	ko:K07827	KRAS, KRAS2; GTPase KRas	mmu04213	Longevity regulating pathway - multiple species	Organismal Systems	Aging	KEGG	Kras	GTPase KRas	0.843	-0.079	0.816	1.15	0.401	0.818	0.309	0.136	-0.381	0.15	0.159	-0.214	0.632	0.025	0.025	up-regulated
P32883	mmu:16653	ko:K07827	KRAS, KRAS2; GTPase KRas	mmu04912	GnRH signaling pathway	Organismal Systems	Endocrine system	KEGG	Kras	GTPase KRas	0.843	-0.079	0.816	1.15	0.401	0.818	0.309	0.136	-0.381	0.15	0.159	-0.214	0.632	0.025	0.025	up-regulated
P32883	mmu:16653	ko:K07827	KRAS, KRAS2; GTPase KRas	mmu04916	Melanogenesis	Organismal Systems	Endocrine system	KEGG	Kras	GTPase KRas	0.843	-0.079	0.816	1.15	0.401	0.818	0.309	0.136	-0.381	0.15	0.159	-0.214	0.632	0.025	0.025	up-regulated
P32883	mmu:16653	ko:K07827	KRAS, KRAS2; GTPase KRas	mmu05208	Chemical carcinogenesis - reactive oxygen species	Human Diseases	Cancer: overview	KEGG	Kras	GTPase KRas	0.843	-0.079	0.816	1.15	0.401	0.818	0.309	0.136	-0.381	0.15	0.159	-0.214	0.632	0.025	0.025	up-regulated
P32883	mmu:16653	ko:K07827	KRAS, KRAS2; GTPase KRas	mmu05223	Non-small cell lung cancer	Human Diseases	Cancer: specific types	KEGG	Kras	GTPase KRas	0.843	-0.079	0.816	1.15	0.401	0.818	0.309	0.136	-0.381	0.15	0.159	-0.214	0.632	0.025	0.025	up-regulated
P32883	mmu:16653	ko:K07827	KRAS, KRAS2; GTPase KRas	mmu04062	Chemokine signaling pathway	Organismal Systems	Immune system	KEGG	Kras	GTPase KRas	0.843	-0.079	0.816	1.15	0.401	0.818	0.309	0.136	-0.381	0.15	0.159	-0.214	0.632	0.025	0.025	up-regulated
P32883	mmu:16653	ko:K07827	KRAS, KRAS2; GTPase KRas	mmu04210	Apoptosis	Cellular Processes	Cell growth and death	KEGG	Kras	GTPase KRas	0.843	-0.079	0.816	1.15	0.401	0.818	0.309	0.136	-0.381	0.15	0.159	-0.214	0.632	0.025	0.025	up-regulated
P32883	mmu:16653	ko:K07827	KRAS, KRAS2; GTPase KRas	mmu05203	Viral carcinogenesis	Human Diseases	Cancer: overview	KEGG	Kras	GTPase KRas	0.843	-0.079	0.816	1.15	0.401	0.818	0.309	0.136	-0.381	0.15	0.159	-0.214	0.632	0.025	0.025	up-regulated
P32883	mmu:16653	ko:K07827	KRAS, KRAS2; GTPase KRas	mmu04726	Serotonergic synapse	Organismal Systems	Nervous system	KEGG	Kras	GTPase KRas	0.843	-0.079	0.816	1.15	0.401	0.818	0.309	0.136	-0.381	0.15	0.159	-0.214	0.632	0.025	0.025	up-regulated
P32883	mmu:16653	ko:K07827	KRAS, KRAS2; GTPase KRas	mmu04960	Aldosterone-regulated sodium reabsorption	Organismal Systems	Excretory system	KEGG	Kras	GTPase KRas	0.843	-0.079	0.816	1.15	0.401	0.818	0.309	0.136	-0.381	0.15	0.159	-0.214	0.632	0.025	0.025	up-regulated
P32883	mmu:16653	ko:K07827	KRAS, KRAS2; GTPase KRas	mmu04360	Axon guidance	Organismal Systems	Development and regeneration	KEGG	Kras	GTPase KRas	0.843	-0.079	0.816	1.15	0.401	0.818	0.309	0.136	-0.381	0.15	0.159	-0.214	0.632	0.025	0.025	up-regulated
P32883	mmu:16653	ko:K07827	KRAS, KRAS2; GTPase KRas	mmu04071	Sphingolipid signaling pathway	Environmental Information Processing	Signal transduction	KEGG	Kras	GTPase KRas	0.843	-0.079	0.816	1.15	0.401	0.818	0.309	0.136	-0.381	0.15	0.159	-0.214	0.632	0.025	0.025	up-regulated
P32883	mmu:16653	ko:K07827	KRAS, KRAS2; GTPase KRas	mmu05170	Human immunodeficiency virus 1 infection	Human Diseases	Infectious disease: viral	KEGG	Kras	GTPase KRas	0.843	-0.079	0.816	1.15	0.401	0.818	0.309	0.136	-0.381	0.15	0.159	-0.214	0.632	0.025	0.025	up-regulated
P32883	mmu:16653	ko:K07827	KRAS, KRAS2; GTPase KRas	mmu04917	Prolactin signaling pathway	Organismal Systems	Endocrine system	KEGG	Kras	GTPase KRas	0.843	-0.079	0.816	1.15	0.401	0.818	0.309	0.136	-0.381	0.15	0.159	-0.214	0.632	0.025	0.025	up-regulated
P32883	mmu:16653	ko:K07827	KRAS, KRAS2; GTPase KRas	mmu04929	GnRH secretion	Organismal Systems	Endocrine system	KEGG	Kras	GTPase KRas	0.843	-0.079	0.816	1.15	0.401	0.818	0.309	0.136	-0.381	0.15	0.159	-0.214	0.632	0.025	0.025	up-regulated
P32883	mmu:16653	ko:K07827	KRAS, KRAS2; GTPase KRas	mmu04725	Cholinergic synapse	Organismal Systems	Nervous system	KEGG	Kras	GTPase KRas	0.843	-0.079	0.816	1.15	0.401	0.818	0.309	0.136	-0.381	0.15	0.159	-0.214	0.632	0.025	0.025	up-regulated
P32883	mmu:16653	ko:K07827	KRAS, KRAS2; GTPase KRas	mmu04540	Gap junction	Cellular Processes	Cellular community - eukaryotes	KEGG	Kras	GTPase KRas	0.843	-0.079	0.816	1.15	0.401	0.818	0.309	0.136	-0.381	0.15	0.159	-0.214	0.632	0.025	0.025	up-regulated
P32883	mmu:16653	ko:K07827	KRAS, KRAS2; GTPase KRas	mmu05235	PD-L1 expression and PD-1 checkpoint pathway in cancer	Human Diseases	Cancer: overview	KEGG	Kras	GTPase KRas	0.843	-0.079	0.816	1.15	0.401	0.818	0.309	0.136	-0.381	0.15	0.159	-0.214	0.632	0.025	0.025	up-regulated
P32883	mmu:16653	ko:K07827	KRAS, KRAS2; GTPase KRas	mmu04662	B cell receptor signaling pathway	Organismal Systems	Immune system	KEGG	Kras	GTPase KRas	0.843	-0.079	0.816	1.15	0.401	0.818	0.309	0.136	-0.381	0.15	0.159	-0.214	0.632	0.025	0.025	up-regulated
P32883	mmu:16653	ko:K07827	KRAS, KRAS2; GTPase KRas	mmu05214	Glioma	Human Diseases	Cancer: specific types	KEGG	Kras	GTPase KRas	0.843	-0.079	0.816	1.15	0.401	0.818	0.309	0.136	-0.381	0.15	0.159	-0.214	0.632	0.025	0.025	up-regulated
P32883	mmu:16653	ko:K07827	KRAS, KRAS2; GTPase KRas	mmu04211	Longevity regulating pathway	Organismal Systems	Aging	KEGG	Kras	GTPase KRas	0.843	-0.079	0.816	1.15	0.401	0.818	0.309	0.136	-0.381	0.15	0.159	-0.214	0.632	0.025	0.025	up-regulated
P32883	mmu:16653	ko:K07827	KRAS, KRAS2; GTPase KRas	mmu05220	Chronic myeloid leukemia	Human Diseases	Cancer: specific types	KEGG	Kras	GTPase KRas	0.843	-0.079	0.816	1.15	0.401	0.818	0.309	0.136	-0.381	0.15	0.159	-0.214	0.632	0.025	0.025	up-regulated
P32883	mmu:16653	ko:K07827	KRAS, KRAS2; GTPase KRas	mmu05212	Pancreatic cancer	Human Diseases	Cancer: specific types	KEGG	Kras	GTPase KRas	0.843	-0.079	0.816	1.15	0.401	0.818	0.309	0.136	-0.381	0.15	0.159	-0.214	0.632	0.025	0.025	up-regulated
P32883	mmu:16653	ko:K07827	KRAS, KRAS2; GTPase KRas	mmu04371	Apelin signaling pathway	Environmental Information Processing	Signal transduction	KEGG	Kras	GTPase KRas	0.843	-0.079	0.816	1.15	0.401	0.818	0.309	0.136	-0.381	0.15	0.159	-0.214	0.632	0.025	0.025	up-regulated
P32883	mmu:16653	ko:K07827	KRAS, KRAS2; GTPase KRas	mmu04072	Phospholipase D signaling pathway	Environmental Information Processing	Signal transduction	KEGG	Kras	GTPase KRas	0.843	-0.079	0.816	1.15	0.401	0.818	0.309	0.136	-0.381	0.15	0.159	-0.214	0.632	0.025	0.025	up-regulated
P32883	mmu:16653	ko:K07827	KRAS, KRAS2; GTPase KRas	mmu04730	Long-term depression	Organismal Systems	Nervous system	KEGG	Kras	GTPase KRas	0.843	-0.079	0.816	1.15	0.401	0.818	0.309	0.136	-0.381	0.15	0.159	-0.214	0.632	0.025	0.025	up-regulated
P32883	mmu:16653	ko:K07827	KRAS, KRAS2; GTPase KRas	mmu05211	Renal cell carcinoma	Human Diseases	Cancer: specific types	KEGG	Kras	GTPase KRas	0.843	-0.079	0.816	1.15	0.401	0.818	0.309	0.136	-0.381	0.15	0.159	-0.214	0.632	0.025	0.025	up-regulated
P32883	mmu:16653	ko:K07827	KRAS, KRAS2; GTPase KRas	mmu04015	Rap1 signaling pathway	Environmental Information Processing	Signal transduction	KEGG	Kras	GTPase KRas	0.843	-0.079	0.816	1.15	0.401	0.818	0.309	0.136	-0.381	0.15	0.159	-0.214	0.632	0.025	0.025	up-regulated
P32883	mmu:16653	ko:K07827	KRAS, KRAS2; GTPase KRas	mmu04010	MAPK signaling pathway	Environmental Information Processing	Signal transduction	KEGG	Kras	GTPase KRas	0.843	-0.079	0.816	1.15	0.401	0.818	0.309	0.136	-0.381	0.15	0.159	-0.214	0.632	0.025	0.025	up-regulated
P32883	mmu:16653	ko:K07827	KRAS, KRAS2; GTPase KRas	mmu05200	Pathways in cancer	Human Diseases	Cancer: overview	KEGG	Kras	GTPase KRas	0.843	-0.079	0.816	1.15	0.401	0.818	0.309	0.136	-0.381	0.15	0.159	-0.214	0.632	0.025	0.025	up-regulated
P32883	mmu:16653	ko:K07827	KRAS, KRAS2; GTPase KRas	mmu05219	Bladder cancer	Human Diseases	Cancer: specific types	KEGG	Kras	GTPase KRas	0.843	-0.079	0.816	1.15	0.401	0.818	0.309	0.136	-0.381	0.15	0.159	-0.214	0.632	0.025	0.025	up-regulated
P32883	mmu:16653	ko:K07827	KRAS, KRAS2; GTPase KRas	mmu01522	Endocrine resistance	Human Diseases	Drug resistance: antineoplastic	KEGG	Kras	GTPase KRas	0.843	-0.079	0.816	1.15	0.401	0.818	0.309	0.136	-0.381	0.15	0.159	-0.214	0.632	0.025	0.025	up-regulated
P32883	mmu:16653	ko:K07827	KRAS, KRAS2; GTPase KRas	mmu05010	Alzheimer disease	Human Diseases	Neurodegenerative disease	KEGG	Kras	GTPase KRas	0.843	-0.079	0.816	1.15	0.401	0.818	0.309	0.136	-0.381	0.15	0.159	-0.214	0.632	0.025	0.025	up-regulated
P32883	mmu:16653	ko:K07827	KRAS, KRAS2; GTPase KRas	mmu05160	Hepatitis C	Human Diseases	Infectious disease: viral	KEGG	Kras	GTPase KRas	0.843	-0.079	0.816	1.15	0.401	0.818	0.309	0.136	-0.381	0.15	0.159	-0.214	0.632	0.025	0.025	up-regulated
P32883	mmu:16653	ko:K07827	KRAS, KRAS2; GTPase KRas	mmu04014	Ras signaling pathway	Environmental Information Processing	Signal transduction	KEGG	Kras	GTPase KRas	0.843	-0.079	0.816	1.15	0.401	0.818	0.309	0.136	-0.381	0.15	0.159	-0.214	0.632	0.025	0.025	up-regulated
P32883	mmu:16653	ko:K07827	KRAS, KRAS2; GTPase KRas	mmu04720	Long-term potentiation	Organismal Systems	Nervous system	KEGG	Kras	GTPase KRas	0.843	-0.079	0.816	1.15	0.401	0.818	0.309	0.136	-0.381	0.15	0.159	-0.214	0.632	0.025	0.025	up-regulated
P32883	mmu:16653	ko:K07827	KRAS, KRAS2; GTPase KRas	mmu04915	Estrogen signaling pathway	Organismal Systems	Endocrine system	KEGG	Kras	GTPase KRas	0.843	-0.079	0.816	1.15	0.401	0.818	0.309	0.136	-0.381	0.15	0.159	-0.214	0.632	0.025	0.025	up-regulated
P32883	mmu:16653	ko:K07827	KRAS, KRAS2; GTPase KRas	mmu04137	Mitophagy - animal	Cellular Processes	Transport and catabolism	KEGG	Kras	GTPase KRas	0.843	-0.079	0.816	1.15	0.401	0.818	0.309	0.136	-0.381	0.15	0.159	-0.214	0.632	0.025	0.025	up-regulated
P32883	mmu:16653	ko:K07827	KRAS, KRAS2; GTPase KRas	mmu05230	Central carbon metabolism in cancer	Human Diseases	Cancer: overview	KEGG	Kras	GTPase KRas	0.843	-0.079	0.816	1.15	0.401	0.818	0.309	0.136	-0.381	0.15	0.159	-0.214	0.632	0.025	0.025	up-regulated
P32883	mmu:16653	ko:K07827	KRAS, KRAS2; GTPase KRas	mmu05417	Lipid and atherosclerosis	Human Diseases	Cardiovascular disease	KEGG	Kras	GTPase KRas	0.843	-0.079	0.816	1.15	0.401	0.818	0.309	0.136	-0.381	0.15	0.159	-0.214	0.632	0.025	0.025	up-regulated
P32883	mmu:16653	ko:K07827	KRAS, KRAS2; GTPase KRas	mmu05034	Alcoholism	Human Diseases	Substance dependence	KEGG	Kras	GTPase KRas	0.843	-0.079	0.816	1.15	0.401	0.818	0.309	0.136	-0.381	0.15	0.159	-0.214	0.632	0.025	0.025	up-regulated
P32883	mmu:16653	ko:K07827	KRAS, KRAS2; GTPase KRas	mmu05226	Gastric cancer	Human Diseases	Cancer: specific types	KEGG	Kras	GTPase KRas	0.843	-0.079	0.816	1.15	0.401	0.818	0.309	0.136	-0.381	0.15	0.159	-0.214	0.632	0.025	0.025	up-regulated
P32883	mmu:16653	ko:K07827	KRAS, KRAS2; GTPase KRas	mmu05207	Chemical carcinogenesis - receptor activation	Human Diseases	Cancer: overview	KEGG	Kras	GTPase KRas	0.843	-0.079	0.816	1.15	0.401	0.818	0.309	0.136	-0.381	0.15	0.159	-0.214	0.632	0.025	0.025	up-regulated
P32883	mmu:16653	ko:K07827	KRAS, KRAS2; GTPase KRas	mmu04933	AGE-RAGE signaling pathway in diabetic complications	Human Diseases	Endocrine and metabolic disease	KEGG	Kras	GTPase KRas	0.843	-0.079	0.816	1.15	0.401	0.818	0.309	0.136	-0.381	0.15	0.159	-0.214	0.632	0.025	0.025	up-regulated
P32883	mmu:16653	ko:K07827	KRAS, KRAS2; GTPase KRas	mmu04919	Thyroid hormone signaling pathway	Organismal Systems	Endocrine system	KEGG	Kras	GTPase KRas	0.843	-0.079	0.816	1.15	0.401	0.818	0.309	0.136	-0.381	0.15	0.159	-0.214	0.632	0.025	0.025	up-regulated
P32883	mmu:16653	ko:K07827	KRAS, KRAS2; GTPase KRas	mmu04722	Neurotrophin signaling pathway	Organismal Systems	Nervous system	KEGG	Kras	GTPase KRas	0.843	-0.079	0.816	1.15	0.401	0.818	0.309	0.136	-0.381	0.15	0.159	-0.214	0.632	0.025	0.025	up-regulated
P32883	mmu:16653	ko:K07827	KRAS, KRAS2; GTPase KRas	mmu05216	Thyroid cancer	Human Diseases	Cancer: specific types	KEGG	Kras	GTPase KRas	0.843	-0.079	0.816	1.15	0.401	0.818	0.309	0.136	-0.381	0.15	0.159	-0.214	0.632	0.025	0.025	up-regulated
P32883	mmu:16653	ko:K07827	KRAS, KRAS2; GTPase KRas	mmu04550	Signaling pathways regulating pluripotency of stem cells	Cellular Processes	Cellular community - eukaryotes	KEGG	Kras	GTPase KRas	0.843	-0.079	0.816	1.15	0.401	0.818	0.309	0.136	-0.381	0.15	0.159	-0.214	0.632	0.025	0.025	up-regulated
P32883	mmu:16653	ko:K07827	KRAS, KRAS2; GTPase KRas	mmu04370	VEGF signaling pathway	Environmental Information Processing	Signal transduction	KEGG	Kras	GTPase KRas	0.843	-0.079	0.816	1.15	0.401	0.818	0.309	0.136	-0.381	0.15	0.159	-0.214	0.632	0.025	0.025	up-regulated
P32883	mmu:16653	ko:K07827	KRAS, KRAS2; GTPase KRas	mmu05161	Hepatitis B	Human Diseases	Infectious disease: viral	KEGG	Kras	GTPase KRas	0.843	-0.079	0.816	1.15	0.401	0.818	0.309	0.136	-0.381	0.15	0.159	-0.214	0.632	0.025	0.025	up-regulated
P32883	mmu:16653	ko:K07827	KRAS, KRAS2; GTPase KRas	mmu05163	Human cytomegalovirus infection	Human Diseases	Infectious disease: viral	KEGG	Kras	GTPase KRas	0.843	-0.079	0.816	1.15	0.401	0.818	0.309	0.136	-0.381	0.15	0.159	-0.214	0.632	0.025	0.025	up-regulated
P32883	mmu:16653	ko:K07827	KRAS, KRAS2; GTPase KRas	mmu04926	Relaxin signaling pathway	Organismal Systems	Endocrine system	KEGG	Kras	GTPase KRas	0.843	-0.079	0.816	1.15	0.401	0.818	0.309	0.136	-0.381	0.15	0.159	-0.214	0.632	0.025	0.025	up-regulated
P32883	mmu:16653	ko:K07827	KRAS, KRAS2; GTPase KRas	mmu04910	Insulin signaling pathway	Organismal Systems	Endocrine system	KEGG	Kras	GTPase KRas	0.843	-0.079	0.816	1.15	0.401	0.818	0.309	0.136	-0.381	0.15	0.159	-0.214	0.632	0.025	0.025	up-regulated
P32883	mmu:16653	ko:K07827	KRAS, KRAS2; GTPase KRas	mmu04140	Autophagy - animal	Cellular Processes	Transport and catabolism	KEGG	Kras	GTPase KRas	0.843	-0.079	0.816	1.15	0.401	0.818	0.309	0.136	-0.381	0.15	0.159	-0.214	0.632	0.025	0.025	up-regulated
P32883	mmu:16653	ko:K07827	KRAS, KRAS2; GTPase KRas	mmu04151	PI3K-Akt signaling pathway	Environmental Information Processing	Signal transduction	KEGG	Kras	GTPase KRas	0.843	-0.079	0.816	1.15	0.401	0.818	0.309	0.136	-0.381	0.15	0.159	-0.214	0.632	0.025	0.025	up-regulated
P32883	mmu:16653	ko:K07827	KRAS, KRAS2; GTPase KRas	mmu04012	ErbB signaling pathway	Environmental Information Processing	Signal transduction	KEGG	Kras	GTPase KRas	0.843	-0.079	0.816	1.15	0.401	0.818	0.309	0.136	-0.381	0.15	0.159	-0.214	0.632	0.025	0.025	up-regulated
P32883	mmu:16653	ko:K07827	KRAS, KRAS2; GTPase KRas	mmu05224	Breast cancer	Human Diseases	Cancer: specific types	KEGG	Kras	GTPase KRas	0.843	-0.079	0.816	1.15	0.401	0.818	0.309	0.136	-0.381	0.15	0.159	-0.214	0.632	0.025	0.025	up-regulated
P32883	mmu:16653	ko:K07827	KRAS, KRAS2; GTPase KRas	mmu01521	EGFR tyrosine kinase inhibitor resistance	Human Diseases	Drug resistance: antineoplastic	KEGG	Kras	GTPase KRas	0.843	-0.079	0.816	1.15	0.401	0.818	0.309	0.136	-0.381	0.15	0.159	-0.214	0.632	0.025	0.025	up-regulated
P32883	mmu:16653	ko:K07827	KRAS, KRAS2; GTPase KRas	mmu04914	Progesterone-mediated oocyte maturation	Organismal Systems	Endocrine system	KEGG	Kras	GTPase KRas	0.843	-0.079	0.816	1.15	0.401	0.818	0.309	0.136	-0.381	0.15	0.159	-0.214	0.632	0.025	0.025	up-regulated
P32883	mmu:16653	ko:K07827	KRAS, KRAS2; GTPase KRas	mmu04150	mTOR signaling pathway	Environmental Information Processing	Signal transduction	KEGG	Kras	GTPase KRas	0.843	-0.079	0.816	1.15	0.401	0.818	0.309	0.136	-0.381	0.15	0.159	-0.214	0.632	0.025	0.025	up-regulated
P32883	mmu:16653	ko:K07827	KRAS, KRAS2; GTPase KRas	mmu04218	Cellular senescence	Cellular Processes	Cell growth and death	KEGG	Kras	GTPase KRas	0.843	-0.079	0.816	1.15	0.401	0.818	0.309	0.136	-0.381	0.15	0.159	-0.214	0.632	0.025	0.025	up-regulated
P32883	mmu:16653	ko:K07827	KRAS, KRAS2; GTPase KRas	mmu04625	C-type lectin receptor signaling pathway	Organismal Systems	Immune system	KEGG	Kras	GTPase KRas	0.843	-0.079	0.816	1.15	0.401	0.818	0.309	0.136	-0.381	0.15	0.159	-0.214	0.632	0.025	0.025	up-regulated
P32883	mmu:16653	ko:K07827	KRAS, KRAS2; GTPase KRas	mmu04810	Regulation of actin cytoskeleton	Cellular Processes	Cell motility	KEGG	Kras	GTPase KRas	0.843	-0.079	0.816	1.15	0.401	0.818	0.309	0.136	-0.381	0.15	0.159	-0.214	0.632	0.025	0.025	up-regulated
P32883	mmu:16653	ko:K07827	KRAS, KRAS2; GTPase KRas	mmu05215	Prostate cancer	Human Diseases	Cancer: specific types	KEGG	Kras	GTPase KRas	0.843	-0.079	0.816	1.15	0.401	0.818	0.309	0.136	-0.381	0.15	0.159	-0.214	0.632	0.025	0.025	up-regulated
P32883	mmu:16653	ko:K07827	KRAS, KRAS2; GTPase KRas	mmu05225	Hepatocellular carcinoma	Human Diseases	Cancer: specific types	KEGG	Kras	GTPase KRas	0.843	-0.079	0.816	1.15	0.401	0.818	0.309	0.136	-0.381	0.15	0.159	-0.214	0.632	0.025	0.025	up-regulated
P32883	mmu:16653	ko:K07827	KRAS, KRAS2; GTPase KRas	mmu04068	FoxO signaling pathway	Environmental Information Processing	Signal transduction	KEGG	Kras	GTPase KRas	0.843	-0.079	0.816	1.15	0.401	0.818	0.309	0.136	-0.381	0.15	0.159	-0.214	0.632	0.025	0.025	up-regulated
P35700	mmu:18477	ko:K13279	PRDX1; peroxiredoxin 1 [EC:1.11.1.24]	mmu04146	Peroxisome	Cellular Processes	Transport and catabolism	KEGG	Prdx1	Peroxiredoxin-1	0.001	0.583	0.051	0.329	0.455	-0.036	0.071	-0.38	-0.274	-0.534	-0.424	-0.059	0.497	0.0387	0.0387	up-regulated
P35700	mmu:18477	ko:K13279	PRDX1; peroxiredoxin 1 [EC:1.11.1.24]	mmu05146	Amoebiasis	Human Diseases	Infectious disease: parasitic	KEGG	Prdx1	Peroxiredoxin-1	0.001	0.583	0.051	0.329	0.455	-0.036	0.071	-0.38	-0.274	-0.534	-0.424	-0.059	0.497	0.0387	0.0387	up-regulated
P35991	mmu:12229	ko:K07370	BTK; Bruton agammaglobulinemia tyrosine kinase [EC:2.7.10.2]	mmu04662	B cell receptor signaling pathway	Organismal Systems	Immune system	KEGG	Btk	Tyrosine-protein kinase BTK	0.922	-0.199	0.895	1.272	1.42	1.256	0.393	0.39	-0.388	-0.144	-0.1	-0.915	1.055	0.00532	0.00532	up-regulated
P35991	mmu:12229	ko:K07370	BTK; Bruton agammaglobulinemia tyrosine kinase [EC:2.7.10.2]	mmu04664	Fc epsilon RI signaling pathway	Organismal Systems	Immune system	KEGG	Btk	Tyrosine-protein kinase BTK	0.922	-0.199	0.895	1.272	1.42	1.256	0.393	0.39	-0.388	-0.144	-0.1	-0.915	1.055	0.00532	0.00532	up-regulated
P35991	mmu:12229	ko:K07370	BTK; Bruton agammaglobulinemia tyrosine kinase [EC:2.7.10.2]	mmu05169	Epstein-Barr virus infection	Human Diseases	Infectious disease: viral	KEGG	Btk	Tyrosine-protein kinase BTK	0.922	-0.199	0.895	1.272	1.42	1.256	0.393	0.39	-0.388	-0.144	-0.1	-0.915	1.055	0.00532	0.00532	up-regulated
P35991	mmu:12229	ko:K07370	BTK; Bruton agammaglobulinemia tyrosine kinase [EC:2.7.10.2]	mmu04064	NF-kappa B signaling pathway	Environmental Information Processing	Signal transduction	KEGG	Btk	Tyrosine-protein kinase BTK	0.922	-0.199	0.895	1.272	1.42	1.256	0.393	0.39	-0.388	-0.144	-0.1	-0.915	1.055	0.00532	0.00532	up-regulated
P35991	mmu:12229	ko:K07370	BTK; Bruton agammaglobulinemia tyrosine kinase [EC:2.7.10.2]	mmu04611	Platelet activation	Organismal Systems	Immune system	KEGG	Btk	Tyrosine-protein kinase BTK	0.922	-0.199	0.895	1.272	1.42	1.256	0.393	0.39	-0.388	-0.144	-0.1	-0.915	1.055	0.00532	0.00532	up-regulated
P35991	mmu:12229	ko:K07370	BTK; Bruton agammaglobulinemia tyrosine kinase [EC:2.7.10.2]	mmu04380	Osteoclast differentiation	Organismal Systems	Development and regeneration	KEGG	Btk	Tyrosine-protein kinase BTK	0.922	-0.199	0.895	1.272	1.42	1.256	0.393	0.39	-0.388	-0.144	-0.1	-0.915	1.055	0.00532	0.00532	up-regulated
P35991	mmu:12229	ko:K07370	BTK; Bruton agammaglobulinemia tyrosine kinase [EC:2.7.10.2]	mmu05340	Primary immunodeficiency	Human Diseases	Immune disease	KEGG	Btk	Tyrosine-protein kinase BTK	0.922	-0.199	0.895	1.272	1.42	1.256	0.393	0.39	-0.388	-0.144	-0.1	-0.915	1.055	0.00532	0.00532	up-regulated
P41317	mmu:17195	ko:K03991	MBL; mannose-binding lectin	mmu04145	Phagosome	Cellular Processes	Transport and catabolism	KEGG	Mbl2	Mannose-binding protein C	-0.956	-0.531	-1.021	-1.217	-0.201	0.146	-0.676	0.583	1.075	-0.902	0.51	0.547	-0.82	0.0452	0.0452	down-regulated
P41317	mmu:17195	ko:K03991	MBL; mannose-binding lectin	mmu04610	Complement and coagulation cascades	Organismal Systems	Immune system	KEGG	Mbl2	Mannose-binding protein C	-0.956	-0.531	-1.021	-1.217	-0.201	0.146	-0.676	0.583	1.075	-0.902	0.51	0.547	-0.82	0.0452	0.0452	down-regulated
P41317	mmu:17195	ko:K03991	MBL; mannose-binding lectin	mmu05171	Coronavirus disease - COVID-19	Human Diseases	Infectious disease: viral	KEGG	Mbl2	Mannose-binding protein C	-0.956	-0.531	-1.021	-1.217	-0.201	0.146	-0.676	0.583	1.075	-0.902	0.51	0.547	-0.82	0.0452	0.0452	down-regulated
P41317	mmu:17195	ko:K03991	MBL; mannose-binding lectin	mmu05150	Staphylococcus aureus infection	Human Diseases	Infectious disease: bacterial	KEGG	Mbl2	Mannose-binding protein C	-0.956	-0.531	-1.021	-1.217	-0.201	0.146	-0.676	0.583	1.075	-0.902	0.51	0.547	-0.82	0.0452	0.0452	down-regulated
P46460	mmu:18195	ko:K06027	NSF, SEC18; vesicle-fusing ATPase [EC:3.6.4.6]	mmu04727	GABAergic synapse	Organismal Systems	Nervous system	KEGG	Nsf	Vesicle-fusing ATPase	0.028	0.377	-0.558	1.38	0.665	1.003	0.478	-0.691	-0.463	-0.202	-0.755	-0.009	0.756	0.0427	0.0427	up-regulated
P46460	mmu:18195	ko:K06027	NSF, SEC18; vesicle-fusing ATPase [EC:3.6.4.6]	mmu04962	Vasopressin-regulated water reabsorption	Organismal Systems	Excretory system	KEGG	Nsf	Vesicle-fusing ATPase	0.028	0.377	-0.558	1.38	0.665	1.003	0.478	-0.691	-0.463	-0.202	-0.755	-0.009	0.756	0.0427	0.0427	up-regulated
P46460	mmu:18195	ko:K06027	NSF, SEC18; vesicle-fusing ATPase [EC:3.6.4.6]	mmu04721	Synaptic vesicle cycle	Organismal Systems	Nervous system	KEGG	Nsf	Vesicle-fusing ATPase	0.028	0.377	-0.558	1.38	0.665	1.003	0.478	-0.691	-0.463	-0.202	-0.755	-0.009	0.756	0.0427	0.0427	up-regulated
P47878	mmu:16009	ko:K10138	IGFBP3; insulin-like growth factor-binding protein 3	mmu04218	Cellular senescence	Cellular Processes	Cell growth and death	KEGG	Igfbp3	Insulin-like growth factor-binding protein 3	0.696	-0.027	1.056	0.14	0.416	-0.012	-0.488	-0.794	0.582	-0.299	-0.593	-0.14	0.667	0.0359	0.0359	up-regulated
P47878	mmu:16009	ko:K10138	IGFBP3; insulin-like growth factor-binding protein 3	mmu04115	p53 signaling pathway	Cellular Processes	Cell growth and death	KEGG	Igfbp3	Insulin-like growth factor-binding protein 3	0.696	-0.027	1.056	0.14	0.416	-0.012	-0.488	-0.794	0.582	-0.299	-0.593	-0.14	0.667	0.0359	0.0359	up-regulated
P47878	mmu:16009	ko:K10138	IGFBP3; insulin-like growth factor-binding protein 3	mmu04935	Growth hormone synthesis, secretion and action	Organismal Systems	Endocrine system	KEGG	Igfbp3	Insulin-like growth factor-binding protein 3	0.696	-0.027	1.056	0.14	0.416	-0.012	-0.488	-0.794	0.582	-0.299	-0.593	-0.14	0.667	0.0359	0.0359	up-regulated
P47878	mmu:16009	ko:K10138	IGFBP3; insulin-like growth factor-binding protein 3	mmu05202	Transcriptional misregulation in cancer	Human Diseases	Cancer: overview	KEGG	Igfbp3	Insulin-like growth factor-binding protein 3	0.696	-0.027	1.056	0.14	0.416	-0.012	-0.488	-0.794	0.582	-0.299	-0.593	-0.14	0.667	0.0359	0.0359	up-regulated
P49962	mmu:27058	ko:K03109	SRP9; signal recognition particle subunit SRP9	mmu03060	Protein export	Genetic Information Processing	Folding, sorting and degradation	KEGG	Srp9	Signal recognition particle 9 kDa protein	1.415	0.859	0.771	1.085	0.234	0.967	0.678	-0.672	0.353	0.538	-0.006	-0.256	0.783	0.0162	0.0162	up-regulated
P51437	mmu:12796	ko:K13916	CAMP, LL37; cathelicidin antimicrobial peptide	mmu04970	Salivary secretion	Organismal Systems	Digestive system	KEGG	Camp	Cathelicidin antimicrobial peptide	-0.812	-0.13	0.206	-0.276	-0.696	-0.644	0.419	0.128	0.387	0.798	0.325	0.249	-0.776	0.00591	0.00591	down-regulated
P51437	mmu:12796	ko:K13916	CAMP, LL37; cathelicidin antimicrobial peptide	mmu04613	Neutrophil extracellular trap formation	Organismal Systems	Immune system	KEGG	Camp	Cathelicidin antimicrobial peptide	-0.812	-0.13	0.206	-0.276	-0.696	-0.644	0.419	0.128	0.387	0.798	0.325	0.249	-0.776	0.00591	0.00591	down-regulated
P51437	mmu:12796	ko:K13916	CAMP, LL37; cathelicidin antimicrobial peptide	mmu05150	Staphylococcus aureus infection	Human Diseases	Infectious disease: bacterial	KEGG	Camp	Cathelicidin antimicrobial peptide	-0.812	-0.13	0.206	-0.276	-0.696	-0.644	0.419	0.128	0.387	0.798	0.325	0.249	-0.776	0.00591	0.00591	down-regulated
P51437	mmu:12796	ko:K13916	CAMP, LL37; cathelicidin antimicrobial peptide	mmu04621	NOD-like receptor signaling pathway	Organismal Systems	Immune system	KEGG	Camp	Cathelicidin antimicrobial peptide	-0.812	-0.13	0.206	-0.276	-0.696	-0.644	0.419	0.128	0.387	0.798	0.325	0.249	-0.776	0.00591	0.00591	down-regulated
P51437	mmu:12796	ko:K13916	CAMP, LL37; cathelicidin antimicrobial peptide	mmu05152	Tuberculosis	Human Diseases	Infectious disease: bacterial	KEGG	Camp	Cathelicidin antimicrobial peptide	-0.812	-0.13	0.206	-0.276	-0.696	-0.644	0.419	0.128	0.387	0.798	0.325	0.249	-0.776	0.00591	0.00591	down-regulated
P52480	mmu:18746	ko:K00873	PK, pyk; pyruvate kinase [EC:2.7.1.40]	mmu00620	Pyruvate metabolism	Metabolism	Carbohydrate metabolism	KEGG	Pkm	Pyruvate kinase PKM	0.149	0.141	-0.398	0.578	0.785	0.58	-0.118	-0.236	-0.469	-1.129	-0.502	-0.351	0.773	0.0109	0.0109	up-regulated
P52480	mmu:18746	ko:K00873	PK, pyk; pyruvate kinase [EC:2.7.1.40]	mmu05203	Viral carcinogenesis	Human Diseases	Cancer: overview	KEGG	Pkm	Pyruvate kinase PKM	0.149	0.141	-0.398	0.578	0.785	0.58	-0.118	-0.236	-0.469	-1.129	-0.502	-0.351	0.773	0.0109	0.0109	up-regulated
P52480	mmu:18746	ko:K00873	PK, pyk; pyruvate kinase [EC:2.7.1.40]	mmu00010	Glycolysis / Gluconeogenesis	Metabolism	Carbohydrate metabolism	KEGG	Pkm	Pyruvate kinase PKM	0.149	0.141	-0.398	0.578	0.785	0.58	-0.118	-0.236	-0.469	-1.129	-0.502	-0.351	0.773	0.0109	0.0109	up-regulated
P52480	mmu:18746	ko:K00873	PK, pyk; pyruvate kinase [EC:2.7.1.40]	mmu04930	Type II diabetes mellitus	Human Diseases	Endocrine and metabolic disease	KEGG	Pkm	Pyruvate kinase PKM	0.149	0.141	-0.398	0.578	0.785	0.58	-0.118	-0.236	-0.469	-1.129	-0.502	-0.351	0.773	0.0109	0.0109	up-regulated
P52480	mmu:18746	ko:K00873	PK, pyk; pyruvate kinase [EC:2.7.1.40]	mmu05165	Human papillomavirus infection	Human Diseases	Infectious disease: viral	KEGG	Pkm	Pyruvate kinase PKM	0.149	0.141	-0.398	0.578	0.785	0.58	-0.118	-0.236	-0.469	-1.129	-0.502	-0.351	0.773	0.0109	0.0109	up-regulated
P52480	mmu:18746	ko:K00873	PK, pyk; pyruvate kinase [EC:2.7.1.40]	mmu04922	Glucagon signaling pathway	Organismal Systems	Endocrine system	KEGG	Pkm	Pyruvate kinase PKM	0.149	0.141	-0.398	0.578	0.785	0.58	-0.118	-0.236	-0.469	-1.129	-0.502	-0.351	0.773	0.0109	0.0109	up-regulated
P52480	mmu:18746	ko:K00873	PK, pyk; pyruvate kinase [EC:2.7.1.40]	mmu05230	Central carbon metabolism in cancer	Human Diseases	Cancer: overview	KEGG	Pkm	Pyruvate kinase PKM	0.149	0.141	-0.398	0.578	0.785	0.58	-0.118	-0.236	-0.469	-1.129	-0.502	-0.351	0.773	0.0109	0.0109	up-regulated
P56400	mmu:14724	ko:K06262	GP1BB, CD42c; platelet glycoprotein Ib beta chain	mmu04640	Hematopoietic cell lineage	Organismal Systems	Immune system	KEGG	Gp1bb	Platelet glycoprotein Ib beta chain			-1.383	-1.179	0.411	-3.043	0.927	0.027	-0.304	0.298	-1.101	-0.042	-1.266	0.0474	0.0474	down-regulated
P56400	mmu:14724	ko:K06262	GP1BB, CD42c; platelet glycoprotein Ib beta chain	mmu04512	ECM-receptor interaction	Environmental Information Processing	Signaling molecules and interaction	KEGG	Gp1bb	Platelet glycoprotein Ib beta chain			-1.383	-1.179	0.411	-3.043	0.927	0.027	-0.304	0.298	-1.101	-0.042	-1.266	0.0474	0.0474	down-regulated
P56400	mmu:14724	ko:K06262	GP1BB, CD42c; platelet glycoprotein Ib beta chain	mmu04611	Platelet activation	Organismal Systems	Immune system	KEGG	Gp1bb	Platelet glycoprotein Ib beta chain			-1.383	-1.179	0.411	-3.043	0.927	0.027	-0.304	0.298	-1.101	-0.042	-1.266	0.0474	0.0474	down-regulated
P60766	mmu:12540	ko:K04393	CDC42; cell division control protein 42	mmu04530	Tight junction	Cellular Processes	Cellular community - eukaryotes	KEGG	Cdc42	Cell division control protein 42 homolog	0.259	0.002	0.019	1.003	0.81	0.524	-0.09	0.379	-0.779	-0.216	-0.749	-0.484	0.759	0.0156	0.0156	up-regulated
P60766	mmu:12540	ko:K04393	CDC42; cell division control protein 42	mmu05203	Viral carcinogenesis	Human Diseases	Cancer: overview	KEGG	Cdc42	Cell division control protein 42 homolog	0.259	0.002	0.019	1.003	0.81	0.524	-0.09	0.379	-0.779	-0.216	-0.749	-0.484	0.759	0.0156	0.0156	up-regulated
P60766	mmu:12540	ko:K04393	CDC42; cell division control protein 42	mmu05200	Pathways in cancer	Human Diseases	Cancer: overview	KEGG	Cdc42	Cell division control protein 42 homolog	0.259	0.002	0.019	1.003	0.81	0.524	-0.09	0.379	-0.779	-0.216	-0.749	-0.484	0.759	0.0156	0.0156	up-regulated
P60766	mmu:12540	ko:K04393	CDC42; cell division control protein 42	mmu04010	MAPK signaling pathway	Environmental Information Processing	Signal transduction	KEGG	Cdc42	Cell division control protein 42 homolog	0.259	0.002	0.019	1.003	0.81	0.524	-0.09	0.379	-0.779	-0.216	-0.749	-0.484	0.759	0.0156	0.0156	up-regulated
P60766	mmu:12540	ko:K04393	CDC42; cell division control protein 42	mmu04014	Ras signaling pathway	Environmental Information Processing	Signal transduction	KEGG	Cdc42	Cell division control protein 42 homolog	0.259	0.002	0.019	1.003	0.81	0.524	-0.09	0.379	-0.779	-0.216	-0.749	-0.484	0.759	0.0156	0.0156	up-regulated
P60766	mmu:12540	ko:K04393	CDC42; cell division control protein 42	mmu04360	Axon guidance	Organismal Systems	Development and regeneration	KEGG	Cdc42	Cell division control protein 42 homolog	0.259	0.002	0.019	1.003	0.81	0.524	-0.09	0.379	-0.779	-0.216	-0.749	-0.484	0.759	0.0156	0.0156	up-regulated
P60766	mmu:12540	ko:K04393	CDC42; cell division control protein 42	mmu05211	Renal cell carcinoma	Human Diseases	Cancer: specific types	KEGG	Cdc42	Cell division control protein 42 homolog	0.259	0.002	0.019	1.003	0.81	0.524	-0.09	0.379	-0.779	-0.216	-0.749	-0.484	0.759	0.0156	0.0156	up-regulated
P60766	mmu:12540	ko:K04393	CDC42; cell division control protein 42	mmu05205	Proteoglycans in cancer	Human Diseases	Cancer: overview	KEGG	Cdc42	Cell division control protein 42 homolog	0.259	0.002	0.019	1.003	0.81	0.524	-0.09	0.379	-0.779	-0.216	-0.749	-0.484	0.759	0.0156	0.0156	up-regulated
P60766	mmu:12540	ko:K04393	CDC42; cell division control protein 42	mmu04062	Chemokine signaling pathway	Organismal Systems	Immune system	KEGG	Cdc42	Cell division control protein 42 homolog	0.259	0.002	0.019	1.003	0.81	0.524	-0.09	0.379	-0.779	-0.216	-0.749	-0.484	0.759	0.0156	0.0156	up-regulated
P60766	mmu:12540	ko:K04393	CDC42; cell division control protein 42	mmu04015	Rap1 signaling pathway	Environmental Information Processing	Signal transduction	KEGG	Cdc42	Cell division control protein 42 homolog	0.259	0.002	0.019	1.003	0.81	0.524	-0.09	0.379	-0.779	-0.216	-0.749	-0.484	0.759	0.0156	0.0156	up-regulated
P60766	mmu:12540	ko:K04393	CDC42; cell division control protein 42	mmu04932	Non-alcoholic fatty liver disease	Human Diseases	Endocrine and metabolic disease	KEGG	Cdc42	Cell division control protein 42 homolog	0.259	0.002	0.019	1.003	0.81	0.524	-0.09	0.379	-0.779	-0.216	-0.749	-0.484	0.759	0.0156	0.0156	up-regulated
P60766	mmu:12540	ko:K04393	CDC42; cell division control protein 42	mmu05165	Human papillomavirus infection	Human Diseases	Infectious disease: viral	KEGG	Cdc42	Cell division control protein 42 homolog	0.259	0.002	0.019	1.003	0.81	0.524	-0.09	0.379	-0.779	-0.216	-0.749	-0.484	0.759	0.0156	0.0156	up-regulated
P60766	mmu:12540	ko:K04393	CDC42; cell division control protein 42	mmu04933	AGE-RAGE signaling pathway in diabetic complications	Human Diseases	Endocrine and metabolic disease	KEGG	Cdc42	Cell division control protein 42 homolog	0.259	0.002	0.019	1.003	0.81	0.524	-0.09	0.379	-0.779	-0.216	-0.749	-0.484	0.759	0.0156	0.0156	up-regulated
P60766	mmu:12540	ko:K04393	CDC42; cell division control protein 42	mmu05212	Pancreatic cancer	Human Diseases	Cancer: specific types	KEGG	Cdc42	Cell division control protein 42 homolog	0.259	0.002	0.019	1.003	0.81	0.524	-0.09	0.379	-0.779	-0.216	-0.749	-0.484	0.759	0.0156	0.0156	up-regulated
P60766	mmu:12540	ko:K04393	CDC42; cell division control protein 42	mmu04670	Leukocyte transendothelial migration	Organismal Systems	Immune system	KEGG	Cdc42	Cell division control protein 42 homolog	0.259	0.002	0.019	1.003	0.81	0.524	-0.09	0.379	-0.779	-0.216	-0.749	-0.484	0.759	0.0156	0.0156	up-regulated
P60766	mmu:12540	ko:K04393	CDC42; cell division control protein 42	mmu05135	Yersinia infection	Human Diseases	Infectious disease: bacterial	KEGG	Cdc42	Cell division control protein 42 homolog	0.259	0.002	0.019	1.003	0.81	0.524	-0.09	0.379	-0.779	-0.216	-0.749	-0.484	0.759	0.0156	0.0156	up-regulated
P60766	mmu:12540	ko:K04393	CDC42; cell division control protein 42	mmu04810	Regulation of actin cytoskeleton	Cellular Processes	Cell motility	KEGG	Cdc42	Cell division control protein 42 homolog	0.259	0.002	0.019	1.003	0.81	0.524	-0.09	0.379	-0.779	-0.216	-0.749	-0.484	0.759	0.0156	0.0156	up-regulated
P60766	mmu:12540	ko:K04393	CDC42; cell division control protein 42	mmu04722	Neurotrophin signaling pathway	Organismal Systems	Nervous system	KEGG	Cdc42	Cell division control protein 42 homolog	0.259	0.002	0.019	1.003	0.81	0.524	-0.09	0.379	-0.779	-0.216	-0.749	-0.484	0.759	0.0156	0.0156	up-regulated
P60766	mmu:12540	ko:K04393	CDC42; cell division control protein 42	mmu04370	VEGF signaling pathway	Environmental Information Processing	Signal transduction	KEGG	Cdc42	Cell division control protein 42 homolog	0.259	0.002	0.019	1.003	0.81	0.524	-0.09	0.379	-0.779	-0.216	-0.749	-0.484	0.759	0.0156	0.0156	up-regulated
P60766	mmu:12540	ko:K04393	CDC42; cell division control protein 42	mmu05100	Bacterial invasion of epithelial cells	Human Diseases	Infectious disease: bacterial	KEGG	Cdc42	Cell division control protein 42 homolog	0.259	0.002	0.019	1.003	0.81	0.524	-0.09	0.379	-0.779	-0.216	-0.749	-0.484	0.759	0.0156	0.0156	up-regulated
P60766	mmu:12540	ko:K04393	CDC42; cell division control protein 42	mmu04912	GnRH signaling pathway	Organismal Systems	Endocrine system	KEGG	Cdc42	Cell division control protein 42 homolog	0.259	0.002	0.019	1.003	0.81	0.524	-0.09	0.379	-0.779	-0.216	-0.749	-0.484	0.759	0.0156	0.0156	up-regulated
P60766	mmu:12540	ko:K04393	CDC42; cell division control protein 42	mmu04666	Fc gamma R-mediated phagocytosis	Organismal Systems	Immune system	KEGG	Cdc42	Cell division control protein 42 homolog	0.259	0.002	0.019	1.003	0.81	0.524	-0.09	0.379	-0.779	-0.216	-0.749	-0.484	0.759	0.0156	0.0156	up-regulated
P60766	mmu:12540	ko:K04393	CDC42; cell division control protein 42	mmu04510	Focal adhesion	Cellular Processes	Cellular community - eukaryotes	KEGG	Cdc42	Cell division control protein 42 homolog	0.259	0.002	0.019	1.003	0.81	0.524	-0.09	0.379	-0.779	-0.216	-0.749	-0.484	0.759	0.0156	0.0156	up-regulated
P60766	mmu:12540	ko:K04393	CDC42; cell division control protein 42	mmu04144	Endocytosis	Cellular Processes	Transport and catabolism	KEGG	Cdc42	Cell division control protein 42 homolog	0.259	0.002	0.019	1.003	0.81	0.524	-0.09	0.379	-0.779	-0.216	-0.749	-0.484	0.759	0.0156	0.0156	up-regulated
P60766	mmu:12540	ko:K04393	CDC42; cell division control protein 42	mmu05132	Salmonella infection	Human Diseases	Infectious disease: bacterial	KEGG	Cdc42	Cell division control protein 42 homolog	0.259	0.002	0.019	1.003	0.81	0.524	-0.09	0.379	-0.779	-0.216	-0.749	-0.484	0.759	0.0156	0.0156	up-regulated
P60766	mmu:12540	ko:K04393	CDC42; cell division control protein 42	mmu05417	Lipid and atherosclerosis	Human Diseases	Cardiovascular disease	KEGG	Cdc42	Cell division control protein 42 homolog	0.259	0.002	0.019	1.003	0.81	0.524	-0.09	0.379	-0.779	-0.216	-0.749	-0.484	0.759	0.0156	0.0156	up-regulated
P60766	mmu:12540	ko:K04393	CDC42; cell division control protein 42	mmu04660	T cell receptor signaling pathway	Organismal Systems	Immune system	KEGG	Cdc42	Cell division control protein 42 homolog	0.259	0.002	0.019	1.003	0.81	0.524	-0.09	0.379	-0.779	-0.216	-0.749	-0.484	0.759	0.0156	0.0156	up-regulated
P60766	mmu:12540	ko:K04393	CDC42; cell division control protein 42	mmu04520	Adherens junction	Cellular Processes	Cellular community - eukaryotes	KEGG	Cdc42	Cell division control protein 42 homolog	0.259	0.002	0.019	1.003	0.81	0.524	-0.09	0.379	-0.779	-0.216	-0.749	-0.484	0.759	0.0156	0.0156	up-regulated
P61027	mmu:19325	ko:K07903	RAB10; Ras-related protein Rab-10	mmu04144	Endocytosis	Cellular Processes	Transport and catabolism	KEGG	Rab10	Ras-related protein Rab-10	0.456	0.065	1.005	0.561	0.576	-0.069	-0.052	-0.074	-1.213	-0.25	-0.5		0.85	0.0122	0.0122	up-regulated
P61027	mmu:19325	ko:K07903	RAB10; Ras-related protein Rab-10	mmu04152	AMPK signaling pathway	Environmental Information Processing	Signal transduction	KEGG	Rab10	Ras-related protein Rab-10	0.456	0.065	1.005	0.561	0.576	-0.069	-0.052	-0.074	-1.213	-0.25	-0.5		0.85	0.0122	0.0122	up-regulated
P61028	mmu:235442	ko:K07902	RAB8B; Ras-related protein Rab-8B	mmu04530	Tight junction	Cellular Processes	Cellular community - eukaryotes	KEGG	Rab8b	Ras-related protein Rab-8B	0.853	-0.329	0.906	1.11	0.834	0.503	0.116	0.051	-0.529	0.073	-0.808	-0.598	0.929	0.00632	0.00632	up-regulated
P61079	mmu:66105	ko:K06689	UBE2D, UBC4, UBC5; ubiquitin-conjugating enzyme E2 D [EC:2.3.2.23]	mmu04141	Protein processing in endoplasmic reticulum	Genetic Information Processing	Folding, sorting and degradation	KEGG	Ube2d3	Ubiquitin-conjugating enzyme E2 D3	0.848	-0.194	-0.713	0.771	0.147	0.683	-0.523	-0.662		0.007	-0.964		0.792	0.0495	0.0495	up-regulated
P61079	mmu:66105	ko:K06689	UBE2D, UBC4, UBC5; ubiquitin-conjugating enzyme E2 D [EC:2.3.2.23]	mmu04120	Ubiquitin mediated proteolysis	Genetic Information Processing	Folding, sorting and degradation	KEGG	Ube2d3	Ubiquitin-conjugating enzyme E2 D3	0.848	-0.194	-0.713	0.771	0.147	0.683	-0.523	-0.662		0.007	-0.964		0.792	0.0495	0.0495	up-regulated
P61205	mmu:11842	ko:K07938	ARF3; ADP-ribosylation factor 3	mmu04144	Endocytosis	Cellular Processes	Transport and catabolism	KEGG	Arf3	ADP-ribosylation factor 3	0.532	0.846	-0.45	1.106	0.459	0.625	0.117	0.386	-0.581	-0.338	-0.519	-1.085	0.856	0.0163	0.0163	up-regulated
P61750	mmu:11843	ko:K07939	ARF4; ADP-ribosylation factor 4	mmu04144	Endocytosis	Cellular Processes	Transport and catabolism	KEGG	Arf4	ADP-ribosylation factor 4	0.346	0.687	0.075	0.919	0.843	0.319	-0.583	-0.719	-1.13	-0.017	-0.509	-0.21	1.06	0.000913	0.000913	up-regulated
P62311	mmu:67678	ko:K12622	LSM3; U6 snRNA-associated Sm-like protein LSm3	mmu03040	Spliceosome	Genetic Information Processing	Transcription	KEGG	Lsm3	U6 snRNA-associated Sm-like protein LSm3	0.417	1.191	1.114	0.195	0.88	-0.189	-0.152	-1.005	-1.216	0.3	-0.269	-1.666	1.269	0.0037	0.0037	up-regulated
P62311	mmu:67678	ko:K12622	LSM3; U6 snRNA-associated Sm-like protein LSm3	mmu03018	RNA degradation	Genetic Information Processing	Folding, sorting and degradation	KEGG	Lsm3	U6 snRNA-associated Sm-like protein LSm3	0.417	1.191	1.114	0.195	0.88	-0.189	-0.152	-1.005	-1.216	0.3	-0.269	-1.666	1.269	0.0037	0.0037	up-regulated
P62317	mmu:107686	ko:K11096	SNRPD2, SMD2; small nuclear ribonucleoprotein D2	mmu03040	Spliceosome	Genetic Information Processing	Transcription	KEGG	Snrpd2	Small nuclear ribonucleoprotein Sm D2	0.588	1.315	0.121	0.299	0.69	-0.107	0.153	-0.359	-0.719	-0.146	-0.884	-0.412	0.879	0.00749	0.00749	up-regulated
P62320	mmu:67332	ko:K11088	SNRPD3, SMD3; small nuclear ribonucleoprotein D3	mmu03040	Spliceosome	Genetic Information Processing	Transcription	KEGG	Snrpd3	Small nuclear ribonucleoprotein Sm D3	0.931	1.436	-0.211	0.029	0.686	0.139	0.16	-0.612	-1.19	0.053	-0.535	0.15	0.831	0.0273	0.0273	up-regulated
P62320	mmu:67332	ko:K11088	SNRPD3, SMD3; small nuclear ribonucleoprotein D3	mmu05322	Systemic lupus erythematosus	Human Diseases	Immune disease	KEGG	Snrpd3	Small nuclear ribonucleoprotein Sm D3	0.931	1.436	-0.211	0.029	0.686	0.139	0.16	-0.612	-1.19	0.053	-0.535	0.15	0.831	0.0273	0.0273	up-regulated
P62331	mmu:11845	ko:K07941	ARF6; ADP-ribosylation factor 6	mmu04072	Phospholipase D signaling pathway	Environmental Information Processing	Signal transduction	KEGG	Arf6	ADP-ribosylation factor 6	0.592	-0.314	1.413	1.313	0.283	0.769	0.096	-0.993	-0.639	0.462	-0.187	-0.643	0.993	0.0114	0.0114	up-regulated
P62331	mmu:11845	ko:K07941	ARF6; ADP-ribosylation factor 6	mmu05132	Salmonella infection	Human Diseases	Infectious disease: bacterial	KEGG	Arf6	ADP-ribosylation factor 6	0.592	-0.314	1.413	1.313	0.283	0.769	0.096	-0.993	-0.639	0.462	-0.187	-0.643	0.993	0.0114	0.0114	up-regulated
P62331	mmu:11845	ko:K07941	ARF6; ADP-ribosylation factor 6	mmu04014	Ras signaling pathway	Environmental Information Processing	Signal transduction	KEGG	Arf6	ADP-ribosylation factor 6	0.592	-0.314	1.413	1.313	0.283	0.769	0.096	-0.993	-0.639	0.462	-0.187	-0.643	0.993	0.0114	0.0114	up-regulated
P62331	mmu:11845	ko:K07941	ARF6; ADP-ribosylation factor 6	mmu04666	Fc gamma R-mediated phagocytosis	Organismal Systems	Immune system	KEGG	Arf6	ADP-ribosylation factor 6	0.592	-0.314	1.413	1.313	0.283	0.769	0.096	-0.993	-0.639	0.462	-0.187	-0.643	0.993	0.0114	0.0114	up-regulated
P62331	mmu:11845	ko:K07941	ARF6; ADP-ribosylation factor 6	mmu04144	Endocytosis	Cellular Processes	Transport and catabolism	KEGG	Arf6	ADP-ribosylation factor 6	0.592	-0.314	1.413	1.313	0.283	0.769	0.096	-0.993	-0.639	0.462	-0.187	-0.643	0.993	0.0114	0.0114	up-regulated
P62331	mmu:11845	ko:K07941	ARF6; ADP-ribosylation factor 6	mmu05135	Yersinia infection	Human Diseases	Infectious disease: bacterial	KEGG	Arf6	ADP-ribosylation factor 6	0.592	-0.314	1.413	1.313	0.283	0.769	0.096	-0.993	-0.639	0.462	-0.187	-0.643	0.993	0.0114	0.0114	up-regulated
P62827	mmu:19384	ko:K07936	RAN; GTP-binding nuclear protein Ran	mmu05166	Human T-cell leukemia virus 1 infection	Human Diseases	Infectious disease: viral	KEGG	Ran	GTP-binding nuclear protein Ran	0.506	0.136	0.804	0.649	1.791	0.808	-0.348	-0.615	-0.103	-0.051	-0.681	-0.591	1.181	0.000826	0.000826	up-regulated
P62827	mmu:19384	ko:K07936	RAN; GTP-binding nuclear protein Ran	mmu03013	Nucleocytoplasmic transport	Genetic Information Processing	Translation	KEGG	Ran	GTP-binding nuclear protein Ran	0.506	0.136	0.804	0.649	1.791	0.808	-0.348	-0.615	-0.103	-0.051	-0.681	-0.591	1.181	0.000826	0.000826	up-regulated
P62827	mmu:19384	ko:K07936	RAN; GTP-binding nuclear protein Ran	mmu03008	Ribosome biogenesis in eukaryotes	Genetic Information Processing	Translation	KEGG	Ran	GTP-binding nuclear protein Ran	0.506	0.136	0.804	0.649	1.791	0.808	-0.348	-0.615	-0.103	-0.051	-0.681	-0.591	1.181	0.000826	0.000826	up-regulated
P62835	mmu:109905	ko:K04353	RAP1A; Ras-related protein Rap-1A	mmu04510	Focal adhesion	Cellular Processes	Cellular community - eukaryotes	KEGG	Rap1a	Ras-related protein Rap-1A	0.535	-0.34	1.569	1.091	0.726	0.667	-0.141	-0.008	-0.008	-0.098	-0.675	-1.272	1.075	0.00603	0.00603	up-regulated
P62835	mmu:109905	ko:K04353	RAP1A; Ras-related protein Rap-1A	mmu04611	Platelet activation	Organismal Systems	Immune system	KEGG	Rap1a	Ras-related protein Rap-1A	0.535	-0.34	1.569	1.091	0.726	0.667	-0.141	-0.008	-0.008	-0.098	-0.675	-1.272	1.075	0.00603	0.00603	up-regulated
P62835	mmu:109905	ko:K04353	RAP1A; Ras-related protein Rap-1A	mmu04520	Adherens junction	Cellular Processes	Cellular community - eukaryotes	KEGG	Rap1a	Ras-related protein Rap-1A	0.535	-0.34	1.569	1.091	0.726	0.667	-0.141	-0.008	-0.008	-0.098	-0.675	-1.272	1.075	0.00603	0.00603	up-regulated
P62835	mmu:109905	ko:K04353	RAP1A; Ras-related protein Rap-1A	mmu05417	Lipid and atherosclerosis	Human Diseases	Cardiovascular disease	KEGG	Rap1a	Ras-related protein Rap-1A	0.535	-0.34	1.569	1.091	0.726	0.667	-0.141	-0.008	-0.008	-0.098	-0.675	-1.272	1.075	0.00603	0.00603	up-regulated
P62835	mmu:109905	ko:K04353	RAP1A; Ras-related protein Rap-1A	mmu04670	Leukocyte transendothelial migration	Organismal Systems	Immune system	KEGG	Rap1a	Ras-related protein Rap-1A	0.535	-0.34	1.569	1.091	0.726	0.667	-0.141	-0.008	-0.008	-0.098	-0.675	-1.272	1.075	0.00603	0.00603	up-regulated
P62835	mmu:109905	ko:K04353	RAP1A; Ras-related protein Rap-1A	mmu04722	Neurotrophin signaling pathway	Organismal Systems	Nervous system	KEGG	Rap1a	Ras-related protein Rap-1A	0.535	-0.34	1.569	1.091	0.726	0.667	-0.141	-0.008	-0.008	-0.098	-0.675	-1.272	1.075	0.00603	0.00603	up-regulated
P62835	mmu:109905	ko:K04353	RAP1A; Ras-related protein Rap-1A	mmu04024	cAMP signaling pathway	Environmental Information Processing	Signal transduction	KEGG	Rap1a	Ras-related protein Rap-1A	0.535	-0.34	1.569	1.091	0.726	0.667	-0.141	-0.008	-0.008	-0.098	-0.675	-1.272	1.075	0.00603	0.00603	up-regulated
P62835	mmu:109905	ko:K04353	RAP1A; Ras-related protein Rap-1A	mmu04972	Pancreatic secretion	Organismal Systems	Digestive system	KEGG	Rap1a	Ras-related protein Rap-1A	0.535	-0.34	1.569	1.091	0.726	0.667	-0.141	-0.008	-0.008	-0.098	-0.675	-1.272	1.075	0.00603	0.00603	up-regulated
P62835	mmu:109905	ko:K04353	RAP1A; Ras-related protein Rap-1A	mmu05211	Renal cell carcinoma	Human Diseases	Cancer: specific types	KEGG	Rap1a	Ras-related protein Rap-1A	0.535	-0.34	1.569	1.091	0.726	0.667	-0.141	-0.008	-0.008	-0.098	-0.675	-1.272	1.075	0.00603	0.00603	up-regulated
P62835	mmu:109905	ko:K04353	RAP1A; Ras-related protein Rap-1A	mmu04934	Cushing syndrome	Human Diseases	Endocrine and metabolic disease	KEGG	Rap1a	Ras-related protein Rap-1A	0.535	-0.34	1.569	1.091	0.726	0.667	-0.141	-0.008	-0.008	-0.098	-0.675	-1.272	1.075	0.00603	0.00603	up-regulated
P62835	mmu:109905	ko:K04353	RAP1A; Ras-related protein Rap-1A	mmu04062	Chemokine signaling pathway	Organismal Systems	Immune system	KEGG	Rap1a	Ras-related protein Rap-1A	0.535	-0.34	1.569	1.091	0.726	0.667	-0.141	-0.008	-0.008	-0.098	-0.675	-1.272	1.075	0.00603	0.00603	up-regulated
P62835	mmu:109905	ko:K04353	RAP1A; Ras-related protein Rap-1A	mmu04015	Rap1 signaling pathway	Environmental Information Processing	Signal transduction	KEGG	Rap1a	Ras-related protein Rap-1A	0.535	-0.34	1.569	1.091	0.726	0.667	-0.141	-0.008	-0.008	-0.098	-0.675	-1.272	1.075	0.00603	0.00603	up-regulated
P62835	mmu:109905	ko:K04353	RAP1A; Ras-related protein Rap-1A	mmu04010	MAPK signaling pathway	Environmental Information Processing	Signal transduction	KEGG	Rap1a	Ras-related protein Rap-1A	0.535	-0.34	1.569	1.091	0.726	0.667	-0.141	-0.008	-0.008	-0.098	-0.675	-1.272	1.075	0.00603	0.00603	up-regulated
P62835	mmu:109905	ko:K04353	RAP1A; Ras-related protein Rap-1A	mmu04530	Tight junction	Cellular Processes	Cellular community - eukaryotes	KEGG	Rap1a	Ras-related protein Rap-1A	0.535	-0.34	1.569	1.091	0.726	0.667	-0.141	-0.008	-0.008	-0.098	-0.675	-1.272	1.075	0.00603	0.00603	up-regulated
P62835	mmu:109905	ko:K04353	RAP1A; Ras-related protein Rap-1A	mmu04720	Long-term potentiation	Organismal Systems	Nervous system	KEGG	Rap1a	Ras-related protein Rap-1A	0.535	-0.34	1.569	1.091	0.726	0.667	-0.141	-0.008	-0.008	-0.098	-0.675	-1.272	1.075	0.00603	0.00603	up-regulated
P62835	mmu:109905	ko:K04353	RAP1A; Ras-related protein Rap-1A	mmu04014	Ras signaling pathway	Environmental Information Processing	Signal transduction	KEGG	Rap1a	Ras-related protein Rap-1A	0.535	-0.34	1.569	1.091	0.726	0.667	-0.141	-0.008	-0.008	-0.098	-0.675	-1.272	1.075	0.00603	0.00603	up-regulated
P62908	mmu:27050	ko:K02985	RP-S3e, RPS3; small subunit ribosomal protein S3e	mmu03010	Ribosome	Genetic Information Processing	Translation	KEGG	Rps3	Small ribosomal subunit protein uS3	0.694	1.191	0.738	-0.787	1.27	0.169	-0.248	-1.331	-0.141	1.076	-0.667	-1.503	1.015	0.0415	0.0415	up-regulated
P62908	mmu:27050	ko:K02985	RP-S3e, RPS3; small subunit ribosomal protein S3e	mmu05132	Salmonella infection	Human Diseases	Infectious disease: bacterial	KEGG	Rps3	Small ribosomal subunit protein uS3	0.694	1.191	0.738	-0.787	1.27	0.169	-0.248	-1.331	-0.141	1.076	-0.667	-1.503	1.015	0.0415	0.0415	up-regulated
P62908	mmu:27050	ko:K02985	RP-S3e, RPS3; small subunit ribosomal protein S3e	mmu05171	Coronavirus disease - COVID-19	Human Diseases	Infectious disease: viral	KEGG	Rps3	Small ribosomal subunit protein uS3	0.694	1.191	0.738	-0.787	1.27	0.169	-0.248	-1.331	-0.141	1.076	-0.667	-1.503	1.015	0.0415	0.0415	up-regulated
P63001	mmu:19353	ko:K04392	RAC1; Ras-related C3 botulinum toxin substrate 1	mmu05170	Human immunodeficiency virus 1 infection	Human Diseases	Infectious disease: viral	KEGG	Rac1	Ras-related C3 botulinum toxin substrate 1	0.848	0.333	0.873	0.735	0.33	0.692	-0.044	-0.65	-0.527	-0.236	-0.573	-0.831	1.112	0.000198	0.000198	up-regulated
P63001	mmu:19353	ko:K04392	RAC1; Ras-related C3 botulinum toxin substrate 1	mmu05169	Epstein-Barr virus infection	Human Diseases	Infectious disease: viral	KEGG	Rac1	Ras-related C3 botulinum toxin substrate 1	0.848	0.333	0.873	0.735	0.33	0.692	-0.044	-0.65	-0.527	-0.236	-0.573	-0.831	1.112	0.000198	0.000198	up-regulated
P63001	mmu:19353	ko:K04392	RAC1; Ras-related C3 botulinum toxin substrate 1	mmu05020	Prion disease	Human Diseases	Neurodegenerative disease	KEGG	Rac1	Ras-related C3 botulinum toxin substrate 1	0.848	0.333	0.873	0.735	0.33	0.692	-0.044	-0.65	-0.527	-0.236	-0.573	-0.831	1.112	0.000198	0.000198	up-regulated
P63001	mmu:19353	ko:K04392	RAC1; Ras-related C3 botulinum toxin substrate 1	mmu04360	Axon guidance	Organismal Systems	Development and regeneration	KEGG	Rac1	Ras-related C3 botulinum toxin substrate 1	0.848	0.333	0.873	0.735	0.33	0.692	-0.044	-0.65	-0.527	-0.236	-0.573	-0.831	1.112	0.000198	0.000198	up-regulated
P63001	mmu:19353	ko:K04392	RAC1; Ras-related C3 botulinum toxin substrate 1	mmu04071	Sphingolipid signaling pathway	Environmental Information Processing	Signal transduction	KEGG	Rac1	Ras-related C3 botulinum toxin substrate 1	0.848	0.333	0.873	0.735	0.33	0.692	-0.044	-0.65	-0.527	-0.236	-0.573	-0.831	1.112	0.000198	0.000198	up-regulated
P63001	mmu:19353	ko:K04392	RAC1; Ras-related C3 botulinum toxin substrate 1	mmu05014	Amyotrophic lateral sclerosis	Human Diseases	Neurodegenerative disease	KEGG	Rac1	Ras-related C3 botulinum toxin substrate 1	0.848	0.333	0.873	0.735	0.33	0.692	-0.044	-0.65	-0.527	-0.236	-0.573	-0.831	1.112	0.000198	0.000198	up-regulated
P63001	mmu:19353	ko:K04392	RAC1; Ras-related C3 botulinum toxin substrate 1	mmu05418	Fluid shear stress and atherosclerosis	Human Diseases	Cardiovascular disease	KEGG	Rac1	Ras-related C3 botulinum toxin substrate 1	0.848	0.333	0.873	0.735	0.33	0.692	-0.044	-0.65	-0.527	-0.236	-0.573	-0.831	1.112	0.000198	0.000198	up-regulated
P63001	mmu:19353	ko:K04392	RAC1; Ras-related C3 botulinum toxin substrate 1	mmu04380	Osteoclast differentiation	Organismal Systems	Development and regeneration	KEGG	Rac1	Ras-related C3 botulinum toxin substrate 1	0.848	0.333	0.873	0.735	0.33	0.692	-0.044	-0.65	-0.527	-0.236	-0.573	-0.831	1.112	0.000198	0.000198	up-regulated
P63001	mmu:19353	ko:K04392	RAC1; Ras-related C3 botulinum toxin substrate 1	mmu05203	Viral carcinogenesis	Human Diseases	Cancer: overview	KEGG	Rac1	Ras-related C3 botulinum toxin substrate 1	0.848	0.333	0.873	0.735	0.33	0.692	-0.044	-0.65	-0.527	-0.236	-0.573	-0.831	1.112	0.000198	0.000198	up-regulated
P63001	mmu:19353	ko:K04392	RAC1; Ras-related C3 botulinum toxin substrate 1	mmu04151	PI3K-Akt signaling pathway	Environmental Information Processing	Signal transduction	KEGG	Rac1	Ras-related C3 botulinum toxin substrate 1	0.848	0.333	0.873	0.735	0.33	0.692	-0.044	-0.65	-0.527	-0.236	-0.573	-0.831	1.112	0.000198	0.000198	up-regulated
P63001	mmu:19353	ko:K04392	RAC1; Ras-related C3 botulinum toxin substrate 1	mmu04932	Non-alcoholic fatty liver disease	Human Diseases	Endocrine and metabolic disease	KEGG	Rac1	Ras-related C3 botulinum toxin substrate 1	0.848	0.333	0.873	0.735	0.33	0.692	-0.044	-0.65	-0.527	-0.236	-0.573	-0.831	1.112	0.000198	0.000198	up-regulated
P63001	mmu:19353	ko:K04392	RAC1; Ras-related C3 botulinum toxin substrate 1	mmu04062	Chemokine signaling pathway	Organismal Systems	Immune system	KEGG	Rac1	Ras-related C3 botulinum toxin substrate 1	0.848	0.333	0.873	0.735	0.33	0.692	-0.044	-0.65	-0.527	-0.236	-0.573	-0.831	1.112	0.000198	0.000198	up-regulated
P63001	mmu:19353	ko:K04392	RAC1; Ras-related C3 botulinum toxin substrate 1	mmu04024	cAMP signaling pathway	Environmental Information Processing	Signal transduction	KEGG	Rac1	Ras-related C3 botulinum toxin substrate 1	0.848	0.333	0.873	0.735	0.33	0.692	-0.044	-0.65	-0.527	-0.236	-0.573	-0.831	1.112	0.000198	0.000198	up-regulated
P63001	mmu:19353	ko:K04392	RAC1; Ras-related C3 botulinum toxin substrate 1	mmu05208	Chemical carcinogenesis - reactive oxygen species	Human Diseases	Cancer: overview	KEGG	Rac1	Ras-related C3 botulinum toxin substrate 1	0.848	0.333	0.873	0.735	0.33	0.692	-0.044	-0.65	-0.527	-0.236	-0.573	-0.831	1.112	0.000198	0.000198	up-regulated
P63001	mmu:19353	ko:K04392	RAC1; Ras-related C3 botulinum toxin substrate 1	mmu05163	Human cytomegalovirus infection	Human Diseases	Infectious disease: viral	KEGG	Rac1	Ras-related C3 botulinum toxin substrate 1	0.848	0.333	0.873	0.735	0.33	0.692	-0.044	-0.65	-0.527	-0.236	-0.573	-0.831	1.112	0.000198	0.000198	up-regulated
P63001	mmu:19353	ko:K04392	RAC1; Ras-related C3 botulinum toxin substrate 1	mmu04810	Regulation of actin cytoskeleton	Cellular Processes	Cell motility	KEGG	Rac1	Ras-related C3 botulinum toxin substrate 1	0.848	0.333	0.873	0.735	0.33	0.692	-0.044	-0.65	-0.527	-0.236	-0.573	-0.831	1.112	0.000198	0.000198	up-regulated
P63001	mmu:19353	ko:K04392	RAC1; Ras-related C3 botulinum toxin substrate 1	mmu05212	Pancreatic cancer	Human Diseases	Cancer: specific types	KEGG	Rac1	Ras-related C3 botulinum toxin substrate 1	0.848	0.333	0.873	0.735	0.33	0.692	-0.044	-0.65	-0.527	-0.236	-0.573	-0.831	1.112	0.000198	0.000198	up-regulated
P63001	mmu:19353	ko:K04392	RAC1; Ras-related C3 botulinum toxin substrate 1	mmu04662	B cell receptor signaling pathway	Organismal Systems	Immune system	KEGG	Rac1	Ras-related C3 botulinum toxin substrate 1	0.848	0.333	0.873	0.735	0.33	0.692	-0.044	-0.65	-0.527	-0.236	-0.573	-0.831	1.112	0.000198	0.000198	up-regulated
P63001	mmu:19353	ko:K04392	RAC1; Ras-related C3 botulinum toxin substrate 1	mmu04510	Focal adhesion	Cellular Processes	Cellular community - eukaryotes	KEGG	Rac1	Ras-related C3 botulinum toxin substrate 1	0.848	0.333	0.873	0.735	0.33	0.692	-0.044	-0.65	-0.527	-0.236	-0.573	-0.831	1.112	0.000198	0.000198	up-regulated
P63001	mmu:19353	ko:K04392	RAC1; Ras-related C3 botulinum toxin substrate 1	mmu04014	Ras signaling pathway	Environmental Information Processing	Signal transduction	KEGG	Rac1	Ras-related C3 botulinum toxin substrate 1	0.848	0.333	0.873	0.735	0.33	0.692	-0.044	-0.65	-0.527	-0.236	-0.573	-0.831	1.112	0.000198	0.000198	up-regulated
P63001	mmu:19353	ko:K04392	RAC1; Ras-related C3 botulinum toxin substrate 1	mmu05022	Pathways of neurodegeneration - multiple diseases	Human Diseases	Neurodegenerative disease	KEGG	Rac1	Ras-related C3 botulinum toxin substrate 1	0.848	0.333	0.873	0.735	0.33	0.692	-0.044	-0.65	-0.527	-0.236	-0.573	-0.831	1.112	0.000198	0.000198	up-regulated
P63001	mmu:19353	ko:K04392	RAC1; Ras-related C3 botulinum toxin substrate 1	mmu04145	Phagosome	Cellular Processes	Transport and catabolism	KEGG	Rac1	Ras-related C3 botulinum toxin substrate 1	0.848	0.333	0.873	0.735	0.33	0.692	-0.044	-0.65	-0.527	-0.236	-0.573	-0.831	1.112	0.000198	0.000198	up-regulated
P63001	mmu:19353	ko:K04392	RAC1; Ras-related C3 botulinum toxin substrate 1	mmu05415	Diabetic cardiomyopathy	Human Diseases	Cardiovascular disease	KEGG	Rac1	Ras-related C3 botulinum toxin substrate 1	0.848	0.333	0.873	0.735	0.33	0.692	-0.044	-0.65	-0.527	-0.236	-0.573	-0.831	1.112	0.000198	0.000198	up-regulated
P63001	mmu:19353	ko:K04392	RAC1; Ras-related C3 botulinum toxin substrate 1	mmu05200	Pathways in cancer	Human Diseases	Cancer: overview	KEGG	Rac1	Ras-related C3 botulinum toxin substrate 1	0.848	0.333	0.873	0.735	0.33	0.692	-0.044	-0.65	-0.527	-0.236	-0.573	-0.831	1.112	0.000198	0.000198	up-regulated
P63001	mmu:19353	ko:K04392	RAC1; Ras-related C3 botulinum toxin substrate 1	mmu04010	MAPK signaling pathway	Environmental Information Processing	Signal transduction	KEGG	Rac1	Ras-related C3 botulinum toxin substrate 1	0.848	0.333	0.873	0.735	0.33	0.692	-0.044	-0.65	-0.527	-0.236	-0.573	-0.831	1.112	0.000198	0.000198	up-regulated
P63001	mmu:19353	ko:K04392	RAC1; Ras-related C3 botulinum toxin substrate 1	mmu05416	Viral myocarditis	Human Diseases	Cardiovascular disease	KEGG	Rac1	Ras-related C3 botulinum toxin substrate 1	0.848	0.333	0.873	0.735	0.33	0.692	-0.044	-0.65	-0.527	-0.236	-0.573	-0.831	1.112	0.000198	0.000198	up-regulated
P63001	mmu:19353	ko:K04392	RAC1; Ras-related C3 botulinum toxin substrate 1	mmu05167	Kaposi sarcoma-associated herpesvirus infection	Human Diseases	Infectious disease: viral	KEGG	Rac1	Ras-related C3 botulinum toxin substrate 1	0.848	0.333	0.873	0.735	0.33	0.692	-0.044	-0.65	-0.527	-0.236	-0.573	-0.831	1.112	0.000198	0.000198	up-regulated
P63001	mmu:19353	ko:K04392	RAC1; Ras-related C3 botulinum toxin substrate 1	mmu04530	Tight junction	Cellular Processes	Cellular community - eukaryotes	KEGG	Rac1	Ras-related C3 botulinum toxin substrate 1	0.848	0.333	0.873	0.735	0.33	0.692	-0.044	-0.65	-0.527	-0.236	-0.573	-0.831	1.112	0.000198	0.000198	up-regulated
P63001	mmu:19353	ko:K04392	RAC1; Ras-related C3 botulinum toxin substrate 1	mmu04310	Wnt signaling pathway	Environmental Information Processing	Signal transduction	KEGG	Rac1	Ras-related C3 botulinum toxin substrate 1	0.848	0.333	0.873	0.735	0.33	0.692	-0.044	-0.65	-0.527	-0.236	-0.573	-0.831	1.112	0.000198	0.000198	up-regulated
P63001	mmu:19353	ko:K04392	RAC1; Ras-related C3 botulinum toxin substrate 1	mmu04015	Rap1 signaling pathway	Environmental Information Processing	Signal transduction	KEGG	Rac1	Ras-related C3 botulinum toxin substrate 1	0.848	0.333	0.873	0.735	0.33	0.692	-0.044	-0.65	-0.527	-0.236	-0.573	-0.831	1.112	0.000198	0.000198	up-regulated
P63001	mmu:19353	ko:K04392	RAC1; Ras-related C3 botulinum toxin substrate 1	mmu04613	Neutrophil extracellular trap formation	Organismal Systems	Immune system	KEGG	Rac1	Ras-related C3 botulinum toxin substrate 1	0.848	0.333	0.873	0.735	0.33	0.692	-0.044	-0.65	-0.527	-0.236	-0.573	-0.831	1.112	0.000198	0.000198	up-regulated
P63001	mmu:19353	ko:K04392	RAC1; Ras-related C3 botulinum toxin substrate 1	mmu05205	Proteoglycans in cancer	Human Diseases	Cancer: overview	KEGG	Rac1	Ras-related C3 botulinum toxin substrate 1	0.848	0.333	0.873	0.735	0.33	0.692	-0.044	-0.65	-0.527	-0.236	-0.573	-0.831	1.112	0.000198	0.000198	up-regulated
P63001	mmu:19353	ko:K04392	RAC1; Ras-related C3 botulinum toxin substrate 1	mmu04972	Pancreatic secretion	Organismal Systems	Digestive system	KEGG	Rac1	Ras-related C3 botulinum toxin substrate 1	0.848	0.333	0.873	0.735	0.33	0.692	-0.044	-0.65	-0.527	-0.236	-0.573	-0.831	1.112	0.000198	0.000198	up-regulated
P63001	mmu:19353	ko:K04392	RAC1; Ras-related C3 botulinum toxin substrate 1	mmu05211	Renal cell carcinoma	Human Diseases	Cancer: specific types	KEGG	Rac1	Ras-related C3 botulinum toxin substrate 1	0.848	0.333	0.873	0.735	0.33	0.692	-0.044	-0.65	-0.527	-0.236	-0.573	-0.831	1.112	0.000198	0.000198	up-regulated
P63001	mmu:19353	ko:K04392	RAC1; Ras-related C3 botulinum toxin substrate 1	mmu04666	Fc gamma R-mediated phagocytosis	Organismal Systems	Immune system	KEGG	Rac1	Ras-related C3 botulinum toxin substrate 1	0.848	0.333	0.873	0.735	0.33	0.692	-0.044	-0.65	-0.527	-0.236	-0.573	-0.831	1.112	0.000198	0.000198	up-regulated
P63001	mmu:19353	ko:K04392	RAC1; Ras-related C3 botulinum toxin substrate 1	mmu05100	Bacterial invasion of epithelial cells	Human Diseases	Infectious disease: bacterial	KEGG	Rac1	Ras-related C3 botulinum toxin substrate 1	0.848	0.333	0.873	0.735	0.33	0.692	-0.044	-0.65	-0.527	-0.236	-0.573	-0.831	1.112	0.000198	0.000198	up-regulated
P63001	mmu:19353	ko:K04392	RAC1; Ras-related C3 botulinum toxin substrate 1	mmu05231	Choline metabolism in cancer	Human Diseases	Cancer: overview	KEGG	Rac1	Ras-related C3 botulinum toxin substrate 1	0.848	0.333	0.873	0.735	0.33	0.692	-0.044	-0.65	-0.527	-0.236	-0.573	-0.831	1.112	0.000198	0.000198	up-regulated
P63001	mmu:19353	ko:K04392	RAC1; Ras-related C3 botulinum toxin substrate 1	mmu04370	VEGF signaling pathway	Environmental Information Processing	Signal transduction	KEGG	Rac1	Ras-related C3 botulinum toxin substrate 1	0.848	0.333	0.873	0.735	0.33	0.692	-0.044	-0.65	-0.527	-0.236	-0.573	-0.831	1.112	0.000198	0.000198	up-regulated
P63001	mmu:19353	ko:K04392	RAC1; Ras-related C3 botulinum toxin substrate 1	mmu04722	Neurotrophin signaling pathway	Organismal Systems	Nervous system	KEGG	Rac1	Ras-related C3 botulinum toxin substrate 1	0.848	0.333	0.873	0.735	0.33	0.692	-0.044	-0.65	-0.527	-0.236	-0.573	-0.831	1.112	0.000198	0.000198	up-regulated
P63001	mmu:19353	ko:K04392	RAC1; Ras-related C3 botulinum toxin substrate 1	mmu04664	Fc epsilon RI signaling pathway	Organismal Systems	Immune system	KEGG	Rac1	Ras-related C3 botulinum toxin substrate 1	0.848	0.333	0.873	0.735	0.33	0.692	-0.044	-0.65	-0.527	-0.236	-0.573	-0.831	1.112	0.000198	0.000198	up-regulated
P63001	mmu:19353	ko:K04392	RAC1; Ras-related C3 botulinum toxin substrate 1	mmu04670	Leukocyte transendothelial migration	Organismal Systems	Immune system	KEGG	Rac1	Ras-related C3 botulinum toxin substrate 1	0.848	0.333	0.873	0.735	0.33	0.692	-0.044	-0.65	-0.527	-0.236	-0.573	-0.831	1.112	0.000198	0.000198	up-regulated
P63001	mmu:19353	ko:K04392	RAC1; Ras-related C3 botulinum toxin substrate 1	mmu05135	Yersinia infection	Human Diseases	Infectious disease: bacterial	KEGG	Rac1	Ras-related C3 botulinum toxin substrate 1	0.848	0.333	0.873	0.735	0.33	0.692	-0.044	-0.65	-0.527	-0.236	-0.573	-0.831	1.112	0.000198	0.000198	up-regulated
P63001	mmu:19353	ko:K04392	RAC1; Ras-related C3 botulinum toxin substrate 1	mmu05210	Colorectal cancer	Human Diseases	Cancer: specific types	KEGG	Rac1	Ras-related C3 botulinum toxin substrate 1	0.848	0.333	0.873	0.735	0.33	0.692	-0.044	-0.65	-0.527	-0.236	-0.573	-0.831	1.112	0.000198	0.000198	up-regulated
P63001	mmu:19353	ko:K04392	RAC1; Ras-related C3 botulinum toxin substrate 1	mmu04650	Natural killer cell mediated cytotoxicity	Organismal Systems	Immune system	KEGG	Rac1	Ras-related C3 botulinum toxin substrate 1	0.848	0.333	0.873	0.735	0.33	0.692	-0.044	-0.65	-0.527	-0.236	-0.573	-0.831	1.112	0.000198	0.000198	up-regulated
P63001	mmu:19353	ko:K04392	RAC1; Ras-related C3 botulinum toxin substrate 1	mmu04933	AGE-RAGE signaling pathway in diabetic complications	Human Diseases	Endocrine and metabolic disease	KEGG	Rac1	Ras-related C3 botulinum toxin substrate 1	0.848	0.333	0.873	0.735	0.33	0.692	-0.044	-0.65	-0.527	-0.236	-0.573	-0.831	1.112	0.000198	0.000198	up-regulated
P63001	mmu:19353	ko:K04392	RAC1; Ras-related C3 botulinum toxin substrate 1	mmu04520	Adherens junction	Cellular Processes	Cellular community - eukaryotes	KEGG	Rac1	Ras-related C3 botulinum toxin substrate 1	0.848	0.333	0.873	0.735	0.33	0.692	-0.044	-0.65	-0.527	-0.236	-0.573	-0.831	1.112	0.000198	0.000198	up-regulated
P63001	mmu:19353	ko:K04392	RAC1; Ras-related C3 botulinum toxin substrate 1	mmu05417	Lipid and atherosclerosis	Human Diseases	Cardiovascular disease	KEGG	Rac1	Ras-related C3 botulinum toxin substrate 1	0.848	0.333	0.873	0.735	0.33	0.692	-0.044	-0.65	-0.527	-0.236	-0.573	-0.831	1.112	0.000198	0.000198	up-regulated
P63001	mmu:19353	ko:K04392	RAC1; Ras-related C3 botulinum toxin substrate 1	mmu04620	Toll-like receptor signaling pathway	Organismal Systems	Immune system	KEGG	Rac1	Ras-related C3 botulinum toxin substrate 1	0.848	0.333	0.873	0.735	0.33	0.692	-0.044	-0.65	-0.527	-0.236	-0.573	-0.831	1.112	0.000198	0.000198	up-regulated
P63001	mmu:19353	ko:K04392	RAC1; Ras-related C3 botulinum toxin substrate 1	mmu05132	Salmonella infection	Human Diseases	Infectious disease: bacterial	KEGG	Rac1	Ras-related C3 botulinum toxin substrate 1	0.848	0.333	0.873	0.735	0.33	0.692	-0.044	-0.65	-0.527	-0.236	-0.573	-0.831	1.112	0.000198	0.000198	up-regulated
P63038	mmu:15510	ko:K04077	groEL, HSPD1; chaperonin GroEL	mmu05134	Legionellosis	Human Diseases	Infectious disease: bacterial	KEGG	Hspd1	60 kDa heat shock protein, mitochondrial	0.61	2.763	0.526	2.369	-0.5		0.613	-0.222	-1.067	-0.301	-1.019	-0.437	1.559	0.0136	0.0136	up-regulated
P63038	mmu:15510	ko:K04077	groEL, HSPD1; chaperonin GroEL	mmu05417	Lipid and atherosclerosis	Human Diseases	Cardiovascular disease	KEGG	Hspd1	60 kDa heat shock protein, mitochondrial	0.61	2.763	0.526	2.369	-0.5		0.613	-0.222	-1.067	-0.301	-1.019	-0.437	1.559	0.0136	0.0136	up-regulated
P63038	mmu:15510	ko:K04077	groEL, HSPD1; chaperonin GroEL	mmu05152	Tuberculosis	Human Diseases	Infectious disease: bacterial	KEGG	Hspd1	60 kDa heat shock protein, mitochondrial	0.61	2.763	0.526	2.369	-0.5		0.613	-0.222	-1.067	-0.301	-1.019	-0.437	1.559	0.0136	0.0136	up-regulated
P63038	mmu:15510	ko:K04077	groEL, HSPD1; chaperonin GroEL	mmu04940	Type I diabetes mellitus	Human Diseases	Endocrine and metabolic disease	KEGG	Hspd1	60 kDa heat shock protein, mitochondrial	0.61	2.763	0.526	2.369	-0.5		0.613	-0.222	-1.067	-0.301	-1.019	-0.437	1.559	0.0136	0.0136	up-regulated
P63038	mmu:15510	ko:K04077	groEL, HSPD1; chaperonin GroEL	mmu03018	RNA degradation	Genetic Information Processing	Folding, sorting and degradation	KEGG	Hspd1	60 kDa heat shock protein, mitochondrial	0.61	2.763	0.526	2.369	-0.5		0.613	-0.222	-1.067	-0.301	-1.019	-0.437	1.559	0.0136	0.0136	up-regulated
P70441	mmu:26941	ko:K13365	SLC9A3R1, NHERF1; sodium/hydrogen exchange regulatory cofactor NHE-RF1	mmu04928	Parathyroid hormone synthesis, secretion and action	Organismal Systems	Endocrine system	KEGG	Nherf1	Na(+)/H(+) exchange regulatory cofactor NHE-RF1	-2.635	0.93		-0.167	-0.55		0.839	0.885	1.295		0.852	0.059	-1.391	0.0397	0.0397	down-regulated
P70441	mmu:26941	ko:K13365	SLC9A3R1, NHERF1; sodium/hydrogen exchange regulatory cofactor NHE-RF1	mmu05165	Human papillomavirus infection	Human Diseases	Infectious disease: viral	KEGG	Nherf1	Na(+)/H(+) exchange regulatory cofactor NHE-RF1	-2.635	0.93		-0.167	-0.55		0.839	0.885	1.295		0.852	0.059	-1.391	0.0397	0.0397	down-regulated
P70441	mmu:26941	ko:K13365	SLC9A3R1, NHERF1; sodium/hydrogen exchange regulatory cofactor NHE-RF1	mmu04530	Tight junction	Cellular Processes	Cellular community - eukaryotes	KEGG	Nherf1	Na(+)/H(+) exchange regulatory cofactor NHE-RF1	-2.635	0.93		-0.167	-0.55		0.839	0.885	1.295		0.852	0.059	-1.391	0.0397	0.0397	down-regulated
P84084	mmu:11844	ko:K07940	ARF5; ADP-ribosylation factor 5	mmu04144	Endocytosis	Cellular Processes	Transport and catabolism	KEGG	Arf5	ADP-ribosylation factor 5	0.592	0.37	0.371	0.967	0.054	0.461	-0.906	0.617	-1.16	-0.737	-1.076	-0.227	1.051	0.00453	0.00453	up-regulated
P84091	mmu:11773	ko:K11826	AP2M1; AP-2 complex subunit mu-1	mmu04144	Endocytosis	Cellular Processes	Transport and catabolism	KEGG	Ap2m1	AP-2 complex subunit mu	0.175	0.636	0.67	0.854	0.328	0.339	0.271		-0.53	0.407	-1.277	-0.432	0.813	0.0232	0.0232	up-regulated
P84091	mmu:11773	ko:K11826	AP2M1; AP-2 complex subunit mu-1	mmu04961	Endocrine and other factor-regulated calcium reabsorption	Organismal Systems	Excretory system	KEGG	Ap2m1	AP-2 complex subunit mu	0.175	0.636	0.67	0.854	0.328	0.339	0.271		-0.53	0.407	-1.277	-0.432	0.813	0.0232	0.0232	up-regulated
P84091	mmu:11773	ko:K11826	AP2M1; AP-2 complex subunit mu-1	mmu04721	Synaptic vesicle cycle	Organismal Systems	Nervous system	KEGG	Ap2m1	AP-2 complex subunit mu	0.175	0.636	0.67	0.854	0.328	0.339	0.271		-0.53	0.407	-1.277	-0.432	0.813	0.0232	0.0232	up-regulated
P84091	mmu:11773	ko:K11826	AP2M1; AP-2 complex subunit mu-1	mmu05016	Huntington disease	Human Diseases	Neurodegenerative disease	KEGG	Ap2m1	AP-2 complex subunit mu	0.175	0.636	0.67	0.854	0.328	0.339	0.271		-0.53	0.407	-1.277	-0.432	0.813	0.0232	0.0232	up-regulated
P97371	mmu:19186	ko:K06696	PSME1; proteasome activator subunit 1 (PA28 alpha)	mmu03050	Proteasome	Genetic Information Processing	Folding, sorting and degradation	KEGG	Psme1	Proteasome activator complex subunit 1	0.689	0.724	0.074	0.827	0.035	-0.421	-0.758	-1.142	-1.068	-1.365	-0.971	0.026	1.201	0.0013	0.0013	up-regulated
P97371	mmu:19186	ko:K06696	PSME1; proteasome activator subunit 1 (PA28 alpha)	mmu04612	Antigen processing and presentation	Organismal Systems	Immune system	KEGG	Psme1	Proteasome activator complex subunit 1	0.689	0.724	0.074	0.827	0.035	-0.421	-0.758	-1.142	-1.068	-1.365	-0.971	0.026	1.201	0.0013	0.0013	up-regulated
P97447	mmu:14199	ko:K14365	FHL1, SLIM1; four and a half LIM domains protein 1	mmu04630	JAK-STAT signaling pathway	Environmental Information Processing	Signal transduction	KEGG	Fhl1	Four and a half LIM domains protein 1	0.678	0.465	-0.062	0.618	0.794	0.236	0.59	-0.171	-0.824	-0.219	-0.331	-0.584	0.711	0.0192	0.0192	up-regulated
Q3THE2	mmu:67938	ko:K12757	MYL12; myosin regulatory light chain 12	mmu04530	Tight junction	Cellular Processes	Cellular community - eukaryotes	KEGG	Myl12b	Myosin regulatory light chain 12B	0.108	1.821		0.963	0.38	0.37		-1.436		-0.888	-1.532	-0.343	1.778	0.00116	0.00116	up-regulated
Q3THE2	mmu:67938	ko:K12757	MYL12; myosin regulatory light chain 12	mmu04810	Regulation of actin cytoskeleton	Cellular Processes	Cell motility	KEGG	Myl12b	Myosin regulatory light chain 12B	0.108	1.821		0.963	0.38	0.37		-1.436		-0.888	-1.532	-0.343	1.778	0.00116	0.00116	up-regulated
Q3THE2	mmu:67938	ko:K12757	MYL12; myosin regulatory light chain 12	mmu04670	Leukocyte transendothelial migration	Organismal Systems	Immune system	KEGG	Myl12b	Myosin regulatory light chain 12B	0.108	1.821		0.963	0.38	0.37		-1.436		-0.888	-1.532	-0.343	1.778	0.00116	0.00116	up-regulated
Q3THE2	mmu:67938	ko:K12757	MYL12; myosin regulatory light chain 12	mmu04360	Axon guidance	Organismal Systems	Development and regeneration	KEGG	Myl12b	Myosin regulatory light chain 12B	0.108	1.821		0.963	0.38	0.37		-1.436		-0.888	-1.532	-0.343	1.778	0.00116	0.00116	up-regulated
Q3THE2	mmu:67938	ko:K12757	MYL12; myosin regulatory light chain 12	mmu04611	Platelet activation	Organismal Systems	Immune system	KEGG	Myl12b	Myosin regulatory light chain 12B	0.108	1.821		0.963	0.38	0.37		-1.436		-0.888	-1.532	-0.343	1.778	0.00116	0.00116	up-regulated
Q3THE2	mmu:67938	ko:K12757	MYL12; myosin regulatory light chain 12	mmu04510	Focal adhesion	Cellular Processes	Cellular community - eukaryotes	KEGG	Myl12b	Myosin regulatory light chain 12B	0.108	1.821		0.963	0.38	0.37		-1.436		-0.888	-1.532	-0.343	1.778	0.00116	0.00116	up-regulated
Q3THE2	mmu:67938	ko:K12757	MYL12; myosin regulatory light chain 12	mmu05132	Salmonella infection	Human Diseases	Infectious disease: bacterial	KEGG	Myl12b	Myosin regulatory light chain 12B	0.108	1.821		0.963	0.38	0.37		-1.436		-0.888	-1.532	-0.343	1.778	0.00116	0.00116	up-regulated
Q3THE2	mmu:67938	ko:K12757	MYL12; myosin regulatory light chain 12	mmu04520	Adherens junction	Cellular Processes	Cellular community - eukaryotes	KEGG	Myl12b	Myosin regulatory light chain 12B	0.108	1.821		0.963	0.38	0.37		-1.436		-0.888	-1.532	-0.343	1.778	0.00116	0.00116	up-regulated
Q3UIZ8	mmu:213435	ko:K00907	MYLK; myosin-light-chain kinase [EC:2.7.11.18]	mmu04371	Apelin signaling pathway	Environmental Information Processing	Signal transduction	KEGG	Mylk3	Myosin light chain kinase 3	0.23		-0.428	-0.489	0.046	-0.487	0.096	0.311	0.449	0.075	0.683	0.6	-0.595	0.0317	0.0317	down-regulated
Q3UIZ8	mmu:213435	ko:K00907	MYLK; myosin-light-chain kinase [EC:2.7.11.18]	mmu04810	Regulation of actin cytoskeleton	Cellular Processes	Cell motility	KEGG	Mylk3	Myosin light chain kinase 3	0.23		-0.428	-0.489	0.046	-0.487	0.096	0.311	0.449	0.075	0.683	0.6	-0.595	0.0317	0.0317	down-regulated
Q3UIZ8	mmu:213435	ko:K00907	MYLK; myosin-light-chain kinase [EC:2.7.11.18]	mmu04971	Gastric acid secretion	Organismal Systems	Digestive system	KEGG	Mylk3	Myosin light chain kinase 3	0.23		-0.428	-0.489	0.046	-0.487	0.096	0.311	0.449	0.075	0.683	0.6	-0.595	0.0317	0.0317	down-regulated
Q3UIZ8	mmu:213435	ko:K00907	MYLK; myosin-light-chain kinase [EC:2.7.11.18]	mmu04921	Oxytocin signaling pathway	Organismal Systems	Endocrine system	KEGG	Mylk3	Myosin light chain kinase 3	0.23		-0.428	-0.489	0.046	-0.487	0.096	0.311	0.449	0.075	0.683	0.6	-0.595	0.0317	0.0317	down-regulated
Q3UIZ8	mmu:213435	ko:K00907	MYLK; myosin-light-chain kinase [EC:2.7.11.18]	mmu04022	cGMP-PKG signaling pathway	Environmental Information Processing	Signal transduction	KEGG	Mylk3	Myosin light chain kinase 3	0.23		-0.428	-0.489	0.046	-0.487	0.096	0.311	0.449	0.075	0.683	0.6	-0.595	0.0317	0.0317	down-regulated
Q3UIZ8	mmu:213435	ko:K00907	MYLK; myosin-light-chain kinase [EC:2.7.11.18]	mmu04510	Focal adhesion	Cellular Processes	Cellular community - eukaryotes	KEGG	Mylk3	Myosin light chain kinase 3	0.23		-0.428	-0.489	0.046	-0.487	0.096	0.311	0.449	0.075	0.683	0.6	-0.595	0.0317	0.0317	down-regulated
Q3UIZ8	mmu:213435	ko:K00907	MYLK; myosin-light-chain kinase [EC:2.7.11.18]	mmu04270	Vascular smooth muscle contraction	Organismal Systems	Circulatory system	KEGG	Mylk3	Myosin light chain kinase 3	0.23		-0.428	-0.489	0.046	-0.487	0.096	0.311	0.449	0.075	0.683	0.6	-0.595	0.0317	0.0317	down-regulated
Q3UIZ8	mmu:213435	ko:K00907	MYLK; myosin-light-chain kinase [EC:2.7.11.18]	mmu04611	Platelet activation	Organismal Systems	Immune system	KEGG	Mylk3	Myosin light chain kinase 3	0.23		-0.428	-0.489	0.046	-0.487	0.096	0.311	0.449	0.075	0.683	0.6	-0.595	0.0317	0.0317	down-regulated
Q3UIZ8	mmu:213435	ko:K00907	MYLK; myosin-light-chain kinase [EC:2.7.11.18]	mmu04020	Calcium signaling pathway	Environmental Information Processing	Signal transduction	KEGG	Mylk3	Myosin light chain kinase 3	0.23		-0.428	-0.489	0.046	-0.487	0.096	0.311	0.449	0.075	0.683	0.6	-0.595	0.0317	0.0317	down-regulated
Q60605	mmu:17904	ko:K12751	MYL6; myosin light chain 6	mmu04530	Tight junction	Cellular Processes	Cellular community - eukaryotes	KEGG	Myl6	Myosin light polypeptide 6	0.133	1.202	-0.386	0.556	0.688	0.735	-0.357	-0.182	0.536	-0.793	-0.331	-0.327	0.73	0.0293	0.0293	up-regulated
Q60605	mmu:17904	ko:K12751	MYL6; myosin light chain 6	mmu04270	Vascular smooth muscle contraction	Organismal Systems	Circulatory system	KEGG	Myl6	Myosin light polypeptide 6	0.133	1.202	-0.386	0.556	0.688	0.735	-0.357	-0.182	0.536	-0.793	-0.331	-0.327	0.73	0.0293	0.0293	up-regulated
Q60605	mmu:17904	ko:K12751	MYL6; myosin light chain 6	mmu04921	Oxytocin signaling pathway	Organismal Systems	Endocrine system	KEGG	Myl6	Myosin light polypeptide 6	0.133	1.202	-0.386	0.556	0.688	0.735	-0.357	-0.182	0.536	-0.793	-0.331	-0.327	0.73	0.0293	0.0293	up-regulated
Q60759	mmu:270076	ko:K00252	GCDH, gcdH; glutaryl-CoA dehydrogenase [EC:1.3.8.6]	mmu00310	Lysine degradation	Metabolism	Amino acid metabolism	KEGG	Gcdh	Glutaryl-CoA dehydrogenase, mitochondrial	1.677	1.423	3.662	2.048	-0.689	0.3	0.737	-0.106	-1.027	-0.246	-1.09	0.248	1.651	0.015	0.015	up-regulated
Q60759	mmu:270076	ko:K00252	GCDH, gcdH; glutaryl-CoA dehydrogenase [EC:1.3.8.6]	mmu00071	Fatty acid degradation	Metabolism	Lipid metabolism	KEGG	Gcdh	Glutaryl-CoA dehydrogenase, mitochondrial	1.677	1.423	3.662	2.048	-0.689	0.3	0.737	-0.106	-1.027	-0.246	-1.09	0.248	1.651	0.015	0.015	up-regulated
Q60759	mmu:270076	ko:K00252	GCDH, gcdH; glutaryl-CoA dehydrogenase [EC:1.3.8.6]	mmu00380	Tryptophan metabolism	Metabolism	Amino acid metabolism	KEGG	Gcdh	Glutaryl-CoA dehydrogenase, mitochondrial	1.677	1.423	3.662	2.048	-0.689	0.3	0.737	-0.106	-1.027	-0.246	-1.09	0.248	1.651	0.015	0.015	up-regulated
Q60864	mmu:20867	ko:K09553	STIP1; stress-induced-phosphoprotein 1	mmu05020	Prion disease	Human Diseases	Neurodegenerative disease	KEGG	Stip1	Stress-induced-phosphoprotein 1	0.646	0.321	0.525	1.037	1.294	0.961	-0.233	0.016	-0.467	-0.485	-0.27	0.06	1.027	0.000611	0.000611	up-regulated
Q61207	mmu:19156	ko:K12382	PSAP, SGP1; saposin	mmu04142	Lysosome	Cellular Processes	Transport and catabolism	KEGG	Psap	Prosaposin	0.414	-0.246	0.526	0.045	-0.084	-0.081	-0.924	-0.221	-0.624	-0.202	-0.184	-0.744	0.579	0.0288	0.0288	up-regulated
Q61207	mmu:19156	ko:K12382	PSAP, SGP1; saposin	mmu00600	Sphingolipid metabolism	Metabolism	Lipid metabolism	KEGG	Psap	Prosaposin	0.414	-0.246	0.526	0.045	-0.084	-0.081	-0.924	-0.221	-0.624	-0.202	-0.184	-0.744	0.579	0.0288	0.0288	up-regulated
Q61753	mmu:236539	ko:K00058	serA, PHGDH; D-3-phosphoglycerate dehydrogenase / 2-oxoglutarate reductase [EC:1.1.1.95 1.1.1.399]	mmu00260	Glycine, serine and threonine metabolism	Metabolism	Amino acid metabolism	KEGG	Phgdh	D-3-phosphoglycerate dehydrogenase	0.053	0.936	-0.159	1.547	0.482	0.352	0.186	-0.966		0.475	-0.706	-0.359	0.809	0.0449	0.0449	up-regulated
Q61753	mmu:236539	ko:K00058	serA, PHGDH; D-3-phosphoglycerate dehydrogenase / 2-oxoglutarate reductase [EC:1.1.1.95 1.1.1.399]	mmu00270	Cysteine and methionine metabolism	Metabolism	Amino acid metabolism	KEGG	Phgdh	D-3-phosphoglycerate dehydrogenase	0.053	0.936	-0.159	1.547	0.482	0.352	0.186	-0.966		0.475	-0.706	-0.359	0.809	0.0449	0.0449	up-regulated
Q61982	mmu:18131	ko:K20995	NOTCH3; Notch 3	mmu05206	MicroRNAs in cancer	Human Diseases	Cancer: overview	KEGG	Notch3	Neurogenic locus notch homolog protein 3	-0.316	-1.658		-2.766	0.678	-0.491	0.165	0.695				1.028	-1.54	0.0466	0.0466	down-regulated
Q61982	mmu:18131	ko:K20995	NOTCH3; Notch 3	mmu04330	Notch signaling pathway	Environmental Information Processing	Signal transduction	KEGG	Notch3	Neurogenic locus notch homolog protein 3	-0.316	-1.658		-2.766	0.678	-0.491	0.165	0.695				1.028	-1.54	0.0466	0.0466	down-regulated
Q61982	mmu:18131	ko:K20995	NOTCH3; Notch 3	mmu05224	Breast cancer	Human Diseases	Cancer: specific types	KEGG	Notch3	Neurogenic locus notch homolog protein 3	-0.316	-1.658		-2.766	0.678	-0.491	0.165	0.695				1.028	-1.54	0.0466	0.0466	down-regulated
Q61982	mmu:18131	ko:K20995	NOTCH3; Notch 3	mmu05200	Pathways in cancer	Human Diseases	Cancer: overview	KEGG	Notch3	Neurogenic locus notch homolog protein 3	-0.316	-1.658		-2.766	0.678	-0.491	0.165	0.695				1.028	-1.54	0.0466	0.0466	down-regulated
Q61982	mmu:18131	ko:K20995	NOTCH3; Notch 3	mmu04371	Apelin signaling pathway	Environmental Information Processing	Signal transduction	KEGG	Notch3	Neurogenic locus notch homolog protein 3	-0.316	-1.658		-2.766	0.678	-0.491	0.165	0.695				1.028	-1.54	0.0466	0.0466	down-regulated
Q61982	mmu:18131	ko:K20995	NOTCH3; Notch 3	mmu04919	Thyroid hormone signaling pathway	Organismal Systems	Endocrine system	KEGG	Notch3	Neurogenic locus notch homolog protein 3	-0.316	-1.658		-2.766	0.678	-0.491	0.165	0.695				1.028	-1.54	0.0466	0.0466	down-regulated
Q61982	mmu:18131	ko:K20995	NOTCH3; Notch 3	mmu05165	Human papillomavirus infection	Human Diseases	Infectious disease: viral	KEGG	Notch3	Neurogenic locus notch homolog protein 3	-0.316	-1.658		-2.766	0.678	-0.491	0.165	0.695				1.028	-1.54	0.0466	0.0466	down-regulated
Q61982	mmu:18131	ko:K20995	NOTCH3; Notch 3	mmu04658	Th1 and Th2 cell differentiation	Organismal Systems	Immune system	KEGG	Notch3	Neurogenic locus notch homolog protein 3	-0.316	-1.658		-2.766	0.678	-0.491	0.165	0.695				1.028	-1.54	0.0466	0.0466	down-regulated
Q61982	mmu:18131	ko:K20995	NOTCH3; Notch 3	mmu01522	Endocrine resistance	Human Diseases	Drug resistance: antineoplastic	KEGG	Notch3	Neurogenic locus notch homolog protein 3	-0.316	-1.658		-2.766	0.678	-0.491	0.165	0.695				1.028	-1.54	0.0466	0.0466	down-regulated
Q6ZPJ3	mmu:217342	ko:K10581	UBE2O; ubiquitin-conjugating enzyme E2 O [EC:2.3.2.24]	mmu04120	Ubiquitin mediated proteolysis	Genetic Information Processing	Folding, sorting and degradation	KEGG	Ube2o	(E3-independent) E2 ubiquitin-conjugating enzyme UBE2O	1.093	0.657	1.037	1.565	0.603	1.246	0.697	-0.049	-0.818	0.119	-0.013	-0.498	1.127	0.00138	0.00138	up-regulated
Q6ZWX6	mmu:13665	ko:K03237	EIF2S1; translation initiation factor 2 subunit 1	mmu04140	Autophagy - animal	Cellular Processes	Transport and catabolism	KEGG	Eif2s1	Eukaryotic translation initiation factor 2 subunit 1	0.388	0.37	0.625	0.293	1.232	0.786	-0.443	0.348	-1.784	0.174	-0.715	-0.488	1.1	0.00586	0.00586	up-regulated
Q6ZWX6	mmu:13665	ko:K03237	EIF2S1; translation initiation factor 2 subunit 1	mmu05417	Lipid and atherosclerosis	Human Diseases	Cardiovascular disease	KEGG	Eif2s1	Eukaryotic translation initiation factor 2 subunit 1	0.388	0.37	0.625	0.293	1.232	0.786	-0.443	0.348	-1.784	0.174	-0.715	-0.488	1.1	0.00586	0.00586	up-regulated
Q6ZWX6	mmu:13665	ko:K03237	EIF2S1; translation initiation factor 2 subunit 1	mmu04210	Apoptosis	Cellular Processes	Cell growth and death	KEGG	Eif2s1	Eukaryotic translation initiation factor 2 subunit 1	0.388	0.37	0.625	0.293	1.232	0.786	-0.443	0.348	-1.784	0.174	-0.715	-0.488	1.1	0.00586	0.00586	up-regulated
Q6ZWX6	mmu:13665	ko:K03237	EIF2S1; translation initiation factor 2 subunit 1	mmu04932	Non-alcoholic fatty liver disease	Human Diseases	Endocrine and metabolic disease	KEGG	Eif2s1	Eukaryotic translation initiation factor 2 subunit 1	0.388	0.37	0.625	0.293	1.232	0.786	-0.443	0.348	-1.784	0.174	-0.715	-0.488	1.1	0.00586	0.00586	up-regulated
Q6ZWX6	mmu:13665	ko:K03237	EIF2S1; translation initiation factor 2 subunit 1	mmu05164	Influenza A	Human Diseases	Infectious disease: viral	KEGG	Eif2s1	Eukaryotic translation initiation factor 2 subunit 1	0.388	0.37	0.625	0.293	1.232	0.786	-0.443	0.348	-1.784	0.174	-0.715	-0.488	1.1	0.00586	0.00586	up-regulated
Q6ZWX6	mmu:13665	ko:K03237	EIF2S1; translation initiation factor 2 subunit 1	mmu04137	Mitophagy - animal	Cellular Processes	Transport and catabolism	KEGG	Eif2s1	Eukaryotic translation initiation factor 2 subunit 1	0.388	0.37	0.625	0.293	1.232	0.786	-0.443	0.348	-1.784	0.174	-0.715	-0.488	1.1	0.00586	0.00586	up-regulated
Q6ZWX6	mmu:13665	ko:K03237	EIF2S1; translation initiation factor 2 subunit 1	mmu05168	Herpes simplex virus 1 infection	Human Diseases	Infectious disease: viral	KEGG	Eif2s1	Eukaryotic translation initiation factor 2 subunit 1	0.388	0.37	0.625	0.293	1.232	0.786	-0.443	0.348	-1.784	0.174	-0.715	-0.488	1.1	0.00586	0.00586	up-regulated
Q6ZWX6	mmu:13665	ko:K03237	EIF2S1; translation initiation factor 2 subunit 1	mmu05010	Alzheimer disease	Human Diseases	Neurodegenerative disease	KEGG	Eif2s1	Eukaryotic translation initiation factor 2 subunit 1	0.388	0.37	0.625	0.293	1.232	0.786	-0.443	0.348	-1.784	0.174	-0.715	-0.488	1.1	0.00586	0.00586	up-regulated
Q6ZWX6	mmu:13665	ko:K03237	EIF2S1; translation initiation factor 2 subunit 1	mmu05162	Measles	Human Diseases	Infectious disease: viral	KEGG	Eif2s1	Eukaryotic translation initiation factor 2 subunit 1	0.388	0.37	0.625	0.293	1.232	0.786	-0.443	0.348	-1.784	0.174	-0.715	-0.488	1.1	0.00586	0.00586	up-regulated
Q6ZWX6	mmu:13665	ko:K03237	EIF2S1; translation initiation factor 2 subunit 1	mmu05160	Hepatitis C	Human Diseases	Infectious disease: viral	KEGG	Eif2s1	Eukaryotic translation initiation factor 2 subunit 1	0.388	0.37	0.625	0.293	1.232	0.786	-0.443	0.348	-1.784	0.174	-0.715	-0.488	1.1	0.00586	0.00586	up-regulated
Q6ZWX6	mmu:13665	ko:K03237	EIF2S1; translation initiation factor 2 subunit 1	mmu05014	Amyotrophic lateral sclerosis	Human Diseases	Neurodegenerative disease	KEGG	Eif2s1	Eukaryotic translation initiation factor 2 subunit 1	0.388	0.37	0.625	0.293	1.232	0.786	-0.443	0.348	-1.784	0.174	-0.715	-0.488	1.1	0.00586	0.00586	up-regulated
Q6ZWX6	mmu:13665	ko:K03237	EIF2S1; translation initiation factor 2 subunit 1	mmu05012	Parkinson disease	Human Diseases	Neurodegenerative disease	KEGG	Eif2s1	Eukaryotic translation initiation factor 2 subunit 1	0.388	0.37	0.625	0.293	1.232	0.786	-0.443	0.348	-1.784	0.174	-0.715	-0.488	1.1	0.00586	0.00586	up-regulated
Q6ZWX6	mmu:13665	ko:K03237	EIF2S1; translation initiation factor 2 subunit 1	mmu05020	Prion disease	Human Diseases	Neurodegenerative disease	KEGG	Eif2s1	Eukaryotic translation initiation factor 2 subunit 1	0.388	0.37	0.625	0.293	1.232	0.786	-0.443	0.348	-1.784	0.174	-0.715	-0.488	1.1	0.00586	0.00586	up-regulated
Q6ZWX6	mmu:13665	ko:K03237	EIF2S1; translation initiation factor 2 subunit 1	mmu05022	Pathways of neurodegeneration - multiple diseases	Human Diseases	Neurodegenerative disease	KEGG	Eif2s1	Eukaryotic translation initiation factor 2 subunit 1	0.388	0.37	0.625	0.293	1.232	0.786	-0.443	0.348	-1.784	0.174	-0.715	-0.488	1.1	0.00586	0.00586	up-regulated
Q6ZWX6	mmu:13665	ko:K03237	EIF2S1; translation initiation factor 2 subunit 1	mmu04141	Protein processing in endoplasmic reticulum	Genetic Information Processing	Folding, sorting and degradation	KEGG	Eif2s1	Eukaryotic translation initiation factor 2 subunit 1	0.388	0.37	0.625	0.293	1.232	0.786	-0.443	0.348	-1.784	0.174	-0.715	-0.488	1.1	0.00586	0.00586	up-regulated
Q8BH64	mmu:259300	ko:K12469	EHD2; EH domain-containing protein 2	mmu04144	Endocytosis	Cellular Processes	Transport and catabolism	KEGG	Ehd2	EH domain-containing protein 2	0.087	0.306	0.403	0.379	1.208	1.441	-0.143	0.192	-1.721	-0.06	-0.859	-0.035	1.075	0.0098	0.0098	up-regulated
Q8BWY3	mmu:225363	ko:K03265	ETF1, ERF1; peptide chain release factor subunit 1	mmu03015	mRNA surveillance pathway	Genetic Information Processing	Translation	KEGG	Etf1	Eukaryotic peptide chain release factor subunit 1	0.722	0.277	0.45	0.651	0.494	0.886	-0.268			-0.592			1.01	0.0126	0.0126	up-regulated
Q8K1B8	mmu:108101	ko:K17084	FERMT3, KIND3; kindlin 3	mmu04611	Platelet activation	Organismal Systems	Immune system	KEGG	Fermt3	Fermitin family homolog 3	0.942	-0.031	0.557	1.549	1.218	1.329	0.046	0.013	-0.532	-0.486	-0.152	-0.452	1.188	0.000913	0.000913	up-regulated
Q8VDD5	mmu:17886	ko:K10352	MYH9s; myosin heavy chain 9/10/11/14	mmu04270	Vascular smooth muscle contraction	Organismal Systems	Circulatory system	KEGG	Myh9	Myosin-9	0.068	1.075	-0.222	0.924	0.561	0.674	-0.102	-0.38	-0.412	-0.541	-0.347	-0.28	0.857	0.00465	0.00465	up-regulated
Q8VDD5	mmu:17886	ko:K10352	MYH9s; myosin heavy chain 9/10/11/14	mmu04530	Tight junction	Cellular Processes	Cellular community - eukaryotes	KEGG	Myh9	Myosin-9	0.068	1.075	-0.222	0.924	0.561	0.674	-0.102	-0.38	-0.412	-0.541	-0.347	-0.28	0.857	0.00465	0.00465	up-regulated
Q8VDD5	mmu:17886	ko:K10352	MYH9s; myosin heavy chain 9/10/11/14	mmu04810	Regulation of actin cytoskeleton	Cellular Processes	Cell motility	KEGG	Myh9	Myosin-9	0.068	1.075	-0.222	0.924	0.561	0.674	-0.102	-0.38	-0.412	-0.541	-0.347	-0.28	0.857	0.00465	0.00465	up-regulated
Q91VH2	mmu:66616	ko:K17923	SNX9_18_33; sorting nexin-9/18/33	mmu05132	Salmonella infection	Human Diseases	Infectious disease: bacterial	KEGG	Snx9	Sorting nexin-9	1.022	-0.382	1.378	1.79	1.567	1.551	0.123	0.474	-0.403	-0.08	-0.054	-0.049	1.153	0.00454	0.00454	up-regulated
Q99JI6	mmu:215449	ko:K07836	RAP1B; Ras-related protein Rap-1B	mmu04670	Leukocyte transendothelial migration	Organismal Systems	Immune system	KEGG	Rap1b	Ras-related protein Rap-1b	0.786	-0.049	1.121	1.326	0.507	0.927	0.083	-0.14	-0.331	-0.534	-0.508	-0.745	1.132	0.000831	0.000831	up-regulated
Q99JI6	mmu:215449	ko:K07836	RAP1B; Ras-related protein Rap-1B	mmu04010	MAPK signaling pathway	Environmental Information Processing	Signal transduction	KEGG	Rap1b	Ras-related protein Rap-1b	0.786	-0.049	1.121	1.326	0.507	0.927	0.083	-0.14	-0.331	-0.534	-0.508	-0.745	1.132	0.000831	0.000831	up-regulated
Q99JI6	mmu:215449	ko:K07836	RAP1B; Ras-related protein Rap-1B	mmu04722	Neurotrophin signaling pathway	Organismal Systems	Nervous system	KEGG	Rap1b	Ras-related protein Rap-1b	0.786	-0.049	1.121	1.326	0.507	0.927	0.083	-0.14	-0.331	-0.534	-0.508	-0.745	1.132	0.000831	0.000831	up-regulated
Q99JI6	mmu:215449	ko:K07836	RAP1B; Ras-related protein Rap-1B	mmu04720	Long-term potentiation	Organismal Systems	Nervous system	KEGG	Rap1b	Ras-related protein Rap-1b	0.786	-0.049	1.121	1.326	0.507	0.927	0.083	-0.14	-0.331	-0.534	-0.508	-0.745	1.132	0.000831	0.000831	up-regulated
Q99JI6	mmu:215449	ko:K07836	RAP1B; Ras-related protein Rap-1B	mmu04014	Ras signaling pathway	Environmental Information Processing	Signal transduction	KEGG	Rap1b	Ras-related protein Rap-1b	0.786	-0.049	1.121	1.326	0.507	0.927	0.083	-0.14	-0.331	-0.534	-0.508	-0.745	1.132	0.000831	0.000831	up-regulated
Q99JI6	mmu:215449	ko:K07836	RAP1B; Ras-related protein Rap-1B	mmu05211	Renal cell carcinoma	Human Diseases	Cancer: specific types	KEGG	Rap1b	Ras-related protein Rap-1b	0.786	-0.049	1.121	1.326	0.507	0.927	0.083	-0.14	-0.331	-0.534	-0.508	-0.745	1.132	0.000831	0.000831	up-regulated
Q99JI6	mmu:215449	ko:K07836	RAP1B; Ras-related protein Rap-1B	mmu04611	Platelet activation	Organismal Systems	Immune system	KEGG	Rap1b	Ras-related protein Rap-1b	0.786	-0.049	1.121	1.326	0.507	0.927	0.083	-0.14	-0.331	-0.534	-0.508	-0.745	1.132	0.000831	0.000831	up-regulated
Q99JI6	mmu:215449	ko:K07836	RAP1B; Ras-related protein Rap-1B	mmu04024	cAMP signaling pathway	Environmental Information Processing	Signal transduction	KEGG	Rap1b	Ras-related protein Rap-1b	0.786	-0.049	1.121	1.326	0.507	0.927	0.083	-0.14	-0.331	-0.534	-0.508	-0.745	1.132	0.000831	0.000831	up-regulated
Q99JI6	mmu:215449	ko:K07836	RAP1B; Ras-related protein Rap-1B	mmu04510	Focal adhesion	Cellular Processes	Cellular community - eukaryotes	KEGG	Rap1b	Ras-related protein Rap-1b	0.786	-0.049	1.121	1.326	0.507	0.927	0.083	-0.14	-0.331	-0.534	-0.508	-0.745	1.132	0.000831	0.000831	up-regulated
Q99JI6	mmu:215449	ko:K07836	RAP1B; Ras-related protein Rap-1B	mmu04972	Pancreatic secretion	Organismal Systems	Digestive system	KEGG	Rap1b	Ras-related protein Rap-1b	0.786	-0.049	1.121	1.326	0.507	0.927	0.083	-0.14	-0.331	-0.534	-0.508	-0.745	1.132	0.000831	0.000831	up-regulated
Q99JI6	mmu:215449	ko:K07836	RAP1B; Ras-related protein Rap-1B	mmu05417	Lipid and atherosclerosis	Human Diseases	Cardiovascular disease	KEGG	Rap1b	Ras-related protein Rap-1b	0.786	-0.049	1.121	1.326	0.507	0.927	0.083	-0.14	-0.331	-0.534	-0.508	-0.745	1.132	0.000831	0.000831	up-regulated
Q99JI6	mmu:215449	ko:K07836	RAP1B; Ras-related protein Rap-1B	mmu04520	Adherens junction	Cellular Processes	Cellular community - eukaryotes	KEGG	Rap1b	Ras-related protein Rap-1b	0.786	-0.049	1.121	1.326	0.507	0.927	0.083	-0.14	-0.331	-0.534	-0.508	-0.745	1.132	0.000831	0.000831	up-regulated
Q99JI6	mmu:215449	ko:K07836	RAP1B; Ras-related protein Rap-1B	mmu04934	Cushing syndrome	Human Diseases	Endocrine and metabolic disease	KEGG	Rap1b	Ras-related protein Rap-1b	0.786	-0.049	1.121	1.326	0.507	0.927	0.083	-0.14	-0.331	-0.534	-0.508	-0.745	1.132	0.000831	0.000831	up-regulated
Q99JI6	mmu:215449	ko:K07836	RAP1B; Ras-related protein Rap-1B	mmu04015	Rap1 signaling pathway	Environmental Information Processing	Signal transduction	KEGG	Rap1b	Ras-related protein Rap-1b	0.786	-0.049	1.121	1.326	0.507	0.927	0.083	-0.14	-0.331	-0.534	-0.508	-0.745	1.132	0.000831	0.000831	up-regulated
Q99JI6	mmu:215449	ko:K07836	RAP1B; Ras-related protein Rap-1B	mmu04062	Chemokine signaling pathway	Organismal Systems	Immune system	KEGG	Rap1b	Ras-related protein Rap-1b	0.786	-0.049	1.121	1.326	0.507	0.927	0.083	-0.14	-0.331	-0.534	-0.508	-0.745	1.132	0.000831	0.000831	up-regulated
Q9CQ19	mmu:98932	ko:K12755	MYL9; myosin regulatory light chain 9	mmu04510	Focal adhesion	Cellular Processes	Cellular community - eukaryotes	KEGG	Myl9	Myosin regulatory light polypeptide 9	-0.095	1.246	-0.547	0.937	1.008	0.829	-0.673	-1.066	-0.799	-0.862	-0.538	-0.499	1.303	0.000949	0.000949	up-regulated
Q9CQ19	mmu:98932	ko:K12755	MYL9; myosin regulatory light chain 9	mmu04024	cAMP signaling pathway	Environmental Information Processing	Signal transduction	KEGG	Myl9	Myosin regulatory light polypeptide 9	-0.095	1.246	-0.547	0.937	1.008	0.829	-0.673	-1.066	-0.799	-0.862	-0.538	-0.499	1.303	0.000949	0.000949	up-regulated
Q9CQ19	mmu:98932	ko:K12755	MYL9; myosin regulatory light chain 9	mmu04270	Vascular smooth muscle contraction	Organismal Systems	Circulatory system	KEGG	Myl9	Myosin regulatory light polypeptide 9	-0.095	1.246	-0.547	0.937	1.008	0.829	-0.673	-1.066	-0.799	-0.862	-0.538	-0.499	1.303	0.000949	0.000949	up-regulated
Q9CQ19	mmu:98932	ko:K12755	MYL9; myosin regulatory light chain 9	mmu04520	Adherens junction	Cellular Processes	Cellular community - eukaryotes	KEGG	Myl9	Myosin regulatory light polypeptide 9	-0.095	1.246	-0.547	0.937	1.008	0.829	-0.673	-1.066	-0.799	-0.862	-0.538	-0.499	1.303	0.000949	0.000949	up-regulated
Q9CQ19	mmu:98932	ko:K12755	MYL9; myosin regulatory light chain 9	mmu05132	Salmonella infection	Human Diseases	Infectious disease: bacterial	KEGG	Myl9	Myosin regulatory light polypeptide 9	-0.095	1.246	-0.547	0.937	1.008	0.829	-0.673	-1.066	-0.799	-0.862	-0.538	-0.499	1.303	0.000949	0.000949	up-regulated
Q9CQ19	mmu:98932	ko:K12755	MYL9; myosin regulatory light chain 9	mmu04921	Oxytocin signaling pathway	Organismal Systems	Endocrine system	KEGG	Myl9	Myosin regulatory light polypeptide 9	-0.095	1.246	-0.547	0.937	1.008	0.829	-0.673	-1.066	-0.799	-0.862	-0.538	-0.499	1.303	0.000949	0.000949	up-regulated
Q9CQ19	mmu:98932	ko:K12755	MYL9; myosin regulatory light chain 9	mmu04670	Leukocyte transendothelial migration	Organismal Systems	Immune system	KEGG	Myl9	Myosin regulatory light polypeptide 9	-0.095	1.246	-0.547	0.937	1.008	0.829	-0.673	-1.066	-0.799	-0.862	-0.538	-0.499	1.303	0.000949	0.000949	up-regulated
Q9CQ19	mmu:98932	ko:K12755	MYL9; myosin regulatory light chain 9	mmu04810	Regulation of actin cytoskeleton	Cellular Processes	Cell motility	KEGG	Myl9	Myosin regulatory light polypeptide 9	-0.095	1.246	-0.547	0.937	1.008	0.829	-0.673	-1.066	-0.799	-0.862	-0.538	-0.499	1.303	0.000949	0.000949	up-regulated
Q9CQ19	mmu:98932	ko:K12755	MYL9; myosin regulatory light chain 9	mmu04530	Tight junction	Cellular Processes	Cellular community - eukaryotes	KEGG	Myl9	Myosin regulatory light polypeptide 9	-0.095	1.246	-0.547	0.937	1.008	0.829	-0.673	-1.066	-0.799	-0.862	-0.538	-0.499	1.303	0.000949	0.000949	up-regulated
Q9CQ19	mmu:98932	ko:K12755	MYL9; myosin regulatory light chain 9	mmu04360	Axon guidance	Organismal Systems	Development and regeneration	KEGG	Myl9	Myosin regulatory light polypeptide 9	-0.095	1.246	-0.547	0.937	1.008	0.829	-0.673	-1.066	-0.799	-0.862	-0.538	-0.499	1.303	0.000949	0.000949	up-regulated
Q9CQ19	mmu:98932	ko:K12755	MYL9; myosin regulatory light chain 9	mmu04022	cGMP-PKG signaling pathway	Environmental Information Processing	Signal transduction	KEGG	Myl9	Myosin regulatory light polypeptide 9	-0.095	1.246	-0.547	0.937	1.008	0.829	-0.673	-1.066	-0.799	-0.862	-0.538	-0.499	1.303	0.000949	0.000949	up-regulated
Q9CQQ8	mmu:66094	ko:K12626	LSM7; U6 snRNA-associated Sm-like protein LSm7	mmu03018	RNA degradation	Genetic Information Processing	Folding, sorting and degradation	KEGG	Lsm7	U6 snRNA-associated Sm-like protein LSm7	0.064	0.506	0.319	-0.686	-0.122	0.218	-1.536	-1.684	-0.629	-0.241	-0.855		1.039	0.00684	0.00684	up-regulated
Q9CQQ8	mmu:66094	ko:K12626	LSM7; U6 snRNA-associated Sm-like protein LSm7	mmu03040	Spliceosome	Genetic Information Processing	Transcription	KEGG	Lsm7	U6 snRNA-associated Sm-like protein LSm7	0.064	0.506	0.319	-0.686	-0.122	0.218	-1.536	-1.684	-0.629	-0.241	-0.855		1.039	0.00684	0.00684	up-regulated
Q9CR57	mmu:67115	ko:K02875	RP-L14e, RPL14; large subunit ribosomal protein L14e	mmu03010	Ribosome	Genetic Information Processing	Translation	KEGG	Rpl14	Large ribosomal subunit protein eL14	0.725	1.855	0.243	-0.502	0.349	0.303	-0.99	-0.651	-0.61	-0.004	-0.292	0.42	0.85	0.0358	0.0358	up-regulated
Q9CR57	mmu:67115	ko:K02875	RP-L14e, RPL14; large subunit ribosomal protein L14e	mmu05171	Coronavirus disease - COVID-19	Human Diseases	Infectious disease: viral	KEGG	Rpl14	Large ribosomal subunit protein eL14	0.725	1.855	0.243	-0.502	0.349	0.303	-0.99	-0.651	-0.61	-0.004	-0.292	0.42	0.85	0.0358	0.0358	up-regulated
Q9D358	mmu:11431	ko:K14394	ACP1; low molecular weight phosphotyrosine protein phosphatase [EC:3.1.3.2 3.1.3.48]	mmu05208	Chemical carcinogenesis - reactive oxygen species	Human Diseases	Cancer: overview	KEGG	Acp1	Low molecular weight phosphotyrosine protein phosphatase	-0.397	0.044	0.175	0.534	0.892	0.83		-0.355	-1.561			-0.479	1.145	0.0148	0.0148	up-regulated
Q9D358	mmu:11431	ko:K14394	ACP1; low molecular weight phosphotyrosine protein phosphatase [EC:3.1.3.2 3.1.3.48]	mmu00740	Riboflavin metabolism	Metabolism	Metabolism of cofactors and vitamins	KEGG	Acp1	Low molecular weight phosphotyrosine protein phosphatase	-0.397	0.044	0.175	0.534	0.892	0.83		-0.355	-1.561			-0.479	1.145	0.0148	0.0148	up-regulated
Q9D358	mmu:11431	ko:K14394	ACP1; low molecular weight phosphotyrosine protein phosphatase [EC:3.1.3.2 3.1.3.48]	mmu00730	Thiamine metabolism	Metabolism	Metabolism of cofactors and vitamins	KEGG	Acp1	Low molecular weight phosphotyrosine protein phosphatase	-0.397	0.044	0.175	0.534	0.892	0.83		-0.355	-1.561			-0.479	1.145	0.0148	0.0148	up-regulated
Q9D358	mmu:11431	ko:K14394	ACP1; low molecular weight phosphotyrosine protein phosphatase [EC:3.1.3.2 3.1.3.48]	mmu04520	Adherens junction	Cellular Processes	Cellular community - eukaryotes	KEGG	Acp1	Low molecular weight phosphotyrosine protein phosphatase	-0.397	0.044	0.175	0.534	0.892	0.83		-0.355	-1.561			-0.479	1.145	0.0148	0.0148	up-regulated
Q9D8N0	mmu:67160	ko:K03233	EEF1G; elongation factor 1-gamma	mmu05134	Legionellosis	Human Diseases	Infectious disease: bacterial	KEGG	Eef1g	Elongation factor 1-gamma	0.837	-0.021	0.769	1.262	1.514	1.025	0.32	0.069	-0.677	-0.706	0.048	-0.897	1.205	0.00165	0.00165	up-regulated
Q9DB34	mmu:68953	ko:K12191	CHMP2A; charged multivesicular body protein 2A	mmu04217	Necroptosis	Cellular Processes	Cell growth and death	KEGG	Chmp2a	Charged multivesicular body protein 2a	0.462	0.999	0.277	1.356	0.765	1.256	0.452	0.712	-0.871	0.054	-0.046	0.692	0.687	0.0446	0.0446	up-regulated
Q9DB34	mmu:68953	ko:K12191	CHMP2A; charged multivesicular body protein 2A	mmu04144	Endocytosis	Cellular Processes	Transport and catabolism	KEGG	Chmp2a	Charged multivesicular body protein 2a	0.462	0.999	0.277	1.356	0.765	1.256	0.452	0.712	-0.871	0.054	-0.046	0.692	0.687	0.0446	0.0446	up-regulated
Q9DCN2	mmu:109754	ko:K00326	E1.6.2.2; cytochrome-b5 reductase [EC:1.6.2.2]	mmu00520	Amino sugar and nucleotide sugar metabolism	Metabolism	Carbohydrate metabolism	KEGG	Cyb5r3	NADH-cytochrome b5 reductase 3	0.891		-0.457			0.647	-0.171	-0.361		-1.102		-0.909	0.996	0.0488	0.0488	up-regulated
Q9DCZ1	mmu:66355	ko:K00364	E1.7.1.7, guaC; GMP reductase [EC:1.7.1.7]	mmu00230	Purine metabolism	Metabolism	Nucleotide metabolism	KEGG	Gmpr	GMP reductase 1	0.471		-0.048	0.897	0.546	0.925	0.026	0.304	-0.79			-1.113	0.951	0.0253	0.0253	up-regulated
Q9EQ21	mmu:84506	ko:K23106	HAMP; hepcidin	mmu04350	TGF-beta signaling pathway	Environmental Information Processing	Signal transduction	KEGG	Hamp	Hepcidin		-0.84	-0.705	0.184	-0.757	-0.366	0.042	-0.316	0.603		0.419	0.751	-0.797	0.0234	0.0234	down-regulated
Q9EQP2	mmu:98878	ko:K12477	EHD4; EH domain-containing protein 4	mmu04144	Endocytosis	Cellular Processes	Transport and catabolism	KEGG	Ehd4	EH domain-containing protein 4	0.924	0.308	0.147	2.22	1.005	1.374	0.214	-0.111	-0.892	-0.454	-0.225	-0.552	1.333	0.00159	0.00159	up-regulated
Q9ES46	mmu:170736	ko:K06275	PARV; parvin	mmu04510	Focal adhesion	Cellular Processes	Cellular community - eukaryotes	KEGG	Parvb	Beta-parvin	0.742	0.345	0.099	1.702	0.813	1.285	0.731	0.146	0.117	-0.245	0.226	-0.362	0.729	0.0304	0.0304	up-regulated
Q9ESX5	mmu:245474	ko:K11131	DKC1, NOLA4, CBF5; H/ACA ribonucleoprotein complex subunit 4 [EC:5.4.99.-]	mmu03008	Ribosome biogenesis in eukaryotes	Genetic Information Processing	Translation	KEGG	Dkc1	H/ACA ribonucleoprotein complex subunit DKC1	0.501	-0.184	-0.853	-1.284	-0.742	0.293	0.454	0.738	0.121	0.273		0.349	-0.765	0.0403	0.0403	down-regulated
Q9QUI0	mmu:11848	ko:K04513	RHOA; Ras homolog gene family, member A	mmu04071	Sphingolipid signaling pathway	Environmental Information Processing	Signal transduction	KEGG	Rhoa	Transforming protein RhoA	0.743	0.147	1.007	0.709	1.571	1.14	-0.031	-0.249	0.248	-0.012	-1.141	-0.702	1.201	0.00136	0.00136	up-regulated
Q9QUI0	mmu:11848	ko:K04513	RHOA; Ras homolog gene family, member A	mmu04360	Axon guidance	Organismal Systems	Development and regeneration	KEGG	Rhoa	Transforming protein RhoA	0.743	0.147	1.007	0.709	1.571	1.14	-0.031	-0.249	0.248	-0.012	-1.141	-0.702	1.201	0.00136	0.00136	up-regulated
Q9QUI0	mmu:11848	ko:K04513	RHOA; Ras homolog gene family, member A	mmu05418	Fluid shear stress and atherosclerosis	Human Diseases	Cardiovascular disease	KEGG	Rhoa	Transforming protein RhoA	0.743	0.147	1.007	0.709	1.571	1.14	-0.031	-0.249	0.248	-0.012	-1.141	-0.702	1.201	0.00136	0.00136	up-regulated
Q9QUI0	mmu:11848	ko:K04513	RHOA; Ras homolog gene family, member A	mmu05203	Viral carcinogenesis	Human Diseases	Cancer: overview	KEGG	Rhoa	Transforming protein RhoA	0.743	0.147	1.007	0.709	1.571	1.14	-0.031	-0.249	0.248	-0.012	-1.141	-0.702	1.201	0.00136	0.00136	up-regulated
Q9QUI0	mmu:11848	ko:K04513	RHOA; Ras homolog gene family, member A	mmu04062	Chemokine signaling pathway	Organismal Systems	Immune system	KEGG	Rhoa	Transforming protein RhoA	0.743	0.147	1.007	0.709	1.571	1.14	-0.031	-0.249	0.248	-0.012	-1.141	-0.702	1.201	0.00136	0.00136	up-regulated
Q9QUI0	mmu:11848	ko:K04513	RHOA; Ras homolog gene family, member A	mmu04350	TGF-beta signaling pathway	Environmental Information Processing	Signal transduction	KEGG	Rhoa	Transforming protein RhoA	0.743	0.147	1.007	0.709	1.571	1.14	-0.031	-0.249	0.248	-0.012	-1.141	-0.702	1.201	0.00136	0.00136	up-regulated
Q9QUI0	mmu:11848	ko:K04513	RHOA; Ras homolog gene family, member A	mmu05152	Tuberculosis	Human Diseases	Infectious disease: bacterial	KEGG	Rhoa	Transforming protein RhoA	0.743	0.147	1.007	0.709	1.571	1.14	-0.031	-0.249	0.248	-0.012	-1.141	-0.702	1.201	0.00136	0.00136	up-regulated
Q9QUI0	mmu:11848	ko:K04513	RHOA; Ras homolog gene family, member A	mmu04024	cAMP signaling pathway	Environmental Information Processing	Signal transduction	KEGG	Rhoa	Transforming protein RhoA	0.743	0.147	1.007	0.709	1.571	1.14	-0.031	-0.249	0.248	-0.012	-1.141	-0.702	1.201	0.00136	0.00136	up-regulated
Q9QUI0	mmu:11848	ko:K04513	RHOA; Ras homolog gene family, member A	mmu05163	Human cytomegalovirus infection	Human Diseases	Infectious disease: viral	KEGG	Rhoa	Transforming protein RhoA	0.743	0.147	1.007	0.709	1.571	1.14	-0.031	-0.249	0.248	-0.012	-1.141	-0.702	1.201	0.00136	0.00136	up-regulated
Q9QUI0	mmu:11848	ko:K04513	RHOA; Ras homolog gene family, member A	mmu04072	Phospholipase D signaling pathway	Environmental Information Processing	Signal transduction	KEGG	Rhoa	Transforming protein RhoA	0.743	0.147	1.007	0.709	1.571	1.14	-0.031	-0.249	0.248	-0.012	-1.141	-0.702	1.201	0.00136	0.00136	up-regulated
Q9QUI0	mmu:11848	ko:K04513	RHOA; Ras homolog gene family, member A	mmu04810	Regulation of actin cytoskeleton	Cellular Processes	Cell motility	KEGG	Rhoa	Transforming protein RhoA	0.743	0.147	1.007	0.709	1.571	1.14	-0.031	-0.249	0.248	-0.012	-1.141	-0.702	1.201	0.00136	0.00136	up-regulated
Q9QUI0	mmu:11848	ko:K04513	RHOA; Ras homolog gene family, member A	mmu05133	Pertussis	Human Diseases	Infectious disease: bacterial	KEGG	Rhoa	Transforming protein RhoA	0.743	0.147	1.007	0.709	1.571	1.14	-0.031	-0.249	0.248	-0.012	-1.141	-0.702	1.201	0.00136	0.00136	up-regulated
Q9QUI0	mmu:11848	ko:K04513	RHOA; Ras homolog gene family, member A	mmu04625	C-type lectin receptor signaling pathway	Organismal Systems	Immune system	KEGG	Rhoa	Transforming protein RhoA	0.743	0.147	1.007	0.709	1.571	1.14	-0.031	-0.249	0.248	-0.012	-1.141	-0.702	1.201	0.00136	0.00136	up-regulated
Q9QUI0	mmu:11848	ko:K04513	RHOA; Ras homolog gene family, member A	mmu04510	Focal adhesion	Cellular Processes	Cellular community - eukaryotes	KEGG	Rhoa	Transforming protein RhoA	0.743	0.147	1.007	0.709	1.571	1.14	-0.031	-0.249	0.248	-0.012	-1.141	-0.702	1.201	0.00136	0.00136	up-regulated
Q9QUI0	mmu:11848	ko:K04513	RHOA; Ras homolog gene family, member A	mmu04150	mTOR signaling pathway	Environmental Information Processing	Signal transduction	KEGG	Rhoa	Transforming protein RhoA	0.743	0.147	1.007	0.709	1.571	1.14	-0.031	-0.249	0.248	-0.012	-1.141	-0.702	1.201	0.00136	0.00136	up-regulated
Q9QUI0	mmu:11848	ko:K04513	RHOA; Ras homolog gene family, member A	mmu04270	Vascular smooth muscle contraction	Organismal Systems	Circulatory system	KEGG	Rhoa	Transforming protein RhoA	0.743	0.147	1.007	0.709	1.571	1.14	-0.031	-0.249	0.248	-0.012	-1.141	-0.702	1.201	0.00136	0.00136	up-regulated
Q9QUI0	mmu:11848	ko:K04513	RHOA; Ras homolog gene family, member A	mmu04611	Platelet activation	Organismal Systems	Immune system	KEGG	Rhoa	Transforming protein RhoA	0.743	0.147	1.007	0.709	1.571	1.14	-0.031	-0.249	0.248	-0.012	-1.141	-0.702	1.201	0.00136	0.00136	up-regulated
Q9QUI0	mmu:11848	ko:K04513	RHOA; Ras homolog gene family, member A	mmu04014	Ras signaling pathway	Environmental Information Processing	Signal transduction	KEGG	Rhoa	Transforming protein RhoA	0.743	0.147	1.007	0.709	1.571	1.14	-0.031	-0.249	0.248	-0.012	-1.141	-0.702	1.201	0.00136	0.00136	up-regulated
Q9QUI0	mmu:11848	ko:K04513	RHOA; Ras homolog gene family, member A	mmu04022	cGMP-PKG signaling pathway	Environmental Information Processing	Signal transduction	KEGG	Rhoa	Transforming protein RhoA	0.743	0.147	1.007	0.709	1.571	1.14	-0.031	-0.249	0.248	-0.012	-1.141	-0.702	1.201	0.00136	0.00136	up-regulated
Q9QUI0	mmu:11848	ko:K04513	RHOA; Ras homolog gene family, member A	mmu04621	NOD-like receptor signaling pathway	Organismal Systems	Immune system	KEGG	Rhoa	Transforming protein RhoA	0.743	0.147	1.007	0.709	1.571	1.14	-0.031	-0.249	0.248	-0.012	-1.141	-0.702	1.201	0.00136	0.00136	up-regulated
Q9QUI0	mmu:11848	ko:K04513	RHOA; Ras homolog gene family, member A	mmu05200	Pathways in cancer	Human Diseases	Cancer: overview	KEGG	Rhoa	Transforming protein RhoA	0.743	0.147	1.007	0.709	1.571	1.14	-0.031	-0.249	0.248	-0.012	-1.141	-0.702	1.201	0.00136	0.00136	up-regulated
Q9QUI0	mmu:11848	ko:K04513	RHOA; Ras homolog gene family, member A	mmu04530	Tight junction	Cellular Processes	Cellular community - eukaryotes	KEGG	Rhoa	Transforming protein RhoA	0.743	0.147	1.007	0.709	1.571	1.14	-0.031	-0.249	0.248	-0.012	-1.141	-0.702	1.201	0.00136	0.00136	up-regulated
Q9QUI0	mmu:11848	ko:K04513	RHOA; Ras homolog gene family, member A	mmu04310	Wnt signaling pathway	Environmental Information Processing	Signal transduction	KEGG	Rhoa	Transforming protein RhoA	0.743	0.147	1.007	0.709	1.571	1.14	-0.031	-0.249	0.248	-0.012	-1.141	-0.702	1.201	0.00136	0.00136	up-regulated
Q9QUI0	mmu:11848	ko:K04513	RHOA; Ras homolog gene family, member A	mmu04015	Rap1 signaling pathway	Environmental Information Processing	Signal transduction	KEGG	Rhoa	Transforming protein RhoA	0.743	0.147	1.007	0.709	1.571	1.14	-0.031	-0.249	0.248	-0.012	-1.141	-0.702	1.201	0.00136	0.00136	up-regulated
Q9QUI0	mmu:11848	ko:K04513	RHOA; Ras homolog gene family, member A	mmu05206	MicroRNAs in cancer	Human Diseases	Cancer: overview	KEGG	Rhoa	Transforming protein RhoA	0.743	0.147	1.007	0.709	1.571	1.14	-0.031	-0.249	0.248	-0.012	-1.141	-0.702	1.201	0.00136	0.00136	up-regulated
Q9QUI0	mmu:11848	ko:K04513	RHOA; Ras homolog gene family, member A	mmu05205	Proteoglycans in cancer	Human Diseases	Cancer: overview	KEGG	Rhoa	Transforming protein RhoA	0.743	0.147	1.007	0.709	1.571	1.14	-0.031	-0.249	0.248	-0.012	-1.141	-0.702	1.201	0.00136	0.00136	up-regulated
Q9QUI0	mmu:11848	ko:K04513	RHOA; Ras homolog gene family, member A	mmu04972	Pancreatic secretion	Organismal Systems	Digestive system	KEGG	Rhoa	Transforming protein RhoA	0.743	0.147	1.007	0.709	1.571	1.14	-0.031	-0.249	0.248	-0.012	-1.141	-0.702	1.201	0.00136	0.00136	up-regulated
Q9QUI0	mmu:11848	ko:K04513	RHOA; Ras homolog gene family, member A	mmu05100	Bacterial invasion of epithelial cells	Human Diseases	Infectious disease: bacterial	KEGG	Rhoa	Transforming protein RhoA	0.743	0.147	1.007	0.709	1.571	1.14	-0.031	-0.249	0.248	-0.012	-1.141	-0.702	1.201	0.00136	0.00136	up-regulated
Q9QUI0	mmu:11848	ko:K04513	RHOA; Ras homolog gene family, member A	mmu04722	Neurotrophin signaling pathway	Organismal Systems	Nervous system	KEGG	Rhoa	Transforming protein RhoA	0.743	0.147	1.007	0.709	1.571	1.14	-0.031	-0.249	0.248	-0.012	-1.141	-0.702	1.201	0.00136	0.00136	up-regulated
Q9QUI0	mmu:11848	ko:K04513	RHOA; Ras homolog gene family, member A	mmu04670	Leukocyte transendothelial migration	Organismal Systems	Immune system	KEGG	Rhoa	Transforming protein RhoA	0.743	0.147	1.007	0.709	1.571	1.14	-0.031	-0.249	0.248	-0.012	-1.141	-0.702	1.201	0.00136	0.00136	up-regulated
Q9QUI0	mmu:11848	ko:K04513	RHOA; Ras homolog gene family, member A	mmu05135	Yersinia infection	Human Diseases	Infectious disease: bacterial	KEGG	Rhoa	Transforming protein RhoA	0.743	0.147	1.007	0.709	1.571	1.14	-0.031	-0.249	0.248	-0.012	-1.141	-0.702	1.201	0.00136	0.00136	up-regulated
Q9QUI0	mmu:11848	ko:K04513	RHOA; Ras homolog gene family, member A	mmu05210	Colorectal cancer	Human Diseases	Cancer: specific types	KEGG	Rhoa	Transforming protein RhoA	0.743	0.147	1.007	0.709	1.571	1.14	-0.031	-0.249	0.248	-0.012	-1.141	-0.702	1.201	0.00136	0.00136	up-regulated
Q9QUI0	mmu:11848	ko:K04513	RHOA; Ras homolog gene family, member A	mmu04921	Oxytocin signaling pathway	Organismal Systems	Endocrine system	KEGG	Rhoa	Transforming protein RhoA	0.743	0.147	1.007	0.709	1.571	1.14	-0.031	-0.249	0.248	-0.012	-1.141	-0.702	1.201	0.00136	0.00136	up-regulated
Q9QUI0	mmu:11848	ko:K04513	RHOA; Ras homolog gene family, member A	mmu04928	Parathyroid hormone synthesis, secretion and action	Organismal Systems	Endocrine system	KEGG	Rhoa	Transforming protein RhoA	0.743	0.147	1.007	0.709	1.571	1.14	-0.031	-0.249	0.248	-0.012	-1.141	-0.702	1.201	0.00136	0.00136	up-regulated
Q9QUI0	mmu:11848	ko:K04513	RHOA; Ras homolog gene family, member A	mmu04520	Adherens junction	Cellular Processes	Cellular community - eukaryotes	KEGG	Rhoa	Transforming protein RhoA	0.743	0.147	1.007	0.709	1.571	1.14	-0.031	-0.249	0.248	-0.012	-1.141	-0.702	1.201	0.00136	0.00136	up-regulated
Q9QUI0	mmu:11848	ko:K04513	RHOA; Ras homolog gene family, member A	mmu04660	T cell receptor signaling pathway	Organismal Systems	Immune system	KEGG	Rhoa	Transforming protein RhoA	0.743	0.147	1.007	0.709	1.571	1.14	-0.031	-0.249	0.248	-0.012	-1.141	-0.702	1.201	0.00136	0.00136	up-regulated
Q9QUI0	mmu:11848	ko:K04513	RHOA; Ras homolog gene family, member A	mmu05132	Salmonella infection	Human Diseases	Infectious disease: bacterial	KEGG	Rhoa	Transforming protein RhoA	0.743	0.147	1.007	0.709	1.571	1.14	-0.031	-0.249	0.248	-0.012	-1.141	-0.702	1.201	0.00136	0.00136	up-regulated
Q9QUI0	mmu:11848	ko:K04513	RHOA; Ras homolog gene family, member A	mmu05417	Lipid and atherosclerosis	Human Diseases	Cardiovascular disease	KEGG	Rhoa	Transforming protein RhoA	0.743	0.147	1.007	0.709	1.571	1.14	-0.031	-0.249	0.248	-0.012	-1.141	-0.702	1.201	0.00136	0.00136	up-regulated
Q9QUI0	mmu:11848	ko:K04513	RHOA; Ras homolog gene family, member A	mmu04144	Endocytosis	Cellular Processes	Transport and catabolism	KEGG	Rhoa	Transforming protein RhoA	0.743	0.147	1.007	0.709	1.571	1.14	-0.031	-0.249	0.248	-0.012	-1.141	-0.702	1.201	0.00136	0.00136	up-regulated
Q9WUM5	mmu:56451	ko:K01899	LSC1; succinyl-CoA synthetase alpha subunit [EC:6.2.1.4 6.2.1.5]	mmu00640	Propanoate metabolism	Metabolism	Carbohydrate metabolism	KEGG	Suclg1	Succinate--CoA ligase [ADP/GDP-forming] subunit alpha, mitochondrial	0.488	0.526	1.689	-0.008	0.833	0.45	0.312	0.01	-0.574	0.204	-0.524	0.072	0.746	0.0246	0.0246	up-regulated
Q9WUM5	mmu:56451	ko:K01899	LSC1; succinyl-CoA synthetase alpha subunit [EC:6.2.1.4 6.2.1.5]	mmu00020	Citrate cycle (TCA cycle)	Metabolism	Carbohydrate metabolism	KEGG	Suclg1	Succinate--CoA ligase [ADP/GDP-forming] subunit alpha, mitochondrial	0.488	0.526	1.689	-0.008	0.833	0.45	0.312	0.01	-0.574	0.204	-0.524	0.072	0.746	0.0246	0.0246	up-regulated
Q9WVK4	mmu:13660	ko:K12483	EHD1; EH domain-containing protein 1	mmu04144	Endocytosis	Cellular Processes	Transport and catabolism	KEGG	Ehd1	EH domain-containing protein 1	0.552	-0.313	-0.194	1.086	0.653	0.688	-0.739	0.042	0.05	-0.457	-0.413	-1.012	0.834	0.0144	0.0144	up-regulated
Q9Z2M7	mmu:54128	ko:K17497	PMM; phosphomannomutase [EC:5.4.2.8]	mmu00051	Fructose and mannose metabolism	Metabolism	Carbohydrate metabolism	KEGG	Pmm2	Phosphomannomutase 2	0.937		0.415	0.596	0.312	0.517	-0.1	-0.313	-0.375	-0.195		-0.493	0.851	0.00385	0.00385	up-regulated
Q9Z2M7	mmu:54128	ko:K17497	PMM; phosphomannomutase [EC:5.4.2.8]	mmu00520	Amino sugar and nucleotide sugar metabolism	Metabolism	Carbohydrate metabolism	KEGG	Pmm2	Phosphomannomutase 2	0.937		0.415	0.596	0.312	0.517	-0.1	-0.313	-0.375	-0.195		-0.493	0.851	0.00385	0.00385	up-regulated
