# Supplementary material for: Multi-Omics and Experimental Validation Reveal the Protective Effect of Paeoniflorin Against Coronary Heart Disease in Mice via Inhibiting the C3-Cfd-C3aR Pathway
Source: Int J Mol Sci. 2026 Jul 13;27(14):6236. doi: 10.3390/ijms27146236 (PMC13410309; doi:10.3390/ijms27146236)
Supplement: Supplementary file 1 [file ijms-27-06236-s001.zip › Supplementary Materials/ijms-4276706_Proteomics_Dataset/3-Annotation_of_DEPs/Table 3. Pfam of Model-vs-Paeoniflorin.xls]

Protein accession	Pfam ID	Terms	Category	Gene name	Protein description	Model1	Model2	Model3	Model4	Model5	Model6	PA1	PA2	PA3	PA4	PA5	PA6	log2FC	P.Value	adj.P.Val	Regulation
A2AGT5	PF12348	CLASP N terminal	Pfam	Ckap5	Cytoskeleton-associated protein 5	0.883	-0.47	0.771	0.525	1.163	1.235	-0.053	-0.267	-0.213	0.212	-0.395	-0.138	0.827	0.0126	0.0126	up-regulated
B2RX12	PF00664	ABC transporter transmembrane region	Pfam	Abcc3	ATP-binding cassette sub-family C member 3	-3.124	0.608	-2.529	-0.54	-1.415	0.107	0.034	0.733	1.202	-1.617	0.663	0.366	-1.379	0.0474	0.0474	down-regulated
B2RX12	PF00005	ABC transporter	Pfam	Abcc3	ATP-binding cassette sub-family C member 3	-3.124	0.608	-2.529	-0.54	-1.415	0.107	0.034	0.733	1.202	-1.617	0.663	0.366	-1.379	0.0474	0.0474	down-regulated
E9PV24	PF08702	Fibrinogen alpha/beta chain family	Pfam	Fga	Fibrinogen alpha chain	-2.199	0.25	-1.25	-0.961	-1.987	-1.616	-0.725	-0.761	3.755	0.697	-0.94	1.051	-1.807	0.023	0.023	down-regulated
E9PV24	PF12160	Fibrinogen alpha C domain	Pfam	Fga	Fibrinogen alpha chain	-2.199	0.25	-1.25	-0.961	-1.987	-1.616	-0.725	-0.761	3.755	0.697	-0.94	1.051	-1.807	0.023	0.023	down-regulated
E9PV24	PF00147	Fibrinogen beta and gamma chains, C-terminal globular domain	Pfam	Fga	Fibrinogen alpha chain	-2.199	0.25	-1.25	-0.961	-1.987	-1.616	-0.725	-0.761	3.755	0.697	-0.94	1.051	-1.807	0.023	0.023	down-regulated
O08529	PF01067	Calpain large subunit, domain III	Pfam	Capn2	Calpain-2 catalytic subunit	0.487	0.976	0.294	0.564	0.196	0.103	0.101	-0.552	-0.611	0.104	-0.366	-0.19	0.689	0.0116	0.0116	up-regulated
O08529	PF13833	EF-hand domain pair	Pfam	Capn2	Calpain-2 catalytic subunit	0.487	0.976	0.294	0.564	0.196	0.103	0.101	-0.552	-0.611	0.104	-0.366	-0.19	0.689	0.0116	0.0116	up-regulated
O08529	PF00648	Calpain family cysteine protease	Pfam	Capn2	Calpain-2 catalytic subunit	0.487	0.976	0.294	0.564	0.196	0.103	0.101	-0.552	-0.611	0.104	-0.366	-0.19	0.689	0.0116	0.0116	up-regulated
O08976	PF00061	Lipocalin / cytosolic fatty-acid binding protein family	Pfam	Pbsn	Probasin	-0.613	-0.731	-0.751	0.308	-1.157	-2.043	-0.001	0.695	0.107	0.617	0.159	1.422	-1.331	0.00277	0.00277	down-regulated
O35903	PF00048	Small cytokines (intecrine/chemokine), interleukin-8 like	Pfam	Ccl25	C-C motif chemokine 25	-1.563	-0.772	-0.285	-1.674	-1.387		1.631		-0.061	0.723	0.25	0.132	-1.671	0.00103	0.00103	down-regulated
O54908	PF04706	Dickkopf N-terminal cysteine-rich region	Pfam	Dkk1	Dickkopf-related protein 1	-0.669	0.142	-0.094	-0.418	-0.726	-0.068	0.872	0.003	-0.14	0.213	0.433	0.598	-0.635	0.0255	0.0255	down-regulated
O54988	PF00069	Protein kinase domain	Pfam	Slk	STE20-like serine/threonine-protein kinase	-0.185	-0.295	1.459	0.938	0.474	0.926	0.566	-0.371	-0.539	-0.707	-0.031	-0.683	0.847	0.0266	0.0266	up-regulated
O54988	PF12474	Polo kinase kinase	Pfam	Slk	STE20-like serine/threonine-protein kinase	-0.185	-0.295	1.459	0.938	0.474	0.926	0.566	-0.371	-0.539	-0.707	-0.031	-0.683	0.847	0.0266	0.0266	up-regulated
O70172	PF01504	Phosphatidylinositol-4-phosphate 5-Kinase	Pfam	Pip4k2a	Phosphatidylinositol 5-phosphate 4-kinase type-2 alpha	0.91	-0.54	0.895	0.932	1.206	1.423	-0.123	-0.12	-0.762	-1.093	-0.718	-1.215	1.476	0.000641	0.000641	up-regulated
O70293	PF00069	Protein kinase domain	Pfam	Grk6	G protein-coupled receptor kinase 6	0.567	0.12	0.834	0.903	0.946	1.281	0.626	-0.081	-1.196	-0.319	-0.498	-0.565	1.114	0.00267	0.00267	up-regulated
O70293	PF00615	Regulator of G protein signaling domain	Pfam	Grk6	G protein-coupled receptor kinase 6	0.567	0.12	0.834	0.903	0.946	1.281	0.626	-0.081	-1.196	-0.319	-0.498	-0.565	1.114	0.00267	0.00267	up-regulated
O70318	PF05902	4.1 protein C-terminal domain (CTD)	Pfam	Epb41l2	Band 4.1-like protein 2	-0.117	1.195	0.206	1.007	0.414	-0.137	-0.623	0.031	-0.133	-0.24	0.131	-0.419	0.637	0.0407	0.0407	up-regulated
O70318	PF08736	FERM adjacent (FA)	Pfam	Epb41l2	Band 4.1-like protein 2	-0.117	1.195	0.206	1.007	0.414	-0.137	-0.623	0.031	-0.133	-0.24	0.131	-0.419	0.637	0.0407	0.0407	up-regulated
O70318	PF09380	FERM C-terminal PH-like domain	Pfam	Epb41l2	Band 4.1-like protein 2	-0.117	1.195	0.206	1.007	0.414	-0.137	-0.623	0.031	-0.133	-0.24	0.131	-0.419	0.637	0.0407	0.0407	up-regulated
O70318	PF00373	FERM central domain	Pfam	Epb41l2	Band 4.1-like protein 2	-0.117	1.195	0.206	1.007	0.414	-0.137	-0.623	0.031	-0.133	-0.24	0.131	-0.419	0.637	0.0407	0.0407	up-regulated
O70318	PF09379	FERM N-terminal domain	Pfam	Epb41l2	Band 4.1-like protein 2	-0.117	1.195	0.206	1.007	0.414	-0.137	-0.623	0.031	-0.133	-0.24	0.131	-0.419	0.637	0.0407	0.0407	up-regulated
O70318	PF04382	SAB domain	Pfam	Epb41l2	Band 4.1-like protein 2	-0.117	1.195	0.206	1.007	0.414	-0.137	-0.623	0.031	-0.133	-0.24	0.131	-0.419	0.637	0.0407	0.0407	up-regulated
O88456	PF13833	EF-hand domain pair	Pfam	Capns1	Calpain small subunit 1	0.279	1.172	0.201	0.423	0.152	-0.032	0.325	-0.489	-0.504	-0.044	-0.372	-0.218	0.583	0.0396	0.0396	up-regulated
O89053	PF08953	Domain of unknown function (DUF1899)	Pfam	Coro1a	Coronin-1A	0.735	0.136	0.104	0.709	0.772	0.906	0.275	-0.186	-0.944	-0.521	0.17	0.11	0.743	0.0159	0.0159	up-regulated
O89053	PF08954	Trimerisation motif	Pfam	Coro1a	Coronin-1A	0.735	0.136	0.104	0.709	0.772	0.906	0.275	-0.186	-0.944	-0.521	0.17	0.11	0.743	0.0159	0.0159	up-regulated
O89053	PF00400	WD domain, G-beta repeat	Pfam	Coro1a	Coronin-1A	0.735	0.136	0.104	0.709	0.772	0.906	0.275	-0.186	-0.944	-0.521	0.17	0.11	0.743	0.0159	0.0159	up-regulated
O89053	PF16300	Type of WD40 repeat	Pfam	Coro1a	Coronin-1A	0.735	0.136	0.104	0.709	0.772	0.906	0.275	-0.186	-0.944	-0.521	0.17	0.11	0.743	0.0159	0.0159	up-regulated
P00329	PF08240	Alcohol dehydrogenase GroES-like domain	Pfam	Adh1	Alcohol dehydrogenase 1	0.493	0.579	1.118	0.818	0.484	-0.13	0.764	-0.088	-0.257	-0.954	-1.709	-0.826	1.072	0.0119	0.0119	up-regulated
P00329	PF00107	Zinc-binding dehydrogenase	Pfam	Adh1	Alcohol dehydrogenase 1	0.493	0.579	1.118	0.818	0.484	-0.13	0.764	-0.088	-0.257	-0.954	-1.709	-0.826	1.072	0.0119	0.0119	up-regulated
P01027	PF00207	Alpha-2-macroglobulin family	Pfam	C3	Complement C3	-0.541	-0.347	-0.665	-0.526	-1.183	-0.867	1.242	0.59	0.685	0.821	0.153	-0.191	-1.238	0.000431	0.000431	down-regulated
P01027	PF07703	Alpha-2-macroglobulin bait region domain	Pfam	C3	Complement C3	-0.541	-0.347	-0.665	-0.526	-1.183	-0.867	1.242	0.59	0.685	0.821	0.153	-0.191	-1.238	0.000431	0.000431	down-regulated
P01027	PF07677	A-macroglobulin receptor binding domain	Pfam	C3	Complement C3	-0.541	-0.347	-0.665	-0.526	-1.183	-0.867	1.242	0.59	0.685	0.821	0.153	-0.191	-1.238	0.000431	0.000431	down-regulated
P01027	PF01821	Anaphylotoxin-like domain	Pfam	C3	Complement C3	-0.541	-0.347	-0.665	-0.526	-1.183	-0.867	1.242	0.59	0.685	0.821	0.153	-0.191	-1.238	0.000431	0.000431	down-regulated
P01027	PF17790	Macroglobulin domain MG1	Pfam	C3	Complement C3	-0.541	-0.347	-0.665	-0.526	-1.183	-0.867	1.242	0.59	0.685	0.821	0.153	-0.191	-1.238	0.000431	0.000431	down-regulated
P01027	PF01835	MG2 domain	Pfam	C3	Complement C3	-0.541	-0.347	-0.665	-0.526	-1.183	-0.867	1.242	0.59	0.685	0.821	0.153	-0.191	-1.238	0.000431	0.000431	down-regulated
P01027	PF17791	Macroglobulin domain MG3	Pfam	C3	Complement C3	-0.541	-0.347	-0.665	-0.526	-1.183	-0.867	1.242	0.59	0.685	0.821	0.153	-0.191	-1.238	0.000431	0.000431	down-regulated
P01027	PF17789	Macroglobulin domain MG4	Pfam	C3	Complement C3	-0.541	-0.347	-0.665	-0.526	-1.183	-0.867	1.242	0.59	0.685	0.821	0.153	-0.191	-1.238	0.000431	0.000431	down-regulated
P01027	PF01759	UNC-6/NTR/C345C module	Pfam	C3	Complement C3	-0.541	-0.347	-0.665	-0.526	-1.183	-0.867	1.242	0.59	0.685	0.821	0.153	-0.191	-1.238	0.000431	0.000431	down-regulated
P01027	PF07678	A-macroglobulin TED domain	Pfam	C3	Complement C3	-0.541	-0.347	-0.665	-0.526	-1.183	-0.867	1.242	0.59	0.685	0.821	0.153	-0.191	-1.238	0.000431	0.000431	down-regulated
P01029	PF00207	Alpha-2-macroglobulin family	Pfam	C4b	Complement C4-B	-0.218	-0.164	-0.527	-0.606	-1.152	-0.489	-0.457	-0.026	0.499	1.307	0.282	-0.297	-0.744	0.0307	0.0307	down-regulated
P01029	PF07703	Alpha-2-macroglobulin bait region domain	Pfam	C4b	Complement C4-B	-0.218	-0.164	-0.527	-0.606	-1.152	-0.489	-0.457	-0.026	0.499	1.307	0.282	-0.297	-0.744	0.0307	0.0307	down-regulated
P01029	PF07677	A-macroglobulin receptor binding domain	Pfam	C4b	Complement C4-B	-0.218	-0.164	-0.527	-0.606	-1.152	-0.489	-0.457	-0.026	0.499	1.307	0.282	-0.297	-0.744	0.0307	0.0307	down-regulated
P01029	PF01821	Anaphylotoxin-like domain	Pfam	C4b	Complement C4-B	-0.218	-0.164	-0.527	-0.606	-1.152	-0.489	-0.457	-0.026	0.499	1.307	0.282	-0.297	-0.744	0.0307	0.0307	down-regulated
P01029	PF01835	MG2 domain	Pfam	C4b	Complement C4-B	-0.218	-0.164	-0.527	-0.606	-1.152	-0.489	-0.457	-0.026	0.499	1.307	0.282	-0.297	-0.744	0.0307	0.0307	down-regulated
P01029	PF17791	Macroglobulin domain MG3	Pfam	C4b	Complement C4-B	-0.218	-0.164	-0.527	-0.606	-1.152	-0.489	-0.457	-0.026	0.499	1.307	0.282	-0.297	-0.744	0.0307	0.0307	down-regulated
P01029	PF01759	UNC-6/NTR/C345C module	Pfam	C4b	Complement C4-B	-0.218	-0.164	-0.527	-0.606	-1.152	-0.489	-0.457	-0.026	0.499	1.307	0.282	-0.297	-0.744	0.0307	0.0307	down-regulated
P01029	PF07678	A-macroglobulin TED domain	Pfam	C4b	Complement C4-B	-0.218	-0.164	-0.527	-0.606	-1.152	-0.489	-0.457	-0.026	0.499	1.307	0.282	-0.297	-0.744	0.0307	0.0307	down-regulated
P01628	PF07686	Immunoglobulin V-set domain	Pfam	P01628	Ig kappa chain V-II region MOPC 511	0.072	2.831	1.06	0.628	1.481		-2.368	0.002	-0.836	1.604		-0.196	1.573	0.0386	0.0386	up-regulated
P01630	PF07686	Immunoglobulin V-set domain	Pfam	P01630	Ig kappa chain V-II region 7S34.1	-0.573	-0.082	-0.842	-1.303	0.857	-0.187	1.745	0.455	1.297	-0.673	-0.381	3.377	-1.325	0.045	0.045	down-regulated
P01635	PF07686	Immunoglobulin V-set domain	Pfam	Igkv12-41	Immunoglobulin kappa chain variable 12-41 (Fragment)	-3.15	-0.279	-2.963	-1.289	-0.911	-1.108	1.189	0.748	0.8	-1.31	1.013	0.542	-2.114	0.00151	0.00151	down-regulated
P01636	PF07686	Immunoglobulin V-set domain	Pfam	P01636	Ig kappa chain V-V region MOPC 149		0.552	-1.894	-1.537	-0.563	-0.214	1.224	1.497	1.631	-1.54	0.407	0.12	-1.288	0.0472	0.0472	down-regulated
P01671	PF07686	Immunoglobulin V-set domain	Pfam	P01671	Ig kappa chain V-III region PC 7175	-0.989	-0.232			-0.704	-0.181	2.211	0.487	0.547	-0.563	0.323	0.712	-1.146	0.0253	0.0253	down-regulated
P01674	PF07686	Immunoglobulin V-set domain	Pfam	P01674	Ig kappa chain V-III region PC 2154		-1.538	-1.461	-1.577	0.042	-0.977	1.585	0.667	0.966	1.338	0.576	-0.632	-1.852	0.000671	0.000671	down-regulated
P01728	PF07686	Immunoglobulin V-set domain	Pfam	P01728	Ig lambda-2 chain V region	-1.601	0.217	-1.423	-1.081	-0.772	0.57	0.335	2.269	2.28	-1.58	1.79	-0.341	-1.474	0.0389	0.0389	down-regulated
P01747	PF07686	Immunoglobulin V-set domain	Pfam	P01747	Ig heavy chain V region 36-65	-1.127	-0.462	-0.69	0.176	-0.16	-0.553	0.609	0.117	2.514	0.084	0.343	0.222	-1.118	0.014	0.014	down-regulated
P01749	PF07686	Immunoglobulin V-set domain	Pfam	Ighv1-61	Ig heavy chain V region 3	-0.251	-0.609	-1.163	-0.9	-0.889	0.253	0.353	1.153	0.631	3.285	0.244	0.155	-1.563	0.00569	0.00569	down-regulated
P01750	PF07686	Immunoglobulin V-set domain	Pfam	P01750	Ig heavy chain V region 102	-2.409	-0.993	-2.016	-1.379	0.794	0.053	1.137	1.389	2.074	-0.632	-0.296	0.218	-1.64	0.0136	0.0136	down-regulated
P01754	PF07686	Immunoglobulin V-set domain	Pfam	Ighv1-62-3	Ig heavy chain V region 1-62-3	-0.856	-0.149	-2.118	0.471	0.144	-0.654	0.62	0.73	0.783	1.351	0.291	0.056	-1.166	0.0105	0.0105	down-regulated
P01758	PF07686	Immunoglobulin V-set domain	Pfam	Igh-VJ558	Ig heavy chain V region 108A	-0.574	-0.745	-0.288	-1.23	-1.263	-0.627	2.508	0.775	-0.55	-0.938	-0.006	0.009	-1.088	0.0386	0.0386	down-regulated
P01787	PF07686	Immunoglobulin V-set domain	Pfam	P01787	Ig heavy chain V regions TEPC 15/S107/HPCM1/HPCM2/HPCM3	-2.133	-0.579	-2.95	-0.349	0.668	-0.712	0.661	1.205	0.839	-1.491	0.028	0.438	-1.289	0.0441	0.0441	down-regulated
P01843	PF07654	Immunoglobulin C1-set domain	Pfam	P01843	Ig lambda-1 chain C region	-1.256	-1.15	-0.717	-0.899	-0.548	0.508	0.147	0.816	2.478	-0.679	0.824	-0.375	-1.212	0.0242	0.0242	down-regulated
P01863	PF07654	Immunoglobulin C1-set domain	Pfam	Ighg	Ig gamma-2A chain C region, A allele	-2.001	-0.171	-1.389	-0.634	-0.27	-0.058	0.721	0.714	1.06	-1.246	0.195	0.12	-1.015	0.0325	0.0325	down-regulated
P01867	PF07654	Immunoglobulin C1-set domain	Pfam	Ighg2b	Immunoglobulin heavy constant gamma 2B	-2.397	0.2	-2.425	-0.351	-0.509	-1.088	1.224	1.173	1.597	-0.854	-0.051	0.231	-1.648	0.00731	0.00731	down-regulated
P01868	PF07654	Immunoglobulin C1-set domain	Pfam	Ighg1	Ig gamma-1 chain C region secreted form	-3.299	1.702	-3.129	-0.762	-0.973	-0.277	3.009	2.621	3.641	-0.358	2.381	-1.068	-2.827	0.00934	0.00934	down-regulated
P01898	PF07654	Immunoglobulin C1-set domain	Pfam	H2-Q10	H-2 class I histocompatibility antigen, Q10 alpha chain	-0.634	-0.293	-0.499	-0.073	-1.174	-0.272	0.361	-0.067	0.651	-0.186	0.172	0.561	-0.74	0.0111	0.0111	down-regulated
P01898	PF00129	Class I Histocompatibility antigen, domains alpha 1 and 2	Pfam	H2-Q10	H-2 class I histocompatibility antigen, Q10 alpha chain	-0.634	-0.293	-0.499	-0.073	-1.174	-0.272	0.361	-0.067	0.651	-0.186	0.172	0.561	-0.74	0.0111	0.0111	down-regulated
P01899	PF07654	Immunoglobulin C1-set domain	Pfam	H2-D1	H-2 class I histocompatibility antigen, D-B alpha chain	-0.846	-0.192	-0.711	-0.395	-0.551	-0.198	-0.088	-0.103	0.818	-0.223	0.292	0.791	-0.73	0.0136	0.0136	down-regulated
P01899	PF00129	Class I Histocompatibility antigen, domains alpha 1 and 2	Pfam	H2-D1	H-2 class I histocompatibility antigen, D-B alpha chain	-0.846	-0.192	-0.711	-0.395	-0.551	-0.198	-0.088	-0.103	0.818	-0.223	0.292	0.791	-0.73	0.0136	0.0136	down-regulated
P01899	PF06623	MHC_I C-terminus	Pfam	H2-D1	H-2 class I histocompatibility antigen, D-B alpha chain	-0.846	-0.192	-0.711	-0.395	-0.551	-0.198	-0.088	-0.103	0.818	-0.223	0.292	0.791	-0.73	0.0136	0.0136	down-regulated
P01942	PF00042	Globin	Pfam	Hba	Hemoglobin subunit alpha	2.073	0.703	0.088	-0.609	1.856	2.101	-0.831	0.143	0.434	-4.446	-0.205	-0.58	1.95	0.021	0.021	up-regulated
P03987	PF07654	Immunoglobulin C1-set domain	Pfam	P03987	Ig gamma-3 chain C region	-2.095	0.165	-2.701	-0.585	-0.973	0.05	0.861	1.562	2.023	-1.381	1.815	0.377	-1.899	0.00797	0.00797	down-regulated
P04918	PF00277	Serum amyloid A protein	Pfam	Saa3	Serum amyloid A-3 protein	-0.055	0.949	-0.149	-0.224	-1.087	-0.531	0.852	-0.249	1.104	0.991	0.745	0.029	-0.762	0.0466	0.0466	down-regulated
P05366	PF00277	Serum amyloid A protein	Pfam	Saa1	Serum amyloid A-1 protein	-1.609	1.088	-0.388	-0.081	-2.582	-1.823	0.602	-0.542	1.396	2.088	0.041	-0.019	-1.494	0.0258	0.0258	down-regulated
P05367	PF00277	Serum amyloid A protein	Pfam	Saa2	Serum amyloid A-2 protein	-1.586	1.32	-0.561	-0.159	-3.456	-2.162	1.117	-0.91	1.498	2.532	-0.211	0.103	-1.789	0.0296	0.0296	down-regulated
P06327	PF07686	Immunoglobulin V-set domain	Pfam	Gm5629	Ig heavy chain V region VH558 A1/A4	0.48	-0.325	-1.19	-0.946	-1.377	-0.025	0.608	0.136	0.432	-0.098	-0.406	0.24	-0.716	0.0494	0.0494	down-regulated
P06909	PF00084	Sushi repeat (SCR repeat)	Pfam	Cfh	Complement factor H	-0.649	-0.409	-0.845	-0.302	-0.399	-0.712	0.758	0.294	0.901	0.933	-0.103	0.268	-1.061	0.000634	0.000634	down-regulated
P07310	PF00217	ATP:guanido phosphotransferase, C-terminal catalytic domain	Pfam	Ckm	Creatine kinase M-type	0.911	-0.428	0.965	0.123	0.866	1.357	-1.337	-0.451	-0.827	-0.875	-0.813	-0.803	1.483	0.000245	0.000245	up-regulated
P07310	PF02807	ATP:guanido phosphotransferase, N-terminal domain	Pfam	Ckm	Creatine kinase M-type	0.911	-0.428	0.965	0.123	0.866	1.357	-1.337	-0.451	-0.827	-0.875	-0.813	-0.803	1.483	0.000245	0.000245	up-regulated
P08074	PF00106	short chain dehydrogenase	Pfam	Cbr2	Carbonyl reductase [NADPH] 2	1.603	0.433	-1.207	0.876	1.535	0.51	-0.541	0.588	-1.505	-1.278	0.053	-2.674	1.518	0.0175	0.0175	up-regulated
P08607	PF18453	Oligomerization domain of C4b-binding protein alpha	Pfam	C4bpa	C4b-binding protein	-0.822	-0.107	-1.512	-0.531	-0.97	-0.263	-0.186	0.218	1.216	-0.341	-0.151	0.807	-0.961	0.0115	0.0115	down-regulated
P08607	PF00084	Sushi repeat (SCR repeat)	Pfam	C4bpa	C4b-binding protein	-0.822	-0.107	-1.512	-0.531	-0.97	-0.263	-0.186	0.218	1.216	-0.341	-0.151	0.807	-0.961	0.0115	0.0115	down-regulated
P11352	PF00255	Glutathione peroxidase	Pfam	Gpx1	Glutathione peroxidase 1	0.275	0.69	0.005	0.423	0.267	0.799	-0.242	-0.038	0.012	-1.035	-1.083	-0.185	0.838	0.00755	0.00755	up-regulated
P11680	PF00090	Thrombospondin type 1 domain	Pfam	Cfp	Properdin	-0.45	-1.12	-0.624	-1.58	-0.79	-1.134	1.964	1.206	1.361	1.329	-0.126	-0.92	-1.752	0.0013	0.0013	down-regulated
P11680	PF18487	Thrombospondin type 1 repeat	Pfam	Cfp	Properdin	-0.45	-1.12	-0.624	-1.58	-0.79	-1.134	1.964	1.206	1.361	1.329	-0.126	-0.92	-1.752	0.0013	0.0013	down-regulated
P15379	PF00193	Extracellular link domain	Pfam	Cd44	CD44 antigen	-2.28	-0.064		-0.733	-0.827	0.122	0.021	0.858	1.126		0.543	-0.279	-1.21	0.0208	0.0208	down-regulated
P16110	PF00337	Galactoside-binding lectin	Pfam	Lgals3	Galectin-3	-0.494	0.245	-0.61	0.062	-0.048	0.214	0.538	0.642	0.143	0.256	0.833	0.226	-0.545	0.0394	0.0394	down-regulated
P16330	PF13671	AAA domain	Pfam	Cnp	2',3'-cyclic-nucleotide 3'-phosphodiesterase	0.491	-0.127	0.963	1.221	1.12	1.077	-0.06	0.077	-0.52	-0.139	0.091	-0.676	0.995	0.00289	0.00289	up-regulated
P16330	PF05881	2',3'-cyclic nucleotide 3'-phosphodiesterase (CNP or CNPase)	Pfam	Cnp	2',3'-cyclic-nucleotide 3'-phosphodiesterase	0.491	-0.127	0.963	1.221	1.12	1.077	-0.06	0.077	-0.52	-0.139	0.091	-0.676	0.995	0.00289	0.00289	up-regulated
P18760	PF00241	Cofilin/tropomyosin-type actin-binding protein	Pfam	Cfl1	Cofilin-1	0.554	0.3	0.495	1.434	1.11	1.178	0.587	0.111	-0.839	-0.226	-0.086	-0.284	0.968	0.00472	0.00472	up-regulated
P20918	PF00051	Kringle domain	Pfam	Plg	Plasminogen	-0.221	-0.31	-0.85	-0.173	-0.289	-0.214	0.177	0.383	0.396	-0.527	0.299	0.292	-0.513	0.0466	0.0466	down-regulated
P20918	PF00024	PAN domain	Pfam	Plg	Plasminogen	-0.221	-0.31	-0.85	-0.173	-0.289	-0.214	0.177	0.383	0.396	-0.527	0.299	0.292	-0.513	0.0466	0.0466	down-regulated
P20918	PF00089	Trypsin	Pfam	Plg	Plasminogen	-0.221	-0.31	-0.85	-0.173	-0.289	-0.214	0.177	0.383	0.396	-0.527	0.299	0.292	-0.513	0.0466	0.0466	down-regulated
P24369	PF00160	Cyclophilin type peptidyl-prolyl cis-trans isomerase/CLD	Pfam	Ppib	Peptidyl-prolyl cis-trans isomerase B	0.632	0.643	0.988	1.295	0.787	0.945	0.848	0.112	0.192	0.075	0.491	0.43	0.524	0.0357	0.0357	up-regulated
P26039	PF16511	N-terminal or F0 domain of Talin-head FERM	Pfam	Tln1	Talin-1	1.003	0.229	0.239	2.015	0.794	1.125	0.255	-0.064	-0.376	-0.304	-0.221	-0.497	1.102	0.00281	0.00281	up-regulated
P26039	PF00373	FERM central domain	Pfam	Tln1	Talin-1	1.003	0.229	0.239	2.015	0.794	1.125	0.255	-0.064	-0.376	-0.304	-0.221	-0.497	1.102	0.00281	0.00281	up-regulated
P26039	PF01608	I/LWEQ domain	Pfam	Tln1	Talin-1	1.003	0.229	0.239	2.015	0.794	1.125	0.255	-0.064	-0.376	-0.304	-0.221	-0.497	1.102	0.00281	0.00281	up-regulated
P26039	PF09141	Talin, middle domain	Pfam	Tln1	Talin-1	1.003	0.229	0.239	2.015	0.794	1.125	0.255	-0.064	-0.376	-0.304	-0.221	-0.497	1.102	0.00281	0.00281	up-regulated
P26039	PF08913	Vinculin Binding Site	Pfam	Tln1	Talin-1	1.003	0.229	0.239	2.015	0.794	1.125	0.255	-0.064	-0.376	-0.304	-0.221	-0.497	1.102	0.00281	0.00281	up-regulated
P26040	PF00769	Ezrin/radixin/moesin family	Pfam	Ezr	Ezrin		-0.398	0.212	0.685	0.689	0.626			-1.813	-1.621		-0.659	1.727	0.00146	0.00146	up-regulated
P26040	PF09380	FERM C-terminal PH-like domain	Pfam	Ezr	Ezrin		-0.398	0.212	0.685	0.689	0.626			-1.813	-1.621		-0.659	1.727	0.00146	0.00146	up-regulated
P26040	PF00373	FERM central domain	Pfam	Ezr	Ezrin		-0.398	0.212	0.685	0.689	0.626			-1.813	-1.621		-0.659	1.727	0.00146	0.00146	up-regulated
P26040	PF09379	FERM N-terminal domain	Pfam	Ezr	Ezrin		-0.398	0.212	0.685	0.689	0.626			-1.813	-1.621		-0.659	1.727	0.00146	0.00146	up-regulated
P26041	PF00769	Ezrin/radixin/moesin family	Pfam	Msn	Moesin	0.692	-0.049	0.759	1.177	0.985	0.898	-0.089	-0.449	-0.399	-0.133	-0.061	-0.049	0.94	0.00158	0.00158	up-regulated
P26041	PF09380	FERM C-terminal PH-like domain	Pfam	Msn	Moesin	0.692	-0.049	0.759	1.177	0.985	0.898	-0.089	-0.449	-0.399	-0.133	-0.061	-0.049	0.94	0.00158	0.00158	up-regulated
P26041	PF00373	FERM central domain	Pfam	Msn	Moesin	0.692	-0.049	0.759	1.177	0.985	0.898	-0.089	-0.449	-0.399	-0.133	-0.061	-0.049	0.94	0.00158	0.00158	up-regulated
P26041	PF09379	FERM N-terminal domain	Pfam	Msn	Moesin	0.692	-0.049	0.759	1.177	0.985	0.898	-0.089	-0.449	-0.399	-0.133	-0.061	-0.049	0.94	0.00158	0.00158	up-regulated
P32883	PF00071	Ras family	Pfam	Kras	GTPase KRas	0.843	-0.079	0.816	1.15	0.401	0.818	0.309	0.136	-0.381	0.15	0.159	-0.214	0.632	0.025	0.025	up-regulated
P35700	PF10417	C-terminal domain of 1-Cys peroxiredoxin	Pfam	Prdx1	Peroxiredoxin-1	0.001	0.583	0.051	0.329	0.455	-0.036	0.071	-0.38	-0.274	-0.534	-0.424	-0.059	0.497	0.0387	0.0387	up-regulated
P35700	PF00578	AhpC/TSA family	Pfam	Prdx1	Peroxiredoxin-1	0.001	0.583	0.051	0.329	0.455	-0.036	0.071	-0.38	-0.274	-0.534	-0.424	-0.059	0.497	0.0387	0.0387	up-regulated
P35991	PF00779	BTK motif	Pfam	Btk	Tyrosine-protein kinase BTK	0.922	-0.199	0.895	1.272	1.42	1.256	0.393	0.39	-0.388	-0.144	-0.1	-0.915	1.055	0.00532	0.00532	up-regulated
P35991	PF00169	PH domain	Pfam	Btk	Tyrosine-protein kinase BTK	0.922	-0.199	0.895	1.272	1.42	1.256	0.393	0.39	-0.388	-0.144	-0.1	-0.915	1.055	0.00532	0.00532	up-regulated
P35991	PF07714	Protein tyrosine and serine/threonine kinase	Pfam	Btk	Tyrosine-protein kinase BTK	0.922	-0.199	0.895	1.272	1.42	1.256	0.393	0.39	-0.388	-0.144	-0.1	-0.915	1.055	0.00532	0.00532	up-regulated
P35991	PF00017	SH2 domain	Pfam	Btk	Tyrosine-protein kinase BTK	0.922	-0.199	0.895	1.272	1.42	1.256	0.393	0.39	-0.388	-0.144	-0.1	-0.915	1.055	0.00532	0.00532	up-regulated
P35991	PF00018	SH3 domain	Pfam	Btk	Tyrosine-protein kinase BTK	0.922	-0.199	0.895	1.272	1.42	1.256	0.393	0.39	-0.388	-0.144	-0.1	-0.915	1.055	0.00532	0.00532	up-regulated
P40124	PF08603	Adenylate cyclase associated (CAP) C terminal	Pfam	Cap1	Adenylyl cyclase-associated protein 1	0.961	-0.01	0.365	0.728	1.043	1.137	-0.093	-0.266	-1.031	-0.451	-0.214	-0.531	1.135	0.000719	0.000719	up-regulated
P40124	PF01213	Adenylate cyclase associated (CAP) N terminal	Pfam	Cap1	Adenylyl cyclase-associated protein 1	0.961	-0.01	0.365	0.728	1.043	1.137	-0.093	-0.266	-1.031	-0.451	-0.214	-0.531	1.135	0.000719	0.000719	up-regulated
P41317	PF01391	Collagen triple helix repeat (20 copies)	Pfam	Mbl2	Mannose-binding protein C	-0.956	-0.531	-1.021	-1.217	-0.201	0.146	-0.676	0.583	1.075	-0.902	0.51	0.547	-0.82	0.0452	0.0452	down-regulated
P41317	PF00059	Lectin C-type domain	Pfam	Mbl2	Mannose-binding protein C	-0.956	-0.531	-1.021	-1.217	-0.201	0.146	-0.676	0.583	1.075	-0.902	0.51	0.547	-0.82	0.0452	0.0452	down-regulated
P43025	PF00059	Lectin C-type domain	Pfam	Clec3b	Tetranectin	0.887	-0.491	1.11	0.396	1.303	0.67	-1.063	-0.38	0.142	-0.726	-0.318	-0.113	1.056	0.00539	0.00539	up-regulated
P46460	PF00004	ATPase family associated with various cellular activities (AAA)	Pfam	Nsf	Vesicle-fusing ATPase	0.028	0.377	-0.558	1.38	0.665	1.003	0.478	-0.691	-0.463	-0.202	-0.755	-0.009	0.756	0.0427	0.0427	up-regulated
P46460	PF17862	AAA+ lid domain	Pfam	Nsf	Vesicle-fusing ATPase	0.028	0.377	-0.558	1.38	0.665	1.003	0.478	-0.691	-0.463	-0.202	-0.755	-0.009	0.756	0.0427	0.0427	up-regulated
P46460	PF02933	Cell division protein 48 (CDC48), domain 2	Pfam	Nsf	Vesicle-fusing ATPase	0.028	0.377	-0.558	1.38	0.665	1.003	0.478	-0.691	-0.463	-0.202	-0.755	-0.009	0.756	0.0427	0.0427	up-regulated
P46460	PF02359	Cell division protein 48 (CDC48), N-terminal domain	Pfam	Nsf	Vesicle-fusing ATPase	0.028	0.377	-0.558	1.38	0.665	1.003	0.478	-0.691	-0.463	-0.202	-0.755	-0.009	0.756	0.0427	0.0427	up-regulated
P47878	PF00219	Insulin-like growth factor binding protein	Pfam	Igfbp3	Insulin-like growth factor-binding protein 3	0.696	-0.027	1.056	0.14	0.416	-0.012	-0.488	-0.794	0.582	-0.299	-0.593	-0.14	0.667	0.0359	0.0359	up-regulated
P47878	PF00086	Thyroglobulin type-1 repeat	Pfam	Igfbp3	Insulin-like growth factor-binding protein 3	0.696	-0.027	1.056	0.14	0.416	-0.012	-0.488	-0.794	0.582	-0.299	-0.593	-0.14	0.667	0.0359	0.0359	up-regulated
P49222	PF00927	Transglutaminase family, C-terminal ig like domain	Pfam	Epb42	Protein 4.2	-1.498	-0.175	-1.619	-0.685	-0.982	-0.176	-0.401	0.84	0.609	0.498	-0.188	-0.002	-1.082	0.00527	0.00527	down-regulated
P49222	PF01841	Transglutaminase-like superfamily	Pfam	Epb42	Protein 4.2	-1.498	-0.175	-1.619	-0.685	-0.982	-0.176	-0.401	0.84	0.609	0.498	-0.188	-0.002	-1.082	0.00527	0.00527	down-regulated
P49222	PF00868	Transglutaminase family	Pfam	Epb42	Protein 4.2	-1.498	-0.175	-1.619	-0.685	-0.982	-0.176	-0.401	0.84	0.609	0.498	-0.188	-0.002	-1.082	0.00527	0.00527	down-regulated
P49962	PF05486	Signal recognition particle 9 kDa protein (SRP9)	Pfam	Srp9	Signal recognition particle 9 kDa protein	1.415	0.859	0.771	1.085	0.234	0.967	0.678	-0.672	0.353	0.538	-0.006	-0.256	0.783	0.0162	0.0162	up-regulated
P51437	PF12153	LPS binding domain of CAP18 (C terminal)	Pfam	Camp	Cathelicidin antimicrobial peptide	-0.812	-0.13	0.206	-0.276	-0.696	-0.644	0.419	0.128	0.387	0.798	0.325	0.249	-0.776	0.00591	0.00591	down-regulated
P51437	PF00666	Cathelicidin	Pfam	Camp	Cathelicidin antimicrobial peptide	-0.812	-0.13	0.206	-0.276	-0.696	-0.644	0.419	0.128	0.387	0.798	0.325	0.249	-0.776	0.00591	0.00591	down-regulated
P51859	PF00855	PWWP domain	Pfam	Hdgf	Hepatoma-derived growth factor	0.66	0.593	0.982	0.491	1.135	0.41	-0.207	-0.48	0.052	-0.299	0.041	0.365	0.8	0.00381	0.00381	up-regulated
P52480	PF00224	Pyruvate kinase, barrel domain	Pfam	Pkm	Pyruvate kinase PKM	0.149	0.141	-0.398	0.578	0.785	0.58	-0.118	-0.236	-0.469	-1.129	-0.502	-0.351	0.773	0.0109	0.0109	up-regulated
P52480	PF02887	Pyruvate kinase, alpha/beta domain	Pfam	Pkm	Pyruvate kinase PKM	0.149	0.141	-0.398	0.578	0.785	0.58	-0.118	-0.236	-0.469	-1.129	-0.502	-0.351	0.773	0.0109	0.0109	up-regulated
P54103	PF00226	DnaJ domain	Pfam	Dnajc2	DnaJ homolog subfamily C member 2	0.973		0.585	1.17	-0.167	1.568	0.223	0.122		0.198		-1.377	1.034	0.0408	0.0408	up-regulated
P54103	PF00249	Myb-like DNA-binding domain	Pfam	Dnajc2	DnaJ homolog subfamily C member 2	0.973		0.585	1.17	-0.167	1.568	0.223	0.122		0.198		-1.377	1.034	0.0408	0.0408	up-regulated
P54103	PF16717	Ribosome-associated complex head domain	Pfam	Dnajc2	DnaJ homolog subfamily C member 2	0.973		0.585	1.17	-0.167	1.568	0.223	0.122		0.198		-1.377	1.034	0.0408	0.0408	up-regulated
P56400	PF01462	Leucine rich repeat N-terminal domain	Pfam	Gp1bb	Platelet glycoprotein Ib beta chain			-1.383	-1.179	0.411	-3.043	0.927	0.027	-0.304	0.298	-1.101	-0.042	-1.266	0.0474	0.0474	down-regulated
P59325	PF01873	Domain found in IF2B/IF5	Pfam	Eif5	Eukaryotic translation initiation factor 5	0.856	0.326	0.693	0.794	0.136	0.841	0.242	-0.414	-0.816	0.444	-0.659	-0.397	0.874	0.00608	0.00608	up-regulated
P59325	PF02020	eIF4-gamma/eIF5/eIF2-epsilon	Pfam	Eif5	Eukaryotic translation initiation factor 5	0.856	0.326	0.693	0.794	0.136	0.841	0.242	-0.414	-0.816	0.444	-0.659	-0.397	0.874	0.00608	0.00608	up-regulated
P60766	PF00071	Ras family	Pfam	Cdc42	Cell division control protein 42 homolog	0.259	0.002	0.019	1.003	0.81	0.524	-0.09	0.379	-0.779	-0.216	-0.749	-0.484	0.759	0.0156	0.0156	up-regulated
P61027	PF00071	Ras family	Pfam	Rab10	Ras-related protein Rab-10	0.456	0.065	1.005	0.561	0.576	-0.069	-0.052	-0.074	-1.213	-0.25	-0.5		0.85	0.0122	0.0122	up-regulated
P61028	PF00071	Ras family	Pfam	Rab8b	Ras-related protein Rab-8B	0.853	-0.329	0.906	1.11	0.834	0.503	0.116	0.051	-0.529	0.073	-0.808	-0.598	0.929	0.00632	0.00632	up-regulated
P61079	PF00179	Ubiquitin-conjugating enzyme	Pfam	Ube2d3	Ubiquitin-conjugating enzyme E2 D3	0.848	-0.194	-0.713	0.771	0.147	0.683	-0.523	-0.662		0.007	-0.964		0.792	0.0495	0.0495	up-regulated
P61205	PF00025	ADP-ribosylation factor family	Pfam	Arf3	ADP-ribosylation factor 3	0.532	0.846	-0.45	1.106	0.459	0.625	0.117	0.386	-0.581	-0.338	-0.519	-1.085	0.856	0.0163	0.0163	up-regulated
P61750	PF00025	ADP-ribosylation factor family	Pfam	Arf4	ADP-ribosylation factor 4	0.346	0.687	0.075	0.919	0.843	0.319	-0.583	-0.719	-1.13	-0.017	-0.509	-0.21	1.06	0.000913	0.000913	up-regulated
P62311	PF01423	LSM domain	Pfam	Lsm3	U6 snRNA-associated Sm-like protein LSm3	0.417	1.191	1.114	0.195	0.88	-0.189	-0.152	-1.005	-1.216	0.3	-0.269	-1.666	1.269	0.0037	0.0037	up-regulated
P62317	PF01423	LSM domain	Pfam	Snrpd2	Small nuclear ribonucleoprotein Sm D2	0.588	1.315	0.121	0.299	0.69	-0.107	0.153	-0.359	-0.719	-0.146	-0.884	-0.412	0.879	0.00749	0.00749	up-regulated
P62320	PF01423	LSM domain	Pfam	Snrpd3	Small nuclear ribonucleoprotein Sm D3	0.931	1.436	-0.211	0.029	0.686	0.139	0.16	-0.612	-1.19	0.053	-0.535	0.15	0.831	0.0273	0.0273	up-regulated
P62331	PF00025	ADP-ribosylation factor family	Pfam	Arf6	ADP-ribosylation factor 6	0.592	-0.314	1.413	1.313	0.283	0.769	0.096	-0.993	-0.639	0.462	-0.187	-0.643	0.993	0.0114	0.0114	up-regulated
P62748	PF13499	EF-hand domain pair	Pfam	Hpcal1	Hippocalcin-like protein 1	0.604	0.55	0.086	0.679	1.159	0.556		0.35	-0.603		-0.727	-1.153	1.139	0.00482	0.00482	up-regulated
P62827	PF00071	Ras family	Pfam	Ran	GTP-binding nuclear protein Ran	0.506	0.136	0.804	0.649	1.791	0.808	-0.348	-0.615	-0.103	-0.051	-0.681	-0.591	1.181	0.000826	0.000826	up-regulated
P62835	PF00071	Ras family	Pfam	Rap1a	Ras-related protein Rap-1A	0.535	-0.34	1.569	1.091	0.726	0.667	-0.141	-0.008	-0.008	-0.098	-0.675	-1.272	1.075	0.00603	0.00603	up-regulated
P62908	PF07650	KH domain	Pfam	Rps3	Small ribosomal subunit protein uS3	0.694	1.191	0.738	-0.787	1.27	0.169	-0.248	-1.331	-0.141	1.076	-0.667	-1.503	1.015	0.0415	0.0415	up-regulated
P62908	PF00189	Ribosomal protein S3, C-terminal domain	Pfam	Rps3	Small ribosomal subunit protein uS3	0.694	1.191	0.738	-0.787	1.27	0.169	-0.248	-1.331	-0.141	1.076	-0.667	-1.503	1.015	0.0415	0.0415	up-regulated
P63001	PF00071	Ras family	Pfam	Rac1	Ras-related C3 botulinum toxin substrate 1	0.848	0.333	0.873	0.735	0.33	0.692	-0.044	-0.65	-0.527	-0.236	-0.573	-0.831	1.112	0.000198	0.000198	up-regulated
P63038	PF00118	TCP-1/cpn60 chaperonin family	Pfam	Hspd1	60 kDa heat shock protein, mitochondrial	0.61	2.763	0.526	2.369	-0.5		0.613	-0.222	-1.067	-0.301	-1.019	-0.437	1.559	0.0136	0.0136	up-regulated
P70441	PF09007	EBP50, C-terminal	Pfam	Nherf1	Na(+)/H(+) exchange regulatory cofactor NHE-RF1	-2.635	0.93		-0.167	-0.55		0.839	0.885	1.295		0.852	0.059	-1.391	0.0397	0.0397	down-regulated
P70441	PF00595	PDZ domain	Pfam	Nherf1	Na(+)/H(+) exchange regulatory cofactor NHE-RF1	-2.635	0.93		-0.167	-0.55		0.839	0.885	1.295		0.852	0.059	-1.391	0.0397	0.0397	down-regulated
P83510	PF00780	CNH domain	Pfam	Tnik	Traf2 and NCK-interacting protein kinase	0.795	-0.346	1.162	1.642	0.726	1.518	0.136	-0.417	-0.602	0.522	-0.613	-0.624	1.183	0.00432	0.00432	up-regulated
P83510	PF00069	Protein kinase domain	Pfam	Tnik	Traf2 and NCK-interacting protein kinase	0.795	-0.346	1.162	1.642	0.726	1.518	0.136	-0.417	-0.602	0.522	-0.613	-0.624	1.183	0.00432	0.00432	up-regulated
P84084	PF00025	ADP-ribosylation factor family	Pfam	Arf5	ADP-ribosylation factor 5	0.592	0.37	0.371	0.967	0.054	0.461	-0.906	0.617	-1.16	-0.737	-1.076	-0.227	1.051	0.00453	0.00453	up-regulated
P84091	PF00928	Adaptor complexes medium subunit family	Pfam	Ap2m1	AP-2 complex subunit mu	0.175	0.636	0.67	0.854	0.328	0.339	0.271		-0.53	0.407	-1.277	-0.432	0.813	0.0232	0.0232	up-regulated
P84091	PF01217	Clathrin adaptor complex small chain	Pfam	Ap2m1	AP-2 complex subunit mu	0.175	0.636	0.67	0.854	0.328	0.339	0.271		-0.53	0.407	-1.277	-0.432	0.813	0.0232	0.0232	up-regulated
P84750	PF07686	Immunoglobulin V-set domain	Pfam	P84750	Ig kappa chain V region Mem5 (Fragment)	-1.582	-0.341	-1.782	-1.102	-0.224	-0.879	-0.333	0.168	1.039	-0.729	-0.517	0.875	-1.069	0.0138	0.0138	down-regulated
P97315	PF00412	LIM domain	Pfam	Csrp1	Cysteine and glycine-rich protein 1	0.156	0.194	0.517	0.83	0.784	0.59	0.397	-0.052	-0.514	-0.183	-0.358	-0.494	0.713	0.00964	0.00964	up-regulated
P97361	PF01273	LBP / BPI / CETP family, N-terminal domain	Pfam	Bpifa1	BPI fold-containing family A member 1	-0.418	-0.471	-2.256	-0.073	-1.882	-0.624	1.512	0.552	1.64	-0.162	-0.34	0.955	-1.647	0.00275	0.00275	down-regulated
P97371	PF02251	Proteasome activator pa28 alpha subunit	Pfam	Psme1	Proteasome activator complex subunit 1	0.689	0.724	0.074	0.827	0.035	-0.421	-0.758	-1.142	-1.068	-1.365	-0.971	0.026	1.201	0.0013	0.0013	up-regulated
P97371	PF02252	Proteasome activator pa28 beta subunit	Pfam	Psme1	Proteasome activator complex subunit 1	0.689	0.724	0.074	0.827	0.035	-0.421	-0.758	-1.142	-1.068	-1.365	-0.971	0.026	1.201	0.0013	0.0013	up-regulated
P97447	PF00412	LIM domain	Pfam	Fhl1	Four and a half LIM domains protein 1	0.678	0.465	-0.062	0.618	0.794	0.236	0.59	-0.171	-0.824	-0.219	-0.331	-0.584	0.711	0.0192	0.0192	up-regulated
Q01730	PF13855	Leucine rich repeat	Pfam	Rsu1	Ras suppressor protein 1	1.134	-0.425	0.539	1.331	1.14	1.227	0.161	0.475	-0.954	-0.257	0.322	-1.361	1.093	0.0136	0.0136	up-regulated
Q03311	PF08674	Acetylcholinesterase tetramerisation domain	Pfam	Bche	Cholinesterase	-2.303	0.115		-0.922	-0.533	0.079	0.01	0.236	0.624		0.23	0.109	-0.955	0.0448	0.0448	down-regulated
Q03311	PF00135	Carboxylesterase family	Pfam	Bche	Cholinesterase	-2.303	0.115		-0.922	-0.533	0.079	0.01	0.236	0.624		0.23	0.109	-0.955	0.0448	0.0448	down-regulated
Q06770	PF00079	Serpin (serine protease inhibitor)	Pfam	Serpina6	Corticosteroid-binding globulin	-4.356	0.106	-3.216	0.02	0.396	1.132	0.24	1.328	1.544		1.398	0.786	-2.046	0.0357	0.0357	down-regulated
Q07079	PF00219	Insulin-like growth factor binding protein	Pfam	Igfbp5	Insulin-like growth factor-binding protein 5	-0.45	-1.211	0.164	-0.537	-0.42	0.246	0.025	0.298	0.007	0.494	0.342	0.332	-0.618	0.0357	0.0357	down-regulated
Q07079	PF00086	Thyroglobulin type-1 repeat	Pfam	Igfbp5	Insulin-like growth factor-binding protein 5	-0.45	-1.211	0.164	-0.537	-0.42	0.246	0.025	0.298	0.007	0.494	0.342	0.332	-0.618	0.0357	0.0357	down-regulated
Q2L4X1	PF02020	eIF4-gamma/eIF5/eIF2-epsilon	Pfam	Bzw2	eIF5-mimic protein 1	0.607	0.547	0.878	0.353	0.633	0.037	-0.081	-0.772		-0.498	-0.047	0.525	0.684	0.0291	0.0291	up-regulated
Q3TB82	PF01363	FYVE zinc finger	Pfam	Plekhf1	Pleckstrin homology domain-containing family F member 1	0.517	-0.079	0.576	0.581		0.807	0.298	-0.369	-0.133		-0.696		0.705	0.0433	0.0433	up-regulated
Q3TB82	PF00169	PH domain	Pfam	Plekhf1	Pleckstrin homology domain-containing family F member 1	0.517	-0.079	0.576	0.581		0.807	0.298	-0.369	-0.133		-0.696		0.705	0.0433	0.0433	up-regulated
Q3THE2	PF08976	EF-hand domain	Pfam	Myl12b	Myosin regulatory light chain 12B	0.108	1.821		0.963	0.38	0.37		-1.436		-0.888	-1.532	-0.343	1.778	0.00116	0.00116	up-regulated
Q3THE2	PF13499	EF-hand domain pair	Pfam	Myl12b	Myosin regulatory light chain 12B	0.108	1.821		0.963	0.38	0.37		-1.436		-0.888	-1.532	-0.343	1.778	0.00116	0.00116	up-regulated
Q3UGC7	PF08597	Translation initiation factor eIF3 subunit	Pfam	Eif3j1	Eukaryotic translation initiation factor 3 subunit J-A	0.337	0.261	0.597	1.039	1.253	1.028	0.405	-0.038	-0.295	-0.191	-0.418	0.105	0.825	0.00553	0.00553	up-regulated
Q3UIZ8	PF00069	Protein kinase domain	Pfam	Mylk3	Myosin light chain kinase 3	0.23		-0.428	-0.489	0.046	-0.487	0.096	0.311	0.449	0.075	0.683	0.6	-0.595	0.0317	0.0317	down-regulated
Q3UZ39	PF09738	LRRFIP family	Pfam	Lrrfip1	Leucine-rich repeat flightless-interacting protein 1	0.07	0.237	0.778	0.804	0.767	1.453	0.808		-1.135		-0.537	-0.736	1.085	0.0193	0.0193	up-regulated
Q4KML4	PF14705	Costars	Pfam	Abracl	Costars family protein ABRACL	0.39	1.193		0.574	0.716	0.911	-0.127					-1.272	1.456	0.00807	0.00807	up-regulated
Q505F5	PF00560	Leucine Rich Repeat	Pfam	Lrrc47	Leucine-rich repeat-containing protein 47	0.681	-0.222	0.355	0.626	1.027	1.188	0.313	0.501	-0.364	0.032	0.128	-1.068	0.686	0.0485	0.0485	up-regulated
Q505F5	PF12799	Leucine Rich repeats (2 copies)	Pfam	Lrrc47	Leucine-rich repeat-containing protein 47	0.681	-0.222	0.355	0.626	1.027	1.188	0.313	0.501	-0.364	0.032	0.128	-1.068	0.686	0.0485	0.0485	up-regulated
Q505F5	PF13855	Leucine rich repeat	Pfam	Lrrc47	Leucine-rich repeat-containing protein 47	0.681	-0.222	0.355	0.626	1.027	1.188	0.313	0.501	-0.364	0.032	0.128	-1.068	0.686	0.0485	0.0485	up-regulated
Q5FWK3	PF13716	Divergent CRAL/TRIO domain	Pfam	Arhgap1	Rho GTPase-activating protein 1	0.072	0.57	-0.45	1.123	-0.344	0.335	-0.23	-0.159	-1.133	-0.786	-1.124		0.904	0.0182	0.0182	up-regulated
Q5FWK3	PF00620	RhoGAP domain	Pfam	Arhgap1	Rho GTPase-activating protein 1	0.072	0.57	-0.45	1.123	-0.344	0.335	-0.23	-0.159	-1.133	-0.786	-1.124		0.904	0.0182	0.0182	up-regulated
Q5SX39	PF00063	Myosin head (motor domain)	Pfam	Myh4	Myosin-4	1.23	2.207	2.593	0.993	-0.115	-2.631	-2.68	-0.903	-1.865	0.665	-1.281	-0.079	1.737	0.0453	0.0453	up-regulated
Q5SX39	PF02736	Myosin N-terminal SH3-like domain	Pfam	Myh4	Myosin-4	1.23	2.207	2.593	0.993	-0.115	-2.631	-2.68	-0.903	-1.865	0.665	-1.281	-0.079	1.737	0.0453	0.0453	up-regulated
Q5SX39	PF01576	Myosin tail	Pfam	Myh4	Myosin-4	1.23	2.207	2.593	0.993	-0.115	-2.631	-2.68	-0.903	-1.865	0.665	-1.281	-0.079	1.737	0.0453	0.0453	up-regulated
Q60668	PF00076	RNA recognition motif. (a.k.a. RRM, RBD, or RNP domain)	Pfam	Hnrnpd	Heterogeneous nuclear ribonucleoprotein D0	0.349	0.876	1.022	0.152	1.452	0.449	-0.393	-0.848	-0.705	1.135	-1.511	-0.433	1.176	0.00912	0.00912	up-regulated
Q60759	PF00441	Acyl-CoA dehydrogenase, C-terminal domain	Pfam	Gcdh	Glutaryl-CoA dehydrogenase, mitochondrial	1.677	1.423	3.662	2.048	-0.689	0.3	0.737	-0.106	-1.027	-0.246	-1.09	0.248	1.651	0.015	0.015	up-regulated
Q60759	PF02770	Acyl-CoA dehydrogenase, middle domain	Pfam	Gcdh	Glutaryl-CoA dehydrogenase, mitochondrial	1.677	1.423	3.662	2.048	-0.689	0.3	0.737	-0.106	-1.027	-0.246	-1.09	0.248	1.651	0.015	0.015	up-regulated
Q60759	PF02771	Acyl-CoA dehydrogenase, N-terminal domain	Pfam	Gcdh	Glutaryl-CoA dehydrogenase, mitochondrial	1.677	1.423	3.662	2.048	-0.689	0.3	0.737	-0.106	-1.027	-0.246	-1.09	0.248	1.651	0.015	0.015	up-regulated
Q60864	PF17830	STI1 domain	Pfam	Stip1	Stress-induced-phosphoprotein 1	0.646	0.321	0.525	1.037	1.294	0.961	-0.233	0.016	-0.467	-0.485	-0.27	0.06	1.027	0.000611	0.000611	up-regulated
Q60864	PF00515	Tetratricopeptide repeat	Pfam	Stip1	Stress-induced-phosphoprotein 1	0.646	0.321	0.525	1.037	1.294	0.961	-0.233	0.016	-0.467	-0.485	-0.27	0.06	1.027	0.000611	0.000611	up-regulated
Q60864	PF13414	TPR repeat	Pfam	Stip1	Stress-induced-phosphoprotein 1	0.646	0.321	0.525	1.037	1.294	0.961	-0.233	0.016	-0.467	-0.485	-0.27	0.06	1.027	0.000611	0.000611	up-regulated
Q60864	PF13424	Tetratricopeptide repeat	Pfam	Stip1	Stress-induced-phosphoprotein 1	0.646	0.321	0.525	1.037	1.294	0.961	-0.233	0.016	-0.467	-0.485	-0.27	0.06	1.027	0.000611	0.000611	up-regulated
Q60864	PF13181	Tetratricopeptide repeat	Pfam	Stip1	Stress-induced-phosphoprotein 1	0.646	0.321	0.525	1.037	1.294	0.961	-0.233	0.016	-0.467	-0.485	-0.27	0.06	1.027	0.000611	0.000611	up-regulated
Q60872	PF01176	Translation initiation factor 1A / IF-1	Pfam	Eif1a	Eukaryotic translation initiation factor 1A	0.222	0.728	0.487	1.093	0.696	0.747	0.162	-0.184	-0.385	0.382	0.021	0.377	0.6	0.022	0.022	up-regulated
Q61207	PF02199	Saposin A-type domain	Pfam	Psap	Prosaposin	0.414	-0.246	0.526	0.045	-0.084	-0.081	-0.924	-0.221	-0.624	-0.202	-0.184	-0.744	0.579	0.0288	0.0288	up-regulated
Q61207	PF05184	Saposin-like type B, region 1	Pfam	Psap	Prosaposin	0.414	-0.246	0.526	0.045	-0.084	-0.081	-0.924	-0.221	-0.624	-0.202	-0.184	-0.744	0.579	0.0288	0.0288	up-regulated
Q61207	PF03489	Saposin-like type B, region 2	Pfam	Psap	Prosaposin	0.414	-0.246	0.526	0.045	-0.084	-0.081	-0.924	-0.221	-0.624	-0.202	-0.184	-0.744	0.579	0.0288	0.0288	up-regulated
Q61753	PF00389	D-isomer specific 2-hydroxyacid dehydrogenase, catalytic domain	Pfam	Phgdh	D-3-phosphoglycerate dehydrogenase	0.053	0.936	-0.159	1.547	0.482	0.352	0.186	-0.966		0.475	-0.706	-0.359	0.809	0.0449	0.0449	up-regulated
Q61753	PF02826	D-isomer specific 2-hydroxyacid dehydrogenase, NAD binding domain	Pfam	Phgdh	D-3-phosphoglycerate dehydrogenase	0.053	0.936	-0.159	1.547	0.482	0.352	0.186	-0.966		0.475	-0.706	-0.359	0.809	0.0449	0.0449	up-regulated
Q61753	PF19304	D-3-phosphoglycerate dehydrogenase intervening domain	Pfam	Phgdh	D-3-phosphoglycerate dehydrogenase	0.053	0.936	-0.159	1.547	0.482	0.352	0.186	-0.966		0.475	-0.706	-0.359	0.809	0.0449	0.0449	up-regulated
Q61982	PF12796	Ankyrin repeats (3 copies)	Pfam	Notch3	Neurogenic locus notch homolog protein 3	-0.316	-1.658		-2.766	0.678	-0.491	0.165	0.695				1.028	-1.54	0.0466	0.0466	down-regulated
Q61982	PF00008	EGF-like domain	Pfam	Notch3	Neurogenic locus notch homolog protein 3	-0.316	-1.658		-2.766	0.678	-0.491	0.165	0.695				1.028	-1.54	0.0466	0.0466	down-regulated
Q61982	PF07645	Calcium-binding EGF domain	Pfam	Notch3	Neurogenic locus notch homolog protein 3	-0.316	-1.658		-2.766	0.678	-0.491	0.165	0.695				1.028	-1.54	0.0466	0.0466	down-regulated
Q61982	PF12661	Human growth factor-like EGF	Pfam	Notch3	Neurogenic locus notch homolog protein 3	-0.316	-1.658		-2.766	0.678	-0.491	0.165	0.695				1.028	-1.54	0.0466	0.0466	down-regulated
Q61982	PF06816	NOTCH protein	Pfam	Notch3	Neurogenic locus notch homolog protein 3	-0.316	-1.658		-2.766	0.678	-0.491	0.165	0.695				1.028	-1.54	0.0466	0.0466	down-regulated
Q61982	PF07684	NOTCH protein	Pfam	Notch3	Neurogenic locus notch homolog protein 3	-0.316	-1.658		-2.766	0.678	-0.491	0.165	0.695				1.028	-1.54	0.0466	0.0466	down-regulated
Q61982	PF00066	LNR domain	Pfam	Notch3	Neurogenic locus notch homolog protein 3	-0.316	-1.658		-2.766	0.678	-0.491	0.165	0.695				1.028	-1.54	0.0466	0.0466	down-regulated
Q62465	PF08240	Alcohol dehydrogenase GroES-like domain	Pfam	Vat1	Synaptic vesicle membrane protein VAT-1 homolog	0.108	0.132	-0.421	0.486	0.062	0.151	-0.811	0.032	-0.503	-1.382	-0.27	-0.487	0.657	0.0272	0.0272	up-regulated
Q62465	PF13602	Zinc-binding dehydrogenase	Pfam	Vat1	Synaptic vesicle membrane protein VAT-1 homolog	0.108	0.132	-0.421	0.486	0.062	0.151	-0.811	0.032	-0.503	-1.382	-0.27	-0.487	0.657	0.0272	0.0272	up-regulated
Q63918	PF15237	PTRF/SDPR family	Pfam	Cavin2	Caveolae-associated protein 2	0.265	0.318	0.331	1.24	0.136	1.132	0.388	-0.321	0.218	-0.264	-0.169	0.147	0.571	0.0496	0.0496	up-regulated
Q69ZH9	PF17820	PDZ domain	Pfam	Arhgap23	Rho GTPase-activating protein 23	-0.108	0.341	0.202	-0.425	-1.216	-1.416	0.491	0.671			0.542	0.138	-0.897	0.0363	0.0363	down-regulated
Q69ZH9	PF15410	Pleckstrin homology domain	Pfam	Arhgap23	Rho GTPase-activating protein 23	-0.108	0.341	0.202	-0.425	-1.216	-1.416	0.491	0.671			0.542	0.138	-0.897	0.0363	0.0363	down-regulated
Q69ZH9	PF00620	RhoGAP domain	Pfam	Arhgap23	Rho GTPase-activating protein 23	-0.108	0.341	0.202	-0.425	-1.216	-1.416	0.491	0.671			0.542	0.138	-0.897	0.0363	0.0363	down-regulated
Q6P1C6	PF07679	Immunoglobulin I-set domain	Pfam	Lrig3	Leucine-rich repeats and immunoglobulin-like domains protein 3	0.055	-0.635	0.204	0.01	-0.295	-0.401	0.617	0.037	0.359	0.238	0.395	0.717	-0.571	0.0257	0.0257	down-regulated
Q6P1C6	PF13927	Immunoglobulin domain	Pfam	Lrig3	Leucine-rich repeats and immunoglobulin-like domains protein 3	0.055	-0.635	0.204	0.01	-0.295	-0.401	0.617	0.037	0.359	0.238	0.395	0.717	-0.571	0.0257	0.0257	down-regulated
Q6P1C6	PF00560	Leucine Rich Repeat	Pfam	Lrig3	Leucine-rich repeats and immunoglobulin-like domains protein 3	0.055	-0.635	0.204	0.01	-0.295	-0.401	0.617	0.037	0.359	0.238	0.395	0.717	-0.571	0.0257	0.0257	down-regulated
Q6P1C6	PF13855	Leucine rich repeat	Pfam	Lrig3	Leucine-rich repeats and immunoglobulin-like domains protein 3	0.055	-0.635	0.204	0.01	-0.295	-0.401	0.617	0.037	0.359	0.238	0.395	0.717	-0.571	0.0257	0.0257	down-regulated
Q6PE55	PF13927	Immunoglobulin domain	Pfam	Pdgfrl	Platelet-derived growth factor receptor-like protein	0.368	0.837	1.377	-0.476	1.058	0.225	-0.265	-0.713	0.231	-0.006	-2.407	-0.053	1.1	0.026	0.026	up-regulated
Q6ZPJ3	PF00179	Ubiquitin-conjugating enzyme	Pfam	Ube2o	(E3-independent) E2 ubiquitin-conjugating enzyme UBE2O	1.093	0.657	1.037	1.565	0.603	1.246	0.697	-0.049	-0.818	0.119	-0.013	-0.498	1.127	0.00138	0.00138	up-regulated
Q6ZWX6	PF07541	Eukaryotic translation initiation factor 2 alpha subunit	Pfam	Eif2s1	Eukaryotic translation initiation factor 2 subunit 1	0.388	0.37	0.625	0.293	1.232	0.786	-0.443	0.348	-1.784	0.174	-0.715	-0.488	1.1	0.00586	0.00586	up-regulated
Q6ZWX6	PF00575	S1 RNA binding domain	Pfam	Eif2s1	Eukaryotic translation initiation factor 2 subunit 1	0.388	0.37	0.625	0.293	1.232	0.786	-0.443	0.348	-1.784	0.174	-0.715	-0.488	1.1	0.00586	0.00586	up-regulated
Q7TT50	PF00130	Phorbol esters/diacylglycerol binding domain (C1 domain)	Pfam	Cdc42bpb	Serine/threonine-protein kinase MRCK beta	0.41	0.075	0.861	0.657	0.331	1.555	0.362	0.294		-1.661		-1.011	1.152	0.0231	0.0231	up-regulated
Q7TT50	PF00780	CNH domain	Pfam	Cdc42bpb	Serine/threonine-protein kinase MRCK beta	0.41	0.075	0.861	0.657	0.331	1.555	0.362	0.294		-1.661		-1.011	1.152	0.0231	0.0231	up-regulated
Q7TT50	PF08826	DMPK coiled coil domain like	Pfam	Cdc42bpb	Serine/threonine-protein kinase MRCK beta	0.41	0.075	0.861	0.657	0.331	1.555	0.362	0.294		-1.661		-1.011	1.152	0.0231	0.0231	up-regulated
Q7TT50	PF15796	KELK-motif containing domain of MRCK Ser/Thr protein kinase	Pfam	Cdc42bpb	Serine/threonine-protein kinase MRCK beta	0.41	0.075	0.861	0.657	0.331	1.555	0.362	0.294		-1.661		-1.011	1.152	0.0231	0.0231	up-regulated
Q7TT50	PF00069	Protein kinase domain	Pfam	Cdc42bpb	Serine/threonine-protein kinase MRCK beta	0.41	0.075	0.861	0.657	0.331	1.555	0.362	0.294		-1.661		-1.011	1.152	0.0231	0.0231	up-regulated
Q80UM3	PF12569	NMDA receptor-regulated protein 1	Pfam	Naa15	N-alpha-acetyltransferase 15, NatA auxiliary subunit	1.486	-0.867	0.134	1.572	1.933	1.095		-1.118		-0.342	0.369	-0.136	1.199	0.0422	0.0422	up-regulated
Q80UM3	PF13181	Tetratricopeptide repeat	Pfam	Naa15	N-alpha-acetyltransferase 15, NatA auxiliary subunit	1.486	-0.867	0.134	1.572	1.933	1.095		-1.118		-0.342	0.369	-0.136	1.199	0.0422	0.0422	up-regulated
Q8BH64	PF18150	Domain of unknown function (DUF5600)	Pfam	Ehd2	EH domain-containing protein 2	0.087	0.306	0.403	0.379	1.208	1.441	-0.143	0.192	-1.721	-0.06	-0.859	-0.035	1.075	0.0098	0.0098	up-regulated
Q8BH64	PF00350	Dynamin family	Pfam	Ehd2	EH domain-containing protein 2	0.087	0.306	0.403	0.379	1.208	1.441	-0.143	0.192	-1.721	-0.06	-0.859	-0.035	1.075	0.0098	0.0098	up-regulated
Q8BH64	PF12763	Cytoskeletal-regulatory complex EF hand	Pfam	Ehd2	EH domain-containing protein 2	0.087	0.306	0.403	0.379	1.208	1.441	-0.143	0.192	-1.721	-0.06	-0.859	-0.035	1.075	0.0098	0.0098	up-regulated
Q8BH64	PF16880	N-terminal EH-domain containing protein	Pfam	Ehd2	EH domain-containing protein 2	0.087	0.306	0.403	0.379	1.208	1.441	-0.143	0.192	-1.721	-0.06	-0.859	-0.035	1.075	0.0098	0.0098	up-regulated
Q8BMJ3	PF01176	Translation initiation factor 1A / IF-1	Pfam	Eif1ax	Eukaryotic translation initiation factor 1A, X-chromosomal	0.308	0.939	0.526	1.059	0.738	0.593	0.268	-0.273	-0.213	0.022	-0.215	-0.013	0.765	0.00336	0.00336	up-regulated
Q8BTM8	PF00307	Calponin homology (CH) domain	Pfam	Flna	Filamin-A	0.604	-0.272	-0.074	1.191	0.586	0.915	0.363	0.011	-0.401	-0.744	-0.319	-0.105	0.691	0.0349	0.0349	up-regulated
Q8BTM8	PF00630	Filamin/ABP280 repeat	Pfam	Flna	Filamin-A	0.604	-0.272	-0.074	1.191	0.586	0.915	0.363	0.011	-0.401	-0.744	-0.319	-0.105	0.691	0.0349	0.0349	up-regulated
Q8BWY3	PF03463	eRF1 domain 1	Pfam	Etf1	Eukaryotic peptide chain release factor subunit 1	0.722	0.277	0.45	0.651	0.494	0.886	-0.268			-0.592			1.01	0.0126	0.0126	up-regulated
Q8BWY3	PF03464	eRF1 domain 2	Pfam	Etf1	Eukaryotic peptide chain release factor subunit 1	0.722	0.277	0.45	0.651	0.494	0.886	-0.268			-0.592			1.01	0.0126	0.0126	up-regulated
Q8BWY3	PF03465	eRF1 domain 3	Pfam	Etf1	Eukaryotic peptide chain release factor subunit 1	0.722	0.277	0.45	0.651	0.494	0.886	-0.268			-0.592			1.01	0.0126	0.0126	up-regulated
Q8K124	PF00169	PH domain	Pfam	Plekho2	Pleckstrin homology domain-containing family O member 2	0.88	0.186	0.986	1.353	0.617	1.295	0.468	-0.163	0.469	-0.051	0.248	0.183	0.694	0.0156	0.0156	up-regulated
Q8K1B8	PF00373	FERM central domain	Pfam	Fermt3	Fermitin family homolog 3	0.942	-0.031	0.557	1.549	1.218	1.329	0.046	0.013	-0.532	-0.486	-0.152	-0.452	1.188	0.000913	0.000913	up-regulated
Q8K1B8	PF18124	Kindlin-2 N-terminal domain	Pfam	Fermt3	Fermitin family homolog 3	0.942	-0.031	0.557	1.549	1.218	1.329	0.046	0.013	-0.532	-0.486	-0.152	-0.452	1.188	0.000913	0.000913	up-regulated
Q8K1B8	PF00169	PH domain	Pfam	Fermt3	Fermitin family homolog 3	0.942	-0.031	0.557	1.549	1.218	1.329	0.046	0.013	-0.532	-0.486	-0.152	-0.452	1.188	0.000913	0.000913	up-regulated
Q8K2K6	PF01412	Putative GTPase activating protein for Arf	Pfam	Agfg1	Arf-GAP domain and FG repeat-containing protein 1		-1.39	-1.076	-1.015	-0.355		-0.359	0.269	-0.076		0.173	0.63	-1.086	0.0058	0.0058	down-regulated
Q8K386	PF00071	Ras family	Pfam	Rab15	Ras-related protein Rab-15	0.705	-0.23	0.594	1.154	0.554	0.664	0.259	-0.078	-1.092	0.054	-0.174	-0.448	0.82	0.0131	0.0131	up-regulated
Q8R001	PF00307	Calponin homology (CH) domain	Pfam	Mapre2	Microtubule-associated protein RP/EB family member 2	0.4	-0.028	0.786	-0.229	0.893	0.732	-0.024	-0.968		-0.161			0.81	0.0492	0.0492	up-regulated
Q8R001	PF03271	EB1-like C-terminal motif	Pfam	Mapre2	Microtubule-associated protein RP/EB family member 2	0.4	-0.028	0.786	-0.229	0.893	0.732	-0.024	-0.968		-0.161			0.81	0.0492	0.0492	up-regulated
Q8R1S4	PF08397	IRSp53/MIM homology domain	Pfam	Mtss1	Protein MTSS 1	0.963	-0.913	1.161	1.551	1.317	1.17	-0.133		-0.552		0.209	-0.264	1.06	0.0337	0.0337	up-regulated
Q8R1S4	PF02205	WH2 motif	Pfam	Mtss1	Protein MTSS 1	0.963	-0.913	1.161	1.551	1.317	1.17	-0.133		-0.552		0.209	-0.264	1.06	0.0337	0.0337	up-regulated
Q8VDD5	PF00063	Myosin head (motor domain)	Pfam	Myh9	Myosin-9	0.068	1.075	-0.222	0.924	0.561	0.674	-0.102	-0.38	-0.412	-0.541	-0.347	-0.28	0.857	0.00465	0.00465	up-regulated
Q8VDD5	PF02736	Myosin N-terminal SH3-like domain	Pfam	Myh9	Myosin-9	0.068	1.075	-0.222	0.924	0.561	0.674	-0.102	-0.38	-0.412	-0.541	-0.347	-0.28	0.857	0.00465	0.00465	up-regulated
Q8VDD5	PF01576	Myosin tail	Pfam	Myh9	Myosin-9	0.068	1.075	-0.222	0.924	0.561	0.674	-0.102	-0.38	-0.412	-0.541	-0.347	-0.28	0.857	0.00465	0.00465	up-regulated
Q91V98	PF14670	Coagulation Factor Xa inhibitory site	Pfam	Cd248	Endosialin	-0.733		-0.083		-1.044	-1.586		-0.209	0.72		0.771		-1.289	0.0185	0.0185	down-regulated
Q91V98	PF00059	Lectin C-type domain	Pfam	Cd248	Endosialin	-0.733		-0.083		-1.044	-1.586		-0.209	0.72		0.771		-1.289	0.0185	0.0185	down-regulated
Q91VH2	PF10456	WASP-binding domain of Sorting nexin protein	Pfam	Snx9	Sorting nexin-9	1.022	-0.382	1.378	1.79	1.567	1.551	0.123	0.474	-0.403	-0.08	-0.054	-0.049	1.153	0.00454	0.00454	up-regulated
Q91VH2	PF00787	PX domain	Pfam	Snx9	Sorting nexin-9	1.022	-0.382	1.378	1.79	1.567	1.551	0.123	0.474	-0.403	-0.08	-0.054	-0.049	1.153	0.00454	0.00454	up-regulated
Q91VH2	PF00018	SH3 domain	Pfam	Snx9	Sorting nexin-9	1.022	-0.382	1.378	1.79	1.567	1.551	0.123	0.474	-0.403	-0.08	-0.054	-0.049	1.153	0.00454	0.00454	up-regulated
Q91WB4	PF01363	FYVE zinc finger	Pfam	Plekhf2	Pleckstrin homology domain-containing family F member 2	0.53	0.614	0.755	1.389	0.504	1.166	0.152	0.132	-0.667	0.099	0.215	-0.748	0.963	0.00298	0.00298	up-regulated
Q91WB4	PF00169	PH domain	Pfam	Plekhf2	Pleckstrin homology domain-containing family F member 2	0.53	0.614	0.755	1.389	0.504	1.166	0.152	0.132	-0.667	0.099	0.215	-0.748	0.963	0.00298	0.00298	up-regulated
Q91X17	PF12947	EGF domain	Pfam	Umod	Uromodulin		-1.247		-0.742	-1.602	-1.23	0.096		0.949		0.294		-1.652	0.00157	0.00157	down-regulated
Q91X17	PF07645	Calcium-binding EGF domain	Pfam	Umod	Uromodulin		-1.247		-0.742	-1.602	-1.23	0.096		0.949		0.294		-1.652	0.00157	0.00157	down-regulated
Q91X17	PF00100	Zona pellucida-like domain	Pfam	Umod	Uromodulin		-1.247		-0.742	-1.602	-1.23	0.096		0.949		0.294		-1.652	0.00157	0.00157	down-regulated
Q922H9	PF06524	NOA36 protein	Pfam	Znf330	Zinc finger protein 330	0.597	0.255	0.876	1.642	0.761	1.549	0.731	0.186	-2.397	-1.565	-0.693		1.694	0.0054	0.0054	up-regulated
Q922Q8	PF00560	Leucine Rich Repeat	Pfam	Lrrc59	Leucine-rich repeat-containing protein 59	0.528	1.725	0.307	0.415	1.098	0.495	0.032	-0.645	-0.003	0.548	0.348	0.413	0.646	0.0493	0.0493	up-regulated
Q922Q8	PF13855	Leucine rich repeat	Pfam	Lrrc59	Leucine-rich repeat-containing protein 59	0.528	1.725	0.307	0.415	1.098	0.495	0.032	-0.645	-0.003	0.548	0.348	0.413	0.646	0.0493	0.0493	up-regulated
Q99JI6	PF00071	Ras family	Pfam	Rap1b	Ras-related protein Rap-1b	0.786	-0.049	1.121	1.326	0.507	0.927	0.083	-0.14	-0.331	-0.534	-0.508	-0.745	1.132	0.000831	0.000831	up-regulated
Q99JW4	PF00412	LIM domain	Pfam	Lims1	LIM and senescent cell antigen-like-containing domain protein 1	0.452	-0.348	-0.218	0.523	0.625	0.843	-0.238	0.242	-1.362	-1.309	-0.445	-0.115	0.851	0.0229	0.0229	up-regulated
Q99K41	PF00386	C1q domain	Pfam	Emilin1	EMILIN-1	0.097	-0.58	-0.389	-0.202	-0.792	-0.162	0.427	0.215	1.091	0.324	0.001	-0.159	-0.655	0.0244	0.0244	down-regulated
Q99K41	PF01391	Collagen triple helix repeat (20 copies)	Pfam	Emilin1	EMILIN-1	0.097	-0.58	-0.389	-0.202	-0.792	-0.162	0.427	0.215	1.091	0.324	0.001	-0.159	-0.655	0.0244	0.0244	down-regulated
Q99K41	PF07546	EMI domain	Pfam	Emilin1	EMILIN-1	0.097	-0.58	-0.389	-0.202	-0.792	-0.162	0.427	0.215	1.091	0.324	0.001	-0.159	-0.655	0.0244	0.0244	down-regulated
Q99L45	PF01873	Domain found in IF2B/IF5	Pfam	Eif2s2	Eukaryotic translation initiation factor 2 subunit 2	0.076	0.171	0.535	0.415	0.76	0.502	0.333	-0.732	-1.019	-0.121	0.112	-0.528	0.736	0.0161	0.0161	up-regulated
Q99MS7	PF12130	Bivalent Mical/EHBP Rab binding domain	Pfam	Ehbp1l1	EH domain-binding protein 1-like protein 1	0.641	-0.197	1.298	1.226	-0.185	0.914	0.098	0.006	-0.812	-0.106	-0.725	-0.339	0.929	0.0116	0.0116	up-regulated
Q99MS7	PF00307	Calponin homology (CH) domain	Pfam	Ehbp1l1	EH domain-binding protein 1-like protein 1	0.641	-0.197	1.298	1.226	-0.185	0.914	0.098	0.006	-0.812	-0.106	-0.725	-0.339	0.929	0.0116	0.0116	up-regulated
Q99MS7	PF10358	N-terminal C2 in EEIG1 and EHBP1 proteins	Pfam	Ehbp1l1	EH domain-binding protein 1-like protein 1	0.641	-0.197	1.298	1.226	-0.185	0.914	0.098	0.006	-0.812	-0.106	-0.725	-0.339	0.929	0.0116	0.0116	up-regulated
Q9CPR1	PF05773	RWD domain	Pfam	Rwdd4	RWD domain-containing protein 4	0.76	0.317	-0.149	1.384	0.85	0.12	0.051	-0.422	-1.698	0.559	-1.158		1.081	0.0223	0.0223	up-regulated
Q9CQ19	PF13499	EF-hand domain pair	Pfam	Myl9	Myosin regulatory light polypeptide 9	-0.095	1.246	-0.547	0.937	1.008	0.829	-0.673	-1.066	-0.799	-0.862	-0.538	-0.499	1.303	0.000949	0.000949	up-regulated
Q9CQC6	PF02020	eIF4-gamma/eIF5/eIF2-epsilon	Pfam	Bzw1	eIF5-mimic protein 2	0.363	-0.256	0.756	0.683	0.146	0.962	0.314	-0.42	-0.98	0.017	-0.681		0.792	0.0247	0.0247	up-regulated
Q9CQQ8	PF01423	LSM domain	Pfam	Lsm7	U6 snRNA-associated Sm-like protein LSm7	0.064	0.506	0.319	-0.686	-0.122	0.218	-1.536	-1.684	-0.629	-0.241	-0.855		1.039	0.00684	0.00684	up-regulated
Q9CR57	PF01929	Ribosomal protein L14	Pfam	Rpl14	Large ribosomal subunit protein eL14	0.725	1.855	0.243	-0.502	0.349	0.303	-0.99	-0.651	-0.61	-0.004	-0.292	0.42	0.85	0.0358	0.0358	up-regulated
Q9CXY6	PF07528	DZF domain	Pfam	Ilf2	Interleukin enhancer-binding factor 2	0.242	0.247	0.299	0.221	0.56	-0.037	-0.1	-0.793	-0.44	0	0.221	-0.769	0.569	0.0335	0.0335	up-regulated
Q9CZ30	PF01926	50S ribosome-binding GTPase	Pfam	Ola1	Obg-like ATPase 1	0.68	0.897	0.657	0.396	1.437	1.104	0.069	0.303	-0.24	-0.372	-0.968	-0.693	1.179	0.000723	0.000723	up-regulated
Q9CZ30	PF06071	Protein of unknown function (DUF933)	Pfam	Ola1	Obg-like ATPase 1	0.68	0.897	0.657	0.396	1.437	1.104	0.069	0.303	-0.24	-0.372	-0.968	-0.693	1.179	0.000723	0.000723	up-regulated
Q9D358	PF01451	Low molecular weight phosphotyrosine protein phosphatase	Pfam	Acp1	Low molecular weight phosphotyrosine protein phosphatase	-0.397	0.044	0.175	0.534	0.892	0.83		-0.355	-1.561			-0.479	1.145	0.0148	0.0148	up-regulated
Q9D832	PF00226	DnaJ domain	Pfam	Dnajb4	DnaJ homolog subfamily B member 4	0.972	-0.087	0.578	1.529	1.246	1.21	0.479	0.279	0.142	0.059	0.453	-0.274	0.718	0.0252	0.0252	up-regulated
Q9D832	PF01556	DnaJ C terminal domain	Pfam	Dnajb4	DnaJ homolog subfamily B member 4	0.972	-0.087	0.578	1.529	1.246	1.21	0.479	0.279	0.142	0.059	0.453	-0.274	0.718	0.0252	0.0252	up-regulated
Q9D8N0	PF00647	Elongation factor 1 gamma, conserved domain	Pfam	Eef1g	Elongation factor 1-gamma	0.837	-0.021	0.769	1.262	1.514	1.025	0.32	0.069	-0.677	-0.706	0.048	-0.897	1.205	0.00165	0.00165	up-regulated
Q9D8N0	PF00043	Glutathione S-transferase, C-terminal domain	Pfam	Eef1g	Elongation factor 1-gamma	0.837	-0.021	0.769	1.262	1.514	1.025	0.32	0.069	-0.677	-0.706	0.048	-0.897	1.205	0.00165	0.00165	up-regulated
Q9D8N0	PF02798	Glutathione S-transferase, N-terminal domain	Pfam	Eef1g	Elongation factor 1-gamma	0.837	-0.021	0.769	1.262	1.514	1.025	0.32	0.069	-0.677	-0.706	0.048	-0.897	1.205	0.00165	0.00165	up-regulated
Q9DB34	PF03357	Snf7	Pfam	Chmp2a	Charged multivesicular body protein 2a	0.462	0.999	0.277	1.356	0.765	1.256	0.452	0.712	-0.871	0.054	-0.046	0.692	0.687	0.0446	0.0446	up-regulated
Q9DCN2	PF00970	Oxidoreductase FAD-binding domain	Pfam	Cyb5r3	NADH-cytochrome b5 reductase 3	0.891		-0.457			0.647	-0.171	-0.361		-1.102		-0.909	0.996	0.0488	0.0488	up-regulated
Q9DCN2	PF00175	Oxidoreductase NAD-binding domain	Pfam	Cyb5r3	NADH-cytochrome b5 reductase 3	0.891		-0.457			0.647	-0.171	-0.361		-1.102		-0.909	0.996	0.0488	0.0488	up-regulated
Q9DCZ1	PF00478	IMP dehydrogenase / GMP reductase domain	Pfam	Gmpr	GMP reductase 1	0.471		-0.048	0.897	0.546	0.925	0.026	0.304	-0.79			-1.113	0.951	0.0253	0.0253	up-regulated
Q9EQ21	PF06446	Hepcidin	Pfam	Hamp	Hepcidin		-0.84	-0.705	0.184	-0.757	-0.366	0.042	-0.316	0.603		0.419	0.751	-0.797	0.0234	0.0234	down-regulated
Q9EQP2	PF18150	Domain of unknown function (DUF5600)	Pfam	Ehd4	EH domain-containing protein 4	0.924	0.308	0.147	2.22	1.005	1.374	0.214	-0.111	-0.892	-0.454	-0.225	-0.552	1.333	0.00159	0.00159	up-regulated
Q9EQP2	PF00350	Dynamin family	Pfam	Ehd4	EH domain-containing protein 4	0.924	0.308	0.147	2.22	1.005	1.374	0.214	-0.111	-0.892	-0.454	-0.225	-0.552	1.333	0.00159	0.00159	up-regulated
Q9EQP2	PF12763	Cytoskeletal-regulatory complex EF hand	Pfam	Ehd4	EH domain-containing protein 4	0.924	0.308	0.147	2.22	1.005	1.374	0.214	-0.111	-0.892	-0.454	-0.225	-0.552	1.333	0.00159	0.00159	up-regulated
Q9EQP2	PF16880	N-terminal EH-domain containing protein	Pfam	Ehd4	EH domain-containing protein 4	0.924	0.308	0.147	2.22	1.005	1.374	0.214	-0.111	-0.892	-0.454	-0.225	-0.552	1.333	0.00159	0.00159	up-regulated
Q9ES46	PF00307	Calponin homology (CH) domain	Pfam	Parvb	Beta-parvin	0.742	0.345	0.099	1.702	0.813	1.285	0.731	0.146	0.117	-0.245	0.226	-0.362	0.729	0.0304	0.0304	up-regulated
Q9ESX5	PF08068	DKCLD (NUC011) domain	Pfam	Dkc1	H/ACA ribonucleoprotein complex subunit DKC1	0.501	-0.184	-0.853	-1.284	-0.742	0.293	0.454	0.738	0.121	0.273		0.349	-0.765	0.0403	0.0403	down-regulated
Q9ESX5	PF01472	PUA domain	Pfam	Dkc1	H/ACA ribonucleoprotein complex subunit DKC1	0.501	-0.184	-0.853	-1.284	-0.742	0.293	0.454	0.738	0.121	0.273		0.349	-0.765	0.0403	0.0403	down-regulated
Q9ESX5	PF16198	tRNA pseudouridylate synthase B C-terminal domain	Pfam	Dkc1	H/ACA ribonucleoprotein complex subunit DKC1	0.501	-0.184	-0.853	-1.284	-0.742	0.293	0.454	0.738	0.121	0.273		0.349	-0.765	0.0403	0.0403	down-regulated
Q9ESX5	PF01509	TruB family pseudouridylate synthase (N terminal domain)	Pfam	Dkc1	H/ACA ribonucleoprotein complex subunit DKC1	0.501	-0.184	-0.853	-1.284	-0.742	0.293	0.454	0.738	0.121	0.273		0.349	-0.765	0.0403	0.0403	down-regulated
Q9ET66	PF00188	Cysteine-rich secretory protein family	Pfam	Pi16	Peptidase inhibitor 16	-4.719	0.194	-2.82	-0.202	-0.895	0.755	-0.054	0.977	1.413		1.088	-0.012	-1.964	0.0347	0.0347	down-regulated
Q9JHK5	PF00610	Domain found in Dishevelled, Egl-10, and Pleckstrin (DEP)	Pfam	Plek	Pleckstrin	0.842	-0.565	0.94	1.455	1.342	1.442	0.824	0.442	-0.654	-0.679	0.028	0.387	0.851	0.0432	0.0432	up-regulated
Q9JHK5	PF00169	PH domain	Pfam	Plek	Pleckstrin	0.842	-0.565	0.94	1.455	1.342	1.442	0.824	0.442	-0.654	-0.679	0.028	0.387	0.851	0.0432	0.0432	up-regulated
Q9JK53	PF13855	Leucine rich repeat	Pfam	Prelp	Prolargin	0.661	0.206	0.53	-0.031	1.197	0.18	-0.169	0.027	-0.137	-0.064	0.097	-0.339	0.555	0.0383	0.0383	up-regulated
Q9JKR6	PF00012	Hsp70 protein	Pfam	Hyou1	Hypoxia up-regulated protein 1	-0.196	-0.216	0.212	1.12	0.523	0.464	0.041	-0.099	-1.046	-0.266	-0.738	-0.401	0.736	0.0225	0.0225	up-regulated
Q9JMG1	PF01381	Helix-turn-helix	Pfam	Edf1	Endothelial differentiation-related factor 1	0.373	1.42	0.527	0.34	0.824	0.106	-0.329	-0.578	0.262	0.477	-0.241	0.004	0.666	0.0307	0.0307	up-regulated
Q9JMG1	PF08523	Multiprotein bridging factor 1	Pfam	Edf1	Endothelial differentiation-related factor 1	0.373	1.42	0.527	0.34	0.824	0.106	-0.329	-0.578	0.262	0.477	-0.241	0.004	0.666	0.0307	0.0307	up-regulated
Q9QUI0	PF00071	Ras family	Pfam	Rhoa	Transforming protein RhoA	0.743	0.147	1.007	0.709	1.571	1.14	-0.031	-0.249	0.248	-0.012	-1.141	-0.702	1.201	0.00136	0.00136	up-regulated
Q9R0P5	PF00241	Cofilin/tropomyosin-type actin-binding protein	Pfam	Dstn	Destrin	0.938	0.23	0.782	1.441	1.601	1.368	0.534	-0.077	0.098	-0.254	0.027	-0.071	1.017	0.00201	0.00201	up-regulated
Q9R0Q1	PF00168	C2 domain	Pfam	Sytl4	Synaptotagmin-like protein 4	1.097	-0.168	1.212	1.598	1.111	1.457	-0.328	0.388	0.178	0.396	0.583	0.046	0.841	0.0149	0.0149	up-regulated
Q9R0Q1	PF02318	FYVE-type zinc finger	Pfam	Sytl4	Synaptotagmin-like protein 4	1.097	-0.168	1.212	1.598	1.111	1.457	-0.328	0.388	0.178	0.396	0.583	0.046	0.841	0.0149	0.0149	up-regulated
Q9WUM4	PF08953	Domain of unknown function (DUF1899)	Pfam	Coro1c	Coronin-1C	0.986		0.301	0.722	1.015	0.885	0.099	0.372	-1.56		0.509	-0.03	0.904	0.0368	0.0368	up-regulated
Q9WUM4	PF00400	WD domain, G-beta repeat	Pfam	Coro1c	Coronin-1C	0.986		0.301	0.722	1.015	0.885	0.099	0.372	-1.56		0.509	-0.03	0.904	0.0368	0.0368	up-regulated
Q9WUM4	PF16300	Type of WD40 repeat	Pfam	Coro1c	Coronin-1C	0.986		0.301	0.722	1.015	0.885	0.099	0.372	-1.56		0.509	-0.03	0.904	0.0368	0.0368	up-regulated
Q9WUM5	PF02629	CoA binding domain	Pfam	Suclg1	Succinate--CoA ligase [ADP/GDP-forming] subunit alpha, mitochondrial	0.488	0.526	1.689	-0.008	0.833	0.45	0.312	0.01	-0.574	0.204	-0.524	0.072	0.746	0.0246	0.0246	up-regulated
Q9WUM5	PF00549	CoA-ligase	Pfam	Suclg1	Succinate--CoA ligase [ADP/GDP-forming] subunit alpha, mitochondrial	0.488	0.526	1.689	-0.008	0.833	0.45	0.312	0.01	-0.574	0.204	-0.524	0.072	0.746	0.0246	0.0246	up-regulated
Q9WVK4	PF18150	Domain of unknown function (DUF5600)	Pfam	Ehd1	EH domain-containing protein 1	0.552	-0.313	-0.194	1.086	0.653	0.688	-0.739	0.042	0.05	-0.457	-0.413	-1.012	0.834	0.0144	0.0144	up-regulated
Q9WVK4	PF00350	Dynamin family	Pfam	Ehd1	EH domain-containing protein 1	0.552	-0.313	-0.194	1.086	0.653	0.688	-0.739	0.042	0.05	-0.457	-0.413	-1.012	0.834	0.0144	0.0144	up-regulated
Q9WVK4	PF12763	Cytoskeletal-regulatory complex EF hand	Pfam	Ehd1	EH domain-containing protein 1	0.552	-0.313	-0.194	1.086	0.653	0.688	-0.739	0.042	0.05	-0.457	-0.413	-1.012	0.834	0.0144	0.0144	up-regulated
Q9WVK4	PF16880	N-terminal EH-domain containing protein	Pfam	Ehd1	EH domain-containing protein 1	0.552	-0.313	-0.194	1.086	0.653	0.688	-0.739	0.042	0.05	-0.457	-0.413	-1.012	0.834	0.0144	0.0144	up-regulated
Q9Z0N1	PF09173	Initiation factor eIF2 gamma, C terminal	Pfam	Eif2s3x	Eukaryotic translation initiation factor 2 subunit 3, X-linked	0.492	-0.079	0.934	0.026	1.52	0.603		-0.171	-0.316	-0.079	0.12	-0.81	0.834	0.0213	0.0213	up-regulated
Q9Z0N1	PF00009	Elongation factor Tu GTP binding domain	Pfam	Eif2s3x	Eukaryotic translation initiation factor 2 subunit 3, X-linked	0.492	-0.079	0.934	0.026	1.52	0.603		-0.171	-0.316	-0.079	0.12	-0.81	0.834	0.0213	0.0213	up-regulated
Q9Z0N1	PF03144	Elongation factor Tu domain 2	Pfam	Eif2s3x	Eukaryotic translation initiation factor 2 subunit 3, X-linked	0.492	-0.079	0.934	0.026	1.52	0.603		-0.171	-0.316	-0.079	0.12	-0.81	0.834	0.0213	0.0213	up-regulated
Q9Z1Q2	PF00561	alpha/beta hydrolase fold	Pfam	Abhd16a	Phosphatidylserine lipase ABHD16A	-0.941	-0.334	-0.932	-0.739	0.57	0.382		0.045	1.113		0.754	1.278	-1.13	0.0139	0.0139	down-regulated
Q9Z1X4	PF00035	Double-stranded RNA binding motif	Pfam	Ilf3	Interleukin enhancer-binding factor 3	0.319	0.363	0.856	0.253	0.776	0.235	-0.089	-1.061	-0.209	0.412	-0.718	-0.034	0.75	0.0157	0.0157	up-regulated
Q9Z1X4	PF07528	DZF domain	Pfam	Ilf3	Interleukin enhancer-binding factor 3	0.319	0.363	0.856	0.253	0.776	0.235	-0.089	-1.061	-0.209	0.412	-0.718	-0.034	0.75	0.0157	0.0157	up-regulated
Q9Z2M7	PF03332	Eukaryotic phosphomannomutase	Pfam	Pmm2	Phosphomannomutase 2	0.937		0.415	0.596	0.312	0.517	-0.1	-0.313	-0.375	-0.195		-0.493	0.851	0.00385	0.00385	up-regulated
