# Supplementary material for: Multi-Omics and Experimental Validation Reveal the Protective Effect of Paeoniflorin Against Coronary Heart Disease in Mice via Inhibiting the C3-Cfd-C3aR Pathway
Source: Int J Mol Sci. 2026 Jul 13;27(14):6236. doi: 10.3390/ijms27146236 (PMC13410309; doi:10.3390/ijms27146236)
Supplement: Supplementary file 1 [file ijms-27-06236-s001.zip › Supplementary Materials/ijms-4276706_Proteomics_Dataset/3-Annotation_of_DEPs/Table 3. MF of Control-vs-Model.xls]

Protein accession	Category	ID	GO levels	Terms	Gene name	Protein description	Control1	Control2	Control3	Control4	Control5	Control6	Model1	Model2	Model3	Model4	Model5	Model6	log2FC	P.Value	adj.P.Val	Regulation
O08538	Molecular function	GO:0005126	5	cytokine receptor binding	Angpt1	Angiopoietin-1	0.661	0.22	1.624	0.738	0.852	-0.136	-0.444	-0.849	0.19	-0.174	-0.311	0.087	0.91	0.0118	0.0118	up-regulated
O08538	Molecular function	GO:0005102	4	signaling receptor binding	Angpt1	Angiopoietin-1	0.661	0.22	1.624	0.738	0.852	-0.136	-0.444	-0.849	0.19	-0.174	-0.311	0.087	0.91	0.0118	0.0118	up-regulated
O08538	Molecular function	GO:1990782	7	protein tyrosine kinase binding	Angpt1	Angiopoietin-1	0.661	0.22	1.624	0.738	0.852	-0.136	-0.444	-0.849	0.19	-0.174	-0.311	0.087	0.91	0.0118	0.0118	up-regulated
O08538	Molecular function	GO:0019900	5	kinase binding	Angpt1	Angiopoietin-1	0.661	0.22	1.624	0.738	0.852	-0.136	-0.444	-0.849	0.19	-0.174	-0.311	0.087	0.91	0.0118	0.0118	up-regulated
O08538	Molecular function	GO:0005515	3	protein binding	Angpt1	Angiopoietin-1	0.661	0.22	1.624	0.738	0.852	-0.136	-0.444	-0.849	0.19	-0.174	-0.311	0.087	0.91	0.0118	0.0118	up-regulated
O08538	Molecular function	GO:0003674	1	molecular_function	Angpt1	Angiopoietin-1	0.661	0.22	1.624	0.738	0.852	-0.136	-0.444	-0.849	0.19	-0.174	-0.311	0.087	0.91	0.0118	0.0118	up-regulated
O08538	Molecular function	GO:0019899	4	enzyme binding	Angpt1	Angiopoietin-1	0.661	0.22	1.624	0.738	0.852	-0.136	-0.444	-0.849	0.19	-0.174	-0.311	0.087	0.91	0.0118	0.0118	up-regulated
O08538	Molecular function	GO:0005488	2	binding	Angpt1	Angiopoietin-1	0.661	0.22	1.624	0.738	0.852	-0.136	-0.444	-0.849	0.19	-0.174	-0.311	0.087	0.91	0.0118	0.0118	up-regulated
O08538	Molecular function	GO:0070851	5	growth factor receptor binding	Angpt1	Angiopoietin-1	0.661	0.22	1.624	0.738	0.852	-0.136	-0.444	-0.849	0.19	-0.174	-0.311	0.087	0.91	0.0118	0.0118	up-regulated
O08538	Molecular function	GO:0019901	6	protein kinase binding	Angpt1	Angiopoietin-1	0.661	0.22	1.624	0.738	0.852	-0.136	-0.444	-0.849	0.19	-0.174	-0.311	0.087	0.91	0.0118	0.0118	up-regulated
O08976	Molecular function	GO:0003674	1	molecular_function	Pbsn	Probasin		-0.044	1.021	-0.34	-0.169	0.351	-0.613	-0.731	-0.751	0.308	-1.157	-2.043	0.995	0.027	0.027	up-regulated
O08976	Molecular function	GO:0005488	2	binding	Pbsn	Probasin		-0.044	1.021	-0.34	-0.169	0.351	-0.613	-0.731	-0.751	0.308	-1.157	-2.043	0.995	0.027	0.027	up-regulated
O35903	Molecular function	GO:0001664	5	G protein-coupled receptor binding	Ccl25	C-C motif chemokine 25	0.627	-0.698				0.441	-1.563	-0.772	-0.285	-1.674	-1.387		1.26	0.0209	0.0209	up-regulated
O35903	Molecular function	GO:0005125	4	cytokine activity	Ccl25	C-C motif chemokine 25	0.627	-0.698				0.441	-1.563	-0.772	-0.285	-1.674	-1.387		1.26	0.0209	0.0209	up-regulated
O35903	Molecular function	GO:0030546	2	signaling receptor activator activity	Ccl25	C-C motif chemokine 25	0.627	-0.698				0.441	-1.563	-0.772	-0.285	-1.674	-1.387		1.26	0.0209	0.0209	up-regulated
O35903	Molecular function	GO:0048018	3	receptor ligand activity	Ccl25	C-C motif chemokine 25	0.627	-0.698				0.441	-1.563	-0.772	-0.285	-1.674	-1.387		1.26	0.0209	0.0209	up-regulated
O35903	Molecular function	GO:0005126	5	cytokine receptor binding	Ccl25	C-C motif chemokine 25	0.627	-0.698				0.441	-1.563	-0.772	-0.285	-1.674	-1.387		1.26	0.0209	0.0209	up-regulated
O35903	Molecular function	GO:0005515	3	protein binding	Ccl25	C-C motif chemokine 25	0.627	-0.698				0.441	-1.563	-0.772	-0.285	-1.674	-1.387		1.26	0.0209	0.0209	up-regulated
O35903	Molecular function	GO:0042379	6	chemokine receptor binding	Ccl25	C-C motif chemokine 25	0.627	-0.698				0.441	-1.563	-0.772	-0.285	-1.674	-1.387		1.26	0.0209	0.0209	up-regulated
O35903	Molecular function	GO:0003674	1	molecular_function	Ccl25	C-C motif chemokine 25	0.627	-0.698				0.441	-1.563	-0.772	-0.285	-1.674	-1.387		1.26	0.0209	0.0209	up-regulated
O35903	Molecular function	GO:0005488	2	binding	Ccl25	C-C motif chemokine 25	0.627	-0.698				0.441	-1.563	-0.772	-0.285	-1.674	-1.387		1.26	0.0209	0.0209	up-regulated
O35903	Molecular function	GO:0005102	4	signaling receptor binding	Ccl25	C-C motif chemokine 25	0.627	-0.698				0.441	-1.563	-0.772	-0.285	-1.674	-1.387		1.26	0.0209	0.0209	up-regulated
O70194	Molecular function	GO:0000339	6	RNA cap binding	Eif3d	Eukaryotic translation initiation factor 3 subunit D	-0.796	-0.869				-1.389		0.592	-0.322	0.014	0.101	0.17	-1.129	0.0092	0.0092	down-regulated
O70194	Molecular function	GO:0005488	2	binding	Eif3d	Eukaryotic translation initiation factor 3 subunit D	-0.796	-0.869				-1.389		0.592	-0.322	0.014	0.101	0.17	-1.129	0.0092	0.0092	down-regulated
O70194	Molecular function	GO:0003723	5	RNA binding	Eif3d	Eukaryotic translation initiation factor 3 subunit D	-0.796	-0.869				-1.389		0.592	-0.322	0.014	0.101	0.17	-1.129	0.0092	0.0092	down-regulated
O70194	Molecular function	GO:0003674	1	molecular_function	Eif3d	Eukaryotic translation initiation factor 3 subunit D	-0.796	-0.869				-1.389		0.592	-0.322	0.014	0.101	0.17	-1.129	0.0092	0.0092	down-regulated
O70194	Molecular function	GO:0003729	6	mRNA binding	Eif3d	Eukaryotic translation initiation factor 3 subunit D	-0.796	-0.869				-1.389		0.592	-0.322	0.014	0.101	0.17	-1.129	0.0092	0.0092	down-regulated
O70194	Molecular function	GO:0003676	4	nucleic acid binding	Eif3d	Eukaryotic translation initiation factor 3 subunit D	-0.796	-0.869				-1.389		0.592	-0.322	0.014	0.101	0.17	-1.129	0.0092	0.0092	down-regulated
O70194	Molecular function	GO:0045182	2	translation regulator activity	Eif3d	Eukaryotic translation initiation factor 3 subunit D	-0.796	-0.869				-1.389		0.592	-0.322	0.014	0.101	0.17	-1.129	0.0092	0.0092	down-regulated
O70194	Molecular function	GO:1901363	3	heterocyclic compound binding	Eif3d	Eukaryotic translation initiation factor 3 subunit D	-0.796	-0.869				-1.389		0.592	-0.322	0.014	0.101	0.17	-1.129	0.0092	0.0092	down-regulated
O70194	Molecular function	GO:0097159	3	organic cyclic compound binding	Eif3d	Eukaryotic translation initiation factor 3 subunit D	-0.796	-0.869				-1.389		0.592	-0.322	0.014	0.101	0.17	-1.129	0.0092	0.0092	down-regulated
O70194	Molecular function	GO:0008135	4	translation factor activity, RNA binding	Eif3d	Eukaryotic translation initiation factor 3 subunit D	-0.796	-0.869				-1.389		0.592	-0.322	0.014	0.101	0.17	-1.129	0.0092	0.0092	down-regulated
O70194	Molecular function	GO:0090079	3	translation regulator activity, nucleic acid binding	Eif3d	Eukaryotic translation initiation factor 3 subunit D	-0.796	-0.869				-1.389		0.592	-0.322	0.014	0.101	0.17	-1.129	0.0092	0.0092	down-regulated
O70293	Molecular function	GO:0000166	4	nucleotide binding	Grk6	G protein-coupled receptor kinase 6	0.293	0.001	0.407	0.219	0.136	-0.215	0.567	0.12	0.834	0.903	0.946	1.281	-0.635	0.0263	0.0263	down-regulated
O70293	Molecular function	GO:0097159	3	organic cyclic compound binding	Grk6	G protein-coupled receptor kinase 6	0.293	0.001	0.407	0.219	0.136	-0.215	0.567	0.12	0.834	0.903	0.946	1.281	-0.635	0.0263	0.0263	down-regulated
O70293	Molecular function	GO:0032555	5	purine ribonucleotide binding	Grk6	G protein-coupled receptor kinase 6	0.293	0.001	0.407	0.219	0.136	-0.215	0.567	0.12	0.834	0.903	0.946	1.281	-0.635	0.0263	0.0263	down-regulated
O70293	Molecular function	GO:0016772	4	transferase activity, transferring phosphorus-containing groups	Grk6	G protein-coupled receptor kinase 6	0.293	0.001	0.407	0.219	0.136	-0.215	0.567	0.12	0.834	0.903	0.946	1.281	-0.635	0.0263	0.0263	down-regulated
O70293	Molecular function	GO:0032559	6	adenyl ribonucleotide binding	Grk6	G protein-coupled receptor kinase 6	0.293	0.001	0.407	0.219	0.136	-0.215	0.567	0.12	0.834	0.903	0.946	1.281	-0.635	0.0263	0.0263	down-regulated
O70293	Molecular function	GO:1901363	3	heterocyclic compound binding	Grk6	G protein-coupled receptor kinase 6	0.293	0.001	0.407	0.219	0.136	-0.215	0.567	0.12	0.834	0.903	0.946	1.281	-0.635	0.0263	0.0263	down-regulated
O70293	Molecular function	GO:0043167	3	ion binding	Grk6	G protein-coupled receptor kinase 6	0.293	0.001	0.407	0.219	0.136	-0.215	0.567	0.12	0.834	0.903	0.946	1.281	-0.635	0.0263	0.0263	down-regulated
O70293	Molecular function	GO:0016301	5	kinase activity	Grk6	G protein-coupled receptor kinase 6	0.293	0.001	0.407	0.219	0.136	-0.215	0.567	0.12	0.834	0.903	0.946	1.281	-0.635	0.0263	0.0263	down-regulated
O70293	Molecular function	GO:0004672	4	protein kinase activity	Grk6	G protein-coupled receptor kinase 6	0.293	0.001	0.407	0.219	0.136	-0.215	0.567	0.12	0.834	0.903	0.946	1.281	-0.635	0.0263	0.0263	down-regulated
O70293	Molecular function	GO:0030554	6	adenyl nucleotide binding	Grk6	G protein-coupled receptor kinase 6	0.293	0.001	0.407	0.219	0.136	-0.215	0.567	0.12	0.834	0.903	0.946	1.281	-0.635	0.0263	0.0263	down-regulated
O70293	Molecular function	GO:0003674	1	molecular_function	Grk6	G protein-coupled receptor kinase 6	0.293	0.001	0.407	0.219	0.136	-0.215	0.567	0.12	0.834	0.903	0.946	1.281	-0.635	0.0263	0.0263	down-regulated
O70293	Molecular function	GO:0140096	3	catalytic activity, acting on a protein	Grk6	G protein-coupled receptor kinase 6	0.293	0.001	0.407	0.219	0.136	-0.215	0.567	0.12	0.834	0.903	0.946	1.281	-0.635	0.0263	0.0263	down-regulated
O70293	Molecular function	GO:0016740	3	transferase activity	Grk6	G protein-coupled receptor kinase 6	0.293	0.001	0.407	0.219	0.136	-0.215	0.567	0.12	0.834	0.903	0.946	1.281	-0.635	0.0263	0.0263	down-regulated
O70293	Molecular function	GO:0003824	2	catalytic activity	Grk6	G protein-coupled receptor kinase 6	0.293	0.001	0.407	0.219	0.136	-0.215	0.567	0.12	0.834	0.903	0.946	1.281	-0.635	0.0263	0.0263	down-regulated
O70293	Molecular function	GO:0004674	5	protein serine/threonine kinase activity	Grk6	G protein-coupled receptor kinase 6	0.293	0.001	0.407	0.219	0.136	-0.215	0.567	0.12	0.834	0.903	0.946	1.281	-0.635	0.0263	0.0263	down-regulated
O70293	Molecular function	GO:0005488	2	binding	Grk6	G protein-coupled receptor kinase 6	0.293	0.001	0.407	0.219	0.136	-0.215	0.567	0.12	0.834	0.903	0.946	1.281	-0.635	0.0263	0.0263	down-regulated
O70293	Molecular function	GO:0043168	4	anion binding	Grk6	G protein-coupled receptor kinase 6	0.293	0.001	0.407	0.219	0.136	-0.215	0.567	0.12	0.834	0.903	0.946	1.281	-0.635	0.0263	0.0263	down-regulated
O70293	Molecular function	GO:0035639	5	purine ribonucleoside triphosphate binding	Grk6	G protein-coupled receptor kinase 6	0.293	0.001	0.407	0.219	0.136	-0.215	0.567	0.12	0.834	0.903	0.946	1.281	-0.635	0.0263	0.0263	down-regulated
O70293	Molecular function	GO:0016773	5	phosphotransferase activity, alcohol group as acceptor	Grk6	G protein-coupled receptor kinase 6	0.293	0.001	0.407	0.219	0.136	-0.215	0.567	0.12	0.834	0.903	0.946	1.281	-0.635	0.0263	0.0263	down-regulated
O70293	Molecular function	GO:1901265	4	nucleoside phosphate binding	Grk6	G protein-coupled receptor kinase 6	0.293	0.001	0.407	0.219	0.136	-0.215	0.567	0.12	0.834	0.903	0.946	1.281	-0.635	0.0263	0.0263	down-regulated
O70293	Molecular function	GO:0036094	3	small molecule binding	Grk6	G protein-coupled receptor kinase 6	0.293	0.001	0.407	0.219	0.136	-0.215	0.567	0.12	0.834	0.903	0.946	1.281	-0.635	0.0263	0.0263	down-regulated
O70293	Molecular function	GO:0032553	4	ribonucleotide binding	Grk6	G protein-coupled receptor kinase 6	0.293	0.001	0.407	0.219	0.136	-0.215	0.567	0.12	0.834	0.903	0.946	1.281	-0.635	0.0263	0.0263	down-regulated
O70293	Molecular function	GO:0017076	5	purine nucleotide binding	Grk6	G protein-coupled receptor kinase 6	0.293	0.001	0.407	0.219	0.136	-0.215	0.567	0.12	0.834	0.903	0.946	1.281	-0.635	0.0263	0.0263	down-regulated
O70293	Molecular function	GO:0097367	3	carbohydrate derivative binding	Grk6	G protein-coupled receptor kinase 6	0.293	0.001	0.407	0.219	0.136	-0.215	0.567	0.12	0.834	0.903	0.946	1.281	-0.635	0.0263	0.0263	down-regulated
O70362	Molecular function	GO:0042578	5	phosphoric ester hydrolase activity	Gpld1	Phosphatidylinositol-glycan-specific phospholipase D	0.6	-0.743	1.105	0.769	0.495	0.955	0.181	-1.575	-0.068	-0.398	-0.4	0.299	0.857	0.0403	0.0403	up-regulated
O70362	Molecular function	GO:0003674	1	molecular_function	Gpld1	Phosphatidylinositol-glycan-specific phospholipase D	0.6	-0.743	1.105	0.769	0.495	0.955	0.181	-1.575	-0.068	-0.398	-0.4	0.299	0.857	0.0403	0.0403	up-regulated
O70362	Molecular function	GO:0008081	6	phosphoric diester hydrolase activity	Gpld1	Phosphatidylinositol-glycan-specific phospholipase D	0.6	-0.743	1.105	0.769	0.495	0.955	0.181	-1.575	-0.068	-0.398	-0.4	0.299	0.857	0.0403	0.0403	up-regulated
O70362	Molecular function	GO:0016788	4	hydrolase activity, acting on ester bonds	Gpld1	Phosphatidylinositol-glycan-specific phospholipase D	0.6	-0.743	1.105	0.769	0.495	0.955	0.181	-1.575	-0.068	-0.398	-0.4	0.299	0.857	0.0403	0.0403	up-regulated
O70362	Molecular function	GO:0004630	7	phospholipase D activity	Gpld1	Phosphatidylinositol-glycan-specific phospholipase D	0.6	-0.743	1.105	0.769	0.495	0.955	0.181	-1.575	-0.068	-0.398	-0.4	0.299	0.857	0.0403	0.0403	up-regulated
O70362	Molecular function	GO:0016787	3	hydrolase activity	Gpld1	Phosphatidylinositol-glycan-specific phospholipase D	0.6	-0.743	1.105	0.769	0.495	0.955	0.181	-1.575	-0.068	-0.398	-0.4	0.299	0.857	0.0403	0.0403	up-regulated
O70362	Molecular function	GO:0098772	2	molecular function regulator	Gpld1	Phosphatidylinositol-glycan-specific phospholipase D	0.6	-0.743	1.105	0.769	0.495	0.955	0.181	-1.575	-0.068	-0.398	-0.4	0.299	0.857	0.0403	0.0403	up-regulated
O70362	Molecular function	GO:0004620	6	phospholipase activity	Gpld1	Phosphatidylinositol-glycan-specific phospholipase D	0.6	-0.743	1.105	0.769	0.495	0.955	0.181	-1.575	-0.068	-0.398	-0.4	0.299	0.857	0.0403	0.0403	up-regulated
O70362	Molecular function	GO:0003824	2	catalytic activity	Gpld1	Phosphatidylinositol-glycan-specific phospholipase D	0.6	-0.743	1.105	0.769	0.495	0.955	0.181	-1.575	-0.068	-0.398	-0.4	0.299	0.857	0.0403	0.0403	up-regulated
O70362	Molecular function	GO:0099106	2	ion channel regulator activity	Gpld1	Phosphatidylinositol-glycan-specific phospholipase D	0.6	-0.743	1.105	0.769	0.495	0.955	0.181	-1.575	-0.068	-0.398	-0.4	0.299	0.857	0.0403	0.0403	up-regulated
O70362	Molecular function	GO:0016298	5	lipase activity	Gpld1	Phosphatidylinositol-glycan-specific phospholipase D	0.6	-0.743	1.105	0.769	0.495	0.955	0.181	-1.575	-0.068	-0.398	-0.4	0.299	0.857	0.0403	0.0403	up-regulated
O70362	Molecular function	GO:0016247	3	channel regulator activity	Gpld1	Phosphatidylinositol-glycan-specific phospholipase D	0.6	-0.743	1.105	0.769	0.495	0.955	0.181	-1.575	-0.068	-0.398	-0.4	0.299	0.857	0.0403	0.0403	up-regulated
O70370	Molecular function	GO:0008047	2	enzyme activator activity	Ctss	Cathepsin S	-2.492	-1.703	-1.537	-1.228	-1.429	-1.841	0.008	0.365	0.61	0.367	-0.589	0.101	-1.849	1.48e-05	1.48e-05	down-regulated
O70370	Molecular function	GO:0008233	4	peptidase activity	Ctss	Cathepsin S	-2.492	-1.703	-1.537	-1.228	-1.429	-1.841	0.008	0.365	0.61	0.367	-0.589	0.101	-1.849	1.48e-05	1.48e-05	down-regulated
O70370	Molecular function	GO:0016504	3	peptidase activator activity	Ctss	Cathepsin S	-2.492	-1.703	-1.537	-1.228	-1.429	-1.841	0.008	0.365	0.61	0.367	-0.589	0.101	-1.849	1.48e-05	1.48e-05	down-regulated
O70370	Molecular function	GO:0004175	5	endopeptidase activity	Ctss	Cathepsin S	-2.492	-1.703	-1.537	-1.228	-1.429	-1.841	0.008	0.365	0.61	0.367	-0.589	0.101	-1.849	1.48e-05	1.48e-05	down-regulated
O70370	Molecular function	GO:0003674	1	molecular_function	Ctss	Cathepsin S	-2.492	-1.703	-1.537	-1.228	-1.429	-1.841	0.008	0.365	0.61	0.367	-0.589	0.101	-1.849	1.48e-05	1.48e-05	down-regulated
O70370	Molecular function	GO:0140096	3	catalytic activity, acting on a protein	Ctss	Cathepsin S	-2.492	-1.703	-1.537	-1.228	-1.429	-1.841	0.008	0.365	0.61	0.367	-0.589	0.101	-1.849	1.48e-05	1.48e-05	down-regulated
O70370	Molecular function	GO:0043028	4	cysteine-type endopeptidase regulator activity involved in apoptotic process	Ctss	Cathepsin S	-2.492	-1.703	-1.537	-1.228	-1.429	-1.841	0.008	0.365	0.61	0.367	-0.589	0.101	-1.849	1.48e-05	1.48e-05	down-regulated
O70370	Molecular function	GO:0030234	3	enzyme regulator activity	Ctss	Cathepsin S	-2.492	-1.703	-1.537	-1.228	-1.429	-1.841	0.008	0.365	0.61	0.367	-0.589	0.101	-1.849	1.48e-05	1.48e-05	down-regulated
O70370	Molecular function	GO:0061134	4	peptidase regulator activity	Ctss	Cathepsin S	-2.492	-1.703	-1.537	-1.228	-1.429	-1.841	0.008	0.365	0.61	0.367	-0.589	0.101	-1.849	1.48e-05	1.48e-05	down-regulated
O70370	Molecular function	GO:0016787	3	hydrolase activity	Ctss	Cathepsin S	-2.492	-1.703	-1.537	-1.228	-1.429	-1.841	0.008	0.365	0.61	0.367	-0.589	0.101	-1.849	1.48e-05	1.48e-05	down-regulated
O70370	Molecular function	GO:0098772	2	molecular function regulator	Ctss	Cathepsin S	-2.492	-1.703	-1.537	-1.228	-1.429	-1.841	0.008	0.365	0.61	0.367	-0.589	0.101	-1.849	1.48e-05	1.48e-05	down-regulated
O70370	Molecular function	GO:0016505	4	peptidase activator activity involved in apoptotic process	Ctss	Cathepsin S	-2.492	-1.703	-1.537	-1.228	-1.429	-1.841	0.008	0.365	0.61	0.367	-0.589	0.101	-1.849	1.48e-05	1.48e-05	down-regulated
O70370	Molecular function	GO:0003824	2	catalytic activity	Ctss	Cathepsin S	-2.492	-1.703	-1.537	-1.228	-1.429	-1.841	0.008	0.365	0.61	0.367	-0.589	0.101	-1.849	1.48e-05	1.48e-05	down-regulated
O70370	Molecular function	GO:0008234	5	cysteine-type peptidase activity	Ctss	Cathepsin S	-2.492	-1.703	-1.537	-1.228	-1.429	-1.841	0.008	0.365	0.61	0.367	-0.589	0.101	-1.849	1.48e-05	1.48e-05	down-regulated
O89086	Molecular function	GO:0043021	4	ribonucleoprotein complex binding	Rbm3	RNA-binding protein 3	-1.567	0.833	-1.964	-0.721	-0.966	-0.026	-0.04	1.142	0.347	-0.055	0.137	0.702	-1.107	0.0221	0.0221	down-regulated
O89086	Molecular function	GO:0044877	3	protein-containing complex binding	Rbm3	RNA-binding protein 3	-1.567	0.833	-1.964	-0.721	-0.966	-0.026	-0.04	1.142	0.347	-0.055	0.137	0.702	-1.107	0.0221	0.0221	down-regulated
O89086	Molecular function	GO:0003676	4	nucleic acid binding	Rbm3	RNA-binding protein 3	-1.567	0.833	-1.964	-0.721	-0.966	-0.026	-0.04	1.142	0.347	-0.055	0.137	0.702	-1.107	0.0221	0.0221	down-regulated
O89086	Molecular function	GO:1901363	3	heterocyclic compound binding	Rbm3	RNA-binding protein 3	-1.567	0.833	-1.964	-0.721	-0.966	-0.026	-0.04	1.142	0.347	-0.055	0.137	0.702	-1.107	0.0221	0.0221	down-regulated
O89086	Molecular function	GO:0097159	3	organic cyclic compound binding	Rbm3	RNA-binding protein 3	-1.567	0.833	-1.964	-0.721	-0.966	-0.026	-0.04	1.142	0.347	-0.055	0.137	0.702	-1.107	0.0221	0.0221	down-regulated
O89086	Molecular function	GO:0005488	2	binding	Rbm3	RNA-binding protein 3	-1.567	0.833	-1.964	-0.721	-0.966	-0.026	-0.04	1.142	0.347	-0.055	0.137	0.702	-1.107	0.0221	0.0221	down-regulated
O89086	Molecular function	GO:0003674	1	molecular_function	Rbm3	RNA-binding protein 3	-1.567	0.833	-1.964	-0.721	-0.966	-0.026	-0.04	1.142	0.347	-0.055	0.137	0.702	-1.107	0.0221	0.0221	down-regulated
O89112	Molecular function	GO:0016765	4	transferase activity, transferring alkyl or aryl (other than methyl) groups	Lancl1	Glutathione S-transferase LANCL1	-0.718	-0.608	0.204	0.377	0.16	-0.418	0.489	0.242	0.607	-0.236	0.799	0.886	-0.632	0.0498	0.0498	down-regulated
O89112	Molecular function	GO:0046914	6	transition metal ion binding	Lancl1	Glutathione S-transferase LANCL1	-0.718	-0.608	0.204	0.377	0.16	-0.418	0.489	0.242	0.607	-0.236	0.799	0.886	-0.632	0.0498	0.0498	down-regulated
O89112	Molecular function	GO:0033218	3	amide binding	Lancl1	Glutathione S-transferase LANCL1	-0.718	-0.608	0.204	0.377	0.16	-0.418	0.489	0.242	0.607	-0.236	0.799	0.886	-0.632	0.0498	0.0498	down-regulated
O89112	Molecular function	GO:1900750	5	oligopeptide binding	Lancl1	Glutathione S-transferase LANCL1	-0.718	-0.608	0.204	0.377	0.16	-0.418	0.489	0.242	0.607	-0.236	0.799	0.886	-0.632	0.0498	0.0498	down-regulated
O89112	Molecular function	GO:0019904	4	protein domain specific binding	Lancl1	Glutathione S-transferase LANCL1	-0.718	-0.608	0.204	0.377	0.16	-0.418	0.489	0.242	0.607	-0.236	0.799	0.886	-0.632	0.0498	0.0498	down-regulated
O89112	Molecular function	GO:0005515	3	protein binding	Lancl1	Glutathione S-transferase LANCL1	-0.718	-0.608	0.204	0.377	0.16	-0.418	0.489	0.242	0.607	-0.236	0.799	0.886	-0.632	0.0498	0.0498	down-regulated
O89112	Molecular function	GO:0046872	5	metal ion binding	Lancl1	Glutathione S-transferase LANCL1	-0.718	-0.608	0.204	0.377	0.16	-0.418	0.489	0.242	0.607	-0.236	0.799	0.886	-0.632	0.0498	0.0498	down-regulated
O89112	Molecular function	GO:0043167	3	ion binding	Lancl1	Glutathione S-transferase LANCL1	-0.718	-0.608	0.204	0.377	0.16	-0.418	0.489	0.242	0.607	-0.236	0.799	0.886	-0.632	0.0498	0.0498	down-regulated
O89112	Molecular function	GO:0070325	5	lipoprotein particle receptor binding	Lancl1	Glutathione S-transferase LANCL1	-0.718	-0.608	0.204	0.377	0.16	-0.418	0.489	0.242	0.607	-0.236	0.799	0.886	-0.632	0.0498	0.0498	down-regulated
O89112	Molecular function	GO:0072341	3	modified amino acid binding	Lancl1	Glutathione S-transferase LANCL1	-0.718	-0.608	0.204	0.377	0.16	-0.418	0.489	0.242	0.607	-0.236	0.799	0.886	-0.632	0.0498	0.0498	down-regulated
O89112	Molecular function	GO:1901681	3	sulfur compound binding	Lancl1	Glutathione S-transferase LANCL1	-0.718	-0.608	0.204	0.377	0.16	-0.418	0.489	0.242	0.607	-0.236	0.799	0.886	-0.632	0.0498	0.0498	down-regulated
O89112	Molecular function	GO:0003824	2	catalytic activity	Lancl1	Glutathione S-transferase LANCL1	-0.718	-0.608	0.204	0.377	0.16	-0.418	0.489	0.242	0.607	-0.236	0.799	0.886	-0.632	0.0498	0.0498	down-regulated
O89112	Molecular function	GO:0003674	1	molecular_function	Lancl1	Glutathione S-transferase LANCL1	-0.718	-0.608	0.204	0.377	0.16	-0.418	0.489	0.242	0.607	-0.236	0.799	0.886	-0.632	0.0498	0.0498	down-regulated
O89112	Molecular function	GO:0016740	3	transferase activity	Lancl1	Glutathione S-transferase LANCL1	-0.718	-0.608	0.204	0.377	0.16	-0.418	0.489	0.242	0.607	-0.236	0.799	0.886	-0.632	0.0498	0.0498	down-regulated
O89112	Molecular function	GO:0043169	4	cation binding	Lancl1	Glutathione S-transferase LANCL1	-0.718	-0.608	0.204	0.377	0.16	-0.418	0.489	0.242	0.607	-0.236	0.799	0.886	-0.632	0.0498	0.0498	down-regulated
O89112	Molecular function	GO:0005488	2	binding	Lancl1	Glutathione S-transferase LANCL1	-0.718	-0.608	0.204	0.377	0.16	-0.418	0.489	0.242	0.607	-0.236	0.799	0.886	-0.632	0.0498	0.0498	down-regulated
O89112	Molecular function	GO:0043168	4	anion binding	Lancl1	Glutathione S-transferase LANCL1	-0.718	-0.608	0.204	0.377	0.16	-0.418	0.489	0.242	0.607	-0.236	0.799	0.886	-0.632	0.0498	0.0498	down-regulated
O89112	Molecular function	GO:0042277	4	peptide binding	Lancl1	Glutathione S-transferase LANCL1	-0.718	-0.608	0.204	0.377	0.16	-0.418	0.489	0.242	0.607	-0.236	0.799	0.886	-0.632	0.0498	0.0498	down-regulated
O89112	Molecular function	GO:0005102	4	signaling receptor binding	Lancl1	Glutathione S-transferase LANCL1	-0.718	-0.608	0.204	0.377	0.16	-0.418	0.489	0.242	0.607	-0.236	0.799	0.886	-0.632	0.0498	0.0498	down-regulated
P01027	Molecular function	GO:0005488	2	binding	C3	Complement C3	0.543	-0.2	0.291	-0.138	0.8	0.778	-0.541	-0.347	-0.665	-0.526	-1.183	-0.867	1.034	0.0019	0.0019	up-regulated
P01027	Molecular function	GO:0005102	4	signaling receptor binding	C3	Complement C3	0.543	-0.2	0.291	-0.138	0.8	0.778	-0.541	-0.347	-0.665	-0.526	-1.183	-0.867	1.034	0.0019	0.0019	up-regulated
P01027	Molecular function	GO:0004857	2	enzyme inhibitor activity	C3	Complement C3	0.543	-0.2	0.291	-0.138	0.8	0.778	-0.541	-0.347	-0.665	-0.526	-1.183	-0.867	1.034	0.0019	0.0019	up-regulated
P01027	Molecular function	GO:0061134	4	peptidase regulator activity	C3	Complement C3	0.543	-0.2	0.291	-0.138	0.8	0.778	-0.541	-0.347	-0.665	-0.526	-1.183	-0.867	1.034	0.0019	0.0019	up-regulated
P01027	Molecular function	GO:0005515	3	protein binding	C3	Complement C3	0.543	-0.2	0.291	-0.138	0.8	0.778	-0.541	-0.347	-0.665	-0.526	-1.183	-0.867	1.034	0.0019	0.0019	up-regulated
P01027	Molecular function	GO:0061135	5	endopeptidase regulator activity	C3	Complement C3	0.543	-0.2	0.291	-0.138	0.8	0.778	-0.541	-0.347	-0.665	-0.526	-1.183	-0.867	1.034	0.0019	0.0019	up-regulated
P01027	Molecular function	GO:0031714	6	C5a anaphylatoxin chemotactic receptor binding	C3	Complement C3	0.543	-0.2	0.291	-0.138	0.8	0.778	-0.541	-0.347	-0.665	-0.526	-1.183	-0.867	1.034	0.0019	0.0019	up-regulated
P01027	Molecular function	GO:0003674	1	molecular_function	C3	Complement C3	0.543	-0.2	0.291	-0.138	0.8	0.778	-0.541	-0.347	-0.665	-0.526	-1.183	-0.867	1.034	0.0019	0.0019	up-regulated
P01027	Molecular function	GO:0030414	3	peptidase inhibitor activity	C3	Complement C3	0.543	-0.2	0.291	-0.138	0.8	0.778	-0.541	-0.347	-0.665	-0.526	-1.183	-0.867	1.034	0.0019	0.0019	up-regulated
P01027	Molecular function	GO:0030234	3	enzyme regulator activity	C3	Complement C3	0.543	-0.2	0.291	-0.138	0.8	0.778	-0.541	-0.347	-0.665	-0.526	-1.183	-0.867	1.034	0.0019	0.0019	up-regulated
P01027	Molecular function	GO:0001664	5	G protein-coupled receptor binding	C3	Complement C3	0.543	-0.2	0.291	-0.138	0.8	0.778	-0.541	-0.347	-0.665	-0.526	-1.183	-0.867	1.034	0.0019	0.0019	up-regulated
P01027	Molecular function	GO:0098772	2	molecular function regulator	C3	Complement C3	0.543	-0.2	0.291	-0.138	0.8	0.778	-0.541	-0.347	-0.665	-0.526	-1.183	-0.867	1.034	0.0019	0.0019	up-regulated
P01029	Molecular function	GO:0061135	5	endopeptidase regulator activity	C4b	Complement C4-B	0.587	-0.063	0.784	0.021	0.601	0.264	-0.218	-0.164	-0.527	-0.606	-1.152	-0.489	0.892	0.00445	0.00445	up-regulated
P01029	Molecular function	GO:0030234	3	enzyme regulator activity	C4b	Complement C4-B	0.587	-0.063	0.784	0.021	0.601	0.264	-0.218	-0.164	-0.527	-0.606	-1.152	-0.489	0.892	0.00445	0.00445	up-regulated
P01029	Molecular function	GO:0061134	4	peptidase regulator activity	C4b	Complement C4-B	0.587	-0.063	0.784	0.021	0.601	0.264	-0.218	-0.164	-0.527	-0.606	-1.152	-0.489	0.892	0.00445	0.00445	up-regulated
P01029	Molecular function	GO:0003674	1	molecular_function	C4b	Complement C4-B	0.587	-0.063	0.784	0.021	0.601	0.264	-0.218	-0.164	-0.527	-0.606	-1.152	-0.489	0.892	0.00445	0.00445	up-regulated
P01029	Molecular function	GO:0004857	2	enzyme inhibitor activity	C4b	Complement C4-B	0.587	-0.063	0.784	0.021	0.601	0.264	-0.218	-0.164	-0.527	-0.606	-1.152	-0.489	0.892	0.00445	0.00445	up-regulated
P01029	Molecular function	GO:0030414	3	peptidase inhibitor activity	C4b	Complement C4-B	0.587	-0.063	0.784	0.021	0.601	0.264	-0.218	-0.164	-0.527	-0.606	-1.152	-0.489	0.892	0.00445	0.00445	up-regulated
P01029	Molecular function	GO:0098772	2	molecular function regulator	C4b	Complement C4-B	0.587	-0.063	0.784	0.021	0.601	0.264	-0.218	-0.164	-0.527	-0.606	-1.152	-0.489	0.892	0.00445	0.00445	up-regulated
P01749	Molecular function	GO:0003674	1	molecular_function	Ighv1-61	Ig heavy chain V region 3	-0.176	0.814	1.093	-0.66	-0.512	0.893	-0.251	-0.609	-1.163	-0.9	-0.889	0.253	0.835	0.0433	0.0433	up-regulated
P01749	Molecular function	GO:0005488	2	binding	Ighv1-61	Ig heavy chain V region 3	-0.176	0.814	1.093	-0.66	-0.512	0.893	-0.251	-0.609	-1.163	-0.9	-0.889	0.253	0.835	0.0433	0.0433	up-regulated
P01787	Molecular function	GO:0003674	1	molecular_function	P01787	Ig heavy chain V regions TEPC 15/S107/HPCM1/HPCM2/HPCM3	-0.376	0.41	0.507	1.331	1.275	3.053	-2.133	-0.579	-2.95	-0.349	0.668	-0.712	2.043	0.00554	0.00554	up-regulated
P01787	Molecular function	GO:0005488	2	binding	P01787	Ig heavy chain V regions TEPC 15/S107/HPCM1/HPCM2/HPCM3	-0.376	0.41	0.507	1.331	1.275	3.053	-2.133	-0.579	-2.95	-0.349	0.668	-0.712	2.043	0.00554	0.00554	up-regulated
P01878	Molecular function	GO:0003674	1	molecular_function	P01878	Ig alpha chain C region	-0.498	-0.03	-0.595	0.413	0.114	2.527	-1.521	-1.321	-0.994	-0.084	-0.14	-0.524	1.086	0.0409	0.0409	up-regulated
P01878	Molecular function	GO:0005488	2	binding	P01878	Ig alpha chain C region	-0.498	-0.03	-0.595	0.413	0.114	2.527	-1.521	-1.321	-0.994	-0.084	-0.14	-0.524	1.086	0.0409	0.0409	up-regulated
P01878	Molecular function	GO:0005102	4	signaling receptor binding	P01878	Ig alpha chain C region	-0.498	-0.03	-0.595	0.413	0.114	2.527	-1.521	-1.321	-0.994	-0.084	-0.14	-0.524	1.086	0.0409	0.0409	up-regulated
P01878	Molecular function	GO:0005515	3	protein binding	P01878	Ig alpha chain C region	-0.498	-0.03	-0.595	0.413	0.114	2.527	-1.521	-1.321	-0.994	-0.084	-0.14	-0.524	1.086	0.0409	0.0409	up-regulated
P01898	Molecular function	GO:0003823	3	antigen binding	H2-Q10	H-2 class I histocompatibility antigen, Q10 alpha chain	0.353	-0.365	0.546	0.49	-0.178	0.61	-0.634	-0.293	-0.499	-0.073	-1.174	-0.272	0.734	0.0201	0.0201	up-regulated
P01898	Molecular function	GO:0005488	2	binding	H2-Q10	H-2 class I histocompatibility antigen, Q10 alpha chain	0.353	-0.365	0.546	0.49	-0.178	0.61	-0.634	-0.293	-0.499	-0.073	-1.174	-0.272	0.734	0.0201	0.0201	up-regulated
P01898	Molecular function	GO:0003674	1	molecular_function	H2-Q10	H-2 class I histocompatibility antigen, Q10 alpha chain	0.353	-0.365	0.546	0.49	-0.178	0.61	-0.634	-0.293	-0.499	-0.073	-1.174	-0.272	0.734	0.0201	0.0201	up-regulated
P01898	Molecular function	GO:0005515	3	protein binding	H2-Q10	H-2 class I histocompatibility antigen, Q10 alpha chain	0.353	-0.365	0.546	0.49	-0.178	0.61	-0.634	-0.293	-0.499	-0.073	-1.174	-0.272	0.734	0.0201	0.0201	up-regulated
P01898	Molecular function	GO:0042277	4	peptide binding	H2-Q10	H-2 class I histocompatibility antigen, Q10 alpha chain	0.353	-0.365	0.546	0.49	-0.178	0.61	-0.634	-0.293	-0.499	-0.073	-1.174	-0.272	0.734	0.0201	0.0201	up-regulated
P01898	Molecular function	GO:0033218	3	amide binding	H2-Q10	H-2 class I histocompatibility antigen, Q10 alpha chain	0.353	-0.365	0.546	0.49	-0.178	0.61	-0.634	-0.293	-0.499	-0.073	-1.174	-0.272	0.734	0.0201	0.0201	up-regulated
P01899	Molecular function	GO:0033218	3	amide binding	H2-D1	H-2 class I histocompatibility antigen, D-B alpha chain	0.015	0.02	0.674	0.336	-0.372	0.199	-0.846	-0.192	-0.711	-0.395	-0.551	-0.198	0.628	0.0269	0.0269	up-regulated
P01899	Molecular function	GO:0042277	4	peptide binding	H2-D1	H-2 class I histocompatibility antigen, D-B alpha chain	0.015	0.02	0.674	0.336	-0.372	0.199	-0.846	-0.192	-0.711	-0.395	-0.551	-0.198	0.628	0.0269	0.0269	up-regulated
P01899	Molecular function	GO:0005515	3	protein binding	H2-D1	H-2 class I histocompatibility antigen, D-B alpha chain	0.015	0.02	0.674	0.336	-0.372	0.199	-0.846	-0.192	-0.711	-0.395	-0.551	-0.198	0.628	0.0269	0.0269	up-regulated
P01899	Molecular function	GO:0003823	3	antigen binding	H2-D1	H-2 class I histocompatibility antigen, D-B alpha chain	0.015	0.02	0.674	0.336	-0.372	0.199	-0.846	-0.192	-0.711	-0.395	-0.551	-0.198	0.628	0.0269	0.0269	up-regulated
P01899	Molecular function	GO:0005488	2	binding	H2-D1	H-2 class I histocompatibility antigen, D-B alpha chain	0.015	0.02	0.674	0.336	-0.372	0.199	-0.846	-0.192	-0.711	-0.395	-0.551	-0.198	0.628	0.0269	0.0269	up-regulated
P01899	Molecular function	GO:0003674	1	molecular_function	H2-D1	H-2 class I histocompatibility antigen, D-B alpha chain	0.015	0.02	0.674	0.336	-0.372	0.199	-0.846	-0.192	-0.711	-0.395	-0.551	-0.198	0.628	0.0269	0.0269	up-regulated
P01902	Molecular function	GO:0033218	3	amide binding	H2-K1	H-2 class I histocompatibility antigen, K-D alpha chain	0.343	0.635	0.586	0.412	-0.145	-0.012	-0.342	-1.407	-0.43	0.277	-0.687	-0.086	0.749	0.0262	0.0262	up-regulated
P01902	Molecular function	GO:0042277	4	peptide binding	H2-K1	H-2 class I histocompatibility antigen, K-D alpha chain	0.343	0.635	0.586	0.412	-0.145	-0.012	-0.342	-1.407	-0.43	0.277	-0.687	-0.086	0.749	0.0262	0.0262	up-regulated
P01902	Molecular function	GO:0005515	3	protein binding	H2-K1	H-2 class I histocompatibility antigen, K-D alpha chain	0.343	0.635	0.586	0.412	-0.145	-0.012	-0.342	-1.407	-0.43	0.277	-0.687	-0.086	0.749	0.0262	0.0262	up-regulated
P01902	Molecular function	GO:0003674	1	molecular_function	H2-K1	H-2 class I histocompatibility antigen, K-D alpha chain	0.343	0.635	0.586	0.412	-0.145	-0.012	-0.342	-1.407	-0.43	0.277	-0.687	-0.086	0.749	0.0262	0.0262	up-regulated
P01902	Molecular function	GO:0005488	2	binding	H2-K1	H-2 class I histocompatibility antigen, K-D alpha chain	0.343	0.635	0.586	0.412	-0.145	-0.012	-0.342	-1.407	-0.43	0.277	-0.687	-0.086	0.749	0.0262	0.0262	up-regulated
P01902	Molecular function	GO:0003823	3	antigen binding	H2-K1	H-2 class I histocompatibility antigen, K-D alpha chain	0.343	0.635	0.586	0.412	-0.145	-0.012	-0.342	-1.407	-0.43	0.277	-0.687	-0.086	0.749	0.0262	0.0262	up-regulated
P02301	Molecular function	GO:1901363	3	heterocyclic compound binding	H3-5	Histone H3.3C	-1.647	-0.319	-0.826	-1.842	-1.826	-0.042	0.407	0.832	-0.428	-0.348	-0.201	-0.96	-0.967	0.03	0.03	down-regulated
P02301	Molecular function	GO:0046983	4	protein dimerization activity	H3-5	Histone H3.3C	-1.647	-0.319	-0.826	-1.842	-1.826	-0.042	0.407	0.832	-0.428	-0.348	-0.201	-0.96	-0.967	0.03	0.03	down-regulated
P02301	Molecular function	GO:0003676	4	nucleic acid binding	H3-5	Histone H3.3C	-1.647	-0.319	-0.826	-1.842	-1.826	-0.042	0.407	0.832	-0.428	-0.348	-0.201	-0.96	-0.967	0.03	0.03	down-regulated
P02301	Molecular function	GO:0003674	1	molecular_function	H3-5	Histone H3.3C	-1.647	-0.319	-0.826	-1.842	-1.826	-0.042	0.407	0.832	-0.428	-0.348	-0.201	-0.96	-0.967	0.03	0.03	down-regulated
P02301	Molecular function	GO:0005515	3	protein binding	H3-5	Histone H3.3C	-1.647	-0.319	-0.826	-1.842	-1.826	-0.042	0.407	0.832	-0.428	-0.348	-0.201	-0.96	-0.967	0.03	0.03	down-regulated
P02301	Molecular function	GO:0005488	2	binding	H3-5	Histone H3.3C	-1.647	-0.319	-0.826	-1.842	-1.826	-0.042	0.407	0.832	-0.428	-0.348	-0.201	-0.96	-0.967	0.03	0.03	down-regulated
P02301	Molecular function	GO:0005198	2	structural molecule activity	H3-5	Histone H3.3C	-1.647	-0.319	-0.826	-1.842	-1.826	-0.042	0.407	0.832	-0.428	-0.348	-0.201	-0.96	-0.967	0.03	0.03	down-regulated
P02301	Molecular function	GO:0097159	3	organic cyclic compound binding	H3-5	Histone H3.3C	-1.647	-0.319	-0.826	-1.842	-1.826	-0.042	0.407	0.832	-0.428	-0.348	-0.201	-0.96	-0.967	0.03	0.03	down-regulated
P04918	Molecular function	GO:0030546	2	signaling receptor activator activity	Saa3	Serum amyloid A-3 protein	-2.344	-0.306	-2.26	-0.979	-2.417	-0.633	-0.055	0.949	-0.149	-0.224	-1.087	-0.531	-1.307	0.0105	0.0105	down-regulated
P04918	Molecular function	GO:0005488	2	binding	Saa3	Serum amyloid A-3 protein	-2.344	-0.306	-2.26	-0.979	-2.417	-0.633	-0.055	0.949	-0.149	-0.224	-1.087	-0.531	-1.307	0.0105	0.0105	down-regulated
P04918	Molecular function	GO:0003674	1	molecular_function	Saa3	Serum amyloid A-3 protein	-2.344	-0.306	-2.26	-0.979	-2.417	-0.633	-0.055	0.949	-0.149	-0.224	-1.087	-0.531	-1.307	0.0105	0.0105	down-regulated
P04918	Molecular function	GO:0048018	3	receptor ligand activity	Saa3	Serum amyloid A-3 protein	-2.344	-0.306	-2.26	-0.979	-2.417	-0.633	-0.055	0.949	-0.149	-0.224	-1.087	-0.531	-1.307	0.0105	0.0105	down-regulated
P04918	Molecular function	GO:0005102	4	signaling receptor binding	Saa3	Serum amyloid A-3 protein	-2.344	-0.306	-2.26	-0.979	-2.417	-0.633	-0.055	0.949	-0.149	-0.224	-1.087	-0.531	-1.307	0.0105	0.0105	down-regulated
P04918	Molecular function	GO:0005515	3	protein binding	Saa3	Serum amyloid A-3 protein	-2.344	-0.306	-2.26	-0.979	-2.417	-0.633	-0.055	0.949	-0.149	-0.224	-1.087	-0.531	-1.307	0.0105	0.0105	down-regulated
P04918	Molecular function	GO:0035325	5	Toll-like receptor binding	Saa3	Serum amyloid A-3 protein	-2.344	-0.306	-2.26	-0.979	-2.417	-0.633	-0.055	0.949	-0.149	-0.224	-1.087	-0.531	-1.307	0.0105	0.0105	down-regulated
P04919	Molecular function	GO:0022853	5	active ion transmembrane transporter activity	Slc4a1	Band 3 anion transport protein	0.451	-0.125	-0.461	1.347	-0.324	-0.138	-0.257	-0.963	0.083	-0.979	-1.416	-0.425	0.785	0.0462	0.0462	up-regulated
P04919	Molecular function	GO:0043225	4	ATPase-coupled inorganic anion transmembrane transporter activity	Slc4a1	Band 3 anion transport protein	0.451	-0.125	-0.461	1.347	-0.324	-0.138	-0.257	-0.963	0.083	-0.979	-1.416	-0.425	0.785	0.0462	0.0462	up-regulated
P04919	Molecular function	GO:0022857	3	transmembrane transporter activity	Slc4a1	Band 3 anion transport protein	0.451	-0.125	-0.461	1.347	-0.324	-0.138	-0.257	-0.963	0.083	-0.979	-1.416	-0.425	0.785	0.0462	0.0462	up-regulated
P04919	Molecular function	GO:0015103	5	inorganic anion transmembrane transporter activity	Slc4a1	Band 3 anion transport protein	0.451	-0.125	-0.461	1.347	-0.324	-0.138	-0.257	-0.963	0.083	-0.979	-1.416	-0.425	0.785	0.0462	0.0462	up-regulated
P04919	Molecular function	GO:0015318	4	inorganic molecular entity transmembrane transporter activity	Slc4a1	Band 3 anion transport protein	0.451	-0.125	-0.461	1.347	-0.324	-0.138	-0.257	-0.963	0.083	-0.979	-1.416	-0.425	0.785	0.0462	0.0462	up-regulated
P04919	Molecular function	GO:0005488	2	binding	Slc4a1	Band 3 anion transport protein	0.451	-0.125	-0.461	1.347	-0.324	-0.138	-0.257	-0.963	0.083	-0.979	-1.416	-0.425	0.785	0.0462	0.0462	up-regulated
P04919	Molecular function	GO:0008514	6	organic anion transmembrane transporter activity	Slc4a1	Band 3 anion transport protein	0.451	-0.125	-0.461	1.347	-0.324	-0.138	-0.257	-0.963	0.083	-0.979	-1.416	-0.425	0.785	0.0462	0.0462	up-regulated
P04919	Molecular function	GO:0015291	5	secondary active transmembrane transporter activity	Slc4a1	Band 3 anion transport protein	0.451	-0.125	-0.461	1.347	-0.324	-0.138	-0.257	-0.963	0.083	-0.979	-1.416	-0.425	0.785	0.0462	0.0462	up-regulated
P04919	Molecular function	GO:0005215	2	transporter activity	Slc4a1	Band 3 anion transport protein	0.451	-0.125	-0.461	1.347	-0.324	-0.138	-0.257	-0.963	0.083	-0.979	-1.416	-0.425	0.785	0.0462	0.0462	up-regulated
P04919	Molecular function	GO:0042802	4	identical protein binding	Slc4a1	Band 3 anion transport protein	0.451	-0.125	-0.461	1.347	-0.324	-0.138	-0.257	-0.963	0.083	-0.979	-1.416	-0.425	0.785	0.0462	0.0462	up-regulated
P04919	Molecular function	GO:0008509	5	anion transmembrane transporter activity	Slc4a1	Band 3 anion transport protein	0.451	-0.125	-0.461	1.347	-0.324	-0.138	-0.257	-0.963	0.083	-0.979	-1.416	-0.425	0.785	0.0462	0.0462	up-regulated
P04919	Molecular function	GO:0042626	3	ATPase-coupled transmembrane transporter activity	Slc4a1	Band 3 anion transport protein	0.451	-0.125	-0.461	1.347	-0.324	-0.138	-0.257	-0.963	0.083	-0.979	-1.416	-0.425	0.785	0.0462	0.0462	up-regulated
P04919	Molecular function	GO:0022804	4	active transmembrane transporter activity	Slc4a1	Band 3 anion transport protein	0.451	-0.125	-0.461	1.347	-0.324	-0.138	-0.257	-0.963	0.083	-0.979	-1.416	-0.425	0.785	0.0462	0.0462	up-regulated
P04919	Molecular function	GO:0046983	4	protein dimerization activity	Slc4a1	Band 3 anion transport protein	0.451	-0.125	-0.461	1.347	-0.324	-0.138	-0.257	-0.963	0.083	-0.979	-1.416	-0.425	0.785	0.0462	0.0462	up-regulated
P04919	Molecular function	GO:0003674	1	molecular_function	Slc4a1	Band 3 anion transport protein	0.451	-0.125	-0.461	1.347	-0.324	-0.138	-0.257	-0.963	0.083	-0.979	-1.416	-0.425	0.785	0.0462	0.0462	up-regulated
P04919	Molecular function	GO:0015399	5	primary active transmembrane transporter activity	Slc4a1	Band 3 anion transport protein	0.451	-0.125	-0.461	1.347	-0.324	-0.138	-0.257	-0.963	0.083	-0.979	-1.416	-0.425	0.785	0.0462	0.0462	up-regulated
P04919	Molecular function	GO:0005515	3	protein binding	Slc4a1	Band 3 anion transport protein	0.451	-0.125	-0.461	1.347	-0.324	-0.138	-0.257	-0.963	0.083	-0.979	-1.416	-0.425	0.785	0.0462	0.0462	up-regulated
P04919	Molecular function	GO:0016887	2	ATPase	Slc4a1	Band 3 anion transport protein	0.451	-0.125	-0.461	1.347	-0.324	-0.138	-0.257	-0.963	0.083	-0.979	-1.416	-0.425	0.785	0.0462	0.0462	up-regulated
P04919	Molecular function	GO:0015075	4	ion transmembrane transporter activity	Slc4a1	Band 3 anion transport protein	0.451	-0.125	-0.461	1.347	-0.324	-0.138	-0.257	-0.963	0.083	-0.979	-1.416	-0.425	0.785	0.0462	0.0462	up-regulated
P04919	Molecular function	GO:0008092	4	cytoskeletal protein binding	Slc4a1	Band 3 anion transport protein	0.451	-0.125	-0.461	1.347	-0.324	-0.138	-0.257	-0.963	0.083	-0.979	-1.416	-0.425	0.785	0.0462	0.0462	up-regulated
P06801	Molecular function	GO:0016831	5	carboxy-lyase activity	Me1	NADP-dependent malic enzyme	0.664		-0.385	0.756	0.036	0.38		0.244	-2.624	-1.26	-0.918	-0.772	1.356	0.0135	0.0135	up-regulated
P06801	Molecular function	GO:1901265	4	nucleoside phosphate binding	Me1	NADP-dependent malic enzyme	0.664		-0.385	0.756	0.036	0.38		0.244	-2.624	-1.26	-0.918	-0.772	1.356	0.0135	0.0135	up-regulated
P06801	Molecular function	GO:0036094	3	small molecule binding	Me1	NADP-dependent malic enzyme	0.664		-0.385	0.756	0.036	0.38		0.244	-2.624	-1.26	-0.918	-0.772	1.356	0.0135	0.0135	up-regulated
P06801	Molecular function	GO:0005488	2	binding	Me1	NADP-dependent malic enzyme	0.664		-0.385	0.756	0.036	0.38		0.244	-2.624	-1.26	-0.918	-0.772	1.356	0.0135	0.0135	up-regulated
P06801	Molecular function	GO:0043169	4	cation binding	Me1	NADP-dependent malic enzyme	0.664		-0.385	0.756	0.036	0.38		0.244	-2.624	-1.26	-0.918	-0.772	1.356	0.0135	0.0135	up-regulated
P06801	Molecular function	GO:0003674	1	molecular_function	Me1	NADP-dependent malic enzyme	0.664		-0.385	0.756	0.036	0.38		0.244	-2.624	-1.26	-0.918	-0.772	1.356	0.0135	0.0135	up-regulated
P06801	Molecular function	GO:0003824	2	catalytic activity	Me1	NADP-dependent malic enzyme	0.664		-0.385	0.756	0.036	0.38		0.244	-2.624	-1.26	-0.918	-0.772	1.356	0.0135	0.0135	up-regulated
P06801	Molecular function	GO:0016614	4	oxidoreductase activity, acting on CH-OH group of donors	Me1	NADP-dependent malic enzyme	0.664		-0.385	0.756	0.036	0.38		0.244	-2.624	-1.26	-0.918	-0.772	1.356	0.0135	0.0135	up-regulated
P06801	Molecular function	GO:0016830	4	carbon-carbon lyase activity	Me1	NADP-dependent malic enzyme	0.664		-0.385	0.756	0.036	0.38		0.244	-2.624	-1.26	-0.918	-0.772	1.356	0.0135	0.0135	up-regulated
P06801	Molecular function	GO:0046872	5	metal ion binding	Me1	NADP-dependent malic enzyme	0.664		-0.385	0.756	0.036	0.38		0.244	-2.624	-1.26	-0.918	-0.772	1.356	0.0135	0.0135	up-regulated
P06801	Molecular function	GO:0016829	3	lyase activity	Me1	NADP-dependent malic enzyme	0.664		-0.385	0.756	0.036	0.38		0.244	-2.624	-1.26	-0.918	-0.772	1.356	0.0135	0.0135	up-regulated
P06801	Molecular function	GO:1901363	3	heterocyclic compound binding	Me1	NADP-dependent malic enzyme	0.664		-0.385	0.756	0.036	0.38		0.244	-2.624	-1.26	-0.918	-0.772	1.356	0.0135	0.0135	up-regulated
P06801	Molecular function	GO:0043167	3	ion binding	Me1	NADP-dependent malic enzyme	0.664		-0.385	0.756	0.036	0.38		0.244	-2.624	-1.26	-0.918	-0.772	1.356	0.0135	0.0135	up-regulated
P06801	Molecular function	GO:0016615	5	malate dehydrogenase activity	Me1	NADP-dependent malic enzyme	0.664		-0.385	0.756	0.036	0.38		0.244	-2.624	-1.26	-0.918	-0.772	1.356	0.0135	0.0135	up-regulated
P06801	Molecular function	GO:0097159	3	organic cyclic compound binding	Me1	NADP-dependent malic enzyme	0.664		-0.385	0.756	0.036	0.38		0.244	-2.624	-1.26	-0.918	-0.772	1.356	0.0135	0.0135	up-regulated
P06801	Molecular function	GO:0016491	3	oxidoreductase activity	Me1	NADP-dependent malic enzyme	0.664		-0.385	0.756	0.036	0.38		0.244	-2.624	-1.26	-0.918	-0.772	1.356	0.0135	0.0135	up-regulated
P06801	Molecular function	GO:0005515	3	protein binding	Me1	NADP-dependent malic enzyme	0.664		-0.385	0.756	0.036	0.38		0.244	-2.624	-1.26	-0.918	-0.772	1.356	0.0135	0.0135	up-regulated
P06801	Molecular function	GO:0004470	6	malic enzyme activity	Me1	NADP-dependent malic enzyme	0.664		-0.385	0.756	0.036	0.38		0.244	-2.624	-1.26	-0.918	-0.772	1.356	0.0135	0.0135	up-regulated
P06801	Molecular function	GO:0046914	6	transition metal ion binding	Me1	NADP-dependent malic enzyme	0.664		-0.385	0.756	0.036	0.38		0.244	-2.624	-1.26	-0.918	-0.772	1.356	0.0135	0.0135	up-regulated
P06801	Molecular function	GO:0016616	5	oxidoreductase activity, acting on the CH-OH group of donors, NAD or NADP as acceptor	Me1	NADP-dependent malic enzyme	0.664		-0.385	0.756	0.036	0.38		0.244	-2.624	-1.26	-0.918	-0.772	1.356	0.0135	0.0135	up-regulated
P06801	Molecular function	GO:0000166	4	nucleotide binding	Me1	NADP-dependent malic enzyme	0.664		-0.385	0.756	0.036	0.38		0.244	-2.624	-1.26	-0.918	-0.772	1.356	0.0135	0.0135	up-regulated
P06909	Molecular function	GO:0097367	3	carbohydrate derivative binding	Cfh	Complement factor H	0.185	-0.097	0.466	-0.064	0.306	1.485	-0.649	-0.409	-0.845	-0.302	-0.399	-0.712	0.933	0.00652	0.00652	up-regulated
P06909	Molecular function	GO:0005488	2	binding	Cfh	Complement factor H	0.185	-0.097	0.466	-0.064	0.306	1.485	-0.649	-0.409	-0.845	-0.302	-0.399	-0.712	0.933	0.00652	0.00652	up-regulated
P06909	Molecular function	GO:1901681	3	sulfur compound binding	Cfh	Complement factor H	0.185	-0.097	0.466	-0.064	0.306	1.485	-0.649	-0.409	-0.845	-0.302	-0.399	-0.712	0.933	0.00652	0.00652	up-regulated
P06909	Molecular function	GO:0005539	4	glycosaminoglycan binding	Cfh	Complement factor H	0.185	-0.097	0.466	-0.064	0.306	1.485	-0.649	-0.409	-0.845	-0.302	-0.399	-0.712	0.933	0.00652	0.00652	up-regulated
P06909	Molecular function	GO:0001846	4	opsonin binding	Cfh	Complement factor H	0.185	-0.097	0.466	-0.064	0.306	1.485	-0.649	-0.409	-0.845	-0.302	-0.399	-0.712	0.933	0.00652	0.00652	up-regulated
P06909	Molecular function	GO:0003674	1	molecular_function	Cfh	Complement factor H	0.185	-0.097	0.466	-0.064	0.306	1.485	-0.649	-0.409	-0.845	-0.302	-0.399	-0.712	0.933	0.00652	0.00652	up-regulated
P06909	Molecular function	GO:0005515	3	protein binding	Cfh	Complement factor H	0.185	-0.097	0.466	-0.064	0.306	1.485	-0.649	-0.409	-0.845	-0.302	-0.399	-0.712	0.933	0.00652	0.00652	up-regulated
P06909	Molecular function	GO:0001848	4	complement binding	Cfh	Complement factor H	0.185	-0.097	0.466	-0.064	0.306	1.485	-0.649	-0.409	-0.845	-0.302	-0.399	-0.712	0.933	0.00652	0.00652	up-regulated
P07743	Molecular function	GO:0005488	2	binding	Bpifa2	BPI fold-containing family A member 2	-0.718	-0.059	2.264	1.915	0.972	0.858	0.374	-2.459	0.694	-0.116	-0.801	-0.327	1.311	0.0386	0.0386	up-regulated
P07743	Molecular function	GO:0003674	1	molecular_function	Bpifa2	BPI fold-containing family A member 2	-0.718	-0.059	2.264	1.915	0.972	0.858	0.374	-2.459	0.694	-0.116	-0.801	-0.327	1.311	0.0386	0.0386	up-regulated
P07743	Molecular function	GO:0008289	3	lipid binding	Bpifa2	BPI fold-containing family A member 2	-0.718	-0.059	2.264	1.915	0.972	0.858	0.374	-2.459	0.694	-0.116	-0.801	-0.327	1.311	0.0386	0.0386	up-regulated
P07743	Molecular function	GO:0097367	3	carbohydrate derivative binding	Bpifa2	BPI fold-containing family A member 2	-0.718	-0.059	2.264	1.915	0.972	0.858	0.374	-2.459	0.694	-0.116	-0.801	-0.327	1.311	0.0386	0.0386	up-regulated
P08071	Molecular function	GO:0003674	1	molecular_function	Ltf	Lactotransferrin	-0.672	0.708	-2.667	-0.672	-0.888	-0.903	0.185	0.089	0.005	0.071	0.34	0.094	-0.98	0.0345	0.0345	down-regulated
P08071	Molecular function	GO:0008236	5	serine-type peptidase activity	Ltf	Lactotransferrin	-0.672	0.708	-2.667	-0.672	-0.888	-0.903	0.185	0.089	0.005	0.071	0.34	0.094	-0.98	0.0345	0.0345	down-regulated
P08071	Molecular function	GO:0030414	3	peptidase inhibitor activity	Ltf	Lactotransferrin	-0.672	0.708	-2.667	-0.672	-0.888	-0.903	0.185	0.089	0.005	0.071	0.34	0.094	-0.98	0.0345	0.0345	down-regulated
P08071	Molecular function	GO:0004866	4	endopeptidase inhibitor activity	Ltf	Lactotransferrin	-0.672	0.708	-2.667	-0.672	-0.888	-0.903	0.185	0.089	0.005	0.071	0.34	0.094	-0.98	0.0345	0.0345	down-regulated
P08071	Molecular function	GO:0019209	3	kinase activator activity	Ltf	Lactotransferrin	-0.672	0.708	-2.667	-0.672	-0.888	-0.903	0.185	0.089	0.005	0.071	0.34	0.094	-0.98	0.0345	0.0345	down-regulated
P08071	Molecular function	GO:0017171	4	serine hydrolase activity	Ltf	Lactotransferrin	-0.672	0.708	-2.667	-0.672	-0.888	-0.903	0.185	0.089	0.005	0.071	0.34	0.094	-0.98	0.0345	0.0345	down-regulated
P08071	Molecular function	GO:0061135	5	endopeptidase regulator activity	Ltf	Lactotransferrin	-0.672	0.708	-2.667	-0.672	-0.888	-0.903	0.185	0.089	0.005	0.071	0.34	0.094	-0.98	0.0345	0.0345	down-regulated
P08071	Molecular function	GO:0043169	4	cation binding	Ltf	Lactotransferrin	-0.672	0.708	-2.667	-0.672	-0.888	-0.903	0.185	0.089	0.005	0.071	0.34	0.094	-0.98	0.0345	0.0345	down-regulated
P08071	Molecular function	GO:0098772	2	molecular function regulator	Ltf	Lactotransferrin	-0.672	0.708	-2.667	-0.672	-0.888	-0.903	0.185	0.089	0.005	0.071	0.34	0.094	-0.98	0.0345	0.0345	down-regulated
P08071	Molecular function	GO:0016787	3	hydrolase activity	Ltf	Lactotransferrin	-0.672	0.708	-2.667	-0.672	-0.888	-0.903	0.185	0.089	0.005	0.071	0.34	0.094	-0.98	0.0345	0.0345	down-regulated
P08071	Molecular function	GO:0030234	3	enzyme regulator activity	Ltf	Lactotransferrin	-0.672	0.708	-2.667	-0.672	-0.888	-0.903	0.185	0.089	0.005	0.071	0.34	0.094	-0.98	0.0345	0.0345	down-regulated
P08071	Molecular function	GO:0019207	2	kinase regulator activity	Ltf	Lactotransferrin	-0.672	0.708	-2.667	-0.672	-0.888	-0.903	0.185	0.089	0.005	0.071	0.34	0.094	-0.98	0.0345	0.0345	down-regulated
P08071	Molecular function	GO:0140096	3	catalytic activity, acting on a protein	Ltf	Lactotransferrin	-0.672	0.708	-2.667	-0.672	-0.888	-0.903	0.185	0.089	0.005	0.071	0.34	0.094	-0.98	0.0345	0.0345	down-regulated
P08071	Molecular function	GO:0004175	5	endopeptidase activity	Ltf	Lactotransferrin	-0.672	0.708	-2.667	-0.672	-0.888	-0.903	0.185	0.089	0.005	0.071	0.34	0.094	-0.98	0.0345	0.0345	down-regulated
P08071	Molecular function	GO:0005488	2	binding	Ltf	Lactotransferrin	-0.672	0.708	-2.667	-0.672	-0.888	-0.903	0.185	0.089	0.005	0.071	0.34	0.094	-0.98	0.0345	0.0345	down-regulated
P08071	Molecular function	GO:0004857	2	enzyme inhibitor activity	Ltf	Lactotransferrin	-0.672	0.708	-2.667	-0.672	-0.888	-0.903	0.185	0.089	0.005	0.071	0.34	0.094	-0.98	0.0345	0.0345	down-regulated
P08071	Molecular function	GO:0008233	4	peptidase activity	Ltf	Lactotransferrin	-0.672	0.708	-2.667	-0.672	-0.888	-0.903	0.185	0.089	0.005	0.071	0.34	0.094	-0.98	0.0345	0.0345	down-regulated
P08071	Molecular function	GO:0005539	4	glycosaminoglycan binding	Ltf	Lactotransferrin	-0.672	0.708	-2.667	-0.672	-0.888	-0.903	0.185	0.089	0.005	0.071	0.34	0.094	-0.98	0.0345	0.0345	down-regulated
P08071	Molecular function	GO:0008047	2	enzyme activator activity	Ltf	Lactotransferrin	-0.672	0.708	-2.667	-0.672	-0.888	-0.903	0.185	0.089	0.005	0.071	0.34	0.094	-0.98	0.0345	0.0345	down-regulated
P08071	Molecular function	GO:1901681	3	sulfur compound binding	Ltf	Lactotransferrin	-0.672	0.708	-2.667	-0.672	-0.888	-0.903	0.185	0.089	0.005	0.071	0.34	0.094	-0.98	0.0345	0.0345	down-regulated
P08071	Molecular function	GO:0003824	2	catalytic activity	Ltf	Lactotransferrin	-0.672	0.708	-2.667	-0.672	-0.888	-0.903	0.185	0.089	0.005	0.071	0.34	0.094	-0.98	0.0345	0.0345	down-regulated
P08071	Molecular function	GO:0008289	3	lipid binding	Ltf	Lactotransferrin	-0.672	0.708	-2.667	-0.672	-0.888	-0.903	0.185	0.089	0.005	0.071	0.34	0.094	-0.98	0.0345	0.0345	down-regulated
P08071	Molecular function	GO:0097367	3	carbohydrate derivative binding	Ltf	Lactotransferrin	-0.672	0.708	-2.667	-0.672	-0.888	-0.903	0.185	0.089	0.005	0.071	0.34	0.094	-0.98	0.0345	0.0345	down-regulated
P08071	Molecular function	GO:0030295	4	protein kinase activator activity	Ltf	Lactotransferrin	-0.672	0.708	-2.667	-0.672	-0.888	-0.903	0.185	0.089	0.005	0.071	0.34	0.094	-0.98	0.0345	0.0345	down-regulated
P08071	Molecular function	GO:0046914	6	transition metal ion binding	Ltf	Lactotransferrin	-0.672	0.708	-2.667	-0.672	-0.888	-0.903	0.185	0.089	0.005	0.071	0.34	0.094	-0.98	0.0345	0.0345	down-regulated
P08071	Molecular function	GO:0019887	3	protein kinase regulator activity	Ltf	Lactotransferrin	-0.672	0.708	-2.667	-0.672	-0.888	-0.903	0.185	0.089	0.005	0.071	0.34	0.094	-0.98	0.0345	0.0345	down-regulated
P08071	Molecular function	GO:0046872	5	metal ion binding	Ltf	Lactotransferrin	-0.672	0.708	-2.667	-0.672	-0.888	-0.903	0.185	0.089	0.005	0.071	0.34	0.094	-0.98	0.0345	0.0345	down-regulated
P08071	Molecular function	GO:0043167	3	ion binding	Ltf	Lactotransferrin	-0.672	0.708	-2.667	-0.672	-0.888	-0.903	0.185	0.089	0.005	0.071	0.34	0.094	-0.98	0.0345	0.0345	down-regulated
P08071	Molecular function	GO:0061134	4	peptidase regulator activity	Ltf	Lactotransferrin	-0.672	0.708	-2.667	-0.672	-0.888	-0.903	0.185	0.089	0.005	0.071	0.34	0.094	-0.98	0.0345	0.0345	down-regulated
P09411	Molecular function	GO:0016740	3	transferase activity	Pgk1	Phosphoglycerate kinase 1	0.617	0.984	0.835	-0.078	0.155	0.224		-0.105		-0.771	-0.584	-0.261	0.886	0.0153	0.0153	up-regulated
P09411	Molecular function	GO:0030554	6	adenyl nucleotide binding	Pgk1	Phosphoglycerate kinase 1	0.617	0.984	0.835	-0.078	0.155	0.224		-0.105		-0.771	-0.584	-0.261	0.886	0.0153	0.0153	up-regulated
P09411	Molecular function	GO:0003674	1	molecular_function	Pgk1	Phosphoglycerate kinase 1	0.617	0.984	0.835	-0.078	0.155	0.224		-0.105		-0.771	-0.584	-0.261	0.886	0.0153	0.0153	up-regulated
P09411	Molecular function	GO:0035639	5	purine ribonucleoside triphosphate binding	Pgk1	Phosphoglycerate kinase 1	0.617	0.984	0.835	-0.078	0.155	0.224		-0.105		-0.771	-0.584	-0.261	0.886	0.0153	0.0153	up-regulated
P09411	Molecular function	GO:0036094	3	small molecule binding	Pgk1	Phosphoglycerate kinase 1	0.617	0.984	0.835	-0.078	0.155	0.224		-0.105		-0.771	-0.584	-0.261	0.886	0.0153	0.0153	up-regulated
P09411	Molecular function	GO:0016774	5	phosphotransferase activity, carboxyl group as acceptor	Pgk1	Phosphoglycerate kinase 1	0.617	0.984	0.835	-0.078	0.155	0.224		-0.105		-0.771	-0.584	-0.261	0.886	0.0153	0.0153	up-regulated
P09411	Molecular function	GO:0015036	5	disulfide oxidoreductase activity	Pgk1	Phosphoglycerate kinase 1	0.617	0.984	0.835	-0.078	0.155	0.224		-0.105		-0.771	-0.584	-0.261	0.886	0.0153	0.0153	up-regulated
P09411	Molecular function	GO:0032555	5	purine ribonucleotide binding	Pgk1	Phosphoglycerate kinase 1	0.617	0.984	0.835	-0.078	0.155	0.224		-0.105		-0.771	-0.584	-0.261	0.886	0.0153	0.0153	up-regulated
P09411	Molecular function	GO:0097159	3	organic cyclic compound binding	Pgk1	Phosphoglycerate kinase 1	0.617	0.984	0.835	-0.078	0.155	0.224		-0.105		-0.771	-0.584	-0.261	0.886	0.0153	0.0153	up-regulated
P09411	Molecular function	GO:0016301	5	kinase activity	Pgk1	Phosphoglycerate kinase 1	0.617	0.984	0.835	-0.078	0.155	0.224		-0.105		-0.771	-0.584	-0.261	0.886	0.0153	0.0153	up-regulated
P09411	Molecular function	GO:0016772	4	transferase activity, transferring phosphorus-containing groups	Pgk1	Phosphoglycerate kinase 1	0.617	0.984	0.835	-0.078	0.155	0.224		-0.105		-0.771	-0.584	-0.261	0.886	0.0153	0.0153	up-regulated
P09411	Molecular function	GO:0003824	2	catalytic activity	Pgk1	Phosphoglycerate kinase 1	0.617	0.984	0.835	-0.078	0.155	0.224		-0.105		-0.771	-0.584	-0.261	0.886	0.0153	0.0153	up-regulated
P09411	Molecular function	GO:0043168	4	anion binding	Pgk1	Phosphoglycerate kinase 1	0.617	0.984	0.835	-0.078	0.155	0.224		-0.105		-0.771	-0.584	-0.261	0.886	0.0153	0.0153	up-regulated
P09411	Molecular function	GO:1901265	4	nucleoside phosphate binding	Pgk1	Phosphoglycerate kinase 1	0.617	0.984	0.835	-0.078	0.155	0.224		-0.105		-0.771	-0.584	-0.261	0.886	0.0153	0.0153	up-regulated
P09411	Molecular function	GO:0032553	4	ribonucleotide binding	Pgk1	Phosphoglycerate kinase 1	0.617	0.984	0.835	-0.078	0.155	0.224		-0.105		-0.771	-0.584	-0.261	0.886	0.0153	0.0153	up-regulated
P09411	Molecular function	GO:0097367	3	carbohydrate derivative binding	Pgk1	Phosphoglycerate kinase 1	0.617	0.984	0.835	-0.078	0.155	0.224		-0.105		-0.771	-0.584	-0.261	0.886	0.0153	0.0153	up-regulated
P09411	Molecular function	GO:0017076	5	purine nucleotide binding	Pgk1	Phosphoglycerate kinase 1	0.617	0.984	0.835	-0.078	0.155	0.224		-0.105		-0.771	-0.584	-0.261	0.886	0.0153	0.0153	up-regulated
P09411	Molecular function	GO:0000166	4	nucleotide binding	Pgk1	Phosphoglycerate kinase 1	0.617	0.984	0.835	-0.078	0.155	0.224		-0.105		-0.771	-0.584	-0.261	0.886	0.0153	0.0153	up-regulated
P09411	Molecular function	GO:0016667	4	oxidoreductase activity, acting on a sulfur group of donors	Pgk1	Phosphoglycerate kinase 1	0.617	0.984	0.835	-0.078	0.155	0.224		-0.105		-0.771	-0.584	-0.261	0.886	0.0153	0.0153	up-regulated
P09411	Molecular function	GO:0016491	3	oxidoreductase activity	Pgk1	Phosphoglycerate kinase 1	0.617	0.984	0.835	-0.078	0.155	0.224		-0.105		-0.771	-0.584	-0.261	0.886	0.0153	0.0153	up-regulated
P09411	Molecular function	GO:0043167	3	ion binding	Pgk1	Phosphoglycerate kinase 1	0.617	0.984	0.835	-0.078	0.155	0.224		-0.105		-0.771	-0.584	-0.261	0.886	0.0153	0.0153	up-regulated
P09411	Molecular function	GO:0140096	3	catalytic activity, acting on a protein	Pgk1	Phosphoglycerate kinase 1	0.617	0.984	0.835	-0.078	0.155	0.224		-0.105		-0.771	-0.584	-0.261	0.886	0.0153	0.0153	up-regulated
P09411	Molecular function	GO:0016668	5	oxidoreductase activity, acting on a sulfur group of donors, NAD(P) as acceptor	Pgk1	Phosphoglycerate kinase 1	0.617	0.984	0.835	-0.078	0.155	0.224		-0.105		-0.771	-0.584	-0.261	0.886	0.0153	0.0153	up-regulated
P09411	Molecular function	GO:0005488	2	binding	Pgk1	Phosphoglycerate kinase 1	0.617	0.984	0.835	-0.078	0.155	0.224		-0.105		-0.771	-0.584	-0.261	0.886	0.0153	0.0153	up-regulated
P09411	Molecular function	GO:0015035	4	protein-disulfide reductase activity	Pgk1	Phosphoglycerate kinase 1	0.617	0.984	0.835	-0.078	0.155	0.224		-0.105		-0.771	-0.584	-0.261	0.886	0.0153	0.0153	up-regulated
P09411	Molecular function	GO:0032559	6	adenyl ribonucleotide binding	Pgk1	Phosphoglycerate kinase 1	0.617	0.984	0.835	-0.078	0.155	0.224		-0.105		-0.771	-0.584	-0.261	0.886	0.0153	0.0153	up-regulated
P09411	Molecular function	GO:1901363	3	heterocyclic compound binding	Pgk1	Phosphoglycerate kinase 1	0.617	0.984	0.835	-0.078	0.155	0.224		-0.105		-0.771	-0.584	-0.261	0.886	0.0153	0.0153	up-regulated
P09813	Molecular function	GO:0044877	3	protein-containing complex binding	Apoa2	Apolipoprotein A-II	0.106	0.043	1.22	1.043	1.51	0.544	-0.244	-0.348	-0.066	-0.067	-0.816	-0.056	1.011	0.00516	0.00516	up-regulated
P09813	Molecular function	GO:0043167	3	ion binding	Apoa2	Apolipoprotein A-II	0.106	0.043	1.22	1.043	1.51	0.544	-0.244	-0.348	-0.066	-0.067	-0.816	-0.056	1.011	0.00516	0.00516	up-regulated
P09813	Molecular function	GO:0005319	3	lipid transporter activity	Apoa2	Apolipoprotein A-II	0.106	0.043	1.22	1.043	1.51	0.544	-0.244	-0.348	-0.066	-0.067	-0.816	-0.056	1.011	0.00516	0.00516	up-regulated
P09813	Molecular function	GO:0032934	5	sterol binding	Apoa2	Apolipoprotein A-II	0.106	0.043	1.22	1.043	1.51	0.544	-0.244	-0.348	-0.066	-0.067	-0.816	-0.056	1.011	0.00516	0.00516	up-regulated
P09813	Molecular function	GO:0008289	3	lipid binding	Apoa2	Apolipoprotein A-II	0.106	0.043	1.22	1.043	1.51	0.544	-0.244	-0.348	-0.066	-0.067	-0.816	-0.056	1.011	0.00516	0.00516	up-regulated
P09813	Molecular function	GO:0071813	5	lipoprotein particle binding	Apoa2	Apolipoprotein A-II	0.106	0.043	1.22	1.043	1.51	0.544	-0.244	-0.348	-0.066	-0.067	-0.816	-0.056	1.011	0.00516	0.00516	up-regulated
P09813	Molecular function	GO:0015248	4	sterol transporter activity	Apoa2	Apolipoprotein A-II	0.106	0.043	1.22	1.043	1.51	0.544	-0.244	-0.348	-0.066	-0.067	-0.816	-0.056	1.011	0.00516	0.00516	up-regulated
P09813	Molecular function	GO:0043178	4	alcohol binding	Apoa2	Apolipoprotein A-II	0.106	0.043	1.22	1.043	1.51	0.544	-0.244	-0.348	-0.066	-0.067	-0.816	-0.056	1.011	0.00516	0.00516	up-regulated
P09813	Molecular function	GO:0008047	2	enzyme activator activity	Apoa2	Apolipoprotein A-II	0.106	0.043	1.22	1.043	1.51	0.544	-0.244	-0.348	-0.066	-0.067	-0.816	-0.056	1.011	0.00516	0.00516	up-regulated
P09813	Molecular function	GO:0070325	5	lipoprotein particle receptor binding	Apoa2	Apolipoprotein A-II	0.106	0.043	1.22	1.043	1.51	0.544	-0.244	-0.348	-0.066	-0.067	-0.816	-0.056	1.011	0.00516	0.00516	up-regulated
P09813	Molecular function	GO:0050997	3	quaternary ammonium group binding	Apoa2	Apolipoprotein A-II	0.106	0.043	1.22	1.043	1.51	0.544	-0.244	-0.348	-0.066	-0.067	-0.816	-0.056	1.011	0.00516	0.00516	up-regulated
P09813	Molecular function	GO:0005488	2	binding	Apoa2	Apolipoprotein A-II	0.106	0.043	1.22	1.043	1.51	0.544	-0.244	-0.348	-0.066	-0.067	-0.816	-0.056	1.011	0.00516	0.00516	up-regulated
P09813	Molecular function	GO:0004857	2	enzyme inhibitor activity	Apoa2	Apolipoprotein A-II	0.106	0.043	1.22	1.043	1.51	0.544	-0.244	-0.348	-0.066	-0.067	-0.816	-0.056	1.011	0.00516	0.00516	up-regulated
P09813	Molecular function	GO:0005102	4	signaling receptor binding	Apoa2	Apolipoprotein A-II	0.106	0.043	1.22	1.043	1.51	0.544	-0.244	-0.348	-0.066	-0.067	-0.816	-0.056	1.011	0.00516	0.00516	up-regulated
P09813	Molecular function	GO:0046983	4	protein dimerization activity	Apoa2	Apolipoprotein A-II	0.106	0.043	1.22	1.043	1.51	0.544	-0.244	-0.348	-0.066	-0.067	-0.816	-0.056	1.011	0.00516	0.00516	up-regulated
P09813	Molecular function	GO:0043169	4	cation binding	Apoa2	Apolipoprotein A-II	0.106	0.043	1.22	1.043	1.51	0.544	-0.244	-0.348	-0.066	-0.067	-0.816	-0.056	1.011	0.00516	0.00516	up-regulated
P09813	Molecular function	GO:0005215	2	transporter activity	Apoa2	Apolipoprotein A-II	0.106	0.043	1.22	1.043	1.51	0.544	-0.244	-0.348	-0.066	-0.067	-0.816	-0.056	1.011	0.00516	0.00516	up-regulated
P09813	Molecular function	GO:0005496	4	steroid binding	Apoa2	Apolipoprotein A-II	0.106	0.043	1.22	1.043	1.51	0.544	-0.244	-0.348	-0.066	-0.067	-0.816	-0.056	1.011	0.00516	0.00516	up-regulated
P09813	Molecular function	GO:0042802	4	identical protein binding	Apoa2	Apolipoprotein A-II	0.106	0.043	1.22	1.043	1.51	0.544	-0.244	-0.348	-0.066	-0.067	-0.816	-0.056	1.011	0.00516	0.00516	up-regulated
P09813	Molecular function	GO:0120015	5	sterol transfer activity	Apoa2	Apolipoprotein A-II	0.106	0.043	1.22	1.043	1.51	0.544	-0.244	-0.348	-0.066	-0.067	-0.816	-0.056	1.011	0.00516	0.00516	up-regulated
P09813	Molecular function	GO:0005515	3	protein binding	Apoa2	Apolipoprotein A-II	0.106	0.043	1.22	1.043	1.51	0.544	-0.244	-0.348	-0.066	-0.067	-0.816	-0.056	1.011	0.00516	0.00516	up-regulated
P09813	Molecular function	GO:0097159	3	organic cyclic compound binding	Apoa2	Apolipoprotein A-II	0.106	0.043	1.22	1.043	1.51	0.544	-0.244	-0.348	-0.066	-0.067	-0.816	-0.056	1.011	0.00516	0.00516	up-regulated
P09813	Molecular function	GO:0003674	1	molecular_function	Apoa2	Apolipoprotein A-II	0.106	0.043	1.22	1.043	1.51	0.544	-0.244	-0.348	-0.066	-0.067	-0.816	-0.056	1.011	0.00516	0.00516	up-regulated
P09813	Molecular function	GO:0120013	4	lipid transfer activity	Apoa2	Apolipoprotein A-II	0.106	0.043	1.22	1.043	1.51	0.544	-0.244	-0.348	-0.066	-0.067	-0.816	-0.056	1.011	0.00516	0.00516	up-regulated
P09813	Molecular function	GO:0036094	3	small molecule binding	Apoa2	Apolipoprotein A-II	0.106	0.043	1.22	1.043	1.51	0.544	-0.244	-0.348	-0.066	-0.067	-0.816	-0.056	1.011	0.00516	0.00516	up-regulated
P09813	Molecular function	GO:0071814	4	protein-lipid complex binding	Apoa2	Apolipoprotein A-II	0.106	0.043	1.22	1.043	1.51	0.544	-0.244	-0.348	-0.066	-0.067	-0.816	-0.056	1.011	0.00516	0.00516	up-regulated
P09813	Molecular function	GO:0005543	4	phospholipid binding	Apoa2	Apolipoprotein A-II	0.106	0.043	1.22	1.043	1.51	0.544	-0.244	-0.348	-0.066	-0.067	-0.816	-0.056	1.011	0.00516	0.00516	up-regulated
P10126	Molecular function	GO:0032555	5	purine ribonucleotide binding	Eef1a1	Elongation factor 1-alpha 1	-1.34	0.74	-0.524	-0.276	0.353	-0.859	0.654	0.628	0.714	0.009	1.424	0.64	-0.996	0.0158	0.0158	down-regulated
P10126	Molecular function	GO:0005515	3	protein binding	Eef1a1	Elongation factor 1-alpha 1	-1.34	0.74	-0.524	-0.276	0.353	-0.859	0.654	0.628	0.714	0.009	1.424	0.64	-0.996	0.0158	0.0158	down-regulated
P10126	Molecular function	GO:0097159	3	organic cyclic compound binding	Eef1a1	Elongation factor 1-alpha 1	-1.34	0.74	-0.524	-0.276	0.353	-0.859	0.654	0.628	0.714	0.009	1.424	0.64	-0.996	0.0158	0.0158	down-regulated
P10126	Molecular function	GO:0032561	6	guanyl ribonucleotide binding	Eef1a1	Elongation factor 1-alpha 1	-1.34	0.74	-0.524	-0.276	0.353	-0.859	0.654	0.628	0.714	0.009	1.424	0.64	-0.996	0.0158	0.0158	down-regulated
P10126	Molecular function	GO:0016817	4	hydrolase activity, acting on acid anhydrides	Eef1a1	Elongation factor 1-alpha 1	-1.34	0.74	-0.524	-0.276	0.353	-0.859	0.654	0.628	0.714	0.009	1.424	0.64	-0.996	0.0158	0.0158	down-regulated
P10126	Molecular function	GO:0003676	4	nucleic acid binding	Eef1a1	Elongation factor 1-alpha 1	-1.34	0.74	-0.524	-0.276	0.353	-0.859	0.654	0.628	0.714	0.009	1.424	0.64	-0.996	0.0158	0.0158	down-regulated
P10126	Molecular function	GO:1901363	3	heterocyclic compound binding	Eef1a1	Elongation factor 1-alpha 1	-1.34	0.74	-0.524	-0.276	0.353	-0.859	0.654	0.628	0.714	0.009	1.424	0.64	-0.996	0.0158	0.0158	down-regulated
P10126	Molecular function	GO:0045182	2	translation regulator activity	Eef1a1	Elongation factor 1-alpha 1	-1.34	0.74	-0.524	-0.276	0.353	-0.859	0.654	0.628	0.714	0.009	1.424	0.64	-0.996	0.0158	0.0158	down-regulated
P10126	Molecular function	GO:0003723	5	RNA binding	Eef1a1	Elongation factor 1-alpha 1	-1.34	0.74	-0.524	-0.276	0.353	-0.859	0.654	0.628	0.714	0.009	1.424	0.64	-0.996	0.0158	0.0158	down-regulated
P10126	Molecular function	GO:0035639	5	purine ribonucleoside triphosphate binding	Eef1a1	Elongation factor 1-alpha 1	-1.34	0.74	-0.524	-0.276	0.353	-0.859	0.654	0.628	0.714	0.009	1.424	0.64	-0.996	0.0158	0.0158	down-regulated
P10126	Molecular function	GO:0005488	2	binding	Eef1a1	Elongation factor 1-alpha 1	-1.34	0.74	-0.524	-0.276	0.353	-0.859	0.654	0.628	0.714	0.009	1.424	0.64	-0.996	0.0158	0.0158	down-regulated
P10126	Molecular function	GO:0016818	5	hydrolase activity, acting on acid anhydrides, in phosphorus-containing anhydrides	Eef1a1	Elongation factor 1-alpha 1	-1.34	0.74	-0.524	-0.276	0.353	-0.859	0.654	0.628	0.714	0.009	1.424	0.64	-0.996	0.0158	0.0158	down-regulated
P10126	Molecular function	GO:0003674	1	molecular_function	Eef1a1	Elongation factor 1-alpha 1	-1.34	0.74	-0.524	-0.276	0.353	-0.859	0.654	0.628	0.714	0.009	1.424	0.64	-0.996	0.0158	0.0158	down-regulated
P10126	Molecular function	GO:0036094	3	small molecule binding	Eef1a1	Elongation factor 1-alpha 1	-1.34	0.74	-0.524	-0.276	0.353	-0.859	0.654	0.628	0.714	0.009	1.424	0.64	-0.996	0.0158	0.0158	down-regulated
P10126	Molecular function	GO:0000166	4	nucleotide binding	Eef1a1	Elongation factor 1-alpha 1	-1.34	0.74	-0.524	-0.276	0.353	-0.859	0.654	0.628	0.714	0.009	1.424	0.64	-0.996	0.0158	0.0158	down-regulated
P10126	Molecular function	GO:0016787	3	hydrolase activity	Eef1a1	Elongation factor 1-alpha 1	-1.34	0.74	-0.524	-0.276	0.353	-0.859	0.654	0.628	0.714	0.009	1.424	0.64	-0.996	0.0158	0.0158	down-regulated
P10126	Molecular function	GO:0017111	7	nucleoside-triphosphatase activity	Eef1a1	Elongation factor 1-alpha 1	-1.34	0.74	-0.524	-0.276	0.353	-0.859	0.654	0.628	0.714	0.009	1.424	0.64	-0.996	0.0158	0.0158	down-regulated
P10126	Molecular function	GO:0090079	3	translation regulator activity, nucleic acid binding	Eef1a1	Elongation factor 1-alpha 1	-1.34	0.74	-0.524	-0.276	0.353	-0.859	0.654	0.628	0.714	0.009	1.424	0.64	-0.996	0.0158	0.0158	down-regulated
P10126	Molecular function	GO:0043167	3	ion binding	Eef1a1	Elongation factor 1-alpha 1	-1.34	0.74	-0.524	-0.276	0.353	-0.859	0.654	0.628	0.714	0.009	1.424	0.64	-0.996	0.0158	0.0158	down-regulated
P10126	Molecular function	GO:0043168	4	anion binding	Eef1a1	Elongation factor 1-alpha 1	-1.34	0.74	-0.524	-0.276	0.353	-0.859	0.654	0.628	0.714	0.009	1.424	0.64	-0.996	0.0158	0.0158	down-regulated
P10126	Molecular function	GO:0003824	2	catalytic activity	Eef1a1	Elongation factor 1-alpha 1	-1.34	0.74	-0.524	-0.276	0.353	-0.859	0.654	0.628	0.714	0.009	1.424	0.64	-0.996	0.0158	0.0158	down-regulated
P10126	Molecular function	GO:0019001	6	guanyl nucleotide binding	Eef1a1	Elongation factor 1-alpha 1	-1.34	0.74	-0.524	-0.276	0.353	-0.859	0.654	0.628	0.714	0.009	1.424	0.64	-0.996	0.0158	0.0158	down-regulated
P10126	Molecular function	GO:0097367	3	carbohydrate derivative binding	Eef1a1	Elongation factor 1-alpha 1	-1.34	0.74	-0.524	-0.276	0.353	-0.859	0.654	0.628	0.714	0.009	1.424	0.64	-0.996	0.0158	0.0158	down-regulated
P10126	Molecular function	GO:0017076	5	purine nucleotide binding	Eef1a1	Elongation factor 1-alpha 1	-1.34	0.74	-0.524	-0.276	0.353	-0.859	0.654	0.628	0.714	0.009	1.424	0.64	-0.996	0.0158	0.0158	down-regulated
P10126	Molecular function	GO:0008135	4	translation factor activity, RNA binding	Eef1a1	Elongation factor 1-alpha 1	-1.34	0.74	-0.524	-0.276	0.353	-0.859	0.654	0.628	0.714	0.009	1.424	0.64	-0.996	0.0158	0.0158	down-regulated
P10126	Molecular function	GO:0032553	4	ribonucleotide binding	Eef1a1	Elongation factor 1-alpha 1	-1.34	0.74	-0.524	-0.276	0.353	-0.859	0.654	0.628	0.714	0.009	1.424	0.64	-0.996	0.0158	0.0158	down-regulated
P10126	Molecular function	GO:1901265	4	nucleoside phosphate binding	Eef1a1	Elongation factor 1-alpha 1	-1.34	0.74	-0.524	-0.276	0.353	-0.859	0.654	0.628	0.714	0.009	1.424	0.64	-0.996	0.0158	0.0158	down-regulated
P10126	Molecular function	GO:0016462	6	pyrophosphatase activity	Eef1a1	Elongation factor 1-alpha 1	-1.34	0.74	-0.524	-0.276	0.353	-0.859	0.654	0.628	0.714	0.009	1.424	0.64	-0.996	0.0158	0.0158	down-regulated
P10404	Molecular function	GO:0043167	3	ion binding	P10404	MLV-related proviral Env polyprotein	0.461			0.752	-0.344	-0.026	-0.405	-1.187		-2.048		-0.529	1.253	0.0183	0.0183	up-regulated
P10404	Molecular function	GO:0003674	1	molecular_function	P10404	MLV-related proviral Env polyprotein	0.461			0.752	-0.344	-0.026	-0.405	-1.187		-2.048		-0.529	1.253	0.0183	0.0183	up-regulated
P10404	Molecular function	GO:0043169	4	cation binding	P10404	MLV-related proviral Env polyprotein	0.461			0.752	-0.344	-0.026	-0.405	-1.187		-2.048		-0.529	1.253	0.0183	0.0183	up-regulated
P10404	Molecular function	GO:0005488	2	binding	P10404	MLV-related proviral Env polyprotein	0.461			0.752	-0.344	-0.026	-0.405	-1.187		-2.048		-0.529	1.253	0.0183	0.0183	up-regulated
P11352	Molecular function	GO:0016684	4	oxidoreductase activity, acting on peroxide as acceptor	Gpx1	Glutathione peroxidase 1	0.18	-1.319	-0.129	-0.46	0.258	-0.252	0.275	0.69	0.005	0.423	0.267	0.799	-0.697	0.035	0.035	down-regulated
P11352	Molecular function	GO:0016209	2	antioxidant activity	Gpx1	Glutathione peroxidase 1	0.18	-1.319	-0.129	-0.46	0.258	-0.252	0.275	0.69	0.005	0.423	0.267	0.799	-0.697	0.035	0.035	down-regulated
P11352	Molecular function	GO:0004601	3	peroxidase activity	Gpx1	Glutathione peroxidase 1	0.18	-1.319	-0.129	-0.46	0.258	-0.252	0.275	0.69	0.005	0.423	0.267	0.799	-0.697	0.035	0.035	down-regulated
P11352	Molecular function	GO:0016491	3	oxidoreductase activity	Gpx1	Glutathione peroxidase 1	0.18	-1.319	-0.129	-0.46	0.258	-0.252	0.275	0.69	0.005	0.423	0.267	0.799	-0.697	0.035	0.035	down-regulated
P11352	Molecular function	GO:0005488	2	binding	Gpx1	Glutathione peroxidase 1	0.18	-1.319	-0.129	-0.46	0.258	-0.252	0.275	0.69	0.005	0.423	0.267	0.799	-0.697	0.035	0.035	down-regulated
P11352	Molecular function	GO:0019904	4	protein domain specific binding	Gpx1	Glutathione peroxidase 1	0.18	-1.319	-0.129	-0.46	0.258	-0.252	0.275	0.69	0.005	0.423	0.267	0.799	-0.697	0.035	0.035	down-regulated
P11352	Molecular function	GO:0003674	1	molecular_function	Gpx1	Glutathione peroxidase 1	0.18	-1.319	-0.129	-0.46	0.258	-0.252	0.275	0.69	0.005	0.423	0.267	0.799	-0.697	0.035	0.035	down-regulated
P11352	Molecular function	GO:0005515	3	protein binding	Gpx1	Glutathione peroxidase 1	0.18	-1.319	-0.129	-0.46	0.258	-0.252	0.275	0.69	0.005	0.423	0.267	0.799	-0.697	0.035	0.035	down-regulated
P11352	Molecular function	GO:0003824	2	catalytic activity	Gpx1	Glutathione peroxidase 1	0.18	-1.319	-0.129	-0.46	0.258	-0.252	0.275	0.69	0.005	0.423	0.267	0.799	-0.697	0.035	0.035	down-regulated
P14206	Molecular function	GO:0005488	2	binding	Rpsa	Small ribosomal subunit protein uS2	-0.515	-0.73	-1.75	-0.38	-0.162	-0.646	0.821	0.712	0.152	0.965	0.484	0.475	-1.299	0.000556	0.000556	down-regulated
P14206	Molecular function	GO:0003674	1	molecular_function	Rpsa	Small ribosomal subunit protein uS2	-0.515	-0.73	-1.75	-0.38	-0.162	-0.646	0.821	0.712	0.152	0.965	0.484	0.475	-1.299	0.000556	0.000556	down-regulated
P14206	Molecular function	GO:0005515	3	protein binding	Rpsa	Small ribosomal subunit protein uS2	-0.515	-0.73	-1.75	-0.38	-0.162	-0.646	0.821	0.712	0.152	0.965	0.484	0.475	-1.299	0.000556	0.000556	down-regulated
P14206	Molecular function	GO:0005198	2	structural molecule activity	Rpsa	Small ribosomal subunit protein uS2	-0.515	-0.73	-1.75	-0.38	-0.162	-0.646	0.821	0.712	0.152	0.965	0.484	0.475	-1.299	0.000556	0.000556	down-regulated
P14206	Molecular function	GO:0050840	3	extracellular matrix binding	Rpsa	Small ribosomal subunit protein uS2	-0.515	-0.73	-1.75	-0.38	-0.162	-0.646	0.821	0.712	0.152	0.965	0.484	0.475	-1.299	0.000556	0.000556	down-regulated
P14206	Molecular function	GO:0098631	5	cell adhesion mediator activity	Rpsa	Small ribosomal subunit protein uS2	-0.515	-0.73	-1.75	-0.38	-0.162	-0.646	0.821	0.712	0.152	0.965	0.484	0.475	-1.299	0.000556	0.000556	down-regulated
P14206	Molecular function	GO:0050839	4	cell adhesion molecule binding	Rpsa	Small ribosomal subunit protein uS2	-0.515	-0.73	-1.75	-0.38	-0.162	-0.646	0.821	0.712	0.152	0.965	0.484	0.475	-1.299	0.000556	0.000556	down-regulated
P14430	Molecular function	GO:0033218	3	amide binding	H2-Q8	H-2 class I histocompatibility antigen, Q8 alpha chain	0.109	0.252	0.272	-0.04	0.2	0.018	0.068	-0.604	-0.879	-0.2	-0.418	-0.705	0.592	0.0275	0.0275	up-regulated
P14430	Molecular function	GO:0042277	4	peptide binding	H2-Q8	H-2 class I histocompatibility antigen, Q8 alpha chain	0.109	0.252	0.272	-0.04	0.2	0.018	0.068	-0.604	-0.879	-0.2	-0.418	-0.705	0.592	0.0275	0.0275	up-regulated
P14430	Molecular function	GO:0005515	3	protein binding	H2-Q8	H-2 class I histocompatibility antigen, Q8 alpha chain	0.109	0.252	0.272	-0.04	0.2	0.018	0.068	-0.604	-0.879	-0.2	-0.418	-0.705	0.592	0.0275	0.0275	up-regulated
P14430	Molecular function	GO:0003823	3	antigen binding	H2-Q8	H-2 class I histocompatibility antigen, Q8 alpha chain	0.109	0.252	0.272	-0.04	0.2	0.018	0.068	-0.604	-0.879	-0.2	-0.418	-0.705	0.592	0.0275	0.0275	up-regulated
P14430	Molecular function	GO:0005488	2	binding	H2-Q8	H-2 class I histocompatibility antigen, Q8 alpha chain	0.109	0.252	0.272	-0.04	0.2	0.018	0.068	-0.604	-0.879	-0.2	-0.418	-0.705	0.592	0.0275	0.0275	up-regulated
P14430	Molecular function	GO:0003674	1	molecular_function	H2-Q8	H-2 class I histocompatibility antigen, Q8 alpha chain	0.109	0.252	0.272	-0.04	0.2	0.018	0.068	-0.604	-0.879	-0.2	-0.418	-0.705	0.592	0.0275	0.0275	up-regulated
P14576	Molecular function	GO:0000166	4	nucleotide binding	Srp54	Signal recognition particle subunit SRP54	-1.111	-0.13	-0.247	0.877	-1.695	-0.318	0.025	0.945	0.659	0.606	0.156	0.237	-0.875	0.0374	0.0374	down-regulated
P14576	Molecular function	GO:0044877	3	protein-containing complex binding	Srp54	Signal recognition particle subunit SRP54	-1.111	-0.13	-0.247	0.877	-1.695	-0.318	0.025	0.945	0.659	0.606	0.156	0.237	-0.875	0.0374	0.0374	down-regulated
P14576	Molecular function	GO:0016787	3	hydrolase activity	Srp54	Signal recognition particle subunit SRP54	-1.111	-0.13	-0.247	0.877	-1.695	-0.318	0.025	0.945	0.659	0.606	0.156	0.237	-0.875	0.0374	0.0374	down-regulated
P14576	Molecular function	GO:0033218	3	amide binding	Srp54	Signal recognition particle subunit SRP54	-1.111	-0.13	-0.247	0.877	-1.695	-0.318	0.025	0.945	0.659	0.606	0.156	0.237	-0.875	0.0374	0.0374	down-regulated
P14576	Molecular function	GO:0043167	3	ion binding	Srp54	Signal recognition particle subunit SRP54	-1.111	-0.13	-0.247	0.877	-1.695	-0.318	0.025	0.945	0.659	0.606	0.156	0.237	-0.875	0.0374	0.0374	down-regulated
P14576	Molecular function	GO:0017111	7	nucleoside-triphosphatase activity	Srp54	Signal recognition particle subunit SRP54	-1.111	-0.13	-0.247	0.877	-1.695	-0.318	0.025	0.945	0.659	0.606	0.156	0.237	-0.875	0.0374	0.0374	down-regulated
P14576	Molecular function	GO:0003824	2	catalytic activity	Srp54	Signal recognition particle subunit SRP54	-1.111	-0.13	-0.247	0.877	-1.695	-0.318	0.025	0.945	0.659	0.606	0.156	0.237	-0.875	0.0374	0.0374	down-regulated
P14576	Molecular function	GO:0019001	6	guanyl nucleotide binding	Srp54	Signal recognition particle subunit SRP54	-1.111	-0.13	-0.247	0.877	-1.695	-0.318	0.025	0.945	0.659	0.606	0.156	0.237	-0.875	0.0374	0.0374	down-regulated
P14576	Molecular function	GO:0043168	4	anion binding	Srp54	Signal recognition particle subunit SRP54	-1.111	-0.13	-0.247	0.877	-1.695	-0.318	0.025	0.945	0.659	0.606	0.156	0.237	-0.875	0.0374	0.0374	down-regulated
P14576	Molecular function	GO:0032553	4	ribonucleotide binding	Srp54	Signal recognition particle subunit SRP54	-1.111	-0.13	-0.247	0.877	-1.695	-0.318	0.025	0.945	0.659	0.606	0.156	0.237	-0.875	0.0374	0.0374	down-regulated
P14576	Molecular function	GO:1901265	4	nucleoside phosphate binding	Srp54	Signal recognition particle subunit SRP54	-1.111	-0.13	-0.247	0.877	-1.695	-0.318	0.025	0.945	0.659	0.606	0.156	0.237	-0.875	0.0374	0.0374	down-regulated
P14576	Molecular function	GO:0042277	4	peptide binding	Srp54	Signal recognition particle subunit SRP54	-1.111	-0.13	-0.247	0.877	-1.695	-0.318	0.025	0.945	0.659	0.606	0.156	0.237	-0.875	0.0374	0.0374	down-regulated
P14576	Molecular function	GO:0016462	6	pyrophosphatase activity	Srp54	Signal recognition particle subunit SRP54	-1.111	-0.13	-0.247	0.877	-1.695	-0.318	0.025	0.945	0.659	0.606	0.156	0.237	-0.875	0.0374	0.0374	down-regulated
P14576	Molecular function	GO:0097367	3	carbohydrate derivative binding	Srp54	Signal recognition particle subunit SRP54	-1.111	-0.13	-0.247	0.877	-1.695	-0.318	0.025	0.945	0.659	0.606	0.156	0.237	-0.875	0.0374	0.0374	down-regulated
P14576	Molecular function	GO:0017076	5	purine nucleotide binding	Srp54	Signal recognition particle subunit SRP54	-1.111	-0.13	-0.247	0.877	-1.695	-0.318	0.025	0.945	0.659	0.606	0.156	0.237	-0.875	0.0374	0.0374	down-regulated
P14576	Molecular function	GO:0016817	4	hydrolase activity, acting on acid anhydrides	Srp54	Signal recognition particle subunit SRP54	-1.111	-0.13	-0.247	0.877	-1.695	-0.318	0.025	0.945	0.659	0.606	0.156	0.237	-0.875	0.0374	0.0374	down-regulated
P14576	Molecular function	GO:0032555	5	purine ribonucleotide binding	Srp54	Signal recognition particle subunit SRP54	-1.111	-0.13	-0.247	0.877	-1.695	-0.318	0.025	0.945	0.659	0.606	0.156	0.237	-0.875	0.0374	0.0374	down-regulated
P14576	Molecular function	GO:0032561	6	guanyl ribonucleotide binding	Srp54	Signal recognition particle subunit SRP54	-1.111	-0.13	-0.247	0.877	-1.695	-0.318	0.025	0.945	0.659	0.606	0.156	0.237	-0.875	0.0374	0.0374	down-regulated
P14576	Molecular function	GO:0097159	3	organic cyclic compound binding	Srp54	Signal recognition particle subunit SRP54	-1.111	-0.13	-0.247	0.877	-1.695	-0.318	0.025	0.945	0.659	0.606	0.156	0.237	-0.875	0.0374	0.0374	down-regulated
P14576	Molecular function	GO:0005048	5	signal sequence binding	Srp54	Signal recognition particle subunit SRP54	-1.111	-0.13	-0.247	0.877	-1.695	-0.318	0.025	0.945	0.659	0.606	0.156	0.237	-0.875	0.0374	0.0374	down-regulated
P14576	Molecular function	GO:1901363	3	heterocyclic compound binding	Srp54	Signal recognition particle subunit SRP54	-1.111	-0.13	-0.247	0.877	-1.695	-0.318	0.025	0.945	0.659	0.606	0.156	0.237	-0.875	0.0374	0.0374	down-regulated
P14576	Molecular function	GO:0003676	4	nucleic acid binding	Srp54	Signal recognition particle subunit SRP54	-1.111	-0.13	-0.247	0.877	-1.695	-0.318	0.025	0.945	0.659	0.606	0.156	0.237	-0.875	0.0374	0.0374	down-regulated
P14576	Molecular function	GO:0016818	5	hydrolase activity, acting on acid anhydrides, in phosphorus-containing anhydrides	Srp54	Signal recognition particle subunit SRP54	-1.111	-0.13	-0.247	0.877	-1.695	-0.318	0.025	0.945	0.659	0.606	0.156	0.237	-0.875	0.0374	0.0374	down-regulated
P14576	Molecular function	GO:0003674	1	molecular_function	Srp54	Signal recognition particle subunit SRP54	-1.111	-0.13	-0.247	0.877	-1.695	-0.318	0.025	0.945	0.659	0.606	0.156	0.237	-0.875	0.0374	0.0374	down-regulated
P14576	Molecular function	GO:0035639	5	purine ribonucleoside triphosphate binding	Srp54	Signal recognition particle subunit SRP54	-1.111	-0.13	-0.247	0.877	-1.695	-0.318	0.025	0.945	0.659	0.606	0.156	0.237	-0.875	0.0374	0.0374	down-regulated
P14576	Molecular function	GO:0003723	5	RNA binding	Srp54	Signal recognition particle subunit SRP54	-1.111	-0.13	-0.247	0.877	-1.695	-0.318	0.025	0.945	0.659	0.606	0.156	0.237	-0.875	0.0374	0.0374	down-regulated
P14576	Molecular function	GO:0005488	2	binding	Srp54	Signal recognition particle subunit SRP54	-1.111	-0.13	-0.247	0.877	-1.695	-0.318	0.025	0.945	0.659	0.606	0.156	0.237	-0.875	0.0374	0.0374	down-regulated
P14576	Molecular function	GO:0036094	3	small molecule binding	Srp54	Signal recognition particle subunit SRP54	-1.111	-0.13	-0.247	0.877	-1.695	-0.318	0.025	0.945	0.659	0.606	0.156	0.237	-0.875	0.0374	0.0374	down-regulated
P15535	Molecular function	GO:0043169	4	cation binding	B4galt1	Beta-1,4-galactosyltransferase 1	0.584	0.018	-0.168	0.331	0.018	0.363	-0.371	-1.187	-0.738	0.271	-0.623	-0.08	0.646	0.0397	0.0397	up-regulated
P15535	Molecular function	GO:0005515	3	protein binding	B4galt1	Beta-1,4-galactosyltransferase 1	0.584	0.018	-0.168	0.331	0.018	0.363	-0.371	-1.187	-0.738	0.271	-0.623	-0.08	0.646	0.0397	0.0397	up-regulated
P15535	Molecular function	GO:0035250	6	UDP-galactosyltransferase activity	B4galt1	Beta-1,4-galactosyltransferase 1	0.584	0.018	-0.168	0.331	0.018	0.363	-0.371	-1.187	-0.738	0.271	-0.623	-0.08	0.646	0.0397	0.0397	up-regulated
P15535	Molecular function	GO:0016740	3	transferase activity	B4galt1	Beta-1,4-galactosyltransferase 1	0.584	0.018	-0.168	0.331	0.018	0.363	-0.371	-1.187	-0.738	0.271	-0.623	-0.08	0.646	0.0397	0.0397	up-regulated
P15535	Molecular function	GO:0003674	1	molecular_function	B4galt1	Beta-1,4-galactosyltransferase 1	0.584	0.018	-0.168	0.331	0.018	0.363	-0.371	-1.187	-0.738	0.271	-0.623	-0.08	0.646	0.0397	0.0397	up-regulated
P15535	Molecular function	GO:0008378	6	galactosyltransferase activity	B4galt1	Beta-1,4-galactosyltransferase 1	0.584	0.018	-0.168	0.331	0.018	0.363	-0.371	-1.187	-0.738	0.271	-0.623	-0.08	0.646	0.0397	0.0397	up-regulated
P15535	Molecular function	GO:0008194	5	UDP-glycosyltransferase activity	B4galt1	Beta-1,4-galactosyltransferase 1	0.584	0.018	-0.168	0.331	0.018	0.363	-0.371	-1.187	-0.738	0.271	-0.623	-0.08	0.646	0.0397	0.0397	up-regulated
P15535	Molecular function	GO:0043167	3	ion binding	B4galt1	Beta-1,4-galactosyltransferase 1	0.584	0.018	-0.168	0.331	0.018	0.363	-0.371	-1.187	-0.738	0.271	-0.623	-0.08	0.646	0.0397	0.0397	up-regulated
P15535	Molecular function	GO:0046872	5	metal ion binding	B4galt1	Beta-1,4-galactosyltransferase 1	0.584	0.018	-0.168	0.331	0.018	0.363	-0.371	-1.187	-0.738	0.271	-0.623	-0.08	0.646	0.0397	0.0397	up-regulated
P15535	Molecular function	GO:0046914	6	transition metal ion binding	B4galt1	Beta-1,4-galactosyltransferase 1	0.584	0.018	-0.168	0.331	0.018	0.363	-0.371	-1.187	-0.738	0.271	-0.623	-0.08	0.646	0.0397	0.0397	up-regulated
P15535	Molecular function	GO:0003824	2	catalytic activity	B4galt1	Beta-1,4-galactosyltransferase 1	0.584	0.018	-0.168	0.331	0.018	0.363	-0.371	-1.187	-0.738	0.271	-0.623	-0.08	0.646	0.0397	0.0397	up-regulated
P15535	Molecular function	GO:0016758	5	hexosyltransferase activity	B4galt1	Beta-1,4-galactosyltransferase 1	0.584	0.018	-0.168	0.331	0.018	0.363	-0.371	-1.187	-0.738	0.271	-0.623	-0.08	0.646	0.0397	0.0397	up-regulated
P15535	Molecular function	GO:0016757	4	glycosyltransferase activity	B4galt1	Beta-1,4-galactosyltransferase 1	0.584	0.018	-0.168	0.331	0.018	0.363	-0.371	-1.187	-0.738	0.271	-0.623	-0.08	0.646	0.0397	0.0397	up-regulated
P15535	Molecular function	GO:0005488	2	binding	B4galt1	Beta-1,4-galactosyltransferase 1	0.584	0.018	-0.168	0.331	0.018	0.363	-0.371	-1.187	-0.738	0.271	-0.623	-0.08	0.646	0.0397	0.0397	up-regulated
P15864	Molecular function	GO:0005198	2	structural molecule activity	H1-2	Histone H1.2	-0.659	-0.013	-1.429	-0.992	-0.719	-0.615	0.279	0.839	0.715	-0.517	0.088	-0.239	-0.932	0.0101	0.0101	down-regulated
P15864	Molecular function	GO:0031491	4	nucleosome binding	H1-2	Histone H1.2	-0.659	-0.013	-1.429	-0.992	-0.719	-0.615	0.279	0.839	0.715	-0.517	0.088	-0.239	-0.932	0.0101	0.0101	down-regulated
P15864	Molecular function	GO:0031490	4	chromatin DNA binding	H1-2	Histone H1.2	-0.659	-0.013	-1.429	-0.992	-0.719	-0.615	0.279	0.839	0.715	-0.517	0.088	-0.239	-0.932	0.0101	0.0101	down-regulated
P15864	Molecular function	GO:0003682	3	chromatin binding	H1-2	Histone H1.2	-0.659	-0.013	-1.429	-0.992	-0.719	-0.615	0.279	0.839	0.715	-0.517	0.088	-0.239	-0.932	0.0101	0.0101	down-regulated
P15864	Molecular function	GO:0044877	3	protein-containing complex binding	H1-2	Histone H1.2	-0.659	-0.013	-1.429	-0.992	-0.719	-0.615	0.279	0.839	0.715	-0.517	0.088	-0.239	-0.932	0.0101	0.0101	down-regulated
P15864	Molecular function	GO:0005488	2	binding	H1-2	Histone H1.2	-0.659	-0.013	-1.429	-0.992	-0.719	-0.615	0.279	0.839	0.715	-0.517	0.088	-0.239	-0.932	0.0101	0.0101	down-regulated
P15864	Molecular function	GO:0003674	1	molecular_function	H1-2	Histone H1.2	-0.659	-0.013	-1.429	-0.992	-0.719	-0.615	0.279	0.839	0.715	-0.517	0.088	-0.239	-0.932	0.0101	0.0101	down-regulated
P15864	Molecular function	GO:0097159	3	organic cyclic compound binding	H1-2	Histone H1.2	-0.659	-0.013	-1.429	-0.992	-0.719	-0.615	0.279	0.839	0.715	-0.517	0.088	-0.239	-0.932	0.0101	0.0101	down-regulated
P15864	Molecular function	GO:0003676	4	nucleic acid binding	H1-2	Histone H1.2	-0.659	-0.013	-1.429	-0.992	-0.719	-0.615	0.279	0.839	0.715	-0.517	0.088	-0.239	-0.932	0.0101	0.0101	down-regulated
P15864	Molecular function	GO:0003677	5	DNA binding	H1-2	Histone H1.2	-0.659	-0.013	-1.429	-0.992	-0.719	-0.615	0.279	0.839	0.715	-0.517	0.088	-0.239	-0.932	0.0101	0.0101	down-regulated
P15864	Molecular function	GO:1901363	3	heterocyclic compound binding	H1-2	Histone H1.2	-0.659	-0.013	-1.429	-0.992	-0.719	-0.615	0.279	0.839	0.715	-0.517	0.088	-0.239	-0.932	0.0101	0.0101	down-regulated
P16092	Molecular function	GO:0003824	2	catalytic activity	Fgfr1	Fibroblast growth factor receptor 1	-1.074	-1.005	-0.767	-0.946			-0.321	1.799	1.174	0.745	0.649	-0.761	-1.496	0.00654	0.00654	down-regulated
P16092	Molecular function	GO:1901265	4	nucleoside phosphate binding	Fgfr1	Fibroblast growth factor receptor 1	-1.074	-1.005	-0.767	-0.946			-0.321	1.799	1.174	0.745	0.649	-0.761	-1.496	0.00654	0.00654	down-regulated
P16092	Molecular function	GO:0017076	5	purine nucleotide binding	Fgfr1	Fibroblast growth factor receptor 1	-1.074	-1.005	-0.767	-0.946			-0.321	1.799	1.174	0.745	0.649	-0.761	-1.496	0.00654	0.00654	down-regulated
P16092	Molecular function	GO:0004714	6	transmembrane receptor protein tyrosine kinase activity	Fgfr1	Fibroblast growth factor receptor 1	-1.074	-1.005	-0.767	-0.946			-0.321	1.799	1.174	0.745	0.649	-0.761	-1.496	0.00654	0.00654	down-regulated
P16092	Molecular function	GO:0097367	3	carbohydrate derivative binding	Fgfr1	Fibroblast growth factor receptor 1	-1.074	-1.005	-0.767	-0.946			-0.321	1.799	1.174	0.745	0.649	-0.761	-1.496	0.00654	0.00654	down-regulated
P16092	Molecular function	GO:0004713	5	protein tyrosine kinase activity	Fgfr1	Fibroblast growth factor receptor 1	-1.074	-1.005	-0.767	-0.946			-0.321	1.799	1.174	0.745	0.649	-0.761	-1.496	0.00654	0.00654	down-regulated
P16092	Molecular function	GO:0060089	2	molecular transducer activity	Fgfr1	Fibroblast growth factor receptor 1	-1.074	-1.005	-0.767	-0.946			-0.321	1.799	1.174	0.745	0.649	-0.761	-1.496	0.00654	0.00654	down-regulated
P16092	Molecular function	GO:0032559	6	adenyl ribonucleotide binding	Fgfr1	Fibroblast growth factor receptor 1	-1.074	-1.005	-0.767	-0.946			-0.321	1.799	1.174	0.745	0.649	-0.761	-1.496	0.00654	0.00654	down-regulated
P16092	Molecular function	GO:0005102	4	signaling receptor binding	Fgfr1	Fibroblast growth factor receptor 1	-1.074	-1.005	-0.767	-0.946			-0.321	1.799	1.174	0.745	0.649	-0.761	-1.496	0.00654	0.00654	down-regulated
P16092	Molecular function	GO:0004888	4	transmembrane signaling receptor activity	Fgfr1	Fibroblast growth factor receptor 1	-1.074	-1.005	-0.767	-0.946			-0.321	1.799	1.174	0.745	0.649	-0.761	-1.496	0.00654	0.00654	down-regulated
P16092	Molecular function	GO:0019904	4	protein domain specific binding	Fgfr1	Fibroblast growth factor receptor 1	-1.074	-1.005	-0.767	-0.946			-0.321	1.799	1.174	0.745	0.649	-0.761	-1.496	0.00654	0.00654	down-regulated
P16092	Molecular function	GO:0046983	4	protein dimerization activity	Fgfr1	Fibroblast growth factor receptor 1	-1.074	-1.005	-0.767	-0.946			-0.321	1.799	1.174	0.745	0.649	-0.761	-1.496	0.00654	0.00654	down-regulated
P16092	Molecular function	GO:0042802	4	identical protein binding	Fgfr1	Fibroblast growth factor receptor 1	-1.074	-1.005	-0.767	-0.946			-0.321	1.799	1.174	0.745	0.649	-0.761	-1.496	0.00654	0.00654	down-regulated
P16092	Molecular function	GO:0005515	3	protein binding	Fgfr1	Fibroblast growth factor receptor 1	-1.074	-1.005	-0.767	-0.946			-0.321	1.799	1.174	0.745	0.649	-0.761	-1.496	0.00654	0.00654	down-regulated
P16092	Molecular function	GO:0038023	3	signaling receptor activity	Fgfr1	Fibroblast growth factor receptor 1	-1.074	-1.005	-0.767	-0.946			-0.321	1.799	1.174	0.745	0.649	-0.761	-1.496	0.00654	0.00654	down-regulated
P16092	Molecular function	GO:0019199	5	transmembrane receptor protein kinase activity	Fgfr1	Fibroblast growth factor receptor 1	-1.074	-1.005	-0.767	-0.946			-0.321	1.799	1.174	0.745	0.649	-0.761	-1.496	0.00654	0.00654	down-regulated
P16092	Molecular function	GO:0003674	1	molecular_function	Fgfr1	Fibroblast growth factor receptor 1	-1.074	-1.005	-0.767	-0.946			-0.321	1.799	1.174	0.745	0.649	-0.761	-1.496	0.00654	0.00654	down-regulated
P16092	Molecular function	GO:0030554	6	adenyl nucleotide binding	Fgfr1	Fibroblast growth factor receptor 1	-1.074	-1.005	-0.767	-0.946			-0.321	1.799	1.174	0.745	0.649	-0.761	-1.496	0.00654	0.00654	down-regulated
P16092	Molecular function	GO:0035639	5	purine ribonucleoside triphosphate binding	Fgfr1	Fibroblast growth factor receptor 1	-1.074	-1.005	-0.767	-0.946			-0.321	1.799	1.174	0.745	0.649	-0.761	-1.496	0.00654	0.00654	down-regulated
P16092	Molecular function	GO:0036094	3	small molecule binding	Fgfr1	Fibroblast growth factor receptor 1	-1.074	-1.005	-0.767	-0.946			-0.321	1.799	1.174	0.745	0.649	-0.761	-1.496	0.00654	0.00654	down-regulated
P16092	Molecular function	GO:0000166	4	nucleotide binding	Fgfr1	Fibroblast growth factor receptor 1	-1.074	-1.005	-0.767	-0.946			-0.321	1.799	1.174	0.745	0.649	-0.761	-1.496	0.00654	0.00654	down-regulated
P16092	Molecular function	GO:0043167	3	ion binding	Fgfr1	Fibroblast growth factor receptor 1	-1.074	-1.005	-0.767	-0.946			-0.321	1.799	1.174	0.745	0.649	-0.761	-1.496	0.00654	0.00654	down-regulated
P16092	Molecular function	GO:0043168	4	anion binding	Fgfr1	Fibroblast growth factor receptor 1	-1.074	-1.005	-0.767	-0.946			-0.321	1.799	1.174	0.745	0.649	-0.761	-1.496	0.00654	0.00654	down-regulated
P16092	Molecular function	GO:0032553	4	ribonucleotide binding	Fgfr1	Fibroblast growth factor receptor 1	-1.074	-1.005	-0.767	-0.946			-0.321	1.799	1.174	0.745	0.649	-0.761	-1.496	0.00654	0.00654	down-regulated
P16092	Molecular function	GO:0005539	4	glycosaminoglycan binding	Fgfr1	Fibroblast growth factor receptor 1	-1.074	-1.005	-0.767	-0.946			-0.321	1.799	1.174	0.745	0.649	-0.761	-1.496	0.00654	0.00654	down-regulated
P16092	Molecular function	GO:1901363	3	heterocyclic compound binding	Fgfr1	Fibroblast growth factor receptor 1	-1.074	-1.005	-0.767	-0.946			-0.321	1.799	1.174	0.745	0.649	-0.761	-1.496	0.00654	0.00654	down-regulated
P16092	Molecular function	GO:1901681	3	sulfur compound binding	Fgfr1	Fibroblast growth factor receptor 1	-1.074	-1.005	-0.767	-0.946			-0.321	1.799	1.174	0.745	0.649	-0.761	-1.496	0.00654	0.00654	down-regulated
P16092	Molecular function	GO:0004672	4	protein kinase activity	Fgfr1	Fibroblast growth factor receptor 1	-1.074	-1.005	-0.767	-0.946			-0.321	1.799	1.174	0.745	0.649	-0.761	-1.496	0.00654	0.00654	down-regulated
P16092	Molecular function	GO:0140096	3	catalytic activity, acting on a protein	Fgfr1	Fibroblast growth factor receptor 1	-1.074	-1.005	-0.767	-0.946			-0.321	1.799	1.174	0.745	0.649	-0.761	-1.496	0.00654	0.00654	down-regulated
P16092	Molecular function	GO:0005488	2	binding	Fgfr1	Fibroblast growth factor receptor 1	-1.074	-1.005	-0.767	-0.946			-0.321	1.799	1.174	0.745	0.649	-0.761	-1.496	0.00654	0.00654	down-regulated
P16092	Molecular function	GO:0019838	4	growth factor binding	Fgfr1	Fibroblast growth factor receptor 1	-1.074	-1.005	-0.767	-0.946			-0.321	1.799	1.174	0.745	0.649	-0.761	-1.496	0.00654	0.00654	down-regulated
P16092	Molecular function	GO:0097159	3	organic cyclic compound binding	Fgfr1	Fibroblast growth factor receptor 1	-1.074	-1.005	-0.767	-0.946			-0.321	1.799	1.174	0.745	0.649	-0.761	-1.496	0.00654	0.00654	down-regulated
P16092	Molecular function	GO:0032555	5	purine ribonucleotide binding	Fgfr1	Fibroblast growth factor receptor 1	-1.074	-1.005	-0.767	-0.946			-0.321	1.799	1.174	0.745	0.649	-0.761	-1.496	0.00654	0.00654	down-regulated
P16092	Molecular function	GO:0016301	5	kinase activity	Fgfr1	Fibroblast growth factor receptor 1	-1.074	-1.005	-0.767	-0.946			-0.321	1.799	1.174	0.745	0.649	-0.761	-1.496	0.00654	0.00654	down-regulated
P16092	Molecular function	GO:0016772	4	transferase activity, transferring phosphorus-containing groups	Fgfr1	Fibroblast growth factor receptor 1	-1.074	-1.005	-0.767	-0.946			-0.321	1.799	1.174	0.745	0.649	-0.761	-1.496	0.00654	0.00654	down-regulated
P16092	Molecular function	GO:0016740	3	transferase activity	Fgfr1	Fibroblast growth factor receptor 1	-1.074	-1.005	-0.767	-0.946			-0.321	1.799	1.174	0.745	0.649	-0.761	-1.496	0.00654	0.00654	down-regulated
P16092	Molecular function	GO:0016773	5	phosphotransferase activity, alcohol group as acceptor	Fgfr1	Fibroblast growth factor receptor 1	-1.074	-1.005	-0.767	-0.946			-0.321	1.799	1.174	0.745	0.649	-0.761	-1.496	0.00654	0.00654	down-regulated
P16110	Molecular function	GO:0034987	5	immunoglobulin receptor binding	Lgals3	Galectin-3	-0.034	-1.77	-1.192	-0.479	-0.583	-1.932	-0.494	0.245	-0.61	0.062	-0.048	0.214	-0.893	0.0229	0.0229	down-regulated
P16110	Molecular function	GO:0050840	3	extracellular matrix binding	Lgals3	Galectin-3	-0.034	-1.77	-1.192	-0.479	-0.583	-1.932	-0.494	0.245	-0.61	0.062	-0.048	0.214	-0.893	0.0229	0.0229	down-regulated
P16110	Molecular function	GO:0019865	4	immunoglobulin binding	Lgals3	Galectin-3	-0.034	-1.77	-1.192	-0.479	-0.583	-1.932	-0.494	0.245	-0.61	0.062	-0.048	0.214	-0.893	0.0229	0.0229	down-regulated
P16110	Molecular function	GO:0003674	1	molecular_function	Lgals3	Galectin-3	-0.034	-1.77	-1.192	-0.479	-0.583	-1.932	-0.494	0.245	-0.61	0.062	-0.048	0.214	-0.893	0.0229	0.0229	down-regulated
P16110	Molecular function	GO:0036094	3	small molecule binding	Lgals3	Galectin-3	-0.034	-1.77	-1.192	-0.479	-0.583	-1.932	-0.494	0.245	-0.61	0.062	-0.048	0.214	-0.893	0.0229	0.0229	down-regulated
P16110	Molecular function	GO:0070492	4	oligosaccharide binding	Lgals3	Galectin-3	-0.034	-1.77	-1.192	-0.479	-0.583	-1.932	-0.494	0.245	-0.61	0.062	-0.048	0.214	-0.893	0.0229	0.0229	down-regulated
P16110	Molecular function	GO:0005515	3	protein binding	Lgals3	Galectin-3	-0.034	-1.77	-1.192	-0.479	-0.583	-1.932	-0.494	0.245	-0.61	0.062	-0.048	0.214	-0.893	0.0229	0.0229	down-regulated
P16110	Molecular function	GO:0038023	3	signaling receptor activity	Lgals3	Galectin-3	-0.034	-1.77	-1.192	-0.479	-0.583	-1.932	-0.494	0.245	-0.61	0.062	-0.048	0.214	-0.893	0.0229	0.0229	down-regulated
P16110	Molecular function	GO:0044877	3	protein-containing complex binding	Lgals3	Galectin-3	-0.034	-1.77	-1.192	-0.479	-0.583	-1.932	-0.494	0.245	-0.61	0.062	-0.048	0.214	-0.893	0.0229	0.0229	down-regulated
P16110	Molecular function	GO:0030246	3	carbohydrate binding	Lgals3	Galectin-3	-0.034	-1.77	-1.192	-0.479	-0.583	-1.932	-0.494	0.245	-0.61	0.062	-0.048	0.214	-0.893	0.0229	0.0229	down-regulated
P16110	Molecular function	GO:0005488	2	binding	Lgals3	Galectin-3	-0.034	-1.77	-1.192	-0.479	-0.583	-1.932	-0.494	0.245	-0.61	0.062	-0.048	0.214	-0.893	0.0229	0.0229	down-regulated
P16110	Molecular function	GO:0005102	4	signaling receptor binding	Lgals3	Galectin-3	-0.034	-1.77	-1.192	-0.479	-0.583	-1.932	-0.494	0.245	-0.61	0.062	-0.048	0.214	-0.893	0.0229	0.0229	down-regulated
P16110	Molecular function	GO:0060089	2	molecular transducer activity	Lgals3	Galectin-3	-0.034	-1.77	-1.192	-0.479	-0.583	-1.932	-0.494	0.245	-0.61	0.062	-0.048	0.214	-0.893	0.0229	0.0229	down-regulated
P16254	Molecular function	GO:0005048	5	signal sequence binding	Srp14	Signal recognition particle 14 kDa protein	-0.721	-0.204			-0.372	-0.849	0.881	0.904	0.506	0.746	-0.296	0.579	-1.09	0.00506	0.00506	down-regulated
P16254	Molecular function	GO:0097159	3	organic cyclic compound binding	Srp14	Signal recognition particle 14 kDa protein	-0.721	-0.204			-0.372	-0.849	0.881	0.904	0.506	0.746	-0.296	0.579	-1.09	0.00506	0.00506	down-regulated
P16254	Molecular function	GO:0033218	3	amide binding	Srp14	Signal recognition particle 14 kDa protein	-0.721	-0.204			-0.372	-0.849	0.881	0.904	0.506	0.746	-0.296	0.579	-1.09	0.00506	0.00506	down-regulated
P16254	Molecular function	GO:1901363	3	heterocyclic compound binding	Srp14	Signal recognition particle 14 kDa protein	-0.721	-0.204			-0.372	-0.849	0.881	0.904	0.506	0.746	-0.296	0.579	-1.09	0.00506	0.00506	down-regulated
P16254	Molecular function	GO:0003676	4	nucleic acid binding	Srp14	Signal recognition particle 14 kDa protein	-0.721	-0.204			-0.372	-0.849	0.881	0.904	0.506	0.746	-0.296	0.579	-1.09	0.00506	0.00506	down-regulated
P16254	Molecular function	GO:0003674	1	molecular_function	Srp14	Signal recognition particle 14 kDa protein	-0.721	-0.204			-0.372	-0.849	0.881	0.904	0.506	0.746	-0.296	0.579	-1.09	0.00506	0.00506	down-regulated
P16254	Molecular function	GO:0005488	2	binding	Srp14	Signal recognition particle 14 kDa protein	-0.721	-0.204			-0.372	-0.849	0.881	0.904	0.506	0.746	-0.296	0.579	-1.09	0.00506	0.00506	down-regulated
P16254	Molecular function	GO:0003723	5	RNA binding	Srp14	Signal recognition particle 14 kDa protein	-0.721	-0.204			-0.372	-0.849	0.881	0.904	0.506	0.746	-0.296	0.579	-1.09	0.00506	0.00506	down-regulated
P16254	Molecular function	GO:0042277	4	peptide binding	Srp14	Signal recognition particle 14 kDa protein	-0.721	-0.204			-0.372	-0.849	0.881	0.904	0.506	0.746	-0.296	0.579	-1.09	0.00506	0.00506	down-regulated
P17095	Molecular function	GO:0001046	7	core promoter sequence-specific DNA binding	Hmga1	High mobility group protein HMG-I/HMG-Y	-0.938	-0.461	-3.082	-1.004	0.257	-0.945	-0.358	1.455	0.263	-0.02	0.187	-0.742	-1.16	0.0348	0.0348	down-regulated
P17095	Molecular function	GO:0000987	7	cis-regulatory region sequence-specific DNA binding	Hmga1	High mobility group protein HMG-I/HMG-Y	-0.938	-0.461	-3.082	-1.004	0.257	-0.945	-0.358	1.455	0.263	-0.02	0.187	-0.742	-1.16	0.0348	0.0348	down-regulated
P17095	Molecular function	GO:0042974	8	retinoic acid receptor binding	Hmga1	High mobility group protein HMG-I/HMG-Y	-0.938	-0.461	-3.082	-1.004	0.257	-0.945	-0.358	1.455	0.263	-0.02	0.187	-0.742	-1.16	0.0348	0.0348	down-regulated
P17095	Molecular function	GO:0003712	3	transcription coregulator activity	Hmga1	High mobility group protein HMG-I/HMG-Y	-0.938	-0.461	-3.082	-1.004	0.257	-0.945	-0.358	1.455	0.263	-0.02	0.187	-0.742	-1.16	0.0348	0.0348	down-regulated
P17095	Molecular function	GO:0005102	4	signaling receptor binding	Hmga1	High mobility group protein HMG-I/HMG-Y	-0.938	-0.461	-3.082	-1.004	0.257	-0.945	-0.358	1.455	0.263	-0.02	0.187	-0.742	-1.16	0.0348	0.0348	down-regulated
P17095	Molecular function	GO:0140297	5	DNA-binding transcription factor binding	Hmga1	High mobility group protein HMG-I/HMG-Y	-0.938	-0.461	-3.082	-1.004	0.257	-0.945	-0.358	1.455	0.263	-0.02	0.187	-0.742	-1.16	0.0348	0.0348	down-regulated
P17095	Molecular function	GO:0005488	2	binding	Hmga1	High mobility group protein HMG-I/HMG-Y	-0.938	-0.461	-3.082	-1.004	0.257	-0.945	-0.358	1.455	0.263	-0.02	0.187	-0.742	-1.16	0.0348	0.0348	down-regulated
P17095	Molecular function	GO:0043565	6	sequence-specific DNA binding	Hmga1	High mobility group protein HMG-I/HMG-Y	-0.938	-0.461	-3.082	-1.004	0.257	-0.945	-0.358	1.455	0.263	-0.02	0.187	-0.742	-1.16	0.0348	0.0348	down-regulated
P17095	Molecular function	GO:0003677	5	DNA binding	Hmga1	High mobility group protein HMG-I/HMG-Y	-0.938	-0.461	-3.082	-1.004	0.257	-0.945	-0.358	1.455	0.263	-0.02	0.187	-0.742	-1.16	0.0348	0.0348	down-regulated
P17095	Molecular function	GO:1901363	3	heterocyclic compound binding	Hmga1	High mobility group protein HMG-I/HMG-Y	-0.938	-0.461	-3.082	-1.004	0.257	-0.945	-0.358	1.455	0.263	-0.02	0.187	-0.742	-1.16	0.0348	0.0348	down-regulated
P17095	Molecular function	GO:0001067	5	transcription regulatory region nucleic acid binding	Hmga1	High mobility group protein HMG-I/HMG-Y	-0.938	-0.461	-3.082	-1.004	0.257	-0.945	-0.358	1.455	0.263	-0.02	0.187	-0.742	-1.16	0.0348	0.0348	down-regulated
P17095	Molecular function	GO:0008134	4	transcription factor binding	Hmga1	High mobility group protein HMG-I/HMG-Y	-0.938	-0.461	-3.082	-1.004	0.257	-0.945	-0.358	1.455	0.263	-0.02	0.187	-0.742	-1.16	0.0348	0.0348	down-regulated
P17095	Molecular function	GO:0000977	7	RNA polymerase II transcription regulatory region sequence-specific DNA binding	Hmga1	High mobility group protein HMG-I/HMG-Y	-0.938	-0.461	-3.082	-1.004	0.257	-0.945	-0.358	1.455	0.263	-0.02	0.187	-0.742	-1.16	0.0348	0.0348	down-regulated
P17095	Molecular function	GO:0005198	2	structural molecule activity	Hmga1	High mobility group protein HMG-I/HMG-Y	-0.938	-0.461	-3.082	-1.004	0.257	-0.945	-0.358	1.455	0.263	-0.02	0.187	-0.742	-1.16	0.0348	0.0348	down-regulated
P17095	Molecular function	GO:0061629	6	RNA polymerase II-specific DNA-binding transcription factor binding	Hmga1	High mobility group protein HMG-I/HMG-Y	-0.938	-0.461	-3.082	-1.004	0.257	-0.945	-0.358	1.455	0.263	-0.02	0.187	-0.742	-1.16	0.0348	0.0348	down-regulated
P17095	Molecular function	GO:0000976	6	transcription cis-regulatory region binding	Hmga1	High mobility group protein HMG-I/HMG-Y	-0.938	-0.461	-3.082	-1.004	0.257	-0.945	-0.358	1.455	0.263	-0.02	0.187	-0.742	-1.16	0.0348	0.0348	down-regulated
P17095	Molecular function	GO:0003713	4	transcription coactivator activity	Hmga1	High mobility group protein HMG-I/HMG-Y	-0.938	-0.461	-3.082	-1.004	0.257	-0.945	-0.358	1.455	0.263	-0.02	0.187	-0.742	-1.16	0.0348	0.0348	down-regulated
P17095	Molecular function	GO:0016922	7	nuclear receptor binding	Hmga1	High mobility group protein HMG-I/HMG-Y	-0.938	-0.461	-3.082	-1.004	0.257	-0.945	-0.358	1.455	0.263	-0.02	0.187	-0.742	-1.16	0.0348	0.0348	down-regulated
P17095	Molecular function	GO:0003674	1	molecular_function	Hmga1	High mobility group protein HMG-I/HMG-Y	-0.938	-0.461	-3.082	-1.004	0.257	-0.945	-0.358	1.455	0.263	-0.02	0.187	-0.742	-1.16	0.0348	0.0348	down-regulated
P17095	Molecular function	GO:0003690	6	double-stranded DNA binding	Hmga1	High mobility group protein HMG-I/HMG-Y	-0.938	-0.461	-3.082	-1.004	0.257	-0.945	-0.358	1.455	0.263	-0.02	0.187	-0.742	-1.16	0.0348	0.0348	down-regulated
P17095	Molecular function	GO:1990837	7	sequence-specific double-stranded DNA binding	Hmga1	High mobility group protein HMG-I/HMG-Y	-0.938	-0.461	-3.082	-1.004	0.257	-0.945	-0.358	1.455	0.263	-0.02	0.187	-0.742	-1.16	0.0348	0.0348	down-regulated
P17095	Molecular function	GO:0000217	6	DNA secondary structure binding	Hmga1	High mobility group protein HMG-I/HMG-Y	-0.938	-0.461	-3.082	-1.004	0.257	-0.945	-0.358	1.455	0.263	-0.02	0.187	-0.742	-1.16	0.0348	0.0348	down-regulated
P17095	Molecular function	GO:0003676	4	nucleic acid binding	Hmga1	High mobility group protein HMG-I/HMG-Y	-0.938	-0.461	-3.082	-1.004	0.257	-0.945	-0.358	1.455	0.263	-0.02	0.187	-0.742	-1.16	0.0348	0.0348	down-regulated
P17095	Molecular function	GO:0097159	3	organic cyclic compound binding	Hmga1	High mobility group protein HMG-I/HMG-Y	-0.938	-0.461	-3.082	-1.004	0.257	-0.945	-0.358	1.455	0.263	-0.02	0.187	-0.742	-1.16	0.0348	0.0348	down-regulated
P17095	Molecular function	GO:0005515	3	protein binding	Hmga1	High mobility group protein HMG-I/HMG-Y	-0.938	-0.461	-3.082	-1.004	0.257	-0.945	-0.358	1.455	0.263	-0.02	0.187	-0.742	-1.16	0.0348	0.0348	down-regulated
P17095	Molecular function	GO:0140110	2	transcription regulator activity	Hmga1	High mobility group protein HMG-I/HMG-Y	-0.938	-0.461	-3.082	-1.004	0.257	-0.945	-0.358	1.455	0.263	-0.02	0.187	-0.742	-1.16	0.0348	0.0348	down-regulated
P17897	Molecular function	GO:0061783	3	peptidoglycan muralytic activity	Lyz1	Lysozyme C-1	-0.628	-0.277	-0.25	0.127	-0.233	-0.124	0.707	0.09	0.275	0.355	0.55	-0.063	-0.55	0.039	0.039	down-regulated
P17897	Molecular function	GO:0016787	3	hydrolase activity	Lyz1	Lysozyme C-1	-0.628	-0.277	-0.25	0.127	-0.233	-0.124	0.707	0.09	0.275	0.355	0.55	-0.063	-0.55	0.039	0.039	down-regulated
P17897	Molecular function	GO:0016798	4	hydrolase activity, acting on glycosyl bonds	Lyz1	Lysozyme C-1	-0.628	-0.277	-0.25	0.127	-0.233	-0.124	0.707	0.09	0.275	0.355	0.55	-0.063	-0.55	0.039	0.039	down-regulated
P17897	Molecular function	GO:0004553	5	hydrolase activity, hydrolyzing O-glycosyl compounds	Lyz1	Lysozyme C-1	-0.628	-0.277	-0.25	0.127	-0.233	-0.124	0.707	0.09	0.275	0.355	0.55	-0.063	-0.55	0.039	0.039	down-regulated
P17897	Molecular function	GO:0003824	2	catalytic activity	Lyz1	Lysozyme C-1	-0.628	-0.277	-0.25	0.127	-0.233	-0.124	0.707	0.09	0.275	0.355	0.55	-0.063	-0.55	0.039	0.039	down-regulated
P17897	Molecular function	GO:0003674	1	molecular_function	Lyz1	Lysozyme C-1	-0.628	-0.277	-0.25	0.127	-0.233	-0.124	0.707	0.09	0.275	0.355	0.55	-0.063	-0.55	0.039	0.039	down-regulated
P18761	Molecular function	GO:0003674	1	molecular_function	Ca6	Carbonic anhydrase 6	-0.31	-3.199	-2.346	-1.181	0.469	-0.948	1.398	1.021	3.482	-1.642	-0.121	-1.083	-1.762	0.0449	0.0449	down-regulated
P18761	Molecular function	GO:0003824	2	catalytic activity	Ca6	Carbonic anhydrase 6	-0.31	-3.199	-2.346	-1.181	0.469	-0.948	1.398	1.021	3.482	-1.642	-0.121	-1.083	-1.762	0.0449	0.0449	down-regulated
P18761	Molecular function	GO:0005488	2	binding	Ca6	Carbonic anhydrase 6	-0.31	-3.199	-2.346	-1.181	0.469	-0.948	1.398	1.021	3.482	-1.642	-0.121	-1.083	-1.762	0.0449	0.0449	down-regulated
P18761	Molecular function	GO:0016836	5	hydro-lyase activity	Ca6	Carbonic anhydrase 6	-0.31	-3.199	-2.346	-1.181	0.469	-0.948	1.398	1.021	3.482	-1.642	-0.121	-1.083	-1.762	0.0449	0.0449	down-regulated
P18761	Molecular function	GO:0043169	4	cation binding	Ca6	Carbonic anhydrase 6	-0.31	-3.199	-2.346	-1.181	0.469	-0.948	1.398	1.021	3.482	-1.642	-0.121	-1.083	-1.762	0.0449	0.0449	down-regulated
P18761	Molecular function	GO:0046914	6	transition metal ion binding	Ca6	Carbonic anhydrase 6	-0.31	-3.199	-2.346	-1.181	0.469	-0.948	1.398	1.021	3.482	-1.642	-0.121	-1.083	-1.762	0.0449	0.0449	down-regulated
P18761	Molecular function	GO:0046872	5	metal ion binding	Ca6	Carbonic anhydrase 6	-0.31	-3.199	-2.346	-1.181	0.469	-0.948	1.398	1.021	3.482	-1.642	-0.121	-1.083	-1.762	0.0449	0.0449	down-regulated
P18761	Molecular function	GO:0016829	3	lyase activity	Ca6	Carbonic anhydrase 6	-0.31	-3.199	-2.346	-1.181	0.469	-0.948	1.398	1.021	3.482	-1.642	-0.121	-1.083	-1.762	0.0449	0.0449	down-regulated
P18761	Molecular function	GO:0043167	3	ion binding	Ca6	Carbonic anhydrase 6	-0.31	-3.199	-2.346	-1.181	0.469	-0.948	1.398	1.021	3.482	-1.642	-0.121	-1.083	-1.762	0.0449	0.0449	down-regulated
P18761	Molecular function	GO:0016835	4	carbon-oxygen lyase activity	Ca6	Carbonic anhydrase 6	-0.31	-3.199	-2.346	-1.181	0.469	-0.948	1.398	1.021	3.482	-1.642	-0.121	-1.083	-1.762	0.0449	0.0449	down-regulated
P20152	Molecular function	GO:0019899	4	enzyme binding	Vim	Vimentin	-0.607	-0.611	-1.108	-0.156	-0.618	-0.729	-0.699	0.684	-0.288	0.522	-0.121	0.114	-0.674	0.0347	0.0347	down-regulated
P20152	Molecular function	GO:1901363	3	heterocyclic compound binding	Vim	Vimentin	-0.607	-0.611	-1.108	-0.156	-0.618	-0.729	-0.699	0.684	-0.288	0.522	-0.121	0.114	-0.674	0.0347	0.0347	down-regulated
P20152	Molecular function	GO:0019903	6	protein phosphatase binding	Vim	Vimentin	-0.607	-0.611	-1.108	-0.156	-0.618	-0.729	-0.699	0.684	-0.288	0.522	-0.121	0.114	-0.674	0.0347	0.0347	down-regulated
P20152	Molecular function	GO:0003723	5	RNA binding	Vim	Vimentin	-0.607	-0.611	-1.108	-0.156	-0.618	-0.729	-0.699	0.684	-0.288	0.522	-0.121	0.114	-0.674	0.0347	0.0347	down-regulated
P20152	Molecular function	GO:0005488	2	binding	Vim	Vimentin	-0.607	-0.611	-1.108	-0.156	-0.618	-0.729	-0.699	0.684	-0.288	0.522	-0.121	0.114	-0.674	0.0347	0.0347	down-regulated
P20152	Molecular function	GO:0044877	3	protein-containing complex binding	Vim	Vimentin	-0.607	-0.611	-1.108	-0.156	-0.618	-0.729	-0.699	0.684	-0.288	0.522	-0.121	0.114	-0.674	0.0347	0.0347	down-regulated
P20152	Molecular function	GO:0005515	3	protein binding	Vim	Vimentin	-0.607	-0.611	-1.108	-0.156	-0.618	-0.729	-0.699	0.684	-0.288	0.522	-0.121	0.114	-0.674	0.0347	0.0347	down-regulated
P20152	Molecular function	GO:0097159	3	organic cyclic compound binding	Vim	Vimentin	-0.607	-0.611	-1.108	-0.156	-0.618	-0.729	-0.699	0.684	-0.288	0.522	-0.121	0.114	-0.674	0.0347	0.0347	down-regulated
P20152	Molecular function	GO:0003676	4	nucleic acid binding	Vim	Vimentin	-0.607	-0.611	-1.108	-0.156	-0.618	-0.729	-0.699	0.684	-0.288	0.522	-0.121	0.114	-0.674	0.0347	0.0347	down-regulated
P20152	Molecular function	GO:0003674	1	molecular_function	Vim	Vimentin	-0.607	-0.611	-1.108	-0.156	-0.618	-0.729	-0.699	0.684	-0.288	0.522	-0.121	0.114	-0.674	0.0347	0.0347	down-regulated
P20152	Molecular function	GO:0019902	5	phosphatase binding	Vim	Vimentin	-0.607	-0.611	-1.108	-0.156	-0.618	-0.729	-0.699	0.684	-0.288	0.522	-0.121	0.114	-0.674	0.0347	0.0347	down-regulated
P20152	Molecular function	GO:0019900	5	kinase binding	Vim	Vimentin	-0.607	-0.611	-1.108	-0.156	-0.618	-0.729	-0.699	0.684	-0.288	0.522	-0.121	0.114	-0.674	0.0347	0.0347	down-regulated
P20152	Molecular function	GO:0019215	4	intermediate filament binding	Vim	Vimentin	-0.607	-0.611	-1.108	-0.156	-0.618	-0.729	-0.699	0.684	-0.288	0.522	-0.121	0.114	-0.674	0.0347	0.0347	down-regulated
P20152	Molecular function	GO:0005198	2	structural molecule activity	Vim	Vimentin	-0.607	-0.611	-1.108	-0.156	-0.618	-0.729	-0.699	0.684	-0.288	0.522	-0.121	0.114	-0.674	0.0347	0.0347	down-regulated
P20152	Molecular function	GO:0019901	6	protein kinase binding	Vim	Vimentin	-0.607	-0.611	-1.108	-0.156	-0.618	-0.729	-0.699	0.684	-0.288	0.522	-0.121	0.114	-0.674	0.0347	0.0347	down-regulated
P21570	Molecular function	GO:0097367	3	carbohydrate derivative binding	Ang	Angiogenin	-1.119	-0.035	-1.32	0.047	-0.994	-0.378	0.612	0.47	1.18	0.455	-0.384	-0.658	-0.912	0.0256	0.0256	down-regulated
P21570	Molecular function	GO:0003824	2	catalytic activity	Ang	Angiogenin	-1.119	-0.035	-1.32	0.047	-0.994	-0.378	0.612	0.47	1.18	0.455	-0.384	-0.658	-0.912	0.0256	0.0256	down-regulated
P21570	Molecular function	GO:0004540	4	ribonuclease activity	Ang	Angiogenin	-1.119	-0.035	-1.32	0.047	-0.994	-0.378	0.612	0.47	1.18	0.455	-0.384	-0.658	-0.912	0.0256	0.0256	down-regulated
P21570	Molecular function	GO:0046872	5	metal ion binding	Ang	Angiogenin	-1.119	-0.035	-1.32	0.047	-0.994	-0.378	0.612	0.47	1.18	0.455	-0.384	-0.658	-0.912	0.0256	0.0256	down-regulated
P21570	Molecular function	GO:0043167	3	ion binding	Ang	Angiogenin	-1.119	-0.035	-1.32	0.047	-0.994	-0.378	0.612	0.47	1.18	0.455	-0.384	-0.658	-0.912	0.0256	0.0256	down-regulated
P21570	Molecular function	GO:0046914	6	transition metal ion binding	Ang	Angiogenin	-1.119	-0.035	-1.32	0.047	-0.994	-0.378	0.612	0.47	1.18	0.455	-0.384	-0.658	-0.912	0.0256	0.0256	down-regulated
P21570	Molecular function	GO:0004518	5	nuclease activity	Ang	Angiogenin	-1.119	-0.035	-1.32	0.047	-0.994	-0.378	0.612	0.47	1.18	0.455	-0.384	-0.658	-0.912	0.0256	0.0256	down-regulated
P21570	Molecular function	GO:0005488	2	binding	Ang	Angiogenin	-1.119	-0.035	-1.32	0.047	-0.994	-0.378	0.612	0.47	1.18	0.455	-0.384	-0.658	-0.912	0.0256	0.0256	down-regulated
P21570	Molecular function	GO:1901363	3	heterocyclic compound binding	Ang	Angiogenin	-1.119	-0.035	-1.32	0.047	-0.994	-0.378	0.612	0.47	1.18	0.455	-0.384	-0.658	-0.912	0.0256	0.0256	down-regulated
P21570	Molecular function	GO:0005539	4	glycosaminoglycan binding	Ang	Angiogenin	-1.119	-0.035	-1.32	0.047	-0.994	-0.378	0.612	0.47	1.18	0.455	-0.384	-0.658	-0.912	0.0256	0.0256	down-regulated
P21570	Molecular function	GO:1901681	3	sulfur compound binding	Ang	Angiogenin	-1.119	-0.035	-1.32	0.047	-0.994	-0.378	0.612	0.47	1.18	0.455	-0.384	-0.658	-0.912	0.0256	0.0256	down-regulated
P21570	Molecular function	GO:0042802	4	identical protein binding	Ang	Angiogenin	-1.119	-0.035	-1.32	0.047	-0.994	-0.378	0.612	0.47	1.18	0.455	-0.384	-0.658	-0.912	0.0256	0.0256	down-regulated
P21570	Molecular function	GO:0043169	4	cation binding	Ang	Angiogenin	-1.119	-0.035	-1.32	0.047	-0.994	-0.378	0.612	0.47	1.18	0.455	-0.384	-0.658	-0.912	0.0256	0.0256	down-regulated
P21570	Molecular function	GO:0046983	4	protein dimerization activity	Ang	Angiogenin	-1.119	-0.035	-1.32	0.047	-0.994	-0.378	0.612	0.47	1.18	0.455	-0.384	-0.658	-0.912	0.0256	0.0256	down-regulated
P21570	Molecular function	GO:0016787	3	hydrolase activity	Ang	Angiogenin	-1.119	-0.035	-1.32	0.047	-0.994	-0.378	0.612	0.47	1.18	0.455	-0.384	-0.658	-0.912	0.0256	0.0256	down-regulated
P21570	Molecular function	GO:0140098	3	catalytic activity, acting on RNA	Ang	Angiogenin	-1.119	-0.035	-1.32	0.047	-0.994	-0.378	0.612	0.47	1.18	0.455	-0.384	-0.658	-0.912	0.0256	0.0256	down-regulated
P21570	Molecular function	GO:0016788	4	hydrolase activity, acting on ester bonds	Ang	Angiogenin	-1.119	-0.035	-1.32	0.047	-0.994	-0.378	0.612	0.47	1.18	0.455	-0.384	-0.658	-0.912	0.0256	0.0256	down-regulated
P21570	Molecular function	GO:0003674	1	molecular_function	Ang	Angiogenin	-1.119	-0.035	-1.32	0.047	-0.994	-0.378	0.612	0.47	1.18	0.455	-0.384	-0.658	-0.912	0.0256	0.0256	down-regulated
P21570	Molecular function	GO:0003676	4	nucleic acid binding	Ang	Angiogenin	-1.119	-0.035	-1.32	0.047	-0.994	-0.378	0.612	0.47	1.18	0.455	-0.384	-0.658	-0.912	0.0256	0.0256	down-regulated
P21570	Molecular function	GO:0008092	4	cytoskeletal protein binding	Ang	Angiogenin	-1.119	-0.035	-1.32	0.047	-0.994	-0.378	0.612	0.47	1.18	0.455	-0.384	-0.658	-0.912	0.0256	0.0256	down-regulated
P21570	Molecular function	GO:0140101	4	catalytic activity, acting on a tRNA	Ang	Angiogenin	-1.119	-0.035	-1.32	0.047	-0.994	-0.378	0.612	0.47	1.18	0.455	-0.384	-0.658	-0.912	0.0256	0.0256	down-regulated
P21570	Molecular function	GO:0097159	3	organic cyclic compound binding	Ang	Angiogenin	-1.119	-0.035	-1.32	0.047	-0.994	-0.378	0.612	0.47	1.18	0.455	-0.384	-0.658	-0.912	0.0256	0.0256	down-regulated
P21570	Molecular function	GO:0005515	3	protein binding	Ang	Angiogenin	-1.119	-0.035	-1.32	0.047	-0.994	-0.378	0.612	0.47	1.18	0.455	-0.384	-0.658	-0.912	0.0256	0.0256	down-regulated
P21765	Molecular function	GO:0016209	2	antioxidant activity	Gpx5	Epididymal secretory glutathione peroxidase	0.604	0.807	1.501	0.733	0.924	0.531	0.588	-0.736	0.55	-0.69	0.5	-0.407	0.882	0.0155	0.0155	up-regulated
P21765	Molecular function	GO:0003674	1	molecular_function	Gpx5	Epididymal secretory glutathione peroxidase	0.604	0.807	1.501	0.733	0.924	0.531	0.588	-0.736	0.55	-0.69	0.5	-0.407	0.882	0.0155	0.0155	up-regulated
P21765	Molecular function	GO:0003824	2	catalytic activity	Gpx5	Epididymal secretory glutathione peroxidase	0.604	0.807	1.501	0.733	0.924	0.531	0.588	-0.736	0.55	-0.69	0.5	-0.407	0.882	0.0155	0.0155	up-regulated
P21765	Molecular function	GO:0004601	3	peroxidase activity	Gpx5	Epididymal secretory glutathione peroxidase	0.604	0.807	1.501	0.733	0.924	0.531	0.588	-0.736	0.55	-0.69	0.5	-0.407	0.882	0.0155	0.0155	up-regulated
P21765	Molecular function	GO:0016491	3	oxidoreductase activity	Gpx5	Epididymal secretory glutathione peroxidase	0.604	0.807	1.501	0.733	0.924	0.531	0.588	-0.736	0.55	-0.69	0.5	-0.407	0.882	0.0155	0.0155	up-regulated
P21765	Molecular function	GO:0016684	4	oxidoreductase activity, acting on peroxide as acceptor	Gpx5	Epididymal secretory glutathione peroxidase	0.604	0.807	1.501	0.733	0.924	0.531	0.588	-0.736	0.55	-0.69	0.5	-0.407	0.882	0.0155	0.0155	up-regulated
P22892	Molecular function	GO:0030674	3	protein-macromolecule adaptor activity	Ap1g1	AP-1 complex subunit gamma-1	0.032	0.481	0.645	0.445	0.906	0.572	-0.14	-0.315	-0.05	-0.187	-0.802	0.251	0.721	0.0135	0.0135	up-regulated
P22892	Molecular function	GO:0005515	3	protein binding	Ap1g1	AP-1 complex subunit gamma-1	0.032	0.481	0.645	0.445	0.906	0.572	-0.14	-0.315	-0.05	-0.187	-0.802	0.251	0.721	0.0135	0.0135	up-regulated
P22892	Molecular function	GO:0060090	2	molecular adaptor activity	Ap1g1	AP-1 complex subunit gamma-1	0.032	0.481	0.645	0.445	0.906	0.572	-0.14	-0.315	-0.05	-0.187	-0.802	0.251	0.721	0.0135	0.0135	up-regulated
P22892	Molecular function	GO:0030276	4	clathrin binding	Ap1g1	AP-1 complex subunit gamma-1	0.032	0.481	0.645	0.445	0.906	0.572	-0.14	-0.315	-0.05	-0.187	-0.802	0.251	0.721	0.0135	0.0135	up-regulated
P22892	Molecular function	GO:0140312	4	cargo adaptor activity	Ap1g1	AP-1 complex subunit gamma-1	0.032	0.481	0.645	0.445	0.906	0.572	-0.14	-0.315	-0.05	-0.187	-0.802	0.251	0.721	0.0135	0.0135	up-regulated
P22892	Molecular function	GO:0003674	1	molecular_function	Ap1g1	AP-1 complex subunit gamma-1	0.032	0.481	0.645	0.445	0.906	0.572	-0.14	-0.315	-0.05	-0.187	-0.802	0.251	0.721	0.0135	0.0135	up-regulated
P22892	Molecular function	GO:0005488	2	binding	Ap1g1	AP-1 complex subunit gamma-1	0.032	0.481	0.645	0.445	0.906	0.572	-0.14	-0.315	-0.05	-0.187	-0.802	0.251	0.721	0.0135	0.0135	up-regulated
P24369	Molecular function	GO:0016853	3	isomerase activity	Ppib	Peptidyl-prolyl cis-trans isomerase B	-0.652	0.288	-0.912	-0.452	-0.008	0.457	0.632	0.643	0.988	1.295	0.787	0.945	-1.095	0.00187	0.00187	down-regulated
P24369	Molecular function	GO:0003674	1	molecular_function	Ppib	Peptidyl-prolyl cis-trans isomerase B	-0.652	0.288	-0.912	-0.452	-0.008	0.457	0.632	0.643	0.988	1.295	0.787	0.945	-1.095	0.00187	0.00187	down-regulated
P24369	Molecular function	GO:0140096	3	catalytic activity, acting on a protein	Ppib	Peptidyl-prolyl cis-trans isomerase B	-0.652	0.288	-0.912	-0.452	-0.008	0.457	0.632	0.643	0.988	1.295	0.787	0.945	-1.095	0.00187	0.00187	down-regulated
P24369	Molecular function	GO:0005488	2	binding	Ppib	Peptidyl-prolyl cis-trans isomerase B	-0.652	0.288	-0.912	-0.452	-0.008	0.457	0.632	0.643	0.988	1.295	0.787	0.945	-1.095	0.00187	0.00187	down-regulated
P24369	Molecular function	GO:0019899	4	enzyme binding	Ppib	Peptidyl-prolyl cis-trans isomerase B	-0.652	0.288	-0.912	-0.452	-0.008	0.457	0.632	0.643	0.988	1.295	0.787	0.945	-1.095	0.00187	0.00187	down-regulated
P24369	Molecular function	GO:0005515	3	protein binding	Ppib	Peptidyl-prolyl cis-trans isomerase B	-0.652	0.288	-0.912	-0.452	-0.008	0.457	0.632	0.643	0.988	1.295	0.787	0.945	-1.095	0.00187	0.00187	down-regulated
P24369	Molecular function	GO:0042277	4	peptide binding	Ppib	Peptidyl-prolyl cis-trans isomerase B	-0.652	0.288	-0.912	-0.452	-0.008	0.457	0.632	0.643	0.988	1.295	0.787	0.945	-1.095	0.00187	0.00187	down-regulated
P24369	Molecular function	GO:0003824	2	catalytic activity	Ppib	Peptidyl-prolyl cis-trans isomerase B	-0.652	0.288	-0.912	-0.452	-0.008	0.457	0.632	0.643	0.988	1.295	0.787	0.945	-1.095	0.00187	0.00187	down-regulated
P24369	Molecular function	GO:0016859	4	cis-trans isomerase activity	Ppib	Peptidyl-prolyl cis-trans isomerase B	-0.652	0.288	-0.912	-0.452	-0.008	0.457	0.632	0.643	0.988	1.295	0.787	0.945	-1.095	0.00187	0.00187	down-regulated
P24369	Molecular function	GO:0008144	3	drug binding	Ppib	Peptidyl-prolyl cis-trans isomerase B	-0.652	0.288	-0.912	-0.452	-0.008	0.457	0.632	0.643	0.988	1.295	0.787	0.945	-1.095	0.00187	0.00187	down-regulated
P24369	Molecular function	GO:0033218	3	amide binding	Ppib	Peptidyl-prolyl cis-trans isomerase B	-0.652	0.288	-0.912	-0.452	-0.008	0.457	0.632	0.643	0.988	1.295	0.787	0.945	-1.095	0.00187	0.00187	down-regulated
P26041	Molecular function	GO:0019899	4	enzyme binding	Msn	Moesin	-0.434	-0.146	-1.243	-0.979	-0.025	-0.167	0.692	-0.049	0.759	1.177	0.985	0.898	-1.243	0.000991	0.000991	down-regulated
P26041	Molecular function	GO:1901363	3	heterocyclic compound binding	Msn	Moesin	-0.434	-0.146	-1.243	-0.979	-0.025	-0.167	0.692	-0.049	0.759	1.177	0.985	0.898	-1.243	0.000991	0.000991	down-regulated
P26041	Molecular function	GO:0005488	2	binding	Msn	Moesin	-0.434	-0.146	-1.243	-0.979	-0.025	-0.167	0.692	-0.049	0.759	1.177	0.985	0.898	-1.243	0.000991	0.000991	down-regulated
P26041	Molecular function	GO:0003723	5	RNA binding	Msn	Moesin	-0.434	-0.146	-1.243	-0.979	-0.025	-0.167	0.692	-0.049	0.759	1.177	0.985	0.898	-1.243	0.000991	0.000991	down-regulated
P26041	Molecular function	GO:0019900	5	kinase binding	Msn	Moesin	-0.434	-0.146	-1.243	-0.979	-0.025	-0.167	0.692	-0.049	0.759	1.177	0.985	0.898	-1.243	0.000991	0.000991	down-regulated
P26041	Molecular function	GO:0005515	3	protein binding	Msn	Moesin	-0.434	-0.146	-1.243	-0.979	-0.025	-0.167	0.692	-0.049	0.759	1.177	0.985	0.898	-1.243	0.000991	0.000991	down-regulated
P26041	Molecular function	GO:0097159	3	organic cyclic compound binding	Msn	Moesin	-0.434	-0.146	-1.243	-0.979	-0.025	-0.167	0.692	-0.049	0.759	1.177	0.985	0.898	-1.243	0.000991	0.000991	down-regulated
P26041	Molecular function	GO:0008092	4	cytoskeletal protein binding	Msn	Moesin	-0.434	-0.146	-1.243	-0.979	-0.025	-0.167	0.692	-0.049	0.759	1.177	0.985	0.898	-1.243	0.000991	0.000991	down-regulated
P26041	Molecular function	GO:0003676	4	nucleic acid binding	Msn	Moesin	-0.434	-0.146	-1.243	-0.979	-0.025	-0.167	0.692	-0.049	0.759	1.177	0.985	0.898	-1.243	0.000991	0.000991	down-regulated
P26041	Molecular function	GO:0003674	1	molecular_function	Msn	Moesin	-0.434	-0.146	-1.243	-0.979	-0.025	-0.167	0.692	-0.049	0.759	1.177	0.985	0.898	-1.243	0.000991	0.000991	down-regulated
P26262	Molecular function	GO:0008233	4	peptidase activity	Klkb1	Plasma kallikrein	-0.027	0.275	1.398	1.119	0.854	0.234	0.152	-0.861	0.135	0.014	-0.718	-0.331	0.91	0.0122	0.0122	up-regulated
P26262	Molecular function	GO:0017171	4	serine hydrolase activity	Klkb1	Plasma kallikrein	-0.027	0.275	1.398	1.119	0.854	0.234	0.152	-0.861	0.135	0.014	-0.718	-0.331	0.91	0.0122	0.0122	up-regulated
P26262	Molecular function	GO:0016787	3	hydrolase activity	Klkb1	Plasma kallikrein	-0.027	0.275	1.398	1.119	0.854	0.234	0.152	-0.861	0.135	0.014	-0.718	-0.331	0.91	0.0122	0.0122	up-regulated
P26262	Molecular function	GO:0008236	5	serine-type peptidase activity	Klkb1	Plasma kallikrein	-0.027	0.275	1.398	1.119	0.854	0.234	0.152	-0.861	0.135	0.014	-0.718	-0.331	0.91	0.0122	0.0122	up-regulated
P26262	Molecular function	GO:0003824	2	catalytic activity	Klkb1	Plasma kallikrein	-0.027	0.275	1.398	1.119	0.854	0.234	0.152	-0.861	0.135	0.014	-0.718	-0.331	0.91	0.0122	0.0122	up-regulated
P26262	Molecular function	GO:0003674	1	molecular_function	Klkb1	Plasma kallikrein	-0.027	0.275	1.398	1.119	0.854	0.234	0.152	-0.861	0.135	0.014	-0.718	-0.331	0.91	0.0122	0.0122	up-regulated
P26262	Molecular function	GO:0004175	5	endopeptidase activity	Klkb1	Plasma kallikrein	-0.027	0.275	1.398	1.119	0.854	0.234	0.152	-0.861	0.135	0.014	-0.718	-0.331	0.91	0.0122	0.0122	up-regulated
P26262	Molecular function	GO:0140096	3	catalytic activity, acting on a protein	Klkb1	Plasma kallikrein	-0.027	0.275	1.398	1.119	0.854	0.234	0.152	-0.861	0.135	0.014	-0.718	-0.331	0.91	0.0122	0.0122	up-regulated
P27784	Molecular function	GO:0005515	3	protein binding	Ccl6	C-C motif chemokine 6	-1.437	-0.187	-1.468	-0.746	-0.759	-0.058	-0.06	1.197	0.67	0.637	0.752	0.016	-1.311	0.0013	0.0013	down-regulated
P27784	Molecular function	GO:0003674	1	molecular_function	Ccl6	C-C motif chemokine 6	-1.437	-0.187	-1.468	-0.746	-0.759	-0.058	-0.06	1.197	0.67	0.637	0.752	0.016	-1.311	0.0013	0.0013	down-regulated
P27784	Molecular function	GO:0042379	6	chemokine receptor binding	Ccl6	C-C motif chemokine 6	-1.437	-0.187	-1.468	-0.746	-0.759	-0.058	-0.06	1.197	0.67	0.637	0.752	0.016	-1.311	0.0013	0.0013	down-regulated
P27784	Molecular function	GO:0005488	2	binding	Ccl6	C-C motif chemokine 6	-1.437	-0.187	-1.468	-0.746	-0.759	-0.058	-0.06	1.197	0.67	0.637	0.752	0.016	-1.311	0.0013	0.0013	down-regulated
P27784	Molecular function	GO:0005102	4	signaling receptor binding	Ccl6	C-C motif chemokine 6	-1.437	-0.187	-1.468	-0.746	-0.759	-0.058	-0.06	1.197	0.67	0.637	0.752	0.016	-1.311	0.0013	0.0013	down-regulated
P27784	Molecular function	GO:0030546	2	signaling receptor activator activity	Ccl6	C-C motif chemokine 6	-1.437	-0.187	-1.468	-0.746	-0.759	-0.058	-0.06	1.197	0.67	0.637	0.752	0.016	-1.311	0.0013	0.0013	down-regulated
P27784	Molecular function	GO:0005125	4	cytokine activity	Ccl6	C-C motif chemokine 6	-1.437	-0.187	-1.468	-0.746	-0.759	-0.058	-0.06	1.197	0.67	0.637	0.752	0.016	-1.311	0.0013	0.0013	down-regulated
P27784	Molecular function	GO:0001664	5	G protein-coupled receptor binding	Ccl6	C-C motif chemokine 6	-1.437	-0.187	-1.468	-0.746	-0.759	-0.058	-0.06	1.197	0.67	0.637	0.752	0.016	-1.311	0.0013	0.0013	down-regulated
P27784	Molecular function	GO:0048018	3	receptor ligand activity	Ccl6	C-C motif chemokine 6	-1.437	-0.187	-1.468	-0.746	-0.759	-0.058	-0.06	1.197	0.67	0.637	0.752	0.016	-1.311	0.0013	0.0013	down-regulated
P27784	Molecular function	GO:0005126	5	cytokine receptor binding	Ccl6	C-C motif chemokine 6	-1.437	-0.187	-1.468	-0.746	-0.759	-0.058	-0.06	1.197	0.67	0.637	0.752	0.016	-1.311	0.0013	0.0013	down-regulated
P29351	Molecular function	GO:0005102	4	signaling receptor binding	Ptpn6	Tyrosine-protein phosphatase non-receptor type 6	0.664	1.537		0.172	0.336		-1.33	-0.16				-0.242	1.255	0.0273	0.0273	up-regulated
P29351	Molecular function	GO:0004721	4	phosphoprotein phosphatase activity	Ptpn6	Tyrosine-protein phosphatase non-receptor type 6	0.664	1.537		0.172	0.336		-1.33	-0.16				-0.242	1.255	0.0273	0.0273	up-regulated
P29351	Molecular function	GO:0051219	4	phosphoprotein binding	Ptpn6	Tyrosine-protein phosphatase non-receptor type 6	0.664	1.537		0.172	0.336		-1.33	-0.16				-0.242	1.255	0.0273	0.0273	up-regulated
P29351	Molecular function	GO:0060089	2	molecular transducer activity	Ptpn6	Tyrosine-protein phosphatase non-receptor type 6	0.664	1.537		0.172	0.336		-1.33	-0.16				-0.242	1.255	0.0273	0.0273	up-regulated
P29351	Molecular function	GO:0003824	2	catalytic activity	Ptpn6	Tyrosine-protein phosphatase non-receptor type 6	0.664	1.537		0.172	0.336		-1.33	-0.16				-0.242	1.255	0.0273	0.0273	up-regulated
P29351	Molecular function	GO:0016788	4	hydrolase activity, acting on ester bonds	Ptpn6	Tyrosine-protein phosphatase non-receptor type 6	0.664	1.537		0.172	0.336		-1.33	-0.16				-0.242	1.255	0.0273	0.0273	up-regulated
P29351	Molecular function	GO:0003674	1	molecular_function	Ptpn6	Tyrosine-protein phosphatase non-receptor type 6	0.664	1.537		0.172	0.336		-1.33	-0.16				-0.242	1.255	0.0273	0.0273	up-regulated
P29351	Molecular function	GO:0042578	5	phosphoric ester hydrolase activity	Ptpn6	Tyrosine-protein phosphatase non-receptor type 6	0.664	1.537		0.172	0.336		-1.33	-0.16				-0.242	1.255	0.0273	0.0273	up-regulated
P29351	Molecular function	GO:0038023	3	signaling receptor activity	Ptpn6	Tyrosine-protein phosphatase non-receptor type 6	0.664	1.537		0.172	0.336		-1.33	-0.16				-0.242	1.255	0.0273	0.0273	up-regulated
P29351	Molecular function	GO:0005515	3	protein binding	Ptpn6	Tyrosine-protein phosphatase non-receptor type 6	0.664	1.537		0.172	0.336		-1.33	-0.16				-0.242	1.255	0.0273	0.0273	up-regulated
P29351	Molecular function	GO:0004725	5	protein tyrosine phosphatase activity	Ptpn6	Tyrosine-protein phosphatase non-receptor type 6	0.664	1.537		0.172	0.336		-1.33	-0.16				-0.242	1.255	0.0273	0.0273	up-regulated
P29351	Molecular function	GO:0019900	5	kinase binding	Ptpn6	Tyrosine-protein phosphatase non-receptor type 6	0.664	1.537		0.172	0.336		-1.33	-0.16				-0.242	1.255	0.0273	0.0273	up-regulated
P29351	Molecular function	GO:0019198	5	transmembrane receptor protein phosphatase activity	Ptpn6	Tyrosine-protein phosphatase non-receptor type 6	0.664	1.537		0.172	0.336		-1.33	-0.16				-0.242	1.255	0.0273	0.0273	up-regulated
P29351	Molecular function	GO:0016787	3	hydrolase activity	Ptpn6	Tyrosine-protein phosphatase non-receptor type 6	0.664	1.537		0.172	0.336		-1.33	-0.16				-0.242	1.255	0.0273	0.0273	up-regulated
P29351	Molecular function	GO:0004888	4	transmembrane signaling receptor activity	Ptpn6	Tyrosine-protein phosphatase non-receptor type 6	0.664	1.537		0.172	0.336		-1.33	-0.16				-0.242	1.255	0.0273	0.0273	up-regulated
P29351	Molecular function	GO:0019904	4	protein domain specific binding	Ptpn6	Tyrosine-protein phosphatase non-receptor type 6	0.664	1.537		0.172	0.336		-1.33	-0.16				-0.242	1.255	0.0273	0.0273	up-regulated
P29351	Molecular function	GO:0140096	3	catalytic activity, acting on a protein	Ptpn6	Tyrosine-protein phosphatase non-receptor type 6	0.664	1.537		0.172	0.336		-1.33	-0.16				-0.242	1.255	0.0273	0.0273	up-regulated
P29351	Molecular function	GO:0005488	2	binding	Ptpn6	Tyrosine-protein phosphatase non-receptor type 6	0.664	1.537		0.172	0.336		-1.33	-0.16				-0.242	1.255	0.0273	0.0273	up-regulated
P29351	Molecular function	GO:0019899	4	enzyme binding	Ptpn6	Tyrosine-protein phosphatase non-receptor type 6	0.664	1.537		0.172	0.336		-1.33	-0.16				-0.242	1.255	0.0273	0.0273	up-regulated
P29351	Molecular function	GO:0045309	5	protein phosphorylated amino acid binding	Ptpn6	Tyrosine-protein phosphatase non-receptor type 6	0.664	1.537		0.172	0.336		-1.33	-0.16				-0.242	1.255	0.0273	0.0273	up-regulated
P29351	Molecular function	GO:0140030	4	modification-dependent protein binding	Ptpn6	Tyrosine-protein phosphatase non-receptor type 6	0.664	1.537		0.172	0.336		-1.33	-0.16				-0.242	1.255	0.0273	0.0273	up-regulated
P29351	Molecular function	GO:0016791	6	phosphatase activity	Ptpn6	Tyrosine-protein phosphatase non-receptor type 6	0.664	1.537		0.172	0.336		-1.33	-0.16				-0.242	1.255	0.0273	0.0273	up-regulated
P29533	Molecular function	GO:0044877	3	protein-containing complex binding	Vcam1	Vascular cell adhesion protein 1	0.35	-0.303	0.357	0.139	-0.165	0.086	-0.655	-0.461	-0.618	-0.42	-0.658	-0.158	0.572	0.0281	0.0281	up-regulated
P29533	Molecular function	GO:0050839	4	cell adhesion molecule binding	Vcam1	Vascular cell adhesion protein 1	0.35	-0.303	0.357	0.139	-0.165	0.086	-0.655	-0.461	-0.618	-0.42	-0.658	-0.158	0.572	0.0281	0.0281	up-regulated
P29533	Molecular function	GO:0005488	2	binding	Vcam1	Vascular cell adhesion protein 1	0.35	-0.303	0.357	0.139	-0.165	0.086	-0.655	-0.461	-0.618	-0.42	-0.658	-0.158	0.572	0.0281	0.0281	up-regulated
P29533	Molecular function	GO:0003674	1	molecular_function	Vcam1	Vascular cell adhesion protein 1	0.35	-0.303	0.357	0.139	-0.165	0.086	-0.655	-0.461	-0.618	-0.42	-0.658	-0.158	0.572	0.0281	0.0281	up-regulated
P29533	Molecular function	GO:0005102	4	signaling receptor binding	Vcam1	Vascular cell adhesion protein 1	0.35	-0.303	0.357	0.139	-0.165	0.086	-0.655	-0.461	-0.618	-0.42	-0.658	-0.158	0.572	0.0281	0.0281	up-regulated
P29533	Molecular function	GO:0005515	3	protein binding	Vcam1	Vascular cell adhesion protein 1	0.35	-0.303	0.357	0.139	-0.165	0.086	-0.655	-0.461	-0.618	-0.42	-0.658	-0.158	0.572	0.0281	0.0281	up-regulated
P30412	Molecular function	GO:0005488	2	binding	Ppic	Peptidyl-prolyl cis-trans isomerase C	0.024	1.354	1.475	1.327	1.375	0.078	-0.137	-1.286	0.543	-0.463	-0.249	-0.476	1.284	0.00358	0.00358	up-regulated
P30412	Molecular function	GO:0016859	4	cis-trans isomerase activity	Ppic	Peptidyl-prolyl cis-trans isomerase C	0.024	1.354	1.475	1.327	1.375	0.078	-0.137	-1.286	0.543	-0.463	-0.249	-0.476	1.284	0.00358	0.00358	up-regulated
P30412	Molecular function	GO:0003674	1	molecular_function	Ppic	Peptidyl-prolyl cis-trans isomerase C	0.024	1.354	1.475	1.327	1.375	0.078	-0.137	-1.286	0.543	-0.463	-0.249	-0.476	1.284	0.00358	0.00358	up-regulated
P30412	Molecular function	GO:0140096	3	catalytic activity, acting on a protein	Ppic	Peptidyl-prolyl cis-trans isomerase C	0.024	1.354	1.475	1.327	1.375	0.078	-0.137	-1.286	0.543	-0.463	-0.249	-0.476	1.284	0.00358	0.00358	up-regulated
P30412	Molecular function	GO:0003824	2	catalytic activity	Ppic	Peptidyl-prolyl cis-trans isomerase C	0.024	1.354	1.475	1.327	1.375	0.078	-0.137	-1.286	0.543	-0.463	-0.249	-0.476	1.284	0.00358	0.00358	up-regulated
P30412	Molecular function	GO:0016853	3	isomerase activity	Ppic	Peptidyl-prolyl cis-trans isomerase C	0.024	1.354	1.475	1.327	1.375	0.078	-0.137	-1.286	0.543	-0.463	-0.249	-0.476	1.284	0.00358	0.00358	up-regulated
P30412	Molecular function	GO:0042277	4	peptide binding	Ppic	Peptidyl-prolyl cis-trans isomerase C	0.024	1.354	1.475	1.327	1.375	0.078	-0.137	-1.286	0.543	-0.463	-0.249	-0.476	1.284	0.00358	0.00358	up-regulated
P30412	Molecular function	GO:0033218	3	amide binding	Ppic	Peptidyl-prolyl cis-trans isomerase C	0.024	1.354	1.475	1.327	1.375	0.078	-0.137	-1.286	0.543	-0.463	-0.249	-0.476	1.284	0.00358	0.00358	up-regulated
P30412	Molecular function	GO:0008144	3	drug binding	Ppic	Peptidyl-prolyl cis-trans isomerase C	0.024	1.354	1.475	1.327	1.375	0.078	-0.137	-1.286	0.543	-0.463	-0.249	-0.476	1.284	0.00358	0.00358	up-regulated
P30681	Molecular function	GO:0008134	4	transcription factor binding	Hmgb2	High mobility group protein B2	-1.375	0.369	-1.722	-1.094	-0.672	-0.898	0.309	1.685	-0.049	0.007	0.636	-0.315	-1.278	0.00633	0.00633	down-regulated
P30681	Molecular function	GO:1901363	3	heterocyclic compound binding	Hmgb2	High mobility group protein B2	-1.375	0.369	-1.722	-1.094	-0.672	-0.898	0.309	1.685	-0.049	0.007	0.636	-0.315	-1.278	0.00633	0.00633	down-regulated
P30681	Molecular function	GO:0003677	5	DNA binding	Hmgb2	High mobility group protein B2	-1.375	0.369	-1.722	-1.094	-0.672	-0.898	0.309	1.685	-0.049	0.007	0.636	-0.315	-1.278	0.00633	0.00633	down-regulated
P30681	Molecular function	GO:0001067	5	transcription regulatory region nucleic acid binding	Hmgb2	High mobility group protein B2	-1.375	0.369	-1.722	-1.094	-0.672	-0.898	0.309	1.685	-0.049	0.007	0.636	-0.315	-1.278	0.00633	0.00633	down-regulated
P30681	Molecular function	GO:0043565	6	sequence-specific DNA binding	Hmgb2	High mobility group protein B2	-1.375	0.369	-1.722	-1.094	-0.672	-0.898	0.309	1.685	-0.049	0.007	0.636	-0.315	-1.278	0.00633	0.00633	down-regulated
P30681	Molecular function	GO:0005488	2	binding	Hmgb2	High mobility group protein B2	-1.375	0.369	-1.722	-1.094	-0.672	-0.898	0.309	1.685	-0.049	0.007	0.636	-0.315	-1.278	0.00633	0.00633	down-regulated
P30681	Molecular function	GO:0005102	4	signaling receptor binding	Hmgb2	High mobility group protein B2	-1.375	0.369	-1.722	-1.094	-0.672	-0.898	0.309	1.685	-0.049	0.007	0.636	-0.315	-1.278	0.00633	0.00633	down-regulated
P30681	Molecular function	GO:0003712	3	transcription coregulator activity	Hmgb2	High mobility group protein B2	-1.375	0.369	-1.722	-1.094	-0.672	-0.898	0.309	1.685	-0.049	0.007	0.636	-0.315	-1.278	0.00633	0.00633	down-regulated
P30681	Molecular function	GO:0048018	3	receptor ligand activity	Hmgb2	High mobility group protein B2	-1.375	0.369	-1.722	-1.094	-0.672	-0.898	0.309	1.685	-0.049	0.007	0.636	-0.315	-1.278	0.00633	0.00633	down-regulated
P30681	Molecular function	GO:0140110	2	transcription regulator activity	Hmgb2	High mobility group protein B2	-1.375	0.369	-1.722	-1.094	-0.672	-0.898	0.309	1.685	-0.049	0.007	0.636	-0.315	-1.278	0.00633	0.00633	down-regulated
P30681	Molecular function	GO:0005515	3	protein binding	Hmgb2	High mobility group protein B2	-1.375	0.369	-1.722	-1.094	-0.672	-0.898	0.309	1.685	-0.049	0.007	0.636	-0.315	-1.278	0.00633	0.00633	down-regulated
P30681	Molecular function	GO:0097159	3	organic cyclic compound binding	Hmgb2	High mobility group protein B2	-1.375	0.369	-1.722	-1.094	-0.672	-0.898	0.309	1.685	-0.049	0.007	0.636	-0.315	-1.278	0.00633	0.00633	down-regulated
P30681	Molecular function	GO:0003676	4	nucleic acid binding	Hmgb2	High mobility group protein B2	-1.375	0.369	-1.722	-1.094	-0.672	-0.898	0.309	1.685	-0.049	0.007	0.636	-0.315	-1.278	0.00633	0.00633	down-regulated
P30681	Molecular function	GO:1990837	7	sequence-specific double-stranded DNA binding	Hmgb2	High mobility group protein B2	-1.375	0.369	-1.722	-1.094	-0.672	-0.898	0.309	1.685	-0.049	0.007	0.636	-0.315	-1.278	0.00633	0.00633	down-regulated
P30681	Molecular function	GO:0003674	1	molecular_function	Hmgb2	High mobility group protein B2	-1.375	0.369	-1.722	-1.094	-0.672	-0.898	0.309	1.685	-0.049	0.007	0.636	-0.315	-1.278	0.00633	0.00633	down-regulated
P30681	Molecular function	GO:0003690	6	double-stranded DNA binding	Hmgb2	High mobility group protein B2	-1.375	0.369	-1.722	-1.094	-0.672	-0.898	0.309	1.685	-0.049	0.007	0.636	-0.315	-1.278	0.00633	0.00633	down-regulated
P30681	Molecular function	GO:0008301	6	DNA binding, bending	Hmgb2	High mobility group protein B2	-1.375	0.369	-1.722	-1.094	-0.672	-0.898	0.309	1.685	-0.049	0.007	0.636	-0.315	-1.278	0.00633	0.00633	down-regulated
P30681	Molecular function	GO:0000976	6	transcription cis-regulatory region binding	Hmgb2	High mobility group protein B2	-1.375	0.369	-1.722	-1.094	-0.672	-0.898	0.309	1.685	-0.049	0.007	0.636	-0.315	-1.278	0.00633	0.00633	down-regulated
P30681	Molecular function	GO:0030546	2	signaling receptor activator activity	Hmgb2	High mobility group protein B2	-1.375	0.369	-1.722	-1.094	-0.672	-0.898	0.309	1.685	-0.049	0.007	0.636	-0.315	-1.278	0.00633	0.00633	down-regulated
P32067	Molecular function	GO:0003674	1	molecular_function	Ssb	Lupus La protein homolog	-1.195	-0.163	-1.655	-0.96	0.449	-0.325	0.577	0.712	0.756	-0.251	1.009	0.159	-1.135	0.00753	0.00753	down-regulated
P32067	Molecular function	GO:0003676	4	nucleic acid binding	Ssb	Lupus La protein homolog	-1.195	-0.163	-1.655	-0.96	0.449	-0.325	0.577	0.712	0.756	-0.251	1.009	0.159	-1.135	0.00753	0.00753	down-regulated
P32067	Molecular function	GO:0008187	7	poly-pyrimidine tract binding	Ssb	Lupus La protein homolog	-1.195	-0.163	-1.655	-0.96	0.449	-0.325	0.577	0.712	0.756	-0.251	1.009	0.159	-1.135	0.00753	0.00753	down-regulated
P32067	Molecular function	GO:0097159	3	organic cyclic compound binding	Ssb	Lupus La protein homolog	-1.195	-0.163	-1.655	-0.96	0.449	-0.325	0.577	0.712	0.756	-0.251	1.009	0.159	-1.135	0.00753	0.00753	down-regulated
P32067	Molecular function	GO:0005488	2	binding	Ssb	Lupus La protein homolog	-1.195	-0.163	-1.655	-0.96	0.449	-0.325	0.577	0.712	0.756	-0.251	1.009	0.159	-1.135	0.00753	0.00753	down-regulated
P32067	Molecular function	GO:0003723	5	RNA binding	Ssb	Lupus La protein homolog	-1.195	-0.163	-1.655	-0.96	0.449	-0.325	0.577	0.712	0.756	-0.251	1.009	0.159	-1.135	0.00753	0.00753	down-regulated
P32067	Molecular function	GO:0003729	6	mRNA binding	Ssb	Lupus La protein homolog	-1.195	-0.163	-1.655	-0.96	0.449	-0.325	0.577	0.712	0.756	-0.251	1.009	0.159	-1.135	0.00753	0.00753	down-regulated
P32067	Molecular function	GO:1901363	3	heterocyclic compound binding	Ssb	Lupus La protein homolog	-1.195	-0.163	-1.655	-0.96	0.449	-0.325	0.577	0.712	0.756	-0.251	1.009	0.159	-1.135	0.00753	0.00753	down-regulated
P32067	Molecular function	GO:0003727	6	single-stranded RNA binding	Ssb	Lupus La protein homolog	-1.195	-0.163	-1.655	-0.96	0.449	-0.325	0.577	0.712	0.756	-0.251	1.009	0.159	-1.135	0.00753	0.00753	down-regulated
P32233	Molecular function	GO:0000166	4	nucleotide binding	Drg1	Developmentally-regulated GTP-binding protein 1	-0.606	-0.326	-0.626	-0.785	0.143	-0.583	0.833	0.58	0.06	0.207	0.369	-0.55	-0.714	0.0247	0.0247	down-regulated
P32233	Molecular function	GO:0016787	3	hydrolase activity	Drg1	Developmentally-regulated GTP-binding protein 1	-0.606	-0.326	-0.626	-0.785	0.143	-0.583	0.833	0.58	0.06	0.207	0.369	-0.55	-0.714	0.0247	0.0247	down-regulated
P32233	Molecular function	GO:0043167	3	ion binding	Drg1	Developmentally-regulated GTP-binding protein 1	-0.606	-0.326	-0.626	-0.785	0.143	-0.583	0.833	0.58	0.06	0.207	0.369	-0.55	-0.714	0.0247	0.0247	down-regulated
P32233	Molecular function	GO:0046872	5	metal ion binding	Drg1	Developmentally-regulated GTP-binding protein 1	-0.606	-0.326	-0.626	-0.785	0.143	-0.583	0.833	0.58	0.06	0.207	0.369	-0.55	-0.714	0.0247	0.0247	down-regulated
P32233	Molecular function	GO:0017111	7	nucleoside-triphosphatase activity	Drg1	Developmentally-regulated GTP-binding protein 1	-0.606	-0.326	-0.626	-0.785	0.143	-0.583	0.833	0.58	0.06	0.207	0.369	-0.55	-0.714	0.0247	0.0247	down-regulated
P32233	Molecular function	GO:0003824	2	catalytic activity	Drg1	Developmentally-regulated GTP-binding protein 1	-0.606	-0.326	-0.626	-0.785	0.143	-0.583	0.833	0.58	0.06	0.207	0.369	-0.55	-0.714	0.0247	0.0247	down-regulated
P32233	Molecular function	GO:0019001	6	guanyl nucleotide binding	Drg1	Developmentally-regulated GTP-binding protein 1	-0.606	-0.326	-0.626	-0.785	0.143	-0.583	0.833	0.58	0.06	0.207	0.369	-0.55	-0.714	0.0247	0.0247	down-regulated
P32233	Molecular function	GO:0043169	4	cation binding	Drg1	Developmentally-regulated GTP-binding protein 1	-0.606	-0.326	-0.626	-0.785	0.143	-0.583	0.833	0.58	0.06	0.207	0.369	-0.55	-0.714	0.0247	0.0247	down-regulated
P32233	Molecular function	GO:0043168	4	anion binding	Drg1	Developmentally-regulated GTP-binding protein 1	-0.606	-0.326	-0.626	-0.785	0.143	-0.583	0.833	0.58	0.06	0.207	0.369	-0.55	-0.714	0.0247	0.0247	down-regulated
P32233	Molecular function	GO:1901265	4	nucleoside phosphate binding	Drg1	Developmentally-regulated GTP-binding protein 1	-0.606	-0.326	-0.626	-0.785	0.143	-0.583	0.833	0.58	0.06	0.207	0.369	-0.55	-0.714	0.0247	0.0247	down-regulated
P32233	Molecular function	GO:0032553	4	ribonucleotide binding	Drg1	Developmentally-regulated GTP-binding protein 1	-0.606	-0.326	-0.626	-0.785	0.143	-0.583	0.833	0.58	0.06	0.207	0.369	-0.55	-0.714	0.0247	0.0247	down-regulated
P32233	Molecular function	GO:0016462	6	pyrophosphatase activity	Drg1	Developmentally-regulated GTP-binding protein 1	-0.606	-0.326	-0.626	-0.785	0.143	-0.583	0.833	0.58	0.06	0.207	0.369	-0.55	-0.714	0.0247	0.0247	down-regulated
P32233	Molecular function	GO:0097367	3	carbohydrate derivative binding	Drg1	Developmentally-regulated GTP-binding protein 1	-0.606	-0.326	-0.626	-0.785	0.143	-0.583	0.833	0.58	0.06	0.207	0.369	-0.55	-0.714	0.0247	0.0247	down-regulated
P32233	Molecular function	GO:0017076	5	purine nucleotide binding	Drg1	Developmentally-regulated GTP-binding protein 1	-0.606	-0.326	-0.626	-0.785	0.143	-0.583	0.833	0.58	0.06	0.207	0.369	-0.55	-0.714	0.0247	0.0247	down-regulated
P32233	Molecular function	GO:0016817	4	hydrolase activity, acting on acid anhydrides	Drg1	Developmentally-regulated GTP-binding protein 1	-0.606	-0.326	-0.626	-0.785	0.143	-0.583	0.833	0.58	0.06	0.207	0.369	-0.55	-0.714	0.0247	0.0247	down-regulated
P32233	Molecular function	GO:0032555	5	purine ribonucleotide binding	Drg1	Developmentally-regulated GTP-binding protein 1	-0.606	-0.326	-0.626	-0.785	0.143	-0.583	0.833	0.58	0.06	0.207	0.369	-0.55	-0.714	0.0247	0.0247	down-regulated
P32233	Molecular function	GO:0097159	3	organic cyclic compound binding	Drg1	Developmentally-regulated GTP-binding protein 1	-0.606	-0.326	-0.626	-0.785	0.143	-0.583	0.833	0.58	0.06	0.207	0.369	-0.55	-0.714	0.0247	0.0247	down-regulated
P32233	Molecular function	GO:0005515	3	protein binding	Drg1	Developmentally-regulated GTP-binding protein 1	-0.606	-0.326	-0.626	-0.785	0.143	-0.583	0.833	0.58	0.06	0.207	0.369	-0.55	-0.714	0.0247	0.0247	down-regulated
P32233	Molecular function	GO:0032561	6	guanyl ribonucleotide binding	Drg1	Developmentally-regulated GTP-binding protein 1	-0.606	-0.326	-0.626	-0.785	0.143	-0.583	0.833	0.58	0.06	0.207	0.369	-0.55	-0.714	0.0247	0.0247	down-regulated
P32233	Molecular function	GO:1901363	3	heterocyclic compound binding	Drg1	Developmentally-regulated GTP-binding protein 1	-0.606	-0.326	-0.626	-0.785	0.143	-0.583	0.833	0.58	0.06	0.207	0.369	-0.55	-0.714	0.0247	0.0247	down-regulated
P32233	Molecular function	GO:0031420	6	alkali metal ion binding	Drg1	Developmentally-regulated GTP-binding protein 1	-0.606	-0.326	-0.626	-0.785	0.143	-0.583	0.833	0.58	0.06	0.207	0.369	-0.55	-0.714	0.0247	0.0247	down-regulated
P32233	Molecular function	GO:0008092	4	cytoskeletal protein binding	Drg1	Developmentally-regulated GTP-binding protein 1	-0.606	-0.326	-0.626	-0.785	0.143	-0.583	0.833	0.58	0.06	0.207	0.369	-0.55	-0.714	0.0247	0.0247	down-regulated
P32233	Molecular function	GO:0016818	5	hydrolase activity, acting on acid anhydrides, in phosphorus-containing anhydrides	Drg1	Developmentally-regulated GTP-binding protein 1	-0.606	-0.326	-0.626	-0.785	0.143	-0.583	0.833	0.58	0.06	0.207	0.369	-0.55	-0.714	0.0247	0.0247	down-regulated
P32233	Molecular function	GO:0003674	1	molecular_function	Drg1	Developmentally-regulated GTP-binding protein 1	-0.606	-0.326	-0.626	-0.785	0.143	-0.583	0.833	0.58	0.06	0.207	0.369	-0.55	-0.714	0.0247	0.0247	down-regulated
P32233	Molecular function	GO:0015631	5	tubulin binding	Drg1	Developmentally-regulated GTP-binding protein 1	-0.606	-0.326	-0.626	-0.785	0.143	-0.583	0.833	0.58	0.06	0.207	0.369	-0.55	-0.714	0.0247	0.0247	down-regulated
P32233	Molecular function	GO:0035639	5	purine ribonucleoside triphosphate binding	Drg1	Developmentally-regulated GTP-binding protein 1	-0.606	-0.326	-0.626	-0.785	0.143	-0.583	0.833	0.58	0.06	0.207	0.369	-0.55	-0.714	0.0247	0.0247	down-regulated
P32233	Molecular function	GO:0005488	2	binding	Drg1	Developmentally-regulated GTP-binding protein 1	-0.606	-0.326	-0.626	-0.785	0.143	-0.583	0.833	0.58	0.06	0.207	0.369	-0.55	-0.714	0.0247	0.0247	down-regulated
P32233	Molecular function	GO:0036094	3	small molecule binding	Drg1	Developmentally-regulated GTP-binding protein 1	-0.606	-0.326	-0.626	-0.785	0.143	-0.583	0.833	0.58	0.06	0.207	0.369	-0.55	-0.714	0.0247	0.0247	down-regulated
P33622	Molecular function	GO:0005488	2	binding	Apoc3	Apolipoprotein C-III	-0.078	0.325	0.552	0.359	0.538	0.16	-0.109	-0.61	0	-0.259	-0.43	-0.148	0.569	0.0288	0.0288	up-regulated
P33622	Molecular function	GO:0005102	4	signaling receptor binding	Apoc3	Apolipoprotein C-III	-0.078	0.325	0.552	0.359	0.538	0.16	-0.109	-0.61	0	-0.259	-0.43	-0.148	0.569	0.0288	0.0288	up-regulated
P33622	Molecular function	GO:0004857	2	enzyme inhibitor activity	Apoc3	Apolipoprotein C-III	-0.078	0.325	0.552	0.359	0.538	0.16	-0.109	-0.61	0	-0.259	-0.43	-0.148	0.569	0.0288	0.0288	up-regulated
P33622	Molecular function	GO:0070325	5	lipoprotein particle receptor binding	Apoc3	Apolipoprotein C-III	-0.078	0.325	0.552	0.359	0.538	0.16	-0.109	-0.61	0	-0.259	-0.43	-0.148	0.569	0.0288	0.0288	up-regulated
P33622	Molecular function	GO:0008289	3	lipid binding	Apoc3	Apolipoprotein C-III	-0.078	0.325	0.552	0.359	0.538	0.16	-0.109	-0.61	0	-0.259	-0.43	-0.148	0.569	0.0288	0.0288	up-regulated
P33622	Molecular function	GO:0003674	1	molecular_function	Apoc3	Apolipoprotein C-III	-0.078	0.325	0.552	0.359	0.538	0.16	-0.109	-0.61	0	-0.259	-0.43	-0.148	0.569	0.0288	0.0288	up-regulated
P33622	Molecular function	GO:0005515	3	protein binding	Apoc3	Apolipoprotein C-III	-0.078	0.325	0.552	0.359	0.538	0.16	-0.109	-0.61	0	-0.259	-0.43	-0.148	0.569	0.0288	0.0288	up-regulated
P35991	Molecular function	GO:0000166	4	nucleotide binding	Btk	Tyrosine-protein kinase BTK	0.267	-0.12	-0.964	0.467	-0.221	0.908	0.922	-0.199	0.895	1.272	1.42	1.256	-0.872	0.0292	0.0292	down-regulated
P35991	Molecular function	GO:0043167	3	ion binding	Btk	Tyrosine-protein kinase BTK	0.267	-0.12	-0.964	0.467	-0.221	0.908	0.922	-0.199	0.895	1.272	1.42	1.256	-0.872	0.0292	0.0292	down-regulated
P35991	Molecular function	GO:0043168	4	anion binding	Btk	Tyrosine-protein kinase BTK	0.267	-0.12	-0.964	0.467	-0.221	0.908	0.922	-0.199	0.895	1.272	1.42	1.256	-0.872	0.0292	0.0292	down-regulated
P35991	Molecular function	GO:0032553	4	ribonucleotide binding	Btk	Tyrosine-protein kinase BTK	0.267	-0.12	-0.964	0.467	-0.221	0.908	0.922	-0.199	0.895	1.272	1.42	1.256	-0.872	0.0292	0.0292	down-regulated
P35991	Molecular function	GO:0008289	3	lipid binding	Btk	Tyrosine-protein kinase BTK	0.267	-0.12	-0.964	0.467	-0.221	0.908	0.922	-0.199	0.895	1.272	1.42	1.256	-0.872	0.0292	0.0292	down-regulated
P35991	Molecular function	GO:0019899	4	enzyme binding	Btk	Tyrosine-protein kinase BTK	0.267	-0.12	-0.964	0.467	-0.221	0.908	0.922	-0.199	0.895	1.272	1.42	1.256	-0.872	0.0292	0.0292	down-regulated
P35991	Molecular function	GO:1901363	3	heterocyclic compound binding	Btk	Tyrosine-protein kinase BTK	0.267	-0.12	-0.964	0.467	-0.221	0.908	0.922	-0.199	0.895	1.272	1.42	1.256	-0.872	0.0292	0.0292	down-regulated
P35991	Molecular function	GO:0004672	4	protein kinase activity	Btk	Tyrosine-protein kinase BTK	0.267	-0.12	-0.964	0.467	-0.221	0.908	0.922	-0.199	0.895	1.272	1.42	1.256	-0.872	0.0292	0.0292	down-regulated
P35991	Molecular function	GO:0140096	3	catalytic activity, acting on a protein	Btk	Tyrosine-protein kinase BTK	0.267	-0.12	-0.964	0.467	-0.221	0.908	0.922	-0.199	0.895	1.272	1.42	1.256	-0.872	0.0292	0.0292	down-regulated
P35991	Molecular function	GO:0005488	2	binding	Btk	Tyrosine-protein kinase BTK	0.267	-0.12	-0.964	0.467	-0.221	0.908	0.922	-0.199	0.895	1.272	1.42	1.256	-0.872	0.0292	0.0292	down-regulated
P35991	Molecular function	GO:0035091	5	phosphatidylinositol binding	Btk	Tyrosine-protein kinase BTK	0.267	-0.12	-0.964	0.467	-0.221	0.908	0.922	-0.199	0.895	1.272	1.42	1.256	-0.872	0.0292	0.0292	down-regulated
P35991	Molecular function	GO:0043169	4	cation binding	Btk	Tyrosine-protein kinase BTK	0.267	-0.12	-0.964	0.467	-0.221	0.908	0.922	-0.199	0.895	1.272	1.42	1.256	-0.872	0.0292	0.0292	down-regulated
P35991	Molecular function	GO:0097159	3	organic cyclic compound binding	Btk	Tyrosine-protein kinase BTK	0.267	-0.12	-0.964	0.467	-0.221	0.908	0.922	-0.199	0.895	1.272	1.42	1.256	-0.872	0.0292	0.0292	down-regulated
P35991	Molecular function	GO:0032555	5	purine ribonucleotide binding	Btk	Tyrosine-protein kinase BTK	0.267	-0.12	-0.964	0.467	-0.221	0.908	0.922	-0.199	0.895	1.272	1.42	1.256	-0.872	0.0292	0.0292	down-regulated
P35991	Molecular function	GO:0016772	4	transferase activity, transferring phosphorus-containing groups	Btk	Tyrosine-protein kinase BTK	0.267	-0.12	-0.964	0.467	-0.221	0.908	0.922	-0.199	0.895	1.272	1.42	1.256	-0.872	0.0292	0.0292	down-regulated
P35991	Molecular function	GO:0016301	5	kinase activity	Btk	Tyrosine-protein kinase BTK	0.267	-0.12	-0.964	0.467	-0.221	0.908	0.922	-0.199	0.895	1.272	1.42	1.256	-0.872	0.0292	0.0292	down-regulated
P35991	Molecular function	GO:0016740	3	transferase activity	Btk	Tyrosine-protein kinase BTK	0.267	-0.12	-0.964	0.467	-0.221	0.908	0.922	-0.199	0.895	1.272	1.42	1.256	-0.872	0.0292	0.0292	down-regulated
P35991	Molecular function	GO:0016773	5	phosphotransferase activity, alcohol group as acceptor	Btk	Tyrosine-protein kinase BTK	0.267	-0.12	-0.964	0.467	-0.221	0.908	0.922	-0.199	0.895	1.272	1.42	1.256	-0.872	0.0292	0.0292	down-regulated
P35991	Molecular function	GO:0003824	2	catalytic activity	Btk	Tyrosine-protein kinase BTK	0.267	-0.12	-0.964	0.467	-0.221	0.908	0.922	-0.199	0.895	1.272	1.42	1.256	-0.872	0.0292	0.0292	down-regulated
P35991	Molecular function	GO:1901265	4	nucleoside phosphate binding	Btk	Tyrosine-protein kinase BTK	0.267	-0.12	-0.964	0.467	-0.221	0.908	0.922	-0.199	0.895	1.272	1.42	1.256	-0.872	0.0292	0.0292	down-regulated
P35991	Molecular function	GO:0017076	5	purine nucleotide binding	Btk	Tyrosine-protein kinase BTK	0.267	-0.12	-0.964	0.467	-0.221	0.908	0.922	-0.199	0.895	1.272	1.42	1.256	-0.872	0.0292	0.0292	down-regulated
P35991	Molecular function	GO:0097367	3	carbohydrate derivative binding	Btk	Tyrosine-protein kinase BTK	0.267	-0.12	-0.964	0.467	-0.221	0.908	0.922	-0.199	0.895	1.272	1.42	1.256	-0.872	0.0292	0.0292	down-regulated
P35991	Molecular function	GO:0060229	3	lipase activator activity	Btk	Tyrosine-protein kinase BTK	0.267	-0.12	-0.964	0.467	-0.221	0.908	0.922	-0.199	0.895	1.272	1.42	1.256	-0.872	0.0292	0.0292	down-regulated
P35991	Molecular function	GO:0004713	5	protein tyrosine kinase activity	Btk	Tyrosine-protein kinase BTK	0.267	-0.12	-0.964	0.467	-0.221	0.908	0.922	-0.199	0.895	1.272	1.42	1.256	-0.872	0.0292	0.0292	down-regulated
P35991	Molecular function	GO:0008047	2	enzyme activator activity	Btk	Tyrosine-protein kinase BTK	0.267	-0.12	-0.964	0.467	-0.221	0.908	0.922	-0.199	0.895	1.272	1.42	1.256	-0.872	0.0292	0.0292	down-regulated
P35991	Molecular function	GO:0032559	6	adenyl ribonucleotide binding	Btk	Tyrosine-protein kinase BTK	0.267	-0.12	-0.964	0.467	-0.221	0.908	0.922	-0.199	0.895	1.272	1.42	1.256	-0.872	0.0292	0.0292	down-regulated
P35991	Molecular function	GO:0005515	3	protein binding	Btk	Tyrosine-protein kinase BTK	0.267	-0.12	-0.964	0.467	-0.221	0.908	0.922	-0.199	0.895	1.272	1.42	1.256	-0.872	0.0292	0.0292	down-regulated
P35991	Molecular function	GO:1901981	6	phosphatidylinositol phosphate binding	Btk	Tyrosine-protein kinase BTK	0.267	-0.12	-0.964	0.467	-0.221	0.908	0.922	-0.199	0.895	1.272	1.42	1.256	-0.872	0.0292	0.0292	down-regulated
P35991	Molecular function	GO:0030554	6	adenyl nucleotide binding	Btk	Tyrosine-protein kinase BTK	0.267	-0.12	-0.964	0.467	-0.221	0.908	0.922	-0.199	0.895	1.272	1.42	1.256	-0.872	0.0292	0.0292	down-regulated
P35991	Molecular function	GO:0003674	1	molecular_function	Btk	Tyrosine-protein kinase BTK	0.267	-0.12	-0.964	0.467	-0.221	0.908	0.922	-0.199	0.895	1.272	1.42	1.256	-0.872	0.0292	0.0292	down-regulated
P35991	Molecular function	GO:0035639	5	purine ribonucleoside triphosphate binding	Btk	Tyrosine-protein kinase BTK	0.267	-0.12	-0.964	0.467	-0.221	0.908	0.922	-0.199	0.895	1.272	1.42	1.256	-0.872	0.0292	0.0292	down-regulated
P35991	Molecular function	GO:0036094	3	small molecule binding	Btk	Tyrosine-protein kinase BTK	0.267	-0.12	-0.964	0.467	-0.221	0.908	0.922	-0.199	0.895	1.272	1.42	1.256	-0.872	0.0292	0.0292	down-regulated
P35991	Molecular function	GO:0005543	4	phospholipid binding	Btk	Tyrosine-protein kinase BTK	0.267	-0.12	-0.964	0.467	-0.221	0.908	0.922	-0.199	0.895	1.272	1.42	1.256	-0.872	0.0292	0.0292	down-regulated
P43025	Molecular function	GO:0043169	4	cation binding	Clec3b	Tetranectin	-0.094	-0.188	-0.776	-0.667	0.316	0.036	0.887	-0.491	1.11	0.396	1.303	0.67	-0.875	0.0189	0.0189	down-regulated
P43025	Molecular function	GO:0097367	3	carbohydrate derivative binding	Clec3b	Tetranectin	-0.094	-0.188	-0.776	-0.667	0.316	0.036	0.887	-0.491	1.11	0.396	1.303	0.67	-0.875	0.0189	0.0189	down-regulated
P43025	Molecular function	GO:0043167	3	ion binding	Clec3b	Tetranectin	-0.094	-0.188	-0.776	-0.667	0.316	0.036	0.887	-0.491	1.11	0.396	1.303	0.67	-0.875	0.0189	0.0189	down-regulated
P43025	Molecular function	GO:0046872	5	metal ion binding	Clec3b	Tetranectin	-0.094	-0.188	-0.776	-0.667	0.316	0.036	0.887	-0.491	1.11	0.396	1.303	0.67	-0.875	0.0189	0.0189	down-regulated
P43025	Molecular function	GO:0005488	2	binding	Clec3b	Tetranectin	-0.094	-0.188	-0.776	-0.667	0.316	0.036	0.887	-0.491	1.11	0.396	1.303	0.67	-0.875	0.0189	0.0189	down-regulated
P43025	Molecular function	GO:0003674	1	molecular_function	Clec3b	Tetranectin	-0.094	-0.188	-0.776	-0.667	0.316	0.036	0.887	-0.491	1.11	0.396	1.303	0.67	-0.875	0.0189	0.0189	down-regulated
P43025	Molecular function	GO:1901681	3	sulfur compound binding	Clec3b	Tetranectin	-0.094	-0.188	-0.776	-0.667	0.316	0.036	0.887	-0.491	1.11	0.396	1.303	0.67	-0.875	0.0189	0.0189	down-regulated
P43025	Molecular function	GO:0005539	4	glycosaminoglycan binding	Clec3b	Tetranectin	-0.094	-0.188	-0.776	-0.667	0.316	0.036	0.887	-0.491	1.11	0.396	1.303	0.67	-0.875	0.0189	0.0189	down-regulated
P43274	Molecular function	GO:0003682	3	chromatin binding	H1-4	Histone H1.4	-0.981	0.026	-1.363	-0.447	-0.612	-0.596	0.85	0.947	0.373	-0.218	0.47	-0.2	-1.033	0.0048	0.0048	down-regulated
P43274	Molecular function	GO:1901265	4	nucleoside phosphate binding	H1-4	Histone H1.4	-0.981	0.026	-1.363	-0.447	-0.612	-0.596	0.85	0.947	0.373	-0.218	0.47	-0.2	-1.033	0.0048	0.0048	down-regulated
P43274	Molecular function	GO:0032553	4	ribonucleotide binding	H1-4	Histone H1.4	-0.981	0.026	-1.363	-0.447	-0.612	-0.596	0.85	0.947	0.373	-0.218	0.47	-0.2	-1.033	0.0048	0.0048	down-regulated
P43274	Molecular function	GO:0032552	4	deoxyribonucleotide binding	H1-4	Histone H1.4	-0.981	0.026	-1.363	-0.447	-0.612	-0.596	0.85	0.947	0.373	-0.218	0.47	-0.2	-1.033	0.0048	0.0048	down-regulated
P43274	Molecular function	GO:0097367	3	carbohydrate derivative binding	H1-4	Histone H1.4	-0.981	0.026	-1.363	-0.447	-0.612	-0.596	0.85	0.947	0.373	-0.218	0.47	-0.2	-1.033	0.0048	0.0048	down-regulated
P43274	Molecular function	GO:0017076	5	purine nucleotide binding	H1-4	Histone H1.4	-0.981	0.026	-1.363	-0.447	-0.612	-0.596	0.85	0.947	0.373	-0.218	0.47	-0.2	-1.033	0.0048	0.0048	down-regulated
P43274	Molecular function	GO:0031490	4	chromatin DNA binding	H1-4	Histone H1.4	-0.981	0.026	-1.363	-0.447	-0.612	-0.596	0.85	0.947	0.373	-0.218	0.47	-0.2	-1.033	0.0048	0.0048	down-regulated
P43274	Molecular function	GO:0019001	6	guanyl nucleotide binding	H1-4	Histone H1.4	-0.981	0.026	-1.363	-0.447	-0.612	-0.596	0.85	0.947	0.373	-0.218	0.47	-0.2	-1.033	0.0048	0.0048	down-regulated
P43274	Molecular function	GO:0031491	4	nucleosome binding	H1-4	Histone H1.4	-0.981	0.026	-1.363	-0.447	-0.612	-0.596	0.85	0.947	0.373	-0.218	0.47	-0.2	-1.033	0.0048	0.0048	down-regulated
P43274	Molecular function	GO:0043169	4	cation binding	H1-4	Histone H1.4	-0.981	0.026	-1.363	-0.447	-0.612	-0.596	0.85	0.947	0.373	-0.218	0.47	-0.2	-1.033	0.0048	0.0048	down-regulated
P43274	Molecular function	GO:0043168	4	anion binding	H1-4	Histone H1.4	-0.981	0.026	-1.363	-0.447	-0.612	-0.596	0.85	0.947	0.373	-0.218	0.47	-0.2	-1.033	0.0048	0.0048	down-regulated
P43274	Molecular function	GO:0005198	2	structural molecule activity	H1-4	Histone H1.4	-0.981	0.026	-1.363	-0.447	-0.612	-0.596	0.85	0.947	0.373	-0.218	0.47	-0.2	-1.033	0.0048	0.0048	down-regulated
P43274	Molecular function	GO:0043167	3	ion binding	H1-4	Histone H1.4	-0.981	0.026	-1.363	-0.447	-0.612	-0.596	0.85	0.947	0.373	-0.218	0.47	-0.2	-1.033	0.0048	0.0048	down-regulated
P43274	Molecular function	GO:0032554	5	purine deoxyribonucleotide binding	H1-4	Histone H1.4	-0.981	0.026	-1.363	-0.447	-0.612	-0.596	0.85	0.947	0.373	-0.218	0.47	-0.2	-1.033	0.0048	0.0048	down-regulated
P43274	Molecular function	GO:0046872	5	metal ion binding	H1-4	Histone H1.4	-0.981	0.026	-1.363	-0.447	-0.612	-0.596	0.85	0.947	0.373	-0.218	0.47	-0.2	-1.033	0.0048	0.0048	down-regulated
P43274	Molecular function	GO:0044877	3	protein-containing complex binding	H1-4	Histone H1.4	-0.981	0.026	-1.363	-0.447	-0.612	-0.596	0.85	0.947	0.373	-0.218	0.47	-0.2	-1.033	0.0048	0.0048	down-regulated
P43274	Molecular function	GO:0000166	4	nucleotide binding	H1-4	Histone H1.4	-0.981	0.026	-1.363	-0.447	-0.612	-0.596	0.85	0.947	0.373	-0.218	0.47	-0.2	-1.033	0.0048	0.0048	down-regulated
P43274	Molecular function	GO:0036094	3	small molecule binding	H1-4	Histone H1.4	-0.981	0.026	-1.363	-0.447	-0.612	-0.596	0.85	0.947	0.373	-0.218	0.47	-0.2	-1.033	0.0048	0.0048	down-regulated
P43274	Molecular function	GO:0032558	6	adenyl deoxyribonucleotide binding	H1-4	Histone H1.4	-0.981	0.026	-1.363	-0.447	-0.612	-0.596	0.85	0.947	0.373	-0.218	0.47	-0.2	-1.033	0.0048	0.0048	down-regulated
P43274	Molecular function	GO:0030554	6	adenyl nucleotide binding	H1-4	Histone H1.4	-0.981	0.026	-1.363	-0.447	-0.612	-0.596	0.85	0.947	0.373	-0.218	0.47	-0.2	-1.033	0.0048	0.0048	down-regulated
P43274	Molecular function	GO:0003674	1	molecular_function	H1-4	Histone H1.4	-0.981	0.026	-1.363	-0.447	-0.612	-0.596	0.85	0.947	0.373	-0.218	0.47	-0.2	-1.033	0.0048	0.0048	down-regulated
P43274	Molecular function	GO:0035639	5	purine ribonucleoside triphosphate binding	H1-4	Histone H1.4	-0.981	0.026	-1.363	-0.447	-0.612	-0.596	0.85	0.947	0.373	-0.218	0.47	-0.2	-1.033	0.0048	0.0048	down-regulated
P43274	Molecular function	GO:0005488	2	binding	H1-4	Histone H1.4	-0.981	0.026	-1.363	-0.447	-0.612	-0.596	0.85	0.947	0.373	-0.218	0.47	-0.2	-1.033	0.0048	0.0048	down-regulated
P43274	Molecular function	GO:0032559	6	adenyl ribonucleotide binding	H1-4	Histone H1.4	-0.981	0.026	-1.363	-0.447	-0.612	-0.596	0.85	0.947	0.373	-0.218	0.47	-0.2	-1.033	0.0048	0.0048	down-regulated
P43274	Molecular function	GO:1901363	3	heterocyclic compound binding	H1-4	Histone H1.4	-0.981	0.026	-1.363	-0.447	-0.612	-0.596	0.85	0.947	0.373	-0.218	0.47	-0.2	-1.033	0.0048	0.0048	down-regulated
P43274	Molecular function	GO:0003677	5	DNA binding	H1-4	Histone H1.4	-0.981	0.026	-1.363	-0.447	-0.612	-0.596	0.85	0.947	0.373	-0.218	0.47	-0.2	-1.033	0.0048	0.0048	down-regulated
P43274	Molecular function	GO:0003676	4	nucleic acid binding	H1-4	Histone H1.4	-0.981	0.026	-1.363	-0.447	-0.612	-0.596	0.85	0.947	0.373	-0.218	0.47	-0.2	-1.033	0.0048	0.0048	down-regulated
P43274	Molecular function	GO:0019899	4	enzyme binding	H1-4	Histone H1.4	-0.981	0.026	-1.363	-0.447	-0.612	-0.596	0.85	0.947	0.373	-0.218	0.47	-0.2	-1.033	0.0048	0.0048	down-regulated
P43274	Molecular function	GO:0032555	5	purine ribonucleotide binding	H1-4	Histone H1.4	-0.981	0.026	-1.363	-0.447	-0.612	-0.596	0.85	0.947	0.373	-0.218	0.47	-0.2	-1.033	0.0048	0.0048	down-regulated
P43274	Molecular function	GO:0005515	3	protein binding	H1-4	Histone H1.4	-0.981	0.026	-1.363	-0.447	-0.612	-0.596	0.85	0.947	0.373	-0.218	0.47	-0.2	-1.033	0.0048	0.0048	down-regulated
P43274	Molecular function	GO:0097159	3	organic cyclic compound binding	H1-4	Histone H1.4	-0.981	0.026	-1.363	-0.447	-0.612	-0.596	0.85	0.947	0.373	-0.218	0.47	-0.2	-1.033	0.0048	0.0048	down-regulated
P43274	Molecular function	GO:0032561	6	guanyl ribonucleotide binding	H1-4	Histone H1.4	-0.981	0.026	-1.363	-0.447	-0.612	-0.596	0.85	0.947	0.373	-0.218	0.47	-0.2	-1.033	0.0048	0.0048	down-regulated
P43275	Molecular function	GO:0003682	3	chromatin binding	H1-1	Histone H1.1	-0.81	-0.637		-0.548	-0.438	-0.775	0.666	0.965	0.497	-0.194	0.578	-1.033	-0.888	0.0256	0.0256	down-regulated
P43275	Molecular function	GO:0097367	3	carbohydrate derivative binding	H1-1	Histone H1.1	-0.81	-0.637		-0.548	-0.438	-0.775	0.666	0.965	0.497	-0.194	0.578	-1.033	-0.888	0.0256	0.0256	down-regulated
P43275	Molecular function	GO:0031491	4	nucleosome binding	H1-1	Histone H1.1	-0.81	-0.637		-0.548	-0.438	-0.775	0.666	0.965	0.497	-0.194	0.578	-1.033	-0.888	0.0256	0.0256	down-regulated
P43275	Molecular function	GO:0031490	4	chromatin DNA binding	H1-1	Histone H1.1	-0.81	-0.637		-0.548	-0.438	-0.775	0.666	0.965	0.497	-0.194	0.578	-1.033	-0.888	0.0256	0.0256	down-regulated
P43275	Molecular function	GO:0005198	2	structural molecule activity	H1-1	Histone H1.1	-0.81	-0.637		-0.548	-0.438	-0.775	0.666	0.965	0.497	-0.194	0.578	-1.033	-0.888	0.0256	0.0256	down-regulated
P43275	Molecular function	GO:0044877	3	protein-containing complex binding	H1-1	Histone H1.1	-0.81	-0.637		-0.548	-0.438	-0.775	0.666	0.965	0.497	-0.194	0.578	-1.033	-0.888	0.0256	0.0256	down-regulated
P43275	Molecular function	GO:0003674	1	molecular_function	H1-1	Histone H1.1	-0.81	-0.637		-0.548	-0.438	-0.775	0.666	0.965	0.497	-0.194	0.578	-1.033	-0.888	0.0256	0.0256	down-regulated
P43275	Molecular function	GO:0005488	2	binding	H1-1	Histone H1.1	-0.81	-0.637		-0.548	-0.438	-0.775	0.666	0.965	0.497	-0.194	0.578	-1.033	-0.888	0.0256	0.0256	down-regulated
P43275	Molecular function	GO:0003677	5	DNA binding	H1-1	Histone H1.1	-0.81	-0.637		-0.548	-0.438	-0.775	0.666	0.965	0.497	-0.194	0.578	-1.033	-0.888	0.0256	0.0256	down-regulated
P43275	Molecular function	GO:0005539	4	glycosaminoglycan binding	H1-1	Histone H1.1	-0.81	-0.637		-0.548	-0.438	-0.775	0.666	0.965	0.497	-0.194	0.578	-1.033	-0.888	0.0256	0.0256	down-regulated
P43275	Molecular function	GO:1901363	3	heterocyclic compound binding	H1-1	Histone H1.1	-0.81	-0.637		-0.548	-0.438	-0.775	0.666	0.965	0.497	-0.194	0.578	-1.033	-0.888	0.0256	0.0256	down-regulated
P43275	Molecular function	GO:1901681	3	sulfur compound binding	H1-1	Histone H1.1	-0.81	-0.637		-0.548	-0.438	-0.775	0.666	0.965	0.497	-0.194	0.578	-1.033	-0.888	0.0256	0.0256	down-regulated
P43275	Molecular function	GO:0003676	4	nucleic acid binding	H1-1	Histone H1.1	-0.81	-0.637		-0.548	-0.438	-0.775	0.666	0.965	0.497	-0.194	0.578	-1.033	-0.888	0.0256	0.0256	down-regulated
P43275	Molecular function	GO:0097159	3	organic cyclic compound binding	H1-1	Histone H1.1	-0.81	-0.637		-0.548	-0.438	-0.775	0.666	0.965	0.497	-0.194	0.578	-1.033	-0.888	0.0256	0.0256	down-regulated
P43276	Molecular function	GO:0005488	2	binding	H1-5	Histone H1.5	-1.035	-0.253	-0.441	-0.564	-0.941	-0.987	0.284	0.837	0.27	-0.129	0.489	-0.268	-0.951	0.00331	0.00331	down-regulated
P43276	Molecular function	GO:0003674	1	molecular_function	H1-5	Histone H1.5	-1.035	-0.253	-0.441	-0.564	-0.941	-0.987	0.284	0.837	0.27	-0.129	0.489	-0.268	-0.951	0.00331	0.00331	down-regulated
P43276	Molecular function	GO:0003676	4	nucleic acid binding	H1-5	Histone H1.5	-1.035	-0.253	-0.441	-0.564	-0.941	-0.987	0.284	0.837	0.27	-0.129	0.489	-0.268	-0.951	0.00331	0.00331	down-regulated
P43276	Molecular function	GO:0003677	5	DNA binding	H1-5	Histone H1.5	-1.035	-0.253	-0.441	-0.564	-0.941	-0.987	0.284	0.837	0.27	-0.129	0.489	-0.268	-0.951	0.00331	0.00331	down-regulated
P43276	Molecular function	GO:1901363	3	heterocyclic compound binding	H1-5	Histone H1.5	-1.035	-0.253	-0.441	-0.564	-0.941	-0.987	0.284	0.837	0.27	-0.129	0.489	-0.268	-0.951	0.00331	0.00331	down-regulated
P43276	Molecular function	GO:0005515	3	protein binding	H1-5	Histone H1.5	-1.035	-0.253	-0.441	-0.564	-0.941	-0.987	0.284	0.837	0.27	-0.129	0.489	-0.268	-0.951	0.00331	0.00331	down-regulated
P43276	Molecular function	GO:0097159	3	organic cyclic compound binding	H1-5	Histone H1.5	-1.035	-0.253	-0.441	-0.564	-0.941	-0.987	0.284	0.837	0.27	-0.129	0.489	-0.268	-0.951	0.00331	0.00331	down-regulated
P43276	Molecular function	GO:0019899	4	enzyme binding	H1-5	Histone H1.5	-1.035	-0.253	-0.441	-0.564	-0.941	-0.987	0.284	0.837	0.27	-0.129	0.489	-0.268	-0.951	0.00331	0.00331	down-regulated
P43276	Molecular function	GO:0003682	3	chromatin binding	H1-5	Histone H1.5	-1.035	-0.253	-0.441	-0.564	-0.941	-0.987	0.284	0.837	0.27	-0.129	0.489	-0.268	-0.951	0.00331	0.00331	down-regulated
P43276	Molecular function	GO:0005198	2	structural molecule activity	H1-5	Histone H1.5	-1.035	-0.253	-0.441	-0.564	-0.941	-0.987	0.284	0.837	0.27	-0.129	0.489	-0.268	-0.951	0.00331	0.00331	down-regulated
P43276	Molecular function	GO:0031491	4	nucleosome binding	H1-5	Histone H1.5	-1.035	-0.253	-0.441	-0.564	-0.941	-0.987	0.284	0.837	0.27	-0.129	0.489	-0.268	-0.951	0.00331	0.00331	down-regulated
P43276	Molecular function	GO:0031490	4	chromatin DNA binding	H1-5	Histone H1.5	-1.035	-0.253	-0.441	-0.564	-0.941	-0.987	0.284	0.837	0.27	-0.129	0.489	-0.268	-0.951	0.00331	0.00331	down-regulated
P43276	Molecular function	GO:0044877	3	protein-containing complex binding	H1-5	Histone H1.5	-1.035	-0.253	-0.441	-0.564	-0.941	-0.987	0.284	0.837	0.27	-0.129	0.489	-0.268	-0.951	0.00331	0.00331	down-regulated
P47915	Molecular function	GO:0005539	4	glycosaminoglycan binding	Rpl29	Large ribosomal subunit protein eL29	-1.072	-0.387	-0.942		-0.653	-0.3	0.332	1.193	-0.13		0.042		-1.03	0.0149	0.0149	down-regulated
P47915	Molecular function	GO:1901681	3	sulfur compound binding	Rpl29	Large ribosomal subunit protein eL29	-1.072	-0.387	-0.942		-0.653	-0.3	0.332	1.193	-0.13		0.042		-1.03	0.0149	0.0149	down-regulated
P47915	Molecular function	GO:0097367	3	carbohydrate derivative binding	Rpl29	Large ribosomal subunit protein eL29	-1.072	-0.387	-0.942		-0.653	-0.3	0.332	1.193	-0.13		0.042		-1.03	0.0149	0.0149	down-regulated
P47915	Molecular function	GO:0003674	1	molecular_function	Rpl29	Large ribosomal subunit protein eL29	-1.072	-0.387	-0.942		-0.653	-0.3	0.332	1.193	-0.13		0.042		-1.03	0.0149	0.0149	down-regulated
P47915	Molecular function	GO:0005488	2	binding	Rpl29	Large ribosomal subunit protein eL29	-1.072	-0.387	-0.942		-0.653	-0.3	0.332	1.193	-0.13		0.042		-1.03	0.0149	0.0149	down-regulated
P47915	Molecular function	GO:0005198	2	structural molecule activity	Rpl29	Large ribosomal subunit protein eL29	-1.072	-0.387	-0.942		-0.653	-0.3	0.332	1.193	-0.13		0.042		-1.03	0.0149	0.0149	down-regulated
P48193	Molecular function	GO:0044877	3	protein-containing complex binding	Epb41	Protein 4.1	-0.384	-0.065	-0.832	-1.357	-0.089	-0.668	0.012	-0.38	0.927	0.758	0.876	0.049	-0.94	0.0112	0.0112	down-regulated
P48193	Molecular function	GO:0005515	3	protein binding	Epb41	Protein 4.1	-0.384	-0.065	-0.832	-1.357	-0.089	-0.668	0.012	-0.38	0.927	0.758	0.876	0.049	-0.94	0.0112	0.0112	down-regulated
P48193	Molecular function	GO:0008092	4	cytoskeletal protein binding	Epb41	Protein 4.1	-0.384	-0.065	-0.832	-1.357	-0.089	-0.668	0.012	-0.38	0.927	0.758	0.876	0.049	-0.94	0.0112	0.0112	down-regulated
P48193	Molecular function	GO:0003674	1	molecular_function	Epb41	Protein 4.1	-0.384	-0.065	-0.832	-1.357	-0.089	-0.668	0.012	-0.38	0.927	0.758	0.876	0.049	-0.94	0.0112	0.0112	down-regulated
P48193	Molecular function	GO:0005488	2	binding	Epb41	Protein 4.1	-0.384	-0.065	-0.832	-1.357	-0.089	-0.668	0.012	-0.38	0.927	0.758	0.876	0.049	-0.94	0.0112	0.0112	down-regulated
P49962	Molecular function	GO:1901363	3	heterocyclic compound binding	Srp9	Signal recognition particle 9 kDa protein	-0.184	-0.154			-0.137	-0.699	1.415	0.859	0.771	1.085	0.234	0.967	-1.182	0.00213	0.00213	down-regulated
P49962	Molecular function	GO:0003676	4	nucleic acid binding	Srp9	Signal recognition particle 9 kDa protein	-0.184	-0.154			-0.137	-0.699	1.415	0.859	0.771	1.085	0.234	0.967	-1.182	0.00213	0.00213	down-regulated
P49962	Molecular function	GO:0097159	3	organic cyclic compound binding	Srp9	Signal recognition particle 9 kDa protein	-0.184	-0.154			-0.137	-0.699	1.415	0.859	0.771	1.085	0.234	0.967	-1.182	0.00213	0.00213	down-regulated
P49962	Molecular function	GO:0003674	1	molecular_function	Srp9	Signal recognition particle 9 kDa protein	-0.184	-0.154			-0.137	-0.699	1.415	0.859	0.771	1.085	0.234	0.967	-1.182	0.00213	0.00213	down-regulated
P49962	Molecular function	GO:0003723	5	RNA binding	Srp9	Signal recognition particle 9 kDa protein	-0.184	-0.154			-0.137	-0.699	1.415	0.859	0.771	1.085	0.234	0.967	-1.182	0.00213	0.00213	down-regulated
P49962	Molecular function	GO:0005488	2	binding	Srp9	Signal recognition particle 9 kDa protein	-0.184	-0.154			-0.137	-0.699	1.415	0.859	0.771	1.085	0.234	0.967	-1.182	0.00213	0.00213	down-regulated
P51670	Molecular function	GO:0005515	3	protein binding	Ccl9	C-C motif chemokine 9	-0.823	-0.086	-0.967	-0.71	-0.605	-0.053	-0.27	1.022	1.065	0.715	0.645	-0.315	-1.018	0.00655	0.00655	down-regulated
P51670	Molecular function	GO:0042379	6	chemokine receptor binding	Ccl9	C-C motif chemokine 9	-0.823	-0.086	-0.967	-0.71	-0.605	-0.053	-0.27	1.022	1.065	0.715	0.645	-0.315	-1.018	0.00655	0.00655	down-regulated
P51670	Molecular function	GO:0003674	1	molecular_function	Ccl9	C-C motif chemokine 9	-0.823	-0.086	-0.967	-0.71	-0.605	-0.053	-0.27	1.022	1.065	0.715	0.645	-0.315	-1.018	0.00655	0.00655	down-regulated
P51670	Molecular function	GO:0005488	2	binding	Ccl9	C-C motif chemokine 9	-0.823	-0.086	-0.967	-0.71	-0.605	-0.053	-0.27	1.022	1.065	0.715	0.645	-0.315	-1.018	0.00655	0.00655	down-regulated
P51670	Molecular function	GO:0005102	4	signaling receptor binding	Ccl9	C-C motif chemokine 9	-0.823	-0.086	-0.967	-0.71	-0.605	-0.053	-0.27	1.022	1.065	0.715	0.645	-0.315	-1.018	0.00655	0.00655	down-regulated
P51670	Molecular function	GO:0030546	2	signaling receptor activator activity	Ccl9	C-C motif chemokine 9	-0.823	-0.086	-0.967	-0.71	-0.605	-0.053	-0.27	1.022	1.065	0.715	0.645	-0.315	-1.018	0.00655	0.00655	down-regulated
P51670	Molecular function	GO:0001664	5	G protein-coupled receptor binding	Ccl9	C-C motif chemokine 9	-0.823	-0.086	-0.967	-0.71	-0.605	-0.053	-0.27	1.022	1.065	0.715	0.645	-0.315	-1.018	0.00655	0.00655	down-regulated
P51670	Molecular function	GO:0005125	4	cytokine activity	Ccl9	C-C motif chemokine 9	-0.823	-0.086	-0.967	-0.71	-0.605	-0.053	-0.27	1.022	1.065	0.715	0.645	-0.315	-1.018	0.00655	0.00655	down-regulated
P51670	Molecular function	GO:0048018	3	receptor ligand activity	Ccl9	C-C motif chemokine 9	-0.823	-0.086	-0.967	-0.71	-0.605	-0.053	-0.27	1.022	1.065	0.715	0.645	-0.315	-1.018	0.00655	0.00655	down-regulated
P51670	Molecular function	GO:0005126	5	cytokine receptor binding	Ccl9	C-C motif chemokine 9	-0.823	-0.086	-0.967	-0.71	-0.605	-0.053	-0.27	1.022	1.065	0.715	0.645	-0.315	-1.018	0.00655	0.00655	down-regulated
P51859	Molecular function	GO:0000977	7	RNA polymerase II transcription regulatory region sequence-specific DNA binding	Hdgf	Hepatoma-derived growth factor	-0.605	-0.182		-2.02	-0.394	-0.449	0.66	0.593	0.982	0.491	1.135	0.41	-1.442	0.00101	0.00101	down-regulated
P51859	Molecular function	GO:0097367	3	carbohydrate derivative binding	Hdgf	Hepatoma-derived growth factor	-0.605	-0.182		-2.02	-0.394	-0.449	0.66	0.593	0.982	0.491	1.135	0.41	-1.442	0.00101	0.00101	down-regulated
P51859	Molecular function	GO:0048018	3	receptor ligand activity	Hdgf	Hepatoma-derived growth factor	-0.605	-0.182		-2.02	-0.394	-0.449	0.66	0.593	0.982	0.491	1.135	0.41	-1.442	0.00101	0.00101	down-regulated
P51859	Molecular function	GO:1901265	4	nucleoside phosphate binding	Hdgf	Hepatoma-derived growth factor	-0.605	-0.182		-2.02	-0.394	-0.449	0.66	0.593	0.982	0.491	1.135	0.41	-1.442	0.00101	0.00101	down-regulated
P51859	Molecular function	GO:0030546	2	signaling receptor activator activity	Hdgf	Hepatoma-derived growth factor	-0.605	-0.182		-2.02	-0.394	-0.449	0.66	0.593	0.982	0.491	1.135	0.41	-1.442	0.00101	0.00101	down-regulated
P51859	Molecular function	GO:0000987	7	cis-regulatory region sequence-specific DNA binding	Hdgf	Hepatoma-derived growth factor	-0.605	-0.182		-2.02	-0.394	-0.449	0.66	0.593	0.982	0.491	1.135	0.41	-1.442	0.00101	0.00101	down-regulated
P51859	Molecular function	GO:0000976	6	transcription cis-regulatory region binding	Hdgf	Hepatoma-derived growth factor	-0.605	-0.182		-2.02	-0.394	-0.449	0.66	0.593	0.982	0.491	1.135	0.41	-1.442	0.00101	0.00101	down-regulated
P51859	Molecular function	GO:0000981	4	DNA-binding transcription factor activity, RNA polymerase II-specific	Hdgf	Hepatoma-derived growth factor	-0.605	-0.182		-2.02	-0.394	-0.449	0.66	0.593	0.982	0.491	1.135	0.41	-1.442	0.00101	0.00101	down-regulated
P51859	Molecular function	GO:0005102	4	signaling receptor binding	Hdgf	Hepatoma-derived growth factor	-0.605	-0.182		-2.02	-0.394	-0.449	0.66	0.593	0.982	0.491	1.135	0.41	-1.442	0.00101	0.00101	down-regulated
P51859	Molecular function	GO:0036094	3	small molecule binding	Hdgf	Hepatoma-derived growth factor	-0.605	-0.182		-2.02	-0.394	-0.449	0.66	0.593	0.982	0.491	1.135	0.41	-1.442	0.00101	0.00101	down-regulated
P51859	Molecular function	GO:0003690	6	double-stranded DNA binding	Hdgf	Hepatoma-derived growth factor	-0.605	-0.182		-2.02	-0.394	-0.449	0.66	0.593	0.982	0.491	1.135	0.41	-1.442	0.00101	0.00101	down-regulated
P51859	Molecular function	GO:0043565	6	sequence-specific DNA binding	Hdgf	Hepatoma-derived growth factor	-0.605	-0.182		-2.02	-0.394	-0.449	0.66	0.593	0.982	0.491	1.135	0.41	-1.442	0.00101	0.00101	down-regulated
P51859	Molecular function	GO:0005488	2	binding	Hdgf	Hepatoma-derived growth factor	-0.605	-0.182		-2.02	-0.394	-0.449	0.66	0.593	0.982	0.491	1.135	0.41	-1.442	0.00101	0.00101	down-regulated
P51859	Molecular function	GO:0001217	4	DNA-binding transcription repressor activity	Hdgf	Hepatoma-derived growth factor	-0.605	-0.182		-2.02	-0.394	-0.449	0.66	0.593	0.982	0.491	1.135	0.41	-1.442	0.00101	0.00101	down-regulated
P51859	Molecular function	GO:0003674	1	molecular_function	Hdgf	Hepatoma-derived growth factor	-0.605	-0.182		-2.02	-0.394	-0.449	0.66	0.593	0.982	0.491	1.135	0.41	-1.442	0.00101	0.00101	down-regulated
P51859	Molecular function	GO:1901681	3	sulfur compound binding	Hdgf	Hepatoma-derived growth factor	-0.605	-0.182		-2.02	-0.394	-0.449	0.66	0.593	0.982	0.491	1.135	0.41	-1.442	0.00101	0.00101	down-regulated
P51859	Molecular function	GO:0001067	5	transcription regulatory region nucleic acid binding	Hdgf	Hepatoma-derived growth factor	-0.605	-0.182		-2.02	-0.394	-0.449	0.66	0.593	0.982	0.491	1.135	0.41	-1.442	0.00101	0.00101	down-regulated
P51859	Molecular function	GO:1990837	7	sequence-specific double-stranded DNA binding	Hdgf	Hepatoma-derived growth factor	-0.605	-0.182		-2.02	-0.394	-0.449	0.66	0.593	0.982	0.491	1.135	0.41	-1.442	0.00101	0.00101	down-regulated
P51859	Molecular function	GO:0003676	4	nucleic acid binding	Hdgf	Hepatoma-derived growth factor	-0.605	-0.182		-2.02	-0.394	-0.449	0.66	0.593	0.982	0.491	1.135	0.41	-1.442	0.00101	0.00101	down-regulated
P51859	Molecular function	GO:0005539	4	glycosaminoglycan binding	Hdgf	Hepatoma-derived growth factor	-0.605	-0.182		-2.02	-0.394	-0.449	0.66	0.593	0.982	0.491	1.135	0.41	-1.442	0.00101	0.00101	down-regulated
P51859	Molecular function	GO:0003677	5	DNA binding	Hdgf	Hepatoma-derived growth factor	-0.605	-0.182		-2.02	-0.394	-0.449	0.66	0.593	0.982	0.491	1.135	0.41	-1.442	0.00101	0.00101	down-regulated
P51859	Molecular function	GO:1901363	3	heterocyclic compound binding	Hdgf	Hepatoma-derived growth factor	-0.605	-0.182		-2.02	-0.394	-0.449	0.66	0.593	0.982	0.491	1.135	0.41	-1.442	0.00101	0.00101	down-regulated
P51859	Molecular function	GO:0005515	3	protein binding	Hdgf	Hepatoma-derived growth factor	-0.605	-0.182		-2.02	-0.394	-0.449	0.66	0.593	0.982	0.491	1.135	0.41	-1.442	0.00101	0.00101	down-regulated
P51859	Molecular function	GO:0097159	3	organic cyclic compound binding	Hdgf	Hepatoma-derived growth factor	-0.605	-0.182		-2.02	-0.394	-0.449	0.66	0.593	0.982	0.491	1.135	0.41	-1.442	0.00101	0.00101	down-regulated
P51859	Molecular function	GO:0140110	2	transcription regulator activity	Hdgf	Hepatoma-derived growth factor	-0.605	-0.182		-2.02	-0.394	-0.449	0.66	0.593	0.982	0.491	1.135	0.41	-1.442	0.00101	0.00101	down-regulated
P51859	Molecular function	GO:0003700	3	DNA-binding transcription factor activity	Hdgf	Hepatoma-derived growth factor	-0.605	-0.182		-2.02	-0.394	-0.449	0.66	0.593	0.982	0.491	1.135	0.41	-1.442	0.00101	0.00101	down-regulated
P52430	Molecular function	GO:0044877	3	protein-containing complex binding	Pon1	Serum paraoxonase/arylesterase 1	-0.691	0.58	1.7	1.392	0.821	0.75	-0.014	-1.166	0.157	-0.292	-0.327	-0.078	1.045	0.0155	0.0155	up-regulated
P52430	Molecular function	GO:0016787	3	hydrolase activity	Pon1	Serum paraoxonase/arylesterase 1	-0.691	0.58	1.7	1.392	0.821	0.75	-0.014	-1.166	0.157	-0.292	-0.327	-0.078	1.045	0.0155	0.0155	up-regulated
P52430	Molecular function	GO:0046983	4	protein dimerization activity	Pon1	Serum paraoxonase/arylesterase 1	-0.691	0.58	1.7	1.392	0.821	0.75	-0.014	-1.166	0.157	-0.292	-0.327	-0.078	1.045	0.0155	0.0155	up-regulated
P52430	Molecular function	GO:0043167	3	ion binding	Pon1	Serum paraoxonase/arylesterase 1	-0.691	0.58	1.7	1.392	0.821	0.75	-0.014	-1.166	0.157	-0.292	-0.327	-0.078	1.045	0.0155	0.0155	up-regulated
P52430	Molecular function	GO:0046872	5	metal ion binding	Pon1	Serum paraoxonase/arylesterase 1	-0.691	0.58	1.7	1.392	0.821	0.75	-0.014	-1.166	0.157	-0.292	-0.327	-0.078	1.045	0.0155	0.0155	up-regulated
P52430	Molecular function	GO:0043169	4	cation binding	Pon1	Serum paraoxonase/arylesterase 1	-0.691	0.58	1.7	1.392	0.821	0.75	-0.014	-1.166	0.157	-0.292	-0.327	-0.078	1.045	0.0155	0.0155	up-regulated
P52430	Molecular function	GO:0003824	2	catalytic activity	Pon1	Serum paraoxonase/arylesterase 1	-0.691	0.58	1.7	1.392	0.821	0.75	-0.014	-1.166	0.157	-0.292	-0.327	-0.078	1.045	0.0155	0.0155	up-regulated
P52430	Molecular function	GO:0071813	5	lipoprotein particle binding	Pon1	Serum paraoxonase/arylesterase 1	-0.691	0.58	1.7	1.392	0.821	0.75	-0.014	-1.166	0.157	-0.292	-0.327	-0.078	1.045	0.0155	0.0155	up-regulated
P52430	Molecular function	GO:0008289	3	lipid binding	Pon1	Serum paraoxonase/arylesterase 1	-0.691	0.58	1.7	1.392	0.821	0.75	-0.014	-1.166	0.157	-0.292	-0.327	-0.078	1.045	0.0155	0.0155	up-regulated
P52430	Molecular function	GO:0042802	4	identical protein binding	Pon1	Serum paraoxonase/arylesterase 1	-0.691	0.58	1.7	1.392	0.821	0.75	-0.014	-1.166	0.157	-0.292	-0.327	-0.078	1.045	0.0155	0.0155	up-regulated
P52430	Molecular function	GO:0005515	3	protein binding	Pon1	Serum paraoxonase/arylesterase 1	-0.691	0.58	1.7	1.392	0.821	0.75	-0.014	-1.166	0.157	-0.292	-0.327	-0.078	1.045	0.0155	0.0155	up-regulated
P52430	Molecular function	GO:0046573	6	lactonohydrolase activity	Pon1	Serum paraoxonase/arylesterase 1	-0.691	0.58	1.7	1.392	0.821	0.75	-0.014	-1.166	0.157	-0.292	-0.327	-0.078	1.045	0.0155	0.0155	up-regulated
P52430	Molecular function	GO:0042578	5	phosphoric ester hydrolase activity	Pon1	Serum paraoxonase/arylesterase 1	-0.691	0.58	1.7	1.392	0.821	0.75	-0.014	-1.166	0.157	-0.292	-0.327	-0.078	1.045	0.0155	0.0155	up-regulated
P52430	Molecular function	GO:0005488	2	binding	Pon1	Serum paraoxonase/arylesterase 1	-0.691	0.58	1.7	1.392	0.821	0.75	-0.014	-1.166	0.157	-0.292	-0.327	-0.078	1.045	0.0155	0.0155	up-regulated
P52430	Molecular function	GO:0052689	5	carboxylic ester hydrolase activity	Pon1	Serum paraoxonase/arylesterase 1	-0.691	0.58	1.7	1.392	0.821	0.75	-0.014	-1.166	0.157	-0.292	-0.327	-0.078	1.045	0.0155	0.0155	up-regulated
P52430	Molecular function	GO:0016791	6	phosphatase activity	Pon1	Serum paraoxonase/arylesterase 1	-0.691	0.58	1.7	1.392	0.821	0.75	-0.014	-1.166	0.157	-0.292	-0.327	-0.078	1.045	0.0155	0.0155	up-regulated
P52430	Molecular function	GO:0003674	1	molecular_function	Pon1	Serum paraoxonase/arylesterase 1	-0.691	0.58	1.7	1.392	0.821	0.75	-0.014	-1.166	0.157	-0.292	-0.327	-0.078	1.045	0.0155	0.0155	up-regulated
P52430	Molecular function	GO:0071814	4	protein-lipid complex binding	Pon1	Serum paraoxonase/arylesterase 1	-0.691	0.58	1.7	1.392	0.821	0.75	-0.014	-1.166	0.157	-0.292	-0.327	-0.078	1.045	0.0155	0.0155	up-regulated
P52430	Molecular function	GO:0016788	4	hydrolase activity, acting on ester bonds	Pon1	Serum paraoxonase/arylesterase 1	-0.691	0.58	1.7	1.392	0.821	0.75	-0.014	-1.166	0.157	-0.292	-0.327	-0.078	1.045	0.0155	0.0155	up-regulated
P54103	Molecular function	GO:0005488	2	binding	Dnajc2	DnaJ homolog subfamily C member 2	-0.324	0.635		-1.095	-0.655	0.182	0.973		0.585	1.17	-0.167	1.568	-1.077	0.023	0.023	down-regulated
P54103	Molecular function	GO:0140036	6	ubiquitin-dependent protein binding	Dnajc2	DnaJ homolog subfamily C member 2	-0.324	0.635		-1.095	-0.655	0.182	0.973		0.585	1.17	-0.167	1.568	-1.077	0.023	0.023	down-regulated
P54103	Molecular function	GO:0003674	1	molecular_function	Dnajc2	DnaJ homolog subfamily C member 2	-0.324	0.635		-1.095	-0.655	0.182	0.973		0.585	1.17	-0.167	1.568	-1.077	0.023	0.023	down-regulated
P54103	Molecular function	GO:0140030	4	modification-dependent protein binding	Dnajc2	DnaJ homolog subfamily C member 2	-0.324	0.635		-1.095	-0.655	0.182	0.973		0.585	1.17	-0.167	1.568	-1.077	0.023	0.023	down-regulated
P54103	Molecular function	GO:0005515	3	protein binding	Dnajc2	DnaJ homolog subfamily C member 2	-0.324	0.635		-1.095	-0.655	0.182	0.973		0.585	1.17	-0.167	1.568	-1.077	0.023	0.023	down-regulated
P54103	Molecular function	GO:0042393	4	histone binding	Dnajc2	DnaJ homolog subfamily C member 2	-0.324	0.635		-1.095	-0.655	0.182	0.973		0.585	1.17	-0.167	1.568	-1.077	0.023	0.023	down-regulated
P54103	Molecular function	GO:0031072	4	heat shock protein binding	Dnajc2	DnaJ homolog subfamily C member 2	-0.324	0.635		-1.095	-0.655	0.182	0.973		0.585	1.17	-0.167	1.568	-1.077	0.023	0.023	down-regulated
P54103	Molecular function	GO:0044877	3	protein-containing complex binding	Dnajc2	DnaJ homolog subfamily C member 2	-0.324	0.635		-1.095	-0.655	0.182	0.973		0.585	1.17	-0.167	1.568	-1.077	0.023	0.023	down-regulated
P54103	Molecular function	GO:0043021	4	ribonucleoprotein complex binding	Dnajc2	DnaJ homolog subfamily C member 2	-0.324	0.635		-1.095	-0.655	0.182	0.973		0.585	1.17	-0.167	1.568	-1.077	0.023	0.023	down-regulated
P54103	Molecular function	GO:0140035	5	ubiquitination-like modification-dependent protein binding	Dnajc2	DnaJ homolog subfamily C member 2	-0.324	0.635		-1.095	-0.655	0.182	0.973		0.585	1.17	-0.167	1.568	-1.077	0.023	0.023	down-regulated
P60867	Molecular function	GO:0098772	2	molecular function regulator	Rps20	Small ribosomal subunit protein uS10	-0.434	0.408	-1.156	-0.688	0.384	-0.452	1.074	0.832	0.546	-0.114	0.805	0.418	-0.917	0.0132	0.0132	down-regulated
P60867	Molecular function	GO:0055106	4	ubiquitin-protein transferase regulator activity	Rps20	Small ribosomal subunit protein uS10	-0.434	0.408	-1.156	-0.688	0.384	-0.452	1.074	0.832	0.546	-0.114	0.805	0.418	-0.917	0.0132	0.0132	down-regulated
P60867	Molecular function	GO:0005198	2	structural molecule activity	Rps20	Small ribosomal subunit protein uS10	-0.434	0.408	-1.156	-0.688	0.384	-0.452	1.074	0.832	0.546	-0.114	0.805	0.418	-0.917	0.0132	0.0132	down-regulated
P60867	Molecular function	GO:0030234	3	enzyme regulator activity	Rps20	Small ribosomal subunit protein uS10	-0.434	0.408	-1.156	-0.688	0.384	-0.452	1.074	0.832	0.546	-0.114	0.805	0.418	-0.917	0.0132	0.0132	down-regulated
P60867	Molecular function	GO:0004857	2	enzyme inhibitor activity	Rps20	Small ribosomal subunit protein uS10	-0.434	0.408	-1.156	-0.688	0.384	-0.452	1.074	0.832	0.546	-0.114	0.805	0.418	-0.917	0.0132	0.0132	down-regulated
P60867	Molecular function	GO:0003674	1	molecular_function	Rps20	Small ribosomal subunit protein uS10	-0.434	0.408	-1.156	-0.688	0.384	-0.452	1.074	0.832	0.546	-0.114	0.805	0.418	-0.917	0.0132	0.0132	down-regulated
P60867	Molecular function	GO:0005488	2	binding	Rps20	Small ribosomal subunit protein uS10	-0.434	0.408	-1.156	-0.688	0.384	-0.452	1.074	0.832	0.546	-0.114	0.805	0.418	-0.917	0.0132	0.0132	down-regulated
P60867	Molecular function	GO:1901363	3	heterocyclic compound binding	Rps20	Small ribosomal subunit protein uS10	-0.434	0.408	-1.156	-0.688	0.384	-0.452	1.074	0.832	0.546	-0.114	0.805	0.418	-0.917	0.0132	0.0132	down-regulated
P60867	Molecular function	GO:0003676	4	nucleic acid binding	Rps20	Small ribosomal subunit protein uS10	-0.434	0.408	-1.156	-0.688	0.384	-0.452	1.074	0.832	0.546	-0.114	0.805	0.418	-0.917	0.0132	0.0132	down-regulated
P60867	Molecular function	GO:0055105	3	ubiquitin-protein transferase inhibitor activity	Rps20	Small ribosomal subunit protein uS10	-0.434	0.408	-1.156	-0.688	0.384	-0.452	1.074	0.832	0.546	-0.114	0.805	0.418	-0.917	0.0132	0.0132	down-regulated
P60867	Molecular function	GO:0005515	3	protein binding	Rps20	Small ribosomal subunit protein uS10	-0.434	0.408	-1.156	-0.688	0.384	-0.452	1.074	0.832	0.546	-0.114	0.805	0.418	-0.917	0.0132	0.0132	down-regulated
P60867	Molecular function	GO:0097159	3	organic cyclic compound binding	Rps20	Small ribosomal subunit protein uS10	-0.434	0.408	-1.156	-0.688	0.384	-0.452	1.074	0.832	0.546	-0.114	0.805	0.418	-0.917	0.0132	0.0132	down-regulated
P61255	Molecular function	GO:0005198	2	structural molecule activity	Rpl26	Large ribosomal subunit protein uL24	-0.482	-0.284	-1.126	-0.882	-0.096	-0.056	0.381	1.197	0.508	-0.662	0.626	-0.124	-0.809	0.0289	0.0289	down-regulated
P61255	Molecular function	GO:0097159	3	organic cyclic compound binding	Rpl26	Large ribosomal subunit protein uL24	-0.482	-0.284	-1.126	-0.882	-0.096	-0.056	0.381	1.197	0.508	-0.662	0.626	-0.124	-0.809	0.0289	0.0289	down-regulated
P61255	Molecular function	GO:0003676	4	nucleic acid binding	Rpl26	Large ribosomal subunit protein uL24	-0.482	-0.284	-1.126	-0.882	-0.096	-0.056	0.381	1.197	0.508	-0.662	0.626	-0.124	-0.809	0.0289	0.0289	down-regulated
P61255	Molecular function	GO:0003674	1	molecular_function	Rpl26	Large ribosomal subunit protein uL24	-0.482	-0.284	-1.126	-0.882	-0.096	-0.056	0.381	1.197	0.508	-0.662	0.626	-0.124	-0.809	0.0289	0.0289	down-regulated
P61255	Molecular function	GO:1901363	3	heterocyclic compound binding	Rpl26	Large ribosomal subunit protein uL24	-0.482	-0.284	-1.126	-0.882	-0.096	-0.056	0.381	1.197	0.508	-0.662	0.626	-0.124	-0.809	0.0289	0.0289	down-regulated
P61255	Molecular function	GO:0003723	5	RNA binding	Rpl26	Large ribosomal subunit protein uL24	-0.482	-0.284	-1.126	-0.882	-0.096	-0.056	0.381	1.197	0.508	-0.662	0.626	-0.124	-0.809	0.0289	0.0289	down-regulated
P61255	Molecular function	GO:0005488	2	binding	Rpl26	Large ribosomal subunit protein uL24	-0.482	-0.284	-1.126	-0.882	-0.096	-0.056	0.381	1.197	0.508	-0.662	0.626	-0.124	-0.809	0.0289	0.0289	down-regulated
P61255	Molecular function	GO:0003729	6	mRNA binding	Rpl26	Large ribosomal subunit protein uL24	-0.482	-0.284	-1.126	-0.882	-0.096	-0.056	0.381	1.197	0.508	-0.662	0.626	-0.124	-0.809	0.0289	0.0289	down-regulated
P61939	Molecular function	GO:0098772	2	molecular function regulator	Serpina7	Thyroxine-binding globulin	-0.282	-2.043	-2.513	-1.432	-1.083	0.567	-0.883	1.657	0.379	-0.479	0.323	0.042	-1.304	0.026	0.026	down-regulated
P61939	Molecular function	GO:0030414	3	peptidase inhibitor activity	Serpina7	Thyroxine-binding globulin	-0.282	-2.043	-2.513	-1.432	-1.083	0.567	-0.883	1.657	0.379	-0.479	0.323	0.042	-1.304	0.026	0.026	down-regulated
P61939	Molecular function	GO:0061134	4	peptidase regulator activity	Serpina7	Thyroxine-binding globulin	-0.282	-2.043	-2.513	-1.432	-1.083	0.567	-0.883	1.657	0.379	-0.479	0.323	0.042	-1.304	0.026	0.026	down-regulated
P61939	Molecular function	GO:0004857	2	enzyme inhibitor activity	Serpina7	Thyroxine-binding globulin	-0.282	-2.043	-2.513	-1.432	-1.083	0.567	-0.883	1.657	0.379	-0.479	0.323	0.042	-1.304	0.026	0.026	down-regulated
P61939	Molecular function	GO:0061135	5	endopeptidase regulator activity	Serpina7	Thyroxine-binding globulin	-0.282	-2.043	-2.513	-1.432	-1.083	0.567	-0.883	1.657	0.379	-0.479	0.323	0.042	-1.304	0.026	0.026	down-regulated
P61939	Molecular function	GO:0030234	3	enzyme regulator activity	Serpina7	Thyroxine-binding globulin	-0.282	-2.043	-2.513	-1.432	-1.083	0.567	-0.883	1.657	0.379	-0.479	0.323	0.042	-1.304	0.026	0.026	down-regulated
P61939	Molecular function	GO:0005488	2	binding	Serpina7	Thyroxine-binding globulin	-0.282	-2.043	-2.513	-1.432	-1.083	0.567	-0.883	1.657	0.379	-0.479	0.323	0.042	-1.304	0.026	0.026	down-regulated
P61939	Molecular function	GO:0004866	4	endopeptidase inhibitor activity	Serpina7	Thyroxine-binding globulin	-0.282	-2.043	-2.513	-1.432	-1.083	0.567	-0.883	1.657	0.379	-0.479	0.323	0.042	-1.304	0.026	0.026	down-regulated
P61939	Molecular function	GO:0003674	1	molecular_function	Serpina7	Thyroxine-binding globulin	-0.282	-2.043	-2.513	-1.432	-1.083	0.567	-0.883	1.657	0.379	-0.479	0.323	0.042	-1.304	0.026	0.026	down-regulated
P62082	Molecular function	GO:0003674	1	molecular_function	Rps7	Small ribosomal subunit protein eS7	-0.599	-0.549	-0.944	-1.308	0.199	0.249	0.43	0.842	0.536	-0.395	-0.336	0.317	-0.724	0.0495	0.0495	down-regulated
P62082	Molecular function	GO:0008187	7	poly-pyrimidine tract binding	Rps7	Small ribosomal subunit protein eS7	-0.599	-0.549	-0.944	-1.308	0.199	0.249	0.43	0.842	0.536	-0.395	-0.336	0.317	-0.724	0.0495	0.0495	down-regulated
P62082	Molecular function	GO:0003676	4	nucleic acid binding	Rps7	Small ribosomal subunit protein eS7	-0.599	-0.549	-0.944	-1.308	0.199	0.249	0.43	0.842	0.536	-0.395	-0.336	0.317	-0.724	0.0495	0.0495	down-regulated
P62082	Molecular function	GO:0097159	3	organic cyclic compound binding	Rps7	Small ribosomal subunit protein eS7	-0.599	-0.549	-0.944	-1.308	0.199	0.249	0.43	0.842	0.536	-0.395	-0.336	0.317	-0.724	0.0495	0.0495	down-regulated
P62082	Molecular function	GO:0005515	3	protein binding	Rps7	Small ribosomal subunit protein eS7	-0.599	-0.549	-0.944	-1.308	0.199	0.249	0.43	0.842	0.536	-0.395	-0.336	0.317	-0.724	0.0495	0.0495	down-regulated
P62082	Molecular function	GO:0098772	2	molecular function regulator	Rps7	Small ribosomal subunit protein eS7	-0.599	-0.549	-0.944	-1.308	0.199	0.249	0.43	0.842	0.536	-0.395	-0.336	0.317	-0.724	0.0495	0.0495	down-regulated
P62082	Molecular function	GO:0005198	2	structural molecule activity	Rps7	Small ribosomal subunit protein eS7	-0.599	-0.549	-0.944	-1.308	0.199	0.249	0.43	0.842	0.536	-0.395	-0.336	0.317	-0.724	0.0495	0.0495	down-regulated
P62082	Molecular function	GO:0019900	5	kinase binding	Rps7	Small ribosomal subunit protein eS7	-0.599	-0.549	-0.944	-1.308	0.199	0.249	0.43	0.842	0.536	-0.395	-0.336	0.317	-0.724	0.0495	0.0495	down-regulated
P62082	Molecular function	GO:0030234	3	enzyme regulator activity	Rps7	Small ribosomal subunit protein eS7	-0.599	-0.549	-0.944	-1.308	0.199	0.249	0.43	0.842	0.536	-0.395	-0.336	0.317	-0.724	0.0495	0.0495	down-regulated
P62082	Molecular function	GO:0004857	2	enzyme inhibitor activity	Rps7	Small ribosomal subunit protein eS7	-0.599	-0.549	-0.944	-1.308	0.199	0.249	0.43	0.842	0.536	-0.395	-0.336	0.317	-0.724	0.0495	0.0495	down-regulated
P62082	Molecular function	GO:0003729	6	mRNA binding	Rps7	Small ribosomal subunit protein eS7	-0.599	-0.549	-0.944	-1.308	0.199	0.249	0.43	0.842	0.536	-0.395	-0.336	0.317	-0.724	0.0495	0.0495	down-regulated
P62082	Molecular function	GO:0003723	5	RNA binding	Rps7	Small ribosomal subunit protein eS7	-0.599	-0.549	-0.944	-1.308	0.199	0.249	0.43	0.842	0.536	-0.395	-0.336	0.317	-0.724	0.0495	0.0495	down-regulated
P62082	Molecular function	GO:0005488	2	binding	Rps7	Small ribosomal subunit protein eS7	-0.599	-0.549	-0.944	-1.308	0.199	0.249	0.43	0.842	0.536	-0.395	-0.336	0.317	-0.724	0.0495	0.0495	down-regulated
P62082	Molecular function	GO:1901363	3	heterocyclic compound binding	Rps7	Small ribosomal subunit protein eS7	-0.599	-0.549	-0.944	-1.308	0.199	0.249	0.43	0.842	0.536	-0.395	-0.336	0.317	-0.724	0.0495	0.0495	down-regulated
P62082	Molecular function	GO:0055105	3	ubiquitin-protein transferase inhibitor activity	Rps7	Small ribosomal subunit protein eS7	-0.599	-0.549	-0.944	-1.308	0.199	0.249	0.43	0.842	0.536	-0.395	-0.336	0.317	-0.724	0.0495	0.0495	down-regulated
P62082	Molecular function	GO:0019899	4	enzyme binding	Rps7	Small ribosomal subunit protein eS7	-0.599	-0.549	-0.944	-1.308	0.199	0.249	0.43	0.842	0.536	-0.395	-0.336	0.317	-0.724	0.0495	0.0495	down-regulated
P62082	Molecular function	GO:0055106	4	ubiquitin-protein transferase regulator activity	Rps7	Small ribosomal subunit protein eS7	-0.599	-0.549	-0.944	-1.308	0.199	0.249	0.43	0.842	0.536	-0.395	-0.336	0.317	-0.724	0.0495	0.0495	down-regulated
P62082	Molecular function	GO:0003727	6	single-stranded RNA binding	Rps7	Small ribosomal subunit protein eS7	-0.599	-0.549	-0.944	-1.308	0.199	0.249	0.43	0.842	0.536	-0.395	-0.336	0.317	-0.724	0.0495	0.0495	down-regulated
P62267	Molecular function	GO:0005198	2	structural molecule activity	Rps23	Small ribosomal subunit protein uS12	-0.586	-0.346	-0.424	-1.958	0.176	-1.43	1.087	1.621	0.41	-0.69	0.913	-0.212	-1.283	0.0115	0.0115	down-regulated
P62267	Molecular function	GO:0003674	1	molecular_function	Rps23	Small ribosomal subunit protein uS12	-0.586	-0.346	-0.424	-1.958	0.176	-1.43	1.087	1.621	0.41	-0.69	0.913	-0.212	-1.283	0.0115	0.0115	down-regulated
P62311	Molecular function	GO:0003676	4	nucleic acid binding	Lsm3	U6 snRNA-associated Sm-like protein LSm3	-1.667	0.158	-2.213	-0.299	0.075	-0.768	0.417	1.191	1.114	0.195	0.88	-0.189	-1.387	0.00574	0.00574	down-regulated
P62311	Molecular function	GO:0017069	6	snRNA binding	Lsm3	U6 snRNA-associated Sm-like protein LSm3	-1.667	0.158	-2.213	-0.299	0.075	-0.768	0.417	1.191	1.114	0.195	0.88	-0.189	-1.387	0.00574	0.00574	down-regulated
P62311	Molecular function	GO:1901363	3	heterocyclic compound binding	Lsm3	U6 snRNA-associated Sm-like protein LSm3	-1.667	0.158	-2.213	-0.299	0.075	-0.768	0.417	1.191	1.114	0.195	0.88	-0.189	-1.387	0.00574	0.00574	down-regulated
P62311	Molecular function	GO:0097159	3	organic cyclic compound binding	Lsm3	U6 snRNA-associated Sm-like protein LSm3	-1.667	0.158	-2.213	-0.299	0.075	-0.768	0.417	1.191	1.114	0.195	0.88	-0.189	-1.387	0.00574	0.00574	down-regulated
P62311	Molecular function	GO:0017070	7	U6 snRNA binding	Lsm3	U6 snRNA-associated Sm-like protein LSm3	-1.667	0.158	-2.213	-0.299	0.075	-0.768	0.417	1.191	1.114	0.195	0.88	-0.189	-1.387	0.00574	0.00574	down-regulated
P62311	Molecular function	GO:0003723	5	RNA binding	Lsm3	U6 snRNA-associated Sm-like protein LSm3	-1.667	0.158	-2.213	-0.299	0.075	-0.768	0.417	1.191	1.114	0.195	0.88	-0.189	-1.387	0.00574	0.00574	down-regulated
P62311	Molecular function	GO:0005488	2	binding	Lsm3	U6 snRNA-associated Sm-like protein LSm3	-1.667	0.158	-2.213	-0.299	0.075	-0.768	0.417	1.191	1.114	0.195	0.88	-0.189	-1.387	0.00574	0.00574	down-regulated
P62311	Molecular function	GO:0003674	1	molecular_function	Lsm3	U6 snRNA-associated Sm-like protein LSm3	-1.667	0.158	-2.213	-0.299	0.075	-0.768	0.417	1.191	1.114	0.195	0.88	-0.189	-1.387	0.00574	0.00574	down-regulated
P62317	Molecular function	GO:0044877	3	protein-containing complex binding	Snrpd2	Small nuclear ribonucleoprotein Sm D2	-1.507	0.866	-0.62	-0.381	-0.002	-0.463	0.588	1.315	0.121	0.299	0.69	-0.107	-0.836	0.042	0.042	down-regulated
P62317	Molecular function	GO:0043021	4	ribonucleoprotein complex binding	Snrpd2	Small nuclear ribonucleoprotein Sm D2	-1.507	0.866	-0.62	-0.381	-0.002	-0.463	0.588	1.315	0.121	0.299	0.69	-0.107	-0.836	0.042	0.042	down-regulated
P62317	Molecular function	GO:0005488	2	binding	Snrpd2	Small nuclear ribonucleoprotein Sm D2	-1.507	0.866	-0.62	-0.381	-0.002	-0.463	0.588	1.315	0.121	0.299	0.69	-0.107	-0.836	0.042	0.042	down-regulated
P62317	Molecular function	GO:0003674	1	molecular_function	Snrpd2	Small nuclear ribonucleoprotein Sm D2	-1.507	0.866	-0.62	-0.381	-0.002	-0.463	0.588	1.315	0.121	0.299	0.69	-0.107	-0.836	0.042	0.042	down-regulated
P62317	Molecular function	GO:0070990	5	snRNP binding	Snrpd2	Small nuclear ribonucleoprotein Sm D2	-1.507	0.866	-0.62	-0.381	-0.002	-0.463	0.588	1.315	0.121	0.299	0.69	-0.107	-0.836	0.042	0.042	down-regulated
P62317	Molecular function	GO:0097159	3	organic cyclic compound binding	Snrpd2	Small nuclear ribonucleoprotein Sm D2	-1.507	0.866	-0.62	-0.381	-0.002	-0.463	0.588	1.315	0.121	0.299	0.69	-0.107	-0.836	0.042	0.042	down-regulated
P62317	Molecular function	GO:0003676	4	nucleic acid binding	Snrpd2	Small nuclear ribonucleoprotein Sm D2	-1.507	0.866	-0.62	-0.381	-0.002	-0.463	0.588	1.315	0.121	0.299	0.69	-0.107	-0.836	0.042	0.042	down-regulated
P62317	Molecular function	GO:1901363	3	heterocyclic compound binding	Snrpd2	Small nuclear ribonucleoprotein Sm D2	-1.507	0.866	-0.62	-0.381	-0.002	-0.463	0.588	1.315	0.121	0.299	0.69	-0.107	-0.836	0.042	0.042	down-regulated
P62320	Molecular function	GO:1901363	3	heterocyclic compound binding	Snrpd3	Small nuclear ribonucleoprotein Sm D3	-1.317	0.773	-0.842	-0.298	0.12	-0.682	0.931	1.436	-0.211	0.029	0.686	0.139	-0.876	0.0397	0.0397	down-regulated
P62320	Molecular function	GO:0003676	4	nucleic acid binding	Snrpd3	Small nuclear ribonucleoprotein Sm D3	-1.317	0.773	-0.842	-0.298	0.12	-0.682	0.931	1.436	-0.211	0.029	0.686	0.139	-0.876	0.0397	0.0397	down-regulated
P62320	Molecular function	GO:0005515	3	protein binding	Snrpd3	Small nuclear ribonucleoprotein Sm D3	-1.317	0.773	-0.842	-0.298	0.12	-0.682	0.931	1.436	-0.211	0.029	0.686	0.139	-0.876	0.0397	0.0397	down-regulated
P62320	Molecular function	GO:0097159	3	organic cyclic compound binding	Snrpd3	Small nuclear ribonucleoprotein Sm D3	-1.317	0.773	-0.842	-0.298	0.12	-0.682	0.931	1.436	-0.211	0.029	0.686	0.139	-0.876	0.0397	0.0397	down-regulated
P62320	Molecular function	GO:0070990	5	snRNP binding	Snrpd3	Small nuclear ribonucleoprotein Sm D3	-1.317	0.773	-0.842	-0.298	0.12	-0.682	0.931	1.436	-0.211	0.029	0.686	0.139	-0.876	0.0397	0.0397	down-regulated
P62320	Molecular function	GO:0003674	1	molecular_function	Snrpd3	Small nuclear ribonucleoprotein Sm D3	-1.317	0.773	-0.842	-0.298	0.12	-0.682	0.931	1.436	-0.211	0.029	0.686	0.139	-0.876	0.0397	0.0397	down-regulated
P62320	Molecular function	GO:0003723	5	RNA binding	Snrpd3	Small nuclear ribonucleoprotein Sm D3	-1.317	0.773	-0.842	-0.298	0.12	-0.682	0.931	1.436	-0.211	0.029	0.686	0.139	-0.876	0.0397	0.0397	down-regulated
P62320	Molecular function	GO:0005488	2	binding	Snrpd3	Small nuclear ribonucleoprotein Sm D3	-1.317	0.773	-0.842	-0.298	0.12	-0.682	0.931	1.436	-0.211	0.029	0.686	0.139	-0.876	0.0397	0.0397	down-regulated
P62320	Molecular function	GO:0017069	6	snRNA binding	Snrpd3	Small nuclear ribonucleoprotein Sm D3	-1.317	0.773	-0.842	-0.298	0.12	-0.682	0.931	1.436	-0.211	0.029	0.686	0.139	-0.876	0.0397	0.0397	down-regulated
P62320	Molecular function	GO:0043021	4	ribonucleoprotein complex binding	Snrpd3	Small nuclear ribonucleoprotein Sm D3	-1.317	0.773	-0.842	-0.298	0.12	-0.682	0.931	1.436	-0.211	0.029	0.686	0.139	-0.876	0.0397	0.0397	down-regulated
P62320	Molecular function	GO:0044877	3	protein-containing complex binding	Snrpd3	Small nuclear ribonucleoprotein Sm D3	-1.317	0.773	-0.842	-0.298	0.12	-0.682	0.931	1.436	-0.211	0.029	0.686	0.139	-0.876	0.0397	0.0397	down-regulated
P62748	Molecular function	GO:0043167	3	ion binding	Hpcal1	Hippocalcin-like protein 1		-1.016	-1.827	0.278		-0.281	0.604	0.55	0.086	0.679	1.159	0.556	-1.317	0.00652	0.00652	down-regulated
P62748	Molecular function	GO:0043169	4	cation binding	Hpcal1	Hippocalcin-like protein 1		-1.016	-1.827	0.278		-0.281	0.604	0.55	0.086	0.679	1.159	0.556	-1.317	0.00652	0.00652	down-regulated
P62748	Molecular function	GO:0046872	5	metal ion binding	Hpcal1	Hippocalcin-like protein 1		-1.016	-1.827	0.278		-0.281	0.604	0.55	0.086	0.679	1.159	0.556	-1.317	0.00652	0.00652	down-regulated
P62748	Molecular function	GO:0003674	1	molecular_function	Hpcal1	Hippocalcin-like protein 1		-1.016	-1.827	0.278		-0.281	0.604	0.55	0.086	0.679	1.159	0.556	-1.317	0.00652	0.00652	down-regulated
P62748	Molecular function	GO:0005488	2	binding	Hpcal1	Hippocalcin-like protein 1		-1.016	-1.827	0.278		-0.281	0.604	0.55	0.086	0.679	1.159	0.556	-1.317	0.00652	0.00652	down-regulated
P62751	Molecular function	GO:0003676	4	nucleic acid binding	Rpl23a	Large ribosomal subunit protein uL23	-0.329	-0.631	-1.168	-1.956	0.01	0.219	0.695	1.104	0.535	-0.125	0.184	0.274	-1.087	0.0108	0.0108	down-regulated
P62751	Molecular function	GO:1901363	3	heterocyclic compound binding	Rpl23a	Large ribosomal subunit protein uL23	-0.329	-0.631	-1.168	-1.956	0.01	0.219	0.695	1.104	0.535	-0.125	0.184	0.274	-1.087	0.0108	0.0108	down-regulated
P62751	Molecular function	GO:0097159	3	organic cyclic compound binding	Rpl23a	Large ribosomal subunit protein uL23	-0.329	-0.631	-1.168	-1.956	0.01	0.219	0.695	1.104	0.535	-0.125	0.184	0.274	-1.087	0.0108	0.0108	down-regulated
P62751	Molecular function	GO:0019843	6	rRNA binding	Rpl23a	Large ribosomal subunit protein uL23	-0.329	-0.631	-1.168	-1.956	0.01	0.219	0.695	1.104	0.535	-0.125	0.184	0.274	-1.087	0.0108	0.0108	down-regulated
P62751	Molecular function	GO:0044877	3	protein-containing complex binding	Rpl23a	Large ribosomal subunit protein uL23	-0.329	-0.631	-1.168	-1.956	0.01	0.219	0.695	1.104	0.535	-0.125	0.184	0.274	-1.087	0.0108	0.0108	down-regulated
P62751	Molecular function	GO:0005198	2	structural molecule activity	Rpl23a	Large ribosomal subunit protein uL23	-0.329	-0.631	-1.168	-1.956	0.01	0.219	0.695	1.104	0.535	-0.125	0.184	0.274	-1.087	0.0108	0.0108	down-regulated
P62751	Molecular function	GO:0005488	2	binding	Rpl23a	Large ribosomal subunit protein uL23	-0.329	-0.631	-1.168	-1.956	0.01	0.219	0.695	1.104	0.535	-0.125	0.184	0.274	-1.087	0.0108	0.0108	down-regulated
P62751	Molecular function	GO:0003723	5	RNA binding	Rpl23a	Large ribosomal subunit protein uL23	-0.329	-0.631	-1.168	-1.956	0.01	0.219	0.695	1.104	0.535	-0.125	0.184	0.274	-1.087	0.0108	0.0108	down-regulated
P62751	Molecular function	GO:0003674	1	molecular_function	Rpl23a	Large ribosomal subunit protein uL23	-0.329	-0.631	-1.168	-1.956	0.01	0.219	0.695	1.104	0.535	-0.125	0.184	0.274	-1.087	0.0108	0.0108	down-regulated
P62827	Molecular function	GO:0046983	4	protein dimerization activity	Ran	GTP-binding nuclear protein Ran	-0.577	0.235	-0.398	-0.331	0.017	-0.423	0.506	0.136	0.804	0.649	1.791	0.808	-1.029	0.00363	0.00363	down-regulated
P62827	Molecular function	GO:0016787	3	hydrolase activity	Ran	GTP-binding nuclear protein Ran	-0.577	0.235	-0.398	-0.331	0.017	-0.423	0.506	0.136	0.804	0.649	1.791	0.808	-1.029	0.00363	0.00363	down-regulated
P62827	Molecular function	GO:0098772	2	molecular function regulator	Ran	GTP-binding nuclear protein Ran	-0.577	0.235	-0.398	-0.331	0.017	-0.423	0.506	0.136	0.804	0.649	1.791	0.808	-1.029	0.00363	0.00363	down-regulated
P62827	Molecular function	GO:0019001	6	guanyl nucleotide binding	Ran	GTP-binding nuclear protein Ran	-0.577	0.235	-0.398	-0.331	0.017	-0.423	0.506	0.136	0.804	0.649	1.791	0.808	-1.029	0.00363	0.00363	down-regulated
P62827	Molecular function	GO:0043169	4	cation binding	Ran	GTP-binding nuclear protein Ran	-0.577	0.235	-0.398	-0.331	0.017	-0.423	0.506	0.136	0.804	0.649	1.791	0.808	-1.029	0.00363	0.00363	down-regulated
P62827	Molecular function	GO:0003676	4	nucleic acid binding	Ran	GTP-binding nuclear protein Ran	-0.577	0.235	-0.398	-0.331	0.017	-0.423	0.506	0.136	0.804	0.649	1.791	0.808	-1.029	0.00363	0.00363	down-regulated
P62827	Molecular function	GO:0016817	4	hydrolase activity, acting on acid anhydrides	Ran	GTP-binding nuclear protein Ran	-0.577	0.235	-0.398	-0.331	0.017	-0.423	0.506	0.136	0.804	0.649	1.791	0.808	-1.029	0.00363	0.00363	down-regulated
P62827	Molecular function	GO:0005515	3	protein binding	Ran	GTP-binding nuclear protein Ran	-0.577	0.235	-0.398	-0.331	0.017	-0.423	0.506	0.136	0.804	0.649	1.791	0.808	-1.029	0.00363	0.00363	down-regulated
P62827	Molecular function	GO:0097159	3	organic cyclic compound binding	Ran	GTP-binding nuclear protein Ran	-0.577	0.235	-0.398	-0.331	0.017	-0.423	0.506	0.136	0.804	0.649	1.791	0.808	-1.029	0.00363	0.00363	down-regulated
P62827	Molecular function	GO:0032555	5	purine ribonucleotide binding	Ran	GTP-binding nuclear protein Ran	-0.577	0.235	-0.398	-0.331	0.017	-0.423	0.506	0.136	0.804	0.649	1.791	0.808	-1.029	0.00363	0.00363	down-regulated
P62827	Molecular function	GO:0036094	3	small molecule binding	Ran	GTP-binding nuclear protein Ran	-0.577	0.235	-0.398	-0.331	0.017	-0.423	0.506	0.136	0.804	0.649	1.791	0.808	-1.029	0.00363	0.00363	down-regulated
P62827	Molecular function	GO:0003674	1	molecular_function	Ran	GTP-binding nuclear protein Ran	-0.577	0.235	-0.398	-0.331	0.017	-0.423	0.506	0.136	0.804	0.649	1.791	0.808	-1.029	0.00363	0.00363	down-regulated
P62827	Molecular function	GO:0016818	5	hydrolase activity, acting on acid anhydrides, in phosphorus-containing anhydrides	Ran	GTP-binding nuclear protein Ran	-0.577	0.235	-0.398	-0.331	0.017	-0.423	0.506	0.136	0.804	0.649	1.791	0.808	-1.029	0.00363	0.00363	down-regulated
P62827	Molecular function	GO:0035639	5	purine ribonucleoside triphosphate binding	Ran	GTP-binding nuclear protein Ran	-0.577	0.235	-0.398	-0.331	0.017	-0.423	0.506	0.136	0.804	0.649	1.791	0.808	-1.029	0.00363	0.00363	down-regulated
P62827	Molecular function	GO:0043167	3	ion binding	Ran	GTP-binding nuclear protein Ran	-0.577	0.235	-0.398	-0.331	0.017	-0.423	0.506	0.136	0.804	0.649	1.791	0.808	-1.029	0.00363	0.00363	down-regulated
P62827	Molecular function	GO:0046872	5	metal ion binding	Ran	GTP-binding nuclear protein Ran	-0.577	0.235	-0.398	-0.331	0.017	-0.423	0.506	0.136	0.804	0.649	1.791	0.808	-1.029	0.00363	0.00363	down-regulated
P62827	Molecular function	GO:0017111	7	nucleoside-triphosphatase activity	Ran	GTP-binding nuclear protein Ran	-0.577	0.235	-0.398	-0.331	0.017	-0.423	0.506	0.136	0.804	0.649	1.791	0.808	-1.029	0.00363	0.00363	down-regulated
P62827	Molecular function	GO:0000166	4	nucleotide binding	Ran	GTP-binding nuclear protein Ran	-0.577	0.235	-0.398	-0.331	0.017	-0.423	0.506	0.136	0.804	0.649	1.791	0.808	-1.029	0.00363	0.00363	down-regulated
P62827	Molecular function	GO:0016462	6	pyrophosphatase activity	Ran	GTP-binding nuclear protein Ran	-0.577	0.235	-0.398	-0.331	0.017	-0.423	0.506	0.136	0.804	0.649	1.791	0.808	-1.029	0.00363	0.00363	down-regulated
P62827	Molecular function	GO:1901265	4	nucleoside phosphate binding	Ran	GTP-binding nuclear protein Ran	-0.577	0.235	-0.398	-0.331	0.017	-0.423	0.506	0.136	0.804	0.649	1.791	0.808	-1.029	0.00363	0.00363	down-regulated
P62827	Molecular function	GO:0032553	4	ribonucleotide binding	Ran	GTP-binding nuclear protein Ran	-0.577	0.235	-0.398	-0.331	0.017	-0.423	0.506	0.136	0.804	0.649	1.791	0.808	-1.029	0.00363	0.00363	down-regulated
P62827	Molecular function	GO:0017076	5	purine nucleotide binding	Ran	GTP-binding nuclear protein Ran	-0.577	0.235	-0.398	-0.331	0.017	-0.423	0.506	0.136	0.804	0.649	1.791	0.808	-1.029	0.00363	0.00363	down-regulated
P62827	Molecular function	GO:0097367	3	carbohydrate derivative binding	Ran	GTP-binding nuclear protein Ran	-0.577	0.235	-0.398	-0.331	0.017	-0.423	0.506	0.136	0.804	0.649	1.791	0.808	-1.029	0.00363	0.00363	down-regulated
P62827	Molecular function	GO:0003824	2	catalytic activity	Ran	GTP-binding nuclear protein Ran	-0.577	0.235	-0.398	-0.331	0.017	-0.423	0.506	0.136	0.804	0.649	1.791	0.808	-1.029	0.00363	0.00363	down-regulated
P62827	Molecular function	GO:0043168	4	anion binding	Ran	GTP-binding nuclear protein Ran	-0.577	0.235	-0.398	-0.331	0.017	-0.423	0.506	0.136	0.804	0.649	1.791	0.808	-1.029	0.00363	0.00363	down-regulated
P62827	Molecular function	GO:1901363	3	heterocyclic compound binding	Ran	GTP-binding nuclear protein Ran	-0.577	0.235	-0.398	-0.331	0.017	-0.423	0.506	0.136	0.804	0.649	1.791	0.808	-1.029	0.00363	0.00363	down-regulated
P62827	Molecular function	GO:0032561	6	guanyl ribonucleotide binding	Ran	GTP-binding nuclear protein Ran	-0.577	0.235	-0.398	-0.331	0.017	-0.423	0.506	0.136	0.804	0.649	1.791	0.808	-1.029	0.00363	0.00363	down-regulated
P62827	Molecular function	GO:0003924	8	GTPase activity	Ran	GTP-binding nuclear protein Ran	-0.577	0.235	-0.398	-0.331	0.017	-0.423	0.506	0.136	0.804	0.649	1.791	0.808	-1.029	0.00363	0.00363	down-regulated
P62827	Molecular function	GO:0005488	2	binding	Ran	GTP-binding nuclear protein Ran	-0.577	0.235	-0.398	-0.331	0.017	-0.423	0.506	0.136	0.804	0.649	1.791	0.808	-1.029	0.00363	0.00363	down-regulated
P62827	Molecular function	GO:0003723	5	RNA binding	Ran	GTP-binding nuclear protein Ran	-0.577	0.235	-0.398	-0.331	0.017	-0.423	0.506	0.136	0.804	0.649	1.791	0.808	-1.029	0.00363	0.00363	down-regulated
P62849	Molecular function	GO:0005515	3	protein binding	Rps24	Small ribosomal subunit protein eS24	-0.791	-0.446	-1.134	-1.748	-0.084	0.346	0.78	0.947	0.422	-0.799	0.484	0.164	-0.976	0.0242	0.0242	down-regulated
P62849	Molecular function	GO:0005488	2	binding	Rps24	Small ribosomal subunit protein eS24	-0.791	-0.446	-1.134	-1.748	-0.084	0.346	0.78	0.947	0.422	-0.799	0.484	0.164	-0.976	0.0242	0.0242	down-regulated
P62849	Molecular function	GO:0005198	2	structural molecule activity	Rps24	Small ribosomal subunit protein eS24	-0.791	-0.446	-1.134	-1.748	-0.084	0.346	0.78	0.947	0.422	-0.799	0.484	0.164	-0.976	0.0242	0.0242	down-regulated
P62849	Molecular function	GO:0003674	1	molecular_function	Rps24	Small ribosomal subunit protein eS24	-0.791	-0.446	-1.134	-1.748	-0.084	0.346	0.78	0.947	0.422	-0.799	0.484	0.164	-0.976	0.0242	0.0242	down-regulated
P62900	Molecular function	GO:0003674	1	molecular_function	Rpl31	Large ribosomal subunit protein eL31	-0.518	-0.427	-2.224	-2.241	0.116	0.411	1.067	1.168	0.303	-0.216	0.127	0.154	-1.248	0.0202	0.0202	down-regulated
P62900	Molecular function	GO:0005198	2	structural molecule activity	Rpl31	Large ribosomal subunit protein eL31	-0.518	-0.427	-2.224	-2.241	0.116	0.411	1.067	1.168	0.303	-0.216	0.127	0.154	-1.248	0.0202	0.0202	down-regulated
P62908	Molecular function	GO:0003906	4	DNA-(apurinic or apyrimidinic site) endonuclease activity	Rps3	Small ribosomal subunit protein uS3	-0.68	-0.424	-1.278	-1.768	-0.138	-0.425	0.694	1.191	0.738	-0.787	1.27	0.169	-1.331	0.00403	0.00403	down-regulated
P62908	Molecular function	GO:0001067	5	transcription regulatory region nucleic acid binding	Rps3	Small ribosomal subunit protein uS3	-0.68	-0.424	-1.278	-1.768	-0.138	-0.425	0.694	1.191	0.738	-0.787	1.27	0.169	-1.331	0.00403	0.00403	down-regulated
P62908	Molecular function	GO:0008134	4	transcription factor binding	Rps3	Small ribosomal subunit protein uS3	-0.68	-0.424	-1.278	-1.768	-0.138	-0.425	0.694	1.191	0.738	-0.787	1.27	0.169	-1.331	0.00403	0.00403	down-regulated
P62908	Molecular function	GO:0003824	2	catalytic activity	Rps3	Small ribosomal subunit protein uS3	-0.68	-0.424	-1.278	-1.768	-0.138	-0.425	0.694	1.191	0.738	-0.787	1.27	0.169	-1.331	0.00403	0.00403	down-regulated
P62908	Molecular function	GO:0003684	6	damaged DNA binding	Rps3	Small ribosomal subunit protein uS3	-0.68	-0.424	-1.278	-1.768	-0.138	-0.425	0.694	1.191	0.738	-0.787	1.27	0.169	-1.331	0.00403	0.00403	down-regulated
P62908	Molecular function	GO:0016788	4	hydrolase activity, acting on ester bonds	Rps3	Small ribosomal subunit protein uS3	-0.68	-0.424	-1.278	-1.768	-0.138	-0.425	0.694	1.191	0.738	-0.787	1.27	0.169	-1.331	0.00403	0.00403	down-regulated
P62908	Molecular function	GO:0004536	4	deoxyribonuclease activity	Rps3	Small ribosomal subunit protein uS3	-0.68	-0.424	-1.278	-1.768	-0.138	-0.425	0.694	1.191	0.738	-0.787	1.27	0.169	-1.331	0.00403	0.00403	down-regulated
P62908	Molecular function	GO:0003674	1	molecular_function	Rps3	Small ribosomal subunit protein uS3	-0.68	-0.424	-1.278	-1.768	-0.138	-0.425	0.694	1.191	0.738	-0.787	1.27	0.169	-1.331	0.00403	0.00403	down-regulated
P62908	Molecular function	GO:0015631	5	tubulin binding	Rps3	Small ribosomal subunit protein uS3	-0.68	-0.424	-1.278	-1.768	-0.138	-0.425	0.694	1.191	0.738	-0.787	1.27	0.169	-1.331	0.00403	0.00403	down-regulated
P62908	Molecular function	GO:0003690	6	double-stranded DNA binding	Rps3	Small ribosomal subunit protein uS3	-0.68	-0.424	-1.278	-1.768	-0.138	-0.425	0.694	1.191	0.738	-0.787	1.27	0.169	-1.331	0.00403	0.00403	down-regulated
P62908	Molecular function	GO:0008092	4	cytoskeletal protein binding	Rps3	Small ribosomal subunit protein uS3	-0.68	-0.424	-1.278	-1.768	-0.138	-0.425	0.694	1.191	0.738	-0.787	1.27	0.169	-1.331	0.00403	0.00403	down-regulated
P62908	Molecular function	GO:1990837	7	sequence-specific double-stranded DNA binding	Rps3	Small ribosomal subunit protein uS3	-0.68	-0.424	-1.278	-1.768	-0.138	-0.425	0.694	1.191	0.738	-0.787	1.27	0.169	-1.331	0.00403	0.00403	down-regulated
P62908	Molecular function	GO:0005515	3	protein binding	Rps3	Small ribosomal subunit protein uS3	-0.68	-0.424	-1.278	-1.768	-0.138	-0.425	0.694	1.191	0.738	-0.787	1.27	0.169	-1.331	0.00403	0.00403	down-regulated
P62908	Molecular function	GO:0005198	2	structural molecule activity	Rps3	Small ribosomal subunit protein uS3	-0.68	-0.424	-1.278	-1.768	-0.138	-0.425	0.694	1.191	0.738	-0.787	1.27	0.169	-1.331	0.00403	0.00403	down-regulated
P62908	Molecular function	GO:0016829	3	lyase activity	Rps3	Small ribosomal subunit protein uS3	-0.68	-0.424	-1.278	-1.768	-0.138	-0.425	0.694	1.191	0.738	-0.787	1.27	0.169	-1.331	0.00403	0.00403	down-regulated
P62908	Molecular function	GO:0019900	5	kinase binding	Rps3	Small ribosomal subunit protein uS3	-0.68	-0.424	-1.278	-1.768	-0.138	-0.425	0.694	1.191	0.738	-0.787	1.27	0.169	-1.331	0.00403	0.00403	down-regulated
P62908	Molecular function	GO:0016835	4	carbon-oxygen lyase activity	Rps3	Small ribosomal subunit protein uS3	-0.68	-0.424	-1.278	-1.768	-0.138	-0.425	0.694	1.191	0.738	-0.787	1.27	0.169	-1.331	0.00403	0.00403	down-regulated
P62908	Molecular function	GO:0016787	3	hydrolase activity	Rps3	Small ribosomal subunit protein uS3	-0.68	-0.424	-1.278	-1.768	-0.138	-0.425	0.694	1.191	0.738	-0.787	1.27	0.169	-1.331	0.00403	0.00403	down-regulated
P62908	Molecular function	GO:0004518	5	nuclease activity	Rps3	Small ribosomal subunit protein uS3	-0.68	-0.424	-1.278	-1.768	-0.138	-0.425	0.694	1.191	0.738	-0.787	1.27	0.169	-1.331	0.00403	0.00403	down-regulated
P62908	Molecular function	GO:0003723	5	RNA binding	Rps3	Small ribosomal subunit protein uS3	-0.68	-0.424	-1.278	-1.768	-0.138	-0.425	0.694	1.191	0.738	-0.787	1.27	0.169	-1.331	0.00403	0.00403	down-regulated
P62908	Molecular function	GO:0005488	2	binding	Rps3	Small ribosomal subunit protein uS3	-0.68	-0.424	-1.278	-1.768	-0.138	-0.425	0.694	1.191	0.738	-0.787	1.27	0.169	-1.331	0.00403	0.00403	down-regulated
P62908	Molecular function	GO:0043565	6	sequence-specific DNA binding	Rps3	Small ribosomal subunit protein uS3	-0.68	-0.424	-1.278	-1.768	-0.138	-0.425	0.694	1.191	0.738	-0.787	1.27	0.169	-1.331	0.00403	0.00403	down-regulated
P62908	Molecular function	GO:1901363	3	heterocyclic compound binding	Rps3	Small ribosomal subunit protein uS3	-0.68	-0.424	-1.278	-1.768	-0.138	-0.425	0.694	1.191	0.738	-0.787	1.27	0.169	-1.331	0.00403	0.00403	down-regulated
P62908	Molecular function	GO:0003677	5	DNA binding	Rps3	Small ribosomal subunit protein uS3	-0.68	-0.424	-1.278	-1.768	-0.138	-0.425	0.694	1.191	0.738	-0.787	1.27	0.169	-1.331	0.00403	0.00403	down-regulated
P62908	Molecular function	GO:0004519	6	endonuclease activity	Rps3	Small ribosomal subunit protein uS3	-0.68	-0.424	-1.278	-1.768	-0.138	-0.425	0.694	1.191	0.738	-0.787	1.27	0.169	-1.331	0.00403	0.00403	down-regulated
P62908	Molecular function	GO:0032356	7	oxidized DNA binding	Rps3	Small ribosomal subunit protein uS3	-0.68	-0.424	-1.278	-1.768	-0.138	-0.425	0.694	1.191	0.738	-0.787	1.27	0.169	-1.331	0.00403	0.00403	down-regulated
P62908	Molecular function	GO:0019899	4	enzyme binding	Rps3	Small ribosomal subunit protein uS3	-0.68	-0.424	-1.278	-1.768	-0.138	-0.425	0.694	1.191	0.738	-0.787	1.27	0.169	-1.331	0.00403	0.00403	down-regulated
P62908	Molecular function	GO:0140097	3	catalytic activity, acting on DNA	Rps3	Small ribosomal subunit protein uS3	-0.68	-0.424	-1.278	-1.768	-0.138	-0.425	0.694	1.191	0.738	-0.787	1.27	0.169	-1.331	0.00403	0.00403	down-regulated
P62908	Molecular function	GO:0003676	4	nucleic acid binding	Rps3	Small ribosomal subunit protein uS3	-0.68	-0.424	-1.278	-1.768	-0.138	-0.425	0.694	1.191	0.738	-0.787	1.27	0.169	-1.331	0.00403	0.00403	down-regulated
P62908	Molecular function	GO:0097159	3	organic cyclic compound binding	Rps3	Small ribosomal subunit protein uS3	-0.68	-0.424	-1.278	-1.768	-0.138	-0.425	0.694	1.191	0.738	-0.787	1.27	0.169	-1.331	0.00403	0.00403	down-regulated
P62908	Molecular function	GO:0000976	6	transcription cis-regulatory region binding	Rps3	Small ribosomal subunit protein uS3	-0.68	-0.424	-1.278	-1.768	-0.138	-0.425	0.694	1.191	0.738	-0.787	1.27	0.169	-1.331	0.00403	0.00403	down-regulated
P62908	Molecular function	GO:0019843	6	rRNA binding	Rps3	Small ribosomal subunit protein uS3	-0.68	-0.424	-1.278	-1.768	-0.138	-0.425	0.694	1.191	0.738	-0.787	1.27	0.169	-1.331	0.00403	0.00403	down-regulated
P62908	Molecular function	GO:0031072	4	heat shock protein binding	Rps3	Small ribosomal subunit protein uS3	-0.68	-0.424	-1.278	-1.768	-0.138	-0.425	0.694	1.191	0.738	-0.787	1.27	0.169	-1.331	0.00403	0.00403	down-regulated
P62960	Molecular function	GO:0003674	1	molecular_function	Ybx1	Y-box-binding protein 1	-2.217	-0.414	-2.958		-0.385	0.6	0.822	-0.397	0.858	0.357	0.065	-0.496	-1.276	0.0431	0.0431	down-regulated
P62960	Molecular function	GO:0003690	6	double-stranded DNA binding	Ybx1	Y-box-binding protein 1	-2.217	-0.414	-2.958		-0.385	0.6	0.822	-0.397	0.858	0.357	0.065	-0.496	-1.276	0.0431	0.0431	down-regulated
P62960	Molecular function	GO:0003676	4	nucleic acid binding	Ybx1	Y-box-binding protein 1	-2.217	-0.414	-2.958		-0.385	0.6	0.822	-0.397	0.858	0.357	0.065	-0.496	-1.276	0.0431	0.0431	down-regulated
P62960	Molecular function	GO:0097159	3	organic cyclic compound binding	Ybx1	Y-box-binding protein 1	-2.217	-0.414	-2.958		-0.385	0.6	0.822	-0.397	0.858	0.357	0.065	-0.496	-1.276	0.0431	0.0431	down-regulated
P62960	Molecular function	GO:0005515	3	protein binding	Ybx1	Y-box-binding protein 1	-2.217	-0.414	-2.958		-0.385	0.6	0.822	-0.397	0.858	0.357	0.065	-0.496	-1.276	0.0431	0.0431	down-regulated
P62960	Molecular function	GO:0061980	6	regulatory RNA binding	Ybx1	Y-box-binding protein 1	-2.217	-0.414	-2.958		-0.385	0.6	0.822	-0.397	0.858	0.357	0.065	-0.496	-1.276	0.0431	0.0431	down-regulated
P62960	Molecular function	GO:0003723	5	RNA binding	Ybx1	Y-box-binding protein 1	-2.217	-0.414	-2.958		-0.385	0.6	0.822	-0.397	0.858	0.357	0.065	-0.496	-1.276	0.0431	0.0431	down-regulated
P62960	Molecular function	GO:0043565	6	sequence-specific DNA binding	Ybx1	Y-box-binding protein 1	-2.217	-0.414	-2.958		-0.385	0.6	0.822	-0.397	0.858	0.357	0.065	-0.496	-1.276	0.0431	0.0431	down-regulated
P62960	Molecular function	GO:0005488	2	binding	Ybx1	Y-box-binding protein 1	-2.217	-0.414	-2.958		-0.385	0.6	0.822	-0.397	0.858	0.357	0.065	-0.496	-1.276	0.0431	0.0431	down-regulated
P62960	Molecular function	GO:1901363	3	heterocyclic compound binding	Ybx1	Y-box-binding protein 1	-2.217	-0.414	-2.958		-0.385	0.6	0.822	-0.397	0.858	0.357	0.065	-0.496	-1.276	0.0431	0.0431	down-regulated
P62960	Molecular function	GO:0003677	5	DNA binding	Ybx1	Y-box-binding protein 1	-2.217	-0.414	-2.958		-0.385	0.6	0.822	-0.397	0.858	0.357	0.065	-0.496	-1.276	0.0431	0.0431	down-regulated
P62960	Molecular function	GO:0019899	4	enzyme binding	Ybx1	Y-box-binding protein 1	-2.217	-0.414	-2.958		-0.385	0.6	0.822	-0.397	0.858	0.357	0.065	-0.496	-1.276	0.0431	0.0431	down-regulated
P63158	Molecular function	GO:0000400	7	four-way junction DNA binding	Hmgb1	High mobility group protein B1	-0.794	0.186	-1.213	-0.716	0.414	-0.129	0.739	1.355	0.323	0.38	0.292	-0.381	-0.827	0.0344	0.0344	down-regulated
P63158	Molecular function	GO:0019843	6	rRNA binding	Hmgb1	High mobility group protein B1	-0.794	0.186	-1.213	-0.716	0.414	-0.129	0.739	1.355	0.323	0.38	0.292	-0.381	-0.827	0.0344	0.0344	down-regulated
P63158	Molecular function	GO:0033218	3	amide binding	Hmgb1	High mobility group protein B1	-0.794	0.186	-1.213	-0.716	0.414	-0.129	0.739	1.355	0.323	0.38	0.292	-0.381	-0.827	0.0344	0.0344	down-regulated
P63158	Molecular function	GO:0097159	3	organic cyclic compound binding	Hmgb1	High mobility group protein B1	-0.794	0.186	-1.213	-0.716	0.414	-0.129	0.739	1.355	0.323	0.38	0.292	-0.381	-0.827	0.0344	0.0344	down-regulated
P63158	Molecular function	GO:0003676	4	nucleic acid binding	Hmgb1	High mobility group protein B1	-0.794	0.186	-1.213	-0.716	0.414	-0.129	0.739	1.355	0.323	0.38	0.292	-0.381	-0.827	0.0344	0.0344	down-regulated
P63158	Molecular function	GO:0008289	3	lipid binding	Hmgb1	High mobility group protein B1	-0.794	0.186	-1.213	-0.716	0.414	-0.129	0.739	1.355	0.323	0.38	0.292	-0.381	-0.827	0.0344	0.0344	down-regulated
P63158	Molecular function	GO:0003723	5	RNA binding	Hmgb1	High mobility group protein B1	-0.794	0.186	-1.213	-0.716	0.414	-0.129	0.739	1.355	0.323	0.38	0.292	-0.381	-0.827	0.0344	0.0344	down-regulated
P63158	Molecular function	GO:0005488	2	binding	Hmgb1	High mobility group protein B1	-0.794	0.186	-1.213	-0.716	0.414	-0.129	0.739	1.355	0.323	0.38	0.292	-0.381	-0.827	0.0344	0.0344	down-regulated
P63158	Molecular function	GO:1901363	3	heterocyclic compound binding	Hmgb1	High mobility group protein B1	-0.794	0.186	-1.213	-0.716	0.414	-0.129	0.739	1.355	0.323	0.38	0.292	-0.381	-0.827	0.0344	0.0344	down-regulated
P63158	Molecular function	GO:0003677	5	DNA binding	Hmgb1	High mobility group protein B1	-0.794	0.186	-1.213	-0.716	0.414	-0.129	0.739	1.355	0.323	0.38	0.292	-0.381	-0.827	0.0344	0.0344	down-regulated
P63158	Molecular function	GO:0005539	4	glycosaminoglycan binding	Hmgb1	High mobility group protein B1	-0.794	0.186	-1.213	-0.716	0.414	-0.129	0.739	1.355	0.323	0.38	0.292	-0.381	-0.827	0.0344	0.0344	down-regulated
P63158	Molecular function	GO:1901681	3	sulfur compound binding	Hmgb1	High mobility group protein B1	-0.794	0.186	-1.213	-0.716	0.414	-0.129	0.739	1.355	0.323	0.38	0.292	-0.381	-0.827	0.0344	0.0344	down-regulated
P63158	Molecular function	GO:0030546	2	signaling receptor activator activity	Hmgb1	High mobility group protein B1	-0.794	0.186	-1.213	-0.716	0.414	-0.129	0.739	1.355	0.323	0.38	0.292	-0.381	-0.827	0.0344	0.0344	down-regulated
P63158	Molecular function	GO:0003674	1	molecular_function	Hmgb1	High mobility group protein B1	-0.794	0.186	-1.213	-0.716	0.414	-0.129	0.739	1.355	0.323	0.38	0.292	-0.381	-0.827	0.0344	0.0344	down-regulated
P63158	Molecular function	GO:0003690	6	double-stranded DNA binding	Hmgb1	High mobility group protein B1	-0.794	0.186	-1.213	-0.716	0.414	-0.129	0.739	1.355	0.323	0.38	0.292	-0.381	-0.827	0.0344	0.0344	down-regulated
P63158	Molecular function	GO:0005543	4	phospholipid binding	Hmgb1	High mobility group protein B1	-0.794	0.186	-1.213	-0.716	0.414	-0.129	0.739	1.355	0.323	0.38	0.292	-0.381	-0.827	0.0344	0.0344	down-regulated
P63158	Molecular function	GO:0019209	3	kinase activator activity	Hmgb1	High mobility group protein B1	-0.794	0.186	-1.213	-0.716	0.414	-0.129	0.739	1.355	0.323	0.38	0.292	-0.381	-0.827	0.0344	0.0344	down-regulated
P63158	Molecular function	GO:0005515	3	protein binding	Hmgb1	High mobility group protein B1	-0.794	0.186	-1.213	-0.716	0.414	-0.129	0.739	1.355	0.323	0.38	0.292	-0.381	-0.827	0.0344	0.0344	down-regulated
P63158	Molecular function	GO:0000217	6	DNA secondary structure binding	Hmgb1	High mobility group protein B1	-0.794	0.186	-1.213	-0.716	0.414	-0.129	0.739	1.355	0.323	0.38	0.292	-0.381	-0.827	0.0344	0.0344	down-regulated
P63158	Molecular function	GO:0072341	3	modified amino acid binding	Hmgb1	High mobility group protein B1	-0.794	0.186	-1.213	-0.716	0.414	-0.129	0.739	1.355	0.323	0.38	0.292	-0.381	-0.827	0.0344	0.0344	down-regulated
P63158	Molecular function	GO:0048018	3	receptor ligand activity	Hmgb1	High mobility group protein B1	-0.794	0.186	-1.213	-0.716	0.414	-0.129	0.739	1.355	0.323	0.38	0.292	-0.381	-0.827	0.0344	0.0344	down-regulated
P63158	Molecular function	GO:0097367	3	carbohydrate derivative binding	Hmgb1	High mobility group protein B1	-0.794	0.186	-1.213	-0.716	0.414	-0.129	0.739	1.355	0.323	0.38	0.292	-0.381	-0.827	0.0344	0.0344	down-regulated
P63158	Molecular function	GO:0019887	3	protein kinase regulator activity	Hmgb1	High mobility group protein B1	-0.794	0.186	-1.213	-0.716	0.414	-0.129	0.739	1.355	0.323	0.38	0.292	-0.381	-0.827	0.0344	0.0344	down-regulated
P63158	Molecular function	GO:0019207	2	kinase regulator activity	Hmgb1	High mobility group protein B1	-0.794	0.186	-1.213	-0.716	0.414	-0.129	0.739	1.355	0.323	0.38	0.292	-0.381	-0.827	0.0344	0.0344	down-regulated
P63158	Molecular function	GO:0005102	4	signaling receptor binding	Hmgb1	High mobility group protein B1	-0.794	0.186	-1.213	-0.716	0.414	-0.129	0.739	1.355	0.323	0.38	0.292	-0.381	-0.827	0.0344	0.0344	down-regulated
P63158	Molecular function	GO:0008047	2	enzyme activator activity	Hmgb1	High mobility group protein B1	-0.794	0.186	-1.213	-0.716	0.414	-0.129	0.739	1.355	0.323	0.38	0.292	-0.381	-0.827	0.0344	0.0344	down-regulated
P63242	Molecular function	GO:0044877	3	protein-containing complex binding	Eif5a	Eukaryotic translation initiation factor 5A-1	-0.697	0.568	-0.29	-0.657	0.212	0.057	0.31	0.405	0.275	1.187	1.081	1.247	-0.885	0.0124	0.0124	down-regulated
P63242	Molecular function	GO:0008135	4	translation factor activity, RNA binding	Eif5a	Eukaryotic translation initiation factor 5A-1	-0.697	0.568	-0.29	-0.657	0.212	0.057	0.31	0.405	0.275	1.187	1.081	1.247	-0.885	0.0124	0.0124	down-regulated
P63242	Molecular function	GO:1901363	3	heterocyclic compound binding	Eif5a	Eukaryotic translation initiation factor 5A-1	-0.697	0.568	-0.29	-0.657	0.212	0.057	0.31	0.405	0.275	1.187	1.081	1.247	-0.885	0.0124	0.0124	down-regulated
P63242	Molecular function	GO:0005488	2	binding	Eif5a	Eukaryotic translation initiation factor 5A-1	-0.697	0.568	-0.29	-0.657	0.212	0.057	0.31	0.405	0.275	1.187	1.081	1.247	-0.885	0.0124	0.0124	down-regulated
P63242	Molecular function	GO:0003723	5	RNA binding	Eif5a	Eukaryotic translation initiation factor 5A-1	-0.697	0.568	-0.29	-0.657	0.212	0.057	0.31	0.405	0.275	1.187	1.081	1.247	-0.885	0.0124	0.0124	down-regulated
P63242	Molecular function	GO:0043021	4	ribonucleoprotein complex binding	Eif5a	Eukaryotic translation initiation factor 5A-1	-0.697	0.568	-0.29	-0.657	0.212	0.057	0.31	0.405	0.275	1.187	1.081	1.247	-0.885	0.0124	0.0124	down-regulated
P63242	Molecular function	GO:0090079	3	translation regulator activity, nucleic acid binding	Eif5a	Eukaryotic translation initiation factor 5A-1	-0.697	0.568	-0.29	-0.657	0.212	0.057	0.31	0.405	0.275	1.187	1.081	1.247	-0.885	0.0124	0.0124	down-regulated
P63242	Molecular function	GO:0097159	3	organic cyclic compound binding	Eif5a	Eukaryotic translation initiation factor 5A-1	-0.697	0.568	-0.29	-0.657	0.212	0.057	0.31	0.405	0.275	1.187	1.081	1.247	-0.885	0.0124	0.0124	down-regulated
P63242	Molecular function	GO:0003676	4	nucleic acid binding	Eif5a	Eukaryotic translation initiation factor 5A-1	-0.697	0.568	-0.29	-0.657	0.212	0.057	0.31	0.405	0.275	1.187	1.081	1.247	-0.885	0.0124	0.0124	down-regulated
P63242	Molecular function	GO:0045182	2	translation regulator activity	Eif5a	Eukaryotic translation initiation factor 5A-1	-0.697	0.568	-0.29	-0.657	0.212	0.057	0.31	0.405	0.275	1.187	1.081	1.247	-0.885	0.0124	0.0124	down-regulated
P63242	Molecular function	GO:0003674	1	molecular_function	Eif5a	Eukaryotic translation initiation factor 5A-1	-0.697	0.568	-0.29	-0.657	0.212	0.057	0.31	0.405	0.275	1.187	1.081	1.247	-0.885	0.0124	0.0124	down-regulated
P63276	Molecular function	GO:0005198	2	structural molecule activity	Rps17	Small ribosomal subunit protein eS17	-0.806	-0.04	-0.857	-0.644	0.07	-0.26	0.531	1.209	0.405	-0.315	0.664	-0.407	-0.771	0.0308	0.0308	down-regulated
P63276	Molecular function	GO:0003674	1	molecular_function	Rps17	Small ribosomal subunit protein eS17	-0.806	-0.04	-0.857	-0.644	0.07	-0.26	0.531	1.209	0.405	-0.315	0.664	-0.407	-0.771	0.0308	0.0308	down-regulated
P67984	Molecular function	GO:0097367	3	carbohydrate derivative binding	Rpl22	Large ribosomal subunit protein eL22	-1.263	-0.276	-1.471	-1.011	0.155	-0.769	0.962	1.351	0.536	0.113	0.954	-0.436	-1.352	0.00229	0.00229	down-regulated
P67984	Molecular function	GO:0005198	2	structural molecule activity	Rpl22	Large ribosomal subunit protein eL22	-1.263	-0.276	-1.471	-1.011	0.155	-0.769	0.962	1.351	0.536	0.113	0.954	-0.436	-1.352	0.00229	0.00229	down-regulated
P67984	Molecular function	GO:0003676	4	nucleic acid binding	Rpl22	Large ribosomal subunit protein eL22	-1.263	-0.276	-1.471	-1.011	0.155	-0.769	0.962	1.351	0.536	0.113	0.954	-0.436	-1.352	0.00229	0.00229	down-regulated
P67984	Molecular function	GO:1901681	3	sulfur compound binding	Rpl22	Large ribosomal subunit protein eL22	-1.263	-0.276	-1.471	-1.011	0.155	-0.769	0.962	1.351	0.536	0.113	0.954	-0.436	-1.352	0.00229	0.00229	down-regulated
P67984	Molecular function	GO:1901363	3	heterocyclic compound binding	Rpl22	Large ribosomal subunit protein eL22	-1.263	-0.276	-1.471	-1.011	0.155	-0.769	0.962	1.351	0.536	0.113	0.954	-0.436	-1.352	0.00229	0.00229	down-regulated
P67984	Molecular function	GO:0005539	4	glycosaminoglycan binding	Rpl22	Large ribosomal subunit protein eL22	-1.263	-0.276	-1.471	-1.011	0.155	-0.769	0.962	1.351	0.536	0.113	0.954	-0.436	-1.352	0.00229	0.00229	down-regulated
P67984	Molecular function	GO:0005515	3	protein binding	Rpl22	Large ribosomal subunit protein eL22	-1.263	-0.276	-1.471	-1.011	0.155	-0.769	0.962	1.351	0.536	0.113	0.954	-0.436	-1.352	0.00229	0.00229	down-regulated
P67984	Molecular function	GO:0097159	3	organic cyclic compound binding	Rpl22	Large ribosomal subunit protein eL22	-1.263	-0.276	-1.471	-1.011	0.155	-0.769	0.962	1.351	0.536	0.113	0.954	-0.436	-1.352	0.00229	0.00229	down-regulated
P67984	Molecular function	GO:0005488	2	binding	Rpl22	Large ribosomal subunit protein eL22	-1.263	-0.276	-1.471	-1.011	0.155	-0.769	0.962	1.351	0.536	0.113	0.954	-0.436	-1.352	0.00229	0.00229	down-regulated
P67984	Molecular function	GO:0003674	1	molecular_function	Rpl22	Large ribosomal subunit protein eL22	-1.263	-0.276	-1.471	-1.011	0.155	-0.769	0.962	1.351	0.536	0.113	0.954	-0.436	-1.352	0.00229	0.00229	down-regulated
P70389	Molecular function	GO:0005515	3	protein binding	Igfals	Insulin-like growth factor-binding protein complex acid labile subunit	0.492	-0.043	0.849	0.626	0.567	0.335	-0.709	-0.987	-0.599	-0.18	-0.35	0.288	0.894	0.00563	0.00563	up-regulated
P70389	Molecular function	GO:0005539	4	glycosaminoglycan binding	Igfals	Insulin-like growth factor-binding protein complex acid labile subunit	0.492	-0.043	0.849	0.626	0.567	0.335	-0.709	-0.987	-0.599	-0.18	-0.35	0.288	0.894	0.00563	0.00563	up-regulated
P70389	Molecular function	GO:1901681	3	sulfur compound binding	Igfals	Insulin-like growth factor-binding protein complex acid labile subunit	0.492	-0.043	0.849	0.626	0.567	0.335	-0.709	-0.987	-0.599	-0.18	-0.35	0.288	0.894	0.00563	0.00563	up-regulated
P70389	Molecular function	GO:0003674	1	molecular_function	Igfals	Insulin-like growth factor-binding protein complex acid labile subunit	0.492	-0.043	0.849	0.626	0.567	0.335	-0.709	-0.987	-0.599	-0.18	-0.35	0.288	0.894	0.00563	0.00563	up-regulated
P70389	Molecular function	GO:0005488	2	binding	Igfals	Insulin-like growth factor-binding protein complex acid labile subunit	0.492	-0.043	0.849	0.626	0.567	0.335	-0.709	-0.987	-0.599	-0.18	-0.35	0.288	0.894	0.00563	0.00563	up-regulated
P70389	Molecular function	GO:0005102	4	signaling receptor binding	Igfals	Insulin-like growth factor-binding protein complex acid labile subunit	0.492	-0.043	0.849	0.626	0.567	0.335	-0.709	-0.987	-0.599	-0.18	-0.35	0.288	0.894	0.00563	0.00563	up-regulated
P70389	Molecular function	GO:0019838	4	growth factor binding	Igfals	Insulin-like growth factor-binding protein complex acid labile subunit	0.492	-0.043	0.849	0.626	0.567	0.335	-0.709	-0.987	-0.599	-0.18	-0.35	0.288	0.894	0.00563	0.00563	up-regulated
P70389	Molecular function	GO:0097367	3	carbohydrate derivative binding	Igfals	Insulin-like growth factor-binding protein complex acid labile subunit	0.492	-0.043	0.849	0.626	0.567	0.335	-0.709	-0.987	-0.599	-0.18	-0.35	0.288	0.894	0.00563	0.00563	up-regulated
P84091	Molecular function	GO:0003674	1	molecular_function	Ap2m1	AP-2 complex subunit mu	-0.768	-0.337		-0.807		0.351	0.175	0.636	0.67	0.854	0.328	0.339	-0.891	0.0156	0.0156	down-regulated
P84091	Molecular function	GO:0005515	3	protein binding	Ap2m1	AP-2 complex subunit mu	-0.768	-0.337		-0.807		0.351	0.175	0.636	0.67	0.854	0.328	0.339	-0.891	0.0156	0.0156	down-regulated
P84091	Molecular function	GO:0060090	2	molecular adaptor activity	Ap2m1	AP-2 complex subunit mu	-0.768	-0.337		-0.807		0.351	0.175	0.636	0.67	0.854	0.328	0.339	-0.891	0.0156	0.0156	down-regulated
P84091	Molecular function	GO:0042277	4	peptide binding	Ap2m1	AP-2 complex subunit mu	-0.768	-0.337		-0.807		0.351	0.175	0.636	0.67	0.854	0.328	0.339	-0.891	0.0156	0.0156	down-regulated
P84091	Molecular function	GO:0033218	3	amide binding	Ap2m1	AP-2 complex subunit mu	-0.768	-0.337		-0.807		0.351	0.175	0.636	0.67	0.854	0.328	0.339	-0.891	0.0156	0.0156	down-regulated
P84091	Molecular function	GO:0019904	4	protein domain specific binding	Ap2m1	AP-2 complex subunit mu	-0.768	-0.337		-0.807		0.351	0.175	0.636	0.67	0.854	0.328	0.339	-0.891	0.0156	0.0156	down-regulated
P84091	Molecular function	GO:0140312	4	cargo adaptor activity	Ap2m1	AP-2 complex subunit mu	-0.768	-0.337		-0.807		0.351	0.175	0.636	0.67	0.854	0.328	0.339	-0.891	0.0156	0.0156	down-regulated
P84091	Molecular function	GO:0030276	4	clathrin binding	Ap2m1	AP-2 complex subunit mu	-0.768	-0.337		-0.807		0.351	0.175	0.636	0.67	0.854	0.328	0.339	-0.891	0.0156	0.0156	down-regulated
P84091	Molecular function	GO:0005102	4	signaling receptor binding	Ap2m1	AP-2 complex subunit mu	-0.768	-0.337		-0.807		0.351	0.175	0.636	0.67	0.854	0.328	0.339	-0.891	0.0156	0.0156	down-regulated
P84091	Molecular function	GO:0005488	2	binding	Ap2m1	AP-2 complex subunit mu	-0.768	-0.337		-0.807		0.351	0.175	0.636	0.67	0.854	0.328	0.339	-0.891	0.0156	0.0156	down-regulated
P84091	Molecular function	GO:0070325	5	lipoprotein particle receptor binding	Ap2m1	AP-2 complex subunit mu	-0.768	-0.337		-0.807		0.351	0.175	0.636	0.67	0.854	0.328	0.339	-0.891	0.0156	0.0156	down-regulated
P84091	Molecular function	GO:0030674	3	protein-macromolecule adaptor activity	Ap2m1	AP-2 complex subunit mu	-0.768	-0.337		-0.807		0.351	0.175	0.636	0.67	0.854	0.328	0.339	-0.891	0.0156	0.0156	down-regulated
P98203	Molecular function	GO:0005488	2	binding	Arvcf	Splicing regulator ARVCF	3.694	0.453	1.389		-0.073	-2.309	-3.889	-5.819	-1.653	-2.595	-0.432	0.253	2.987	0.0186	0.0186	up-regulated
P98203	Molecular function	GO:0003674	1	molecular_function	Arvcf	Splicing regulator ARVCF	3.694	0.453	1.389		-0.073	-2.309	-3.889	-5.819	-1.653	-2.595	-0.432	0.253	2.987	0.0186	0.0186	up-regulated
P98203	Molecular function	GO:0005515	3	protein binding	Arvcf	Splicing regulator ARVCF	3.694	0.453	1.389		-0.073	-2.309	-3.889	-5.819	-1.653	-2.595	-0.432	0.253	2.987	0.0186	0.0186	up-regulated
P98203	Molecular function	GO:0050839	4	cell adhesion molecule binding	Arvcf	Splicing regulator ARVCF	3.694	0.453	1.389		-0.073	-2.309	-3.889	-5.819	-1.653	-2.595	-0.432	0.253	2.987	0.0186	0.0186	up-regulated
Q00519	Molecular function	GO:0016661	4	oxidoreductase activity, acting on other nitrogenous compounds as donors	Xdh	Xanthine dehydrogenase/oxidase	-1.207					-1.543	-0.219	0.458		0.044	-0.02	-0.15	-1.398	0.00624	0.00624	down-regulated
Q00519	Molecular function	GO:0005488	2	binding	Xdh	Xanthine dehydrogenase/oxidase	-1.207					-1.543	-0.219	0.458		0.044	-0.02	-0.15	-1.398	0.00624	0.00624	down-regulated
Q00519	Molecular function	GO:0051536	4	iron-sulfur cluster binding	Xdh	Xanthine dehydrogenase/oxidase	-1.207					-1.543	-0.219	0.458		0.044	-0.02	-0.15	-1.398	0.00624	0.00624	down-regulated
Q00519	Molecular function	GO:0051540	3	metal cluster binding	Xdh	Xanthine dehydrogenase/oxidase	-1.207					-1.543	-0.219	0.458		0.044	-0.02	-0.15	-1.398	0.00624	0.00624	down-regulated
Q00519	Molecular function	GO:1901363	3	heterocyclic compound binding	Xdh	Xanthine dehydrogenase/oxidase	-1.207					-1.543	-0.219	0.458		0.044	-0.02	-0.15	-1.398	0.00624	0.00624	down-regulated
Q00519	Molecular function	GO:0016727	5	oxidoreductase activity, acting on CH or CH2 groups, oxygen as acceptor	Xdh	Xanthine dehydrogenase/oxidase	-1.207					-1.543	-0.219	0.458		0.044	-0.02	-0.15	-1.398	0.00624	0.00624	down-regulated
Q00519	Molecular function	GO:0016662	5	oxidoreductase activity, acting on other nitrogenous compounds as donors, cytochrome as acceptor	Xdh	Xanthine dehydrogenase/oxidase	-1.207					-1.543	-0.219	0.458		0.044	-0.02	-0.15	-1.398	0.00624	0.00624	down-regulated
Q00519	Molecular function	GO:1901265	4	nucleoside phosphate binding	Xdh	Xanthine dehydrogenase/oxidase	-1.207					-1.543	-0.219	0.458		0.044	-0.02	-0.15	-1.398	0.00624	0.00624	down-regulated
Q00519	Molecular function	GO:0043168	4	anion binding	Xdh	Xanthine dehydrogenase/oxidase	-1.207					-1.543	-0.219	0.458		0.044	-0.02	-0.15	-1.398	0.00624	0.00624	down-regulated
Q00519	Molecular function	GO:0003824	2	catalytic activity	Xdh	Xanthine dehydrogenase/oxidase	-1.207					-1.543	-0.219	0.458		0.044	-0.02	-0.15	-1.398	0.00624	0.00624	down-regulated
Q00519	Molecular function	GO:0046872	5	metal ion binding	Xdh	Xanthine dehydrogenase/oxidase	-1.207					-1.543	-0.219	0.458		0.044	-0.02	-0.15	-1.398	0.00624	0.00624	down-regulated
Q00519	Molecular function	GO:0016726	5	oxidoreductase activity, acting on CH or CH2 groups, NAD or NADP as acceptor	Xdh	Xanthine dehydrogenase/oxidase	-1.207					-1.543	-0.219	0.458		0.044	-0.02	-0.15	-1.398	0.00624	0.00624	down-regulated
Q00519	Molecular function	GO:0043167	3	ion binding	Xdh	Xanthine dehydrogenase/oxidase	-1.207					-1.543	-0.219	0.458		0.044	-0.02	-0.15	-1.398	0.00624	0.00624	down-regulated
Q00519	Molecular function	GO:0016491	3	oxidoreductase activity	Xdh	Xanthine dehydrogenase/oxidase	-1.207					-1.543	-0.219	0.458		0.044	-0.02	-0.15	-1.398	0.00624	0.00624	down-regulated
Q00519	Molecular function	GO:0046914	6	transition metal ion binding	Xdh	Xanthine dehydrogenase/oxidase	-1.207					-1.543	-0.219	0.458		0.044	-0.02	-0.15	-1.398	0.00624	0.00624	down-regulated
Q00519	Molecular function	GO:0000166	4	nucleotide binding	Xdh	Xanthine dehydrogenase/oxidase	-1.207					-1.543	-0.219	0.458		0.044	-0.02	-0.15	-1.398	0.00624	0.00624	down-regulated
Q00519	Molecular function	GO:0036094	3	small molecule binding	Xdh	Xanthine dehydrogenase/oxidase	-1.207					-1.543	-0.219	0.458		0.044	-0.02	-0.15	-1.398	0.00624	0.00624	down-regulated
Q00519	Molecular function	GO:0003674	1	molecular_function	Xdh	Xanthine dehydrogenase/oxidase	-1.207					-1.543	-0.219	0.458		0.044	-0.02	-0.15	-1.398	0.00624	0.00624	down-regulated
Q00519	Molecular function	GO:0016725	4	oxidoreductase activity, acting on CH or CH2 groups	Xdh	Xanthine dehydrogenase/oxidase	-1.207					-1.543	-0.219	0.458		0.044	-0.02	-0.15	-1.398	0.00624	0.00624	down-regulated
Q00519	Molecular function	GO:0097159	3	organic cyclic compound binding	Xdh	Xanthine dehydrogenase/oxidase	-1.207					-1.543	-0.219	0.458		0.044	-0.02	-0.15	-1.398	0.00624	0.00624	down-regulated
Q00519	Molecular function	GO:0005515	3	protein binding	Xdh	Xanthine dehydrogenase/oxidase	-1.207					-1.543	-0.219	0.458		0.044	-0.02	-0.15	-1.398	0.00624	0.00624	down-regulated
Q00519	Molecular function	GO:0098809	5	nitrite reductase activity	Xdh	Xanthine dehydrogenase/oxidase	-1.207					-1.543	-0.219	0.458		0.044	-0.02	-0.15	-1.398	0.00624	0.00624	down-regulated
Q00519	Molecular function	GO:0042802	4	identical protein binding	Xdh	Xanthine dehydrogenase/oxidase	-1.207					-1.543	-0.219	0.458		0.044	-0.02	-0.15	-1.398	0.00624	0.00624	down-regulated
Q00519	Molecular function	GO:0043169	4	cation binding	Xdh	Xanthine dehydrogenase/oxidase	-1.207					-1.543	-0.219	0.458		0.044	-0.02	-0.15	-1.398	0.00624	0.00624	down-regulated
Q00519	Molecular function	GO:0046983	4	protein dimerization activity	Xdh	Xanthine dehydrogenase/oxidase	-1.207					-1.543	-0.219	0.458		0.044	-0.02	-0.15	-1.398	0.00624	0.00624	down-regulated
Q00519	Molecular function	GO:0050660	5	flavin adenine dinucleotide binding	Xdh	Xanthine dehydrogenase/oxidase	-1.207					-1.543	-0.219	0.458		0.044	-0.02	-0.15	-1.398	0.00624	0.00624	down-regulated
Q00623	Molecular function	GO:0046983	4	protein dimerization activity	Apoa1	Apolipoprotein A-I	0.328	0.075	1.653	1.057	1.075	0.377	0.387	-1.352	0.245	-0.161	-0.693	-0.081	1.037	0.0121	0.0121	up-regulated
Q00623	Molecular function	GO:0042802	4	identical protein binding	Apoa1	Apolipoprotein A-I	0.328	0.075	1.653	1.057	1.075	0.377	0.387	-1.352	0.245	-0.161	-0.693	-0.081	1.037	0.0121	0.0121	up-regulated
Q00623	Molecular function	GO:0042277	4	peptide binding	Apoa1	Apolipoprotein A-I	0.328	0.075	1.653	1.057	1.075	0.377	0.387	-1.352	0.245	-0.161	-0.693	-0.081	1.037	0.0121	0.0121	up-regulated
Q00623	Molecular function	GO:0030546	2	signaling receptor activator activity	Apoa1	Apolipoprotein A-I	0.328	0.075	1.653	1.057	1.075	0.377	0.387	-1.352	0.245	-0.161	-0.693	-0.081	1.037	0.0121	0.0121	up-regulated
Q00623	Molecular function	GO:0005515	3	protein binding	Apoa1	Apolipoprotein A-I	0.328	0.075	1.653	1.057	1.075	0.377	0.387	-1.352	0.245	-0.161	-0.693	-0.081	1.037	0.0121	0.0121	up-regulated
Q00623	Molecular function	GO:0071814	4	protein-lipid complex binding	Apoa1	Apolipoprotein A-I	0.328	0.075	1.653	1.057	1.075	0.377	0.387	-1.352	0.245	-0.161	-0.693	-0.081	1.037	0.0121	0.0121	up-regulated
Q00623	Molecular function	GO:0036094	3	small molecule binding	Apoa1	Apolipoprotein A-I	0.328	0.075	1.653	1.057	1.075	0.377	0.387	-1.352	0.245	-0.161	-0.693	-0.081	1.037	0.0121	0.0121	up-regulated
Q00623	Molecular function	GO:0120013	4	lipid transfer activity	Apoa1	Apolipoprotein A-I	0.328	0.075	1.653	1.057	1.075	0.377	0.387	-1.352	0.245	-0.161	-0.693	-0.081	1.037	0.0121	0.0121	up-regulated
Q00623	Molecular function	GO:0003674	1	molecular_function	Apoa1	Apolipoprotein A-I	0.328	0.075	1.653	1.057	1.075	0.377	0.387	-1.352	0.245	-0.161	-0.693	-0.081	1.037	0.0121	0.0121	up-regulated
Q00623	Molecular function	GO:0044877	3	protein-containing complex binding	Apoa1	Apolipoprotein A-I	0.328	0.075	1.653	1.057	1.075	0.377	0.387	-1.352	0.245	-0.161	-0.693	-0.081	1.037	0.0121	0.0121	up-regulated
Q00623	Molecular function	GO:0071813	5	lipoprotein particle binding	Apoa1	Apolipoprotein A-I	0.328	0.075	1.653	1.057	1.075	0.377	0.387	-1.352	0.245	-0.161	-0.693	-0.081	1.037	0.0121	0.0121	up-regulated
Q00623	Molecular function	GO:0048018	3	receptor ligand activity	Apoa1	Apolipoprotein A-I	0.328	0.075	1.653	1.057	1.075	0.377	0.387	-1.352	0.245	-0.161	-0.693	-0.081	1.037	0.0121	0.0121	up-regulated
Q00623	Molecular function	GO:0034190	5	apolipoprotein receptor binding	Apoa1	Apolipoprotein A-I	0.328	0.075	1.653	1.057	1.075	0.377	0.387	-1.352	0.245	-0.161	-0.693	-0.081	1.037	0.0121	0.0121	up-regulated
Q00623	Molecular function	GO:0008047	2	enzyme activator activity	Apoa1	Apolipoprotein A-I	0.328	0.075	1.653	1.057	1.075	0.377	0.387	-1.352	0.245	-0.161	-0.693	-0.081	1.037	0.0121	0.0121	up-regulated
Q00623	Molecular function	GO:0043178	4	alcohol binding	Apoa1	Apolipoprotein A-I	0.328	0.075	1.653	1.057	1.075	0.377	0.387	-1.352	0.245	-0.161	-0.693	-0.081	1.037	0.0121	0.0121	up-regulated
Q00623	Molecular function	GO:0004857	2	enzyme inhibitor activity	Apoa1	Apolipoprotein A-I	0.328	0.075	1.653	1.057	1.075	0.377	0.387	-1.352	0.245	-0.161	-0.693	-0.081	1.037	0.0121	0.0121	up-regulated
Q00623	Molecular function	GO:0005102	4	signaling receptor binding	Apoa1	Apolipoprotein A-I	0.328	0.075	1.653	1.057	1.075	0.377	0.387	-1.352	0.245	-0.161	-0.693	-0.081	1.037	0.0121	0.0121	up-regulated
Q00623	Molecular function	GO:0033218	3	amide binding	Apoa1	Apolipoprotein A-I	0.328	0.075	1.653	1.057	1.075	0.377	0.387	-1.352	0.245	-0.161	-0.693	-0.081	1.037	0.0121	0.0121	up-regulated
Q00623	Molecular function	GO:0120015	5	sterol transfer activity	Apoa1	Apolipoprotein A-I	0.328	0.075	1.653	1.057	1.075	0.377	0.387	-1.352	0.245	-0.161	-0.693	-0.081	1.037	0.0121	0.0121	up-regulated
Q00623	Molecular function	GO:0005215	2	transporter activity	Apoa1	Apolipoprotein A-I	0.328	0.075	1.653	1.057	1.075	0.377	0.387	-1.352	0.245	-0.161	-0.693	-0.081	1.037	0.0121	0.0121	up-regulated
Q00623	Molecular function	GO:0005496	4	steroid binding	Apoa1	Apolipoprotein A-I	0.328	0.075	1.653	1.057	1.075	0.377	0.387	-1.352	0.245	-0.161	-0.693	-0.081	1.037	0.0121	0.0121	up-regulated
Q00623	Molecular function	GO:0097159	3	organic cyclic compound binding	Apoa1	Apolipoprotein A-I	0.328	0.075	1.653	1.057	1.075	0.377	0.387	-1.352	0.245	-0.161	-0.693	-0.081	1.037	0.0121	0.0121	up-regulated
Q00623	Molecular function	GO:0005319	3	lipid transporter activity	Apoa1	Apolipoprotein A-I	0.328	0.075	1.653	1.057	1.075	0.377	0.387	-1.352	0.245	-0.161	-0.693	-0.081	1.037	0.0121	0.0121	up-regulated
Q00623	Molecular function	GO:0032934	5	sterol binding	Apoa1	Apolipoprotein A-I	0.328	0.075	1.653	1.057	1.075	0.377	0.387	-1.352	0.245	-0.161	-0.693	-0.081	1.037	0.0121	0.0121	up-regulated
Q00623	Molecular function	GO:0008289	3	lipid binding	Apoa1	Apolipoprotein A-I	0.328	0.075	1.653	1.057	1.075	0.377	0.387	-1.352	0.245	-0.161	-0.693	-0.081	1.037	0.0121	0.0121	up-regulated
Q00623	Molecular function	GO:0070325	5	lipoprotein particle receptor binding	Apoa1	Apolipoprotein A-I	0.328	0.075	1.653	1.057	1.075	0.377	0.387	-1.352	0.245	-0.161	-0.693	-0.081	1.037	0.0121	0.0121	up-regulated
Q00623	Molecular function	GO:0015248	4	sterol transporter activity	Apoa1	Apolipoprotein A-I	0.328	0.075	1.653	1.057	1.075	0.377	0.387	-1.352	0.245	-0.161	-0.693	-0.081	1.037	0.0121	0.0121	up-regulated
Q00623	Molecular function	GO:0005488	2	binding	Apoa1	Apolipoprotein A-I	0.328	0.075	1.653	1.057	1.075	0.377	0.387	-1.352	0.245	-0.161	-0.693	-0.081	1.037	0.0121	0.0121	up-regulated
Q01405	Molecular function	GO:0060589	4	nucleoside-triphosphatase regulator activity	Sec23a	Protein transport protein Sec23A	0.373	-0.236	1.912	1.321	0.786	0.118	0.374	-1.41	-0.516	-0.334	-1.366		1.363	0.00855	0.00855	up-regulated
Q01405	Molecular function	GO:0005488	2	binding	Sec23a	Protein transport protein Sec23A	0.373	-0.236	1.912	1.321	0.786	0.118	0.374	-1.41	-0.516	-0.334	-1.366		1.363	0.00855	0.00855	up-regulated
Q01405	Molecular function	GO:0030695	5	GTPase regulator activity	Sec23a	Protein transport protein Sec23A	0.373	-0.236	1.912	1.321	0.786	0.118	0.374	-1.41	-0.516	-0.334	-1.366		1.363	0.00855	0.00855	up-regulated
Q01405	Molecular function	GO:0003674	1	molecular_function	Sec23a	Protein transport protein Sec23A	0.373	-0.236	1.912	1.321	0.786	0.118	0.374	-1.41	-0.516	-0.334	-1.366		1.363	0.00855	0.00855	up-regulated
Q01405	Molecular function	GO:0008047	2	enzyme activator activity	Sec23a	Protein transport protein Sec23A	0.373	-0.236	1.912	1.321	0.786	0.118	0.374	-1.41	-0.516	-0.334	-1.366		1.363	0.00855	0.00855	up-regulated
Q01405	Molecular function	GO:0098772	2	molecular function regulator	Sec23a	Protein transport protein Sec23A	0.373	-0.236	1.912	1.321	0.786	0.118	0.374	-1.41	-0.516	-0.334	-1.366		1.363	0.00855	0.00855	up-regulated
Q01405	Molecular function	GO:0043169	4	cation binding	Sec23a	Protein transport protein Sec23A	0.373	-0.236	1.912	1.321	0.786	0.118	0.374	-1.41	-0.516	-0.334	-1.366		1.363	0.00855	0.00855	up-regulated
Q01405	Molecular function	GO:0030234	3	enzyme regulator activity	Sec23a	Protein transport protein Sec23A	0.373	-0.236	1.912	1.321	0.786	0.118	0.374	-1.41	-0.516	-0.334	-1.366		1.363	0.00855	0.00855	up-regulated
Q01405	Molecular function	GO:0046872	5	metal ion binding	Sec23a	Protein transport protein Sec23A	0.373	-0.236	1.912	1.321	0.786	0.118	0.374	-1.41	-0.516	-0.334	-1.366		1.363	0.00855	0.00855	up-regulated
Q01405	Molecular function	GO:0043167	3	ion binding	Sec23a	Protein transport protein Sec23A	0.373	-0.236	1.912	1.321	0.786	0.118	0.374	-1.41	-0.516	-0.334	-1.366		1.363	0.00855	0.00855	up-regulated
Q01405	Molecular function	GO:0046914	6	transition metal ion binding	Sec23a	Protein transport protein Sec23A	0.373	-0.236	1.912	1.321	0.786	0.118	0.374	-1.41	-0.516	-0.334	-1.366		1.363	0.00855	0.00855	up-regulated
Q02819	Molecular function	GO:0003674	1	molecular_function	Nucb1	Nucleobindin-1	1.073	-0.097	0.635	-0.172	0.249	0.966	-0.403	-0.588	-0.72	-1.277	-1.551	0.271	1.154	0.00511	0.00511	up-regulated
Q02819	Molecular function	GO:0030695	5	GTPase regulator activity	Nucb1	Nucleobindin-1	1.073	-0.097	0.635	-0.172	0.249	0.966	-0.403	-0.588	-0.72	-1.277	-1.551	0.271	1.154	0.00511	0.00511	up-regulated
Q02819	Molecular function	GO:0005488	2	binding	Nucb1	Nucleobindin-1	1.073	-0.097	0.635	-0.172	0.249	0.966	-0.403	-0.588	-0.72	-1.277	-1.551	0.271	1.154	0.00511	0.00511	up-regulated
Q02819	Molecular function	GO:0060589	4	nucleoside-triphosphatase regulator activity	Nucb1	Nucleobindin-1	1.073	-0.097	0.635	-0.172	0.249	0.966	-0.403	-0.588	-0.72	-1.277	-1.551	0.271	1.154	0.00511	0.00511	up-regulated
Q02819	Molecular function	GO:0097159	3	organic cyclic compound binding	Nucb1	Nucleobindin-1	1.073	-0.097	0.635	-0.172	0.249	0.966	-0.403	-0.588	-0.72	-1.277	-1.551	0.271	1.154	0.00511	0.00511	up-regulated
Q02819	Molecular function	GO:0005515	3	protein binding	Nucb1	Nucleobindin-1	1.073	-0.097	0.635	-0.172	0.249	0.966	-0.403	-0.588	-0.72	-1.277	-1.551	0.271	1.154	0.00511	0.00511	up-regulated
Q02819	Molecular function	GO:0005096	3	GTPase activator activity	Nucb1	Nucleobindin-1	1.073	-0.097	0.635	-0.172	0.249	0.966	-0.403	-0.588	-0.72	-1.277	-1.551	0.271	1.154	0.00511	0.00511	up-regulated
Q02819	Molecular function	GO:1901363	3	heterocyclic compound binding	Nucb1	Nucleobindin-1	1.073	-0.097	0.635	-0.172	0.249	0.966	-0.403	-0.588	-0.72	-1.277	-1.551	0.271	1.154	0.00511	0.00511	up-regulated
Q02819	Molecular function	GO:0008047	2	enzyme activator activity	Nucb1	Nucleobindin-1	1.073	-0.097	0.635	-0.172	0.249	0.966	-0.403	-0.588	-0.72	-1.277	-1.551	0.271	1.154	0.00511	0.00511	up-regulated
Q02819	Molecular function	GO:0003676	4	nucleic acid binding	Nucb1	Nucleobindin-1	1.073	-0.097	0.635	-0.172	0.249	0.966	-0.403	-0.588	-0.72	-1.277	-1.551	0.271	1.154	0.00511	0.00511	up-regulated
Q02819	Molecular function	GO:0043169	4	cation binding	Nucb1	Nucleobindin-1	1.073	-0.097	0.635	-0.172	0.249	0.966	-0.403	-0.588	-0.72	-1.277	-1.551	0.271	1.154	0.00511	0.00511	up-regulated
Q02819	Molecular function	GO:0098772	2	molecular function regulator	Nucb1	Nucleobindin-1	1.073	-0.097	0.635	-0.172	0.249	0.966	-0.403	-0.588	-0.72	-1.277	-1.551	0.271	1.154	0.00511	0.00511	up-regulated
Q02819	Molecular function	GO:0043167	3	ion binding	Nucb1	Nucleobindin-1	1.073	-0.097	0.635	-0.172	0.249	0.966	-0.403	-0.588	-0.72	-1.277	-1.551	0.271	1.154	0.00511	0.00511	up-regulated
Q02819	Molecular function	GO:0046872	5	metal ion binding	Nucb1	Nucleobindin-1	1.073	-0.097	0.635	-0.172	0.249	0.966	-0.403	-0.588	-0.72	-1.277	-1.551	0.271	1.154	0.00511	0.00511	up-regulated
Q02819	Molecular function	GO:0030234	3	enzyme regulator activity	Nucb1	Nucleobindin-1	1.073	-0.097	0.635	-0.172	0.249	0.966	-0.403	-0.588	-0.72	-1.277	-1.551	0.271	1.154	0.00511	0.00511	up-regulated
Q05816	Molecular function	GO:0005515	3	protein binding	Fabp5	Fatty acid-binding protein 5	2.463	0.726	-0.507		-0.255				-1.3	-0.988	-0.52	-0.484	1.43	0.0385	0.0385	up-regulated
Q05816	Molecular function	GO:0036094	3	small molecule binding	Fabp5	Fatty acid-binding protein 5	2.463	0.726	-0.507		-0.255				-1.3	-0.988	-0.52	-0.484	1.43	0.0385	0.0385	up-regulated
Q05816	Molecular function	GO:0019840	4	isoprenoid binding	Fabp5	Fatty acid-binding protein 5	2.463	0.726	-0.507		-0.255				-1.3	-0.988	-0.52	-0.484	1.43	0.0385	0.0385	up-regulated
Q05816	Molecular function	GO:0003674	1	molecular_function	Fabp5	Fatty acid-binding protein 5	2.463	0.726	-0.507		-0.255				-1.3	-0.988	-0.52	-0.484	1.43	0.0385	0.0385	up-regulated
Q05816	Molecular function	GO:0005488	2	binding	Fabp5	Fatty acid-binding protein 5	2.463	0.726	-0.507		-0.255				-1.3	-0.988	-0.52	-0.484	1.43	0.0385	0.0385	up-regulated
Q05816	Molecular function	GO:0043167	3	ion binding	Fabp5	Fatty acid-binding protein 5	2.463	0.726	-0.507		-0.255				-1.3	-0.988	-0.52	-0.484	1.43	0.0385	0.0385	up-regulated
Q05816	Molecular function	GO:0005319	3	lipid transporter activity	Fabp5	Fatty acid-binding protein 5	2.463	0.726	-0.507		-0.255				-1.3	-0.988	-0.52	-0.484	1.43	0.0385	0.0385	up-regulated
Q05816	Molecular function	GO:0031406	5	carboxylic acid binding	Fabp5	Fatty acid-binding protein 5	2.463	0.726	-0.507		-0.255				-1.3	-0.988	-0.52	-0.484	1.43	0.0385	0.0385	up-regulated
Q05816	Molecular function	GO:0005501	5	retinoid binding	Fabp5	Fatty acid-binding protein 5	2.463	0.726	-0.507		-0.255				-1.3	-0.988	-0.52	-0.484	1.43	0.0385	0.0385	up-regulated
Q05816	Molecular function	GO:0008289	3	lipid binding	Fabp5	Fatty acid-binding protein 5	2.463	0.726	-0.507		-0.255				-1.3	-0.988	-0.52	-0.484	1.43	0.0385	0.0385	up-regulated
Q05816	Molecular function	GO:0033293	6	monocarboxylic acid binding	Fabp5	Fatty acid-binding protein 5	2.463	0.726	-0.507		-0.255				-1.3	-0.988	-0.52	-0.484	1.43	0.0385	0.0385	up-regulated
Q05816	Molecular function	GO:0043177	4	organic acid binding	Fabp5	Fatty acid-binding protein 5	2.463	0.726	-0.507		-0.255				-1.3	-0.988	-0.52	-0.484	1.43	0.0385	0.0385	up-regulated
Q05816	Molecular function	GO:0005215	2	transporter activity	Fabp5	Fatty acid-binding protein 5	2.463	0.726	-0.507		-0.255				-1.3	-0.988	-0.52	-0.484	1.43	0.0385	0.0385	up-regulated
Q05816	Molecular function	GO:0043168	4	anion binding	Fabp5	Fatty acid-binding protein 5	2.463	0.726	-0.507		-0.255				-1.3	-0.988	-0.52	-0.484	1.43	0.0385	0.0385	up-regulated
Q07079	Molecular function	GO:0005515	3	protein binding	Igfbp5	Insulin-like growth factor-binding protein 5	0.087	0.759	-0.061	0.317	0.441	0.023	-0.45	-1.211	0.164	-0.537	-0.42	0.246	0.629	0.0488	0.0488	up-regulated
Q07079	Molecular function	GO:0003674	1	molecular_function	Igfbp5	Insulin-like growth factor-binding protein 5	0.087	0.759	-0.061	0.317	0.441	0.023	-0.45	-1.211	0.164	-0.537	-0.42	0.246	0.629	0.0488	0.0488	up-regulated
Q07079	Molecular function	GO:0005520	5	insulin-like growth factor binding	Igfbp5	Insulin-like growth factor-binding protein 5	0.087	0.759	-0.061	0.317	0.441	0.023	-0.45	-1.211	0.164	-0.537	-0.42	0.246	0.629	0.0488	0.0488	up-regulated
Q07079	Molecular function	GO:0019838	4	growth factor binding	Igfbp5	Insulin-like growth factor-binding protein 5	0.087	0.759	-0.061	0.317	0.441	0.023	-0.45	-1.211	0.164	-0.537	-0.42	0.246	0.629	0.0488	0.0488	up-regulated
Q07079	Molecular function	GO:0005488	2	binding	Igfbp5	Insulin-like growth factor-binding protein 5	0.087	0.759	-0.061	0.317	0.441	0.023	-0.45	-1.211	0.164	-0.537	-0.42	0.246	0.629	0.0488	0.0488	up-regulated
Q2PZL6	Molecular function	GO:0005488	2	binding	Fat4	Protocadherin Fat 4	-0.286	0.039	0.139	-0.755	-0.428	-0.938	0.581	0.873	0.006	-0.181	0.216	0.047	-0.629	0.044	0.044	down-regulated
Q2PZL6	Molecular function	GO:0003674	1	molecular_function	Fat4	Protocadherin Fat 4	-0.286	0.039	0.139	-0.755	-0.428	-0.938	0.581	0.873	0.006	-0.181	0.216	0.047	-0.629	0.044	0.044	down-regulated
Q2PZL6	Molecular function	GO:0043169	4	cation binding	Fat4	Protocadherin Fat 4	-0.286	0.039	0.139	-0.755	-0.428	-0.938	0.581	0.873	0.006	-0.181	0.216	0.047	-0.629	0.044	0.044	down-regulated
Q2PZL6	Molecular function	GO:0043167	3	ion binding	Fat4	Protocadherin Fat 4	-0.286	0.039	0.139	-0.755	-0.428	-0.938	0.581	0.873	0.006	-0.181	0.216	0.047	-0.629	0.044	0.044	down-regulated
Q2PZL6	Molecular function	GO:0046872	5	metal ion binding	Fat4	Protocadherin Fat 4	-0.286	0.039	0.139	-0.755	-0.428	-0.938	0.581	0.873	0.006	-0.181	0.216	0.047	-0.629	0.044	0.044	down-regulated
Q2VIS4	Molecular function	GO:0046872	5	metal ion binding	Flg2	Filaggrin-2	0.381	-0.635	-0.836	-0.585	-1.239	-0.824	-0.103	1.484	0.514	0.304	1.093	-0.95	-1.013	0.024	0.024	down-regulated
Q2VIS4	Molecular function	GO:0043167	3	ion binding	Flg2	Filaggrin-2	0.381	-0.635	-0.836	-0.585	-1.239	-0.824	-0.103	1.484	0.514	0.304	1.093	-0.95	-1.013	0.024	0.024	down-regulated
Q2VIS4	Molecular function	GO:0003674	1	molecular_function	Flg2	Filaggrin-2	0.381	-0.635	-0.836	-0.585	-1.239	-0.824	-0.103	1.484	0.514	0.304	1.093	-0.95	-1.013	0.024	0.024	down-regulated
Q2VIS4	Molecular function	GO:0043169	4	cation binding	Flg2	Filaggrin-2	0.381	-0.635	-0.836	-0.585	-1.239	-0.824	-0.103	1.484	0.514	0.304	1.093	-0.95	-1.013	0.024	0.024	down-regulated
Q2VIS4	Molecular function	GO:0005488	2	binding	Flg2	Filaggrin-2	0.381	-0.635	-0.836	-0.585	-1.239	-0.824	-0.103	1.484	0.514	0.304	1.093	-0.95	-1.013	0.024	0.024	down-regulated
Q3TC93	Molecular function	GO:0005488	2	binding	Hs1bp3	HCLS1-binding protein 3		-0.159	-1.777			-0.512	1.062	-0.562	0.502	-0.182	0.718	0.882	-1.219	0.0267	0.0267	down-regulated
Q3TC93	Molecular function	GO:0003674	1	molecular_function	Hs1bp3	HCLS1-binding protein 3		-0.159	-1.777			-0.512	1.062	-0.562	0.502	-0.182	0.718	0.882	-1.219	0.0267	0.0267	down-regulated
Q3TC93	Molecular function	GO:0005543	4	phospholipid binding	Hs1bp3	HCLS1-binding protein 3		-0.159	-1.777			-0.512	1.062	-0.562	0.502	-0.182	0.718	0.882	-1.219	0.0267	0.0267	down-regulated
Q3TC93	Molecular function	GO:0008289	3	lipid binding	Hs1bp3	HCLS1-binding protein 3		-0.159	-1.777			-0.512	1.062	-0.562	0.502	-0.182	0.718	0.882	-1.219	0.0267	0.0267	down-regulated
Q3TIV5	Molecular function	GO:0043167	3	ion binding	Zc3h15	Zinc finger CCCH domain-containing protein 15	-0.97	0.073	-1.283		0.168	-1.264	0.557	0.411	0.34	-0.365	0.929	-0.505	-0.883	0.038	0.038	down-regulated
Q3TIV5	Molecular function	GO:1901363	3	heterocyclic compound binding	Zc3h15	Zinc finger CCCH domain-containing protein 15	-0.97	0.073	-1.283		0.168	-1.264	0.557	0.411	0.34	-0.365	0.929	-0.505	-0.883	0.038	0.038	down-regulated
Q3TIV5	Molecular function	GO:0003676	4	nucleic acid binding	Zc3h15	Zinc finger CCCH domain-containing protein 15	-0.97	0.073	-1.283		0.168	-1.264	0.557	0.411	0.34	-0.365	0.929	-0.505	-0.883	0.038	0.038	down-regulated
Q3TIV5	Molecular function	GO:0097159	3	organic cyclic compound binding	Zc3h15	Zinc finger CCCH domain-containing protein 15	-0.97	0.073	-1.283		0.168	-1.264	0.557	0.411	0.34	-0.365	0.929	-0.505	-0.883	0.038	0.038	down-regulated
Q3TIV5	Molecular function	GO:0003674	1	molecular_function	Zc3h15	Zinc finger CCCH domain-containing protein 15	-0.97	0.073	-1.283		0.168	-1.264	0.557	0.411	0.34	-0.365	0.929	-0.505	-0.883	0.038	0.038	down-regulated
Q3TIV5	Molecular function	GO:0005488	2	binding	Zc3h15	Zinc finger CCCH domain-containing protein 15	-0.97	0.073	-1.283		0.168	-1.264	0.557	0.411	0.34	-0.365	0.929	-0.505	-0.883	0.038	0.038	down-regulated
Q3TIV5	Molecular function	GO:0003723	5	RNA binding	Zc3h15	Zinc finger CCCH domain-containing protein 15	-0.97	0.073	-1.283		0.168	-1.264	0.557	0.411	0.34	-0.365	0.929	-0.505	-0.883	0.038	0.038	down-regulated
Q3TIV5	Molecular function	GO:0043169	4	cation binding	Zc3h15	Zinc finger CCCH domain-containing protein 15	-0.97	0.073	-1.283		0.168	-1.264	0.557	0.411	0.34	-0.365	0.929	-0.505	-0.883	0.038	0.038	down-regulated
Q3UGC7	Molecular function	GO:0097159	3	organic cyclic compound binding	Eif3j1	Eukaryotic translation initiation factor 3 subunit J-A	-0.085	0.134	-0.838	-0.289	0.124	-0.425	0.337	0.261	0.597	1.039	1.253	1.028	-0.982	0.00319	0.00319	down-regulated
Q3UGC7	Molecular function	GO:0045182	2	translation regulator activity	Eif3j1	Eukaryotic translation initiation factor 3 subunit J-A	-0.085	0.134	-0.838	-0.289	0.124	-0.425	0.337	0.261	0.597	1.039	1.253	1.028	-0.982	0.00319	0.00319	down-regulated
Q3UGC7	Molecular function	GO:1901363	3	heterocyclic compound binding	Eif3j1	Eukaryotic translation initiation factor 3 subunit J-A	-0.085	0.134	-0.838	-0.289	0.124	-0.425	0.337	0.261	0.597	1.039	1.253	1.028	-0.982	0.00319	0.00319	down-regulated
Q3UGC7	Molecular function	GO:0090079	3	translation regulator activity, nucleic acid binding	Eif3j1	Eukaryotic translation initiation factor 3 subunit J-A	-0.085	0.134	-0.838	-0.289	0.124	-0.425	0.337	0.261	0.597	1.039	1.253	1.028	-0.982	0.00319	0.00319	down-regulated
Q3UGC7	Molecular function	GO:0003676	4	nucleic acid binding	Eif3j1	Eukaryotic translation initiation factor 3 subunit J-A	-0.085	0.134	-0.838	-0.289	0.124	-0.425	0.337	0.261	0.597	1.039	1.253	1.028	-0.982	0.00319	0.00319	down-regulated
Q3UGC7	Molecular function	GO:0003674	1	molecular_function	Eif3j1	Eukaryotic translation initiation factor 3 subunit J-A	-0.085	0.134	-0.838	-0.289	0.124	-0.425	0.337	0.261	0.597	1.039	1.253	1.028	-0.982	0.00319	0.00319	down-regulated
Q3UGC7	Molecular function	GO:0005488	2	binding	Eif3j1	Eukaryotic translation initiation factor 3 subunit J-A	-0.085	0.134	-0.838	-0.289	0.124	-0.425	0.337	0.261	0.597	1.039	1.253	1.028	-0.982	0.00319	0.00319	down-regulated
Q3UGC7	Molecular function	GO:0003723	5	RNA binding	Eif3j1	Eukaryotic translation initiation factor 3 subunit J-A	-0.085	0.134	-0.838	-0.289	0.124	-0.425	0.337	0.261	0.597	1.039	1.253	1.028	-0.982	0.00319	0.00319	down-regulated
Q3UGC7	Molecular function	GO:0008135	4	translation factor activity, RNA binding	Eif3j1	Eukaryotic translation initiation factor 3 subunit J-A	-0.085	0.134	-0.838	-0.289	0.124	-0.425	0.337	0.261	0.597	1.039	1.253	1.028	-0.982	0.00319	0.00319	down-regulated
Q3UIZ8	Molecular function	GO:0004674	5	protein serine/threonine kinase activity	Mylk3	Myosin light chain kinase 3	-0.334	0.604	0.335	1.037	1.198	0.6	0.23		-0.428	-0.489	0.046	-0.487	0.799	0.0263	0.0263	up-regulated
Q3UIZ8	Molecular function	GO:0016301	5	kinase activity	Mylk3	Myosin light chain kinase 3	-0.334	0.604	0.335	1.037	1.198	0.6	0.23		-0.428	-0.489	0.046	-0.487	0.799	0.0263	0.0263	up-regulated
Q3UIZ8	Molecular function	GO:0016772	4	transferase activity, transferring phosphorus-containing groups	Mylk3	Myosin light chain kinase 3	-0.334	0.604	0.335	1.037	1.198	0.6	0.23		-0.428	-0.489	0.046	-0.487	0.799	0.0263	0.0263	up-regulated
Q3UIZ8	Molecular function	GO:0097159	3	organic cyclic compound binding	Mylk3	Myosin light chain kinase 3	-0.334	0.604	0.335	1.037	1.198	0.6	0.23		-0.428	-0.489	0.046	-0.487	0.799	0.0263	0.0263	up-regulated
Q3UIZ8	Molecular function	GO:0032555	5	purine ribonucleotide binding	Mylk3	Myosin light chain kinase 3	-0.334	0.604	0.335	1.037	1.198	0.6	0.23		-0.428	-0.489	0.046	-0.487	0.799	0.0263	0.0263	up-regulated
Q3UIZ8	Molecular function	GO:0036094	3	small molecule binding	Mylk3	Myosin light chain kinase 3	-0.334	0.604	0.335	1.037	1.198	0.6	0.23		-0.428	-0.489	0.046	-0.487	0.799	0.0263	0.0263	up-regulated
Q3UIZ8	Molecular function	GO:0016773	5	phosphotransferase activity, alcohol group as acceptor	Mylk3	Myosin light chain kinase 3	-0.334	0.604	0.335	1.037	1.198	0.6	0.23		-0.428	-0.489	0.046	-0.487	0.799	0.0263	0.0263	up-regulated
Q3UIZ8	Molecular function	GO:0035639	5	purine ribonucleoside triphosphate binding	Mylk3	Myosin light chain kinase 3	-0.334	0.604	0.335	1.037	1.198	0.6	0.23		-0.428	-0.489	0.046	-0.487	0.799	0.0263	0.0263	up-regulated
Q3UIZ8	Molecular function	GO:0016740	3	transferase activity	Mylk3	Myosin light chain kinase 3	-0.334	0.604	0.335	1.037	1.198	0.6	0.23		-0.428	-0.489	0.046	-0.487	0.799	0.0263	0.0263	up-regulated
Q3UIZ8	Molecular function	GO:0030554	6	adenyl nucleotide binding	Mylk3	Myosin light chain kinase 3	-0.334	0.604	0.335	1.037	1.198	0.6	0.23		-0.428	-0.489	0.046	-0.487	0.799	0.0263	0.0263	up-regulated
Q3UIZ8	Molecular function	GO:0003674	1	molecular_function	Mylk3	Myosin light chain kinase 3	-0.334	0.604	0.335	1.037	1.198	0.6	0.23		-0.428	-0.489	0.046	-0.487	0.799	0.0263	0.0263	up-regulated
Q3UIZ8	Molecular function	GO:0043167	3	ion binding	Mylk3	Myosin light chain kinase 3	-0.334	0.604	0.335	1.037	1.198	0.6	0.23		-0.428	-0.489	0.046	-0.487	0.799	0.0263	0.0263	up-regulated
Q3UIZ8	Molecular function	GO:0000166	4	nucleotide binding	Mylk3	Myosin light chain kinase 3	-0.334	0.604	0.335	1.037	1.198	0.6	0.23		-0.428	-0.489	0.046	-0.487	0.799	0.0263	0.0263	up-regulated
Q3UIZ8	Molecular function	GO:0017076	5	purine nucleotide binding	Mylk3	Myosin light chain kinase 3	-0.334	0.604	0.335	1.037	1.198	0.6	0.23		-0.428	-0.489	0.046	-0.487	0.799	0.0263	0.0263	up-regulated
Q3UIZ8	Molecular function	GO:0097367	3	carbohydrate derivative binding	Mylk3	Myosin light chain kinase 3	-0.334	0.604	0.335	1.037	1.198	0.6	0.23		-0.428	-0.489	0.046	-0.487	0.799	0.0263	0.0263	up-regulated
Q3UIZ8	Molecular function	GO:1901265	4	nucleoside phosphate binding	Mylk3	Myosin light chain kinase 3	-0.334	0.604	0.335	1.037	1.198	0.6	0.23		-0.428	-0.489	0.046	-0.487	0.799	0.0263	0.0263	up-regulated
Q3UIZ8	Molecular function	GO:0032553	4	ribonucleotide binding	Mylk3	Myosin light chain kinase 3	-0.334	0.604	0.335	1.037	1.198	0.6	0.23		-0.428	-0.489	0.046	-0.487	0.799	0.0263	0.0263	up-regulated
Q3UIZ8	Molecular function	GO:0043168	4	anion binding	Mylk3	Myosin light chain kinase 3	-0.334	0.604	0.335	1.037	1.198	0.6	0.23		-0.428	-0.489	0.046	-0.487	0.799	0.0263	0.0263	up-regulated
Q3UIZ8	Molecular function	GO:0003824	2	catalytic activity	Mylk3	Myosin light chain kinase 3	-0.334	0.604	0.335	1.037	1.198	0.6	0.23		-0.428	-0.489	0.046	-0.487	0.799	0.0263	0.0263	up-regulated
Q3UIZ8	Molecular function	GO:0004672	4	protein kinase activity	Mylk3	Myosin light chain kinase 3	-0.334	0.604	0.335	1.037	1.198	0.6	0.23		-0.428	-0.489	0.046	-0.487	0.799	0.0263	0.0263	up-regulated
Q3UIZ8	Molecular function	GO:0032559	6	adenyl ribonucleotide binding	Mylk3	Myosin light chain kinase 3	-0.334	0.604	0.335	1.037	1.198	0.6	0.23		-0.428	-0.489	0.046	-0.487	0.799	0.0263	0.0263	up-regulated
Q3UIZ8	Molecular function	GO:1901363	3	heterocyclic compound binding	Mylk3	Myosin light chain kinase 3	-0.334	0.604	0.335	1.037	1.198	0.6	0.23		-0.428	-0.489	0.046	-0.487	0.799	0.0263	0.0263	up-regulated
Q3UIZ8	Molecular function	GO:0005488	2	binding	Mylk3	Myosin light chain kinase 3	-0.334	0.604	0.335	1.037	1.198	0.6	0.23		-0.428	-0.489	0.046	-0.487	0.799	0.0263	0.0263	up-regulated
Q3UIZ8	Molecular function	GO:0140096	3	catalytic activity, acting on a protein	Mylk3	Myosin light chain kinase 3	-0.334	0.604	0.335	1.037	1.198	0.6	0.23		-0.428	-0.489	0.046	-0.487	0.799	0.0263	0.0263	up-regulated
Q3UNW5	Molecular function	GO:0001216	4	DNA-binding transcription activator activity	Tfcp2l1	Transcription factor CP2-like protein 1	0.471	0.478	1.472	1.274	1.83	-0.296	-0.067	-0.647	-0.062	-0.094	-1.119	-0.067	1.214	0.00514	0.00514	up-regulated
Q3UNW5	Molecular function	GO:0003674	1	molecular_function	Tfcp2l1	Transcription factor CP2-like protein 1	0.471	0.478	1.472	1.274	1.83	-0.296	-0.067	-0.647	-0.062	-0.094	-1.119	-0.067	1.214	0.00514	0.00514	up-regulated
Q3UNW5	Molecular function	GO:0001217	4	DNA-binding transcription repressor activity	Tfcp2l1	Transcription factor CP2-like protein 1	0.471	0.478	1.472	1.274	1.83	-0.296	-0.067	-0.647	-0.062	-0.094	-1.119	-0.067	1.214	0.00514	0.00514	up-regulated
Q3UNW5	Molecular function	GO:0003690	6	double-stranded DNA binding	Tfcp2l1	Transcription factor CP2-like protein 1	0.471	0.478	1.472	1.274	1.83	-0.296	-0.067	-0.647	-0.062	-0.094	-1.119	-0.067	1.214	0.00514	0.00514	up-regulated
Q3UNW5	Molecular function	GO:0043565	6	sequence-specific DNA binding	Tfcp2l1	Transcription factor CP2-like protein 1	0.471	0.478	1.472	1.274	1.83	-0.296	-0.067	-0.647	-0.062	-0.094	-1.119	-0.067	1.214	0.00514	0.00514	up-regulated
Q3UNW5	Molecular function	GO:0005488	2	binding	Tfcp2l1	Transcription factor CP2-like protein 1	0.471	0.478	1.472	1.274	1.83	-0.296	-0.067	-0.647	-0.062	-0.094	-1.119	-0.067	1.214	0.00514	0.00514	up-regulated
Q3UNW5	Molecular function	GO:1901363	3	heterocyclic compound binding	Tfcp2l1	Transcription factor CP2-like protein 1	0.471	0.478	1.472	1.274	1.83	-0.296	-0.067	-0.647	-0.062	-0.094	-1.119	-0.067	1.214	0.00514	0.00514	up-regulated
Q3UNW5	Molecular function	GO:0003677	5	DNA binding	Tfcp2l1	Transcription factor CP2-like protein 1	0.471	0.478	1.472	1.274	1.83	-0.296	-0.067	-0.647	-0.062	-0.094	-1.119	-0.067	1.214	0.00514	0.00514	up-regulated
Q3UNW5	Molecular function	GO:0003676	4	nucleic acid binding	Tfcp2l1	Transcription factor CP2-like protein 1	0.471	0.478	1.472	1.274	1.83	-0.296	-0.067	-0.647	-0.062	-0.094	-1.119	-0.067	1.214	0.00514	0.00514	up-regulated
Q3UNW5	Molecular function	GO:0001067	5	transcription regulatory region nucleic acid binding	Tfcp2l1	Transcription factor CP2-like protein 1	0.471	0.478	1.472	1.274	1.83	-0.296	-0.067	-0.647	-0.062	-0.094	-1.119	-0.067	1.214	0.00514	0.00514	up-regulated
Q3UNW5	Molecular function	GO:1990837	7	sequence-specific double-stranded DNA binding	Tfcp2l1	Transcription factor CP2-like protein 1	0.471	0.478	1.472	1.274	1.83	-0.296	-0.067	-0.647	-0.062	-0.094	-1.119	-0.067	1.214	0.00514	0.00514	up-regulated
Q3UNW5	Molecular function	GO:0003700	3	DNA-binding transcription factor activity	Tfcp2l1	Transcription factor CP2-like protein 1	0.471	0.478	1.472	1.274	1.83	-0.296	-0.067	-0.647	-0.062	-0.094	-1.119	-0.067	1.214	0.00514	0.00514	up-regulated
Q3UNW5	Molecular function	GO:0097159	3	organic cyclic compound binding	Tfcp2l1	Transcription factor CP2-like protein 1	0.471	0.478	1.472	1.274	1.83	-0.296	-0.067	-0.647	-0.062	-0.094	-1.119	-0.067	1.214	0.00514	0.00514	up-regulated
Q3UNW5	Molecular function	GO:0140110	2	transcription regulator activity	Tfcp2l1	Transcription factor CP2-like protein 1	0.471	0.478	1.472	1.274	1.83	-0.296	-0.067	-0.647	-0.062	-0.094	-1.119	-0.067	1.214	0.00514	0.00514	up-regulated
Q3UNW5	Molecular function	GO:0000977	7	RNA polymerase II transcription regulatory region sequence-specific DNA binding	Tfcp2l1	Transcription factor CP2-like protein 1	0.471	0.478	1.472	1.274	1.83	-0.296	-0.067	-0.647	-0.062	-0.094	-1.119	-0.067	1.214	0.00514	0.00514	up-regulated
Q3UNW5	Molecular function	GO:0000987	7	cis-regulatory region sequence-specific DNA binding	Tfcp2l1	Transcription factor CP2-like protein 1	0.471	0.478	1.472	1.274	1.83	-0.296	-0.067	-0.647	-0.062	-0.094	-1.119	-0.067	1.214	0.00514	0.00514	up-regulated
Q3UNW5	Molecular function	GO:0000976	6	transcription cis-regulatory region binding	Tfcp2l1	Transcription factor CP2-like protein 1	0.471	0.478	1.472	1.274	1.83	-0.296	-0.067	-0.647	-0.062	-0.094	-1.119	-0.067	1.214	0.00514	0.00514	up-regulated
Q3UNW5	Molecular function	GO:0000981	4	DNA-binding transcription factor activity, RNA polymerase II-specific	Tfcp2l1	Transcription factor CP2-like protein 1	0.471	0.478	1.472	1.274	1.83	-0.296	-0.067	-0.647	-0.062	-0.094	-1.119	-0.067	1.214	0.00514	0.00514	up-regulated
Q5XKE0	Molecular function	GO:0003674	1	molecular_function	Mybpc2	Myosin-binding protein C, fast-type		1.411	1.229	0.861	0.862	-0.448	0.759	-0.996	-0.565	-0.894	-0.927		1.308	0.0114	0.0114	up-regulated
Q5XKE0	Molecular function	GO:0005488	2	binding	Mybpc2	Myosin-binding protein C, fast-type		1.411	1.229	0.861	0.862	-0.448	0.759	-0.996	-0.565	-0.894	-0.927		1.308	0.0114	0.0114	up-regulated
Q5XKE0	Molecular function	GO:0005198	2	structural molecule activity	Mybpc2	Myosin-binding protein C, fast-type		1.411	1.229	0.861	0.862	-0.448	0.759	-0.996	-0.565	-0.894	-0.927		1.308	0.0114	0.0114	up-regulated
Q5XKE0	Molecular function	GO:0005515	3	protein binding	Mybpc2	Myosin-binding protein C, fast-type		1.411	1.229	0.861	0.862	-0.448	0.759	-0.996	-0.565	-0.894	-0.927		1.308	0.0114	0.0114	up-regulated
Q5XKE0	Molecular function	GO:0008092	4	cytoskeletal protein binding	Mybpc2	Myosin-binding protein C, fast-type		1.411	1.229	0.861	0.862	-0.448	0.759	-0.996	-0.565	-0.894	-0.927		1.308	0.0114	0.0114	up-regulated
Q60668	Molecular function	GO:0003730	7	mRNA 3'-UTR binding	Hnrnpd	Heterogeneous nuclear ribonucleoprotein D0	-2.361	0.527		-2.186	-0.268	-0.677	0.349	0.876	1.022	0.152	1.452	0.449	-1.71	0.00432	0.00432	down-regulated
Q60668	Molecular function	GO:0003674	1	molecular_function	Hnrnpd	Heterogeneous nuclear ribonucleoprotein D0	-2.361	0.527		-2.186	-0.268	-0.677	0.349	0.876	1.022	0.152	1.452	0.449	-1.71	0.00432	0.00432	down-regulated
Q60668	Molecular function	GO:0005515	3	protein binding	Hnrnpd	Heterogeneous nuclear ribonucleoprotein D0	-2.361	0.527		-2.186	-0.268	-0.677	0.349	0.876	1.022	0.152	1.452	0.449	-1.71	0.00432	0.00432	down-regulated
Q60668	Molecular function	GO:0097159	3	organic cyclic compound binding	Hnrnpd	Heterogeneous nuclear ribonucleoprotein D0	-2.361	0.527		-2.186	-0.268	-0.677	0.349	0.876	1.022	0.152	1.452	0.449	-1.71	0.00432	0.00432	down-regulated
Q60668	Molecular function	GO:0000217	6	DNA secondary structure binding	Hnrnpd	Heterogeneous nuclear ribonucleoprotein D0	-2.361	0.527		-2.186	-0.268	-0.677	0.349	0.876	1.022	0.152	1.452	0.449	-1.71	0.00432	0.00432	down-regulated
Q60668	Molecular function	GO:0003676	4	nucleic acid binding	Hnrnpd	Heterogeneous nuclear ribonucleoprotein D0	-2.361	0.527		-2.186	-0.268	-0.677	0.349	0.876	1.022	0.152	1.452	0.449	-1.71	0.00432	0.00432	down-regulated
Q60668	Molecular function	GO:0003729	6	mRNA binding	Hnrnpd	Heterogeneous nuclear ribonucleoprotein D0	-2.361	0.527		-2.186	-0.268	-0.677	0.349	0.876	1.022	0.152	1.452	0.449	-1.71	0.00432	0.00432	down-regulated
Q60668	Molecular function	GO:0003723	5	RNA binding	Hnrnpd	Heterogeneous nuclear ribonucleoprotein D0	-2.361	0.527		-2.186	-0.268	-0.677	0.349	0.876	1.022	0.152	1.452	0.449	-1.71	0.00432	0.00432	down-regulated
Q60668	Molecular function	GO:0005488	2	binding	Hnrnpd	Heterogeneous nuclear ribonucleoprotein D0	-2.361	0.527		-2.186	-0.268	-0.677	0.349	0.876	1.022	0.152	1.452	0.449	-1.71	0.00432	0.00432	down-regulated
Q60668	Molecular function	GO:0043565	6	sequence-specific DNA binding	Hnrnpd	Heterogeneous nuclear ribonucleoprotein D0	-2.361	0.527		-2.186	-0.268	-0.677	0.349	0.876	1.022	0.152	1.452	0.449	-1.71	0.00432	0.00432	down-regulated
Q60668	Molecular function	GO:0019899	4	enzyme binding	Hnrnpd	Heterogeneous nuclear ribonucleoprotein D0	-2.361	0.527		-2.186	-0.268	-0.677	0.349	0.876	1.022	0.152	1.452	0.449	-1.71	0.00432	0.00432	down-regulated
Q60668	Molecular function	GO:1901363	3	heterocyclic compound binding	Hnrnpd	Heterogeneous nuclear ribonucleoprotein D0	-2.361	0.527		-2.186	-0.268	-0.677	0.349	0.876	1.022	0.152	1.452	0.449	-1.71	0.00432	0.00432	down-regulated
Q60668	Molecular function	GO:0003677	5	DNA binding	Hnrnpd	Heterogeneous nuclear ribonucleoprotein D0	-2.361	0.527		-2.186	-0.268	-0.677	0.349	0.876	1.022	0.152	1.452	0.449	-1.71	0.00432	0.00432	down-regulated
Q60872	Molecular function	GO:0003676	4	nucleic acid binding	Eif1a	Eukaryotic translation initiation factor 1A	-0.315	0.353	-1.308	-1.372	-0.226	0.144	0.222	0.728	0.487	1.093	0.696	0.747	-1.116	0.00479	0.00479	down-regulated
Q60872	Molecular function	GO:0090079	3	translation regulator activity, nucleic acid binding	Eif1a	Eukaryotic translation initiation factor 1A	-0.315	0.353	-1.308	-1.372	-0.226	0.144	0.222	0.728	0.487	1.093	0.696	0.747	-1.116	0.00479	0.00479	down-regulated
Q60872	Molecular function	GO:1901363	3	heterocyclic compound binding	Eif1a	Eukaryotic translation initiation factor 1A	-0.315	0.353	-1.308	-1.372	-0.226	0.144	0.222	0.728	0.487	1.093	0.696	0.747	-1.116	0.00479	0.00479	down-regulated
Q60872	Molecular function	GO:0045182	2	translation regulator activity	Eif1a	Eukaryotic translation initiation factor 1A	-0.315	0.353	-1.308	-1.372	-0.226	0.144	0.222	0.728	0.487	1.093	0.696	0.747	-1.116	0.00479	0.00479	down-regulated
Q60872	Molecular function	GO:0097159	3	organic cyclic compound binding	Eif1a	Eukaryotic translation initiation factor 1A	-0.315	0.353	-1.308	-1.372	-0.226	0.144	0.222	0.728	0.487	1.093	0.696	0.747	-1.116	0.00479	0.00479	down-regulated
Q60872	Molecular function	GO:0044877	3	protein-containing complex binding	Eif1a	Eukaryotic translation initiation factor 1A	-0.315	0.353	-1.308	-1.372	-0.226	0.144	0.222	0.728	0.487	1.093	0.696	0.747	-1.116	0.00479	0.00479	down-regulated
Q60872	Molecular function	GO:0043021	4	ribonucleoprotein complex binding	Eif1a	Eukaryotic translation initiation factor 1A	-0.315	0.353	-1.308	-1.372	-0.226	0.144	0.222	0.728	0.487	1.093	0.696	0.747	-1.116	0.00479	0.00479	down-regulated
Q60872	Molecular function	GO:0008135	4	translation factor activity, RNA binding	Eif1a	Eukaryotic translation initiation factor 1A	-0.315	0.353	-1.308	-1.372	-0.226	0.144	0.222	0.728	0.487	1.093	0.696	0.747	-1.116	0.00479	0.00479	down-regulated
Q60872	Molecular function	GO:0003723	5	RNA binding	Eif1a	Eukaryotic translation initiation factor 1A	-0.315	0.353	-1.308	-1.372	-0.226	0.144	0.222	0.728	0.487	1.093	0.696	0.747	-1.116	0.00479	0.00479	down-regulated
Q60872	Molecular function	GO:0005488	2	binding	Eif1a	Eukaryotic translation initiation factor 1A	-0.315	0.353	-1.308	-1.372	-0.226	0.144	0.222	0.728	0.487	1.093	0.696	0.747	-1.116	0.00479	0.00479	down-regulated
Q60872	Molecular function	GO:0003674	1	molecular_function	Eif1a	Eukaryotic translation initiation factor 1A	-0.315	0.353	-1.308	-1.372	-0.226	0.144	0.222	0.728	0.487	1.093	0.696	0.747	-1.116	0.00479	0.00479	down-regulated
Q61233	Molecular function	GO:0043169	4	cation binding	Lcp1	Plastin-2	-0.639	-0.857	-1.367	-0.859	-1.766	-0.562	-0.563	0.611	-1.076	0.301	0.132	0.081	-0.923	0.0147	0.0147	down-regulated
Q61233	Molecular function	GO:0044877	3	protein-containing complex binding	Lcp1	Plastin-2	-0.639	-0.857	-1.367	-0.859	-1.766	-0.562	-0.563	0.611	-1.076	0.301	0.132	0.081	-0.923	0.0147	0.0147	down-regulated
Q61233	Molecular function	GO:0050839	4	cell adhesion molecule binding	Lcp1	Plastin-2	-0.639	-0.857	-1.367	-0.859	-1.766	-0.562	-0.563	0.611	-1.076	0.301	0.132	0.081	-0.923	0.0147	0.0147	down-regulated
Q61233	Molecular function	GO:0046872	5	metal ion binding	Lcp1	Plastin-2	-0.639	-0.857	-1.367	-0.859	-1.766	-0.562	-0.563	0.611	-1.076	0.301	0.132	0.081	-0.923	0.0147	0.0147	down-regulated
Q61233	Molecular function	GO:0043167	3	ion binding	Lcp1	Plastin-2	-0.639	-0.857	-1.367	-0.859	-1.766	-0.562	-0.563	0.611	-1.076	0.301	0.132	0.081	-0.923	0.0147	0.0147	down-regulated
Q61233	Molecular function	GO:0005488	2	binding	Lcp1	Plastin-2	-0.639	-0.857	-1.367	-0.859	-1.766	-0.562	-0.563	0.611	-1.076	0.301	0.132	0.081	-0.923	0.0147	0.0147	down-regulated
Q61233	Molecular function	GO:0003674	1	molecular_function	Lcp1	Plastin-2	-0.639	-0.857	-1.367	-0.859	-1.766	-0.562	-0.563	0.611	-1.076	0.301	0.132	0.081	-0.923	0.0147	0.0147	down-regulated
Q61233	Molecular function	GO:0005102	4	signaling receptor binding	Lcp1	Plastin-2	-0.639	-0.857	-1.367	-0.859	-1.766	-0.562	-0.563	0.611	-1.076	0.301	0.132	0.081	-0.923	0.0147	0.0147	down-regulated
Q61233	Molecular function	GO:0005515	3	protein binding	Lcp1	Plastin-2	-0.639	-0.857	-1.367	-0.859	-1.766	-0.562	-0.563	0.611	-1.076	0.301	0.132	0.081	-0.923	0.0147	0.0147	down-regulated
Q61233	Molecular function	GO:0019899	4	enzyme binding	Lcp1	Plastin-2	-0.639	-0.857	-1.367	-0.859	-1.766	-0.562	-0.563	0.611	-1.076	0.301	0.132	0.081	-0.923	0.0147	0.0147	down-regulated
Q61233	Molecular function	GO:0008092	4	cytoskeletal protein binding	Lcp1	Plastin-2	-0.639	-0.857	-1.367	-0.859	-1.766	-0.562	-0.563	0.611	-1.076	0.301	0.132	0.081	-0.923	0.0147	0.0147	down-regulated
Q61233	Molecular function	GO:0003779	5	actin binding	Lcp1	Plastin-2	-0.639	-0.857	-1.367	-0.859	-1.766	-0.562	-0.563	0.611	-1.076	0.301	0.132	0.081	-0.923	0.0147	0.0147	down-regulated
Q61545	Molecular function	GO:0140110	2	transcription regulator activity	Ewsr1	RNA-binding protein EWS	-1.243	0.32	-1.096	-0.39	-1.142	-0.949	-0.642	1.032	-0.062	0.446	-0.181	-0.16	-0.822	0.0339	0.0339	down-regulated
Q61545	Molecular function	GO:0097159	3	organic cyclic compound binding	Ewsr1	RNA-binding protein EWS	-1.243	0.32	-1.096	-0.39	-1.142	-0.949	-0.642	1.032	-0.062	0.446	-0.181	-0.16	-0.822	0.0339	0.0339	down-regulated
Q61545	Molecular function	GO:0005515	3	protein binding	Ewsr1	RNA-binding protein EWS	-1.243	0.32	-1.096	-0.39	-1.142	-0.949	-0.642	1.032	-0.062	0.446	-0.181	-0.16	-0.822	0.0339	0.0339	down-regulated
Q61545	Molecular function	GO:0043167	3	ion binding	Ewsr1	RNA-binding protein EWS	-1.243	0.32	-1.096	-0.39	-1.142	-0.949	-0.642	1.032	-0.062	0.446	-0.181	-0.16	-0.822	0.0339	0.0339	down-regulated
Q61545	Molecular function	GO:1901363	3	heterocyclic compound binding	Ewsr1	RNA-binding protein EWS	-1.243	0.32	-1.096	-0.39	-1.142	-0.949	-0.642	1.032	-0.062	0.446	-0.181	-0.16	-0.822	0.0339	0.0339	down-regulated
Q61545	Molecular function	GO:0003676	4	nucleic acid binding	Ewsr1	RNA-binding protein EWS	-1.243	0.32	-1.096	-0.39	-1.142	-0.949	-0.642	1.032	-0.062	0.446	-0.181	-0.16	-0.822	0.0339	0.0339	down-regulated
Q61545	Molecular function	GO:0003674	1	molecular_function	Ewsr1	RNA-binding protein EWS	-1.243	0.32	-1.096	-0.39	-1.142	-0.949	-0.642	1.032	-0.062	0.446	-0.181	-0.16	-0.822	0.0339	0.0339	down-regulated
Q61545	Molecular function	GO:0043169	4	cation binding	Ewsr1	RNA-binding protein EWS	-1.243	0.32	-1.096	-0.39	-1.142	-0.949	-0.642	1.032	-0.062	0.446	-0.181	-0.16	-0.822	0.0339	0.0339	down-regulated
Q61545	Molecular function	GO:0005488	2	binding	Ewsr1	RNA-binding protein EWS	-1.243	0.32	-1.096	-0.39	-1.142	-0.949	-0.642	1.032	-0.062	0.446	-0.181	-0.16	-0.822	0.0339	0.0339	down-regulated
Q62009	Molecular function	GO:0003674	1	molecular_function	Postn	Periostin	0.543	0.578	0.809	1.005	-0.185	-0.142	-0.288	-0.67	-0.629	0.048	-0.142	-0.205	0.749	0.0183	0.0183	up-regulated
Q62009	Molecular function	GO:0005515	3	protein binding	Postn	Periostin	0.543	0.578	0.809	1.005	-0.185	-0.142	-0.288	-0.67	-0.629	0.048	-0.142	-0.205	0.749	0.0183	0.0183	up-regulated
Q62009	Molecular function	GO:0043169	4	cation binding	Postn	Periostin	0.543	0.578	0.809	1.005	-0.185	-0.142	-0.288	-0.67	-0.629	0.048	-0.142	-0.205	0.749	0.0183	0.0183	up-regulated
Q62009	Molecular function	GO:0005488	2	binding	Postn	Periostin	0.543	0.578	0.809	1.005	-0.185	-0.142	-0.288	-0.67	-0.629	0.048	-0.142	-0.205	0.749	0.0183	0.0183	up-regulated
Q62009	Molecular function	GO:1901681	3	sulfur compound binding	Postn	Periostin	0.543	0.578	0.809	1.005	-0.185	-0.142	-0.288	-0.67	-0.629	0.048	-0.142	-0.205	0.749	0.0183	0.0183	up-regulated
Q62009	Molecular function	GO:0005539	4	glycosaminoglycan binding	Postn	Periostin	0.543	0.578	0.809	1.005	-0.185	-0.142	-0.288	-0.67	-0.629	0.048	-0.142	-0.205	0.749	0.0183	0.0183	up-regulated
Q62009	Molecular function	GO:0097367	3	carbohydrate derivative binding	Postn	Periostin	0.543	0.578	0.809	1.005	-0.185	-0.142	-0.288	-0.67	-0.629	0.048	-0.142	-0.205	0.749	0.0183	0.0183	up-regulated
Q62009	Molecular function	GO:0043167	3	ion binding	Postn	Periostin	0.543	0.578	0.809	1.005	-0.185	-0.142	-0.288	-0.67	-0.629	0.048	-0.142	-0.205	0.749	0.0183	0.0183	up-regulated
Q64253	Molecular function	GO:0098772	2	molecular function regulator	Ly6e	Lymphocyte antigen 6E	1.069	-0.169	2.426	2.709	0.655	1.392	-0.289	-1.684	0.527	-0.47	-0.997	-0.264	1.877	0.00173	0.00173	up-regulated
Q64253	Molecular function	GO:0099602	2	neurotransmitter receptor regulator activity	Ly6e	Lymphocyte antigen 6E	1.069	-0.169	2.426	2.709	0.655	1.392	-0.289	-1.684	0.527	-0.47	-0.997	-0.264	1.877	0.00173	0.00173	up-regulated
Q64253	Molecular function	GO:0030547	4	signaling receptor inhibitor activity	Ly6e	Lymphocyte antigen 6E	1.069	-0.169	2.426	2.709	0.655	1.392	-0.289	-1.684	0.527	-0.47	-0.997	-0.264	1.877	0.00173	0.00173	up-regulated
Q64253	Molecular function	GO:0030545	3	signaling receptor regulator activity	Ly6e	Lymphocyte antigen 6E	1.069	-0.169	2.426	2.709	0.655	1.392	-0.289	-1.684	0.527	-0.47	-0.997	-0.264	1.877	0.00173	0.00173	up-regulated
Q64253	Molecular function	GO:0005488	2	binding	Ly6e	Lymphocyte antigen 6E	1.069	-0.169	2.426	2.709	0.655	1.392	-0.289	-1.684	0.527	-0.47	-0.997	-0.264	1.877	0.00173	0.00173	up-regulated
Q64253	Molecular function	GO:0003674	1	molecular_function	Ly6e	Lymphocyte antigen 6E	1.069	-0.169	2.426	2.709	0.655	1.392	-0.289	-1.684	0.527	-0.47	-0.997	-0.264	1.877	0.00173	0.00173	up-regulated
Q64253	Molecular function	GO:0005102	4	signaling receptor binding	Ly6e	Lymphocyte antigen 6E	1.069	-0.169	2.426	2.709	0.655	1.392	-0.289	-1.684	0.527	-0.47	-0.997	-0.264	1.877	0.00173	0.00173	up-regulated
Q64253	Molecular function	GO:0030548	3	acetylcholine receptor regulator activity	Ly6e	Lymphocyte antigen 6E	1.069	-0.169	2.426	2.709	0.655	1.392	-0.289	-1.684	0.527	-0.47	-0.997	-0.264	1.877	0.00173	0.00173	up-regulated
Q64253	Molecular function	GO:0005515	3	protein binding	Ly6e	Lymphocyte antigen 6E	1.069	-0.169	2.426	2.709	0.655	1.392	-0.289	-1.684	0.527	-0.47	-0.997	-0.264	1.877	0.00173	0.00173	up-regulated
Q64339	Molecular function	GO:0044389	5	ubiquitin-like protein ligase binding	Isg15	Ubiquitin-like protein ISG15	-1.142	-1.449	-0.229	-0.769	-0.095	-1.153	0.019	0.035	-0.413	-0.277	0.452	0.561	-0.869	0.0127	0.0127	down-regulated
Q64339	Molecular function	GO:0044877	3	protein-containing complex binding	Isg15	Ubiquitin-like protein ISG15	-1.142	-1.449	-0.229	-0.769	-0.095	-1.153	0.019	0.035	-0.413	-0.277	0.452	0.561	-0.869	0.0127	0.0127	down-regulated
Q64339	Molecular function	GO:0019899	4	enzyme binding	Isg15	Ubiquitin-like protein ISG15	-1.142	-1.449	-0.229	-0.769	-0.095	-1.153	0.019	0.035	-0.413	-0.277	0.452	0.561	-0.869	0.0127	0.0127	down-regulated
Q64339	Molecular function	GO:0005102	4	signaling receptor binding	Isg15	Ubiquitin-like protein ISG15	-1.142	-1.449	-0.229	-0.769	-0.095	-1.153	0.019	0.035	-0.413	-0.277	0.452	0.561	-0.869	0.0127	0.0127	down-regulated
Q64339	Molecular function	GO:0005488	2	binding	Isg15	Ubiquitin-like protein ISG15	-1.142	-1.449	-0.229	-0.769	-0.095	-1.153	0.019	0.035	-0.413	-0.277	0.452	0.561	-0.869	0.0127	0.0127	down-regulated
Q64339	Molecular function	GO:0050839	4	cell adhesion molecule binding	Isg15	Ubiquitin-like protein ISG15	-1.142	-1.449	-0.229	-0.769	-0.095	-1.153	0.019	0.035	-0.413	-0.277	0.452	0.561	-0.869	0.0127	0.0127	down-regulated
Q64339	Molecular function	GO:0005515	3	protein binding	Isg15	Ubiquitin-like protein ISG15	-1.142	-1.449	-0.229	-0.769	-0.095	-1.153	0.019	0.035	-0.413	-0.277	0.452	0.561	-0.869	0.0127	0.0127	down-regulated
Q64339	Molecular function	GO:0140030	4	modification-dependent protein binding	Isg15	Ubiquitin-like protein ISG15	-1.142	-1.449	-0.229	-0.769	-0.095	-1.153	0.019	0.035	-0.413	-0.277	0.452	0.561	-0.869	0.0127	0.0127	down-regulated
Q64339	Molecular function	GO:0003674	1	molecular_function	Isg15	Ubiquitin-like protein ISG15	-1.142	-1.449	-0.229	-0.769	-0.095	-1.153	0.019	0.035	-0.413	-0.277	0.452	0.561	-0.869	0.0127	0.0127	down-regulated
Q64442	Molecular function	GO:0043169	4	cation binding	Sord	Sorbitol dehydrogenase	-0.02	0.75	0.591	0.568	0.146	0.257	-0.326	-0.518	0.015	-0.08	-0.808	-0.132	0.69	0.0158	0.0158	up-regulated
Q64442	Molecular function	GO:0003824	2	catalytic activity	Sord	Sorbitol dehydrogenase	-0.02	0.75	0.591	0.568	0.146	0.257	-0.326	-0.518	0.015	-0.08	-0.808	-0.132	0.69	0.0158	0.0158	up-regulated
Q64442	Molecular function	GO:1901265	4	nucleoside phosphate binding	Sord	Sorbitol dehydrogenase	-0.02	0.75	0.591	0.568	0.146	0.257	-0.326	-0.518	0.015	-0.08	-0.808	-0.132	0.69	0.0158	0.0158	up-regulated
Q64442	Molecular function	GO:0016491	3	oxidoreductase activity	Sord	Sorbitol dehydrogenase	-0.02	0.75	0.591	0.568	0.146	0.257	-0.326	-0.518	0.015	-0.08	-0.808	-0.132	0.69	0.0158	0.0158	up-regulated
Q64442	Molecular function	GO:0046914	6	transition metal ion binding	Sord	Sorbitol dehydrogenase	-0.02	0.75	0.591	0.568	0.146	0.257	-0.326	-0.518	0.015	-0.08	-0.808	-0.132	0.69	0.0158	0.0158	up-regulated
Q64442	Molecular function	GO:0000166	4	nucleotide binding	Sord	Sorbitol dehydrogenase	-0.02	0.75	0.591	0.568	0.146	0.257	-0.326	-0.518	0.015	-0.08	-0.808	-0.132	0.69	0.0158	0.0158	up-regulated
Q64442	Molecular function	GO:0031320	5	hexitol dehydrogenase activity	Sord	Sorbitol dehydrogenase	-0.02	0.75	0.591	0.568	0.146	0.257	-0.326	-0.518	0.015	-0.08	-0.808	-0.132	0.69	0.0158	0.0158	up-regulated
Q64442	Molecular function	GO:0046872	5	metal ion binding	Sord	Sorbitol dehydrogenase	-0.02	0.75	0.591	0.568	0.146	0.257	-0.326	-0.518	0.015	-0.08	-0.808	-0.132	0.69	0.0158	0.0158	up-regulated
Q64442	Molecular function	GO:0043167	3	ion binding	Sord	Sorbitol dehydrogenase	-0.02	0.75	0.591	0.568	0.146	0.257	-0.326	-0.518	0.015	-0.08	-0.808	-0.132	0.69	0.0158	0.0158	up-regulated
Q64442	Molecular function	GO:0005488	2	binding	Sord	Sorbitol dehydrogenase	-0.02	0.75	0.591	0.568	0.146	0.257	-0.326	-0.518	0.015	-0.08	-0.808	-0.132	0.69	0.0158	0.0158	up-regulated
Q64442	Molecular function	GO:0003674	1	molecular_function	Sord	Sorbitol dehydrogenase	-0.02	0.75	0.591	0.568	0.146	0.257	-0.326	-0.518	0.015	-0.08	-0.808	-0.132	0.69	0.0158	0.0158	up-regulated
Q64442	Molecular function	GO:0016614	4	oxidoreductase activity, acting on CH-OH group of donors	Sord	Sorbitol dehydrogenase	-0.02	0.75	0.591	0.568	0.146	0.257	-0.326	-0.518	0.015	-0.08	-0.808	-0.132	0.69	0.0158	0.0158	up-regulated
Q64442	Molecular function	GO:0036094	3	small molecule binding	Sord	Sorbitol dehydrogenase	-0.02	0.75	0.591	0.568	0.146	0.257	-0.326	-0.518	0.015	-0.08	-0.808	-0.132	0.69	0.0158	0.0158	up-regulated
Q64442	Molecular function	GO:0097159	3	organic cyclic compound binding	Sord	Sorbitol dehydrogenase	-0.02	0.75	0.591	0.568	0.146	0.257	-0.326	-0.518	0.015	-0.08	-0.808	-0.132	0.69	0.0158	0.0158	up-regulated
Q64442	Molecular function	GO:0005515	3	protein binding	Sord	Sorbitol dehydrogenase	-0.02	0.75	0.591	0.568	0.146	0.257	-0.326	-0.518	0.015	-0.08	-0.808	-0.132	0.69	0.0158	0.0158	up-regulated
Q64442	Molecular function	GO:0016616	5	oxidoreductase activity, acting on the CH-OH group of donors, NAD or NADP as acceptor	Sord	Sorbitol dehydrogenase	-0.02	0.75	0.591	0.568	0.146	0.257	-0.326	-0.518	0.015	-0.08	-0.808	-0.132	0.69	0.0158	0.0158	up-regulated
Q64442	Molecular function	GO:1901363	3	heterocyclic compound binding	Sord	Sorbitol dehydrogenase	-0.02	0.75	0.591	0.568	0.146	0.257	-0.326	-0.518	0.015	-0.08	-0.808	-0.132	0.69	0.0158	0.0158	up-regulated
Q6DFX2	Molecular function	GO:0003674	1	molecular_function	Antxr2	Anthrax toxin receptor 2	1.099	0.419	2.448	1.545	1.603	1.094	0.378	-1.362	0.582	-0.065	-0.065	-0.231	1.495	0.00152	0.00152	up-regulated
Q6DFX2	Molecular function	GO:0043169	4	cation binding	Antxr2	Anthrax toxin receptor 2	1.099	0.419	2.448	1.545	1.603	1.094	0.378	-1.362	0.582	-0.065	-0.065	-0.231	1.495	0.00152	0.00152	up-regulated
Q6DFX2	Molecular function	GO:0005488	2	binding	Antxr2	Anthrax toxin receptor 2	1.099	0.419	2.448	1.545	1.603	1.094	0.378	-1.362	0.582	-0.065	-0.065	-0.231	1.495	0.00152	0.00152	up-regulated
Q6DFX2	Molecular function	GO:0060089	2	molecular transducer activity	Antxr2	Anthrax toxin receptor 2	1.099	0.419	2.448	1.545	1.603	1.094	0.378	-1.362	0.582	-0.065	-0.065	-0.231	1.495	0.00152	0.00152	up-regulated
Q6DFX2	Molecular function	GO:0043167	3	ion binding	Antxr2	Anthrax toxin receptor 2	1.099	0.419	2.448	1.545	1.603	1.094	0.378	-1.362	0.582	-0.065	-0.065	-0.231	1.495	0.00152	0.00152	up-regulated
Q6DFX2	Molecular function	GO:0038023	3	signaling receptor activity	Antxr2	Anthrax toxin receptor 2	1.099	0.419	2.448	1.545	1.603	1.094	0.378	-1.362	0.582	-0.065	-0.065	-0.231	1.495	0.00152	0.00152	up-regulated
Q6NXH9	Molecular function	GO:0005198	2	structural molecule activity	Krt73	Keratin, type II cytoskeletal 73	2.729	0.509	1.467	-0.894	0.114	-0.262	-1.238	-4.499	-0.651	0.395	0.435	-1.327	1.758	0.0404	0.0404	up-regulated
Q6NXH9	Molecular function	GO:0003674	1	molecular_function	Krt73	Keratin, type II cytoskeletal 73	2.729	0.509	1.467	-0.894	0.114	-0.262	-1.238	-4.499	-0.651	0.395	0.435	-1.327	1.758	0.0404	0.0404	up-regulated
Q6P542	Molecular function	GO:1901363	3	heterocyclic compound binding	Abcf1	ATP-binding cassette sub-family F member 1	-0.221	0.12	-0.919	-1.297	-0.486	-0.283	0.221	1.238	0.411	-0.174	0.752	0.217	-0.959	0.00874	0.00874	down-regulated
Q6P542	Molecular function	GO:0032559	6	adenyl ribonucleotide binding	Abcf1	ATP-binding cassette sub-family F member 1	-0.221	0.12	-0.919	-1.297	-0.486	-0.283	0.221	1.238	0.411	-0.174	0.752	0.217	-0.959	0.00874	0.00874	down-regulated
Q6P542	Molecular function	GO:0045182	2	translation regulator activity	Abcf1	ATP-binding cassette sub-family F member 1	-0.221	0.12	-0.919	-1.297	-0.486	-0.283	0.221	1.238	0.411	-0.174	0.752	0.217	-0.959	0.00874	0.00874	down-regulated
Q6P542	Molecular function	GO:0003676	4	nucleic acid binding	Abcf1	ATP-binding cassette sub-family F member 1	-0.221	0.12	-0.919	-1.297	-0.486	-0.283	0.221	1.238	0.411	-0.174	0.752	0.217	-0.959	0.00874	0.00874	down-regulated
Q6P542	Molecular function	GO:0032555	5	purine ribonucleotide binding	Abcf1	ATP-binding cassette sub-family F member 1	-0.221	0.12	-0.919	-1.297	-0.486	-0.283	0.221	1.238	0.411	-0.174	0.752	0.217	-0.959	0.00874	0.00874	down-regulated
Q6P542	Molecular function	GO:0097159	3	organic cyclic compound binding	Abcf1	ATP-binding cassette sub-family F member 1	-0.221	0.12	-0.919	-1.297	-0.486	-0.283	0.221	1.238	0.411	-0.174	0.752	0.217	-0.959	0.00874	0.00874	down-regulated
Q6P542	Molecular function	GO:0036094	3	small molecule binding	Abcf1	ATP-binding cassette sub-family F member 1	-0.221	0.12	-0.919	-1.297	-0.486	-0.283	0.221	1.238	0.411	-0.174	0.752	0.217	-0.959	0.00874	0.00874	down-regulated
Q6P542	Molecular function	GO:0003674	1	molecular_function	Abcf1	ATP-binding cassette sub-family F member 1	-0.221	0.12	-0.919	-1.297	-0.486	-0.283	0.221	1.238	0.411	-0.174	0.752	0.217	-0.959	0.00874	0.00874	down-regulated
Q6P542	Molecular function	GO:0030554	6	adenyl nucleotide binding	Abcf1	ATP-binding cassette sub-family F member 1	-0.221	0.12	-0.919	-1.297	-0.486	-0.283	0.221	1.238	0.411	-0.174	0.752	0.217	-0.959	0.00874	0.00874	down-regulated
Q6P542	Molecular function	GO:0035639	5	purine ribonucleoside triphosphate binding	Abcf1	ATP-binding cassette sub-family F member 1	-0.221	0.12	-0.919	-1.297	-0.486	-0.283	0.221	1.238	0.411	-0.174	0.752	0.217	-0.959	0.00874	0.00874	down-regulated
Q6P542	Molecular function	GO:0005488	2	binding	Abcf1	ATP-binding cassette sub-family F member 1	-0.221	0.12	-0.919	-1.297	-0.486	-0.283	0.221	1.238	0.411	-0.174	0.752	0.217	-0.959	0.00874	0.00874	down-regulated
Q6P542	Molecular function	GO:0043167	3	ion binding	Abcf1	ATP-binding cassette sub-family F member 1	-0.221	0.12	-0.919	-1.297	-0.486	-0.283	0.221	1.238	0.411	-0.174	0.752	0.217	-0.959	0.00874	0.00874	down-regulated
Q6P542	Molecular function	GO:0090079	3	translation regulator activity, nucleic acid binding	Abcf1	ATP-binding cassette sub-family F member 1	-0.221	0.12	-0.919	-1.297	-0.486	-0.283	0.221	1.238	0.411	-0.174	0.752	0.217	-0.959	0.00874	0.00874	down-regulated
Q6P542	Molecular function	GO:0043021	4	ribonucleoprotein complex binding	Abcf1	ATP-binding cassette sub-family F member 1	-0.221	0.12	-0.919	-1.297	-0.486	-0.283	0.221	1.238	0.411	-0.174	0.752	0.217	-0.959	0.00874	0.00874	down-regulated
Q6P542	Molecular function	GO:0000166	4	nucleotide binding	Abcf1	ATP-binding cassette sub-family F member 1	-0.221	0.12	-0.919	-1.297	-0.486	-0.283	0.221	1.238	0.411	-0.174	0.752	0.217	-0.959	0.00874	0.00874	down-regulated
Q6P542	Molecular function	GO:0044877	3	protein-containing complex binding	Abcf1	ATP-binding cassette sub-family F member 1	-0.221	0.12	-0.919	-1.297	-0.486	-0.283	0.221	1.238	0.411	-0.174	0.752	0.217	-0.959	0.00874	0.00874	down-regulated
Q6P542	Molecular function	GO:0032553	4	ribonucleotide binding	Abcf1	ATP-binding cassette sub-family F member 1	-0.221	0.12	-0.919	-1.297	-0.486	-0.283	0.221	1.238	0.411	-0.174	0.752	0.217	-0.959	0.00874	0.00874	down-regulated
Q6P542	Molecular function	GO:1901265	4	nucleoside phosphate binding	Abcf1	ATP-binding cassette sub-family F member 1	-0.221	0.12	-0.919	-1.297	-0.486	-0.283	0.221	1.238	0.411	-0.174	0.752	0.217	-0.959	0.00874	0.00874	down-regulated
Q6P542	Molecular function	GO:0097367	3	carbohydrate derivative binding	Abcf1	ATP-binding cassette sub-family F member 1	-0.221	0.12	-0.919	-1.297	-0.486	-0.283	0.221	1.238	0.411	-0.174	0.752	0.217	-0.959	0.00874	0.00874	down-regulated
Q6P542	Molecular function	GO:0017076	5	purine nucleotide binding	Abcf1	ATP-binding cassette sub-family F member 1	-0.221	0.12	-0.919	-1.297	-0.486	-0.283	0.221	1.238	0.411	-0.174	0.752	0.217	-0.959	0.00874	0.00874	down-regulated
Q6P542	Molecular function	GO:0043168	4	anion binding	Abcf1	ATP-binding cassette sub-family F member 1	-0.221	0.12	-0.919	-1.297	-0.486	-0.283	0.221	1.238	0.411	-0.174	0.752	0.217	-0.959	0.00874	0.00874	down-regulated
Q6P9R2	Molecular function	GO:0097367	3	carbohydrate derivative binding	Oxsr1	Serine/threonine-protein kinase OSR1	-1.275	-0.501	-0.307	0.594	0.103	-1.744	1.003	-0.986	1.12	0.437	0.947	1.052	-1.117	0.026	0.026	down-regulated
Q6P9R2	Molecular function	GO:0017076	5	purine nucleotide binding	Oxsr1	Serine/threonine-protein kinase OSR1	-1.275	-0.501	-0.307	0.594	0.103	-1.744	1.003	-0.986	1.12	0.437	0.947	1.052	-1.117	0.026	0.026	down-regulated
Q6P9R2	Molecular function	GO:0032553	4	ribonucleotide binding	Oxsr1	Serine/threonine-protein kinase OSR1	-1.275	-0.501	-0.307	0.594	0.103	-1.744	1.003	-0.986	1.12	0.437	0.947	1.052	-1.117	0.026	0.026	down-regulated
Q6P9R2	Molecular function	GO:1901265	4	nucleoside phosphate binding	Oxsr1	Serine/threonine-protein kinase OSR1	-1.275	-0.501	-0.307	0.594	0.103	-1.744	1.003	-0.986	1.12	0.437	0.947	1.052	-1.117	0.026	0.026	down-regulated
Q6P9R2	Molecular function	GO:0043168	4	anion binding	Oxsr1	Serine/threonine-protein kinase OSR1	-1.275	-0.501	-0.307	0.594	0.103	-1.744	1.003	-0.986	1.12	0.437	0.947	1.052	-1.117	0.026	0.026	down-regulated
Q6P9R2	Molecular function	GO:0003824	2	catalytic activity	Oxsr1	Serine/threonine-protein kinase OSR1	-1.275	-0.501	-0.307	0.594	0.103	-1.744	1.003	-0.986	1.12	0.437	0.947	1.052	-1.117	0.026	0.026	down-regulated
Q6P9R2	Molecular function	GO:0043167	3	ion binding	Oxsr1	Serine/threonine-protein kinase OSR1	-1.275	-0.501	-0.307	0.594	0.103	-1.744	1.003	-0.986	1.12	0.437	0.947	1.052	-1.117	0.026	0.026	down-regulated
Q6P9R2	Molecular function	GO:0046872	5	metal ion binding	Oxsr1	Serine/threonine-protein kinase OSR1	-1.275	-0.501	-0.307	0.594	0.103	-1.744	1.003	-0.986	1.12	0.437	0.947	1.052	-1.117	0.026	0.026	down-regulated
Q6P9R2	Molecular function	GO:0000166	4	nucleotide binding	Oxsr1	Serine/threonine-protein kinase OSR1	-1.275	-0.501	-0.307	0.594	0.103	-1.744	1.003	-0.986	1.12	0.437	0.947	1.052	-1.117	0.026	0.026	down-regulated
Q6P9R2	Molecular function	GO:0005488	2	binding	Oxsr1	Serine/threonine-protein kinase OSR1	-1.275	-0.501	-0.307	0.594	0.103	-1.744	1.003	-0.986	1.12	0.437	0.947	1.052	-1.117	0.026	0.026	down-regulated
Q6P9R2	Molecular function	GO:0140096	3	catalytic activity, acting on a protein	Oxsr1	Serine/threonine-protein kinase OSR1	-1.275	-0.501	-0.307	0.594	0.103	-1.744	1.003	-0.986	1.12	0.437	0.947	1.052	-1.117	0.026	0.026	down-regulated
Q6P9R2	Molecular function	GO:0004672	4	protein kinase activity	Oxsr1	Serine/threonine-protein kinase OSR1	-1.275	-0.501	-0.307	0.594	0.103	-1.744	1.003	-0.986	1.12	0.437	0.947	1.052	-1.117	0.026	0.026	down-regulated
Q6P9R2	Molecular function	GO:1901363	3	heterocyclic compound binding	Oxsr1	Serine/threonine-protein kinase OSR1	-1.275	-0.501	-0.307	0.594	0.103	-1.744	1.003	-0.986	1.12	0.437	0.947	1.052	-1.117	0.026	0.026	down-regulated
Q6P9R2	Molecular function	GO:0032559	6	adenyl ribonucleotide binding	Oxsr1	Serine/threonine-protein kinase OSR1	-1.275	-0.501	-0.307	0.594	0.103	-1.744	1.003	-0.986	1.12	0.437	0.947	1.052	-1.117	0.026	0.026	down-regulated
Q6P9R2	Molecular function	GO:0019899	4	enzyme binding	Oxsr1	Serine/threonine-protein kinase OSR1	-1.275	-0.501	-0.307	0.594	0.103	-1.744	1.003	-0.986	1.12	0.437	0.947	1.052	-1.117	0.026	0.026	down-regulated
Q6P9R2	Molecular function	GO:0043169	4	cation binding	Oxsr1	Serine/threonine-protein kinase OSR1	-1.275	-0.501	-0.307	0.594	0.103	-1.744	1.003	-0.986	1.12	0.437	0.947	1.052	-1.117	0.026	0.026	down-regulated
Q6P9R2	Molecular function	GO:0004674	5	protein serine/threonine kinase activity	Oxsr1	Serine/threonine-protein kinase OSR1	-1.275	-0.501	-0.307	0.594	0.103	-1.744	1.003	-0.986	1.12	0.437	0.947	1.052	-1.117	0.026	0.026	down-regulated
Q6P9R2	Molecular function	GO:0019900	5	kinase binding	Oxsr1	Serine/threonine-protein kinase OSR1	-1.275	-0.501	-0.307	0.594	0.103	-1.744	1.003	-0.986	1.12	0.437	0.947	1.052	-1.117	0.026	0.026	down-regulated
Q6P9R2	Molecular function	GO:0036094	3	small molecule binding	Oxsr1	Serine/threonine-protein kinase OSR1	-1.275	-0.501	-0.307	0.594	0.103	-1.744	1.003	-0.986	1.12	0.437	0.947	1.052	-1.117	0.026	0.026	down-regulated
Q6P9R2	Molecular function	GO:0016773	5	phosphotransferase activity, alcohol group as acceptor	Oxsr1	Serine/threonine-protein kinase OSR1	-1.275	-0.501	-0.307	0.594	0.103	-1.744	1.003	-0.986	1.12	0.437	0.947	1.052	-1.117	0.026	0.026	down-regulated
Q6P9R2	Molecular function	GO:0035639	5	purine ribonucleoside triphosphate binding	Oxsr1	Serine/threonine-protein kinase OSR1	-1.275	-0.501	-0.307	0.594	0.103	-1.744	1.003	-0.986	1.12	0.437	0.947	1.052	-1.117	0.026	0.026	down-regulated
Q6P9R2	Molecular function	GO:0016740	3	transferase activity	Oxsr1	Serine/threonine-protein kinase OSR1	-1.275	-0.501	-0.307	0.594	0.103	-1.744	1.003	-0.986	1.12	0.437	0.947	1.052	-1.117	0.026	0.026	down-regulated
Q6P9R2	Molecular function	GO:0003674	1	molecular_function	Oxsr1	Serine/threonine-protein kinase OSR1	-1.275	-0.501	-0.307	0.594	0.103	-1.744	1.003	-0.986	1.12	0.437	0.947	1.052	-1.117	0.026	0.026	down-regulated
Q6P9R2	Molecular function	GO:0030554	6	adenyl nucleotide binding	Oxsr1	Serine/threonine-protein kinase OSR1	-1.275	-0.501	-0.307	0.594	0.103	-1.744	1.003	-0.986	1.12	0.437	0.947	1.052	-1.117	0.026	0.026	down-regulated
Q6P9R2	Molecular function	GO:0016301	5	kinase activity	Oxsr1	Serine/threonine-protein kinase OSR1	-1.275	-0.501	-0.307	0.594	0.103	-1.744	1.003	-0.986	1.12	0.437	0.947	1.052	-1.117	0.026	0.026	down-regulated
Q6P9R2	Molecular function	GO:0016772	4	transferase activity, transferring phosphorus-containing groups	Oxsr1	Serine/threonine-protein kinase OSR1	-1.275	-0.501	-0.307	0.594	0.103	-1.744	1.003	-0.986	1.12	0.437	0.947	1.052	-1.117	0.026	0.026	down-regulated
Q6P9R2	Molecular function	GO:0032555	5	purine ribonucleotide binding	Oxsr1	Serine/threonine-protein kinase OSR1	-1.275	-0.501	-0.307	0.594	0.103	-1.744	1.003	-0.986	1.12	0.437	0.947	1.052	-1.117	0.026	0.026	down-regulated
Q6P9R2	Molecular function	GO:0005515	3	protein binding	Oxsr1	Serine/threonine-protein kinase OSR1	-1.275	-0.501	-0.307	0.594	0.103	-1.744	1.003	-0.986	1.12	0.437	0.947	1.052	-1.117	0.026	0.026	down-regulated
Q6P9R2	Molecular function	GO:0097159	3	organic cyclic compound binding	Oxsr1	Serine/threonine-protein kinase OSR1	-1.275	-0.501	-0.307	0.594	0.103	-1.744	1.003	-0.986	1.12	0.437	0.947	1.052	-1.117	0.026	0.026	down-regulated
Q6ZWU9	Molecular function	GO:0043167	3	ion binding	Rps27	Small ribosomal subunit protein eS27	-1.095	-0.226	0.1	-0.71	-0.133	-0.952	0.751	0.642	-0.227	-0.071	1.014	-0.098	-0.838	0.0192	0.0192	down-regulated
Q6ZWU9	Molecular function	GO:0043169	4	cation binding	Rps27	Small ribosomal subunit protein eS27	-1.095	-0.226	0.1	-0.71	-0.133	-0.952	0.751	0.642	-0.227	-0.071	1.014	-0.098	-0.838	0.0192	0.0192	down-regulated
Q6ZWU9	Molecular function	GO:0005198	2	structural molecule activity	Rps27	Small ribosomal subunit protein eS27	-1.095	-0.226	0.1	-0.71	-0.133	-0.952	0.751	0.642	-0.227	-0.071	1.014	-0.098	-0.838	0.0192	0.0192	down-regulated
Q6ZWU9	Molecular function	GO:0097159	3	organic cyclic compound binding	Rps27	Small ribosomal subunit protein eS27	-1.095	-0.226	0.1	-0.71	-0.133	-0.952	0.751	0.642	-0.227	-0.071	1.014	-0.098	-0.838	0.0192	0.0192	down-regulated
Q6ZWU9	Molecular function	GO:0003676	4	nucleic acid binding	Rps27	Small ribosomal subunit protein eS27	-1.095	-0.226	0.1	-0.71	-0.133	-0.952	0.751	0.642	-0.227	-0.071	1.014	-0.098	-0.838	0.0192	0.0192	down-regulated
Q6ZWU9	Molecular function	GO:1901363	3	heterocyclic compound binding	Rps27	Small ribosomal subunit protein eS27	-1.095	-0.226	0.1	-0.71	-0.133	-0.952	0.751	0.642	-0.227	-0.071	1.014	-0.098	-0.838	0.0192	0.0192	down-regulated
Q6ZWU9	Molecular function	GO:0005488	2	binding	Rps27	Small ribosomal subunit protein eS27	-1.095	-0.226	0.1	-0.71	-0.133	-0.952	0.751	0.642	-0.227	-0.071	1.014	-0.098	-0.838	0.0192	0.0192	down-regulated
Q6ZWU9	Molecular function	GO:0003674	1	molecular_function	Rps27	Small ribosomal subunit protein eS27	-1.095	-0.226	0.1	-0.71	-0.133	-0.952	0.751	0.642	-0.227	-0.071	1.014	-0.098	-0.838	0.0192	0.0192	down-regulated
Q6ZWX6	Molecular function	GO:0043021	4	ribonucleoprotein complex binding	Eif2s1	Eukaryotic translation initiation factor 2 subunit 1	0.202	-0.08	-0.422	-1.573	0.26	-0.602	0.388	0.37	0.625	0.293	1.232	0.786	-0.985	0.0097	0.0097	down-regulated
Q6ZWX6	Molecular function	GO:0090079	3	translation regulator activity, nucleic acid binding	Eif2s1	Eukaryotic translation initiation factor 2 subunit 1	0.202	-0.08	-0.422	-1.573	0.26	-0.602	0.388	0.37	0.625	0.293	1.232	0.786	-0.985	0.0097	0.0097	down-regulated
Q6ZWX6	Molecular function	GO:0003674	1	molecular_function	Eif2s1	Eukaryotic translation initiation factor 2 subunit 1	0.202	-0.08	-0.422	-1.573	0.26	-0.602	0.388	0.37	0.625	0.293	1.232	0.786	-0.985	0.0097	0.0097	down-regulated
Q6ZWX6	Molecular function	GO:0097159	3	organic cyclic compound binding	Eif2s1	Eukaryotic translation initiation factor 2 subunit 1	0.202	-0.08	-0.422	-1.573	0.26	-0.602	0.388	0.37	0.625	0.293	1.232	0.786	-0.985	0.0097	0.0097	down-regulated
Q6ZWX6	Molecular function	GO:0045182	2	translation regulator activity	Eif2s1	Eukaryotic translation initiation factor 2 subunit 1	0.202	-0.08	-0.422	-1.573	0.26	-0.602	0.388	0.37	0.625	0.293	1.232	0.786	-0.985	0.0097	0.0097	down-regulated
Q6ZWX6	Molecular function	GO:0003676	4	nucleic acid binding	Eif2s1	Eukaryotic translation initiation factor 2 subunit 1	0.202	-0.08	-0.422	-1.573	0.26	-0.602	0.388	0.37	0.625	0.293	1.232	0.786	-0.985	0.0097	0.0097	down-regulated
Q6ZWX6	Molecular function	GO:0008135	4	translation factor activity, RNA binding	Eif2s1	Eukaryotic translation initiation factor 2 subunit 1	0.202	-0.08	-0.422	-1.573	0.26	-0.602	0.388	0.37	0.625	0.293	1.232	0.786	-0.985	0.0097	0.0097	down-regulated
Q6ZWX6	Molecular function	GO:0044877	3	protein-containing complex binding	Eif2s1	Eukaryotic translation initiation factor 2 subunit 1	0.202	-0.08	-0.422	-1.573	0.26	-0.602	0.388	0.37	0.625	0.293	1.232	0.786	-0.985	0.0097	0.0097	down-regulated
Q6ZWX6	Molecular function	GO:0003723	5	RNA binding	Eif2s1	Eukaryotic translation initiation factor 2 subunit 1	0.202	-0.08	-0.422	-1.573	0.26	-0.602	0.388	0.37	0.625	0.293	1.232	0.786	-0.985	0.0097	0.0097	down-regulated
Q6ZWX6	Molecular function	GO:0005488	2	binding	Eif2s1	Eukaryotic translation initiation factor 2 subunit 1	0.202	-0.08	-0.422	-1.573	0.26	-0.602	0.388	0.37	0.625	0.293	1.232	0.786	-0.985	0.0097	0.0097	down-regulated
Q6ZWX6	Molecular function	GO:1901363	3	heterocyclic compound binding	Eif2s1	Eukaryotic translation initiation factor 2 subunit 1	0.202	-0.08	-0.422	-1.573	0.26	-0.602	0.388	0.37	0.625	0.293	1.232	0.786	-0.985	0.0097	0.0097	down-regulated
Q80T21	Molecular function	GO:0008237	5	metallopeptidase activity	Adamtsl4	ADAMTS-like protein 4	-0.86	0.934	1.058	0.119	1.048	0.359	-0.868	-1.181	-0.846		0.326	-0.273	1.011	0.0261	0.0261	up-regulated
Q80T21	Molecular function	GO:0003824	2	catalytic activity	Adamtsl4	ADAMTS-like protein 4	-0.86	0.934	1.058	0.119	1.048	0.359	-0.868	-1.181	-0.846		0.326	-0.273	1.011	0.0261	0.0261	up-regulated
Q80T21	Molecular function	GO:0004175	5	endopeptidase activity	Adamtsl4	ADAMTS-like protein 4	-0.86	0.934	1.058	0.119	1.048	0.359	-0.868	-1.181	-0.846		0.326	-0.273	1.011	0.0261	0.0261	up-regulated
Q80T21	Molecular function	GO:0140096	3	catalytic activity, acting on a protein	Adamtsl4	ADAMTS-like protein 4	-0.86	0.934	1.058	0.119	1.048	0.359	-0.868	-1.181	-0.846		0.326	-0.273	1.011	0.0261	0.0261	up-regulated
Q80T21	Molecular function	GO:0003674	1	molecular_function	Adamtsl4	ADAMTS-like protein 4	-0.86	0.934	1.058	0.119	1.048	0.359	-0.868	-1.181	-0.846		0.326	-0.273	1.011	0.0261	0.0261	up-regulated
Q80T21	Molecular function	GO:0005488	2	binding	Adamtsl4	ADAMTS-like protein 4	-0.86	0.934	1.058	0.119	1.048	0.359	-0.868	-1.181	-0.846		0.326	-0.273	1.011	0.0261	0.0261	up-regulated
Q80T21	Molecular function	GO:0008233	4	peptidase activity	Adamtsl4	ADAMTS-like protein 4	-0.86	0.934	1.058	0.119	1.048	0.359	-0.868	-1.181	-0.846		0.326	-0.273	1.011	0.0261	0.0261	up-regulated
Q80T21	Molecular function	GO:0016787	3	hydrolase activity	Adamtsl4	ADAMTS-like protein 4	-0.86	0.934	1.058	0.119	1.048	0.359	-0.868	-1.181	-0.846		0.326	-0.273	1.011	0.0261	0.0261	up-regulated
Q80T21	Molecular function	GO:0019899	4	enzyme binding	Adamtsl4	ADAMTS-like protein 4	-0.86	0.934	1.058	0.119	1.048	0.359	-0.868	-1.181	-0.846		0.326	-0.273	1.011	0.0261	0.0261	up-regulated
Q80T21	Molecular function	GO:0005515	3	protein binding	Adamtsl4	ADAMTS-like protein 4	-0.86	0.934	1.058	0.119	1.048	0.359	-0.868	-1.181	-0.846		0.326	-0.273	1.011	0.0261	0.0261	up-regulated
Q80TY0	Molecular function	GO:0003674	1	molecular_function	Fnbp1	Formin-binding protein 1	0.628	0.388	-1.066	0.195	-0.255	-0.077	0.639	-0.08	0.765	1.138	0.922	0.967	-0.756	0.034	0.034	down-regulated
Q80TY0	Molecular function	GO:0005488	2	binding	Fnbp1	Formin-binding protein 1	0.628	0.388	-1.066	0.195	-0.255	-0.077	0.639	-0.08	0.765	1.138	0.922	0.967	-0.756	0.034	0.034	down-regulated
Q80TY0	Molecular function	GO:0005515	3	protein binding	Fnbp1	Formin-binding protein 1	0.628	0.388	-1.066	0.195	-0.255	-0.077	0.639	-0.08	0.765	1.138	0.922	0.967	-0.756	0.034	0.034	down-regulated
Q80UM7	Molecular function	GO:0016787	3	hydrolase activity	Mogs	Mannosyl-oligosaccharide glucosidase		0.1	1.266	-0.196	0.892		-0.059		-3.808	-0.077	-1.752	-0.012	1.657	0.0468	0.0468	up-regulated
Q80UM7	Molecular function	GO:0015926	6	glucosidase activity	Mogs	Mannosyl-oligosaccharide glucosidase		0.1	1.266	-0.196	0.892		-0.059		-3.808	-0.077	-1.752	-0.012	1.657	0.0468	0.0468	up-regulated
Q80UM7	Molecular function	GO:0016798	4	hydrolase activity, acting on glycosyl bonds	Mogs	Mannosyl-oligosaccharide glucosidase		0.1	1.266	-0.196	0.892		-0.059		-3.808	-0.077	-1.752	-0.012	1.657	0.0468	0.0468	up-regulated
Q80UM7	Molecular function	GO:0004553	5	hydrolase activity, hydrolyzing O-glycosyl compounds	Mogs	Mannosyl-oligosaccharide glucosidase		0.1	1.266	-0.196	0.892		-0.059		-3.808	-0.077	-1.752	-0.012	1.657	0.0468	0.0468	up-regulated
Q80UM7	Molecular function	GO:0003674	1	molecular_function	Mogs	Mannosyl-oligosaccharide glucosidase		0.1	1.266	-0.196	0.892		-0.059		-3.808	-0.077	-1.752	-0.012	1.657	0.0468	0.0468	up-regulated
Q80UM7	Molecular function	GO:0003824	2	catalytic activity	Mogs	Mannosyl-oligosaccharide glucosidase		0.1	1.266	-0.196	0.892		-0.059		-3.808	-0.077	-1.752	-0.012	1.657	0.0468	0.0468	up-regulated
Q80W65	Molecular function	GO:0008236	5	serine-type peptidase activity	Pcsk9	Proprotein convertase subtilisin/kexin type 9	-0.164	-0.093	0.849	0.764	0.319	0.212		-2.634		-0.439	-1.251	-0.626	1.552	0.0036	0.0036	up-regulated
Q80W65	Molecular function	GO:0003674	1	molecular_function	Pcsk9	Proprotein convertase subtilisin/kexin type 9	-0.164	-0.093	0.849	0.764	0.319	0.212		-2.634		-0.439	-1.251	-0.626	1.552	0.0036	0.0036	up-regulated
Q80W65	Molecular function	GO:0071814	4	protein-lipid complex binding	Pcsk9	Proprotein convertase subtilisin/kexin type 9	-0.164	-0.093	0.849	0.764	0.319	0.212		-2.634		-0.439	-1.251	-0.626	1.552	0.0036	0.0036	up-regulated
Q80W65	Molecular function	GO:0005515	3	protein binding	Pcsk9	Proprotein convertase subtilisin/kexin type 9	-0.164	-0.093	0.849	0.764	0.319	0.212		-2.634		-0.439	-1.251	-0.626	1.552	0.0036	0.0036	up-regulated
Q80W65	Molecular function	GO:0017171	4	serine hydrolase activity	Pcsk9	Proprotein convertase subtilisin/kexin type 9	-0.164	-0.093	0.849	0.764	0.319	0.212		-2.634		-0.439	-1.251	-0.626	1.552	0.0036	0.0036	up-regulated
Q80W65	Molecular function	GO:0017080	3	sodium channel regulator activity	Pcsk9	Proprotein convertase subtilisin/kexin type 9	-0.164	-0.093	0.849	0.764	0.319	0.212		-2.634		-0.439	-1.251	-0.626	1.552	0.0036	0.0036	up-regulated
Q80W65	Molecular function	GO:0098772	2	molecular function regulator	Pcsk9	Proprotein convertase subtilisin/kexin type 9	-0.164	-0.093	0.849	0.764	0.319	0.212		-2.634		-0.439	-1.251	-0.626	1.552	0.0036	0.0036	up-regulated
Q80W65	Molecular function	GO:0016787	3	hydrolase activity	Pcsk9	Proprotein convertase subtilisin/kexin type 9	-0.164	-0.093	0.849	0.764	0.319	0.212		-2.634		-0.439	-1.251	-0.626	1.552	0.0036	0.0036	up-regulated
Q80W65	Molecular function	GO:0099106	2	ion channel regulator activity	Pcsk9	Proprotein convertase subtilisin/kexin type 9	-0.164	-0.093	0.849	0.764	0.319	0.212		-2.634		-0.439	-1.251	-0.626	1.552	0.0036	0.0036	up-regulated
Q80W65	Molecular function	GO:0005488	2	binding	Pcsk9	Proprotein convertase subtilisin/kexin type 9	-0.164	-0.093	0.849	0.764	0.319	0.212		-2.634		-0.439	-1.251	-0.626	1.552	0.0036	0.0036	up-regulated
Q80W65	Molecular function	GO:0030545	3	signaling receptor regulator activity	Pcsk9	Proprotein convertase subtilisin/kexin type 9	-0.164	-0.093	0.849	0.764	0.319	0.212		-2.634		-0.439	-1.251	-0.626	1.552	0.0036	0.0036	up-regulated
Q80W65	Molecular function	GO:0140096	3	catalytic activity, acting on a protein	Pcsk9	Proprotein convertase subtilisin/kexin type 9	-0.164	-0.093	0.849	0.764	0.319	0.212		-2.634		-0.439	-1.251	-0.626	1.552	0.0036	0.0036	up-regulated
Q80W65	Molecular function	GO:0004175	5	endopeptidase activity	Pcsk9	Proprotein convertase subtilisin/kexin type 9	-0.164	-0.093	0.849	0.764	0.319	0.212		-2.634		-0.439	-1.251	-0.626	1.552	0.0036	0.0036	up-regulated
Q80W65	Molecular function	GO:0005102	4	signaling receptor binding	Pcsk9	Proprotein convertase subtilisin/kexin type 9	-0.164	-0.093	0.849	0.764	0.319	0.212		-2.634		-0.439	-1.251	-0.626	1.552	0.0036	0.0036	up-regulated
Q80W65	Molecular function	GO:0016248	4	channel inhibitor activity	Pcsk9	Proprotein convertase subtilisin/kexin type 9	-0.164	-0.093	0.849	0.764	0.319	0.212		-2.634		-0.439	-1.251	-0.626	1.552	0.0036	0.0036	up-regulated
Q80W65	Molecular function	GO:0070325	5	lipoprotein particle receptor binding	Pcsk9	Proprotein convertase subtilisin/kexin type 9	-0.164	-0.093	0.849	0.764	0.319	0.212		-2.634		-0.439	-1.251	-0.626	1.552	0.0036	0.0036	up-regulated
Q80W65	Molecular function	GO:0008233	4	peptidase activity	Pcsk9	Proprotein convertase subtilisin/kexin type 9	-0.164	-0.093	0.849	0.764	0.319	0.212		-2.634		-0.439	-1.251	-0.626	1.552	0.0036	0.0036	up-regulated
Q80W65	Molecular function	GO:0003824	2	catalytic activity	Pcsk9	Proprotein convertase subtilisin/kexin type 9	-0.164	-0.093	0.849	0.764	0.319	0.212		-2.634		-0.439	-1.251	-0.626	1.552	0.0036	0.0036	up-regulated
Q80W65	Molecular function	GO:0071813	5	lipoprotein particle binding	Pcsk9	Proprotein convertase subtilisin/kexin type 9	-0.164	-0.093	0.849	0.764	0.319	0.212		-2.634		-0.439	-1.251	-0.626	1.552	0.0036	0.0036	up-regulated
Q80W65	Molecular function	GO:0008200	3	ion channel inhibitor activity	Pcsk9	Proprotein convertase subtilisin/kexin type 9	-0.164	-0.093	0.849	0.764	0.319	0.212		-2.634		-0.439	-1.251	-0.626	1.552	0.0036	0.0036	up-regulated
Q80W65	Molecular function	GO:0044877	3	protein-containing complex binding	Pcsk9	Proprotein convertase subtilisin/kexin type 9	-0.164	-0.093	0.849	0.764	0.319	0.212		-2.634		-0.439	-1.251	-0.626	1.552	0.0036	0.0036	up-regulated
Q80W65	Molecular function	GO:0016247	3	channel regulator activity	Pcsk9	Proprotein convertase subtilisin/kexin type 9	-0.164	-0.093	0.849	0.764	0.319	0.212		-2.634		-0.439	-1.251	-0.626	1.552	0.0036	0.0036	up-regulated
Q8BK26	Molecular function	GO:0003674	1	molecular_function	Fbxo44	F-box only protein 44	0.057		1.517	0.957	1.003	0.654	0.572	-1.979	0.529	-0.357	-0.646	-0.471	1.23	0.0158	0.0158	up-regulated
Q8BK26	Molecular function	GO:0140096	3	catalytic activity, acting on a protein	Fbxo44	F-box only protein 44	0.057		1.517	0.957	1.003	0.654	0.572	-1.979	0.529	-0.357	-0.646	-0.471	1.23	0.0158	0.0158	up-regulated
Q8BK26	Molecular function	GO:0016740	3	transferase activity	Fbxo44	F-box only protein 44	0.057		1.517	0.957	1.003	0.654	0.572	-1.979	0.529	-0.357	-0.646	-0.471	1.23	0.0158	0.0158	up-regulated
Q8BK26	Molecular function	GO:0003824	2	catalytic activity	Fbxo44	F-box only protein 44	0.057		1.517	0.957	1.003	0.654	0.572	-1.979	0.529	-0.357	-0.646	-0.471	1.23	0.0158	0.0158	up-regulated
Q8BK26	Molecular function	GO:0004842	5	ubiquitin-protein transferase activity	Fbxo44	F-box only protein 44	0.057		1.517	0.957	1.003	0.654	0.572	-1.979	0.529	-0.357	-0.646	-0.471	1.23	0.0158	0.0158	up-regulated
Q8BK26	Molecular function	GO:0019787	4	ubiquitin-like protein transferase activity	Fbxo44	F-box only protein 44	0.057		1.517	0.957	1.003	0.654	0.572	-1.979	0.529	-0.357	-0.646	-0.471	1.23	0.0158	0.0158	up-regulated
Q8BK26	Molecular function	GO:0061659	5	ubiquitin-like protein ligase activity	Fbxo44	F-box only protein 44	0.057		1.517	0.957	1.003	0.654	0.572	-1.979	0.529	-0.357	-0.646	-0.471	1.23	0.0158	0.0158	up-regulated
Q8BMA6	Molecular function	GO:0005488	2	binding	Srp68	Signal recognition particle subunit SRP68	-0.475	-0.067	-1.189	-0.327	0	-0.615	0.536	1.211	0.683	0.883	0.227	1.071	-1.214	0.000646	0.000646	down-regulated
Q8BMA6	Molecular function	GO:0003723	5	RNA binding	Srp68	Signal recognition particle subunit SRP68	-0.475	-0.067	-1.189	-0.327	0	-0.615	0.536	1.211	0.683	0.883	0.227	1.071	-1.214	0.000646	0.000646	down-regulated
Q8BMA6	Molecular function	GO:0003674	1	molecular_function	Srp68	Signal recognition particle subunit SRP68	-0.475	-0.067	-1.189	-0.327	0	-0.615	0.536	1.211	0.683	0.883	0.227	1.071	-1.214	0.000646	0.000646	down-regulated
Q8BMA6	Molecular function	GO:0003676	4	nucleic acid binding	Srp68	Signal recognition particle subunit SRP68	-0.475	-0.067	-1.189	-0.327	0	-0.615	0.536	1.211	0.683	0.883	0.227	1.071	-1.214	0.000646	0.000646	down-regulated
Q8BMA6	Molecular function	GO:1901363	3	heterocyclic compound binding	Srp68	Signal recognition particle subunit SRP68	-0.475	-0.067	-1.189	-0.327	0	-0.615	0.536	1.211	0.683	0.883	0.227	1.071	-1.214	0.000646	0.000646	down-regulated
Q8BMA6	Molecular function	GO:0005515	3	protein binding	Srp68	Signal recognition particle subunit SRP68	-0.475	-0.067	-1.189	-0.327	0	-0.615	0.536	1.211	0.683	0.883	0.227	1.071	-1.214	0.000646	0.000646	down-regulated
Q8BMA6	Molecular function	GO:0097159	3	organic cyclic compound binding	Srp68	Signal recognition particle subunit SRP68	-0.475	-0.067	-1.189	-0.327	0	-0.615	0.536	1.211	0.683	0.883	0.227	1.071	-1.214	0.000646	0.000646	down-regulated
Q8BMA6	Molecular function	GO:0005048	5	signal sequence binding	Srp68	Signal recognition particle subunit SRP68	-0.475	-0.067	-1.189	-0.327	0	-0.615	0.536	1.211	0.683	0.883	0.227	1.071	-1.214	0.000646	0.000646	down-regulated
Q8BMA6	Molecular function	GO:0042277	4	peptide binding	Srp68	Signal recognition particle subunit SRP68	-0.475	-0.067	-1.189	-0.327	0	-0.615	0.536	1.211	0.683	0.883	0.227	1.071	-1.214	0.000646	0.000646	down-regulated
Q8BMA6	Molecular function	GO:0033218	3	amide binding	Srp68	Signal recognition particle subunit SRP68	-0.475	-0.067	-1.189	-0.327	0	-0.615	0.536	1.211	0.683	0.883	0.227	1.071	-1.214	0.000646	0.000646	down-regulated
Q8BMA6	Molecular function	GO:0043021	4	ribonucleoprotein complex binding	Srp68	Signal recognition particle subunit SRP68	-0.475	-0.067	-1.189	-0.327	0	-0.615	0.536	1.211	0.683	0.883	0.227	1.071	-1.214	0.000646	0.000646	down-regulated
Q8BMA6	Molecular function	GO:0044877	3	protein-containing complex binding	Srp68	Signal recognition particle subunit SRP68	-0.475	-0.067	-1.189	-0.327	0	-0.615	0.536	1.211	0.683	0.883	0.227	1.071	-1.214	0.000646	0.000646	down-regulated
Q8BMJ3	Molecular function	GO:0003723	5	RNA binding	Eif1ax	Eukaryotic translation initiation factor 1A, X-chromosomal	-0.326	0.505	-1.206	-1.034	0.034	0.183	0.308	0.939	0.526	1.059	0.738	0.593	-1.001	0.0077	0.0077	down-regulated
Q8BMJ3	Molecular function	GO:0005488	2	binding	Eif1ax	Eukaryotic translation initiation factor 1A, X-chromosomal	-0.326	0.505	-1.206	-1.034	0.034	0.183	0.308	0.939	0.526	1.059	0.738	0.593	-1.001	0.0077	0.0077	down-regulated
Q8BMJ3	Molecular function	GO:0003674	1	molecular_function	Eif1ax	Eukaryotic translation initiation factor 1A, X-chromosomal	-0.326	0.505	-1.206	-1.034	0.034	0.183	0.308	0.939	0.526	1.059	0.738	0.593	-1.001	0.0077	0.0077	down-regulated
Q8BMJ3	Molecular function	GO:0008135	4	translation factor activity, RNA binding	Eif1ax	Eukaryotic translation initiation factor 1A, X-chromosomal	-0.326	0.505	-1.206	-1.034	0.034	0.183	0.308	0.939	0.526	1.059	0.738	0.593	-1.001	0.0077	0.0077	down-regulated
Q8BMJ3	Molecular function	GO:0097159	3	organic cyclic compound binding	Eif1ax	Eukaryotic translation initiation factor 1A, X-chromosomal	-0.326	0.505	-1.206	-1.034	0.034	0.183	0.308	0.939	0.526	1.059	0.738	0.593	-1.001	0.0077	0.0077	down-regulated
Q8BMJ3	Molecular function	GO:0003676	4	nucleic acid binding	Eif1ax	Eukaryotic translation initiation factor 1A, X-chromosomal	-0.326	0.505	-1.206	-1.034	0.034	0.183	0.308	0.939	0.526	1.059	0.738	0.593	-1.001	0.0077	0.0077	down-regulated
Q8BMJ3	Molecular function	GO:0090079	3	translation regulator activity, nucleic acid binding	Eif1ax	Eukaryotic translation initiation factor 1A, X-chromosomal	-0.326	0.505	-1.206	-1.034	0.034	0.183	0.308	0.939	0.526	1.059	0.738	0.593	-1.001	0.0077	0.0077	down-regulated
Q8BMJ3	Molecular function	GO:1901363	3	heterocyclic compound binding	Eif1ax	Eukaryotic translation initiation factor 1A, X-chromosomal	-0.326	0.505	-1.206	-1.034	0.034	0.183	0.308	0.939	0.526	1.059	0.738	0.593	-1.001	0.0077	0.0077	down-regulated
Q8BMJ3	Molecular function	GO:0045182	2	translation regulator activity	Eif1ax	Eukaryotic translation initiation factor 1A, X-chromosomal	-0.326	0.505	-1.206	-1.034	0.034	0.183	0.308	0.939	0.526	1.059	0.738	0.593	-1.001	0.0077	0.0077	down-regulated
Q8BZQ2	Molecular function	GO:0005488	2	binding	Crispld2	Cysteine-rich secretory protein LCCL domain-containing 2	-0.477	-0.691		-1.389	-0.211	-0.12	0.591	1.317	-0.315	-0.062	0.367	0.275	-0.94	0.0177	0.0177	down-regulated
Q8BZQ2	Molecular function	GO:0003674	1	molecular_function	Crispld2	Cysteine-rich secretory protein LCCL domain-containing 2	-0.477	-0.691		-1.389	-0.211	-0.12	0.591	1.317	-0.315	-0.062	0.367	0.275	-0.94	0.0177	0.0177	down-regulated
Q8BZQ2	Molecular function	GO:0097367	3	carbohydrate derivative binding	Crispld2	Cysteine-rich secretory protein LCCL domain-containing 2	-0.477	-0.691		-1.389	-0.211	-0.12	0.591	1.317	-0.315	-0.062	0.367	0.275	-0.94	0.0177	0.0177	down-regulated
Q8BZQ2	Molecular function	GO:1901681	3	sulfur compound binding	Crispld2	Cysteine-rich secretory protein LCCL domain-containing 2	-0.477	-0.691		-1.389	-0.211	-0.12	0.591	1.317	-0.315	-0.062	0.367	0.275	-0.94	0.0177	0.0177	down-regulated
Q8BZQ2	Molecular function	GO:0005539	4	glycosaminoglycan binding	Crispld2	Cysteine-rich secretory protein LCCL domain-containing 2	-0.477	-0.691		-1.389	-0.211	-0.12	0.591	1.317	-0.315	-0.062	0.367	0.275	-0.94	0.0177	0.0177	down-regulated
Q8C7G5	Molecular function	GO:0097367	3	carbohydrate derivative binding	Apoa5	Apolipoprotein A-V	-0.183	0.085	1.487	2.693	0.603	0.209	-1.146	-0.225	-0.728	-0.428	-0.968	-0.504	1.482	0.00421	0.00421	up-regulated
Q8C7G5	Molecular function	GO:0008289	3	lipid binding	Apoa5	Apolipoprotein A-V	-0.183	0.085	1.487	2.693	0.603	0.209	-1.146	-0.225	-0.728	-0.428	-0.968	-0.504	1.482	0.00421	0.00421	up-regulated
Q8C7G5	Molecular function	GO:0043167	3	ion binding	Apoa5	Apolipoprotein A-V	-0.183	0.085	1.487	2.693	0.603	0.209	-1.146	-0.225	-0.728	-0.428	-0.968	-0.504	1.482	0.00421	0.00421	up-regulated
Q8C7G5	Molecular function	GO:0005319	3	lipid transporter activity	Apoa5	Apolipoprotein A-V	-0.183	0.085	1.487	2.693	0.603	0.209	-1.146	-0.225	-0.728	-0.428	-0.968	-0.504	1.482	0.00421	0.00421	up-regulated
Q8C7G5	Molecular function	GO:0050997	3	quaternary ammonium group binding	Apoa5	Apolipoprotein A-V	-0.183	0.085	1.487	2.693	0.603	0.209	-1.146	-0.225	-0.728	-0.428	-0.968	-0.504	1.482	0.00421	0.00421	up-regulated
Q8C7G5	Molecular function	GO:0005488	2	binding	Apoa5	Apolipoprotein A-V	-0.183	0.085	1.487	2.693	0.603	0.209	-1.146	-0.225	-0.728	-0.428	-0.968	-0.504	1.482	0.00421	0.00421	up-regulated
Q8C7G5	Molecular function	GO:0005102	4	signaling receptor binding	Apoa5	Apolipoprotein A-V	-0.183	0.085	1.487	2.693	0.603	0.209	-1.146	-0.225	-0.728	-0.428	-0.968	-0.504	1.482	0.00421	0.00421	up-regulated
Q8C7G5	Molecular function	GO:0060229	3	lipase activator activity	Apoa5	Apolipoprotein A-V	-0.183	0.085	1.487	2.693	0.603	0.209	-1.146	-0.225	-0.728	-0.428	-0.968	-0.504	1.482	0.00421	0.00421	up-regulated
Q8C7G5	Molecular function	GO:0019899	4	enzyme binding	Apoa5	Apolipoprotein A-V	-0.183	0.085	1.487	2.693	0.603	0.209	-1.146	-0.225	-0.728	-0.428	-0.968	-0.504	1.482	0.00421	0.00421	up-regulated
Q8C7G5	Molecular function	GO:0015248	4	sterol transporter activity	Apoa5	Apolipoprotein A-V	-0.183	0.085	1.487	2.693	0.603	0.209	-1.146	-0.225	-0.728	-0.428	-0.968	-0.504	1.482	0.00421	0.00421	up-regulated
Q8C7G5	Molecular function	GO:0005539	4	glycosaminoglycan binding	Apoa5	Apolipoprotein A-V	-0.183	0.085	1.487	2.693	0.603	0.209	-1.146	-0.225	-0.728	-0.428	-0.968	-0.504	1.482	0.00421	0.00421	up-regulated
Q8C7G5	Molecular function	GO:0008047	2	enzyme activator activity	Apoa5	Apolipoprotein A-V	-0.183	0.085	1.487	2.693	0.603	0.209	-1.146	-0.225	-0.728	-0.428	-0.968	-0.504	1.482	0.00421	0.00421	up-regulated
Q8C7G5	Molecular function	GO:0070325	5	lipoprotein particle receptor binding	Apoa5	Apolipoprotein A-V	-0.183	0.085	1.487	2.693	0.603	0.209	-1.146	-0.225	-0.728	-0.428	-0.968	-0.504	1.482	0.00421	0.00421	up-regulated
Q8C7G5	Molecular function	GO:1901681	3	sulfur compound binding	Apoa5	Apolipoprotein A-V	-0.183	0.085	1.487	2.693	0.603	0.209	-1.146	-0.225	-0.728	-0.428	-0.968	-0.504	1.482	0.00421	0.00421	up-regulated
Q8C7G5	Molecular function	GO:0043169	4	cation binding	Apoa5	Apolipoprotein A-V	-0.183	0.085	1.487	2.693	0.603	0.209	-1.146	-0.225	-0.728	-0.428	-0.968	-0.504	1.482	0.00421	0.00421	up-regulated
Q8C7G5	Molecular function	GO:0005215	2	transporter activity	Apoa5	Apolipoprotein A-V	-0.183	0.085	1.487	2.693	0.603	0.209	-1.146	-0.225	-0.728	-0.428	-0.968	-0.504	1.482	0.00421	0.00421	up-regulated
Q8C7G5	Molecular function	GO:0120015	5	sterol transfer activity	Apoa5	Apolipoprotein A-V	-0.183	0.085	1.487	2.693	0.603	0.209	-1.146	-0.225	-0.728	-0.428	-0.968	-0.504	1.482	0.00421	0.00421	up-regulated
Q8C7G5	Molecular function	GO:0120013	4	lipid transfer activity	Apoa5	Apolipoprotein A-V	-0.183	0.085	1.487	2.693	0.603	0.209	-1.146	-0.225	-0.728	-0.428	-0.968	-0.504	1.482	0.00421	0.00421	up-regulated
Q8C7G5	Molecular function	GO:0003674	1	molecular_function	Apoa5	Apolipoprotein A-V	-0.183	0.085	1.487	2.693	0.603	0.209	-1.146	-0.225	-0.728	-0.428	-0.968	-0.504	1.482	0.00421	0.00421	up-regulated
Q8C7G5	Molecular function	GO:0005543	4	phospholipid binding	Apoa5	Apolipoprotein A-V	-0.183	0.085	1.487	2.693	0.603	0.209	-1.146	-0.225	-0.728	-0.428	-0.968	-0.504	1.482	0.00421	0.00421	up-regulated
Q8C7G5	Molecular function	GO:0005515	3	protein binding	Apoa5	Apolipoprotein A-V	-0.183	0.085	1.487	2.693	0.603	0.209	-1.146	-0.225	-0.728	-0.428	-0.968	-0.504	1.482	0.00421	0.00421	up-regulated
Q8CIE6	Molecular function	GO:0005515	3	protein binding	Copa	Coatomer subunit alpha		0.142	0.9	-0.011	0.525			-0.144	-0.145	-0.118	-1.027	-0.59	0.794	0.0392	0.0392	up-regulated
Q8CIE6	Molecular function	GO:0097159	3	organic cyclic compound binding	Copa	Coatomer subunit alpha		0.142	0.9	-0.011	0.525			-0.144	-0.145	-0.118	-1.027	-0.59	0.794	0.0392	0.0392	up-regulated
Q8CIE6	Molecular function	GO:1901363	3	heterocyclic compound binding	Copa	Coatomer subunit alpha		0.142	0.9	-0.011	0.525			-0.144	-0.145	-0.118	-1.027	-0.59	0.794	0.0392	0.0392	up-regulated
Q8CIE6	Molecular function	GO:0003676	4	nucleic acid binding	Copa	Coatomer subunit alpha		0.142	0.9	-0.011	0.525			-0.144	-0.145	-0.118	-1.027	-0.59	0.794	0.0392	0.0392	up-regulated
Q8CIE6	Molecular function	GO:0003674	1	molecular_function	Copa	Coatomer subunit alpha		0.142	0.9	-0.011	0.525			-0.144	-0.145	-0.118	-1.027	-0.59	0.794	0.0392	0.0392	up-regulated
Q8CIE6	Molecular function	GO:0003723	5	RNA binding	Copa	Coatomer subunit alpha		0.142	0.9	-0.011	0.525			-0.144	-0.145	-0.118	-1.027	-0.59	0.794	0.0392	0.0392	up-regulated
Q8CIE6	Molecular function	GO:0005488	2	binding	Copa	Coatomer subunit alpha		0.142	0.9	-0.011	0.525			-0.144	-0.145	-0.118	-1.027	-0.59	0.794	0.0392	0.0392	up-regulated
Q8CIE6	Molecular function	GO:0005102	4	signaling receptor binding	Copa	Coatomer subunit alpha		0.142	0.9	-0.011	0.525			-0.144	-0.145	-0.118	-1.027	-0.59	0.794	0.0392	0.0392	up-regulated
Q8CIE6	Molecular function	GO:0030546	2	signaling receptor activator activity	Copa	Coatomer subunit alpha		0.142	0.9	-0.011	0.525			-0.144	-0.145	-0.118	-1.027	-0.59	0.794	0.0392	0.0392	up-regulated
Q8CIE6	Molecular function	GO:0048018	3	receptor ligand activity	Copa	Coatomer subunit alpha		0.142	0.9	-0.011	0.525			-0.144	-0.145	-0.118	-1.027	-0.59	0.794	0.0392	0.0392	up-regulated
Q8K0D2	Molecular function	GO:0008233	4	peptidase activity	Habp2	Hyaluronan-binding protein 2	0.345	-1.067	2.394	0.951	-0.208	0.322	-1.034	-0.802	-0.546	-0.576	-0.557	-0.198	1.075	0.0324	0.0324	up-regulated
Q8K0D2	Molecular function	GO:0046872	5	metal ion binding	Habp2	Hyaluronan-binding protein 2	0.345	-1.067	2.394	0.951	-0.208	0.322	-1.034	-0.802	-0.546	-0.576	-0.557	-0.198	1.075	0.0324	0.0324	up-regulated
Q8K0D2	Molecular function	GO:0043167	3	ion binding	Habp2	Hyaluronan-binding protein 2	0.345	-1.067	2.394	0.951	-0.208	0.322	-1.034	-0.802	-0.546	-0.576	-0.557	-0.198	1.075	0.0324	0.0324	up-regulated
Q8K0D2	Molecular function	GO:0008236	5	serine-type peptidase activity	Habp2	Hyaluronan-binding protein 2	0.345	-1.067	2.394	0.951	-0.208	0.322	-1.034	-0.802	-0.546	-0.576	-0.557	-0.198	1.075	0.0324	0.0324	up-regulated
Q8K0D2	Molecular function	GO:0005488	2	binding	Habp2	Hyaluronan-binding protein 2	0.345	-1.067	2.394	0.951	-0.208	0.322	-1.034	-0.802	-0.546	-0.576	-0.557	-0.198	1.075	0.0324	0.0324	up-regulated
Q8K0D2	Molecular function	GO:0043169	4	cation binding	Habp2	Hyaluronan-binding protein 2	0.345	-1.067	2.394	0.951	-0.208	0.322	-1.034	-0.802	-0.546	-0.576	-0.557	-0.198	1.075	0.0324	0.0324	up-regulated
Q8K0D2	Molecular function	GO:0140096	3	catalytic activity, acting on a protein	Habp2	Hyaluronan-binding protein 2	0.345	-1.067	2.394	0.951	-0.208	0.322	-1.034	-0.802	-0.546	-0.576	-0.557	-0.198	1.075	0.0324	0.0324	up-regulated
Q8K0D2	Molecular function	GO:0003674	1	molecular_function	Habp2	Hyaluronan-binding protein 2	0.345	-1.067	2.394	0.951	-0.208	0.322	-1.034	-0.802	-0.546	-0.576	-0.557	-0.198	1.075	0.0324	0.0324	up-regulated
Q8K0D2	Molecular function	GO:0004175	5	endopeptidase activity	Habp2	Hyaluronan-binding protein 2	0.345	-1.067	2.394	0.951	-0.208	0.322	-1.034	-0.802	-0.546	-0.576	-0.557	-0.198	1.075	0.0324	0.0324	up-regulated
Q8K0D2	Molecular function	GO:0016787	3	hydrolase activity	Habp2	Hyaluronan-binding protein 2	0.345	-1.067	2.394	0.951	-0.208	0.322	-1.034	-0.802	-0.546	-0.576	-0.557	-0.198	1.075	0.0324	0.0324	up-regulated
Q8K0D2	Molecular function	GO:0003824	2	catalytic activity	Habp2	Hyaluronan-binding protein 2	0.345	-1.067	2.394	0.951	-0.208	0.322	-1.034	-0.802	-0.546	-0.576	-0.557	-0.198	1.075	0.0324	0.0324	up-regulated
Q8K0D2	Molecular function	GO:0017171	4	serine hydrolase activity	Habp2	Hyaluronan-binding protein 2	0.345	-1.067	2.394	0.951	-0.208	0.322	-1.034	-0.802	-0.546	-0.576	-0.557	-0.198	1.075	0.0324	0.0324	up-regulated
Q8K0Q5	Molecular function	GO:0030695	5	GTPase regulator activity	Arhgap18	Rho GTPase-activating protein 18	0.284	0.567	-0.966	-0.546	0.193	0.462	0.834	-0.236	1.753	1.438	0.534	1.368	-0.95	0.0257	0.0257	down-regulated
Q8K0Q5	Molecular function	GO:0003674	1	molecular_function	Arhgap18	Rho GTPase-activating protein 18	0.284	0.567	-0.966	-0.546	0.193	0.462	0.834	-0.236	1.753	1.438	0.534	1.368	-0.95	0.0257	0.0257	down-regulated
Q8K0Q5	Molecular function	GO:0060589	4	nucleoside-triphosphatase regulator activity	Arhgap18	Rho GTPase-activating protein 18	0.284	0.567	-0.966	-0.546	0.193	0.462	0.834	-0.236	1.753	1.438	0.534	1.368	-0.95	0.0257	0.0257	down-regulated
Q8K0Q5	Molecular function	GO:0008047	2	enzyme activator activity	Arhgap18	Rho GTPase-activating protein 18	0.284	0.567	-0.966	-0.546	0.193	0.462	0.834	-0.236	1.753	1.438	0.534	1.368	-0.95	0.0257	0.0257	down-regulated
Q8K0Q5	Molecular function	GO:0098772	2	molecular function regulator	Arhgap18	Rho GTPase-activating protein 18	0.284	0.567	-0.966	-0.546	0.193	0.462	0.834	-0.236	1.753	1.438	0.534	1.368	-0.95	0.0257	0.0257	down-regulated
Q8K0Q5	Molecular function	GO:0030234	3	enzyme regulator activity	Arhgap18	Rho GTPase-activating protein 18	0.284	0.567	-0.966	-0.546	0.193	0.462	0.834	-0.236	1.753	1.438	0.534	1.368	-0.95	0.0257	0.0257	down-regulated
Q8K0R6	Molecular function	GO:0043167	3	ion binding	Gltpd2	Glycolipid transfer protein domain-containing protein 2	-0.476	0.41	1.261	1.689	0.289	0.481	-0.506	0.157	-0.44	-0.217	-0.987	-0.081	0.955	0.0176	0.0176	up-regulated
Q8K0R6	Molecular function	GO:0005319	3	lipid transporter activity	Gltpd2	Glycolipid transfer protein domain-containing protein 2	-0.476	0.41	1.261	1.689	0.289	0.481	-0.506	0.157	-0.44	-0.217	-0.987	-0.081	0.955	0.0176	0.0176	up-regulated
Q8K0R6	Molecular function	GO:0120017	6	ceramide transfer activity	Gltpd2	Glycolipid transfer protein domain-containing protein 2	-0.476	0.41	1.261	1.689	0.289	0.481	-0.506	0.157	-0.44	-0.217	-0.987	-0.081	0.955	0.0176	0.0176	up-regulated
Q8K0R6	Molecular function	GO:0005548	4	phospholipid transporter activity	Gltpd2	Glycolipid transfer protein domain-containing protein 2	-0.476	0.41	1.261	1.689	0.289	0.481	-0.506	0.157	-0.44	-0.217	-0.987	-0.081	0.955	0.0176	0.0176	up-regulated
Q8K0R6	Molecular function	GO:0033218	3	amide binding	Gltpd2	Glycolipid transfer protein domain-containing protein 2	-0.476	0.41	1.261	1.689	0.289	0.481	-0.506	0.157	-0.44	-0.217	-0.987	-0.081	0.955	0.0176	0.0176	up-regulated
Q8K0R6	Molecular function	GO:0120016	5	sphingolipid transfer activity	Gltpd2	Glycolipid transfer protein domain-containing protein 2	-0.476	0.41	1.261	1.689	0.289	0.481	-0.506	0.157	-0.44	-0.217	-0.987	-0.081	0.955	0.0176	0.0176	up-regulated
Q8K0R6	Molecular function	GO:0008289	3	lipid binding	Gltpd2	Glycolipid transfer protein domain-containing protein 2	-0.476	0.41	1.261	1.689	0.289	0.481	-0.506	0.157	-0.44	-0.217	-0.987	-0.081	0.955	0.0176	0.0176	up-regulated
Q8K0R6	Molecular function	GO:0120014	5	phospholipid transfer activity	Gltpd2	Glycolipid transfer protein domain-containing protein 2	-0.476	0.41	1.261	1.689	0.289	0.481	-0.506	0.157	-0.44	-0.217	-0.987	-0.081	0.955	0.0176	0.0176	up-regulated
Q8K0R6	Molecular function	GO:0005543	4	phospholipid binding	Gltpd2	Glycolipid transfer protein domain-containing protein 2	-0.476	0.41	1.261	1.689	0.289	0.481	-0.506	0.157	-0.44	-0.217	-0.987	-0.081	0.955	0.0176	0.0176	up-regulated
Q8K0R6	Molecular function	GO:0097001	4	ceramide binding	Gltpd2	Glycolipid transfer protein domain-containing protein 2	-0.476	0.41	1.261	1.689	0.289	0.481	-0.506	0.157	-0.44	-0.217	-0.987	-0.081	0.955	0.0176	0.0176	up-regulated
Q8K0R6	Molecular function	GO:0120013	4	lipid transfer activity	Gltpd2	Glycolipid transfer protein domain-containing protein 2	-0.476	0.41	1.261	1.689	0.289	0.481	-0.506	0.157	-0.44	-0.217	-0.987	-0.081	0.955	0.0176	0.0176	up-regulated
Q8K0R6	Molecular function	GO:0003674	1	molecular_function	Gltpd2	Glycolipid transfer protein domain-containing protein 2	-0.476	0.41	1.261	1.689	0.289	0.481	-0.506	0.157	-0.44	-0.217	-0.987	-0.081	0.955	0.0176	0.0176	up-regulated
Q8K0R6	Molecular function	GO:0043168	4	anion binding	Gltpd2	Glycolipid transfer protein domain-containing protein 2	-0.476	0.41	1.261	1.689	0.289	0.481	-0.506	0.157	-0.44	-0.217	-0.987	-0.081	0.955	0.0176	0.0176	up-regulated
Q8K0R6	Molecular function	GO:0005488	2	binding	Gltpd2	Glycolipid transfer protein domain-containing protein 2	-0.476	0.41	1.261	1.689	0.289	0.481	-0.506	0.157	-0.44	-0.217	-0.987	-0.081	0.955	0.0176	0.0176	up-regulated
Q8K0R6	Molecular function	GO:0005215	2	transporter activity	Gltpd2	Glycolipid transfer protein domain-containing protein 2	-0.476	0.41	1.261	1.689	0.289	0.481	-0.506	0.157	-0.44	-0.217	-0.987	-0.081	0.955	0.0176	0.0176	up-regulated
Q8K0R6	Molecular function	GO:0046625	4	sphingolipid binding	Gltpd2	Glycolipid transfer protein domain-containing protein 2	-0.476	0.41	1.261	1.689	0.289	0.481	-0.506	0.157	-0.44	-0.217	-0.987	-0.081	0.955	0.0176	0.0176	up-regulated
Q8K0R6	Molecular function	GO:0046624	4	sphingolipid transporter activity	Gltpd2	Glycolipid transfer protein domain-containing protein 2	-0.476	0.41	1.261	1.689	0.289	0.481	-0.506	0.157	-0.44	-0.217	-0.987	-0.081	0.955	0.0176	0.0176	up-regulated
Q8K4G1	Molecular function	GO:0019838	4	growth factor binding	Ltbp4	Latent-transforming growth factor beta-binding protein 4	-0.214	0.504	1.113	0.98	0.736	-0.195	0.037	-0.682	0.46	-0.829	0.061	-0.893	0.795	0.0349	0.0349	up-regulated
Q8K4G1	Molecular function	GO:0005488	2	binding	Ltbp4	Latent-transforming growth factor beta-binding protein 4	-0.214	0.504	1.113	0.98	0.736	-0.195	0.037	-0.682	0.46	-0.829	0.061	-0.893	0.795	0.0349	0.0349	up-regulated
Q8K4G1	Molecular function	GO:0043169	4	cation binding	Ltbp4	Latent-transforming growth factor beta-binding protein 4	-0.214	0.504	1.113	0.98	0.736	-0.195	0.037	-0.682	0.46	-0.829	0.061	-0.893	0.795	0.0349	0.0349	up-regulated
Q8K4G1	Molecular function	GO:0003674	1	molecular_function	Ltbp4	Latent-transforming growth factor beta-binding protein 4	-0.214	0.504	1.113	0.98	0.736	-0.195	0.037	-0.682	0.46	-0.829	0.061	-0.893	0.795	0.0349	0.0349	up-regulated
Q8K4G1	Molecular function	GO:0019955	4	cytokine binding	Ltbp4	Latent-transforming growth factor beta-binding protein 4	-0.214	0.504	1.113	0.98	0.736	-0.195	0.037	-0.682	0.46	-0.829	0.061	-0.893	0.795	0.0349	0.0349	up-regulated
Q8K4G1	Molecular function	GO:0043167	3	ion binding	Ltbp4	Latent-transforming growth factor beta-binding protein 4	-0.214	0.504	1.113	0.98	0.736	-0.195	0.037	-0.682	0.46	-0.829	0.061	-0.893	0.795	0.0349	0.0349	up-regulated
Q8K4G1	Molecular function	GO:0046872	5	metal ion binding	Ltbp4	Latent-transforming growth factor beta-binding protein 4	-0.214	0.504	1.113	0.98	0.736	-0.195	0.037	-0.682	0.46	-0.829	0.061	-0.893	0.795	0.0349	0.0349	up-regulated
Q8K4G1	Molecular function	GO:0005515	3	protein binding	Ltbp4	Latent-transforming growth factor beta-binding protein 4	-0.214	0.504	1.113	0.98	0.736	-0.195	0.037	-0.682	0.46	-0.829	0.061	-0.893	0.795	0.0349	0.0349	up-regulated
Q8K4Z5	Molecular function	GO:0097159	3	organic cyclic compound binding	Sf3a1	Splicing factor 3A subunit 1		1.065		0.434	1.075	-0.786		-0.418			-0.242	-3.019	1.673	0.0482	0.0482	up-regulated
Q8K4Z5	Molecular function	GO:0003676	4	nucleic acid binding	Sf3a1	Splicing factor 3A subunit 1		1.065		0.434	1.075	-0.786		-0.418			-0.242	-3.019	1.673	0.0482	0.0482	up-regulated
Q8K4Z5	Molecular function	GO:1901363	3	heterocyclic compound binding	Sf3a1	Splicing factor 3A subunit 1		1.065		0.434	1.075	-0.786		-0.418			-0.242	-3.019	1.673	0.0482	0.0482	up-regulated
Q8K4Z5	Molecular function	GO:0005488	2	binding	Sf3a1	Splicing factor 3A subunit 1		1.065		0.434	1.075	-0.786		-0.418			-0.242	-3.019	1.673	0.0482	0.0482	up-regulated
Q8K4Z5	Molecular function	GO:0003674	1	molecular_function	Sf3a1	Splicing factor 3A subunit 1		1.065		0.434	1.075	-0.786		-0.418			-0.242	-3.019	1.673	0.0482	0.0482	up-regulated
Q8QZR3	Molecular function	GO:0003674	1	molecular_function	Ces2a	Pyrethroid hydrolase Ces2a	0.948	0.114	-0.355	0.778	0.157	-0.1	-0.94	-1.181	-1.257	-0.31	-0.619	-0.71	1.093	0.00217	0.00217	up-regulated
Q8QZR3	Molecular function	GO:0052689	5	carboxylic ester hydrolase activity	Ces2a	Pyrethroid hydrolase Ces2a	0.948	0.114	-0.355	0.778	0.157	-0.1	-0.94	-1.181	-1.257	-0.31	-0.619	-0.71	1.093	0.00217	0.00217	up-regulated
Q8QZR3	Molecular function	GO:0003824	2	catalytic activity	Ces2a	Pyrethroid hydrolase Ces2a	0.948	0.114	-0.355	0.778	0.157	-0.1	-0.94	-1.181	-1.257	-0.31	-0.619	-0.71	1.093	0.00217	0.00217	up-regulated
Q8QZR3	Molecular function	GO:0016788	4	hydrolase activity, acting on ester bonds	Ces2a	Pyrethroid hydrolase Ces2a	0.948	0.114	-0.355	0.778	0.157	-0.1	-0.94	-1.181	-1.257	-0.31	-0.619	-0.71	1.093	0.00217	0.00217	up-regulated
Q8QZR3	Molecular function	GO:0016787	3	hydrolase activity	Ces2a	Pyrethroid hydrolase Ces2a	0.948	0.114	-0.355	0.778	0.157	-0.1	-0.94	-1.181	-1.257	-0.31	-0.619	-0.71	1.093	0.00217	0.00217	up-regulated
Q8R1S4	Molecular function	GO:0008289	3	lipid binding	Mtss1	Protein MTSS 1	-0.347	0.177	-1.669	-0.334	0.441	0.599	0.963	-0.913	1.161	1.551	1.317	1.17	-1.064	0.0359	0.0359	down-regulated
Q8R1S4	Molecular function	GO:0044877	3	protein-containing complex binding	Mtss1	Protein MTSS 1	-0.347	0.177	-1.669	-0.334	0.441	0.599	0.963	-0.913	1.161	1.551	1.317	1.17	-1.064	0.0359	0.0359	down-regulated
Q8R1S4	Molecular function	GO:0005488	2	binding	Mtss1	Protein MTSS 1	-0.347	0.177	-1.669	-0.334	0.441	0.599	0.963	-0.913	1.161	1.551	1.317	1.17	-1.064	0.0359	0.0359	down-regulated
Q8R1S4	Molecular function	GO:0003674	1	molecular_function	Mtss1	Protein MTSS 1	-0.347	0.177	-1.669	-0.334	0.441	0.599	0.963	-0.913	1.161	1.551	1.317	1.17	-1.064	0.0359	0.0359	down-regulated
Q8R1S4	Molecular function	GO:0008092	4	cytoskeletal protein binding	Mtss1	Protein MTSS 1	-0.347	0.177	-1.669	-0.334	0.441	0.599	0.963	-0.913	1.161	1.551	1.317	1.17	-1.064	0.0359	0.0359	down-regulated
Q8R1S4	Molecular function	GO:0003779	5	actin binding	Mtss1	Protein MTSS 1	-0.347	0.177	-1.669	-0.334	0.441	0.599	0.963	-0.913	1.161	1.551	1.317	1.17	-1.064	0.0359	0.0359	down-regulated
Q8R1S4	Molecular function	GO:0005515	3	protein binding	Mtss1	Protein MTSS 1	-0.347	0.177	-1.669	-0.334	0.441	0.599	0.963	-0.913	1.161	1.551	1.317	1.17	-1.064	0.0359	0.0359	down-regulated
Q8VEK3	Molecular function	GO:1901363	3	heterocyclic compound binding	Hnrnpu	Heterogeneous nuclear ribonucleoprotein U	-1.095	-0.205	-1.371	-1.249	-0.193	-0.846	-0.136	1.334	0.188	-0.448	0.809	-0.376	-1.055	0.0108	0.0108	down-regulated
Q8VEK3	Molecular function	GO:0003677	5	DNA binding	Hnrnpu	Heterogeneous nuclear ribonucleoprotein U	-1.095	-0.205	-1.371	-1.249	-0.193	-0.846	-0.136	1.334	0.188	-0.448	0.809	-0.376	-1.055	0.0108	0.0108	down-regulated
Q8VEK3	Molecular function	GO:0043175	6	RNA polymerase core enzyme binding	Hnrnpu	Heterogeneous nuclear ribonucleoprotein U	-1.095	-0.205	-1.371	-1.249	-0.193	-0.846	-0.136	1.334	0.188	-0.448	0.809	-0.376	-1.055	0.0108	0.0108	down-regulated
Q8VEK3	Molecular function	GO:0019899	4	enzyme binding	Hnrnpu	Heterogeneous nuclear ribonucleoprotein U	-1.095	-0.205	-1.371	-1.249	-0.193	-0.846	-0.136	1.334	0.188	-0.448	0.809	-0.376	-1.055	0.0108	0.0108	down-regulated
Q8VEK3	Molecular function	GO:0003723	5	RNA binding	Hnrnpu	Heterogeneous nuclear ribonucleoprotein U	-1.095	-0.205	-1.371	-1.249	-0.193	-0.846	-0.136	1.334	0.188	-0.448	0.809	-0.376	-1.055	0.0108	0.0108	down-regulated
Q8VEK3	Molecular function	GO:0005488	2	binding	Hnrnpu	Heterogeneous nuclear ribonucleoprotein U	-1.095	-0.205	-1.371	-1.249	-0.193	-0.846	-0.136	1.334	0.188	-0.448	0.809	-0.376	-1.055	0.0108	0.0108	down-regulated
Q8VEK3	Molecular function	GO:0043565	6	sequence-specific DNA binding	Hnrnpu	Heterogeneous nuclear ribonucleoprotein U	-1.095	-0.205	-1.371	-1.249	-0.193	-0.846	-0.136	1.334	0.188	-0.448	0.809	-0.376	-1.055	0.0108	0.0108	down-regulated
Q8VEK3	Molecular function	GO:0043167	3	ion binding	Hnrnpu	Heterogeneous nuclear ribonucleoprotein U	-1.095	-0.205	-1.371	-1.249	-0.193	-0.846	-0.136	1.334	0.188	-0.448	0.809	-0.376	-1.055	0.0108	0.0108	down-regulated
Q8VEK3	Molecular function	GO:0000166	4	nucleotide binding	Hnrnpu	Heterogeneous nuclear ribonucleoprotein U	-1.095	-0.205	-1.371	-1.249	-0.193	-0.846	-0.136	1.334	0.188	-0.448	0.809	-0.376	-1.055	0.0108	0.0108	down-regulated
Q8VEK3	Molecular function	GO:0032553	4	ribonucleotide binding	Hnrnpu	Heterogeneous nuclear ribonucleoprotein U	-1.095	-0.205	-1.371	-1.249	-0.193	-0.846	-0.136	1.334	0.188	-0.448	0.809	-0.376	-1.055	0.0108	0.0108	down-regulated
Q8VEK3	Molecular function	GO:0043168	4	anion binding	Hnrnpu	Heterogeneous nuclear ribonucleoprotein U	-1.095	-0.205	-1.371	-1.249	-0.193	-0.846	-0.136	1.334	0.188	-0.448	0.809	-0.376	-1.055	0.0108	0.0108	down-regulated
Q8VEK3	Molecular function	GO:0008187	7	poly-pyrimidine tract binding	Hnrnpu	Heterogeneous nuclear ribonucleoprotein U	-1.095	-0.205	-1.371	-1.249	-0.193	-0.846	-0.136	1.334	0.188	-0.448	0.809	-0.376	-1.055	0.0108	0.0108	down-regulated
Q8VEK3	Molecular function	GO:0003676	4	nucleic acid binding	Hnrnpu	Heterogeneous nuclear ribonucleoprotein U	-1.095	-0.205	-1.371	-1.249	-0.193	-0.846	-0.136	1.334	0.188	-0.448	0.809	-0.376	-1.055	0.0108	0.0108	down-regulated
Q8VEK3	Molecular function	GO:0032555	5	purine ribonucleotide binding	Hnrnpu	Heterogeneous nuclear ribonucleoprotein U	-1.095	-0.205	-1.371	-1.249	-0.193	-0.846	-0.136	1.334	0.188	-0.448	0.809	-0.376	-1.055	0.0108	0.0108	down-regulated
Q8VEK3	Molecular function	GO:0097159	3	organic cyclic compound binding	Hnrnpu	Heterogeneous nuclear ribonucleoprotein U	-1.095	-0.205	-1.371	-1.249	-0.193	-0.846	-0.136	1.334	0.188	-0.448	0.809	-0.376	-1.055	0.0108	0.0108	down-regulated
Q8VEK3	Molecular function	GO:0000976	6	transcription cis-regulatory region binding	Hnrnpu	Heterogeneous nuclear ribonucleoprotein U	-1.095	-0.205	-1.371	-1.249	-0.193	-0.846	-0.136	1.334	0.188	-0.448	0.809	-0.376	-1.055	0.0108	0.0108	down-regulated
Q8VEK3	Molecular function	GO:0140296	5	general transcription initiation factor binding	Hnrnpu	Heterogeneous nuclear ribonucleoprotein U	-1.095	-0.205	-1.371	-1.249	-0.193	-0.846	-0.136	1.334	0.188	-0.448	0.809	-0.376	-1.055	0.0108	0.0108	down-regulated
Q8VEK3	Molecular function	GO:0032559	6	adenyl ribonucleotide binding	Hnrnpu	Heterogeneous nuclear ribonucleoprotein U	-1.095	-0.205	-1.371	-1.249	-0.193	-0.846	-0.136	1.334	0.188	-0.448	0.809	-0.376	-1.055	0.0108	0.0108	down-regulated
Q8VEK3	Molecular function	GO:0000993	6	RNA polymerase II complex binding	Hnrnpu	Heterogeneous nuclear ribonucleoprotein U	-1.095	-0.205	-1.371	-1.249	-0.193	-0.846	-0.136	1.334	0.188	-0.448	0.809	-0.376	-1.055	0.0108	0.0108	down-regulated
Q8VEK3	Molecular function	GO:0070717	7	poly-purine tract binding	Hnrnpu	Heterogeneous nuclear ribonucleoprotein U	-1.095	-0.205	-1.371	-1.249	-0.193	-0.846	-0.136	1.334	0.188	-0.448	0.809	-0.376	-1.055	0.0108	0.0108	down-regulated
Q8VEK3	Molecular function	GO:0001067	5	transcription regulatory region nucleic acid binding	Hnrnpu	Heterogeneous nuclear ribonucleoprotein U	-1.095	-0.205	-1.371	-1.249	-0.193	-0.846	-0.136	1.334	0.188	-0.448	0.809	-0.376	-1.055	0.0108	0.0108	down-regulated
Q8VEK3	Molecular function	GO:0070063	5	RNA polymerase binding	Hnrnpu	Heterogeneous nuclear ribonucleoprotein U	-1.095	-0.205	-1.371	-1.249	-0.193	-0.846	-0.136	1.334	0.188	-0.448	0.809	-0.376	-1.055	0.0108	0.0108	down-regulated
Q8VEK3	Molecular function	GO:0008134	4	transcription factor binding	Hnrnpu	Heterogeneous nuclear ribonucleoprotein U	-1.095	-0.205	-1.371	-1.249	-0.193	-0.846	-0.136	1.334	0.188	-0.448	0.809	-0.376	-1.055	0.0108	0.0108	down-regulated
Q8VEK3	Molecular function	GO:0003729	6	mRNA binding	Hnrnpu	Heterogeneous nuclear ribonucleoprotein U	-1.095	-0.205	-1.371	-1.249	-0.193	-0.846	-0.136	1.334	0.188	-0.448	0.809	-0.376	-1.055	0.0108	0.0108	down-regulated
Q8VEK3	Molecular function	GO:0001099	5	basal RNA polymerase II transcription machinery binding	Hnrnpu	Heterogeneous nuclear ribonucleoprotein U	-1.095	-0.205	-1.371	-1.249	-0.193	-0.846	-0.136	1.334	0.188	-0.448	0.809	-0.376	-1.055	0.0108	0.0108	down-regulated
Q8VEK3	Molecular function	GO:0000987	7	cis-regulatory region sequence-specific DNA binding	Hnrnpu	Heterogeneous nuclear ribonucleoprotein U	-1.095	-0.205	-1.371	-1.249	-0.193	-0.846	-0.136	1.334	0.188	-0.448	0.809	-0.376	-1.055	0.0108	0.0108	down-regulated
Q8VEK3	Molecular function	GO:0003727	6	single-stranded RNA binding	Hnrnpu	Heterogeneous nuclear ribonucleoprotein U	-1.095	-0.205	-1.371	-1.249	-0.193	-0.846	-0.136	1.334	0.188	-0.448	0.809	-0.376	-1.055	0.0108	0.0108	down-regulated
Q8VEK3	Molecular function	GO:0044877	3	protein-containing complex binding	Hnrnpu	Heterogeneous nuclear ribonucleoprotein U	-1.095	-0.205	-1.371	-1.249	-0.193	-0.846	-0.136	1.334	0.188	-0.448	0.809	-0.376	-1.055	0.0108	0.0108	down-regulated
Q8VEK3	Molecular function	GO:0003712	3	transcription coregulator activity	Hnrnpu	Heterogeneous nuclear ribonucleoprotein U	-1.095	-0.205	-1.371	-1.249	-0.193	-0.846	-0.136	1.334	0.188	-0.448	0.809	-0.376	-1.055	0.0108	0.0108	down-regulated
Q8VEK3	Molecular function	GO:1901265	4	nucleoside phosphate binding	Hnrnpu	Heterogeneous nuclear ribonucleoprotein U	-1.095	-0.205	-1.371	-1.249	-0.193	-0.846	-0.136	1.334	0.188	-0.448	0.809	-0.376	-1.055	0.0108	0.0108	down-regulated
Q8VEK3	Molecular function	GO:0003682	3	chromatin binding	Hnrnpu	Heterogeneous nuclear ribonucleoprotein U	-1.095	-0.205	-1.371	-1.249	-0.193	-0.846	-0.136	1.334	0.188	-0.448	0.809	-0.376	-1.055	0.0108	0.0108	down-regulated
Q8VEK3	Molecular function	GO:0097367	3	carbohydrate derivative binding	Hnrnpu	Heterogeneous nuclear ribonucleoprotein U	-1.095	-0.205	-1.371	-1.249	-0.193	-0.846	-0.136	1.334	0.188	-0.448	0.809	-0.376	-1.055	0.0108	0.0108	down-regulated
Q8VEK3	Molecular function	GO:0017076	5	purine nucleotide binding	Hnrnpu	Heterogeneous nuclear ribonucleoprotein U	-1.095	-0.205	-1.371	-1.249	-0.193	-0.846	-0.136	1.334	0.188	-0.448	0.809	-0.376	-1.055	0.0108	0.0108	down-regulated
Q8VEK3	Molecular function	GO:0001098	4	basal transcription machinery binding	Hnrnpu	Heterogeneous nuclear ribonucleoprotein U	-1.095	-0.205	-1.371	-1.249	-0.193	-0.846	-0.136	1.334	0.188	-0.448	0.809	-0.376	-1.055	0.0108	0.0108	down-regulated
Q8VEK3	Molecular function	GO:1990837	7	sequence-specific double-stranded DNA binding	Hnrnpu	Heterogeneous nuclear ribonucleoprotein U	-1.095	-0.205	-1.371	-1.249	-0.193	-0.846	-0.136	1.334	0.188	-0.448	0.809	-0.376	-1.055	0.0108	0.0108	down-regulated
Q8VEK3	Molecular function	GO:0008092	4	cytoskeletal protein binding	Hnrnpu	Heterogeneous nuclear ribonucleoprotein U	-1.095	-0.205	-1.371	-1.249	-0.193	-0.846	-0.136	1.334	0.188	-0.448	0.809	-0.376	-1.055	0.0108	0.0108	down-regulated
Q8VEK3	Molecular function	GO:0005515	3	protein binding	Hnrnpu	Heterogeneous nuclear ribonucleoprotein U	-1.095	-0.205	-1.371	-1.249	-0.193	-0.846	-0.136	1.334	0.188	-0.448	0.809	-0.376	-1.055	0.0108	0.0108	down-regulated
Q8VEK3	Molecular function	GO:0001091	6	RNA polymerase II general transcription initiation factor binding	Hnrnpu	Heterogeneous nuclear ribonucleoprotein U	-1.095	-0.205	-1.371	-1.249	-0.193	-0.846	-0.136	1.334	0.188	-0.448	0.809	-0.376	-1.055	0.0108	0.0108	down-regulated
Q8VEK3	Molecular function	GO:0140110	2	transcription regulator activity	Hnrnpu	Heterogeneous nuclear ribonucleoprotein U	-1.095	-0.205	-1.371	-1.249	-0.193	-0.846	-0.136	1.334	0.188	-0.448	0.809	-0.376	-1.055	0.0108	0.0108	down-regulated
Q8VEK3	Molecular function	GO:0036094	3	small molecule binding	Hnrnpu	Heterogeneous nuclear ribonucleoprotein U	-1.095	-0.205	-1.371	-1.249	-0.193	-0.846	-0.136	1.334	0.188	-0.448	0.809	-0.376	-1.055	0.0108	0.0108	down-regulated
Q8VEK3	Molecular function	GO:0003674	1	molecular_function	Hnrnpu	Heterogeneous nuclear ribonucleoprotein U	-1.095	-0.205	-1.371	-1.249	-0.193	-0.846	-0.136	1.334	0.188	-0.448	0.809	-0.376	-1.055	0.0108	0.0108	down-regulated
Q8VEK3	Molecular function	GO:0030554	6	adenyl nucleotide binding	Hnrnpu	Heterogeneous nuclear ribonucleoprotein U	-1.095	-0.205	-1.371	-1.249	-0.193	-0.846	-0.136	1.334	0.188	-0.448	0.809	-0.376	-1.055	0.0108	0.0108	down-regulated
Q8VEK3	Molecular function	GO:0035639	5	purine ribonucleoside triphosphate binding	Hnrnpu	Heterogeneous nuclear ribonucleoprotein U	-1.095	-0.205	-1.371	-1.249	-0.193	-0.846	-0.136	1.334	0.188	-0.448	0.809	-0.376	-1.055	0.0108	0.0108	down-regulated
Q8VEK3	Molecular function	GO:0003690	6	double-stranded DNA binding	Hnrnpu	Heterogeneous nuclear ribonucleoprotein U	-1.095	-0.205	-1.371	-1.249	-0.193	-0.846	-0.136	1.334	0.188	-0.448	0.809	-0.376	-1.055	0.0108	0.0108	down-regulated
Q8VEK3	Molecular function	GO:0000977	7	RNA polymerase II transcription regulatory region sequence-specific DNA binding	Hnrnpu	Heterogeneous nuclear ribonucleoprotein U	-1.095	-0.205	-1.371	-1.249	-0.193	-0.846	-0.136	1.334	0.188	-0.448	0.809	-0.376	-1.055	0.0108	0.0108	down-regulated
Q8VI47	Molecular function	GO:1901682	4	sulfur compound transmembrane transporter activity	Abcc2	ATP-binding cassette sub-family C member 2	-0.072	0.2	1.419	1.928	1.252	0.925	-0.859	-1.8	0.721	-0.639	-0.024		1.462	0.0082	0.0082	up-regulated
Q8VI47	Molecular function	GO:0042910	4	xenobiotic transmembrane transporter activity	Abcc2	ATP-binding cassette sub-family C member 2	-0.072	0.2	1.419	1.928	1.252	0.925	-0.859	-1.8	0.721	-0.639	-0.024		1.462	0.0082	0.0082	up-regulated
Q8VI47	Molecular function	GO:0008509	5	anion transmembrane transporter activity	Abcc2	ATP-binding cassette sub-family C member 2	-0.072	0.2	1.419	1.928	1.252	0.925	-0.859	-1.8	0.721	-0.639	-0.024		1.462	0.0082	0.0082	up-regulated
Q8VI47	Molecular function	GO:0005215	2	transporter activity	Abcc2	ATP-binding cassette sub-family C member 2	-0.072	0.2	1.419	1.928	1.252	0.925	-0.859	-1.8	0.721	-0.639	-0.024		1.462	0.0082	0.0082	up-regulated
Q8VI47	Molecular function	GO:0022804	4	active transmembrane transporter activity	Abcc2	ATP-binding cassette sub-family C member 2	-0.072	0.2	1.419	1.928	1.252	0.925	-0.859	-1.8	0.721	-0.639	-0.024		1.462	0.0082	0.0082	up-regulated
Q8VI47	Molecular function	GO:0042626	3	ATPase-coupled transmembrane transporter activity	Abcc2	ATP-binding cassette sub-family C member 2	-0.072	0.2	1.419	1.928	1.252	0.925	-0.859	-1.8	0.721	-0.639	-0.024		1.462	0.0082	0.0082	up-regulated
Q8VI47	Molecular function	GO:0036094	3	small molecule binding	Abcc2	ATP-binding cassette sub-family C member 2	-0.072	0.2	1.419	1.928	1.252	0.925	-0.859	-1.8	0.721	-0.639	-0.024		1.462	0.0082	0.0082	up-regulated
Q8VI47	Molecular function	GO:0030554	6	adenyl nucleotide binding	Abcc2	ATP-binding cassette sub-family C member 2	-0.072	0.2	1.419	1.928	1.252	0.925	-0.859	-1.8	0.721	-0.639	-0.024		1.462	0.0082	0.0082	up-regulated
Q8VI47	Molecular function	GO:0003674	1	molecular_function	Abcc2	ATP-binding cassette sub-family C member 2	-0.072	0.2	1.419	1.928	1.252	0.925	-0.859	-1.8	0.721	-0.639	-0.024		1.462	0.0082	0.0082	up-regulated
Q8VI47	Molecular function	GO:0015399	5	primary active transmembrane transporter activity	Abcc2	ATP-binding cassette sub-family C member 2	-0.072	0.2	1.419	1.928	1.252	0.925	-0.859	-1.8	0.721	-0.639	-0.024		1.462	0.0082	0.0082	up-regulated
Q8VI47	Molecular function	GO:0035639	5	purine ribonucleoside triphosphate binding	Abcc2	ATP-binding cassette sub-family C member 2	-0.072	0.2	1.419	1.928	1.252	0.925	-0.859	-1.8	0.721	-0.639	-0.024		1.462	0.0082	0.0082	up-regulated
Q8VI47	Molecular function	GO:0016887	2	ATPase	Abcc2	ATP-binding cassette sub-family C member 2	-0.072	0.2	1.419	1.928	1.252	0.925	-0.859	-1.8	0.721	-0.639	-0.024		1.462	0.0082	0.0082	up-regulated
Q8VI47	Molecular function	GO:0015075	4	ion transmembrane transporter activity	Abcc2	ATP-binding cassette sub-family C member 2	-0.072	0.2	1.419	1.928	1.252	0.925	-0.859	-1.8	0.721	-0.639	-0.024		1.462	0.0082	0.0082	up-regulated
Q8VI47	Molecular function	GO:0005515	3	protein binding	Abcc2	ATP-binding cassette sub-family C member 2	-0.072	0.2	1.419	1.928	1.252	0.925	-0.859	-1.8	0.721	-0.639	-0.024		1.462	0.0082	0.0082	up-regulated
Q8VI47	Molecular function	GO:0097159	3	organic cyclic compound binding	Abcc2	ATP-binding cassette sub-family C member 2	-0.072	0.2	1.419	1.928	1.252	0.925	-0.859	-1.8	0.721	-0.639	-0.024		1.462	0.0082	0.0082	up-regulated
Q8VI47	Molecular function	GO:0032555	5	purine ribonucleotide binding	Abcc2	ATP-binding cassette sub-family C member 2	-0.072	0.2	1.419	1.928	1.252	0.925	-0.859	-1.8	0.721	-0.639	-0.024		1.462	0.0082	0.0082	up-regulated
Q8VI47	Molecular function	GO:0140359	4	ABC-type transporter activity	Abcc2	ATP-binding cassette sub-family C member 2	-0.072	0.2	1.419	1.928	1.252	0.925	-0.859	-1.8	0.721	-0.639	-0.024		1.462	0.0082	0.0082	up-regulated
Q8VI47	Molecular function	GO:1901265	4	nucleoside phosphate binding	Abcc2	ATP-binding cassette sub-family C member 2	-0.072	0.2	1.419	1.928	1.252	0.925	-0.859	-1.8	0.721	-0.639	-0.024		1.462	0.0082	0.0082	up-regulated
Q8VI47	Molecular function	GO:0032553	4	ribonucleotide binding	Abcc2	ATP-binding cassette sub-family C member 2	-0.072	0.2	1.419	1.928	1.252	0.925	-0.859	-1.8	0.721	-0.639	-0.024		1.462	0.0082	0.0082	up-regulated
Q8VI47	Molecular function	GO:0022857	3	transmembrane transporter activity	Abcc2	ATP-binding cassette sub-family C member 2	-0.072	0.2	1.419	1.928	1.252	0.925	-0.859	-1.8	0.721	-0.639	-0.024		1.462	0.0082	0.0082	up-regulated
Q8VI47	Molecular function	GO:0017076	5	purine nucleotide binding	Abcc2	ATP-binding cassette sub-family C member 2	-0.072	0.2	1.419	1.928	1.252	0.925	-0.859	-1.8	0.721	-0.639	-0.024		1.462	0.0082	0.0082	up-regulated
Q8VI47	Molecular function	GO:0097367	3	carbohydrate derivative binding	Abcc2	ATP-binding cassette sub-family C member 2	-0.072	0.2	1.419	1.928	1.252	0.925	-0.859	-1.8	0.721	-0.639	-0.024		1.462	0.0082	0.0082	up-regulated
Q8VI47	Molecular function	GO:0046943	5	carboxylic acid transmembrane transporter activity	Abcc2	ATP-binding cassette sub-family C member 2	-0.072	0.2	1.419	1.928	1.252	0.925	-0.859	-1.8	0.721	-0.639	-0.024		1.462	0.0082	0.0082	up-regulated
Q8VI47	Molecular function	GO:0043168	4	anion binding	Abcc2	ATP-binding cassette sub-family C member 2	-0.072	0.2	1.419	1.928	1.252	0.925	-0.859	-1.8	0.721	-0.639	-0.024		1.462	0.0082	0.0082	up-regulated
Q8VI47	Molecular function	GO:0043167	3	ion binding	Abcc2	ATP-binding cassette sub-family C member 2	-0.072	0.2	1.419	1.928	1.252	0.925	-0.859	-1.8	0.721	-0.639	-0.024		1.462	0.0082	0.0082	up-regulated
Q8VI47	Molecular function	GO:0005310	6	dicarboxylic acid transmembrane transporter activity	Abcc2	ATP-binding cassette sub-family C member 2	-0.072	0.2	1.419	1.928	1.252	0.925	-0.859	-1.8	0.721	-0.639	-0.024		1.462	0.0082	0.0082	up-regulated
Q8VI47	Molecular function	GO:0000166	4	nucleotide binding	Abcc2	ATP-binding cassette sub-family C member 2	-0.072	0.2	1.419	1.928	1.252	0.925	-0.859	-1.8	0.721	-0.639	-0.024		1.462	0.0082	0.0082	up-regulated
Q8VI47	Molecular function	GO:0005488	2	binding	Abcc2	ATP-binding cassette sub-family C member 2	-0.072	0.2	1.419	1.928	1.252	0.925	-0.859	-1.8	0.721	-0.639	-0.024		1.462	0.0082	0.0082	up-regulated
Q8VI47	Molecular function	GO:0008514	6	organic anion transmembrane transporter activity	Abcc2	ATP-binding cassette sub-family C member 2	-0.072	0.2	1.419	1.928	1.252	0.925	-0.859	-1.8	0.721	-0.639	-0.024		1.462	0.0082	0.0082	up-regulated
Q8VI47	Molecular function	GO:0032559	6	adenyl ribonucleotide binding	Abcc2	ATP-binding cassette sub-family C member 2	-0.072	0.2	1.419	1.928	1.252	0.925	-0.859	-1.8	0.721	-0.639	-0.024		1.462	0.0082	0.0082	up-regulated
Q8VI47	Molecular function	GO:1901363	3	heterocyclic compound binding	Abcc2	ATP-binding cassette sub-family C member 2	-0.072	0.2	1.419	1.928	1.252	0.925	-0.859	-1.8	0.721	-0.639	-0.024		1.462	0.0082	0.0082	up-regulated
Q8VI47	Molecular function	GO:0005342	4	organic acid transmembrane transporter activity	Abcc2	ATP-binding cassette sub-family C member 2	-0.072	0.2	1.419	1.928	1.252	0.925	-0.859	-1.8	0.721	-0.639	-0.024		1.462	0.0082	0.0082	up-regulated
Q91VH2	Molecular function	GO:0042802	4	identical protein binding	Snx9	Sorting nexin-9	0.637	0.604	-0.679	-0.505	0.127	0.247	1.022	-0.382	1.378	1.79	1.567	1.551	-1.082	0.0138	0.0138	down-regulated
Q91VH2	Molecular function	GO:0046983	4	protein dimerization activity	Snx9	Sorting nexin-9	0.637	0.604	-0.679	-0.505	0.127	0.247	1.022	-0.382	1.378	1.79	1.567	1.551	-1.082	0.0138	0.0138	down-regulated
Q91VH2	Molecular function	GO:0005543	4	phospholipid binding	Snx9	Sorting nexin-9	0.637	0.604	-0.679	-0.505	0.127	0.247	1.022	-0.382	1.378	1.79	1.567	1.551	-1.082	0.0138	0.0138	down-regulated
Q91VH2	Molecular function	GO:0003674	1	molecular_function	Snx9	Sorting nexin-9	0.637	0.604	-0.679	-0.505	0.127	0.247	1.022	-0.382	1.378	1.79	1.567	1.551	-1.082	0.0138	0.0138	down-regulated
Q91VH2	Molecular function	GO:0005515	3	protein binding	Snx9	Sorting nexin-9	0.637	0.604	-0.679	-0.505	0.127	0.247	1.022	-0.382	1.378	1.79	1.567	1.551	-1.082	0.0138	0.0138	down-regulated
Q91VH2	Molecular function	GO:0008289	3	lipid binding	Snx9	Sorting nexin-9	0.637	0.604	-0.679	-0.505	0.127	0.247	1.022	-0.382	1.378	1.79	1.567	1.551	-1.082	0.0138	0.0138	down-regulated
Q91VH2	Molecular function	GO:0044389	5	ubiquitin-like protein ligase binding	Snx9	Sorting nexin-9	0.637	0.604	-0.679	-0.505	0.127	0.247	1.022	-0.382	1.378	1.79	1.567	1.551	-1.082	0.0138	0.0138	down-regulated
Q91VH2	Molecular function	GO:0044877	3	protein-containing complex binding	Snx9	Sorting nexin-9	0.637	0.604	-0.679	-0.505	0.127	0.247	1.022	-0.382	1.378	1.79	1.567	1.551	-1.082	0.0138	0.0138	down-regulated
Q91VH2	Molecular function	GO:0035091	5	phosphatidylinositol binding	Snx9	Sorting nexin-9	0.637	0.604	-0.679	-0.505	0.127	0.247	1.022	-0.382	1.378	1.79	1.567	1.551	-1.082	0.0138	0.0138	down-regulated
Q91VH2	Molecular function	GO:0005488	2	binding	Snx9	Sorting nexin-9	0.637	0.604	-0.679	-0.505	0.127	0.247	1.022	-0.382	1.378	1.79	1.567	1.551	-1.082	0.0138	0.0138	down-regulated
Q91VH2	Molecular function	GO:0019899	4	enzyme binding	Snx9	Sorting nexin-9	0.637	0.604	-0.679	-0.505	0.127	0.247	1.022	-0.382	1.378	1.79	1.567	1.551	-1.082	0.0138	0.0138	down-regulated
Q91VM5	Molecular function	GO:0003723	5	RNA binding	Rbmxl1	RNA binding motif protein, X-linked-like-1		-1.712	-1.612				-0.293	0.546		-0.505	0.216	-0.101	-1.635	0.00388	0.00388	down-regulated
Q91VM5	Molecular function	GO:0005488	2	binding	Rbmxl1	RNA binding motif protein, X-linked-like-1		-1.712	-1.612				-0.293	0.546		-0.505	0.216	-0.101	-1.635	0.00388	0.00388	down-regulated
Q91VM5	Molecular function	GO:0043565	6	sequence-specific DNA binding	Rbmxl1	RNA binding motif protein, X-linked-like-1		-1.712	-1.612				-0.293	0.546		-0.505	0.216	-0.101	-1.635	0.00388	0.00388	down-regulated
Q91VM5	Molecular function	GO:1901363	3	heterocyclic compound binding	Rbmxl1	RNA binding motif protein, X-linked-like-1		-1.712	-1.612				-0.293	0.546		-0.505	0.216	-0.101	-1.635	0.00388	0.00388	down-regulated
Q91VM5	Molecular function	GO:0003677	5	DNA binding	Rbmxl1	RNA binding motif protein, X-linked-like-1		-1.712	-1.612				-0.293	0.546		-0.505	0.216	-0.101	-1.635	0.00388	0.00388	down-regulated
Q91VM5	Molecular function	GO:0001067	5	transcription regulatory region nucleic acid binding	Rbmxl1	RNA binding motif protein, X-linked-like-1		-1.712	-1.612				-0.293	0.546		-0.505	0.216	-0.101	-1.635	0.00388	0.00388	down-regulated
Q91VM5	Molecular function	GO:0000987	7	cis-regulatory region sequence-specific DNA binding	Rbmxl1	RNA binding motif protein, X-linked-like-1		-1.712	-1.612				-0.293	0.546		-0.505	0.216	-0.101	-1.635	0.00388	0.00388	down-regulated
Q91VM5	Molecular function	GO:0003674	1	molecular_function	Rbmxl1	RNA binding motif protein, X-linked-like-1		-1.712	-1.612				-0.293	0.546		-0.505	0.216	-0.101	-1.635	0.00388	0.00388	down-regulated
Q91VM5	Molecular function	GO:0003690	6	double-stranded DNA binding	Rbmxl1	RNA binding motif protein, X-linked-like-1		-1.712	-1.612				-0.293	0.546		-0.505	0.216	-0.101	-1.635	0.00388	0.00388	down-regulated
Q91VM5	Molecular function	GO:0003676	4	nucleic acid binding	Rbmxl1	RNA binding motif protein, X-linked-like-1		-1.712	-1.612				-0.293	0.546		-0.505	0.216	-0.101	-1.635	0.00388	0.00388	down-regulated
Q91VM5	Molecular function	GO:1990837	7	sequence-specific double-stranded DNA binding	Rbmxl1	RNA binding motif protein, X-linked-like-1		-1.712	-1.612				-0.293	0.546		-0.505	0.216	-0.101	-1.635	0.00388	0.00388	down-regulated
Q91VM5	Molecular function	GO:0097159	3	organic cyclic compound binding	Rbmxl1	RNA binding motif protein, X-linked-like-1		-1.712	-1.612				-0.293	0.546		-0.505	0.216	-0.101	-1.635	0.00388	0.00388	down-regulated
Q91VM5	Molecular function	GO:0000977	7	RNA polymerase II transcription regulatory region sequence-specific DNA binding	Rbmxl1	RNA binding motif protein, X-linked-like-1		-1.712	-1.612				-0.293	0.546		-0.505	0.216	-0.101	-1.635	0.00388	0.00388	down-regulated
Q91VM5	Molecular function	GO:0000976	6	transcription cis-regulatory region binding	Rbmxl1	RNA binding motif protein, X-linked-like-1		-1.712	-1.612				-0.293	0.546		-0.505	0.216	-0.101	-1.635	0.00388	0.00388	down-regulated
Q91X17	Molecular function	GO:0043169	4	cation binding	Umod	Uromodulin	1.425			-1.415		1.364		-1.247		-0.742	-1.602	-1.23	1.663	0.0344	0.0344	up-regulated
Q91X17	Molecular function	GO:0019865	4	immunoglobulin binding	Umod	Uromodulin	1.425			-1.415		1.364		-1.247		-0.742	-1.602	-1.23	1.663	0.0344	0.0344	up-regulated
Q91X17	Molecular function	GO:0003674	1	molecular_function	Umod	Uromodulin	1.425			-1.415		1.364		-1.247		-0.742	-1.602	-1.23	1.663	0.0344	0.0344	up-regulated
Q91X17	Molecular function	GO:0046872	5	metal ion binding	Umod	Uromodulin	1.425			-1.415		1.364		-1.247		-0.742	-1.602	-1.23	1.663	0.0344	0.0344	up-regulated
Q91X17	Molecular function	GO:0043167	3	ion binding	Umod	Uromodulin	1.425			-1.415		1.364		-1.247		-0.742	-1.602	-1.23	1.663	0.0344	0.0344	up-regulated
Q91X17	Molecular function	GO:0044877	3	protein-containing complex binding	Umod	Uromodulin	1.425			-1.415		1.364		-1.247		-0.742	-1.602	-1.23	1.663	0.0344	0.0344	up-regulated
Q91X17	Molecular function	GO:0005488	2	binding	Umod	Uromodulin	1.425			-1.415		1.364		-1.247		-0.742	-1.602	-1.23	1.663	0.0344	0.0344	up-regulated
Q91X79	Molecular function	GO:0016787	3	hydrolase activity	Cela1	Chymotrypsin-like elastase family member 1	1.673		-1.055	0.359		0.341				-1.329	-1.525	-0.62	1.488	0.0349	0.0349	up-regulated
Q91X79	Molecular function	GO:0043169	4	cation binding	Cela1	Chymotrypsin-like elastase family member 1	1.673		-1.055	0.359		0.341				-1.329	-1.525	-0.62	1.488	0.0349	0.0349	up-regulated
Q91X79	Molecular function	GO:0017171	4	serine hydrolase activity	Cela1	Chymotrypsin-like elastase family member 1	1.673		-1.055	0.359		0.341				-1.329	-1.525	-0.62	1.488	0.0349	0.0349	up-regulated
Q91X79	Molecular function	GO:0003674	1	molecular_function	Cela1	Chymotrypsin-like elastase family member 1	1.673		-1.055	0.359		0.341				-1.329	-1.525	-0.62	1.488	0.0349	0.0349	up-regulated
Q91X79	Molecular function	GO:0008236	5	serine-type peptidase activity	Cela1	Chymotrypsin-like elastase family member 1	1.673		-1.055	0.359		0.341				-1.329	-1.525	-0.62	1.488	0.0349	0.0349	up-regulated
Q91X79	Molecular function	GO:0043167	3	ion binding	Cela1	Chymotrypsin-like elastase family member 1	1.673		-1.055	0.359		0.341				-1.329	-1.525	-0.62	1.488	0.0349	0.0349	up-regulated
Q91X79	Molecular function	GO:0003824	2	catalytic activity	Cela1	Chymotrypsin-like elastase family member 1	1.673		-1.055	0.359		0.341				-1.329	-1.525	-0.62	1.488	0.0349	0.0349	up-regulated
Q91X79	Molecular function	GO:0008233	4	peptidase activity	Cela1	Chymotrypsin-like elastase family member 1	1.673		-1.055	0.359		0.341				-1.329	-1.525	-0.62	1.488	0.0349	0.0349	up-regulated
Q91X79	Molecular function	GO:0004175	5	endopeptidase activity	Cela1	Chymotrypsin-like elastase family member 1	1.673		-1.055	0.359		0.341				-1.329	-1.525	-0.62	1.488	0.0349	0.0349	up-regulated
Q91X79	Molecular function	GO:0140096	3	catalytic activity, acting on a protein	Cela1	Chymotrypsin-like elastase family member 1	1.673		-1.055	0.359		0.341				-1.329	-1.525	-0.62	1.488	0.0349	0.0349	up-regulated
Q91X79	Molecular function	GO:0005488	2	binding	Cela1	Chymotrypsin-like elastase family member 1	1.673		-1.055	0.359		0.341				-1.329	-1.525	-0.62	1.488	0.0349	0.0349	up-regulated
Q922H1	Molecular function	GO:0140096	3	catalytic activity, acting on a protein	Prmt3	Protein arginine N-methyltransferase 3	-0.397	0.088	0.392	-0.859	-0.024	-1.346	0.583	0.677	0.09	0.392	1.149	0.978	-1.003	0.0082	0.0082	down-regulated
Q922H1	Molecular function	GO:0003674	1	molecular_function	Prmt3	Protein arginine N-methyltransferase 3	-0.397	0.088	0.392	-0.859	-0.024	-1.346	0.583	0.677	0.09	0.392	1.149	0.978	-1.003	0.0082	0.0082	down-regulated
Q922H1	Molecular function	GO:0016740	3	transferase activity	Prmt3	Protein arginine N-methyltransferase 3	-0.397	0.088	0.392	-0.859	-0.024	-1.346	0.583	0.677	0.09	0.392	1.149	0.978	-1.003	0.0082	0.0082	down-regulated
Q922H1	Molecular function	GO:0005488	2	binding	Prmt3	Protein arginine N-methyltransferase 3	-0.397	0.088	0.392	-0.859	-0.024	-1.346	0.583	0.677	0.09	0.392	1.149	0.978	-1.003	0.0082	0.0082	down-regulated
Q922H1	Molecular function	GO:0008168	5	methyltransferase activity	Prmt3	Protein arginine N-methyltransferase 3	-0.397	0.088	0.392	-0.859	-0.024	-1.346	0.583	0.677	0.09	0.392	1.149	0.978	-1.003	0.0082	0.0082	down-regulated
Q922H1	Molecular function	GO:0016273	7	arginine N-methyltransferase activity	Prmt3	Protein arginine N-methyltransferase 3	-0.397	0.088	0.392	-0.859	-0.024	-1.346	0.583	0.677	0.09	0.392	1.149	0.978	-1.003	0.0082	0.0082	down-regulated
Q922H1	Molecular function	GO:0016741	4	transferase activity, transferring one-carbon groups	Prmt3	Protein arginine N-methyltransferase 3	-0.397	0.088	0.392	-0.859	-0.024	-1.346	0.583	0.677	0.09	0.392	1.149	0.978	-1.003	0.0082	0.0082	down-regulated
Q922H1	Molecular function	GO:0008276	4	protein methyltransferase activity	Prmt3	Protein arginine N-methyltransferase 3	-0.397	0.088	0.392	-0.859	-0.024	-1.346	0.583	0.677	0.09	0.392	1.149	0.978	-1.003	0.0082	0.0082	down-regulated
Q922H1	Molecular function	GO:0003824	2	catalytic activity	Prmt3	Protein arginine N-methyltransferase 3	-0.397	0.088	0.392	-0.859	-0.024	-1.346	0.583	0.677	0.09	0.392	1.149	0.978	-1.003	0.0082	0.0082	down-regulated
Q922H1	Molecular function	GO:0043169	4	cation binding	Prmt3	Protein arginine N-methyltransferase 3	-0.397	0.088	0.392	-0.859	-0.024	-1.346	0.583	0.677	0.09	0.392	1.149	0.978	-1.003	0.0082	0.0082	down-regulated
Q922H1	Molecular function	GO:0016274	5	protein-arginine N-methyltransferase activity	Prmt3	Protein arginine N-methyltransferase 3	-0.397	0.088	0.392	-0.859	-0.024	-1.346	0.583	0.677	0.09	0.392	1.149	0.978	-1.003	0.0082	0.0082	down-regulated
Q922H1	Molecular function	GO:0008170	6	N-methyltransferase activity	Prmt3	Protein arginine N-methyltransferase 3	-0.397	0.088	0.392	-0.859	-0.024	-1.346	0.583	0.677	0.09	0.392	1.149	0.978	-1.003	0.0082	0.0082	down-regulated
Q922H1	Molecular function	GO:0043021	4	ribonucleoprotein complex binding	Prmt3	Protein arginine N-methyltransferase 3	-0.397	0.088	0.392	-0.859	-0.024	-1.346	0.583	0.677	0.09	0.392	1.149	0.978	-1.003	0.0082	0.0082	down-regulated
Q922H1	Molecular function	GO:0044877	3	protein-containing complex binding	Prmt3	Protein arginine N-methyltransferase 3	-0.397	0.088	0.392	-0.859	-0.024	-1.346	0.583	0.677	0.09	0.392	1.149	0.978	-1.003	0.0082	0.0082	down-regulated
Q922H1	Molecular function	GO:0008757	6	S-adenosylmethionine-dependent methyltransferase activity	Prmt3	Protein arginine N-methyltransferase 3	-0.397	0.088	0.392	-0.859	-0.024	-1.346	0.583	0.677	0.09	0.392	1.149	0.978	-1.003	0.0082	0.0082	down-regulated
Q922H1	Molecular function	GO:0043167	3	ion binding	Prmt3	Protein arginine N-methyltransferase 3	-0.397	0.088	0.392	-0.859	-0.024	-1.346	0.583	0.677	0.09	0.392	1.149	0.978	-1.003	0.0082	0.0082	down-regulated
Q99MQ4	Molecular function	GO:0003674	1	molecular_function	Aspn	Asporin	-0.614	-0.844	-1.433	-0.302	-0.103	-0.308	0.894	-0.532	0.646	0.549	0.91	0.749	-1.137	0.00307	0.00307	down-regulated
Q99MQ4	Molecular function	GO:0005488	2	binding	Aspn	Asporin	-0.614	-0.844	-1.433	-0.302	-0.103	-0.308	0.894	-0.532	0.646	0.549	0.91	0.749	-1.137	0.00307	0.00307	down-regulated
Q99MQ4	Molecular function	GO:0043169	4	cation binding	Aspn	Asporin	-0.614	-0.844	-1.433	-0.302	-0.103	-0.308	0.894	-0.532	0.646	0.549	0.91	0.749	-1.137	0.00307	0.00307	down-regulated
Q99MQ4	Molecular function	GO:0046872	5	metal ion binding	Aspn	Asporin	-0.614	-0.844	-1.433	-0.302	-0.103	-0.308	0.894	-0.532	0.646	0.549	0.91	0.749	-1.137	0.00307	0.00307	down-regulated
Q99MQ4	Molecular function	GO:0043167	3	ion binding	Aspn	Asporin	-0.614	-0.844	-1.433	-0.302	-0.103	-0.308	0.894	-0.532	0.646	0.549	0.91	0.749	-1.137	0.00307	0.00307	down-regulated
Q99P68	Molecular function	GO:0097367	3	carbohydrate derivative binding	Sost	Sclerostin	0.008	0.556	0.164	1.993	0.647	0.385	0.286	0.301	-0.965	0.118	-1.249	-1.678	1.157	0.0177	0.0177	up-regulated
Q99P68	Molecular function	GO:0005488	2	binding	Sost	Sclerostin	0.008	0.556	0.164	1.993	0.647	0.385	0.286	0.301	-0.965	0.118	-1.249	-1.678	1.157	0.0177	0.0177	up-regulated
Q99P68	Molecular function	GO:0003674	1	molecular_function	Sost	Sclerostin	0.008	0.556	0.164	1.993	0.647	0.385	0.286	0.301	-0.965	0.118	-1.249	-1.678	1.157	0.0177	0.0177	up-regulated
Q99P68	Molecular function	GO:1901681	3	sulfur compound binding	Sost	Sclerostin	0.008	0.556	0.164	1.993	0.647	0.385	0.286	0.301	-0.965	0.118	-1.249	-1.678	1.157	0.0177	0.0177	up-regulated
Q99P68	Molecular function	GO:0019955	4	cytokine binding	Sost	Sclerostin	0.008	0.556	0.164	1.993	0.647	0.385	0.286	0.301	-0.965	0.118	-1.249	-1.678	1.157	0.0177	0.0177	up-regulated
Q99P68	Molecular function	GO:0005539	4	glycosaminoglycan binding	Sost	Sclerostin	0.008	0.556	0.164	1.993	0.647	0.385	0.286	0.301	-0.965	0.118	-1.249	-1.678	1.157	0.0177	0.0177	up-regulated
Q99P68	Molecular function	GO:0005515	3	protein binding	Sost	Sclerostin	0.008	0.556	0.164	1.993	0.647	0.385	0.286	0.301	-0.965	0.118	-1.249	-1.678	1.157	0.0177	0.0177	up-regulated
Q99P68	Molecular function	GO:0008134	4	transcription factor binding	Sost	Sclerostin	0.008	0.556	0.164	1.993	0.647	0.385	0.286	0.301	-0.965	0.118	-1.249	-1.678	1.157	0.0177	0.0177	up-regulated
Q99P87	Molecular function	GO:0005102	4	signaling receptor binding	Retn	Resistin	0.503	0.201	1.348	0.701	1.072	0.492	0.506	-0.479	-0.121	-0.564	0.843	0.085	0.675	0.048	0.048	up-regulated
Q99P87	Molecular function	GO:0005488	2	binding	Retn	Resistin	0.503	0.201	1.348	0.701	1.072	0.492	0.506	-0.479	-0.121	-0.564	0.843	0.085	0.675	0.048	0.048	up-regulated
Q99P87	Molecular function	GO:0003674	1	molecular_function	Retn	Resistin	0.503	0.201	1.348	0.701	1.072	0.492	0.506	-0.479	-0.121	-0.564	0.843	0.085	0.675	0.048	0.048	up-regulated
Q99P87	Molecular function	GO:0005515	3	protein binding	Retn	Resistin	0.503	0.201	1.348	0.701	1.072	0.492	0.506	-0.479	-0.121	-0.564	0.843	0.085	0.675	0.048	0.048	up-regulated
Q99P87	Molecular function	GO:0048018	3	receptor ligand activity	Retn	Resistin	0.503	0.201	1.348	0.701	1.072	0.492	0.506	-0.479	-0.121	-0.564	0.843	0.085	0.675	0.048	0.048	up-regulated
Q99P87	Molecular function	GO:0030546	2	signaling receptor activator activity	Retn	Resistin	0.503	0.201	1.348	0.701	1.072	0.492	0.506	-0.479	-0.121	-0.564	0.843	0.085	0.675	0.048	0.048	up-regulated
Q99P91	Molecular function	GO:0044877	3	protein-containing complex binding	Gpnmb	Transmembrane glycoprotein NMB		-2.121		-1.329	-1.209	-1.378	-0.402	0.836	-0.608	0.077	0.79	0.86	-1.768	0.000597	0.000597	down-regulated
Q99P91	Molecular function	GO:0097367	3	carbohydrate derivative binding	Gpnmb	Transmembrane glycoprotein NMB		-2.121		-1.329	-1.209	-1.378	-0.402	0.836	-0.608	0.077	0.79	0.86	-1.768	0.000597	0.000597	down-regulated
Q99P91	Molecular function	GO:1901681	3	sulfur compound binding	Gpnmb	Transmembrane glycoprotein NMB		-2.121		-1.329	-1.209	-1.378	-0.402	0.836	-0.608	0.077	0.79	0.86	-1.768	0.000597	0.000597	down-regulated
Q99P91	Molecular function	GO:0005539	4	glycosaminoglycan binding	Gpnmb	Transmembrane glycoprotein NMB		-2.121		-1.329	-1.209	-1.378	-0.402	0.836	-0.608	0.077	0.79	0.86	-1.768	0.000597	0.000597	down-regulated
Q99P91	Molecular function	GO:0005102	4	signaling receptor binding	Gpnmb	Transmembrane glycoprotein NMB		-2.121		-1.329	-1.209	-1.378	-0.402	0.836	-0.608	0.077	0.79	0.86	-1.768	0.000597	0.000597	down-regulated
Q99P91	Molecular function	GO:0005488	2	binding	Gpnmb	Transmembrane glycoprotein NMB		-2.121		-1.329	-1.209	-1.378	-0.402	0.836	-0.608	0.077	0.79	0.86	-1.768	0.000597	0.000597	down-regulated
Q99P91	Molecular function	GO:0050839	4	cell adhesion molecule binding	Gpnmb	Transmembrane glycoprotein NMB		-2.121		-1.329	-1.209	-1.378	-0.402	0.836	-0.608	0.077	0.79	0.86	-1.768	0.000597	0.000597	down-regulated
Q99P91	Molecular function	GO:0030546	2	signaling receptor activator activity	Gpnmb	Transmembrane glycoprotein NMB		-2.121		-1.329	-1.209	-1.378	-0.402	0.836	-0.608	0.077	0.79	0.86	-1.768	0.000597	0.000597	down-regulated
Q99P91	Molecular function	GO:0005515	3	protein binding	Gpnmb	Transmembrane glycoprotein NMB		-2.121		-1.329	-1.209	-1.378	-0.402	0.836	-0.608	0.077	0.79	0.86	-1.768	0.000597	0.000597	down-regulated
Q99P91	Molecular function	GO:0043394	4	proteoglycan binding	Gpnmb	Transmembrane glycoprotein NMB		-2.121		-1.329	-1.209	-1.378	-0.402	0.836	-0.608	0.077	0.79	0.86	-1.768	0.000597	0.000597	down-regulated
Q99P91	Molecular function	GO:0003674	1	molecular_function	Gpnmb	Transmembrane glycoprotein NMB		-2.121		-1.329	-1.209	-1.378	-0.402	0.836	-0.608	0.077	0.79	0.86	-1.768	0.000597	0.000597	down-regulated
Q9CQB5	Molecular function	GO:0043169	4	cation binding	Cisd2	CDGSH iron-sulfur domain-containing protein 2	-0.727	1.493	1.676	1.279	1.035	0.381	0.007	-1.555	0.157	-0.738	-0.787	-1.612	1.611	0.00262	0.00262	up-regulated
Q9CQB5	Molecular function	GO:0005488	2	binding	Cisd2	CDGSH iron-sulfur domain-containing protein 2	-0.727	1.493	1.676	1.279	1.035	0.381	0.007	-1.555	0.157	-0.738	-0.787	-1.612	1.611	0.00262	0.00262	up-regulated
Q9CQB5	Molecular function	GO:0003674	1	molecular_function	Cisd2	CDGSH iron-sulfur domain-containing protein 2	-0.727	1.493	1.676	1.279	1.035	0.381	0.007	-1.555	0.157	-0.738	-0.787	-1.612	1.611	0.00262	0.00262	up-regulated
Q9CQB5	Molecular function	GO:0042802	4	identical protein binding	Cisd2	CDGSH iron-sulfur domain-containing protein 2	-0.727	1.493	1.676	1.279	1.035	0.381	0.007	-1.555	0.157	-0.738	-0.787	-1.612	1.611	0.00262	0.00262	up-regulated
Q9CQB5	Molecular function	GO:0005515	3	protein binding	Cisd2	CDGSH iron-sulfur domain-containing protein 2	-0.727	1.493	1.676	1.279	1.035	0.381	0.007	-1.555	0.157	-0.738	-0.787	-1.612	1.611	0.00262	0.00262	up-regulated
Q9CQB5	Molecular function	GO:0046983	4	protein dimerization activity	Cisd2	CDGSH iron-sulfur domain-containing protein 2	-0.727	1.493	1.676	1.279	1.035	0.381	0.007	-1.555	0.157	-0.738	-0.787	-1.612	1.611	0.00262	0.00262	up-regulated
Q9CQB5	Molecular function	GO:0051536	4	iron-sulfur cluster binding	Cisd2	CDGSH iron-sulfur domain-containing protein 2	-0.727	1.493	1.676	1.279	1.035	0.381	0.007	-1.555	0.157	-0.738	-0.787	-1.612	1.611	0.00262	0.00262	up-regulated
Q9CQB5	Molecular function	GO:0043167	3	ion binding	Cisd2	CDGSH iron-sulfur domain-containing protein 2	-0.727	1.493	1.676	1.279	1.035	0.381	0.007	-1.555	0.157	-0.738	-0.787	-1.612	1.611	0.00262	0.00262	up-regulated
Q9CQB5	Molecular function	GO:0051540	3	metal cluster binding	Cisd2	CDGSH iron-sulfur domain-containing protein 2	-0.727	1.493	1.676	1.279	1.035	0.381	0.007	-1.555	0.157	-0.738	-0.787	-1.612	1.611	0.00262	0.00262	up-regulated
Q9CQF9	Molecular function	GO:0036094	3	small molecule binding	Pcyox1	Prenylcysteine oxidase 1	-0.13	0.653	1.172	0.586	0.747	0.13	0.019	-1.283	0.043	-0.505	-0.124	-0.124	0.855	0.0151	0.0151	up-regulated
Q9CQF9	Molecular function	GO:0005488	2	binding	Pcyox1	Prenylcysteine oxidase 1	-0.13	0.653	1.172	0.586	0.747	0.13	0.019	-1.283	0.043	-0.505	-0.124	-0.124	0.855	0.0151	0.0151	up-regulated
Q9CQF9	Molecular function	GO:0003674	1	molecular_function	Pcyox1	Prenylcysteine oxidase 1	-0.13	0.653	1.172	0.586	0.747	0.13	0.019	-1.283	0.043	-0.505	-0.124	-0.124	0.855	0.0151	0.0151	up-regulated
Q9CQF9	Molecular function	GO:1901363	3	heterocyclic compound binding	Pcyox1	Prenylcysteine oxidase 1	-0.13	0.653	1.172	0.586	0.747	0.13	0.019	-1.283	0.043	-0.505	-0.124	-0.124	0.855	0.0151	0.0151	up-regulated
Q9CQF9	Molecular function	GO:0097159	3	organic cyclic compound binding	Pcyox1	Prenylcysteine oxidase 1	-0.13	0.653	1.172	0.586	0.747	0.13	0.019	-1.283	0.043	-0.505	-0.124	-0.124	0.855	0.0151	0.0151	up-regulated
Q9CQF9	Molecular function	GO:1901265	4	nucleoside phosphate binding	Pcyox1	Prenylcysteine oxidase 1	-0.13	0.653	1.172	0.586	0.747	0.13	0.019	-1.283	0.043	-0.505	-0.124	-0.124	0.855	0.0151	0.0151	up-regulated
Q9CQF9	Molecular function	GO:0016670	5	oxidoreductase activity, acting on a sulfur group of donors, oxygen as acceptor	Pcyox1	Prenylcysteine oxidase 1	-0.13	0.653	1.172	0.586	0.747	0.13	0.019	-1.283	0.043	-0.505	-0.124	-0.124	0.855	0.0151	0.0151	up-regulated
Q9CQF9	Molecular function	GO:0043168	4	anion binding	Pcyox1	Prenylcysteine oxidase 1	-0.13	0.653	1.172	0.586	0.747	0.13	0.019	-1.283	0.043	-0.505	-0.124	-0.124	0.855	0.0151	0.0151	up-regulated
Q9CQF9	Molecular function	GO:0003824	2	catalytic activity	Pcyox1	Prenylcysteine oxidase 1	-0.13	0.653	1.172	0.586	0.747	0.13	0.019	-1.283	0.043	-0.505	-0.124	-0.124	0.855	0.0151	0.0151	up-regulated
Q9CQF9	Molecular function	GO:0043167	3	ion binding	Pcyox1	Prenylcysteine oxidase 1	-0.13	0.653	1.172	0.586	0.747	0.13	0.019	-1.283	0.043	-0.505	-0.124	-0.124	0.855	0.0151	0.0151	up-regulated
Q9CQF9	Molecular function	GO:0050660	5	flavin adenine dinucleotide binding	Pcyox1	Prenylcysteine oxidase 1	-0.13	0.653	1.172	0.586	0.747	0.13	0.019	-1.283	0.043	-0.505	-0.124	-0.124	0.855	0.0151	0.0151	up-regulated
Q9CQF9	Molecular function	GO:0016667	4	oxidoreductase activity, acting on a sulfur group of donors	Pcyox1	Prenylcysteine oxidase 1	-0.13	0.653	1.172	0.586	0.747	0.13	0.019	-1.283	0.043	-0.505	-0.124	-0.124	0.855	0.0151	0.0151	up-regulated
Q9CQF9	Molecular function	GO:0016491	3	oxidoreductase activity	Pcyox1	Prenylcysteine oxidase 1	-0.13	0.653	1.172	0.586	0.747	0.13	0.019	-1.283	0.043	-0.505	-0.124	-0.124	0.855	0.0151	0.0151	up-regulated
Q9CQF9	Molecular function	GO:0000166	4	nucleotide binding	Pcyox1	Prenylcysteine oxidase 1	-0.13	0.653	1.172	0.586	0.747	0.13	0.019	-1.283	0.043	-0.505	-0.124	-0.124	0.855	0.0151	0.0151	up-regulated
Q9CWW6	Molecular function	GO:1901363	3	heterocyclic compound binding	Pin4	Peptidyl-prolyl cis-trans isomerase NIMA-interacting 4	-0.443	0.344	-0.572	-0.418	-0.408	0.281	0.345	1.141	0.642	0.929	0.616	0.306	-0.866	0.00619	0.00619	down-regulated
Q9CWW6	Molecular function	GO:0003676	4	nucleic acid binding	Pin4	Peptidyl-prolyl cis-trans isomerase NIMA-interacting 4	-0.443	0.344	-0.572	-0.418	-0.408	0.281	0.345	1.141	0.642	0.929	0.616	0.306	-0.866	0.00619	0.00619	down-regulated
Q9CWW6	Molecular function	GO:0097159	3	organic cyclic compound binding	Pin4	Peptidyl-prolyl cis-trans isomerase NIMA-interacting 4	-0.443	0.344	-0.572	-0.418	-0.408	0.281	0.345	1.141	0.642	0.929	0.616	0.306	-0.866	0.00619	0.00619	down-regulated
Q9CWW6	Molecular function	GO:0016853	3	isomerase activity	Pin4	Peptidyl-prolyl cis-trans isomerase NIMA-interacting 4	-0.443	0.344	-0.572	-0.418	-0.408	0.281	0.345	1.141	0.642	0.929	0.616	0.306	-0.866	0.00619	0.00619	down-regulated
Q9CWW6	Molecular function	GO:0003824	2	catalytic activity	Pin4	Peptidyl-prolyl cis-trans isomerase NIMA-interacting 4	-0.443	0.344	-0.572	-0.418	-0.408	0.281	0.345	1.141	0.642	0.929	0.616	0.306	-0.866	0.00619	0.00619	down-regulated
Q9CWW6	Molecular function	GO:0140096	3	catalytic activity, acting on a protein	Pin4	Peptidyl-prolyl cis-trans isomerase NIMA-interacting 4	-0.443	0.344	-0.572	-0.418	-0.408	0.281	0.345	1.141	0.642	0.929	0.616	0.306	-0.866	0.00619	0.00619	down-regulated
Q9CWW6	Molecular function	GO:0003674	1	molecular_function	Pin4	Peptidyl-prolyl cis-trans isomerase NIMA-interacting 4	-0.443	0.344	-0.572	-0.418	-0.408	0.281	0.345	1.141	0.642	0.929	0.616	0.306	-0.866	0.00619	0.00619	down-regulated
Q9CWW6	Molecular function	GO:0016859	4	cis-trans isomerase activity	Pin4	Peptidyl-prolyl cis-trans isomerase NIMA-interacting 4	-0.443	0.344	-0.572	-0.418	-0.408	0.281	0.345	1.141	0.642	0.929	0.616	0.306	-0.866	0.00619	0.00619	down-regulated
Q9CWW6	Molecular function	GO:0005488	2	binding	Pin4	Peptidyl-prolyl cis-trans isomerase NIMA-interacting 4	-0.443	0.344	-0.572	-0.418	-0.408	0.281	0.345	1.141	0.642	0.929	0.616	0.306	-0.866	0.00619	0.00619	down-regulated
Q9CXI5	Molecular function	GO:0030546	2	signaling receptor activator activity	Manf	Mesencephalic astrocyte-derived neurotrophic factor		-1.254	-0.819	-1.256	-1.819	0.313	0.499	1.041		1.263	1.968	1.06	-2.133	0.000231	0.000231	down-regulated
Q9CXI5	Molecular function	GO:0097367	3	carbohydrate derivative binding	Manf	Mesencephalic astrocyte-derived neurotrophic factor		-1.254	-0.819	-1.256	-1.819	0.313	0.499	1.041		1.263	1.968	1.06	-2.133	0.000231	0.000231	down-regulated
Q9CXI5	Molecular function	GO:0008289	3	lipid binding	Manf	Mesencephalic astrocyte-derived neurotrophic factor		-1.254	-0.819	-1.256	-1.819	0.313	0.499	1.041		1.263	1.968	1.06	-2.133	0.000231	0.000231	down-regulated
Q9CXI5	Molecular function	GO:0048018	3	receptor ligand activity	Manf	Mesencephalic astrocyte-derived neurotrophic factor		-1.254	-0.819	-1.256	-1.819	0.313	0.499	1.041		1.263	1.968	1.06	-2.133	0.000231	0.000231	down-regulated
Q9CXI5	Molecular function	GO:0005488	2	binding	Manf	Mesencephalic astrocyte-derived neurotrophic factor		-1.254	-0.819	-1.256	-1.819	0.313	0.499	1.041		1.263	1.968	1.06	-2.133	0.000231	0.000231	down-regulated
Q9CXI5	Molecular function	GO:0003674	1	molecular_function	Manf	Mesencephalic astrocyte-derived neurotrophic factor		-1.254	-0.819	-1.256	-1.819	0.313	0.499	1.041		1.263	1.968	1.06	-2.133	0.000231	0.000231	down-regulated
Q9CXI5	Molecular function	GO:0051861	4	glycolipid binding	Manf	Mesencephalic astrocyte-derived neurotrophic factor		-1.254	-0.819	-1.256	-1.819	0.313	0.499	1.041		1.263	1.968	1.06	-2.133	0.000231	0.000231	down-regulated
Q9CXI5	Molecular function	GO:0005102	4	signaling receptor binding	Manf	Mesencephalic astrocyte-derived neurotrophic factor		-1.254	-0.819	-1.256	-1.819	0.313	0.499	1.041		1.263	1.968	1.06	-2.133	0.000231	0.000231	down-regulated
Q9CXI5	Molecular function	GO:0005515	3	protein binding	Manf	Mesencephalic astrocyte-derived neurotrophic factor		-1.254	-0.819	-1.256	-1.819	0.313	0.499	1.041		1.263	1.968	1.06	-2.133	0.000231	0.000231	down-regulated
Q9CXY6	Molecular function	GO:1901363	3	heterocyclic compound binding	Ilf2	Interleukin enhancer-binding factor 2	-0.154	0.204	-1.038	-1.451	0.293	-0.424	0.242	0.247	0.299	0.221	0.56	-0.037	-0.684	0.0495	0.0495	down-regulated
Q9CXY6	Molecular function	GO:0003676	4	nucleic acid binding	Ilf2	Interleukin enhancer-binding factor 2	-0.154	0.204	-1.038	-1.451	0.293	-0.424	0.242	0.247	0.299	0.221	0.56	-0.037	-0.684	0.0495	0.0495	down-regulated
Q9CXY6	Molecular function	GO:0097159	3	organic cyclic compound binding	Ilf2	Interleukin enhancer-binding factor 2	-0.154	0.204	-1.038	-1.451	0.293	-0.424	0.242	0.247	0.299	0.221	0.56	-0.037	-0.684	0.0495	0.0495	down-regulated
Q9CXY6	Molecular function	GO:0003674	1	molecular_function	Ilf2	Interleukin enhancer-binding factor 2	-0.154	0.204	-1.038	-1.451	0.293	-0.424	0.242	0.247	0.299	0.221	0.56	-0.037	-0.684	0.0495	0.0495	down-regulated
Q9CXY6	Molecular function	GO:0005488	2	binding	Ilf2	Interleukin enhancer-binding factor 2	-0.154	0.204	-1.038	-1.451	0.293	-0.424	0.242	0.247	0.299	0.221	0.56	-0.037	-0.684	0.0495	0.0495	down-regulated
Q9CXY6	Molecular function	GO:0003723	5	RNA binding	Ilf2	Interleukin enhancer-binding factor 2	-0.154	0.204	-1.038	-1.451	0.293	-0.424	0.242	0.247	0.299	0.221	0.56	-0.037	-0.684	0.0495	0.0495	down-regulated
Q9CZ52	Molecular function	GO:0060089	2	molecular transducer activity	Antxr1	Anthrax toxin receptor 1	0.802	0.598	2.164	1.168	1.118	0.735	0.575	-1.085	0.325	0.019	0.226	-0.141	1.111	0.00571	0.00571	up-regulated
Q9CZ52	Molecular function	GO:0043167	3	ion binding	Antxr1	Anthrax toxin receptor 1	0.802	0.598	2.164	1.168	1.118	0.735	0.575	-1.085	0.325	0.019	0.226	-0.141	1.111	0.00571	0.00571	up-regulated
Q9CZ52	Molecular function	GO:0038023	3	signaling receptor activity	Antxr1	Anthrax toxin receptor 1	0.802	0.598	2.164	1.168	1.118	0.735	0.575	-1.085	0.325	0.019	0.226	-0.141	1.111	0.00571	0.00571	up-regulated
Q9CZ52	Molecular function	GO:0003779	5	actin binding	Antxr1	Anthrax toxin receptor 1	0.802	0.598	2.164	1.168	1.118	0.735	0.575	-1.085	0.325	0.019	0.226	-0.141	1.111	0.00571	0.00571	up-regulated
Q9CZ52	Molecular function	GO:0008092	4	cytoskeletal protein binding	Antxr1	Anthrax toxin receptor 1	0.802	0.598	2.164	1.168	1.118	0.735	0.575	-1.085	0.325	0.019	0.226	-0.141	1.111	0.00571	0.00571	up-regulated
Q9CZ52	Molecular function	GO:0044877	3	protein-containing complex binding	Antxr1	Anthrax toxin receptor 1	0.802	0.598	2.164	1.168	1.118	0.735	0.575	-1.085	0.325	0.019	0.226	-0.141	1.111	0.00571	0.00571	up-regulated
Q9CZ52	Molecular function	GO:0005515	3	protein binding	Antxr1	Anthrax toxin receptor 1	0.802	0.598	2.164	1.168	1.118	0.735	0.575	-1.085	0.325	0.019	0.226	-0.141	1.111	0.00571	0.00571	up-regulated
Q9CZ52	Molecular function	GO:0003674	1	molecular_function	Antxr1	Anthrax toxin receptor 1	0.802	0.598	2.164	1.168	1.118	0.735	0.575	-1.085	0.325	0.019	0.226	-0.141	1.111	0.00571	0.00571	up-regulated
Q9CZ52	Molecular function	GO:0043169	4	cation binding	Antxr1	Anthrax toxin receptor 1	0.802	0.598	2.164	1.168	1.118	0.735	0.575	-1.085	0.325	0.019	0.226	-0.141	1.111	0.00571	0.00571	up-regulated
Q9CZ52	Molecular function	GO:0005488	2	binding	Antxr1	Anthrax toxin receptor 1	0.802	0.598	2.164	1.168	1.118	0.735	0.575	-1.085	0.325	0.019	0.226	-0.141	1.111	0.00571	0.00571	up-regulated
Q9D0R2	Molecular function	GO:0003824	2	catalytic activity	Tars1	Threonine--tRNA ligase 1, cytoplasmic		0.089	1.673	1.39	0.46	0.459	0.85	-0.782	-0.483	-0.266	-0.963	-0.118	1.108	0.0143	0.0143	up-regulated
Q9D0R2	Molecular function	GO:0043168	4	anion binding	Tars1	Threonine--tRNA ligase 1, cytoplasmic		0.089	1.673	1.39	0.46	0.459	0.85	-0.782	-0.483	-0.266	-0.963	-0.118	1.108	0.0143	0.0143	up-regulated
Q9D0R2	Molecular function	GO:0043169	4	cation binding	Tars1	Threonine--tRNA ligase 1, cytoplasmic		0.089	1.673	1.39	0.46	0.459	0.85	-0.782	-0.483	-0.266	-0.963	-0.118	1.108	0.0143	0.0143	up-regulated
Q9D0R2	Molecular function	GO:1901265	4	nucleoside phosphate binding	Tars1	Threonine--tRNA ligase 1, cytoplasmic		0.089	1.673	1.39	0.46	0.459	0.85	-0.782	-0.483	-0.266	-0.963	-0.118	1.108	0.0143	0.0143	up-regulated
Q9D0R2	Molecular function	GO:0032553	4	ribonucleotide binding	Tars1	Threonine--tRNA ligase 1, cytoplasmic		0.089	1.673	1.39	0.46	0.459	0.85	-0.782	-0.483	-0.266	-0.963	-0.118	1.108	0.0143	0.0143	up-regulated
Q9D0R2	Molecular function	GO:0017076	5	purine nucleotide binding	Tars1	Threonine--tRNA ligase 1, cytoplasmic		0.089	1.673	1.39	0.46	0.459	0.85	-0.782	-0.483	-0.266	-0.963	-0.118	1.108	0.0143	0.0143	up-regulated
Q9D0R2	Molecular function	GO:0097367	3	carbohydrate derivative binding	Tars1	Threonine--tRNA ligase 1, cytoplasmic		0.089	1.673	1.39	0.46	0.459	0.85	-0.782	-0.483	-0.266	-0.963	-0.118	1.108	0.0143	0.0143	up-regulated
Q9D0R2	Molecular function	GO:0046914	6	transition metal ion binding	Tars1	Threonine--tRNA ligase 1, cytoplasmic		0.089	1.673	1.39	0.46	0.459	0.85	-0.782	-0.483	-0.266	-0.963	-0.118	1.108	0.0143	0.0143	up-regulated
Q9D0R2	Molecular function	GO:0000166	4	nucleotide binding	Tars1	Threonine--tRNA ligase 1, cytoplasmic		0.089	1.673	1.39	0.46	0.459	0.85	-0.782	-0.483	-0.266	-0.963	-0.118	1.108	0.0143	0.0143	up-regulated
Q9D0R2	Molecular function	GO:0140098	3	catalytic activity, acting on RNA	Tars1	Threonine--tRNA ligase 1, cytoplasmic		0.089	1.673	1.39	0.46	0.459	0.85	-0.782	-0.483	-0.266	-0.963	-0.118	1.108	0.0143	0.0143	up-regulated
Q9D0R2	Molecular function	GO:0016875	4	ligase activity, forming carbon-oxygen bonds	Tars1	Threonine--tRNA ligase 1, cytoplasmic		0.089	1.673	1.39	0.46	0.459	0.85	-0.782	-0.483	-0.266	-0.963	-0.118	1.108	0.0143	0.0143	up-regulated
Q9D0R2	Molecular function	GO:0043167	3	ion binding	Tars1	Threonine--tRNA ligase 1, cytoplasmic		0.089	1.673	1.39	0.46	0.459	0.85	-0.782	-0.483	-0.266	-0.963	-0.118	1.108	0.0143	0.0143	up-regulated
Q9D0R2	Molecular function	GO:0046872	5	metal ion binding	Tars1	Threonine--tRNA ligase 1, cytoplasmic		0.089	1.673	1.39	0.46	0.459	0.85	-0.782	-0.483	-0.266	-0.963	-0.118	1.108	0.0143	0.0143	up-regulated
Q9D0R2	Molecular function	GO:0030554	6	adenyl nucleotide binding	Tars1	Threonine--tRNA ligase 1, cytoplasmic		0.089	1.673	1.39	0.46	0.459	0.85	-0.782	-0.483	-0.266	-0.963	-0.118	1.108	0.0143	0.0143	up-regulated
Q9D0R2	Molecular function	GO:0016874	3	ligase activity	Tars1	Threonine--tRNA ligase 1, cytoplasmic		0.089	1.673	1.39	0.46	0.459	0.85	-0.782	-0.483	-0.266	-0.963	-0.118	1.108	0.0143	0.0143	up-regulated
Q9D0R2	Molecular function	GO:0003674	1	molecular_function	Tars1	Threonine--tRNA ligase 1, cytoplasmic		0.089	1.673	1.39	0.46	0.459	0.85	-0.782	-0.483	-0.266	-0.963	-0.118	1.108	0.0143	0.0143	up-regulated
Q9D0R2	Molecular function	GO:0005488	2	binding	Tars1	Threonine--tRNA ligase 1, cytoplasmic		0.089	1.673	1.39	0.46	0.459	0.85	-0.782	-0.483	-0.266	-0.963	-0.118	1.108	0.0143	0.0143	up-regulated
Q9D0R2	Molecular function	GO:0004812	5	aminoacyl-tRNA ligase activity	Tars1	Threonine--tRNA ligase 1, cytoplasmic		0.089	1.673	1.39	0.46	0.459	0.85	-0.782	-0.483	-0.266	-0.963	-0.118	1.108	0.0143	0.0143	up-regulated
Q9D0R2	Molecular function	GO:0035639	5	purine ribonucleoside triphosphate binding	Tars1	Threonine--tRNA ligase 1, cytoplasmic		0.089	1.673	1.39	0.46	0.459	0.85	-0.782	-0.483	-0.266	-0.963	-0.118	1.108	0.0143	0.0143	up-regulated
Q9D0R2	Molecular function	GO:0036094	3	small molecule binding	Tars1	Threonine--tRNA ligase 1, cytoplasmic		0.089	1.673	1.39	0.46	0.459	0.85	-0.782	-0.483	-0.266	-0.963	-0.118	1.108	0.0143	0.0143	up-regulated
Q9D0R2	Molecular function	GO:0005515	3	protein binding	Tars1	Threonine--tRNA ligase 1, cytoplasmic		0.089	1.673	1.39	0.46	0.459	0.85	-0.782	-0.483	-0.266	-0.963	-0.118	1.108	0.0143	0.0143	up-regulated
Q9D0R2	Molecular function	GO:0097159	3	organic cyclic compound binding	Tars1	Threonine--tRNA ligase 1, cytoplasmic		0.089	1.673	1.39	0.46	0.459	0.85	-0.782	-0.483	-0.266	-0.963	-0.118	1.108	0.0143	0.0143	up-regulated
Q9D0R2	Molecular function	GO:0032555	5	purine ribonucleotide binding	Tars1	Threonine--tRNA ligase 1, cytoplasmic		0.089	1.673	1.39	0.46	0.459	0.85	-0.782	-0.483	-0.266	-0.963	-0.118	1.108	0.0143	0.0143	up-regulated
Q9D0R2	Molecular function	GO:0140101	4	catalytic activity, acting on a tRNA	Tars1	Threonine--tRNA ligase 1, cytoplasmic		0.089	1.673	1.39	0.46	0.459	0.85	-0.782	-0.483	-0.266	-0.963	-0.118	1.108	0.0143	0.0143	up-regulated
Q9D0R2	Molecular function	GO:0032559	6	adenyl ribonucleotide binding	Tars1	Threonine--tRNA ligase 1, cytoplasmic		0.089	1.673	1.39	0.46	0.459	0.85	-0.782	-0.483	-0.266	-0.963	-0.118	1.108	0.0143	0.0143	up-regulated
Q9D0R2	Molecular function	GO:1901363	3	heterocyclic compound binding	Tars1	Threonine--tRNA ligase 1, cytoplasmic		0.089	1.673	1.39	0.46	0.459	0.85	-0.782	-0.483	-0.266	-0.963	-0.118	1.108	0.0143	0.0143	up-regulated
Q9DB34	Molecular function	GO:0043169	4	cation binding	Chmp2a	Charged multivesicular body protein 2a	0.324	0.038		-0.49		0.431	0.462	0.999	0.277	1.356	0.765	1.256	-0.777	0.0359	0.0359	down-regulated
[truncated: 232 more rows]
