# Supplementary material for: Multi-Omics and Experimental Validation Reveal the Protective Effect of Paeoniflorin Against Coronary Heart Disease in Mice via Inhibiting the C3-Cfd-C3aR Pathway
Source: Int J Mol Sci. 2026 Jul 13;27(14):6236. doi: 10.3390/ijms27146236 (PMC13410309; doi:10.3390/ijms27146236)
Supplement: Supplementary file 1 [file ijms-27-06236-s001.zip › Supplementary Materials/ijms-4276706_Proteomics_Dataset/3-Annotation_of_DEPs/Table 3. KEGG of Control-vs-Model.xls]

Protein accession	KEGG ID	KEGG category	KEGG description	Pathway ID	Terms	Pathway level 1	Pathway level 2	Category	Gene name	Protein description	Control1	Control2	Control3	Control4	Control5	Control6	Model1	Model2	Model3	Model4	Model5	Model6	log2FC	P.Value	adj.P.Val	Regulation
O08538	mmu:11600	ko:K05465	ANGPT1; angiopoietin 1	mmu04066	HIF-1 signaling pathway	Environmental Information Processing	Signal transduction	KEGG	Angpt1	Angiopoietin-1	0.661	0.22	1.624	0.738	0.852	-0.136	-0.444	-0.849	0.19	-0.174	-0.311	0.087	0.91	0.0118	0.0118	up-regulated
O08538	mmu:11600	ko:K05465	ANGPT1; angiopoietin 1	mmu05323	Rheumatoid arthritis	Human Diseases	Immune disease	KEGG	Angpt1	Angiopoietin-1	0.661	0.22	1.624	0.738	0.852	-0.136	-0.444	-0.849	0.19	-0.174	-0.311	0.087	0.91	0.0118	0.0118	up-regulated
O08538	mmu:11600	ko:K05465	ANGPT1; angiopoietin 1	mmu04015	Rap1 signaling pathway	Environmental Information Processing	Signal transduction	KEGG	Angpt1	Angiopoietin-1	0.661	0.22	1.624	0.738	0.852	-0.136	-0.444	-0.849	0.19	-0.174	-0.311	0.087	0.91	0.0118	0.0118	up-regulated
O08538	mmu:11600	ko:K05465	ANGPT1; angiopoietin 1	mmu04014	Ras signaling pathway	Environmental Information Processing	Signal transduction	KEGG	Angpt1	Angiopoietin-1	0.661	0.22	1.624	0.738	0.852	-0.136	-0.444	-0.849	0.19	-0.174	-0.311	0.087	0.91	0.0118	0.0118	up-regulated
O08538	mmu:11600	ko:K05465	ANGPT1; angiopoietin 1	mmu04151	PI3K-Akt signaling pathway	Environmental Information Processing	Signal transduction	KEGG	Angpt1	Angiopoietin-1	0.661	0.22	1.624	0.738	0.852	-0.136	-0.444	-0.849	0.19	-0.174	-0.311	0.087	0.91	0.0118	0.0118	up-regulated
O08538	mmu:11600	ko:K05465	ANGPT1; angiopoietin 1	mmu04010	MAPK signaling pathway	Environmental Information Processing	Signal transduction	KEGG	Angpt1	Angiopoietin-1	0.661	0.22	1.624	0.738	0.852	-0.136	-0.444	-0.849	0.19	-0.174	-0.311	0.087	0.91	0.0118	0.0118	up-regulated
O35903	mmu:20300	ko:K13072	CCL25; C-C motif chemokine 25	mmu04062	Chemokine signaling pathway	Organismal Systems	Immune system	KEGG	Ccl25	C-C motif chemokine 25	0.627	-0.698				0.441	-1.563	-0.772	-0.285	-1.674	-1.387		1.26	0.0209	0.0209	up-regulated
O35903	mmu:20300	ko:K13072	CCL25; C-C motif chemokine 25	mmu04060	Cytokine-cytokine receptor interaction	Environmental Information Processing	Signaling molecules and interaction	KEGG	Ccl25	C-C motif chemokine 25	0.627	-0.698				0.441	-1.563	-0.772	-0.285	-1.674	-1.387		1.26	0.0209	0.0209	up-regulated
O35903	mmu:20300	ko:K13072	CCL25; C-C motif chemokine 25	mmu04672	Intestinal immune network for IgA production	Organismal Systems	Immune system	KEGG	Ccl25	C-C motif chemokine 25	0.627	-0.698				0.441	-1.563	-0.772	-0.285	-1.674	-1.387		1.26	0.0209	0.0209	up-regulated
O35903	mmu:20300	ko:K13072	CCL25; C-C motif chemokine 25	mmu04061	Viral protein interaction with cytokine and cytokine receptor	Environmental Information Processing	Signaling molecules and interaction	KEGG	Ccl25	C-C motif chemokine 25	0.627	-0.698				0.441	-1.563	-0.772	-0.285	-1.674	-1.387		1.26	0.0209	0.0209	up-regulated
O70293	mmu:26385	ko:K08291	GRK4_5_6; G protein-coupled receptor kinase [EC:2.7.11.16]	mmu04062	Chemokine signaling pathway	Organismal Systems	Immune system	KEGG	Grk6	G protein-coupled receptor kinase 6	0.293	0.001	0.407	0.219	0.136	-0.215	0.567	0.12	0.834	0.903	0.946	1.281	-0.635	0.0263	0.0263	down-regulated
O70293	mmu:26385	ko:K08291	GRK4_5_6; G protein-coupled receptor kinase [EC:2.7.11.16]	mmu05032	Morphine addiction	Human Diseases	Substance dependence	KEGG	Grk6	G protein-coupled receptor kinase 6	0.293	0.001	0.407	0.219	0.136	-0.215	0.567	0.12	0.834	0.903	0.946	1.281	-0.635	0.0263	0.0263	down-regulated
O70293	mmu:26385	ko:K08291	GRK4_5_6; G protein-coupled receptor kinase [EC:2.7.11.16]	mmu04144	Endocytosis	Cellular Processes	Transport and catabolism	KEGG	Grk6	G protein-coupled receptor kinase 6	0.293	0.001	0.407	0.219	0.136	-0.215	0.567	0.12	0.834	0.903	0.946	1.281	-0.635	0.0263	0.0263	down-regulated
O70370	mmu:13040	ko:K01368	CTSS; cathepsin S [EC:3.4.22.27]	mmu04210	Apoptosis	Cellular Processes	Cell growth and death	KEGG	Ctss	Cathepsin S	-2.492	-1.703	-1.537	-1.228	-1.429	-1.841	0.008	0.365	0.61	0.367	-0.589	0.101	-1.849	1.48e-05	1.48e-05	down-regulated
O70370	mmu:13040	ko:K01368	CTSS; cathepsin S [EC:3.4.22.27]	mmu04612	Antigen processing and presentation	Organismal Systems	Immune system	KEGG	Ctss	Cathepsin S	-2.492	-1.703	-1.537	-1.228	-1.429	-1.841	0.008	0.365	0.61	0.367	-0.589	0.101	-1.849	1.48e-05	1.48e-05	down-regulated
O70370	mmu:13040	ko:K01368	CTSS; cathepsin S [EC:3.4.22.27]	mmu05152	Tuberculosis	Human Diseases	Infectious disease: bacterial	KEGG	Ctss	Cathepsin S	-2.492	-1.703	-1.537	-1.228	-1.429	-1.841	0.008	0.365	0.61	0.367	-0.589	0.101	-1.849	1.48e-05	1.48e-05	down-regulated
O70370	mmu:13040	ko:K01368	CTSS; cathepsin S [EC:3.4.22.27]	mmu04145	Phagosome	Cellular Processes	Transport and catabolism	KEGG	Ctss	Cathepsin S	-2.492	-1.703	-1.537	-1.228	-1.429	-1.841	0.008	0.365	0.61	0.367	-0.589	0.101	-1.849	1.48e-05	1.48e-05	down-regulated
O70370	mmu:13040	ko:K01368	CTSS; cathepsin S [EC:3.4.22.27]	mmu04142	Lysosome	Cellular Processes	Transport and catabolism	KEGG	Ctss	Cathepsin S	-2.492	-1.703	-1.537	-1.228	-1.429	-1.841	0.008	0.365	0.61	0.367	-0.589	0.101	-1.849	1.48e-05	1.48e-05	down-regulated
O88492	mmu:57435	ko:K20254	PLIN4; perilipin-4	mmu03320	PPAR signaling pathway	Organismal Systems	Endocrine system	KEGG	Plin4	Perilipin-4	0.192	0.89	1.926	1.87	-0.143	2.298	-0.282	-1.114	0.136	0.514	-1.201	-0.834	1.636	0.00315	0.00315	up-regulated
O89112	mmu:14768	ko:K25210	LANCL1; glutathione transferase [EC:2.5.1.18]	mmu00480	Glutathione metabolism	Metabolism	Metabolism of other amino acids	KEGG	Lancl1	Glutathione S-transferase LANCL1	-0.718	-0.608	0.204	0.377	0.16	-0.418	0.489	0.242	0.607	-0.236	0.799	0.886	-0.632	0.0498	0.0498	down-regulated
P01027	mmu:12266	ko:K03990	C3; complement component 3	mmu05171	Coronavirus disease - COVID-19	Human Diseases	Infectious disease: viral	KEGG	C3	Complement C3	0.543	-0.2	0.291	-0.138	0.8	0.778	-0.541	-0.347	-0.665	-0.526	-1.183	-0.867	1.034	0.0019	0.0019	up-regulated
P01027	mmu:12266	ko:K03990	C3; complement component 3	mmu05140	Leishmaniasis	Human Diseases	Infectious disease: parasitic	KEGG	C3	Complement C3	0.543	-0.2	0.291	-0.138	0.8	0.778	-0.541	-0.347	-0.665	-0.526	-1.183	-0.867	1.034	0.0019	0.0019	up-regulated
P01027	mmu:12266	ko:K03990	C3; complement component 3	mmu04610	Complement and coagulation cascades	Organismal Systems	Immune system	KEGG	C3	Complement C3	0.543	-0.2	0.291	-0.138	0.8	0.778	-0.541	-0.347	-0.665	-0.526	-1.183	-0.867	1.034	0.0019	0.0019	up-regulated
P01027	mmu:12266	ko:K03990	C3; complement component 3	mmu04613	Neutrophil extracellular trap formation	Organismal Systems	Immune system	KEGG	C3	Complement C3	0.543	-0.2	0.291	-0.138	0.8	0.778	-0.541	-0.347	-0.665	-0.526	-1.183	-0.867	1.034	0.0019	0.0019	up-regulated
P01027	mmu:12266	ko:K03990	C3; complement component 3	mmu05152	Tuberculosis	Human Diseases	Infectious disease: bacterial	KEGG	C3	Complement C3	0.543	-0.2	0.291	-0.138	0.8	0.778	-0.541	-0.347	-0.665	-0.526	-1.183	-0.867	1.034	0.0019	0.0019	up-regulated
P01027	mmu:12266	ko:K03990	C3; complement component 3	mmu04080	Neuroactive ligand-receptor interaction	Environmental Information Processing	Signaling molecules and interaction	KEGG	C3	Complement C3	0.543	-0.2	0.291	-0.138	0.8	0.778	-0.541	-0.347	-0.665	-0.526	-1.183	-0.867	1.034	0.0019	0.0019	up-regulated
P01027	mmu:12266	ko:K03990	C3; complement component 3	mmu05322	Systemic lupus erythematosus	Human Diseases	Immune disease	KEGG	C3	Complement C3	0.543	-0.2	0.291	-0.138	0.8	0.778	-0.541	-0.347	-0.665	-0.526	-1.183	-0.867	1.034	0.0019	0.0019	up-regulated
P01027	mmu:12266	ko:K03990	C3; complement component 3	mmu04145	Phagosome	Cellular Processes	Transport and catabolism	KEGG	C3	Complement C3	0.543	-0.2	0.291	-0.138	0.8	0.778	-0.541	-0.347	-0.665	-0.526	-1.183	-0.867	1.034	0.0019	0.0019	up-regulated
P01027	mmu:12266	ko:K03990	C3; complement component 3	mmu05167	Kaposi sarcoma-associated herpesvirus infection	Human Diseases	Infectious disease: viral	KEGG	C3	Complement C3	0.543	-0.2	0.291	-0.138	0.8	0.778	-0.541	-0.347	-0.665	-0.526	-1.183	-0.867	1.034	0.0019	0.0019	up-regulated
P01027	mmu:12266	ko:K03990	C3; complement component 3	mmu05203	Viral carcinogenesis	Human Diseases	Cancer: overview	KEGG	C3	Complement C3	0.543	-0.2	0.291	-0.138	0.8	0.778	-0.541	-0.347	-0.665	-0.526	-1.183	-0.867	1.034	0.0019	0.0019	up-regulated
P01027	mmu:12266	ko:K03990	C3; complement component 3	mmu05150	Staphylococcus aureus infection	Human Diseases	Infectious disease: bacterial	KEGG	C3	Complement C3	0.543	-0.2	0.291	-0.138	0.8	0.778	-0.541	-0.347	-0.665	-0.526	-1.183	-0.867	1.034	0.0019	0.0019	up-regulated
P01027	mmu:12266	ko:K03990	C3; complement component 3	mmu05168	Herpes simplex virus 1 infection	Human Diseases	Infectious disease: viral	KEGG	C3	Complement C3	0.543	-0.2	0.291	-0.138	0.8	0.778	-0.541	-0.347	-0.665	-0.526	-1.183	-0.867	1.034	0.0019	0.0019	up-regulated
P01027	mmu:12266	ko:K03990	C3; complement component 3	mmu05142	Chagas disease	Human Diseases	Infectious disease: parasitic	KEGG	C3	Complement C3	0.543	-0.2	0.291	-0.138	0.8	0.778	-0.541	-0.347	-0.665	-0.526	-1.183	-0.867	1.034	0.0019	0.0019	up-regulated
P01027	mmu:12266	ko:K03990	C3; complement component 3	mmu04936	Alcoholic liver disease	Human Diseases	Endocrine and metabolic disease	KEGG	C3	Complement C3	0.543	-0.2	0.291	-0.138	0.8	0.778	-0.541	-0.347	-0.665	-0.526	-1.183	-0.867	1.034	0.0019	0.0019	up-regulated
P01027	mmu:12266	ko:K03990	C3; complement component 3	mmu05133	Pertussis	Human Diseases	Infectious disease: bacterial	KEGG	C3	Complement C3	0.543	-0.2	0.291	-0.138	0.8	0.778	-0.541	-0.347	-0.665	-0.526	-1.183	-0.867	1.034	0.0019	0.0019	up-regulated
P01027	mmu:12266	ko:K03990	C3; complement component 3	mmu05134	Legionellosis	Human Diseases	Infectious disease: bacterial	KEGG	C3	Complement C3	0.543	-0.2	0.291	-0.138	0.8	0.778	-0.541	-0.347	-0.665	-0.526	-1.183	-0.867	1.034	0.0019	0.0019	up-regulated
P01029	mmu:12268	ko:K03989	C4; complement component 4	mmu05322	Systemic lupus erythematosus	Human Diseases	Immune disease	KEGG	C4b	Complement C4-B	0.587	-0.063	0.784	0.021	0.601	0.264	-0.218	-0.164	-0.527	-0.606	-1.152	-0.489	0.892	0.00445	0.00445	up-regulated
P01029	mmu:12268	ko:K03989	C4; complement component 4	mmu05171	Coronavirus disease - COVID-19	Human Diseases	Infectious disease: viral	KEGG	C4b	Complement C4-B	0.587	-0.063	0.784	0.021	0.601	0.264	-0.218	-0.164	-0.527	-0.606	-1.152	-0.489	0.892	0.00445	0.00445	up-regulated
P01029	mmu:12268	ko:K03989	C4; complement component 4	mmu04610	Complement and coagulation cascades	Organismal Systems	Immune system	KEGG	C4b	Complement C4-B	0.587	-0.063	0.784	0.021	0.601	0.264	-0.218	-0.164	-0.527	-0.606	-1.152	-0.489	0.892	0.00445	0.00445	up-regulated
P01029	mmu:12268	ko:K03989	C4; complement component 4	mmu05150	Staphylococcus aureus infection	Human Diseases	Infectious disease: bacterial	KEGG	C4b	Complement C4-B	0.587	-0.063	0.784	0.021	0.601	0.264	-0.218	-0.164	-0.527	-0.606	-1.152	-0.489	0.892	0.00445	0.00445	up-regulated
P01029	mmu:12268	ko:K03989	C4; complement component 4	mmu04936	Alcoholic liver disease	Human Diseases	Endocrine and metabolic disease	KEGG	C4b	Complement C4-B	0.587	-0.063	0.784	0.021	0.601	0.264	-0.218	-0.164	-0.527	-0.606	-1.152	-0.489	0.892	0.00445	0.00445	up-regulated
P01029	mmu:12268	ko:K03989	C4; complement component 4	mmu05133	Pertussis	Human Diseases	Infectious disease: bacterial	KEGG	C4b	Complement C4-B	0.587	-0.063	0.784	0.021	0.601	0.264	-0.218	-0.164	-0.527	-0.606	-1.152	-0.489	0.892	0.00445	0.00445	up-regulated
P01898	mmu:15007	ko:K06751	MHC1; MHC class I antigen	mmu05167	Kaposi sarcoma-associated herpesvirus infection	Human Diseases	Infectious disease: viral	KEGG	H2-Q10	H-2 class I histocompatibility antigen, Q10 alpha chain	0.353	-0.365	0.546	0.49	-0.178	0.61	-0.634	-0.293	-0.499	-0.073	-1.174	-0.272	0.734	0.0201	0.0201	up-regulated
P01898	mmu:15007	ko:K06751	MHC1; MHC class I antigen	mmu05416	Viral myocarditis	Human Diseases	Cardiovascular disease	KEGG	H2-Q10	H-2 class I histocompatibility antigen, Q10 alpha chain	0.353	-0.365	0.546	0.49	-0.178	0.61	-0.634	-0.293	-0.499	-0.073	-1.174	-0.272	0.734	0.0201	0.0201	up-regulated
P01898	mmu:15007	ko:K06751	MHC1; MHC class I antigen	mmu05203	Viral carcinogenesis	Human Diseases	Cancer: overview	KEGG	H2-Q10	H-2 class I histocompatibility antigen, Q10 alpha chain	0.353	-0.365	0.546	0.49	-0.178	0.61	-0.634	-0.293	-0.499	-0.073	-1.174	-0.272	0.734	0.0201	0.0201	up-regulated
P01898	mmu:15007	ko:K06751	MHC1; MHC class I antigen	mmu05320	Autoimmune thyroid disease	Human Diseases	Immune disease	KEGG	H2-Q10	H-2 class I histocompatibility antigen, Q10 alpha chain	0.353	-0.365	0.546	0.49	-0.178	0.61	-0.634	-0.293	-0.499	-0.073	-1.174	-0.272	0.734	0.0201	0.0201	up-regulated
P01898	mmu:15007	ko:K06751	MHC1; MHC class I antigen	mmu04514	Cell adhesion molecules	Environmental Information Processing	Signaling molecules and interaction	KEGG	H2-Q10	H-2 class I histocompatibility antigen, Q10 alpha chain	0.353	-0.365	0.546	0.49	-0.178	0.61	-0.634	-0.293	-0.499	-0.073	-1.174	-0.272	0.734	0.0201	0.0201	up-regulated
P01898	mmu:15007	ko:K06751	MHC1; MHC class I antigen	mmu05169	Epstein-Barr virus infection	Human Diseases	Infectious disease: viral	KEGG	H2-Q10	H-2 class I histocompatibility antigen, Q10 alpha chain	0.353	-0.365	0.546	0.49	-0.178	0.61	-0.634	-0.293	-0.499	-0.073	-1.174	-0.272	0.734	0.0201	0.0201	up-regulated
P01898	mmu:15007	ko:K06751	MHC1; MHC class I antigen	mmu05170	Human immunodeficiency virus 1 infection	Human Diseases	Infectious disease: viral	KEGG	H2-Q10	H-2 class I histocompatibility antigen, Q10 alpha chain	0.353	-0.365	0.546	0.49	-0.178	0.61	-0.634	-0.293	-0.499	-0.073	-1.174	-0.272	0.734	0.0201	0.0201	up-regulated
P01898	mmu:15007	ko:K06751	MHC1; MHC class I antigen	mmu04612	Antigen processing and presentation	Organismal Systems	Immune system	KEGG	H2-Q10	H-2 class I histocompatibility antigen, Q10 alpha chain	0.353	-0.365	0.546	0.49	-0.178	0.61	-0.634	-0.293	-0.499	-0.073	-1.174	-0.272	0.734	0.0201	0.0201	up-regulated
P01898	mmu:15007	ko:K06751	MHC1; MHC class I antigen	mmu04145	Phagosome	Cellular Processes	Transport and catabolism	KEGG	H2-Q10	H-2 class I histocompatibility antigen, Q10 alpha chain	0.353	-0.365	0.546	0.49	-0.178	0.61	-0.634	-0.293	-0.499	-0.073	-1.174	-0.272	0.734	0.0201	0.0201	up-regulated
P01898	mmu:15007	ko:K06751	MHC1; MHC class I antigen	mmu05163	Human cytomegalovirus infection	Human Diseases	Infectious disease: viral	KEGG	H2-Q10	H-2 class I histocompatibility antigen, Q10 alpha chain	0.353	-0.365	0.546	0.49	-0.178	0.61	-0.634	-0.293	-0.499	-0.073	-1.174	-0.272	0.734	0.0201	0.0201	up-regulated
P01898	mmu:15007	ko:K06751	MHC1; MHC class I antigen	mmu05330	Allograft rejection	Human Diseases	Immune disease	KEGG	H2-Q10	H-2 class I histocompatibility antigen, Q10 alpha chain	0.353	-0.365	0.546	0.49	-0.178	0.61	-0.634	-0.293	-0.499	-0.073	-1.174	-0.272	0.734	0.0201	0.0201	up-regulated
P01898	mmu:15007	ko:K06751	MHC1; MHC class I antigen	mmu04940	Type I diabetes mellitus	Human Diseases	Endocrine and metabolic disease	KEGG	H2-Q10	H-2 class I histocompatibility antigen, Q10 alpha chain	0.353	-0.365	0.546	0.49	-0.178	0.61	-0.634	-0.293	-0.499	-0.073	-1.174	-0.272	0.734	0.0201	0.0201	up-regulated
P01898	mmu:15007	ko:K06751	MHC1; MHC class I antigen	mmu05166	Human T-cell leukemia virus 1 infection	Human Diseases	Infectious disease: viral	KEGG	H2-Q10	H-2 class I histocompatibility antigen, Q10 alpha chain	0.353	-0.365	0.546	0.49	-0.178	0.61	-0.634	-0.293	-0.499	-0.073	-1.174	-0.272	0.734	0.0201	0.0201	up-regulated
P01898	mmu:15007	ko:K06751	MHC1; MHC class I antigen	mmu05165	Human papillomavirus infection	Human Diseases	Infectious disease: viral	KEGG	H2-Q10	H-2 class I histocompatibility antigen, Q10 alpha chain	0.353	-0.365	0.546	0.49	-0.178	0.61	-0.634	-0.293	-0.499	-0.073	-1.174	-0.272	0.734	0.0201	0.0201	up-regulated
P01898	mmu:15007	ko:K06751	MHC1; MHC class I antigen	mmu05332	Graft-versus-host disease	Human Diseases	Immune disease	KEGG	H2-Q10	H-2 class I histocompatibility antigen, Q10 alpha chain	0.353	-0.365	0.546	0.49	-0.178	0.61	-0.634	-0.293	-0.499	-0.073	-1.174	-0.272	0.734	0.0201	0.0201	up-regulated
P01898	mmu:15007	ko:K06751	MHC1; MHC class I antigen	mmu04144	Endocytosis	Cellular Processes	Transport and catabolism	KEGG	H2-Q10	H-2 class I histocompatibility antigen, Q10 alpha chain	0.353	-0.365	0.546	0.49	-0.178	0.61	-0.634	-0.293	-0.499	-0.073	-1.174	-0.272	0.734	0.0201	0.0201	up-regulated
P01898	mmu:15007	ko:K06751	MHC1; MHC class I antigen	mmu05168	Herpes simplex virus 1 infection	Human Diseases	Infectious disease: viral	KEGG	H2-Q10	H-2 class I histocompatibility antigen, Q10 alpha chain	0.353	-0.365	0.546	0.49	-0.178	0.61	-0.634	-0.293	-0.499	-0.073	-1.174	-0.272	0.734	0.0201	0.0201	up-regulated
P01898	mmu:15007	ko:K06751	MHC1; MHC class I antigen	mmu04218	Cellular senescence	Cellular Processes	Cell growth and death	KEGG	H2-Q10	H-2 class I histocompatibility antigen, Q10 alpha chain	0.353	-0.365	0.546	0.49	-0.178	0.61	-0.634	-0.293	-0.499	-0.073	-1.174	-0.272	0.734	0.0201	0.0201	up-regulated
P01899	mmu:14964	ko:K06751	MHC1; MHC class I antigen	mmu04218	Cellular senescence	Cellular Processes	Cell growth and death	KEGG	H2-D1	H-2 class I histocompatibility antigen, D-B alpha chain	0.015	0.02	0.674	0.336	-0.372	0.199	-0.846	-0.192	-0.711	-0.395	-0.551	-0.198	0.628	0.0269	0.0269	up-regulated
P01899	mmu:14964	ko:K06751	MHC1; MHC class I antigen	mmu04144	Endocytosis	Cellular Processes	Transport and catabolism	KEGG	H2-D1	H-2 class I histocompatibility antigen, D-B alpha chain	0.015	0.02	0.674	0.336	-0.372	0.199	-0.846	-0.192	-0.711	-0.395	-0.551	-0.198	0.628	0.0269	0.0269	up-regulated
P01899	mmu:14964	ko:K06751	MHC1; MHC class I antigen	mmu05168	Herpes simplex virus 1 infection	Human Diseases	Infectious disease: viral	KEGG	H2-D1	H-2 class I histocompatibility antigen, D-B alpha chain	0.015	0.02	0.674	0.336	-0.372	0.199	-0.846	-0.192	-0.711	-0.395	-0.551	-0.198	0.628	0.0269	0.0269	up-regulated
P01899	mmu:14964	ko:K06751	MHC1; MHC class I antigen	mmu05332	Graft-versus-host disease	Human Diseases	Immune disease	KEGG	H2-D1	H-2 class I histocompatibility antigen, D-B alpha chain	0.015	0.02	0.674	0.336	-0.372	0.199	-0.846	-0.192	-0.711	-0.395	-0.551	-0.198	0.628	0.0269	0.0269	up-regulated
P01899	mmu:14964	ko:K06751	MHC1; MHC class I antigen	mmu04650	Natural killer cell mediated cytotoxicity	Organismal Systems	Immune system	KEGG	H2-D1	H-2 class I histocompatibility antigen, D-B alpha chain	0.015	0.02	0.674	0.336	-0.372	0.199	-0.846	-0.192	-0.711	-0.395	-0.551	-0.198	0.628	0.0269	0.0269	up-regulated
P01899	mmu:14964	ko:K06751	MHC1; MHC class I antigen	mmu05165	Human papillomavirus infection	Human Diseases	Infectious disease: viral	KEGG	H2-D1	H-2 class I histocompatibility antigen, D-B alpha chain	0.015	0.02	0.674	0.336	-0.372	0.199	-0.846	-0.192	-0.711	-0.395	-0.551	-0.198	0.628	0.0269	0.0269	up-regulated
P01899	mmu:14964	ko:K06751	MHC1; MHC class I antigen	mmu05166	Human T-cell leukemia virus 1 infection	Human Diseases	Infectious disease: viral	KEGG	H2-D1	H-2 class I histocompatibility antigen, D-B alpha chain	0.015	0.02	0.674	0.336	-0.372	0.199	-0.846	-0.192	-0.711	-0.395	-0.551	-0.198	0.628	0.0269	0.0269	up-regulated
P01899	mmu:14964	ko:K06751	MHC1; MHC class I antigen	mmu04940	Type I diabetes mellitus	Human Diseases	Endocrine and metabolic disease	KEGG	H2-D1	H-2 class I histocompatibility antigen, D-B alpha chain	0.015	0.02	0.674	0.336	-0.372	0.199	-0.846	-0.192	-0.711	-0.395	-0.551	-0.198	0.628	0.0269	0.0269	up-regulated
P01899	mmu:14964	ko:K06751	MHC1; MHC class I antigen	mmu05330	Allograft rejection	Human Diseases	Immune disease	KEGG	H2-D1	H-2 class I histocompatibility antigen, D-B alpha chain	0.015	0.02	0.674	0.336	-0.372	0.199	-0.846	-0.192	-0.711	-0.395	-0.551	-0.198	0.628	0.0269	0.0269	up-regulated
P01899	mmu:14964	ko:K06751	MHC1; MHC class I antigen	mmu05163	Human cytomegalovirus infection	Human Diseases	Infectious disease: viral	KEGG	H2-D1	H-2 class I histocompatibility antigen, D-B alpha chain	0.015	0.02	0.674	0.336	-0.372	0.199	-0.846	-0.192	-0.711	-0.395	-0.551	-0.198	0.628	0.0269	0.0269	up-regulated
P01899	mmu:14964	ko:K06751	MHC1; MHC class I antigen	mmu05170	Human immunodeficiency virus 1 infection	Human Diseases	Infectious disease: viral	KEGG	H2-D1	H-2 class I histocompatibility antigen, D-B alpha chain	0.015	0.02	0.674	0.336	-0.372	0.199	-0.846	-0.192	-0.711	-0.395	-0.551	-0.198	0.628	0.0269	0.0269	up-regulated
P01899	mmu:14964	ko:K06751	MHC1; MHC class I antigen	mmu04612	Antigen processing and presentation	Organismal Systems	Immune system	KEGG	H2-D1	H-2 class I histocompatibility antigen, D-B alpha chain	0.015	0.02	0.674	0.336	-0.372	0.199	-0.846	-0.192	-0.711	-0.395	-0.551	-0.198	0.628	0.0269	0.0269	up-regulated
P01899	mmu:14964	ko:K06751	MHC1; MHC class I antigen	mmu05169	Epstein-Barr virus infection	Human Diseases	Infectious disease: viral	KEGG	H2-D1	H-2 class I histocompatibility antigen, D-B alpha chain	0.015	0.02	0.674	0.336	-0.372	0.199	-0.846	-0.192	-0.711	-0.395	-0.551	-0.198	0.628	0.0269	0.0269	up-regulated
P01899	mmu:14964	ko:K06751	MHC1; MHC class I antigen	mmu04145	Phagosome	Cellular Processes	Transport and catabolism	KEGG	H2-D1	H-2 class I histocompatibility antigen, D-B alpha chain	0.015	0.02	0.674	0.336	-0.372	0.199	-0.846	-0.192	-0.711	-0.395	-0.551	-0.198	0.628	0.0269	0.0269	up-regulated
P01899	mmu:14964	ko:K06751	MHC1; MHC class I antigen	mmu05320	Autoimmune thyroid disease	Human Diseases	Immune disease	KEGG	H2-D1	H-2 class I histocompatibility antigen, D-B alpha chain	0.015	0.02	0.674	0.336	-0.372	0.199	-0.846	-0.192	-0.711	-0.395	-0.551	-0.198	0.628	0.0269	0.0269	up-regulated
P01899	mmu:14964	ko:K06751	MHC1; MHC class I antigen	mmu04514	Cell adhesion molecules	Environmental Information Processing	Signaling molecules and interaction	KEGG	H2-D1	H-2 class I histocompatibility antigen, D-B alpha chain	0.015	0.02	0.674	0.336	-0.372	0.199	-0.846	-0.192	-0.711	-0.395	-0.551	-0.198	0.628	0.0269	0.0269	up-regulated
P01899	mmu:14964	ko:K06751	MHC1; MHC class I antigen	mmu05416	Viral myocarditis	Human Diseases	Cardiovascular disease	KEGG	H2-D1	H-2 class I histocompatibility antigen, D-B alpha chain	0.015	0.02	0.674	0.336	-0.372	0.199	-0.846	-0.192	-0.711	-0.395	-0.551	-0.198	0.628	0.0269	0.0269	up-regulated
P01899	mmu:14964	ko:K06751	MHC1; MHC class I antigen	mmu05203	Viral carcinogenesis	Human Diseases	Cancer: overview	KEGG	H2-D1	H-2 class I histocompatibility antigen, D-B alpha chain	0.015	0.02	0.674	0.336	-0.372	0.199	-0.846	-0.192	-0.711	-0.395	-0.551	-0.198	0.628	0.0269	0.0269	up-regulated
P01899	mmu:14964	ko:K06751	MHC1; MHC class I antigen	mmu05167	Kaposi sarcoma-associated herpesvirus infection	Human Diseases	Infectious disease: viral	KEGG	H2-D1	H-2 class I histocompatibility antigen, D-B alpha chain	0.015	0.02	0.674	0.336	-0.372	0.199	-0.846	-0.192	-0.711	-0.395	-0.551	-0.198	0.628	0.0269	0.0269	up-regulated
P04919	mmu:20533	ko:K06573	SLC4A1, AE1, CD233; solute carrier family 4 (anion exchanger), member 1	mmu04966	Collecting duct acid secretion	Organismal Systems	Excretory system	KEGG	Slc4a1	Band 3 anion transport protein	0.451	-0.125	-0.461	1.347	-0.324	-0.138	-0.257	-0.963	0.083	-0.979	-1.416	-0.425	0.785	0.0462	0.0462	up-regulated
P06801	mmu:17436	ko:K00029	E1.1.1.40, maeB; malate dehydrogenase (oxaloacetate-decarboxylating)(NADP+) [EC:1.1.1.40]	mmu03320	PPAR signaling pathway	Organismal Systems	Endocrine system	KEGG	Me1	NADP-dependent malic enzyme	0.664		-0.385	0.756	0.036	0.38		0.244	-2.624	-1.26	-0.918	-0.772	1.356	0.0135	0.0135	up-regulated
P06801	mmu:17436	ko:K00029	E1.1.1.40, maeB; malate dehydrogenase (oxaloacetate-decarboxylating)(NADP+) [EC:1.1.1.40]	mmu00620	Pyruvate metabolism	Metabolism	Carbohydrate metabolism	KEGG	Me1	NADP-dependent malic enzyme	0.664		-0.385	0.756	0.036	0.38		0.244	-2.624	-1.26	-0.918	-0.772	1.356	0.0135	0.0135	up-regulated
P06909	mmu:12628	ko:K04004	CFH, HF1; complement factor H	mmu05150	Staphylococcus aureus infection	Human Diseases	Infectious disease: bacterial	KEGG	Cfh	Complement factor H	0.185	-0.097	0.466	-0.064	0.306	1.485	-0.649	-0.409	-0.845	-0.302	-0.399	-0.712	0.933	0.00652	0.00652	up-regulated
P06909	mmu:12628	ko:K04004	CFH, HF1; complement factor H	mmu04610	Complement and coagulation cascades	Organismal Systems	Immune system	KEGG	Cfh	Complement factor H	0.185	-0.097	0.466	-0.064	0.306	1.485	-0.649	-0.409	-0.845	-0.302	-0.399	-0.712	0.933	0.00652	0.00652	up-regulated
P09411	mmu:18655	ko:K00927	PGK, pgk; phosphoglycerate kinase [EC:2.7.2.3]	mmu00010	Glycolysis / Gluconeogenesis	Metabolism	Carbohydrate metabolism	KEGG	Pgk1	Phosphoglycerate kinase 1	0.617	0.984	0.835	-0.078	0.155	0.224		-0.105		-0.771	-0.584	-0.261	0.886	0.0153	0.0153	up-regulated
P09411	mmu:18655	ko:K00927	PGK, pgk; phosphoglycerate kinase [EC:2.7.2.3]	mmu04066	HIF-1 signaling pathway	Environmental Information Processing	Signal transduction	KEGG	Pgk1	Phosphoglycerate kinase 1	0.617	0.984	0.835	-0.078	0.155	0.224		-0.105		-0.771	-0.584	-0.261	0.886	0.0153	0.0153	up-regulated
P09813	mmu:11807	ko:K08758	APOA2; apolipoprotein A-II	mmu04979	Cholesterol metabolism	Organismal Systems	Digestive system	KEGG	Apoa2	Apolipoprotein A-II	0.106	0.043	1.22	1.043	1.51	0.544	-0.244	-0.348	-0.066	-0.067	-0.816	-0.056	1.011	0.00516	0.00516	up-regulated
P09813	mmu:11807	ko:K08758	APOA2; apolipoprotein A-II	mmu03320	PPAR signaling pathway	Organismal Systems	Endocrine system	KEGG	Apoa2	Apolipoprotein A-II	0.106	0.043	1.22	1.043	1.51	0.544	-0.244	-0.348	-0.066	-0.067	-0.816	-0.056	1.011	0.00516	0.00516	up-regulated
P10126	mmu:13627	ko:K03231	EEF1A; elongation factor 1-alpha	mmu03013	Nucleocytoplasmic transport	Genetic Information Processing	Translation	KEGG	Eef1a1	Elongation factor 1-alpha 1	-1.34	0.74	-0.524	-0.276	0.353	-0.859	0.654	0.628	0.714	0.009	1.424	0.64	-0.996	0.0158	0.0158	down-regulated
P10126	mmu:13627	ko:K03231	EEF1A; elongation factor 1-alpha	mmu05140	Leishmaniasis	Human Diseases	Infectious disease: parasitic	KEGG	Eef1a1	Elongation factor 1-alpha 1	-1.34	0.74	-0.524	-0.276	0.353	-0.859	0.654	0.628	0.714	0.009	1.424	0.64	-0.996	0.0158	0.0158	down-regulated
P10126	mmu:13627	ko:K03231	EEF1A; elongation factor 1-alpha	mmu05134	Legionellosis	Human Diseases	Infectious disease: bacterial	KEGG	Eef1a1	Elongation factor 1-alpha 1	-1.34	0.74	-0.524	-0.276	0.353	-0.859	0.654	0.628	0.714	0.009	1.424	0.64	-0.996	0.0158	0.0158	down-regulated
P11352	mmu:14775	ko:K00432	gpx, btuE, bsaA; glutathione peroxidase [EC:1.11.1.9]	mmu05014	Amyotrophic lateral sclerosis	Human Diseases	Neurodegenerative disease	KEGG	Gpx1	Glutathione peroxidase 1	0.18	-1.319	-0.129	-0.46	0.258	-0.252	0.275	0.69	0.005	0.423	0.267	0.799	-0.697	0.035	0.035	down-regulated
P11352	mmu:14775	ko:K00432	gpx, btuE, bsaA; glutathione peroxidase [EC:1.11.1.9]	mmu04918	Thyroid hormone synthesis	Organismal Systems	Endocrine system	KEGG	Gpx1	Glutathione peroxidase 1	0.18	-1.319	-0.129	-0.46	0.258	-0.252	0.275	0.69	0.005	0.423	0.267	0.799	-0.697	0.035	0.035	down-regulated
P11352	mmu:14775	ko:K00432	gpx, btuE, bsaA; glutathione peroxidase [EC:1.11.1.9]	mmu05022	Pathways of neurodegeneration - multiple diseases	Human Diseases	Neurodegenerative disease	KEGG	Gpx1	Glutathione peroxidase 1	0.18	-1.319	-0.129	-0.46	0.258	-0.252	0.275	0.69	0.005	0.423	0.267	0.799	-0.697	0.035	0.035	down-regulated
P11352	mmu:14775	ko:K00432	gpx, btuE, bsaA; glutathione peroxidase [EC:1.11.1.9]	mmu05016	Huntington disease	Human Diseases	Neurodegenerative disease	KEGG	Gpx1	Glutathione peroxidase 1	0.18	-1.319	-0.129	-0.46	0.258	-0.252	0.275	0.69	0.005	0.423	0.267	0.799	-0.697	0.035	0.035	down-regulated
P11352	mmu:14775	ko:K00432	gpx, btuE, bsaA; glutathione peroxidase [EC:1.11.1.9]	mmu00480	Glutathione metabolism	Metabolism	Metabolism of other amino acids	KEGG	Gpx1	Glutathione peroxidase 1	0.18	-1.319	-0.129	-0.46	0.258	-0.252	0.275	0.69	0.005	0.423	0.267	0.799	-0.697	0.035	0.035	down-regulated
P11680	mmu:18636	ko:K15412	CFP; complement factor properdin	mmu05168	Herpes simplex virus 1 infection	Human Diseases	Infectious disease: viral	KEGG	Cfp	Properdin	0.525	-1.239	1.636	-0.193	1.397	0.402	-0.45	-1.12	-0.624	-1.58	-0.79	-1.134	1.371	0.00675	0.00675	up-regulated
P14206	mmu:16785	ko:K02998	RP-SAe, RPSA; small subunit ribosomal protein SAe	mmu05171	Coronavirus disease - COVID-19	Human Diseases	Infectious disease: viral	KEGG	Rpsa	Small ribosomal subunit protein uS2	-0.515	-0.73	-1.75	-0.38	-0.162	-0.646	0.821	0.712	0.152	0.965	0.484	0.475	-1.299	0.000556	0.000556	down-regulated
P14206	mmu:16785	ko:K02998	RP-SAe, RPSA; small subunit ribosomal protein SAe	mmu03010	Ribosome	Genetic Information Processing	Translation	KEGG	Rpsa	Small ribosomal subunit protein uS2	-0.515	-0.73	-1.75	-0.38	-0.162	-0.646	0.821	0.712	0.152	0.965	0.484	0.475	-1.299	0.000556	0.000556	down-regulated
P14576	mmu:24067	ko:K03106	SRP54, ffh; signal recognition particle subunit SRP54 [EC:3.6.5.4]	mmu03060	Protein export	Genetic Information Processing	Folding, sorting and degradation	KEGG	Srp54	Signal recognition particle subunit SRP54	-1.111	-0.13	-0.247	0.877	-1.695	-0.318	0.025	0.945	0.659	0.606	0.156	0.237	-0.875	0.0374	0.0374	down-regulated
P14576	mmu:665155	ko:K03106	SRP54, ffh; signal recognition particle subunit SRP54 [EC:3.6.5.4]	mmu03060	Protein export	Genetic Information Processing	Folding, sorting and degradation	KEGG	Srp54	Signal recognition particle subunit SRP54	-1.111	-0.13	-0.247	0.877	-1.695	-0.318	0.025	0.945	0.659	0.606	0.156	0.237	-0.875	0.0374	0.0374	down-regulated
P15535	mmu:14595	ko:K07966	B4GALT1; beta-1,4-galactosyltransferase 1 [EC:2.4.1.22 2.4.1.90 2.4.1.38 2.4.1.-]	mmu00601	Glycosphingolipid biosynthesis - lacto and neolacto series	Metabolism	Glycan biosynthesis and metabolism	KEGG	B4galt1	Beta-1,4-galactosyltransferase 1	0.584	0.018	-0.168	0.331	0.018	0.363	-0.371	-1.187	-0.738	0.271	-0.623	-0.08	0.646	0.0397	0.0397	up-regulated
P15535	mmu:14595	ko:K07966	B4GALT1; beta-1,4-galactosyltransferase 1 [EC:2.4.1.22 2.4.1.90 2.4.1.38 2.4.1.-]	mmu00533	Glycosaminoglycan biosynthesis - keratan sulfate	Metabolism	Glycan biosynthesis and metabolism	KEGG	B4galt1	Beta-1,4-galactosyltransferase 1	0.584	0.018	-0.168	0.331	0.018	0.363	-0.371	-1.187	-0.738	0.271	-0.623	-0.08	0.646	0.0397	0.0397	up-regulated
P15535	mmu:14595	ko:K07966	B4GALT1; beta-1,4-galactosyltransferase 1 [EC:2.4.1.22 2.4.1.90 2.4.1.38 2.4.1.-]	mmu00513	Various types of N-glycan biosynthesis	Metabolism	Glycan biosynthesis and metabolism	KEGG	B4galt1	Beta-1,4-galactosyltransferase 1	0.584	0.018	-0.168	0.331	0.018	0.363	-0.371	-1.187	-0.738	0.271	-0.623	-0.08	0.646	0.0397	0.0397	up-regulated
P15535	mmu:14595	ko:K07966	B4GALT1; beta-1,4-galactosyltransferase 1 [EC:2.4.1.22 2.4.1.90 2.4.1.38 2.4.1.-]	mmu00515	Mannose type O-glycan biosynthesis	Metabolism	Glycan biosynthesis and metabolism	KEGG	B4galt1	Beta-1,4-galactosyltransferase 1	0.584	0.018	-0.168	0.331	0.018	0.363	-0.371	-1.187	-0.738	0.271	-0.623	-0.08	0.646	0.0397	0.0397	up-regulated
P15535	mmu:14595	ko:K07966	B4GALT1; beta-1,4-galactosyltransferase 1 [EC:2.4.1.22 2.4.1.90 2.4.1.38 2.4.1.-]	mmu00052	Galactose metabolism	Metabolism	Carbohydrate metabolism	KEGG	B4galt1	Beta-1,4-galactosyltransferase 1	0.584	0.018	-0.168	0.331	0.018	0.363	-0.371	-1.187	-0.738	0.271	-0.623	-0.08	0.646	0.0397	0.0397	up-regulated
P15535	mmu:14595	ko:K07966	B4GALT1; beta-1,4-galactosyltransferase 1 [EC:2.4.1.22 2.4.1.90 2.4.1.38 2.4.1.-]	mmu00514	Other types of O-glycan biosynthesis	Metabolism	Glycan biosynthesis and metabolism	KEGG	B4galt1	Beta-1,4-galactosyltransferase 1	0.584	0.018	-0.168	0.331	0.018	0.363	-0.371	-1.187	-0.738	0.271	-0.623	-0.08	0.646	0.0397	0.0397	up-regulated
P15535	mmu:14595	ko:K07966	B4GALT1; beta-1,4-galactosyltransferase 1 [EC:2.4.1.22 2.4.1.90 2.4.1.38 2.4.1.-]	mmu00510	N-Glycan biosynthesis	Metabolism	Glycan biosynthesis and metabolism	KEGG	B4galt1	Beta-1,4-galactosyltransferase 1	0.584	0.018	-0.168	0.331	0.018	0.363	-0.371	-1.187	-0.738	0.271	-0.623	-0.08	0.646	0.0397	0.0397	up-regulated
P16092	mmu:14182	ko:K04362	FGFR1, CD331; fibroblast growth factor receptor 1 [EC:2.7.10.1]	mmu05218	Melanoma	Human Diseases	Cancer: specific types	KEGG	Fgfr1	Fibroblast growth factor receptor 1	-1.074	-1.005	-0.767	-0.946			-0.321	1.799	1.174	0.745	0.649	-0.761	-1.496	0.00654	0.00654	down-regulated
P16092	mmu:14182	ko:K04362	FGFR1, CD331; fibroblast growth factor receptor 1 [EC:2.7.10.1]	mmu04015	Rap1 signaling pathway	Environmental Information Processing	Signal transduction	KEGG	Fgfr1	Fibroblast growth factor receptor 1	-1.074	-1.005	-0.767	-0.946			-0.321	1.799	1.174	0.745	0.649	-0.761	-1.496	0.00654	0.00654	down-regulated
P16092	mmu:14182	ko:K04362	FGFR1, CD331; fibroblast growth factor receptor 1 [EC:2.7.10.1]	mmu05205	Proteoglycans in cancer	Human Diseases	Cancer: overview	KEGG	Fgfr1	Fibroblast growth factor receptor 1	-1.074	-1.005	-0.767	-0.946			-0.321	1.799	1.174	0.745	0.649	-0.761	-1.496	0.00654	0.00654	down-regulated
P16092	mmu:14182	ko:K04362	FGFR1, CD331; fibroblast growth factor receptor 1 [EC:2.7.10.1]	mmu04014	Ras signaling pathway	Environmental Information Processing	Signal transduction	KEGG	Fgfr1	Fibroblast growth factor receptor 1	-1.074	-1.005	-0.767	-0.946			-0.321	1.799	1.174	0.745	0.649	-0.761	-1.496	0.00654	0.00654	down-regulated
P16092	mmu:14182	ko:K04362	FGFR1, CD331; fibroblast growth factor receptor 1 [EC:2.7.10.1]	mmu04151	PI3K-Akt signaling pathway	Environmental Information Processing	Signal transduction	KEGG	Fgfr1	Fibroblast growth factor receptor 1	-1.074	-1.005	-0.767	-0.946			-0.321	1.799	1.174	0.745	0.649	-0.761	-1.496	0.00654	0.00654	down-regulated
P16092	mmu:14182	ko:K04362	FGFR1, CD331; fibroblast growth factor receptor 1 [EC:2.7.10.1]	mmu04714	Thermogenesis	Organismal Systems	Environmental adaptation	KEGG	Fgfr1	Fibroblast growth factor receptor 1	-1.074	-1.005	-0.767	-0.946			-0.321	1.799	1.174	0.745	0.649	-0.761	-1.496	0.00654	0.00654	down-regulated
P16092	mmu:14182	ko:K04362	FGFR1, CD331; fibroblast growth factor receptor 1 [EC:2.7.10.1]	mmu05224	Breast cancer	Human Diseases	Cancer: specific types	KEGG	Fgfr1	Fibroblast growth factor receptor 1	-1.074	-1.005	-0.767	-0.946			-0.321	1.799	1.174	0.745	0.649	-0.761	-1.496	0.00654	0.00654	down-regulated
P16092	mmu:14182	ko:K04362	FGFR1, CD331; fibroblast growth factor receptor 1 [EC:2.7.10.1]	mmu05200	Pathways in cancer	Human Diseases	Cancer: overview	KEGG	Fgfr1	Fibroblast growth factor receptor 1	-1.074	-1.005	-0.767	-0.946			-0.321	1.799	1.174	0.745	0.649	-0.761	-1.496	0.00654	0.00654	down-regulated
P16092	mmu:14182	ko:K04362	FGFR1, CD331; fibroblast growth factor receptor 1 [EC:2.7.10.1]	mmu04010	MAPK signaling pathway	Environmental Information Processing	Signal transduction	KEGG	Fgfr1	Fibroblast growth factor receptor 1	-1.074	-1.005	-0.767	-0.946			-0.321	1.799	1.174	0.745	0.649	-0.761	-1.496	0.00654	0.00654	down-regulated
P16092	mmu:14182	ko:K04362	FGFR1, CD331; fibroblast growth factor receptor 1 [EC:2.7.10.1]	mmu04020	Calcium signaling pathway	Environmental Information Processing	Signal transduction	KEGG	Fgfr1	Fibroblast growth factor receptor 1	-1.074	-1.005	-0.767	-0.946			-0.321	1.799	1.174	0.745	0.649	-0.761	-1.496	0.00654	0.00654	down-regulated
P16092	mmu:14182	ko:K04362	FGFR1, CD331; fibroblast growth factor receptor 1 [EC:2.7.10.1]	mmu05230	Central carbon metabolism in cancer	Human Diseases	Cancer: overview	KEGG	Fgfr1	Fibroblast growth factor receptor 1	-1.074	-1.005	-0.767	-0.946			-0.321	1.799	1.174	0.745	0.649	-0.761	-1.496	0.00654	0.00654	down-regulated
P16092	mmu:14182	ko:K04362	FGFR1, CD331; fibroblast growth factor receptor 1 [EC:2.7.10.1]	mmu04520	Adherens junction	Cellular Processes	Cellular community - eukaryotes	KEGG	Fgfr1	Fibroblast growth factor receptor 1	-1.074	-1.005	-0.767	-0.946			-0.321	1.799	1.174	0.745	0.649	-0.761	-1.496	0.00654	0.00654	down-regulated
P16092	mmu:14182	ko:K04362	FGFR1, CD331; fibroblast growth factor receptor 1 [EC:2.7.10.1]	mmu04550	Signaling pathways regulating pluripotency of stem cells	Cellular Processes	Cellular community - eukaryotes	KEGG	Fgfr1	Fibroblast growth factor receptor 1	-1.074	-1.005	-0.767	-0.946			-0.321	1.799	1.174	0.745	0.649	-0.761	-1.496	0.00654	0.00654	down-regulated
P16092	mmu:14182	ko:K04362	FGFR1, CD331; fibroblast growth factor receptor 1 [EC:2.7.10.1]	mmu05215	Prostate cancer	Human Diseases	Cancer: specific types	KEGG	Fgfr1	Fibroblast growth factor receptor 1	-1.074	-1.005	-0.767	-0.946			-0.321	1.799	1.174	0.745	0.649	-0.761	-1.496	0.00654	0.00654	down-regulated
P16092	mmu:14182	ko:K04362	FGFR1, CD331; fibroblast growth factor receptor 1 [EC:2.7.10.1]	mmu04928	Parathyroid hormone synthesis, secretion and action	Organismal Systems	Endocrine system	KEGG	Fgfr1	Fibroblast growth factor receptor 1	-1.074	-1.005	-0.767	-0.946			-0.321	1.799	1.174	0.745	0.649	-0.761	-1.496	0.00654	0.00654	down-regulated
P16092	mmu:14182	ko:K04362	FGFR1, CD331; fibroblast growth factor receptor 1 [EC:2.7.10.1]	mmu04810	Regulation of actin cytoskeleton	Cellular Processes	Cell motility	KEGG	Fgfr1	Fibroblast growth factor receptor 1	-1.074	-1.005	-0.767	-0.946			-0.321	1.799	1.174	0.745	0.649	-0.761	-1.496	0.00654	0.00654	down-regulated
P16254	mmu:20813	ko:K03104	SRP14; signal recognition particle subunit SRP14	mmu03060	Protein export	Genetic Information Processing	Folding, sorting and degradation	KEGG	Srp14	Signal recognition particle 14 kDa protein	-0.721	-0.204			-0.372	-0.849	0.881	0.904	0.506	0.746	-0.296	0.579	-1.09	0.00506	0.00506	down-regulated
P17897	mmu:17110	ko:K13915	LYZ; lysozyme C [EC:3.2.1.17]	mmu04970	Salivary secretion	Organismal Systems	Digestive system	KEGG	Lyz1	Lysozyme C-1	-0.628	-0.277	-0.25	0.127	-0.233	-0.124	0.707	0.09	0.275	0.355	0.55	-0.063	-0.55	0.039	0.039	down-regulated
P18761	mmu:12353	ko:K01672	CA; carbonic anhydrase [EC:4.2.1.1]	mmu00910	Nitrogen metabolism	Metabolism	Energy metabolism	KEGG	Ca6	Carbonic anhydrase 6	-0.31	-3.199	-2.346	-1.181	0.469	-0.948	1.398	1.021	3.482	-1.642	-0.121	-1.083	-1.762	0.0449	0.0449	down-regulated
P20152	mmu:22352	ko:K07606	VIM; vimentin	mmu05206	MicroRNAs in cancer	Human Diseases	Cancer: overview	KEGG	Vim	Vimentin	-0.607	-0.611	-1.108	-0.156	-0.618	-0.729	-0.699	0.684	-0.288	0.522	-0.121	0.114	-0.674	0.0347	0.0347	down-regulated
P20152	mmu:22352	ko:K07606	VIM; vimentin	mmu05169	Epstein-Barr virus infection	Human Diseases	Infectious disease: viral	KEGG	Vim	Vimentin	-0.607	-0.611	-1.108	-0.156	-0.618	-0.729	-0.699	0.684	-0.288	0.522	-0.121	0.114	-0.674	0.0347	0.0347	down-regulated
P21570	mmu:11727	ko:K16631	ANG, RNASE5; angiogenin [EC:3.1.27.-]	mmu05014	Amyotrophic lateral sclerosis	Human Diseases	Neurodegenerative disease	KEGG	Ang	Angiogenin	-1.119	-0.035	-1.32	0.047	-0.994	-0.378	0.612	0.47	1.18	0.455	-0.384	-0.658	-0.912	0.0256	0.0256	down-regulated
P21765	mmu:14780	ko:K00432	gpx, btuE, bsaA; glutathione peroxidase [EC:1.11.1.9]	mmu05014	Amyotrophic lateral sclerosis	Human Diseases	Neurodegenerative disease	KEGG	Gpx5	Epididymal secretory glutathione peroxidase	0.604	0.807	1.501	0.733	0.924	0.531	0.588	-0.736	0.55	-0.69	0.5	-0.407	0.882	0.0155	0.0155	up-regulated
P21765	mmu:14780	ko:K00432	gpx, btuE, bsaA; glutathione peroxidase [EC:1.11.1.9]	mmu04918	Thyroid hormone synthesis	Organismal Systems	Endocrine system	KEGG	Gpx5	Epididymal secretory glutathione peroxidase	0.604	0.807	1.501	0.733	0.924	0.531	0.588	-0.736	0.55	-0.69	0.5	-0.407	0.882	0.0155	0.0155	up-regulated
P21765	mmu:14780	ko:K00432	gpx, btuE, bsaA; glutathione peroxidase [EC:1.11.1.9]	mmu05022	Pathways of neurodegeneration - multiple diseases	Human Diseases	Neurodegenerative disease	KEGG	Gpx5	Epididymal secretory glutathione peroxidase	0.604	0.807	1.501	0.733	0.924	0.531	0.588	-0.736	0.55	-0.69	0.5	-0.407	0.882	0.0155	0.0155	up-regulated
P21765	mmu:14780	ko:K00432	gpx, btuE, bsaA; glutathione peroxidase [EC:1.11.1.9]	mmu05016	Huntington disease	Human Diseases	Neurodegenerative disease	KEGG	Gpx5	Epididymal secretory glutathione peroxidase	0.604	0.807	1.501	0.733	0.924	0.531	0.588	-0.736	0.55	-0.69	0.5	-0.407	0.882	0.0155	0.0155	up-regulated
P21765	mmu:14780	ko:K00432	gpx, btuE, bsaA; glutathione peroxidase [EC:1.11.1.9]	mmu00480	Glutathione metabolism	Metabolism	Metabolism of other amino acids	KEGG	Gpx5	Epididymal secretory glutathione peroxidase	0.604	0.807	1.501	0.733	0.924	0.531	0.588	-0.736	0.55	-0.69	0.5	-0.407	0.882	0.0155	0.0155	up-regulated
P22892	mmu:11765	ko:K12391	AP1G1; AP-1 complex subunit gamma-1	mmu05170	Human immunodeficiency virus 1 infection	Human Diseases	Infectious disease: viral	KEGG	Ap1g1	AP-1 complex subunit gamma-1	0.032	0.481	0.645	0.445	0.906	0.572	-0.14	-0.315	-0.05	-0.187	-0.802	0.251	0.721	0.0135	0.0135	up-regulated
P22892	mmu:11765	ko:K12391	AP1G1; AP-1 complex subunit gamma-1	mmu04142	Lysosome	Cellular Processes	Transport and catabolism	KEGG	Ap1g1	AP-1 complex subunit gamma-1	0.032	0.481	0.645	0.445	0.906	0.572	-0.14	-0.315	-0.05	-0.187	-0.802	0.251	0.721	0.0135	0.0135	up-regulated
P26041	mmu:17698	ko:K05763	MSN; moesin	mmu04530	Tight junction	Cellular Processes	Cellular community - eukaryotes	KEGG	Msn	Moesin	-0.434	-0.146	-1.243	-0.979	-0.025	-0.167	0.692	-0.049	0.759	1.177	0.985	0.898	-1.243	0.000991	0.000991	down-regulated
P26041	mmu:17698	ko:K05763	MSN; moesin	mmu04670	Leukocyte transendothelial migration	Organismal Systems	Immune system	KEGG	Msn	Moesin	-0.434	-0.146	-1.243	-0.979	-0.025	-0.167	0.692	-0.049	0.759	1.177	0.985	0.898	-1.243	0.000991	0.000991	down-regulated
P26041	mmu:17698	ko:K05763	MSN; moesin	mmu04810	Regulation of actin cytoskeleton	Cellular Processes	Cell motility	KEGG	Msn	Moesin	-0.434	-0.146	-1.243	-0.979	-0.025	-0.167	0.692	-0.049	0.759	1.177	0.985	0.898	-1.243	0.000991	0.000991	down-regulated
P26041	mmu:17698	ko:K05763	MSN; moesin	mmu05205	Proteoglycans in cancer	Human Diseases	Cancer: overview	KEGG	Msn	Moesin	-0.434	-0.146	-1.243	-0.979	-0.025	-0.167	0.692	-0.049	0.759	1.177	0.985	0.898	-1.243	0.000991	0.000991	down-regulated
P26041	mmu:17698	ko:K05763	MSN; moesin	mmu05162	Measles	Human Diseases	Infectious disease: viral	KEGG	Msn	Moesin	-0.434	-0.146	-1.243	-0.979	-0.025	-0.167	0.692	-0.049	0.759	1.177	0.985	0.898	-1.243	0.000991	0.000991	down-regulated
P26262	mmu:16621	ko:K01324	KLKB1; plasma kallikrein [EC:3.4.21.34]	mmu04610	Complement and coagulation cascades	Organismal Systems	Immune system	KEGG	Klkb1	Plasma kallikrein	-0.027	0.275	1.398	1.119	0.854	0.234	0.152	-0.861	0.135	0.014	-0.718	-0.331	0.91	0.0122	0.0122	up-regulated
P27784	mmu:20305	ko:K05510	CCL6; C-C motif chemokine 6	mmu04062	Chemokine signaling pathway	Organismal Systems	Immune system	KEGG	Ccl6	C-C motif chemokine 6	-1.437	-0.187	-1.468	-0.746	-0.759	-0.058	-0.06	1.197	0.67	0.637	0.752	0.016	-1.311	0.0013	0.0013	down-regulated
P27784	mmu:20305	ko:K05510	CCL6; C-C motif chemokine 6	mmu04060	Cytokine-cytokine receptor interaction	Environmental Information Processing	Signaling molecules and interaction	KEGG	Ccl6	C-C motif chemokine 6	-1.437	-0.187	-1.468	-0.746	-0.759	-0.058	-0.06	1.197	0.67	0.637	0.752	0.016	-1.311	0.0013	0.0013	down-regulated
P27784	mmu:20305	ko:K05510	CCL6; C-C motif chemokine 6	mmu04061	Viral protein interaction with cytokine and cytokine receptor	Environmental Information Processing	Signaling molecules and interaction	KEGG	Ccl6	C-C motif chemokine 6	-1.437	-0.187	-1.468	-0.746	-0.759	-0.058	-0.06	1.197	0.67	0.637	0.752	0.016	-1.311	0.0013	0.0013	down-regulated
P29351	mmu:15170	ko:K05697	PTPN6, SHP-1; tyrosine-protein phosphatase non-receptor type 6 [EC:3.1.3.48]	mmu04650	Natural killer cell mediated cytotoxicity	Organismal Systems	Immune system	KEGG	Ptpn6	Tyrosine-protein phosphatase non-receptor type 6	0.664	1.537		0.172	0.336		-1.33	-0.16				-0.242	1.255	0.0273	0.0273	up-regulated
P29351	mmu:15170	ko:K05697	PTPN6, SHP-1; tyrosine-protein phosphatase non-receptor type 6 [EC:3.1.3.48]	mmu05205	Proteoglycans in cancer	Human Diseases	Cancer: overview	KEGG	Ptpn6	Tyrosine-protein phosphatase non-receptor type 6	0.664	1.537		0.172	0.336		-1.33	-0.16				-0.242	1.255	0.0273	0.0273	up-regulated
P29351	mmu:15170	ko:K05697	PTPN6, SHP-1; tyrosine-protein phosphatase non-receptor type 6 [EC:3.1.3.48]	mmu05235	PD-L1 expression and PD-1 checkpoint pathway in cancer	Human Diseases	Cancer: overview	KEGG	Ptpn6	Tyrosine-protein phosphatase non-receptor type 6	0.664	1.537		0.172	0.336		-1.33	-0.16				-0.242	1.255	0.0273	0.0273	up-regulated
P29351	mmu:15170	ko:K05697	PTPN6, SHP-1; tyrosine-protein phosphatase non-receptor type 6 [EC:3.1.3.48]	mmu04630	JAK-STAT signaling pathway	Environmental Information Processing	Signal transduction	KEGG	Ptpn6	Tyrosine-protein phosphatase non-receptor type 6	0.664	1.537		0.172	0.336		-1.33	-0.16				-0.242	1.255	0.0273	0.0273	up-regulated
P29351	mmu:15170	ko:K05697	PTPN6, SHP-1; tyrosine-protein phosphatase non-receptor type 6 [EC:3.1.3.48]	mmu04520	Adherens junction	Cellular Processes	Cellular community - eukaryotes	KEGG	Ptpn6	Tyrosine-protein phosphatase non-receptor type 6	0.664	1.537		0.172	0.336		-1.33	-0.16				-0.242	1.255	0.0273	0.0273	up-regulated
P29351	mmu:15170	ko:K05697	PTPN6, SHP-1; tyrosine-protein phosphatase non-receptor type 6 [EC:3.1.3.48]	mmu04662	B cell receptor signaling pathway	Organismal Systems	Immune system	KEGG	Ptpn6	Tyrosine-protein phosphatase non-receptor type 6	0.664	1.537		0.172	0.336		-1.33	-0.16				-0.242	1.255	0.0273	0.0273	up-regulated
P29351	mmu:15170	ko:K05697	PTPN6, SHP-1; tyrosine-protein phosphatase non-receptor type 6 [EC:3.1.3.48]	mmu04660	T cell receptor signaling pathway	Organismal Systems	Immune system	KEGG	Ptpn6	Tyrosine-protein phosphatase non-receptor type 6	0.664	1.537		0.172	0.336		-1.33	-0.16				-0.242	1.255	0.0273	0.0273	up-regulated
P29351	mmu:15170	ko:K05697	PTPN6, SHP-1; tyrosine-protein phosphatase non-receptor type 6 [EC:3.1.3.48]	mmu05140	Leishmaniasis	Human Diseases	Infectious disease: parasitic	KEGG	Ptpn6	Tyrosine-protein phosphatase non-receptor type 6	0.664	1.537		0.172	0.336		-1.33	-0.16				-0.242	1.255	0.0273	0.0273	up-regulated
P32067	mmu:20823	ko:K11090	LA, SSB; lupus La protein	mmu05322	Systemic lupus erythematosus	Human Diseases	Immune disease	KEGG	Ssb	Lupus La protein homolog	-1.195	-0.163	-1.655	-0.96	0.449	-0.325	0.577	0.712	0.756	-0.251	1.009	0.159	-1.135	0.00753	0.00753	down-regulated
P33622	mmu:11814	ko:K08759	APOC3; apolipoprotein C-III	mmu03320	PPAR signaling pathway	Organismal Systems	Endocrine system	KEGG	Apoc3	Apolipoprotein C-III	-0.078	0.325	0.552	0.359	0.538	0.16	-0.109	-0.61	0	-0.259	-0.43	-0.148	0.569	0.0288	0.0288	up-regulated
P33622	mmu:11814	ko:K08759	APOC3; apolipoprotein C-III	mmu04979	Cholesterol metabolism	Organismal Systems	Digestive system	KEGG	Apoc3	Apolipoprotein C-III	-0.078	0.325	0.552	0.359	0.538	0.16	-0.109	-0.61	0	-0.259	-0.43	-0.148	0.569	0.0288	0.0288	up-regulated
P35991	mmu:12229	ko:K07370	BTK; Bruton agammaglobulinemia tyrosine kinase [EC:2.7.10.2]	mmu04662	B cell receptor signaling pathway	Organismal Systems	Immune system	KEGG	Btk	Tyrosine-protein kinase BTK	0.267	-0.12	-0.964	0.467	-0.221	0.908	0.922	-0.199	0.895	1.272	1.42	1.256	-0.872	0.0292	0.0292	down-regulated
P35991	mmu:12229	ko:K07370	BTK; Bruton agammaglobulinemia tyrosine kinase [EC:2.7.10.2]	mmu04664	Fc epsilon RI signaling pathway	Organismal Systems	Immune system	KEGG	Btk	Tyrosine-protein kinase BTK	0.267	-0.12	-0.964	0.467	-0.221	0.908	0.922	-0.199	0.895	1.272	1.42	1.256	-0.872	0.0292	0.0292	down-regulated
P35991	mmu:12229	ko:K07370	BTK; Bruton agammaglobulinemia tyrosine kinase [EC:2.7.10.2]	mmu05169	Epstein-Barr virus infection	Human Diseases	Infectious disease: viral	KEGG	Btk	Tyrosine-protein kinase BTK	0.267	-0.12	-0.964	0.467	-0.221	0.908	0.922	-0.199	0.895	1.272	1.42	1.256	-0.872	0.0292	0.0292	down-regulated
P35991	mmu:12229	ko:K07370	BTK; Bruton agammaglobulinemia tyrosine kinase [EC:2.7.10.2]	mmu04064	NF-kappa B signaling pathway	Environmental Information Processing	Signal transduction	KEGG	Btk	Tyrosine-protein kinase BTK	0.267	-0.12	-0.964	0.467	-0.221	0.908	0.922	-0.199	0.895	1.272	1.42	1.256	-0.872	0.0292	0.0292	down-regulated
P35991	mmu:12229	ko:K07370	BTK; Bruton agammaglobulinemia tyrosine kinase [EC:2.7.10.2]	mmu04611	Platelet activation	Organismal Systems	Immune system	KEGG	Btk	Tyrosine-protein kinase BTK	0.267	-0.12	-0.964	0.467	-0.221	0.908	0.922	-0.199	0.895	1.272	1.42	1.256	-0.872	0.0292	0.0292	down-regulated
P35991	mmu:12229	ko:K07370	BTK; Bruton agammaglobulinemia tyrosine kinase [EC:2.7.10.2]	mmu04380	Osteoclast differentiation	Organismal Systems	Development and regeneration	KEGG	Btk	Tyrosine-protein kinase BTK	0.267	-0.12	-0.964	0.467	-0.221	0.908	0.922	-0.199	0.895	1.272	1.42	1.256	-0.872	0.0292	0.0292	down-regulated
P35991	mmu:12229	ko:K07370	BTK; Bruton agammaglobulinemia tyrosine kinase [EC:2.7.10.2]	mmu05340	Primary immunodeficiency	Human Diseases	Immune disease	KEGG	Btk	Tyrosine-protein kinase BTK	0.267	-0.12	-0.964	0.467	-0.221	0.908	0.922	-0.199	0.895	1.272	1.42	1.256	-0.872	0.0292	0.0292	down-regulated
P47915	mmu:19944	ko:K02905	RP-L29e, RPL29; large subunit ribosomal protein L29e	mmu03010	Ribosome	Genetic Information Processing	Translation	KEGG	Rpl29	Large ribosomal subunit protein eL29	-1.072	-0.387	-0.942		-0.653	-0.3	0.332	1.193	-0.13		0.042		-1.03	0.0149	0.0149	down-regulated
P47915	mmu:19944	ko:K02905	RP-L29e, RPL29; large subunit ribosomal protein L29e	mmu05171	Coronavirus disease - COVID-19	Human Diseases	Infectious disease: viral	KEGG	Rpl29	Large ribosomal subunit protein eL29	-1.072	-0.387	-0.942		-0.653	-0.3	0.332	1.193	-0.13		0.042		-1.03	0.0149	0.0149	down-regulated
P49962	mmu:27058	ko:K03109	SRP9; signal recognition particle subunit SRP9	mmu03060	Protein export	Genetic Information Processing	Folding, sorting and degradation	KEGG	Srp9	Signal recognition particle 9 kDa protein	-0.184	-0.154			-0.137	-0.699	1.415	0.859	0.771	1.085	0.234	0.967	-1.182	0.00213	0.00213	down-regulated
P51670	mmu:20308	ko:K22671	CCL9; C-C motif chemokine 9	mmu04061	Viral protein interaction with cytokine and cytokine receptor	Environmental Information Processing	Signaling molecules and interaction	KEGG	Ccl9	C-C motif chemokine 9	-0.823	-0.086	-0.967	-0.71	-0.605	-0.053	-0.27	1.022	1.065	0.715	0.645	-0.315	-1.018	0.00655	0.00655	down-regulated
P51670	mmu:20308	ko:K22671	CCL9; C-C motif chemokine 9	mmu04060	Cytokine-cytokine receptor interaction	Environmental Information Processing	Signaling molecules and interaction	KEGG	Ccl9	C-C motif chemokine 9	-0.823	-0.086	-0.967	-0.71	-0.605	-0.053	-0.27	1.022	1.065	0.715	0.645	-0.315	-1.018	0.00655	0.00655	down-regulated
P51670	mmu:20308	ko:K22671	CCL9; C-C motif chemokine 9	mmu04062	Chemokine signaling pathway	Organismal Systems	Immune system	KEGG	Ccl9	C-C motif chemokine 9	-0.823	-0.086	-0.967	-0.71	-0.605	-0.053	-0.27	1.022	1.065	0.715	0.645	-0.315	-1.018	0.00655	0.00655	down-regulated
P60867	mmu:67427	ko:K02969	RP-S20e, RPS20; small subunit ribosomal protein S20e	mmu03010	Ribosome	Genetic Information Processing	Translation	KEGG	Rps20	Small ribosomal subunit protein uS10	-0.434	0.408	-1.156	-0.688	0.384	-0.452	1.074	0.832	0.546	-0.114	0.805	0.418	-0.917	0.0132	0.0132	down-regulated
P60867	mmu:67427	ko:K02969	RP-S20e, RPS20; small subunit ribosomal protein S20e	mmu05171	Coronavirus disease - COVID-19	Human Diseases	Infectious disease: viral	KEGG	Rps20	Small ribosomal subunit protein uS10	-0.434	0.408	-1.156	-0.688	0.384	-0.452	1.074	0.832	0.546	-0.114	0.805	0.418	-0.917	0.0132	0.0132	down-regulated
P61255	mmu:19941	ko:K02898	RP-L26e, RPL26; large subunit ribosomal protein L26e	mmu03010	Ribosome	Genetic Information Processing	Translation	KEGG	Rpl26	Large ribosomal subunit protein uL24	-0.482	-0.284	-1.126	-0.882	-0.096	-0.056	0.381	1.197	0.508	-0.662	0.626	-0.124	-0.809	0.0289	0.0289	down-regulated
P61255	mmu:19941	ko:K02898	RP-L26e, RPL26; large subunit ribosomal protein L26e	mmu05171	Coronavirus disease - COVID-19	Human Diseases	Infectious disease: viral	KEGG	Rpl26	Large ribosomal subunit protein uL24	-0.482	-0.284	-1.126	-0.882	-0.096	-0.056	0.381	1.197	0.508	-0.662	0.626	-0.124	-0.809	0.0289	0.0289	down-regulated
P62082	mmu:20115	ko:K02993	RP-S7e, RPS7; small subunit ribosomal protein S7e	mmu03010	Ribosome	Genetic Information Processing	Translation	KEGG	Rps7	Small ribosomal subunit protein eS7	-0.599	-0.549	-0.944	-1.308	0.199	0.249	0.43	0.842	0.536	-0.395	-0.336	0.317	-0.724	0.0495	0.0495	down-regulated
P62082	mmu:20115	ko:K02993	RP-S7e, RPS7; small subunit ribosomal protein S7e	mmu05171	Coronavirus disease - COVID-19	Human Diseases	Infectious disease: viral	KEGG	Rps7	Small ribosomal subunit protein eS7	-0.599	-0.549	-0.944	-1.308	0.199	0.249	0.43	0.842	0.536	-0.395	-0.336	0.317	-0.724	0.0495	0.0495	down-regulated
P62267	mmu:66475	ko:K02973	RP-S23e, RPS23; small subunit ribosomal protein S23e	mmu05171	Coronavirus disease - COVID-19	Human Diseases	Infectious disease: viral	KEGG	Rps23	Small ribosomal subunit protein uS12	-0.586	-0.346	-0.424	-1.958	0.176	-1.43	1.087	1.621	0.41	-0.69	0.913	-0.212	-1.283	0.0115	0.0115	down-regulated
P62267	mmu:66475	ko:K02973	RP-S23e, RPS23; small subunit ribosomal protein S23e	mmu03010	Ribosome	Genetic Information Processing	Translation	KEGG	Rps23	Small ribosomal subunit protein uS12	-0.586	-0.346	-0.424	-1.958	0.176	-1.43	1.087	1.621	0.41	-0.69	0.913	-0.212	-1.283	0.0115	0.0115	down-regulated
P62311	mmu:67678	ko:K12622	LSM3; U6 snRNA-associated Sm-like protein LSm3	mmu03040	Spliceosome	Genetic Information Processing	Transcription	KEGG	Lsm3	U6 snRNA-associated Sm-like protein LSm3	-1.667	0.158	-2.213	-0.299	0.075	-0.768	0.417	1.191	1.114	0.195	0.88	-0.189	-1.387	0.00574	0.00574	down-regulated
P62311	mmu:67678	ko:K12622	LSM3; U6 snRNA-associated Sm-like protein LSm3	mmu03018	RNA degradation	Genetic Information Processing	Folding, sorting and degradation	KEGG	Lsm3	U6 snRNA-associated Sm-like protein LSm3	-1.667	0.158	-2.213	-0.299	0.075	-0.768	0.417	1.191	1.114	0.195	0.88	-0.189	-1.387	0.00574	0.00574	down-regulated
P62317	mmu:107686	ko:K11096	SNRPD2, SMD2; small nuclear ribonucleoprotein D2	mmu03040	Spliceosome	Genetic Information Processing	Transcription	KEGG	Snrpd2	Small nuclear ribonucleoprotein Sm D2	-1.507	0.866	-0.62	-0.381	-0.002	-0.463	0.588	1.315	0.121	0.299	0.69	-0.107	-0.836	0.042	0.042	down-regulated
P62320	mmu:67332	ko:K11088	SNRPD3, SMD3; small nuclear ribonucleoprotein D3	mmu03040	Spliceosome	Genetic Information Processing	Transcription	KEGG	Snrpd3	Small nuclear ribonucleoprotein Sm D3	-1.317	0.773	-0.842	-0.298	0.12	-0.682	0.931	1.436	-0.211	0.029	0.686	0.139	-0.876	0.0397	0.0397	down-regulated
P62320	mmu:67332	ko:K11088	SNRPD3, SMD3; small nuclear ribonucleoprotein D3	mmu05322	Systemic lupus erythematosus	Human Diseases	Immune disease	KEGG	Snrpd3	Small nuclear ribonucleoprotein Sm D3	-1.317	0.773	-0.842	-0.298	0.12	-0.682	0.931	1.436	-0.211	0.029	0.686	0.139	-0.876	0.0397	0.0397	down-regulated
P62751	mmu:268449	ko:K02893	RP-L23Ae, RPL23A; large subunit ribosomal protein L23Ae	mmu05171	Coronavirus disease - COVID-19	Human Diseases	Infectious disease: viral	KEGG	Rpl23a	Large ribosomal subunit protein uL23	-0.329	-0.631	-1.168	-1.956	0.01	0.219	0.695	1.104	0.535	-0.125	0.184	0.274	-1.087	0.0108	0.0108	down-regulated
P62751	mmu:268449	ko:K02893	RP-L23Ae, RPL23A; large subunit ribosomal protein L23Ae	mmu03010	Ribosome	Genetic Information Processing	Translation	KEGG	Rpl23a	Large ribosomal subunit protein uL23	-0.329	-0.631	-1.168	-1.956	0.01	0.219	0.695	1.104	0.535	-0.125	0.184	0.274	-1.087	0.0108	0.0108	down-regulated
P62827	mmu:19384	ko:K07936	RAN; GTP-binding nuclear protein Ran	mmu05166	Human T-cell leukemia virus 1 infection	Human Diseases	Infectious disease: viral	KEGG	Ran	GTP-binding nuclear protein Ran	-0.577	0.235	-0.398	-0.331	0.017	-0.423	0.506	0.136	0.804	0.649	1.791	0.808	-1.029	0.00363	0.00363	down-regulated
P62827	mmu:19384	ko:K07936	RAN; GTP-binding nuclear protein Ran	mmu03013	Nucleocytoplasmic transport	Genetic Information Processing	Translation	KEGG	Ran	GTP-binding nuclear protein Ran	-0.577	0.235	-0.398	-0.331	0.017	-0.423	0.506	0.136	0.804	0.649	1.791	0.808	-1.029	0.00363	0.00363	down-regulated
P62827	mmu:19384	ko:K07936	RAN; GTP-binding nuclear protein Ran	mmu03008	Ribosome biogenesis in eukaryotes	Genetic Information Processing	Translation	KEGG	Ran	GTP-binding nuclear protein Ran	-0.577	0.235	-0.398	-0.331	0.017	-0.423	0.506	0.136	0.804	0.649	1.791	0.808	-1.029	0.00363	0.00363	down-regulated
P62849	mmu:20088	ko:K02974	RP-S24e, RPS24; small subunit ribosomal protein S24e	mmu05171	Coronavirus disease - COVID-19	Human Diseases	Infectious disease: viral	KEGG	Rps24	Small ribosomal subunit protein eS24	-0.791	-0.446	-1.134	-1.748	-0.084	0.346	0.78	0.947	0.422	-0.799	0.484	0.164	-0.976	0.0242	0.0242	down-regulated
P62849	mmu:20088	ko:K02974	RP-S24e, RPS24; small subunit ribosomal protein S24e	mmu03010	Ribosome	Genetic Information Processing	Translation	KEGG	Rps24	Small ribosomal subunit protein eS24	-0.791	-0.446	-1.134	-1.748	-0.084	0.346	0.78	0.947	0.422	-0.799	0.484	0.164	-0.976	0.0242	0.0242	down-regulated
P62900	mmu:114641	ko:K02910	RP-L31e, RPL31; large subunit ribosomal protein L31e	mmu03010	Ribosome	Genetic Information Processing	Translation	KEGG	Rpl31	Large ribosomal subunit protein eL31	-0.518	-0.427	-2.224	-2.241	0.116	0.411	1.067	1.168	0.303	-0.216	0.127	0.154	-1.248	0.0202	0.0202	down-regulated
P62900	mmu:114641	ko:K02910	RP-L31e, RPL31; large subunit ribosomal protein L31e	mmu05171	Coronavirus disease - COVID-19	Human Diseases	Infectious disease: viral	KEGG	Rpl31	Large ribosomal subunit protein eL31	-0.518	-0.427	-2.224	-2.241	0.116	0.411	1.067	1.168	0.303	-0.216	0.127	0.154	-1.248	0.0202	0.0202	down-regulated
P62908	mmu:27050	ko:K02985	RP-S3e, RPS3; small subunit ribosomal protein S3e	mmu03010	Ribosome	Genetic Information Processing	Translation	KEGG	Rps3	Small ribosomal subunit protein uS3	-0.68	-0.424	-1.278	-1.768	-0.138	-0.425	0.694	1.191	0.738	-0.787	1.27	0.169	-1.331	0.00403	0.00403	down-regulated
P62908	mmu:27050	ko:K02985	RP-S3e, RPS3; small subunit ribosomal protein S3e	mmu05132	Salmonella infection	Human Diseases	Infectious disease: bacterial	KEGG	Rps3	Small ribosomal subunit protein uS3	-0.68	-0.424	-1.278	-1.768	-0.138	-0.425	0.694	1.191	0.738	-0.787	1.27	0.169	-1.331	0.00403	0.00403	down-regulated
P62908	mmu:27050	ko:K02985	RP-S3e, RPS3; small subunit ribosomal protein S3e	mmu05171	Coronavirus disease - COVID-19	Human Diseases	Infectious disease: viral	KEGG	Rps3	Small ribosomal subunit protein uS3	-0.68	-0.424	-1.278	-1.768	-0.138	-0.425	0.694	1.191	0.738	-0.787	1.27	0.169	-1.331	0.00403	0.00403	down-regulated
P63158	mmu:15289	ko:K10802	HMGB1; high mobility group protein B1	mmu04217	Necroptosis	Cellular Processes	Cell growth and death	KEGG	Hmgb1	High mobility group protein B1	-0.794	0.186	-1.213	-0.716	0.414	-0.129	0.739	1.355	0.323	0.38	0.292	-0.381	-0.827	0.0344	0.0344	down-regulated
P63158	mmu:15289	ko:K10802	HMGB1; high mobility group protein B1	mmu04140	Autophagy - animal	Cellular Processes	Transport and catabolism	KEGG	Hmgb1	High mobility group protein B1	-0.794	0.186	-1.213	-0.716	0.414	-0.129	0.739	1.355	0.323	0.38	0.292	-0.381	-0.827	0.0344	0.0344	down-regulated
P63158	mmu:15289	ko:K10802	HMGB1; high mobility group protein B1	mmu04613	Neutrophil extracellular trap formation	Organismal Systems	Immune system	KEGG	Hmgb1	High mobility group protein B1	-0.794	0.186	-1.213	-0.716	0.414	-0.129	0.739	1.355	0.323	0.38	0.292	-0.381	-0.827	0.0344	0.0344	down-regulated
P63158	mmu:15289	ko:K10802	HMGB1; high mobility group protein B1	mmu03410	Base excision repair	Genetic Information Processing	Replication and repair	KEGG	Hmgb1	High mobility group protein B1	-0.794	0.186	-1.213	-0.716	0.414	-0.129	0.739	1.355	0.323	0.38	0.292	-0.381	-0.827	0.0344	0.0344	down-regulated
P63276	mmu:20068	ko:K02962	RP-S17e, RPS17; small subunit ribosomal protein S17e	mmu05171	Coronavirus disease - COVID-19	Human Diseases	Infectious disease: viral	KEGG	Rps17	Small ribosomal subunit protein eS17	-0.806	-0.04	-0.857	-0.644	0.07	-0.26	0.531	1.209	0.405	-0.315	0.664	-0.407	-0.771	0.0308	0.0308	down-regulated
P63276	mmu:20068	ko:K02962	RP-S17e, RPS17; small subunit ribosomal protein S17e	mmu03010	Ribosome	Genetic Information Processing	Translation	KEGG	Rps17	Small ribosomal subunit protein eS17	-0.806	-0.04	-0.857	-0.644	0.07	-0.26	0.531	1.209	0.405	-0.315	0.664	-0.407	-0.771	0.0308	0.0308	down-regulated
P67984	mmu:19934	ko:K02891	RP-L22e, RPL22; large subunit ribosomal protein L22e	mmu05171	Coronavirus disease - COVID-19	Human Diseases	Infectious disease: viral	KEGG	Rpl22	Large ribosomal subunit protein eL22	-1.263	-0.276	-1.471	-1.011	0.155	-0.769	0.962	1.351	0.536	0.113	0.954	-0.436	-1.352	0.00229	0.00229	down-regulated
P67984	mmu:19934	ko:K02891	RP-L22e, RPL22; large subunit ribosomal protein L22e	mmu03010	Ribosome	Genetic Information Processing	Translation	KEGG	Rpl22	Large ribosomal subunit protein eL22	-1.263	-0.276	-1.471	-1.011	0.155	-0.769	0.962	1.351	0.536	0.113	0.954	-0.436	-1.352	0.00229	0.00229	down-regulated
P70389	mmu:16005	ko:K17256	IGFALS, ALS; insulin-like growth factor-binding protein complex acid labile subunit	mmu04935	Growth hormone synthesis, secretion and action	Organismal Systems	Endocrine system	KEGG	Igfals	Insulin-like growth factor-binding protein complex acid labile subunit	0.492	-0.043	0.849	0.626	0.567	0.335	-0.709	-0.987	-0.599	-0.18	-0.35	0.288	0.894	0.00563	0.00563	up-regulated
P84091	mmu:11773	ko:K11826	AP2M1; AP-2 complex subunit mu-1	mmu04144	Endocytosis	Cellular Processes	Transport and catabolism	KEGG	Ap2m1	AP-2 complex subunit mu	-0.768	-0.337		-0.807		0.351	0.175	0.636	0.67	0.854	0.328	0.339	-0.891	0.0156	0.0156	down-regulated
P84091	mmu:11773	ko:K11826	AP2M1; AP-2 complex subunit mu-1	mmu04961	Endocrine and other factor-regulated calcium reabsorption	Organismal Systems	Excretory system	KEGG	Ap2m1	AP-2 complex subunit mu	-0.768	-0.337		-0.807		0.351	0.175	0.636	0.67	0.854	0.328	0.339	-0.891	0.0156	0.0156	down-regulated
P84091	mmu:11773	ko:K11826	AP2M1; AP-2 complex subunit mu-1	mmu04721	Synaptic vesicle cycle	Organismal Systems	Nervous system	KEGG	Ap2m1	AP-2 complex subunit mu	-0.768	-0.337		-0.807		0.351	0.175	0.636	0.67	0.854	0.328	0.339	-0.891	0.0156	0.0156	down-regulated
P84091	mmu:11773	ko:K11826	AP2M1; AP-2 complex subunit mu-1	mmu05016	Huntington disease	Human Diseases	Neurodegenerative disease	KEGG	Ap2m1	AP-2 complex subunit mu	-0.768	-0.337		-0.807		0.351	0.175	0.636	0.67	0.854	0.328	0.339	-0.891	0.0156	0.0156	down-regulated
Q00519	mmu:22436	ko:K00106	XDH; xanthine dehydrogenase/oxidase [EC:1.17.1.4 1.17.3.2]	mmu00232	Caffeine metabolism	Metabolism	Biosynthesis of other secondary metabolites	KEGG	Xdh	Xanthine dehydrogenase/oxidase	-1.207					-1.543	-0.219	0.458		0.044	-0.02	-0.15	-1.398	0.00624	0.00624	down-regulated
Q00519	mmu:22436	ko:K00106	XDH; xanthine dehydrogenase/oxidase [EC:1.17.1.4 1.17.3.2]	mmu00230	Purine metabolism	Metabolism	Nucleotide metabolism	KEGG	Xdh	Xanthine dehydrogenase/oxidase	-1.207					-1.543	-0.219	0.458		0.044	-0.02	-0.15	-1.398	0.00624	0.00624	down-regulated
Q00519	mmu:22436	ko:K00106	XDH; xanthine dehydrogenase/oxidase [EC:1.17.1.4 1.17.3.2]	mmu00983	Drug metabolism - other enzymes	Metabolism	Xenobiotics biodegradation and metabolism	KEGG	Xdh	Xanthine dehydrogenase/oxidase	-1.207					-1.543	-0.219	0.458		0.044	-0.02	-0.15	-1.398	0.00624	0.00624	down-regulated
Q00519	mmu:22436	ko:K00106	XDH; xanthine dehydrogenase/oxidase [EC:1.17.1.4 1.17.3.2]	mmu04146	Peroxisome	Cellular Processes	Transport and catabolism	KEGG	Xdh	Xanthine dehydrogenase/oxidase	-1.207					-1.543	-0.219	0.458		0.044	-0.02	-0.15	-1.398	0.00624	0.00624	down-regulated
Q00623	mmu:11806	ko:K08757	APOA1; apolipoprotein A-I	mmu05417	Lipid and atherosclerosis	Human Diseases	Cardiovascular disease	KEGG	Apoa1	Apolipoprotein A-I	0.328	0.075	1.653	1.057	1.075	0.377	0.387	-1.352	0.245	-0.161	-0.693	-0.081	1.037	0.0121	0.0121	up-regulated
Q00623	mmu:11806	ko:K08757	APOA1; apolipoprotein A-I	mmu04979	Cholesterol metabolism	Organismal Systems	Digestive system	KEGG	Apoa1	Apolipoprotein A-I	0.328	0.075	1.653	1.057	1.075	0.377	0.387	-1.352	0.245	-0.161	-0.693	-0.081	1.037	0.0121	0.0121	up-regulated
Q00623	mmu:11806	ko:K08757	APOA1; apolipoprotein A-I	mmu04977	Vitamin digestion and absorption	Organismal Systems	Digestive system	KEGG	Apoa1	Apolipoprotein A-I	0.328	0.075	1.653	1.057	1.075	0.377	0.387	-1.352	0.245	-0.161	-0.693	-0.081	1.037	0.0121	0.0121	up-regulated
Q00623	mmu:11806	ko:K08757	APOA1; apolipoprotein A-I	mmu04975	Fat digestion and absorption	Organismal Systems	Digestive system	KEGG	Apoa1	Apolipoprotein A-I	0.328	0.075	1.653	1.057	1.075	0.377	0.387	-1.352	0.245	-0.161	-0.693	-0.081	1.037	0.0121	0.0121	up-regulated
Q00623	mmu:11806	ko:K08757	APOA1; apolipoprotein A-I	mmu05143	African trypanosomiasis	Human Diseases	Infectious disease: parasitic	KEGG	Apoa1	Apolipoprotein A-I	0.328	0.075	1.653	1.057	1.075	0.377	0.387	-1.352	0.245	-0.161	-0.693	-0.081	1.037	0.0121	0.0121	up-regulated
Q00623	mmu:11806	ko:K08757	APOA1; apolipoprotein A-I	mmu03320	PPAR signaling pathway	Organismal Systems	Endocrine system	KEGG	Apoa1	Apolipoprotein A-I	0.328	0.075	1.653	1.057	1.075	0.377	0.387	-1.352	0.245	-0.161	-0.693	-0.081	1.037	0.0121	0.0121	up-regulated
Q01405	mmu:20334	ko:K14006	SEC23; protein transport protein SEC23	mmu04141	Protein processing in endoplasmic reticulum	Genetic Information Processing	Folding, sorting and degradation	KEGG	Sec23a	Protein transport protein Sec23A	0.373	-0.236	1.912	1.321	0.786	0.118	0.374	-1.41	-0.516	-0.334	-1.366		1.363	0.00855	0.00855	up-regulated
Q05816	mmu:16592	ko:K08754	FABP5; fatty acid-binding protein 5, epidermal	mmu03320	PPAR signaling pathway	Organismal Systems	Endocrine system	KEGG	Fabp5	Fatty acid-binding protein 5	2.463	0.726	-0.507		-0.255				-1.3	-0.988	-0.52	-0.484	1.43	0.0385	0.0385	up-regulated
Q2PZL6	mmu:329628	ko:K16669	FAT4; protocadherin Fat 4	mmu04392	Hippo signaling pathway - multiple species	Environmental Information Processing	Signal transduction	KEGG	Fat4	Protocadherin Fat 4	-0.286	0.039	0.139	-0.755	-0.428	-0.938	0.581	0.873	0.006	-0.181	0.216	0.047	-0.629	0.044	0.044	down-regulated
Q3UIZ8	mmu:213435	ko:K00907	MYLK; myosin-light-chain kinase [EC:2.7.11.18]	mmu04371	Apelin signaling pathway	Environmental Information Processing	Signal transduction	KEGG	Mylk3	Myosin light chain kinase 3	-0.334	0.604	0.335	1.037	1.198	0.6	0.23		-0.428	-0.489	0.046	-0.487	0.799	0.0263	0.0263	up-regulated
Q3UIZ8	mmu:213435	ko:K00907	MYLK; myosin-light-chain kinase [EC:2.7.11.18]	mmu04810	Regulation of actin cytoskeleton	Cellular Processes	Cell motility	KEGG	Mylk3	Myosin light chain kinase 3	-0.334	0.604	0.335	1.037	1.198	0.6	0.23		-0.428	-0.489	0.046	-0.487	0.799	0.0263	0.0263	up-regulated
Q3UIZ8	mmu:213435	ko:K00907	MYLK; myosin-light-chain kinase [EC:2.7.11.18]	mmu04971	Gastric acid secretion	Organismal Systems	Digestive system	KEGG	Mylk3	Myosin light chain kinase 3	-0.334	0.604	0.335	1.037	1.198	0.6	0.23		-0.428	-0.489	0.046	-0.487	0.799	0.0263	0.0263	up-regulated
Q3UIZ8	mmu:213435	ko:K00907	MYLK; myosin-light-chain kinase [EC:2.7.11.18]	mmu04921	Oxytocin signaling pathway	Organismal Systems	Endocrine system	KEGG	Mylk3	Myosin light chain kinase 3	-0.334	0.604	0.335	1.037	1.198	0.6	0.23		-0.428	-0.489	0.046	-0.487	0.799	0.0263	0.0263	up-regulated
Q3UIZ8	mmu:213435	ko:K00907	MYLK; myosin-light-chain kinase [EC:2.7.11.18]	mmu04022	cGMP-PKG signaling pathway	Environmental Information Processing	Signal transduction	KEGG	Mylk3	Myosin light chain kinase 3	-0.334	0.604	0.335	1.037	1.198	0.6	0.23		-0.428	-0.489	0.046	-0.487	0.799	0.0263	0.0263	up-regulated
Q3UIZ8	mmu:213435	ko:K00907	MYLK; myosin-light-chain kinase [EC:2.7.11.18]	mmu04510	Focal adhesion	Cellular Processes	Cellular community - eukaryotes	KEGG	Mylk3	Myosin light chain kinase 3	-0.334	0.604	0.335	1.037	1.198	0.6	0.23		-0.428	-0.489	0.046	-0.487	0.799	0.0263	0.0263	up-regulated
Q3UIZ8	mmu:213435	ko:K00907	MYLK; myosin-light-chain kinase [EC:2.7.11.18]	mmu04270	Vascular smooth muscle contraction	Organismal Systems	Circulatory system	KEGG	Mylk3	Myosin light chain kinase 3	-0.334	0.604	0.335	1.037	1.198	0.6	0.23		-0.428	-0.489	0.046	-0.487	0.799	0.0263	0.0263	up-regulated
Q3UIZ8	mmu:213435	ko:K00907	MYLK; myosin-light-chain kinase [EC:2.7.11.18]	mmu04611	Platelet activation	Organismal Systems	Immune system	KEGG	Mylk3	Myosin light chain kinase 3	-0.334	0.604	0.335	1.037	1.198	0.6	0.23		-0.428	-0.489	0.046	-0.487	0.799	0.0263	0.0263	up-regulated
Q3UIZ8	mmu:213435	ko:K00907	MYLK; myosin-light-chain kinase [EC:2.7.11.18]	mmu04020	Calcium signaling pathway	Environmental Information Processing	Signal transduction	KEGG	Mylk3	Myosin light chain kinase 3	-0.334	0.604	0.335	1.037	1.198	0.6	0.23		-0.428	-0.489	0.046	-0.487	0.799	0.0263	0.0263	up-regulated
Q61545	mmu:14030	ko:K13209	EWSR1; RNA-binding protein EWS	mmu05202	Transcriptional misregulation in cancer	Human Diseases	Cancer: overview	KEGG	Ewsr1	RNA-binding protein EWS	-1.243	0.32	-1.096	-0.39	-1.142	-0.949	-0.642	1.032	-0.062	0.446	-0.181	-0.16	-0.822	0.0339	0.0339	down-regulated
Q64339	mmu:100038882	ko:K12159	ISG15; ubiquitin cross-reactive protein	mmu05171	Coronavirus disease - COVID-19	Human Diseases	Infectious disease: viral	KEGG	Isg15	Ubiquitin-like protein ISG15	-1.142	-1.449	-0.229	-0.769	-0.095	-1.153	0.019	0.035	-0.413	-0.277	0.452	0.561	-0.869	0.0127	0.0127	down-regulated
Q64339	mmu:100038882	ko:K12159	ISG15; ubiquitin cross-reactive protein	mmu05169	Epstein-Barr virus infection	Human Diseases	Infectious disease: viral	KEGG	Isg15	Ubiquitin-like protein ISG15	-1.142	-1.449	-0.229	-0.769	-0.095	-1.153	0.019	0.035	-0.413	-0.277	0.452	0.561	-0.869	0.0127	0.0127	down-regulated
Q64339	mmu:100038882	ko:K12159	ISG15; ubiquitin cross-reactive protein	mmu05165	Human papillomavirus infection	Human Diseases	Infectious disease: viral	KEGG	Isg15	Ubiquitin-like protein ISG15	-1.142	-1.449	-0.229	-0.769	-0.095	-1.153	0.019	0.035	-0.413	-0.277	0.452	0.561	-0.869	0.0127	0.0127	down-regulated
Q64339	mmu:100038882	ko:K12159	ISG15; ubiquitin cross-reactive protein	mmu04622	RIG-I-like receptor signaling pathway	Organismal Systems	Immune system	KEGG	Isg15	Ubiquitin-like protein ISG15	-1.142	-1.449	-0.229	-0.769	-0.095	-1.153	0.019	0.035	-0.413	-0.277	0.452	0.561	-0.869	0.0127	0.0127	down-regulated
Q64442	mmu:20322	ko:K00008	SORD, gutB; L-iditol 2-dehydrogenase [EC:1.1.1.14]	mmu00040	Pentose and glucuronate interconversions	Metabolism	Carbohydrate metabolism	KEGG	Sord	Sorbitol dehydrogenase	-0.02	0.75	0.591	0.568	0.146	0.257	-0.326	-0.518	0.015	-0.08	-0.808	-0.132	0.69	0.0158	0.0158	up-regulated
Q64442	mmu:20322	ko:K00008	SORD, gutB; L-iditol 2-dehydrogenase [EC:1.1.1.14]	mmu00051	Fructose and mannose metabolism	Metabolism	Carbohydrate metabolism	KEGG	Sord	Sorbitol dehydrogenase	-0.02	0.75	0.591	0.568	0.146	0.257	-0.326	-0.518	0.015	-0.08	-0.808	-0.132	0.69	0.0158	0.0158	up-regulated
Q6DFX2	mmu:71914	ko:K20909	ANTXR; anthrax toxin receptor	mmu04621	NOD-like receptor signaling pathway	Organismal Systems	Immune system	KEGG	Antxr2	Anthrax toxin receptor 2	1.099	0.419	2.448	1.545	1.603	1.094	0.378	-1.362	0.582	-0.065	-0.065	-0.231	1.495	0.00152	0.00152	up-regulated
Q6P9R2	mmu:108737	ko:K08835	OXSR1, STK39; serine/threonine-protein kinase OSR1/STK39 [EC:2.7.11.1]	mmu04928	Parathyroid hormone synthesis, secretion and action	Organismal Systems	Endocrine system	KEGG	Oxsr1	Serine/threonine-protein kinase OSR1	-1.275	-0.501	-0.307	0.594	0.103	-1.744	1.003	-0.986	1.12	0.437	0.947	1.052	-1.117	0.026	0.026	down-regulated
Q6ZWU9	mmu:100043813	ko:K02978	RP-S27e, RPS27; small subunit ribosomal protein S27e	mmu05171	Coronavirus disease - COVID-19	Human Diseases	Infectious disease: viral	KEGG	Rps27	Small ribosomal subunit protein eS27	-1.095	-0.226	0.1	-0.71	-0.133	-0.952	0.751	0.642	-0.227	-0.071	1.014	-0.098	-0.838	0.0192	0.0192	down-regulated
Q6ZWU9	mmu:100043813	ko:K02978	RP-S27e, RPS27; small subunit ribosomal protein S27e	mmu03010	Ribosome	Genetic Information Processing	Translation	KEGG	Rps27	Small ribosomal subunit protein eS27	-1.095	-0.226	0.1	-0.71	-0.133	-0.952	0.751	0.642	-0.227	-0.071	1.014	-0.098	-0.838	0.0192	0.0192	down-regulated
Q6ZWU9	mmu:57294	ko:K02978	RP-S27e, RPS27; small subunit ribosomal protein S27e	mmu03010	Ribosome	Genetic Information Processing	Translation	KEGG	Rps27	Small ribosomal subunit protein eS27	-1.095	-0.226	0.1	-0.71	-0.133	-0.952	0.751	0.642	-0.227	-0.071	1.014	-0.098	-0.838	0.0192	0.0192	down-regulated
Q6ZWU9	mmu:57294	ko:K02978	RP-S27e, RPS27; small subunit ribosomal protein S27e	mmu05171	Coronavirus disease - COVID-19	Human Diseases	Infectious disease: viral	KEGG	Rps27	Small ribosomal subunit protein eS27	-1.095	-0.226	0.1	-0.71	-0.133	-0.952	0.751	0.642	-0.227	-0.071	1.014	-0.098	-0.838	0.0192	0.0192	down-regulated
Q6ZWX6	mmu:13665	ko:K03237	EIF2S1; translation initiation factor 2 subunit 1	mmu04140	Autophagy - animal	Cellular Processes	Transport and catabolism	KEGG	Eif2s1	Eukaryotic translation initiation factor 2 subunit 1	0.202	-0.08	-0.422	-1.573	0.26	-0.602	0.388	0.37	0.625	0.293	1.232	0.786	-0.985	0.0097	0.0097	down-regulated
Q6ZWX6	mmu:13665	ko:K03237	EIF2S1; translation initiation factor 2 subunit 1	mmu05417	Lipid and atherosclerosis	Human Diseases	Cardiovascular disease	KEGG	Eif2s1	Eukaryotic translation initiation factor 2 subunit 1	0.202	-0.08	-0.422	-1.573	0.26	-0.602	0.388	0.37	0.625	0.293	1.232	0.786	-0.985	0.0097	0.0097	down-regulated
Q6ZWX6	mmu:13665	ko:K03237	EIF2S1; translation initiation factor 2 subunit 1	mmu04210	Apoptosis	Cellular Processes	Cell growth and death	KEGG	Eif2s1	Eukaryotic translation initiation factor 2 subunit 1	0.202	-0.08	-0.422	-1.573	0.26	-0.602	0.388	0.37	0.625	0.293	1.232	0.786	-0.985	0.0097	0.0097	down-regulated
Q6ZWX6	mmu:13665	ko:K03237	EIF2S1; translation initiation factor 2 subunit 1	mmu04932	Non-alcoholic fatty liver disease	Human Diseases	Endocrine and metabolic disease	KEGG	Eif2s1	Eukaryotic translation initiation factor 2 subunit 1	0.202	-0.08	-0.422	-1.573	0.26	-0.602	0.388	0.37	0.625	0.293	1.232	0.786	-0.985	0.0097	0.0097	down-regulated
Q6ZWX6	mmu:13665	ko:K03237	EIF2S1; translation initiation factor 2 subunit 1	mmu05164	Influenza A	Human Diseases	Infectious disease: viral	KEGG	Eif2s1	Eukaryotic translation initiation factor 2 subunit 1	0.202	-0.08	-0.422	-1.573	0.26	-0.602	0.388	0.37	0.625	0.293	1.232	0.786	-0.985	0.0097	0.0097	down-regulated
Q6ZWX6	mmu:13665	ko:K03237	EIF2S1; translation initiation factor 2 subunit 1	mmu04137	Mitophagy - animal	Cellular Processes	Transport and catabolism	KEGG	Eif2s1	Eukaryotic translation initiation factor 2 subunit 1	0.202	-0.08	-0.422	-1.573	0.26	-0.602	0.388	0.37	0.625	0.293	1.232	0.786	-0.985	0.0097	0.0097	down-regulated
Q6ZWX6	mmu:13665	ko:K03237	EIF2S1; translation initiation factor 2 subunit 1	mmu05168	Herpes simplex virus 1 infection	Human Diseases	Infectious disease: viral	KEGG	Eif2s1	Eukaryotic translation initiation factor 2 subunit 1	0.202	-0.08	-0.422	-1.573	0.26	-0.602	0.388	0.37	0.625	0.293	1.232	0.786	-0.985	0.0097	0.0097	down-regulated
Q6ZWX6	mmu:13665	ko:K03237	EIF2S1; translation initiation factor 2 subunit 1	mmu05010	Alzheimer disease	Human Diseases	Neurodegenerative disease	KEGG	Eif2s1	Eukaryotic translation initiation factor 2 subunit 1	0.202	-0.08	-0.422	-1.573	0.26	-0.602	0.388	0.37	0.625	0.293	1.232	0.786	-0.985	0.0097	0.0097	down-regulated
Q6ZWX6	mmu:13665	ko:K03237	EIF2S1; translation initiation factor 2 subunit 1	mmu05162	Measles	Human Diseases	Infectious disease: viral	KEGG	Eif2s1	Eukaryotic translation initiation factor 2 subunit 1	0.202	-0.08	-0.422	-1.573	0.26	-0.602	0.388	0.37	0.625	0.293	1.232	0.786	-0.985	0.0097	0.0097	down-regulated
Q6ZWX6	mmu:13665	ko:K03237	EIF2S1; translation initiation factor 2 subunit 1	mmu05160	Hepatitis C	Human Diseases	Infectious disease: viral	KEGG	Eif2s1	Eukaryotic translation initiation factor 2 subunit 1	0.202	-0.08	-0.422	-1.573	0.26	-0.602	0.388	0.37	0.625	0.293	1.232	0.786	-0.985	0.0097	0.0097	down-regulated
Q6ZWX6	mmu:13665	ko:K03237	EIF2S1; translation initiation factor 2 subunit 1	mmu05014	Amyotrophic lateral sclerosis	Human Diseases	Neurodegenerative disease	KEGG	Eif2s1	Eukaryotic translation initiation factor 2 subunit 1	0.202	-0.08	-0.422	-1.573	0.26	-0.602	0.388	0.37	0.625	0.293	1.232	0.786	-0.985	0.0097	0.0097	down-regulated
Q6ZWX6	mmu:13665	ko:K03237	EIF2S1; translation initiation factor 2 subunit 1	mmu05012	Parkinson disease	Human Diseases	Neurodegenerative disease	KEGG	Eif2s1	Eukaryotic translation initiation factor 2 subunit 1	0.202	-0.08	-0.422	-1.573	0.26	-0.602	0.388	0.37	0.625	0.293	1.232	0.786	-0.985	0.0097	0.0097	down-regulated
Q6ZWX6	mmu:13665	ko:K03237	EIF2S1; translation initiation factor 2 subunit 1	mmu05020	Prion disease	Human Diseases	Neurodegenerative disease	KEGG	Eif2s1	Eukaryotic translation initiation factor 2 subunit 1	0.202	-0.08	-0.422	-1.573	0.26	-0.602	0.388	0.37	0.625	0.293	1.232	0.786	-0.985	0.0097	0.0097	down-regulated
Q6ZWX6	mmu:13665	ko:K03237	EIF2S1; translation initiation factor 2 subunit 1	mmu05022	Pathways of neurodegeneration - multiple diseases	Human Diseases	Neurodegenerative disease	KEGG	Eif2s1	Eukaryotic translation initiation factor 2 subunit 1	0.202	-0.08	-0.422	-1.573	0.26	-0.602	0.388	0.37	0.625	0.293	1.232	0.786	-0.985	0.0097	0.0097	down-regulated
Q6ZWX6	mmu:13665	ko:K03237	EIF2S1; translation initiation factor 2 subunit 1	mmu04141	Protein processing in endoplasmic reticulum	Genetic Information Processing	Folding, sorting and degradation	KEGG	Eif2s1	Eukaryotic translation initiation factor 2 subunit 1	0.202	-0.08	-0.422	-1.573	0.26	-0.602	0.388	0.37	0.625	0.293	1.232	0.786	-0.985	0.0097	0.0097	down-regulated
Q80UM7	mmu:57377	ko:K01228	MOGS; mannosyl-oligosaccharide glucosidase [EC:3.2.1.106]	mmu04141	Protein processing in endoplasmic reticulum	Genetic Information Processing	Folding, sorting and degradation	KEGG	Mogs	Mannosyl-oligosaccharide glucosidase		0.1	1.266	-0.196	0.892		-0.059		-3.808	-0.077	-1.752	-0.012	1.657	0.0468	0.0468	up-regulated
Q80UM7	mmu:57377	ko:K01228	MOGS; mannosyl-oligosaccharide glucosidase [EC:3.2.1.106]	mmu00510	N-Glycan biosynthesis	Metabolism	Glycan biosynthesis and metabolism	KEGG	Mogs	Mannosyl-oligosaccharide glucosidase		0.1	1.266	-0.196	0.892		-0.059		-3.808	-0.077	-1.752	-0.012	1.657	0.0468	0.0468	up-regulated
Q80W65	mmu:100102	ko:K13050	PCSK9; proprotein convertase subtilisin/kexin type 9 [EC:3.4.21.-]	mmu04979	Cholesterol metabolism	Organismal Systems	Digestive system	KEGG	Pcsk9	Proprotein convertase subtilisin/kexin type 9	-0.164	-0.093	0.849	0.764	0.319	0.212		-2.634		-0.439	-1.251	-0.626	1.552	0.0036	0.0036	up-regulated
Q8BMA6	mmu:217337	ko:K03107	SRP68; signal recognition particle subunit SRP68	mmu03060	Protein export	Genetic Information Processing	Folding, sorting and degradation	KEGG	Srp68	Signal recognition particle subunit SRP68	-0.475	-0.067	-1.189	-0.327	0	-0.615	0.536	1.211	0.683	0.883	0.227	1.071	-1.214	0.000646	0.000646	down-regulated
Q8C7G5	mmu:66113	ko:K09025	APOA5; apolipoprotein A-V	mmu03320	PPAR signaling pathway	Organismal Systems	Endocrine system	KEGG	Apoa5	Apolipoprotein A-V	-0.183	0.085	1.487	2.693	0.603	0.209	-1.146	-0.225	-0.728	-0.428	-0.968	-0.504	1.482	0.00421	0.00421	up-regulated
Q8CGN5	mmu:103968	ko:K08768	PLIN1; perilipin-1	mmu04371	Apelin signaling pathway	Environmental Information Processing	Signal transduction	KEGG	Plin1	Perilipin-1	-0.616	1.299	2.795	1.764	2.101	0.645	-0.068	-1.068	1.713	0.173	-1.124	-0.134	1.416	0.0264	0.0264	up-regulated
Q8CGN5	mmu:103968	ko:K08768	PLIN1; perilipin-1	mmu04923	Regulation of lipolysis in adipocytes	Organismal Systems	Endocrine system	KEGG	Plin1	Perilipin-1	-0.616	1.299	2.795	1.764	2.101	0.645	-0.068	-1.068	1.713	0.173	-1.124	-0.134	1.416	0.0264	0.0264	up-regulated
Q8CGN5	mmu:103968	ko:K08768	PLIN1; perilipin-1	mmu03320	PPAR signaling pathway	Organismal Systems	Endocrine system	KEGG	Plin1	Perilipin-1	-0.616	1.299	2.795	1.764	2.101	0.645	-0.068	-1.068	1.713	0.173	-1.124	-0.134	1.416	0.0264	0.0264	up-regulated
Q8CGN5	mmu:103968	ko:K08768	PLIN1; perilipin-1	mmu04714	Thermogenesis	Organismal Systems	Environmental adaptation	KEGG	Plin1	Perilipin-1	-0.616	1.299	2.795	1.764	2.101	0.645	-0.068	-1.068	1.713	0.173	-1.124	-0.134	1.416	0.0264	0.0264	up-regulated
Q8K4Z5	mmu:67465	ko:K12825	SF3A1, SAP114; splicing factor 3A subunit 1	mmu03040	Spliceosome	Genetic Information Processing	Transcription	KEGG	Sf3a1	Splicing factor 3A subunit 1		1.065		0.434	1.075	-0.786		-0.418			-0.242	-3.019	1.673	0.0482	0.0482	up-regulated
Q8VEK3	mmu:51810	ko:K12888	HNRNPU; heterogeneous nuclear ribonucleoprotein U	mmu03040	Spliceosome	Genetic Information Processing	Transcription	KEGG	Hnrnpu	Heterogeneous nuclear ribonucleoprotein U	-1.095	-0.205	-1.371	-1.249	-0.193	-0.846	-0.136	1.334	0.188	-0.448	0.809	-0.376	-1.055	0.0108	0.0108	down-regulated
Q8VI47	mmu:12780	ko:K05666	ABCC2; ATP-binding cassette, subfamily C (CFTR/MRP), member 2	mmu01523	Antifolate resistance	Human Diseases	Drug resistance: antineoplastic	KEGG	Abcc2	ATP-binding cassette sub-family C member 2	-0.072	0.2	1.419	1.928	1.252	0.925	-0.859	-1.8	0.721	-0.639	-0.024		1.462	0.0082	0.0082	up-regulated
Q8VI47	mmu:12780	ko:K05666	ABCC2; ATP-binding cassette, subfamily C (CFTR/MRP), member 2	mmu02010	ABC transporters	Environmental Information Processing	Membrane transport	KEGG	Abcc2	ATP-binding cassette sub-family C member 2	-0.072	0.2	1.419	1.928	1.252	0.925	-0.859	-1.8	0.721	-0.639	-0.024		1.462	0.0082	0.0082	up-regulated
Q8VI47	mmu:12780	ko:K05666	ABCC2; ATP-binding cassette, subfamily C (CFTR/MRP), member 2	mmu01524	Platinum drug resistance	Human Diseases	Drug resistance: antineoplastic	KEGG	Abcc2	ATP-binding cassette sub-family C member 2	-0.072	0.2	1.419	1.928	1.252	0.925	-0.859	-1.8	0.721	-0.639	-0.024		1.462	0.0082	0.0082	up-regulated
Q8VI47	mmu:12780	ko:K05666	ABCC2; ATP-binding cassette, subfamily C (CFTR/MRP), member 2	mmu04976	Bile secretion	Organismal Systems	Digestive system	KEGG	Abcc2	ATP-binding cassette sub-family C member 2	-0.072	0.2	1.419	1.928	1.252	0.925	-0.859	-1.8	0.721	-0.639	-0.024		1.462	0.0082	0.0082	up-regulated
Q91VH2	mmu:66616	ko:K17923	SNX9_18_33; sorting nexin-9/18/33	mmu05132	Salmonella infection	Human Diseases	Infectious disease: bacterial	KEGG	Snx9	Sorting nexin-9	0.637	0.604	-0.679	-0.505	0.127	0.247	1.022	-0.382	1.378	1.79	1.567	1.551	-1.082	0.0138	0.0138	down-regulated
Q99P68	mmu:74499	ko:K16834	SOST; sclerostin	mmu04310	Wnt signaling pathway	Environmental Information Processing	Signal transduction	KEGG	Sost	Sclerostin	0.008	0.556	0.164	1.993	0.647	0.385	0.286	0.301	-0.965	0.118	-1.249	-1.678	1.157	0.0177	0.0177	up-regulated
Q99P68	mmu:74499	ko:K16834	SOST; sclerostin	mmu04928	Parathyroid hormone synthesis, secretion and action	Organismal Systems	Endocrine system	KEGG	Sost	Sclerostin	0.008	0.556	0.164	1.993	0.647	0.385	0.286	0.301	-0.965	0.118	-1.249	-1.678	1.157	0.0177	0.0177	up-regulated
Q9CQF9	mmu:66881	ko:K05906	PCYOX1, FCLY; prenylcysteine oxidase / farnesylcysteine lyase [EC:1.8.3.5 1.8.3.6]	mmu00900	Terpenoid backbone biosynthesis	Metabolism	Metabolism of terpenoids and polyketides	KEGG	Pcyox1	Prenylcysteine oxidase 1	-0.13	0.653	1.172	0.586	0.747	0.13	0.019	-1.283	0.043	-0.505	-0.124	-0.124	0.855	0.0151	0.0151	up-regulated
Q9CZ52	mmu:69538	ko:K20909	ANTXR; anthrax toxin receptor	mmu04621	NOD-like receptor signaling pathway	Organismal Systems	Immune system	KEGG	Antxr1	Anthrax toxin receptor 1	0.802	0.598	2.164	1.168	1.118	0.735	0.575	-1.085	0.325	0.019	0.226	-0.141	1.111	0.00571	0.00571	up-regulated
Q9D0R2	mmu:110960	ko:K01868	TARS, thrS; threonyl-tRNA synthetase [EC:6.1.1.3]	mmu00970	Aminoacyl-tRNA biosynthesis	Genetic Information Processing	Translation	KEGG	Tars1	Threonine--tRNA ligase 1, cytoplasmic		0.089	1.673	1.39	0.46	0.459	0.85	-0.782	-0.483	-0.266	-0.963	-0.118	1.108	0.0143	0.0143	up-regulated
Q9DB34	mmu:68953	ko:K12191	CHMP2A; charged multivesicular body protein 2A	mmu04217	Necroptosis	Cellular Processes	Cell growth and death	KEGG	Chmp2a	Charged multivesicular body protein 2a	0.324	0.038		-0.49		0.431	0.462	0.999	0.277	1.356	0.765	1.256	-0.777	0.0359	0.0359	down-regulated
Q9DB34	mmu:68953	ko:K12191	CHMP2A; charged multivesicular body protein 2A	mmu04144	Endocytosis	Cellular Processes	Transport and catabolism	KEGG	Chmp2a	Charged multivesicular body protein 2a	0.324	0.038		-0.49		0.431	0.462	0.999	0.277	1.356	0.765	1.256	-0.777	0.0359	0.0359	down-regulated
Q9DCZ1	mmu:66355	ko:K00364	E1.7.1.7, guaC; GMP reductase [EC:1.7.1.7]	mmu00230	Purine metabolism	Metabolism	Nucleotide metabolism	KEGG	Gmpr	GMP reductase 1	-0.276	-1.237	-0.291	0.323	0.707	-0.847	0.471		-0.048	0.897	0.546	0.925	-0.828	0.0423	0.0423	down-regulated
Q9JJI8	mmu:67671	ko:K02923	RP-L38e, RPL38; large subunit ribosomal protein L38e	mmu05171	Coronavirus disease - COVID-19	Human Diseases	Infectious disease: viral	KEGG	Rpl38	Large ribosomal subunit protein eL38	-0.498	0.133	-0.684	-2.55	0.122	-2.55	0.453	0.577	0.093	-0.234	0.066	-0.421	-1.093	0.04	0.04	down-regulated
Q9JJI8	mmu:67671	ko:K02923	RP-L38e, RPL38; large subunit ribosomal protein L38e	mmu03010	Ribosome	Genetic Information Processing	Translation	KEGG	Rpl38	Large ribosomal subunit protein eL38	-0.498	0.133	-0.684	-2.55	0.122	-2.55	0.453	0.577	0.093	-0.234	0.066	-0.421	-1.093	0.04	0.04	down-regulated
Q9JKC0	mmu:56221	ko:K21097	CCL24; C-C motif chemokine 24	mmu04061	Viral protein interaction with cytokine and cytokine receptor	Environmental Information Processing	Signaling molecules and interaction	KEGG	Ccl24	C-C motif chemokine 24	-0.528		-0.213	-1.305	-0.573	-0.018	0.784	0.698	0.677	1.091	-0.149	-0.486	-0.963	0.0174	0.0174	down-regulated
Q9JKC0	mmu:56221	ko:K21097	CCL24; C-C motif chemokine 24	mmu04060	Cytokine-cytokine receptor interaction	Environmental Information Processing	Signaling molecules and interaction	KEGG	Ccl24	C-C motif chemokine 24	-0.528		-0.213	-1.305	-0.573	-0.018	0.784	0.698	0.677	1.091	-0.149	-0.486	-0.963	0.0174	0.0174	down-regulated
Q9JKC0	mmu:56221	ko:K21097	CCL24; C-C motif chemokine 24	mmu04062	Chemokine signaling pathway	Organismal Systems	Immune system	KEGG	Ccl24	C-C motif chemokine 24	-0.528		-0.213	-1.305	-0.573	-0.018	0.784	0.698	0.677	1.091	-0.149	-0.486	-0.963	0.0174	0.0174	down-regulated
Q9QUI0	mmu:11848	ko:K04513	RHOA; Ras homolog gene family, member A	mmu04071	Sphingolipid signaling pathway	Environmental Information Processing	Signal transduction	KEGG	Rhoa	Transforming protein RhoA	0.07	0.693	0.371	-0.5	0.084	-0.063	0.743	0.147	1.007	0.709	1.571	1.14	-0.777	0.0193	0.0193	down-regulated
Q9QUI0	mmu:11848	ko:K04513	RHOA; Ras homolog gene family, member A	mmu04360	Axon guidance	Organismal Systems	Development and regeneration	KEGG	Rhoa	Transforming protein RhoA	0.07	0.693	0.371	-0.5	0.084	-0.063	0.743	0.147	1.007	0.709	1.571	1.14	-0.777	0.0193	0.0193	down-regulated
Q9QUI0	mmu:11848	ko:K04513	RHOA; Ras homolog gene family, member A	mmu05418	Fluid shear stress and atherosclerosis	Human Diseases	Cardiovascular disease	KEGG	Rhoa	Transforming protein RhoA	0.07	0.693	0.371	-0.5	0.084	-0.063	0.743	0.147	1.007	0.709	1.571	1.14	-0.777	0.0193	0.0193	down-regulated
Q9QUI0	mmu:11848	ko:K04513	RHOA; Ras homolog gene family, member A	mmu05203	Viral carcinogenesis	Human Diseases	Cancer: overview	KEGG	Rhoa	Transforming protein RhoA	0.07	0.693	0.371	-0.5	0.084	-0.063	0.743	0.147	1.007	0.709	1.571	1.14	-0.777	0.0193	0.0193	down-regulated
Q9QUI0	mmu:11848	ko:K04513	RHOA; Ras homolog gene family, member A	mmu04062	Chemokine signaling pathway	Organismal Systems	Immune system	KEGG	Rhoa	Transforming protein RhoA	0.07	0.693	0.371	-0.5	0.084	-0.063	0.743	0.147	1.007	0.709	1.571	1.14	-0.777	0.0193	0.0193	down-regulated
Q9QUI0	mmu:11848	ko:K04513	RHOA; Ras homolog gene family, member A	mmu04350	TGF-beta signaling pathway	Environmental Information Processing	Signal transduction	KEGG	Rhoa	Transforming protein RhoA	0.07	0.693	0.371	-0.5	0.084	-0.063	0.743	0.147	1.007	0.709	1.571	1.14	-0.777	0.0193	0.0193	down-regulated
Q9QUI0	mmu:11848	ko:K04513	RHOA; Ras homolog gene family, member A	mmu05152	Tuberculosis	Human Diseases	Infectious disease: bacterial	KEGG	Rhoa	Transforming protein RhoA	0.07	0.693	0.371	-0.5	0.084	-0.063	0.743	0.147	1.007	0.709	1.571	1.14	-0.777	0.0193	0.0193	down-regulated
Q9QUI0	mmu:11848	ko:K04513	RHOA; Ras homolog gene family, member A	mmu04024	cAMP signaling pathway	Environmental Information Processing	Signal transduction	KEGG	Rhoa	Transforming protein RhoA	0.07	0.693	0.371	-0.5	0.084	-0.063	0.743	0.147	1.007	0.709	1.571	1.14	-0.777	0.0193	0.0193	down-regulated
Q9QUI0	mmu:11848	ko:K04513	RHOA; Ras homolog gene family, member A	mmu05163	Human cytomegalovirus infection	Human Diseases	Infectious disease: viral	KEGG	Rhoa	Transforming protein RhoA	0.07	0.693	0.371	-0.5	0.084	-0.063	0.743	0.147	1.007	0.709	1.571	1.14	-0.777	0.0193	0.0193	down-regulated
Q9QUI0	mmu:11848	ko:K04513	RHOA; Ras homolog gene family, member A	mmu04072	Phospholipase D signaling pathway	Environmental Information Processing	Signal transduction	KEGG	Rhoa	Transforming protein RhoA	0.07	0.693	0.371	-0.5	0.084	-0.063	0.743	0.147	1.007	0.709	1.571	1.14	-0.777	0.0193	0.0193	down-regulated
Q9QUI0	mmu:11848	ko:K04513	RHOA; Ras homolog gene family, member A	mmu04810	Regulation of actin cytoskeleton	Cellular Processes	Cell motility	KEGG	Rhoa	Transforming protein RhoA	0.07	0.693	0.371	-0.5	0.084	-0.063	0.743	0.147	1.007	0.709	1.571	1.14	-0.777	0.0193	0.0193	down-regulated
Q9QUI0	mmu:11848	ko:K04513	RHOA; Ras homolog gene family, member A	mmu05133	Pertussis	Human Diseases	Infectious disease: bacterial	KEGG	Rhoa	Transforming protein RhoA	0.07	0.693	0.371	-0.5	0.084	-0.063	0.743	0.147	1.007	0.709	1.571	1.14	-0.777	0.0193	0.0193	down-regulated
Q9QUI0	mmu:11848	ko:K04513	RHOA; Ras homolog gene family, member A	mmu04625	C-type lectin receptor signaling pathway	Organismal Systems	Immune system	KEGG	Rhoa	Transforming protein RhoA	0.07	0.693	0.371	-0.5	0.084	-0.063	0.743	0.147	1.007	0.709	1.571	1.14	-0.777	0.0193	0.0193	down-regulated
Q9QUI0	mmu:11848	ko:K04513	RHOA; Ras homolog gene family, member A	mmu04510	Focal adhesion	Cellular Processes	Cellular community - eukaryotes	KEGG	Rhoa	Transforming protein RhoA	0.07	0.693	0.371	-0.5	0.084	-0.063	0.743	0.147	1.007	0.709	1.571	1.14	-0.777	0.0193	0.0193	down-regulated
Q9QUI0	mmu:11848	ko:K04513	RHOA; Ras homolog gene family, member A	mmu04150	mTOR signaling pathway	Environmental Information Processing	Signal transduction	KEGG	Rhoa	Transforming protein RhoA	0.07	0.693	0.371	-0.5	0.084	-0.063	0.743	0.147	1.007	0.709	1.571	1.14	-0.777	0.0193	0.0193	down-regulated
Q9QUI0	mmu:11848	ko:K04513	RHOA; Ras homolog gene family, member A	mmu04270	Vascular smooth muscle contraction	Organismal Systems	Circulatory system	KEGG	Rhoa	Transforming protein RhoA	0.07	0.693	0.371	-0.5	0.084	-0.063	0.743	0.147	1.007	0.709	1.571	1.14	-0.777	0.0193	0.0193	down-regulated
Q9QUI0	mmu:11848	ko:K04513	RHOA; Ras homolog gene family, member A	mmu04611	Platelet activation	Organismal Systems	Immune system	KEGG	Rhoa	Transforming protein RhoA	0.07	0.693	0.371	-0.5	0.084	-0.063	0.743	0.147	1.007	0.709	1.571	1.14	-0.777	0.0193	0.0193	down-regulated
Q9QUI0	mmu:11848	ko:K04513	RHOA; Ras homolog gene family, member A	mmu04014	Ras signaling pathway	Environmental Information Processing	Signal transduction	KEGG	Rhoa	Transforming protein RhoA	0.07	0.693	0.371	-0.5	0.084	-0.063	0.743	0.147	1.007	0.709	1.571	1.14	-0.777	0.0193	0.0193	down-regulated
Q9QUI0	mmu:11848	ko:K04513	RHOA; Ras homolog gene family, member A	mmu04022	cGMP-PKG signaling pathway	Environmental Information Processing	Signal transduction	KEGG	Rhoa	Transforming protein RhoA	0.07	0.693	0.371	-0.5	0.084	-0.063	0.743	0.147	1.007	0.709	1.571	1.14	-0.777	0.0193	0.0193	down-regulated
Q9QUI0	mmu:11848	ko:K04513	RHOA; Ras homolog gene family, member A	mmu04621	NOD-like receptor signaling pathway	Organismal Systems	Immune system	KEGG	Rhoa	Transforming protein RhoA	0.07	0.693	0.371	-0.5	0.084	-0.063	0.743	0.147	1.007	0.709	1.571	1.14	-0.777	0.0193	0.0193	down-regulated
Q9QUI0	mmu:11848	ko:K04513	RHOA; Ras homolog gene family, member A	mmu05200	Pathways in cancer	Human Diseases	Cancer: overview	KEGG	Rhoa	Transforming protein RhoA	0.07	0.693	0.371	-0.5	0.084	-0.063	0.743	0.147	1.007	0.709	1.571	1.14	-0.777	0.0193	0.0193	down-regulated
Q9QUI0	mmu:11848	ko:K04513	RHOA; Ras homolog gene family, member A	mmu04530	Tight junction	Cellular Processes	Cellular community - eukaryotes	KEGG	Rhoa	Transforming protein RhoA	0.07	0.693	0.371	-0.5	0.084	-0.063	0.743	0.147	1.007	0.709	1.571	1.14	-0.777	0.0193	0.0193	down-regulated
Q9QUI0	mmu:11848	ko:K04513	RHOA; Ras homolog gene family, member A	mmu04310	Wnt signaling pathway	Environmental Information Processing	Signal transduction	KEGG	Rhoa	Transforming protein RhoA	0.07	0.693	0.371	-0.5	0.084	-0.063	0.743	0.147	1.007	0.709	1.571	1.14	-0.777	0.0193	0.0193	down-regulated
Q9QUI0	mmu:11848	ko:K04513	RHOA; Ras homolog gene family, member A	mmu04015	Rap1 signaling pathway	Environmental Information Processing	Signal transduction	KEGG	Rhoa	Transforming protein RhoA	0.07	0.693	0.371	-0.5	0.084	-0.063	0.743	0.147	1.007	0.709	1.571	1.14	-0.777	0.0193	0.0193	down-regulated
Q9QUI0	mmu:11848	ko:K04513	RHOA; Ras homolog gene family, member A	mmu05206	MicroRNAs in cancer	Human Diseases	Cancer: overview	KEGG	Rhoa	Transforming protein RhoA	0.07	0.693	0.371	-0.5	0.084	-0.063	0.743	0.147	1.007	0.709	1.571	1.14	-0.777	0.0193	0.0193	down-regulated
Q9QUI0	mmu:11848	ko:K04513	RHOA; Ras homolog gene family, member A	mmu05205	Proteoglycans in cancer	Human Diseases	Cancer: overview	KEGG	Rhoa	Transforming protein RhoA	0.07	0.693	0.371	-0.5	0.084	-0.063	0.743	0.147	1.007	0.709	1.571	1.14	-0.777	0.0193	0.0193	down-regulated
Q9QUI0	mmu:11848	ko:K04513	RHOA; Ras homolog gene family, member A	mmu04972	Pancreatic secretion	Organismal Systems	Digestive system	KEGG	Rhoa	Transforming protein RhoA	0.07	0.693	0.371	-0.5	0.084	-0.063	0.743	0.147	1.007	0.709	1.571	1.14	-0.777	0.0193	0.0193	down-regulated
Q9QUI0	mmu:11848	ko:K04513	RHOA; Ras homolog gene family, member A	mmu05100	Bacterial invasion of epithelial cells	Human Diseases	Infectious disease: bacterial	KEGG	Rhoa	Transforming protein RhoA	0.07	0.693	0.371	-0.5	0.084	-0.063	0.743	0.147	1.007	0.709	1.571	1.14	-0.777	0.0193	0.0193	down-regulated
Q9QUI0	mmu:11848	ko:K04513	RHOA; Ras homolog gene family, member A	mmu04722	Neurotrophin signaling pathway	Organismal Systems	Nervous system	KEGG	Rhoa	Transforming protein RhoA	0.07	0.693	0.371	-0.5	0.084	-0.063	0.743	0.147	1.007	0.709	1.571	1.14	-0.777	0.0193	0.0193	down-regulated
Q9QUI0	mmu:11848	ko:K04513	RHOA; Ras homolog gene family, member A	mmu04670	Leukocyte transendothelial migration	Organismal Systems	Immune system	KEGG	Rhoa	Transforming protein RhoA	0.07	0.693	0.371	-0.5	0.084	-0.063	0.743	0.147	1.007	0.709	1.571	1.14	-0.777	0.0193	0.0193	down-regulated
Q9QUI0	mmu:11848	ko:K04513	RHOA; Ras homolog gene family, member A	mmu05135	Yersinia infection	Human Diseases	Infectious disease: bacterial	KEGG	Rhoa	Transforming protein RhoA	0.07	0.693	0.371	-0.5	0.084	-0.063	0.743	0.147	1.007	0.709	1.571	1.14	-0.777	0.0193	0.0193	down-regulated
Q9QUI0	mmu:11848	ko:K04513	RHOA; Ras homolog gene family, member A	mmu05210	Colorectal cancer	Human Diseases	Cancer: specific types	KEGG	Rhoa	Transforming protein RhoA	0.07	0.693	0.371	-0.5	0.084	-0.063	0.743	0.147	1.007	0.709	1.571	1.14	-0.777	0.0193	0.0193	down-regulated
Q9QUI0	mmu:11848	ko:K04513	RHOA; Ras homolog gene family, member A	mmu04921	Oxytocin signaling pathway	Organismal Systems	Endocrine system	KEGG	Rhoa	Transforming protein RhoA	0.07	0.693	0.371	-0.5	0.084	-0.063	0.743	0.147	1.007	0.709	1.571	1.14	-0.777	0.0193	0.0193	down-regulated
Q9QUI0	mmu:11848	ko:K04513	RHOA; Ras homolog gene family, member A	mmu04928	Parathyroid hormone synthesis, secretion and action	Organismal Systems	Endocrine system	KEGG	Rhoa	Transforming protein RhoA	0.07	0.693	0.371	-0.5	0.084	-0.063	0.743	0.147	1.007	0.709	1.571	1.14	-0.777	0.0193	0.0193	down-regulated
Q9QUI0	mmu:11848	ko:K04513	RHOA; Ras homolog gene family, member A	mmu04520	Adherens junction	Cellular Processes	Cellular community - eukaryotes	KEGG	Rhoa	Transforming protein RhoA	0.07	0.693	0.371	-0.5	0.084	-0.063	0.743	0.147	1.007	0.709	1.571	1.14	-0.777	0.0193	0.0193	down-regulated
Q9QUI0	mmu:11848	ko:K04513	RHOA; Ras homolog gene family, member A	mmu04660	T cell receptor signaling pathway	Organismal Systems	Immune system	KEGG	Rhoa	Transforming protein RhoA	0.07	0.693	0.371	-0.5	0.084	-0.063	0.743	0.147	1.007	0.709	1.571	1.14	-0.777	0.0193	0.0193	down-regulated
Q9QUI0	mmu:11848	ko:K04513	RHOA; Ras homolog gene family, member A	mmu05132	Salmonella infection	Human Diseases	Infectious disease: bacterial	KEGG	Rhoa	Transforming protein RhoA	0.07	0.693	0.371	-0.5	0.084	-0.063	0.743	0.147	1.007	0.709	1.571	1.14	-0.777	0.0193	0.0193	down-regulated
Q9QUI0	mmu:11848	ko:K04513	RHOA; Ras homolog gene family, member A	mmu05417	Lipid and atherosclerosis	Human Diseases	Cardiovascular disease	KEGG	Rhoa	Transforming protein RhoA	0.07	0.693	0.371	-0.5	0.084	-0.063	0.743	0.147	1.007	0.709	1.571	1.14	-0.777	0.0193	0.0193	down-regulated
Q9QUI0	mmu:11848	ko:K04513	RHOA; Ras homolog gene family, member A	mmu04144	Endocytosis	Cellular Processes	Transport and catabolism	KEGG	Rhoa	Transforming protein RhoA	0.07	0.693	0.371	-0.5	0.084	-0.063	0.743	0.147	1.007	0.709	1.571	1.14	-0.777	0.0193	0.0193	down-regulated
Q9QYJ3	mmu:81489	ko:K09507	DNAJB1; DnaJ homolog subfamily B member 1	mmu05164	Influenza A	Human Diseases	Infectious disease: viral	KEGG	Dnajb1	DnaJ homolog subfamily B member 1	-0.393	0.397	-0.328	-0.167	0.392	-0.058	0.831	-0.431	0.366	1.388	1.191	0.899	-0.734	0.0399	0.0399	down-regulated
Q9QYJ3	mmu:81489	ko:K09507	DNAJB1; DnaJ homolog subfamily B member 1	mmu04141	Protein processing in endoplasmic reticulum	Genetic Information Processing	Folding, sorting and degradation	KEGG	Dnajb1	DnaJ homolog subfamily B member 1	-0.393	0.397	-0.328	-0.167	0.392	-0.058	0.831	-0.431	0.366	1.388	1.191	0.899	-0.734	0.0399	0.0399	down-regulated
Q9QZQ8	mmu:26914	ko:K11251	H2A; histone H2A	mmu04613	Neutrophil extracellular trap formation	Organismal Systems	Immune system	KEGG	Macroh2a1	Core histone macro-H2A.1	-0.882	0.012	-0.327	-1.278	-1.21	-1.302	-0.259	0.377	-0.75		-0.332	0.854	-0.809	0.0455	0.0455	down-regulated
Q9QZQ8	mmu:26914	ko:K11251	H2A; histone H2A	mmu05322	Systemic lupus erythematosus	Human Diseases	Immune disease	KEGG	Macroh2a1	Core histone macro-H2A.1	-0.882	0.012	-0.327	-1.278	-1.21	-1.302	-0.259	0.377	-0.75		-0.332	0.854	-0.809	0.0455	0.0455	down-regulated
Q9QZQ8	mmu:26914	ko:K11251	H2A; histone H2A	mmu05034	Alcoholism	Human Diseases	Substance dependence	KEGG	Macroh2a1	Core histone macro-H2A.1	-0.882	0.012	-0.327	-1.278	-1.21	-1.302	-0.259	0.377	-0.75		-0.332	0.854	-0.809	0.0455	0.0455	down-regulated
Q9QZQ8	mmu:26914	ko:K11251	H2A; histone H2A	mmu04217	Necroptosis	Cellular Processes	Cell growth and death	KEGG	Macroh2a1	Core histone macro-H2A.1	-0.882	0.012	-0.327	-1.278	-1.21	-1.302	-0.259	0.377	-0.75		-0.332	0.854	-0.809	0.0455	0.0455	down-regulated
Q9R182	mmu:30924	ko:K22288	ANGPTL3; angiopoietin-like 3	mmu04979	Cholesterol metabolism	Organismal Systems	Digestive system	KEGG	Angptl3	Angiopoietin-related protein 3	-0.025	1.437	1.357	0.823	0.284	0.223	-0.122	-0.333	0	-0.617	-0.498	-0.088	0.96	0.00691	0.00691	up-regulated
