# Supplementary material for: Multi-Omics and Experimental Validation Reveal the Protective Effect of Paeoniflorin Against Coronary Heart Disease in Mice via Inhibiting the C3-Cfd-C3aR Pathway
Source: Int J Mol Sci. 2026 Jul 13;27(14):6236. doi: 10.3390/ijms27146236 (PMC13410309; doi:10.3390/ijms27146236)
Supplement: Supplementary file 1 [file ijms-27-06236-s001.zip › Supplementary Materials/ijms-4276706_Proteomics_Dataset/3-Annotation_of_DEPs/Table 3. BP of Model-vs-Paeoniflorin.xls]

Protein accession	Category	ID	GO levels	Terms	Gene name	Protein description	Model1	Model2	Model3	Model4	Model5	Model6	PA1	PA2	PA3	PA4	PA5	PA6	log2FC	P.Value	adj.P.Val	Regulation
A2AGT5	Biological process	GO:0007098	4	centrosome cycle	Ckap5	Cytoskeleton-associated protein 5	0.883	-0.47	0.771	0.525	1.163	1.235	-0.053	-0.267	-0.213	0.212	-0.395	-0.138	0.827	0.0126	0.0126	up-regulated
A2AGT5	Biological process	GO:0042552	5	myelination	Ckap5	Cytoskeleton-associated protein 5	0.883	-0.47	0.771	0.525	1.163	1.235	-0.053	-0.267	-0.213	0.212	-0.395	-0.138	0.827	0.0126	0.0126	up-regulated
A2AGT5	Biological process	GO:0031109	5	microtubule polymerization or depolymerization	Ckap5	Cytoskeleton-associated protein 5	0.883	-0.47	0.771	0.525	1.163	1.235	-0.053	-0.267	-0.213	0.212	-0.395	-0.138	0.827	0.0126	0.0126	up-regulated
A2AGT5	Biological process	GO:0048731	4	system development	Ckap5	Cytoskeleton-associated protein 5	0.883	-0.47	0.771	0.525	1.163	1.235	-0.053	-0.267	-0.213	0.212	-0.395	-0.138	0.827	0.0126	0.0126	up-regulated
A2AGT5	Biological process	GO:0051258	8	protein polymerization	Ckap5	Cytoskeleton-associated protein 5	0.883	-0.47	0.771	0.525	1.163	1.235	-0.053	-0.267	-0.213	0.212	-0.395	-0.138	0.827	0.0126	0.0126	up-regulated
A2AGT5	Biological process	GO:1902850	5	microtubule cytoskeleton organization involved in mitosis	Ckap5	Cytoskeleton-associated protein 5	0.883	-0.47	0.771	0.525	1.163	1.235	-0.053	-0.267	-0.213	0.212	-0.395	-0.138	0.827	0.0126	0.0126	up-regulated
A2AGT5	Biological process	GO:0098916	6	anterograde trans-synaptic signaling	Ckap5	Cytoskeleton-associated protein 5	0.883	-0.47	0.771	0.525	1.163	1.235	-0.053	-0.267	-0.213	0.212	-0.395	-0.138	0.827	0.0126	0.0126	up-regulated
A2AGT5	Biological process	GO:0051049	5	regulation of transport	Ckap5	Cytoskeleton-associated protein 5	0.883	-0.47	0.771	0.525	1.163	1.235	-0.053	-0.267	-0.213	0.212	-0.395	-0.138	0.827	0.0126	0.0126	up-regulated
A2AGT5	Biological process	GO:0034645	5	cellular macromolecule biosynthetic process	Ckap5	Cytoskeleton-associated protein 5	0.883	-0.47	0.771	0.525	1.163	1.235	-0.053	-0.267	-0.213	0.212	-0.395	-0.138	0.827	0.0126	0.0126	up-regulated
A2AGT5	Biological process	GO:0007154	3	cell communication	Ckap5	Cytoskeleton-associated protein 5	0.883	-0.47	0.771	0.525	1.163	1.235	-0.053	-0.267	-0.213	0.212	-0.395	-0.138	0.827	0.0126	0.0126	up-regulated
A2AGT5	Biological process	GO:0023051	4	regulation of signaling	Ckap5	Cytoskeleton-associated protein 5	0.883	-0.47	0.771	0.525	1.163	1.235	-0.053	-0.267	-0.213	0.212	-0.395	-0.138	0.827	0.0126	0.0126	up-regulated
A2AGT5	Biological process	GO:0051179	2	localization	Ckap5	Cytoskeleton-associated protein 5	0.883	-0.47	0.771	0.525	1.163	1.235	-0.053	-0.267	-0.213	0.212	-0.395	-0.138	0.827	0.0126	0.0126	up-regulated
A2AGT5	Biological process	GO:0015931	6	nucleobase-containing compound transport	Ckap5	Cytoskeleton-associated protein 5	0.883	-0.47	0.771	0.525	1.163	1.235	-0.053	-0.267	-0.213	0.212	-0.395	-0.138	0.827	0.0126	0.0126	up-regulated
A2AGT5	Biological process	GO:0014003	6	oligodendrocyte development	Ckap5	Cytoskeleton-associated protein 5	0.883	-0.47	0.771	0.525	1.163	1.235	-0.053	-0.267	-0.213	0.212	-0.395	-0.138	0.827	0.0126	0.0126	up-regulated
A2AGT5	Biological process	GO:0007163	3	establishment or maintenance of cell polarity	Ckap5	Cytoskeleton-associated protein 5	0.883	-0.47	0.771	0.525	1.163	1.235	-0.053	-0.267	-0.213	0.212	-0.395	-0.138	0.827	0.0126	0.0126	up-regulated
A2AGT5	Biological process	GO:0003008	3	system process	Ckap5	Cytoskeleton-associated protein 5	0.883	-0.47	0.771	0.525	1.163	1.235	-0.053	-0.267	-0.213	0.212	-0.395	-0.138	0.827	0.0126	0.0126	up-regulated
A2AGT5	Biological process	GO:0010001	5	glial cell differentiation	Ckap5	Cytoskeleton-associated protein 5	0.883	-0.47	0.771	0.525	1.163	1.235	-0.053	-0.267	-0.213	0.212	-0.395	-0.138	0.827	0.0126	0.0126	up-regulated
A2AGT5	Biological process	GO:0033036	3	macromolecule localization	Ckap5	Cytoskeleton-associated protein 5	0.883	-0.47	0.771	0.525	1.163	1.235	-0.053	-0.267	-0.213	0.212	-0.395	-0.138	0.827	0.0126	0.0126	up-regulated
A2AGT5	Biological process	GO:0050789	3	regulation of biological process	Ckap5	Cytoskeleton-associated protein 5	0.883	-0.47	0.771	0.525	1.163	1.235	-0.053	-0.267	-0.213	0.212	-0.395	-0.138	0.827	0.0126	0.0126	up-regulated
A2AGT5	Biological process	GO:0048518	4	positive regulation of biological process	Ckap5	Cytoskeleton-associated protein 5	0.883	-0.47	0.771	0.525	1.163	1.235	-0.053	-0.267	-0.213	0.212	-0.395	-0.138	0.827	0.0126	0.0126	up-regulated
A2AGT5	Biological process	GO:0016043	4	cellular component organization	Ckap5	Cytoskeleton-associated protein 5	0.883	-0.47	0.771	0.525	1.163	1.235	-0.053	-0.267	-0.213	0.212	-0.395	-0.138	0.827	0.0126	0.0126	up-regulated
A2AGT5	Biological process	GO:0099565	5	chemical synaptic transmission, postsynaptic	Ckap5	Cytoskeleton-associated protein 5	0.883	-0.47	0.771	0.525	1.163	1.235	-0.053	-0.267	-0.213	0.212	-0.395	-0.138	0.827	0.0126	0.0126	up-regulated
A2AGT5	Biological process	GO:0007165	3	signal transduction	Ckap5	Cytoskeleton-associated protein 5	0.883	-0.47	0.771	0.525	1.163	1.235	-0.053	-0.267	-0.213	0.212	-0.395	-0.138	0.827	0.0126	0.0126	up-regulated
A2AGT5	Biological process	GO:0060078	5	regulation of postsynaptic membrane potential	Ckap5	Cytoskeleton-associated protein 5	0.883	-0.47	0.771	0.525	1.163	1.235	-0.053	-0.267	-0.213	0.212	-0.395	-0.138	0.827	0.0126	0.0126	up-regulated
A2AGT5	Biological process	GO:0007166	4	cell surface receptor signaling pathway	Ckap5	Cytoskeleton-associated protein 5	0.883	-0.47	0.771	0.525	1.163	1.235	-0.053	-0.267	-0.213	0.212	-0.395	-0.138	0.827	0.0126	0.0126	up-regulated
A2AGT5	Biological process	GO:0051716	3	cellular response to stimulus	Ckap5	Cytoskeleton-associated protein 5	0.883	-0.47	0.771	0.525	1.163	1.235	-0.053	-0.267	-0.213	0.212	-0.395	-0.138	0.827	0.0126	0.0126	up-regulated
A2AGT5	Biological process	GO:0044085	4	cellular component biogenesis	Ckap5	Cytoskeleton-associated protein 5	0.883	-0.47	0.771	0.525	1.163	1.235	-0.053	-0.267	-0.213	0.212	-0.395	-0.138	0.827	0.0126	0.0126	up-regulated
A2AGT5	Biological process	GO:0048709	6	oligodendrocyte differentiation	Ckap5	Cytoskeleton-associated protein 5	0.883	-0.47	0.771	0.525	1.163	1.235	-0.053	-0.267	-0.213	0.212	-0.395	-0.138	0.827	0.0126	0.0126	up-regulated
A2AGT5	Biological process	GO:0007051	4	spindle organization	Ckap5	Cytoskeleton-associated protein 5	0.883	-0.47	0.771	0.525	1.163	1.235	-0.053	-0.267	-0.213	0.212	-0.395	-0.138	0.827	0.0126	0.0126	up-regulated
A2AGT5	Biological process	GO:0008298	5	intracellular mRNA localization	Ckap5	Cytoskeleton-associated protein 5	0.883	-0.47	0.771	0.525	1.163	1.235	-0.053	-0.267	-0.213	0.212	-0.395	-0.138	0.827	0.0126	0.0126	up-regulated
A2AGT5	Biological process	GO:0021782	5	glial cell development	Ckap5	Cytoskeleton-associated protein 5	0.883	-0.47	0.771	0.525	1.163	1.235	-0.053	-0.267	-0.213	0.212	-0.395	-0.138	0.827	0.0126	0.0126	up-regulated
A2AGT5	Biological process	GO:0030030	5	cell projection organization	Ckap5	Cytoskeleton-associated protein 5	0.883	-0.47	0.771	0.525	1.163	1.235	-0.053	-0.267	-0.213	0.212	-0.395	-0.138	0.827	0.0126	0.0126	up-regulated
A2AGT5	Biological process	GO:0071840	3	cellular component organization or biogenesis	Ckap5	Cytoskeleton-associated protein 5	0.883	-0.47	0.771	0.525	1.163	1.235	-0.053	-0.267	-0.213	0.212	-0.395	-0.138	0.827	0.0126	0.0126	up-regulated
A2AGT5	Biological process	GO:0071826	6	ribonucleoprotein complex subunit organization	Ckap5	Cytoskeleton-associated protein 5	0.883	-0.47	0.771	0.525	1.163	1.235	-0.053	-0.267	-0.213	0.212	-0.395	-0.138	0.827	0.0126	0.0126	up-regulated
A2AGT5	Biological process	GO:0065007	2	biological regulation	Ckap5	Cytoskeleton-associated protein 5	0.883	-0.47	0.771	0.525	1.163	1.235	-0.053	-0.267	-0.213	0.212	-0.395	-0.138	0.827	0.0126	0.0126	up-regulated
A2AGT5	Biological process	GO:0010467	5	gene expression	Ckap5	Cytoskeleton-associated protein 5	0.883	-0.47	0.771	0.525	1.163	1.235	-0.053	-0.267	-0.213	0.212	-0.395	-0.138	0.827	0.0126	0.0126	up-regulated
A2AGT5	Biological process	GO:0044249	4	cellular biosynthetic process	Ckap5	Cytoskeleton-associated protein 5	0.883	-0.47	0.771	0.525	1.163	1.235	-0.053	-0.267	-0.213	0.212	-0.395	-0.138	0.827	0.0126	0.0126	up-regulated
A2AGT5	Biological process	GO:0050890	5	cognition	Ckap5	Cytoskeleton-associated protein 5	0.883	-0.47	0.771	0.525	1.163	1.235	-0.053	-0.267	-0.213	0.212	-0.395	-0.138	0.827	0.0126	0.0126	up-regulated
A2AGT5	Biological process	GO:0030100	6	regulation of endocytosis	Ckap5	Cytoskeleton-associated protein 5	0.883	-0.47	0.771	0.525	1.163	1.235	-0.053	-0.267	-0.213	0.212	-0.395	-0.138	0.827	0.0126	0.0126	up-regulated
A2AGT5	Biological process	GO:0051050	5	positive regulation of transport	Ckap5	Cytoskeleton-associated protein 5	0.883	-0.47	0.771	0.525	1.163	1.235	-0.053	-0.267	-0.213	0.212	-0.395	-0.138	0.827	0.0126	0.0126	up-regulated
A2AGT5	Biological process	GO:0006810	4	transport	Ckap5	Cytoskeleton-associated protein 5	0.883	-0.47	0.771	0.525	1.163	1.235	-0.053	-0.267	-0.213	0.212	-0.395	-0.138	0.827	0.0126	0.0126	up-regulated
A2AGT5	Biological process	GO:0006807	3	nitrogen compound metabolic process	Ckap5	Cytoskeleton-associated protein 5	0.883	-0.47	0.771	0.525	1.163	1.235	-0.053	-0.267	-0.213	0.212	-0.395	-0.138	0.827	0.0126	0.0126	up-regulated
A2AGT5	Biological process	GO:0008366	4	axon ensheathment	Ckap5	Cytoskeleton-associated protein 5	0.883	-0.47	0.771	0.525	1.163	1.235	-0.053	-0.267	-0.213	0.212	-0.395	-0.138	0.827	0.0126	0.0126	up-regulated
A2AGT5	Biological process	GO:0032879	4	regulation of localization	Ckap5	Cytoskeleton-associated protein 5	0.883	-0.47	0.771	0.525	1.163	1.235	-0.053	-0.267	-0.213	0.212	-0.395	-0.138	0.827	0.0126	0.0126	up-regulated
A2AGT5	Biological process	GO:0060255	5	regulation of macromolecule metabolic process	Ckap5	Cytoskeleton-associated protein 5	0.883	-0.47	0.771	0.525	1.163	1.235	-0.053	-0.267	-0.213	0.212	-0.395	-0.138	0.827	0.0126	0.0126	up-regulated
A2AGT5	Biological process	GO:0048869	3	cellular developmental process	Ckap5	Cytoskeleton-associated protein 5	0.883	-0.47	0.771	0.525	1.163	1.235	-0.053	-0.267	-0.213	0.212	-0.395	-0.138	0.827	0.0126	0.0126	up-regulated
A2AGT5	Biological process	GO:0044271	5	cellular nitrogen compound biosynthetic process	Ckap5	Cytoskeleton-associated protein 5	0.883	-0.47	0.771	0.525	1.163	1.235	-0.053	-0.267	-0.213	0.212	-0.395	-0.138	0.827	0.0126	0.0126	up-regulated
A2AGT5	Biological process	GO:1901576	4	organic substance biosynthetic process	Ckap5	Cytoskeleton-associated protein 5	0.883	-0.47	0.771	0.525	1.163	1.235	-0.053	-0.267	-0.213	0.212	-0.395	-0.138	0.827	0.0126	0.0126	up-regulated
A2AGT5	Biological process	GO:0099536	4	synaptic signaling	Ckap5	Cytoskeleton-associated protein 5	0.883	-0.47	0.771	0.525	1.163	1.235	-0.053	-0.267	-0.213	0.212	-0.395	-0.138	0.827	0.0126	0.0126	up-regulated
A2AGT5	Biological process	GO:0006518	5	peptide metabolic process	Ckap5	Cytoskeleton-associated protein 5	0.883	-0.47	0.771	0.525	1.163	1.235	-0.053	-0.267	-0.213	0.212	-0.395	-0.138	0.827	0.0126	0.0126	up-regulated
A2AGT5	Biological process	GO:0065008	3	regulation of biological quality	Ckap5	Cytoskeleton-associated protein 5	0.883	-0.47	0.771	0.525	1.163	1.235	-0.053	-0.267	-0.213	0.212	-0.395	-0.138	0.827	0.0126	0.0126	up-regulated
A2AGT5	Biological process	GO:1905114	4	cell surface receptor signaling pathway involved in cell-cell signaling	Ckap5	Cytoskeleton-associated protein 5	0.883	-0.47	0.771	0.525	1.163	1.235	-0.053	-0.267	-0.213	0.212	-0.395	-0.138	0.827	0.0126	0.0126	up-regulated
A2AGT5	Biological process	GO:1901566	5	organonitrogen compound biosynthetic process	Ckap5	Cytoskeleton-associated protein 5	0.883	-0.47	0.771	0.525	1.163	1.235	-0.053	-0.267	-0.213	0.212	-0.395	-0.138	0.827	0.0126	0.0126	up-regulated
A2AGT5	Biological process	GO:0032501	2	multicellular organismal process	Ckap5	Cytoskeleton-associated protein 5	0.883	-0.47	0.771	0.525	1.163	1.235	-0.053	-0.267	-0.213	0.212	-0.395	-0.138	0.827	0.0126	0.0126	up-regulated
A2AGT5	Biological process	GO:1903047	4	mitotic cell cycle process	Ckap5	Cytoskeleton-associated protein 5	0.883	-0.47	0.771	0.525	1.163	1.235	-0.053	-0.267	-0.213	0.212	-0.395	-0.138	0.827	0.0126	0.0126	up-regulated
A2AGT5	Biological process	GO:0050657	7	nucleic acid transport	Ckap5	Cytoskeleton-associated protein 5	0.883	-0.47	0.771	0.525	1.163	1.235	-0.053	-0.267	-0.213	0.212	-0.395	-0.138	0.827	0.0126	0.0126	up-regulated
A2AGT5	Biological process	GO:0007399	5	nervous system development	Ckap5	Cytoskeleton-associated protein 5	0.883	-0.47	0.771	0.525	1.163	1.235	-0.053	-0.267	-0.213	0.212	-0.395	-0.138	0.827	0.0126	0.0126	up-regulated
A2AGT5	Biological process	GO:0010927	4	cellular component assembly involved in morphogenesis	Ckap5	Cytoskeleton-associated protein 5	0.883	-0.47	0.771	0.525	1.163	1.235	-0.053	-0.267	-0.213	0.212	-0.395	-0.138	0.827	0.0126	0.0126	up-regulated
A2AGT5	Biological process	GO:0032291	5	axon ensheathment in central nervous system	Ckap5	Cytoskeleton-associated protein 5	0.883	-0.47	0.771	0.525	1.163	1.235	-0.053	-0.267	-0.213	0.212	-0.395	-0.138	0.827	0.0126	0.0126	up-regulated
A2AGT5	Biological process	GO:0009987	2	cellular process	Ckap5	Cytoskeleton-associated protein 5	0.883	-0.47	0.771	0.525	1.163	1.235	-0.053	-0.267	-0.213	0.212	-0.395	-0.138	0.827	0.0126	0.0126	up-regulated
A2AGT5	Biological process	GO:0050794	4	regulation of cellular process	Ckap5	Cytoskeleton-associated protein 5	0.883	-0.47	0.771	0.525	1.163	1.235	-0.053	-0.267	-0.213	0.212	-0.395	-0.138	0.827	0.0126	0.0126	up-regulated
A2AGT5	Biological process	GO:0007612	4	learning	Ckap5	Cytoskeleton-associated protein 5	0.883	-0.47	0.771	0.525	1.163	1.235	-0.053	-0.267	-0.213	0.212	-0.395	-0.138	0.827	0.0126	0.0126	up-regulated
A2AGT5	Biological process	GO:0034622	7	cellular protein-containing complex assembly	Ckap5	Cytoskeleton-associated protein 5	0.883	-0.47	0.771	0.525	1.163	1.235	-0.053	-0.267	-0.213	0.212	-0.395	-0.138	0.827	0.0126	0.0126	up-regulated
A2AGT5	Biological process	GO:0099177	5	regulation of trans-synaptic signaling	Ckap5	Cytoskeleton-associated protein 5	0.883	-0.47	0.771	0.525	1.163	1.235	-0.053	-0.267	-0.213	0.212	-0.395	-0.138	0.827	0.0126	0.0126	up-regulated
A2AGT5	Biological process	GO:0044267	5	cellular protein metabolic process	Ckap5	Cytoskeleton-associated protein 5	0.883	-0.47	0.771	0.525	1.163	1.235	-0.053	-0.267	-0.213	0.212	-0.395	-0.138	0.827	0.0126	0.0126	up-regulated
A2AGT5	Biological process	GO:0022008	5	neurogenesis	Ckap5	Cytoskeleton-associated protein 5	0.883	-0.47	0.771	0.525	1.163	1.235	-0.053	-0.267	-0.213	0.212	-0.395	-0.138	0.827	0.0126	0.0126	up-regulated
A2AGT5	Biological process	GO:0022607	5	cellular component assembly	Ckap5	Cytoskeleton-associated protein 5	0.883	-0.47	0.771	0.525	1.163	1.235	-0.053	-0.267	-0.213	0.212	-0.395	-0.138	0.827	0.0126	0.0126	up-regulated
A2AGT5	Biological process	GO:0043933	5	protein-containing complex subunit organization	Ckap5	Cytoskeleton-associated protein 5	0.883	-0.47	0.771	0.525	1.163	1.235	-0.053	-0.267	-0.213	0.212	-0.395	-0.138	0.827	0.0126	0.0126	up-regulated
A2AGT5	Biological process	GO:0022010	6	central nervous system myelination	Ckap5	Cytoskeleton-associated protein 5	0.883	-0.47	0.771	0.525	1.163	1.235	-0.053	-0.267	-0.213	0.212	-0.395	-0.138	0.827	0.0126	0.0126	up-regulated
A2AGT5	Biological process	GO:0019538	4	protein metabolic process	Ckap5	Cytoskeleton-associated protein 5	0.883	-0.47	0.771	0.525	1.163	1.235	-0.053	-0.267	-0.213	0.212	-0.395	-0.138	0.827	0.0126	0.0126	up-regulated
A2AGT5	Biological process	GO:0007610	2	behavior	Ckap5	Cytoskeleton-associated protein 5	0.883	-0.47	0.771	0.525	1.163	1.235	-0.053	-0.267	-0.213	0.212	-0.395	-0.138	0.827	0.0126	0.0126	up-regulated
A2AGT5	Biological process	GO:0009058	3	biosynthetic process	Ckap5	Cytoskeleton-associated protein 5	0.883	-0.47	0.771	0.525	1.163	1.235	-0.053	-0.267	-0.213	0.212	-0.395	-0.138	0.827	0.0126	0.0126	up-regulated
A2AGT5	Biological process	GO:0009416	5	response to light stimulus	Ckap5	Cytoskeleton-associated protein 5	0.883	-0.47	0.771	0.525	1.163	1.235	-0.053	-0.267	-0.213	0.212	-0.395	-0.138	0.827	0.0126	0.0126	up-regulated
A2AGT5	Biological process	GO:0023052	2	signaling	Ckap5	Cytoskeleton-associated protein 5	0.883	-0.47	0.771	0.525	1.163	1.235	-0.053	-0.267	-0.213	0.212	-0.395	-0.138	0.827	0.0126	0.0126	up-regulated
A2AGT5	Biological process	GO:0007272	3	ensheathment of neurons	Ckap5	Cytoskeleton-associated protein 5	0.883	-0.47	0.771	0.525	1.163	1.235	-0.053	-0.267	-0.213	0.212	-0.395	-0.138	0.827	0.0126	0.0126	up-regulated
A2AGT5	Biological process	GO:0071704	3	organic substance metabolic process	Ckap5	Cytoskeleton-associated protein 5	0.883	-0.47	0.771	0.525	1.163	1.235	-0.053	-0.267	-0.213	0.212	-0.395	-0.138	0.827	0.0126	0.0126	up-regulated
A2AGT5	Biological process	GO:0050804	6	modulation of chemical synaptic transmission	Ckap5	Cytoskeleton-associated protein 5	0.883	-0.47	0.771	0.525	1.163	1.235	-0.053	-0.267	-0.213	0.212	-0.395	-0.138	0.827	0.0126	0.0126	up-regulated
A2AGT5	Biological process	GO:0071702	5	organic substance transport	Ckap5	Cytoskeleton-associated protein 5	0.883	-0.47	0.771	0.525	1.163	1.235	-0.053	-0.267	-0.213	0.212	-0.395	-0.138	0.827	0.0126	0.0126	up-regulated
A2AGT5	Biological process	GO:0043603	5	cellular amide metabolic process	Ckap5	Cytoskeleton-associated protein 5	0.883	-0.47	0.771	0.525	1.163	1.235	-0.053	-0.267	-0.213	0.212	-0.395	-0.138	0.827	0.0126	0.0126	up-regulated
A2AGT5	Biological process	GO:0050806	6	positive regulation of synaptic transmission	Ckap5	Cytoskeleton-associated protein 5	0.883	-0.47	0.771	0.525	1.163	1.235	-0.053	-0.267	-0.213	0.212	-0.395	-0.138	0.827	0.0126	0.0126	up-regulated
A2AGT5	Biological process	GO:0009653	3	anatomical structure morphogenesis	Ckap5	Cytoskeleton-associated protein 5	0.883	-0.47	0.771	0.525	1.163	1.235	-0.053	-0.267	-0.213	0.212	-0.395	-0.138	0.827	0.0126	0.0126	up-regulated
A2AGT5	Biological process	GO:0051234	3	establishment of localization	Ckap5	Cytoskeleton-associated protein 5	0.883	-0.47	0.771	0.525	1.163	1.235	-0.053	-0.267	-0.213	0.212	-0.395	-0.138	0.827	0.0126	0.0126	up-regulated
A2AGT5	Biological process	GO:0009059	5	macromolecule biosynthetic process	Ckap5	Cytoskeleton-associated protein 5	0.883	-0.47	0.771	0.525	1.163	1.235	-0.053	-0.267	-0.213	0.212	-0.395	-0.138	0.827	0.0126	0.0126	up-regulated
A2AGT5	Biological process	GO:0019222	4	regulation of metabolic process	Ckap5	Cytoskeleton-associated protein 5	0.883	-0.47	0.771	0.525	1.163	1.235	-0.053	-0.267	-0.213	0.212	-0.395	-0.138	0.827	0.0126	0.0126	up-regulated
A2AGT5	Biological process	GO:0022613	5	ribonucleoprotein complex biogenesis	Ckap5	Cytoskeleton-associated protein 5	0.883	-0.47	0.771	0.525	1.163	1.235	-0.053	-0.267	-0.213	0.212	-0.395	-0.138	0.827	0.0126	0.0126	up-regulated
A2AGT5	Biological process	GO:0009628	3	response to abiotic stimulus	Ckap5	Cytoskeleton-associated protein 5	0.883	-0.47	0.771	0.525	1.163	1.235	-0.053	-0.267	-0.213	0.212	-0.395	-0.138	0.827	0.0126	0.0126	up-regulated
A2AGT5	Biological process	GO:0097061	6	dendritic spine organization	Ckap5	Cytoskeleton-associated protein 5	0.883	-0.47	0.771	0.525	1.163	1.235	-0.053	-0.267	-0.213	0.212	-0.395	-0.138	0.827	0.0126	0.0126	up-regulated
A2AGT5	Biological process	GO:0031023	4	microtubule organizing center organization	Ckap5	Cytoskeleton-associated protein 5	0.883	-0.47	0.771	0.525	1.163	1.235	-0.053	-0.267	-0.213	0.212	-0.395	-0.138	0.827	0.0126	0.0126	up-regulated
A2AGT5	Biological process	GO:0023056	5	positive regulation of signaling	Ckap5	Cytoskeleton-associated protein 5	0.883	-0.47	0.771	0.525	1.163	1.235	-0.053	-0.267	-0.213	0.212	-0.395	-0.138	0.827	0.0126	0.0126	up-regulated
A2AGT5	Biological process	GO:0030952	4	establishment or maintenance of cytoskeleton polarity	Ckap5	Cytoskeleton-associated protein 5	0.883	-0.47	0.771	0.525	1.163	1.235	-0.053	-0.267	-0.213	0.212	-0.395	-0.138	0.827	0.0126	0.0126	up-regulated
A2AGT5	Biological process	GO:0007632	3	visual behavior	Ckap5	Cytoskeleton-associated protein 5	0.883	-0.47	0.771	0.525	1.163	1.235	-0.053	-0.267	-0.213	0.212	-0.395	-0.138	0.827	0.0126	0.0126	up-regulated
A2AGT5	Biological process	GO:0106027	7	neuron projection organization	Ckap5	Cytoskeleton-associated protein 5	0.883	-0.47	0.771	0.525	1.163	1.235	-0.053	-0.267	-0.213	0.212	-0.395	-0.138	0.827	0.0126	0.0126	up-regulated
A2AGT5	Biological process	GO:0042391	4	regulation of membrane potential	Ckap5	Cytoskeleton-associated protein 5	0.883	-0.47	0.771	0.525	1.163	1.235	-0.053	-0.267	-0.213	0.212	-0.395	-0.138	0.827	0.0126	0.0126	up-regulated
A2AGT5	Biological process	GO:0042063	6	gliogenesis	Ckap5	Cytoskeleton-associated protein 5	0.883	-0.47	0.771	0.525	1.163	1.235	-0.053	-0.267	-0.213	0.212	-0.395	-0.138	0.827	0.0126	0.0126	up-regulated
A2AGT5	Biological process	GO:0048856	3	anatomical structure development	Ckap5	Cytoskeleton-associated protein 5	0.883	-0.47	0.771	0.525	1.163	1.235	-0.053	-0.267	-0.213	0.212	-0.395	-0.138	0.827	0.0126	0.0126	up-regulated
A2AGT5	Biological process	GO:0048468	4	cell development	Ckap5	Cytoskeleton-associated protein 5	0.883	-0.47	0.771	0.525	1.163	1.235	-0.053	-0.267	-0.213	0.212	-0.395	-0.138	0.827	0.0126	0.0126	up-regulated
A2AGT5	Biological process	GO:0120036	6	plasma membrane bounded cell projection organization	Ckap5	Cytoskeleton-associated protein 5	0.883	-0.47	0.771	0.525	1.163	1.235	-0.053	-0.267	-0.213	0.212	-0.395	-0.138	0.827	0.0126	0.0126	up-regulated
A2AGT5	Biological process	GO:0008150	1	biological_process	Ckap5	Cytoskeleton-associated protein 5	0.883	-0.47	0.771	0.525	1.163	1.235	-0.053	-0.267	-0.213	0.212	-0.395	-0.138	0.827	0.0126	0.0126	up-regulated
A2AGT5	Biological process	GO:0007275	3	multicellular organism development	Ckap5	Cytoskeleton-associated protein 5	0.883	-0.47	0.771	0.525	1.163	1.235	-0.053	-0.267	-0.213	0.212	-0.395	-0.138	0.827	0.0126	0.0126	up-regulated
A2AGT5	Biological process	GO:0044237	3	cellular metabolic process	Ckap5	Cytoskeleton-associated protein 5	0.883	-0.47	0.771	0.525	1.163	1.235	-0.053	-0.267	-0.213	0.212	-0.395	-0.138	0.827	0.0126	0.0126	up-regulated
A2AGT5	Biological process	GO:0008306	5	associative learning	Ckap5	Cytoskeleton-associated protein 5	0.883	-0.47	0.771	0.525	1.163	1.235	-0.053	-0.267	-0.213	0.212	-0.395	-0.138	0.827	0.0126	0.0126	up-regulated
A2AGT5	Biological process	GO:0022402	3	cell cycle process	Ckap5	Cytoskeleton-associated protein 5	0.883	-0.47	0.771	0.525	1.163	1.235	-0.053	-0.267	-0.213	0.212	-0.395	-0.138	0.827	0.0126	0.0126	up-regulated
A2AGT5	Biological process	GO:0032502	2	developmental process	Ckap5	Cytoskeleton-associated protein 5	0.883	-0.47	0.771	0.525	1.163	1.235	-0.053	-0.267	-0.213	0.212	-0.395	-0.138	0.827	0.0126	0.0126	up-regulated
A2AGT5	Biological process	GO:0007611	3	learning or memory	Ckap5	Cytoskeleton-associated protein 5	0.883	-0.47	0.771	0.525	1.163	1.235	-0.053	-0.267	-0.213	0.212	-0.395	-0.138	0.827	0.0126	0.0126	up-regulated
A2AGT5	Biological process	GO:0006996	5	organelle organization	Ckap5	Cytoskeleton-associated protein 5	0.883	-0.47	0.771	0.525	1.163	1.235	-0.053	-0.267	-0.213	0.212	-0.395	-0.138	0.827	0.0126	0.0126	up-regulated
A2AGT5	Biological process	GO:0048167	4	regulation of synaptic plasticity	Ckap5	Cytoskeleton-associated protein 5	0.883	-0.47	0.771	0.525	1.163	1.235	-0.053	-0.267	-0.213	0.212	-0.395	-0.138	0.827	0.0126	0.0126	up-regulated
A2AGT5	Biological process	GO:0010647	6	positive regulation of cell communication	Ckap5	Cytoskeleton-associated protein 5	0.883	-0.47	0.771	0.525	1.163	1.235	-0.053	-0.267	-0.213	0.212	-0.395	-0.138	0.827	0.0126	0.0126	up-regulated
A2AGT5	Biological process	GO:0043954	5	cellular component maintenance	Ckap5	Cytoskeleton-associated protein 5	0.883	-0.47	0.771	0.525	1.163	1.235	-0.053	-0.267	-0.213	0.212	-0.395	-0.138	0.827	0.0126	0.0126	up-regulated
A2AGT5	Biological process	GO:0050808	6	synapse organization	Ckap5	Cytoskeleton-associated protein 5	0.883	-0.47	0.771	0.525	1.163	1.235	-0.053	-0.267	-0.213	0.212	-0.395	-0.138	0.827	0.0126	0.0126	up-regulated
A2AGT5	Biological process	GO:0009314	4	response to radiation	Ckap5	Cytoskeleton-associated protein 5	0.883	-0.47	0.771	0.525	1.163	1.235	-0.053	-0.267	-0.213	0.212	-0.395	-0.138	0.827	0.0126	0.0126	up-regulated
A2AGT5	Biological process	GO:0043170	4	macromolecule metabolic process	Ckap5	Cytoskeleton-associated protein 5	0.883	-0.47	0.771	0.525	1.163	1.235	-0.053	-0.267	-0.213	0.212	-0.395	-0.138	0.827	0.0126	0.0126	up-regulated
A2AGT5	Biological process	GO:0051128	5	regulation of cellular component organization	Ckap5	Cytoskeleton-associated protein 5	0.883	-0.47	0.771	0.525	1.163	1.235	-0.053	-0.267	-0.213	0.212	-0.395	-0.138	0.827	0.0126	0.0126	up-regulated
A2AGT5	Biological process	GO:0099537	5	trans-synaptic signaling	Ckap5	Cytoskeleton-associated protein 5	0.883	-0.47	0.771	0.525	1.163	1.235	-0.053	-0.267	-0.213	0.212	-0.395	-0.138	0.827	0.0126	0.0126	up-regulated
A2AGT5	Biological process	GO:0007268	7	chemical synaptic transmission	Ckap5	Cytoskeleton-associated protein 5	0.883	-0.47	0.771	0.525	1.163	1.235	-0.053	-0.267	-0.213	0.212	-0.395	-0.138	0.827	0.0126	0.0126	up-regulated
A2AGT5	Biological process	GO:0032288	5	myelin assembly	Ckap5	Cytoskeleton-associated protein 5	0.883	-0.47	0.771	0.525	1.163	1.235	-0.053	-0.267	-0.213	0.212	-0.395	-0.138	0.827	0.0126	0.0126	up-regulated
A2AGT5	Biological process	GO:0071705	5	nitrogen compound transport	Ckap5	Cytoskeleton-associated protein 5	0.883	-0.47	0.771	0.525	1.163	1.235	-0.053	-0.267	-0.213	0.212	-0.395	-0.138	0.827	0.0126	0.0126	up-regulated
A2AGT5	Biological process	GO:0007017	3	microtubule-based process	Ckap5	Cytoskeleton-associated protein 5	0.883	-0.47	0.771	0.525	1.163	1.235	-0.053	-0.267	-0.213	0.212	-0.395	-0.138	0.827	0.0126	0.0126	up-regulated
A2AGT5	Biological process	GO:0048646	3	anatomical structure formation involved in morphogenesis	Ckap5	Cytoskeleton-associated protein 5	0.883	-0.47	0.771	0.525	1.163	1.235	-0.053	-0.267	-0.213	0.212	-0.395	-0.138	0.827	0.0126	0.0126	up-regulated
A2AGT5	Biological process	GO:0065003	6	protein-containing complex assembly	Ckap5	Cytoskeleton-associated protein 5	0.883	-0.47	0.771	0.525	1.163	1.235	-0.053	-0.267	-0.213	0.212	-0.395	-0.138	0.827	0.0126	0.0126	up-regulated
A2AGT5	Biological process	GO:0044238	3	primary metabolic process	Ckap5	Cytoskeleton-associated protein 5	0.883	-0.47	0.771	0.525	1.163	1.235	-0.053	-0.267	-0.213	0.212	-0.395	-0.138	0.827	0.0126	0.0126	up-regulated
A2AGT5	Biological process	GO:0050896	2	response to stimulus	Ckap5	Cytoskeleton-associated protein 5	0.883	-0.47	0.771	0.525	1.163	1.235	-0.053	-0.267	-0.213	0.212	-0.395	-0.138	0.827	0.0126	0.0126	up-regulated
A2AGT5	Biological process	GO:0000278	4	mitotic cell cycle	Ckap5	Cytoskeleton-associated protein 5	0.883	-0.47	0.771	0.525	1.163	1.235	-0.053	-0.267	-0.213	0.212	-0.395	-0.138	0.827	0.0126	0.0126	up-regulated
A2AGT5	Biological process	GO:0032989	4	cellular component morphogenesis	Ckap5	Cytoskeleton-associated protein 5	0.883	-0.47	0.771	0.525	1.163	1.235	-0.053	-0.267	-0.213	0.212	-0.395	-0.138	0.827	0.0126	0.0126	up-regulated
A2AGT5	Biological process	GO:0034641	4	cellular nitrogen compound metabolic process	Ckap5	Cytoskeleton-associated protein 5	0.883	-0.47	0.771	0.525	1.163	1.235	-0.053	-0.267	-0.213	0.212	-0.395	-0.138	0.827	0.0126	0.0126	up-regulated
A2AGT5	Biological process	GO:0007049	3	cell cycle	Ckap5	Cytoskeleton-associated protein 5	0.883	-0.47	0.771	0.525	1.163	1.235	-0.053	-0.267	-0.213	0.212	-0.395	-0.138	0.827	0.0126	0.0126	up-regulated
A2AGT5	Biological process	GO:0030154	4	cell differentiation	Ckap5	Cytoskeleton-associated protein 5	0.883	-0.47	0.771	0.525	1.163	1.235	-0.053	-0.267	-0.213	0.212	-0.395	-0.138	0.827	0.0126	0.0126	up-regulated
A2AGT5	Biological process	GO:0070727	4	cellular macromolecule localization	Ckap5	Cytoskeleton-associated protein 5	0.883	-0.47	0.771	0.525	1.163	1.235	-0.053	-0.267	-0.213	0.212	-0.395	-0.138	0.827	0.0126	0.0126	up-regulated
A2AGT5	Biological process	GO:0008152	2	metabolic process	Ckap5	Cytoskeleton-associated protein 5	0.883	-0.47	0.771	0.525	1.163	1.235	-0.053	-0.267	-0.213	0.212	-0.395	-0.138	0.827	0.0126	0.0126	up-regulated
A2AGT5	Biological process	GO:0046958	5	nonassociative learning	Ckap5	Cytoskeleton-associated protein 5	0.883	-0.47	0.771	0.525	1.163	1.235	-0.053	-0.267	-0.213	0.212	-0.395	-0.138	0.827	0.0126	0.0126	up-regulated
A2AGT5	Biological process	GO:1901564	4	organonitrogen compound metabolic process	Ckap5	Cytoskeleton-associated protein 5	0.883	-0.47	0.771	0.525	1.163	1.235	-0.053	-0.267	-0.213	0.212	-0.395	-0.138	0.827	0.0126	0.0126	up-regulated
A2AGT5	Biological process	GO:0051130	6	positive regulation of cellular component organization	Ckap5	Cytoskeleton-associated protein 5	0.883	-0.47	0.771	0.525	1.163	1.235	-0.053	-0.267	-0.213	0.212	-0.395	-0.138	0.827	0.0126	0.0126	up-regulated
A2AGT5	Biological process	GO:0007010	6	cytoskeleton organization	Ckap5	Cytoskeleton-associated protein 5	0.883	-0.47	0.771	0.525	1.163	1.235	-0.053	-0.267	-0.213	0.212	-0.395	-0.138	0.827	0.0126	0.0126	up-regulated
A2AGT5	Biological process	GO:0060627	5	regulation of vesicle-mediated transport	Ckap5	Cytoskeleton-associated protein 5	0.883	-0.47	0.771	0.525	1.163	1.235	-0.053	-0.267	-0.213	0.212	-0.395	-0.138	0.827	0.0126	0.0126	up-regulated
A2AGT5	Biological process	GO:0043043	6	peptide biosynthetic process	Ckap5	Cytoskeleton-associated protein 5	0.883	-0.47	0.771	0.525	1.163	1.235	-0.053	-0.267	-0.213	0.212	-0.395	-0.138	0.827	0.0126	0.0126	up-regulated
A2AGT5	Biological process	GO:0006403	4	RNA localization	Ckap5	Cytoskeleton-associated protein 5	0.883	-0.47	0.771	0.525	1.163	1.235	-0.053	-0.267	-0.213	0.212	-0.395	-0.138	0.827	0.0126	0.0126	up-regulated
A2AGT5	Biological process	GO:0051641	3	cellular localization	Ckap5	Cytoskeleton-associated protein 5	0.883	-0.47	0.771	0.525	1.163	1.235	-0.053	-0.267	-0.213	0.212	-0.395	-0.138	0.827	0.0126	0.0126	up-regulated
A2AGT5	Biological process	GO:0007417	5	central nervous system development	Ckap5	Cytoskeleton-associated protein 5	0.883	-0.47	0.771	0.525	1.163	1.235	-0.053	-0.267	-0.213	0.212	-0.395	-0.138	0.827	0.0126	0.0126	up-regulated
A2AGT5	Biological process	GO:0048522	5	positive regulation of cellular process	Ckap5	Cytoskeleton-associated protein 5	0.883	-0.47	0.771	0.525	1.163	1.235	-0.053	-0.267	-0.213	0.212	-0.395	-0.138	0.827	0.0126	0.0126	up-regulated
A2AGT5	Biological process	GO:0006412	6	translation	Ckap5	Cytoskeleton-associated protein 5	0.883	-0.47	0.771	0.525	1.163	1.235	-0.053	-0.267	-0.213	0.212	-0.395	-0.138	0.827	0.0126	0.0126	up-regulated
A2AGT5	Biological process	GO:0034330	5	cell junction organization	Ckap5	Cytoskeleton-associated protein 5	0.883	-0.47	0.771	0.525	1.163	1.235	-0.053	-0.267	-0.213	0.212	-0.395	-0.138	0.827	0.0126	0.0126	up-regulated
A2AGT5	Biological process	GO:0043604	6	amide biosynthetic process	Ckap5	Cytoskeleton-associated protein 5	0.883	-0.47	0.771	0.525	1.163	1.235	-0.053	-0.267	-0.213	0.212	-0.395	-0.138	0.827	0.0126	0.0126	up-regulated
A2AGT5	Biological process	GO:0099173	5	postsynapse organization	Ckap5	Cytoskeleton-associated protein 5	0.883	-0.47	0.771	0.525	1.163	1.235	-0.053	-0.267	-0.213	0.212	-0.395	-0.138	0.827	0.0126	0.0126	up-regulated
A2AGT5	Biological process	GO:0010608	7	posttranscriptional regulation of gene expression	Ckap5	Cytoskeleton-associated protein 5	0.883	-0.47	0.771	0.525	1.163	1.235	-0.053	-0.267	-0.213	0.212	-0.395	-0.138	0.827	0.0126	0.0126	up-regulated
A2AGT5	Biological process	GO:0010646	5	regulation of cell communication	Ckap5	Cytoskeleton-associated protein 5	0.883	-0.47	0.771	0.525	1.163	1.235	-0.053	-0.267	-0.213	0.212	-0.395	-0.138	0.827	0.0126	0.0126	up-regulated
A2AGT5	Biological process	GO:0051236	4	establishment of RNA localization	Ckap5	Cytoskeleton-associated protein 5	0.883	-0.47	0.771	0.525	1.163	1.235	-0.053	-0.267	-0.213	0.212	-0.395	-0.138	0.827	0.0126	0.0126	up-regulated
A2AGT5	Biological process	GO:0050877	4	nervous system process	Ckap5	Cytoskeleton-associated protein 5	0.883	-0.47	0.771	0.525	1.163	1.235	-0.053	-0.267	-0.213	0.212	-0.395	-0.138	0.827	0.0126	0.0126	up-regulated
A2AGT5	Biological process	GO:0000226	4	microtubule cytoskeleton organization	Ckap5	Cytoskeleton-associated protein 5	0.883	-0.47	0.771	0.525	1.163	1.235	-0.053	-0.267	-0.213	0.212	-0.395	-0.138	0.827	0.0126	0.0126	up-regulated
A2AGT5	Biological process	GO:0010468	6	regulation of gene expression	Ckap5	Cytoskeleton-associated protein 5	0.883	-0.47	0.771	0.525	1.163	1.235	-0.053	-0.267	-0.213	0.212	-0.395	-0.138	0.827	0.0126	0.0126	up-regulated
A2AGT5	Biological process	GO:0097435	5	supramolecular fiber organization	Ckap5	Cytoskeleton-associated protein 5	0.883	-0.47	0.771	0.525	1.163	1.235	-0.053	-0.267	-0.213	0.212	-0.395	-0.138	0.827	0.0126	0.0126	up-regulated
A2AGT5	Biological process	GO:0044260	4	cellular macromolecule metabolic process	Ckap5	Cytoskeleton-associated protein 5	0.883	-0.47	0.771	0.525	1.163	1.235	-0.053	-0.267	-0.213	0.212	-0.395	-0.138	0.827	0.0126	0.0126	up-regulated
A2AGT5	Biological process	GO:0007267	3	cell-cell signaling	Ckap5	Cytoskeleton-associated protein 5	0.883	-0.47	0.771	0.525	1.163	1.235	-0.053	-0.267	-0.213	0.212	-0.395	-0.138	0.827	0.0126	0.0126	up-regulated
B2RX12	Biological process	GO:0046903	5	secretion	Abcc3	ATP-binding cassette sub-family C member 3	-3.124	0.608	-2.529	-0.54	-1.415	0.107	0.034	0.733	1.202	-1.617	0.663	0.366	-1.379	0.0474	0.0474	down-regulated
B2RX12	Biological process	GO:0071715	8	icosanoid transport	Abcc3	ATP-binding cassette sub-family C member 3	-3.124	0.608	-2.529	-0.54	-1.415	0.107	0.034	0.733	1.202	-1.617	0.663	0.366	-1.379	0.0474	0.0474	down-regulated
B2RX12	Biological process	GO:0015721	6	bile acid and bile salt transport	Abcc3	ATP-binding cassette sub-family C member 3	-3.124	0.608	-2.529	-0.54	-1.415	0.107	0.034	0.733	1.202	-1.617	0.663	0.366	-1.379	0.0474	0.0474	down-regulated
B2RX12	Biological process	GO:0015711	6	organic anion transport	Abcc3	ATP-binding cassette sub-family C member 3	-3.124	0.608	-2.529	-0.54	-1.415	0.107	0.034	0.733	1.202	-1.617	0.663	0.366	-1.379	0.0474	0.0474	down-regulated
B2RX12	Biological process	GO:0034220	4	ion transmembrane transport	Abcc3	ATP-binding cassette sub-family C member 3	-3.124	0.608	-2.529	-0.54	-1.415	0.107	0.034	0.733	1.202	-1.617	0.663	0.366	-1.379	0.0474	0.0474	down-regulated
B2RX12	Biological process	GO:0050896	2	response to stimulus	Abcc3	ATP-binding cassette sub-family C member 3	-3.124	0.608	-2.529	-0.54	-1.415	0.107	0.034	0.733	1.202	-1.617	0.663	0.366	-1.379	0.0474	0.0474	down-regulated
B2RX12	Biological process	GO:0046942	7	carboxylic acid transport	Abcc3	ATP-binding cassette sub-family C member 3	-3.124	0.608	-2.529	-0.54	-1.415	0.107	0.034	0.733	1.202	-1.617	0.663	0.366	-1.379	0.0474	0.0474	down-regulated
B2RX12	Biological process	GO:0042493	4	response to drug	Abcc3	ATP-binding cassette sub-family C member 3	-3.124	0.608	-2.529	-0.54	-1.415	0.107	0.034	0.733	1.202	-1.617	0.663	0.366	-1.379	0.0474	0.0474	down-regulated
B2RX12	Biological process	GO:0015850	6	organic hydroxy compound transport	Abcc3	ATP-binding cassette sub-family C member 3	-3.124	0.608	-2.529	-0.54	-1.415	0.107	0.034	0.733	1.202	-1.617	0.663	0.366	-1.379	0.0474	0.0474	down-regulated
B2RX12	Biological process	GO:0006820	6	anion transport	Abcc3	ATP-binding cassette sub-family C member 3	-3.124	0.608	-2.529	-0.54	-1.415	0.107	0.034	0.733	1.202	-1.617	0.663	0.366	-1.379	0.0474	0.0474	down-regulated
B2RX12	Biological process	GO:0009987	2	cellular process	Abcc3	ATP-binding cassette sub-family C member 3	-3.124	0.608	-2.529	-0.54	-1.415	0.107	0.034	0.733	1.202	-1.617	0.663	0.366	-1.379	0.0474	0.0474	down-regulated
B2RX12	Biological process	GO:0015893	5	drug transport	Abcc3	ATP-binding cassette sub-family C member 3	-3.124	0.608	-2.529	-0.54	-1.415	0.107	0.034	0.733	1.202	-1.617	0.663	0.366	-1.379	0.0474	0.0474	down-regulated
B2RX12	Biological process	GO:0006869	5	lipid transport	Abcc3	ATP-binding cassette sub-family C member 3	-3.124	0.608	-2.529	-0.54	-1.415	0.107	0.034	0.733	1.202	-1.617	0.663	0.366	-1.379	0.0474	0.0474	down-regulated
B2RX12	Biological process	GO:0033036	3	macromolecule localization	Abcc3	ATP-binding cassette sub-family C member 3	-3.124	0.608	-2.529	-0.54	-1.415	0.107	0.034	0.733	1.202	-1.617	0.663	0.366	-1.379	0.0474	0.0474	down-regulated
B2RX12	Biological process	GO:0051179	2	localization	Abcc3	ATP-binding cassette sub-family C member 3	-3.124	0.608	-2.529	-0.54	-1.415	0.107	0.034	0.733	1.202	-1.617	0.663	0.366	-1.379	0.0474	0.0474	down-regulated
B2RX12	Biological process	GO:0051234	3	establishment of localization	Abcc3	ATP-binding cassette sub-family C member 3	-3.124	0.608	-2.529	-0.54	-1.415	0.107	0.034	0.733	1.202	-1.617	0.663	0.366	-1.379	0.0474	0.0474	down-regulated
B2RX12	Biological process	GO:0071702	5	organic substance transport	Abcc3	ATP-binding cassette sub-family C member 3	-3.124	0.608	-2.529	-0.54	-1.415	0.107	0.034	0.733	1.202	-1.617	0.663	0.366	-1.379	0.0474	0.0474	down-regulated
B2RX12	Biological process	GO:0015718	8	monocarboxylic acid transport	Abcc3	ATP-binding cassette sub-family C member 3	-3.124	0.608	-2.529	-0.54	-1.415	0.107	0.034	0.733	1.202	-1.617	0.663	0.366	-1.379	0.0474	0.0474	down-regulated
B2RX12	Biological process	GO:0006811	5	ion transport	Abcc3	ATP-binding cassette sub-family C member 3	-3.124	0.608	-2.529	-0.54	-1.415	0.107	0.034	0.733	1.202	-1.617	0.663	0.366	-1.379	0.0474	0.0474	down-regulated
B2RX12	Biological process	GO:0055085	3	transmembrane transport	Abcc3	ATP-binding cassette sub-family C member 3	-3.124	0.608	-2.529	-0.54	-1.415	0.107	0.034	0.733	1.202	-1.617	0.663	0.366	-1.379	0.0474	0.0474	down-regulated
B2RX12	Biological process	GO:0006810	4	transport	Abcc3	ATP-binding cassette sub-family C member 3	-3.124	0.608	-2.529	-0.54	-1.415	0.107	0.034	0.733	1.202	-1.617	0.663	0.366	-1.379	0.0474	0.0474	down-regulated
B2RX12	Biological process	GO:0015849	6	organic acid transport	Abcc3	ATP-binding cassette sub-family C member 3	-3.124	0.608	-2.529	-0.54	-1.415	0.107	0.034	0.733	1.202	-1.617	0.663	0.366	-1.379	0.0474	0.0474	down-regulated
B2RX12	Biological process	GO:0010876	4	lipid localization	Abcc3	ATP-binding cassette sub-family C member 3	-3.124	0.608	-2.529	-0.54	-1.415	0.107	0.034	0.733	1.202	-1.617	0.663	0.366	-1.379	0.0474	0.0474	down-regulated
B2RX12	Biological process	GO:0042221	3	response to chemical	Abcc3	ATP-binding cassette sub-family C member 3	-3.124	0.608	-2.529	-0.54	-1.415	0.107	0.034	0.733	1.202	-1.617	0.663	0.366	-1.379	0.0474	0.0474	down-regulated
B2RX12	Biological process	GO:0008150	1	biological_process	Abcc3	ATP-binding cassette sub-family C member 3	-3.124	0.608	-2.529	-0.54	-1.415	0.107	0.034	0.733	1.202	-1.617	0.663	0.366	-1.379	0.0474	0.0474	down-regulated
E9PV24	Biological process	GO:0071704	3	organic substance metabolic process	Fga	Fibrinogen alpha chain	-2.199	0.25	-1.25	-0.961	-1.987	-1.616	-0.725	-0.761	3.755	0.697	-0.94	1.051	-1.807	0.023	0.023	down-regulated
E9PV24	Biological process	GO:2001233	6	regulation of apoptotic signaling pathway	Fga	Fibrinogen alpha chain	-2.199	0.25	-1.25	-0.961	-1.987	-1.616	-0.725	-0.761	3.755	0.697	-0.94	1.051	-1.807	0.023	0.023	down-regulated
E9PV24	Biological process	GO:0023056	5	positive regulation of signaling	Fga	Fibrinogen alpha chain	-2.199	0.25	-1.25	-0.961	-1.987	-1.616	-0.725	-0.761	3.755	0.697	-0.94	1.051	-1.807	0.023	0.023	down-regulated
E9PV24	Biological process	GO:0002376	2	immune system process	Fga	Fibrinogen alpha chain	-2.199	0.25	-1.25	-0.961	-1.987	-1.616	-0.725	-0.761	3.755	0.697	-0.94	1.051	-1.807	0.023	0.023	down-regulated
E9PV24	Biological process	GO:1903035	6	negative regulation of response to wounding	Fga	Fibrinogen alpha chain	-2.199	0.25	-1.25	-0.961	-1.987	-1.616	-0.725	-0.761	3.755	0.697	-0.94	1.051	-1.807	0.023	0.023	down-regulated
E9PV24	Biological process	GO:0009967	6	positive regulation of signal transduction	Fga	Fibrinogen alpha chain	-2.199	0.25	-1.25	-0.961	-1.987	-1.616	-0.725	-0.761	3.755	0.697	-0.94	1.051	-1.807	0.023	0.023	down-regulated
E9PV24	Biological process	GO:0022407	6	regulation of cell-cell adhesion	Fga	Fibrinogen alpha chain	-2.199	0.25	-1.25	-0.961	-1.987	-1.616	-0.725	-0.761	3.755	0.697	-0.94	1.051	-1.807	0.023	0.023	down-regulated
E9PV24	Biological process	GO:0098542	4	defense response to other organism	Fga	Fibrinogen alpha chain	-2.199	0.25	-1.25	-0.961	-1.987	-1.616	-0.725	-0.761	3.755	0.697	-0.94	1.051	-1.807	0.023	0.023	down-regulated
E9PV24	Biological process	GO:0046883	5	regulation of hormone secretion	Fga	Fibrinogen alpha chain	-2.199	0.25	-1.25	-0.961	-1.987	-1.616	-0.725	-0.761	3.755	0.697	-0.94	1.051	-1.807	0.023	0.023	down-regulated
E9PV24	Biological process	GO:0008150	1	biological_process	Fga	Fibrinogen alpha chain	-2.199	0.25	-1.25	-0.961	-1.987	-1.616	-0.725	-0.761	3.755	0.697	-0.94	1.051	-1.807	0.023	0.023	down-regulated
E9PV24	Biological process	GO:0090276	6	regulation of peptide hormone secretion	Fga	Fibrinogen alpha chain	-2.199	0.25	-1.25	-0.961	-1.987	-1.616	-0.725	-0.761	3.755	0.697	-0.94	1.051	-1.807	0.023	0.023	down-regulated
E9PV24	Biological process	GO:0070372	8	regulation of ERK1 and ERK2 cascade	Fga	Fibrinogen alpha chain	-2.199	0.25	-1.25	-0.961	-1.987	-1.616	-0.725	-0.761	3.755	0.697	-0.94	1.051	-1.807	0.023	0.023	down-regulated
E9PV24	Biological process	GO:0043207	4	response to external biotic stimulus	Fga	Fibrinogen alpha chain	-2.199	0.25	-1.25	-0.961	-1.987	-1.616	-0.725	-0.761	3.755	0.697	-0.94	1.051	-1.807	0.023	0.023	down-regulated
E9PV24	Biological process	GO:1903532	6	positive regulation of secretion by cell	Fga	Fibrinogen alpha chain	-2.199	0.25	-1.25	-0.961	-1.987	-1.616	-0.725	-0.761	3.755	0.697	-0.94	1.051	-1.807	0.023	0.023	down-regulated
E9PV24	Biological process	GO:0030334	6	regulation of cell migration	Fga	Fibrinogen alpha chain	-2.199	0.25	-1.25	-0.961	-1.987	-1.616	-0.725	-0.761	3.755	0.697	-0.94	1.051	-1.807	0.023	0.023	down-regulated
E9PV24	Biological process	GO:0044419	2	biological process involved in interspecies interaction between organisms	Fga	Fibrinogen alpha chain	-2.199	0.25	-1.25	-0.961	-1.987	-1.616	-0.725	-0.761	3.755	0.697	-0.94	1.051	-1.807	0.023	0.023	down-regulated
E9PV24	Biological process	GO:0022409	7	positive regulation of cell-cell adhesion	Fga	Fibrinogen alpha chain	-2.199	0.25	-1.25	-0.961	-1.987	-1.616	-0.725	-0.761	3.755	0.697	-0.94	1.051	-1.807	0.023	0.023	down-regulated
E9PV24	Biological process	GO:0032101	5	regulation of response to external stimulus	Fga	Fibrinogen alpha chain	-2.199	0.25	-1.25	-0.961	-1.987	-1.616	-0.725	-0.761	3.755	0.697	-0.94	1.051	-1.807	0.023	0.023	down-regulated
E9PV24	Biological process	GO:0050819	6	negative regulation of coagulation	Fga	Fibrinogen alpha chain	-2.199	0.25	-1.25	-0.961	-1.987	-1.616	-0.725	-0.761	3.755	0.697	-0.94	1.051	-1.807	0.023	0.023	down-regulated
E9PV24	Biological process	GO:0007596	4	blood coagulation	Fga	Fibrinogen alpha chain	-2.199	0.25	-1.25	-0.961	-1.987	-1.616	-0.725	-0.761	3.755	0.697	-0.94	1.051	-1.807	0.023	0.023	down-regulated
E9PV24	Biological process	GO:0043069	7	negative regulation of programmed cell death	Fga	Fibrinogen alpha chain	-2.199	0.25	-1.25	-0.961	-1.987	-1.616	-0.725	-0.761	3.755	0.697	-0.94	1.051	-1.807	0.023	0.023	down-regulated
E9PV24	Biological process	GO:0030155	5	regulation of cell adhesion	Fga	Fibrinogen alpha chain	-2.199	0.25	-1.25	-0.961	-1.987	-1.616	-0.725	-0.761	3.755	0.697	-0.94	1.051	-1.807	0.023	0.023	down-regulated
E9PV24	Biological process	GO:0040012	4	regulation of locomotion	Fga	Fibrinogen alpha chain	-2.199	0.25	-1.25	-0.961	-1.987	-1.616	-0.725	-0.761	3.755	0.697	-0.94	1.051	-1.807	0.023	0.023	down-regulated
E9PV24	Biological process	GO:0010647	6	positive regulation of cell communication	Fga	Fibrinogen alpha chain	-2.199	0.25	-1.25	-0.961	-1.987	-1.616	-0.725	-0.761	3.755	0.697	-0.94	1.051	-1.807	0.023	0.023	down-regulated
E9PV24	Biological process	GO:1900046	4	regulation of hemostasis	Fga	Fibrinogen alpha chain	-2.199	0.25	-1.25	-0.961	-1.987	-1.616	-0.725	-0.761	3.755	0.697	-0.94	1.051	-1.807	0.023	0.023	down-regulated
E9PV24	Biological process	GO:0014910	7	regulation of smooth muscle cell migration	Fga	Fibrinogen alpha chain	-2.199	0.25	-1.25	-0.961	-1.987	-1.616	-0.725	-0.761	3.755	0.697	-0.94	1.051	-1.807	0.023	0.023	down-regulated
E9PV24	Biological process	GO:0043170	4	macromolecule metabolic process	Fga	Fibrinogen alpha chain	-2.199	0.25	-1.25	-0.961	-1.987	-1.616	-0.725	-0.761	3.755	0.697	-0.94	1.051	-1.807	0.023	0.023	down-regulated
E9PV24	Biological process	GO:1902531	6	regulation of intracellular signal transduction	Fga	Fibrinogen alpha chain	-2.199	0.25	-1.25	-0.961	-1.987	-1.616	-0.725	-0.761	3.755	0.697	-0.94	1.051	-1.807	0.023	0.023	down-regulated
E9PV24	Biological process	GO:2000145	5	regulation of cell motility	Fga	Fibrinogen alpha chain	-2.199	0.25	-1.25	-0.961	-1.987	-1.616	-0.725	-0.761	3.755	0.697	-0.94	1.051	-1.807	0.023	0.023	down-regulated
E9PV24	Biological process	GO:2001234	7	negative regulation of apoptotic signaling pathway	Fga	Fibrinogen alpha chain	-2.199	0.25	-1.25	-0.961	-1.987	-1.616	-0.725	-0.761	3.755	0.697	-0.94	1.051	-1.807	0.023	0.023	down-regulated
E9PV24	Biological process	GO:0009605	3	response to external stimulus	Fga	Fibrinogen alpha chain	-2.199	0.25	-1.25	-0.961	-1.987	-1.616	-0.725	-0.761	3.755	0.697	-0.94	1.051	-1.807	0.023	0.023	down-regulated
E9PV24	Biological process	GO:0048583	4	regulation of response to stimulus	Fga	Fibrinogen alpha chain	-2.199	0.25	-1.25	-0.961	-1.987	-1.616	-0.725	-0.761	3.755	0.697	-0.94	1.051	-1.807	0.023	0.023	down-regulated
E9PV24	Biological process	GO:0009968	6	negative regulation of signal transduction	Fga	Fibrinogen alpha chain	-2.199	0.25	-1.25	-0.961	-1.987	-1.616	-0.725	-0.761	3.755	0.697	-0.94	1.051	-1.807	0.023	0.023	down-regulated
E9PV24	Biological process	GO:0051047	6	positive regulation of secretion	Fga	Fibrinogen alpha chain	-2.199	0.25	-1.25	-0.961	-1.987	-1.616	-0.725	-0.761	3.755	0.697	-0.94	1.051	-1.807	0.023	0.023	down-regulated
E9PV24	Biological process	GO:0048584	5	positive regulation of response to stimulus	Fga	Fibrinogen alpha chain	-2.199	0.25	-1.25	-0.961	-1.987	-1.616	-0.725	-0.761	3.755	0.697	-0.94	1.051	-1.807	0.023	0.023	down-regulated
E9PV24	Biological process	GO:0065003	6	protein-containing complex assembly	Fga	Fibrinogen alpha chain	-2.199	0.25	-1.25	-0.961	-1.987	-1.616	-0.725	-0.761	3.755	0.697	-0.94	1.051	-1.807	0.023	0.023	down-regulated
E9PV24	Biological process	GO:0050896	2	response to stimulus	Fga	Fibrinogen alpha chain	-2.199	0.25	-1.25	-0.961	-1.987	-1.616	-0.725	-0.761	3.755	0.697	-0.94	1.051	-1.807	0.023	0.023	down-regulated
E9PV24	Biological process	GO:0044238	3	primary metabolic process	Fga	Fibrinogen alpha chain	-2.199	0.25	-1.25	-0.961	-1.987	-1.616	-0.725	-0.761	3.755	0.697	-0.94	1.051	-1.807	0.023	0.023	down-regulated
E9PV24	Biological process	GO:0051241	5	negative regulation of multicellular organismal process	Fga	Fibrinogen alpha chain	-2.199	0.25	-1.25	-0.961	-1.987	-1.616	-0.725	-0.761	3.755	0.697	-0.94	1.051	-1.807	0.023	0.023	down-regulated
E9PV24	Biological process	GO:0034114	7	regulation of heterotypic cell-cell adhesion	Fga	Fibrinogen alpha chain	-2.199	0.25	-1.25	-0.961	-1.987	-1.616	-0.725	-0.761	3.755	0.697	-0.94	1.051	-1.807	0.023	0.023	down-regulated
E9PV24	Biological process	GO:0072376	3	protein activation cascade	Fga	Fibrinogen alpha chain	-2.199	0.25	-1.25	-0.961	-1.987	-1.616	-0.725	-0.761	3.755	0.697	-0.94	1.051	-1.807	0.023	0.023	down-regulated
E9PV24	Biological process	GO:0001775	3	cell activation	Fga	Fibrinogen alpha chain	-2.199	0.25	-1.25	-0.961	-1.987	-1.616	-0.725	-0.761	3.755	0.697	-0.94	1.051	-1.807	0.023	0.023	down-regulated
E9PV24	Biological process	GO:1901564	4	organonitrogen compound metabolic process	Fga	Fibrinogen alpha chain	-2.199	0.25	-1.25	-0.961	-1.987	-1.616	-0.725	-0.761	3.755	0.697	-0.94	1.051	-1.807	0.023	0.023	down-regulated
E9PV24	Biological process	GO:0010648	6	negative regulation of cell communication	Fga	Fibrinogen alpha chain	-2.199	0.25	-1.25	-0.961	-1.987	-1.616	-0.725	-0.761	3.755	0.697	-0.94	1.051	-1.807	0.023	0.023	down-regulated
E9PV24	Biological process	GO:0008152	2	metabolic process	Fga	Fibrinogen alpha chain	-2.199	0.25	-1.25	-0.961	-1.987	-1.616	-0.725	-0.761	3.755	0.697	-0.94	1.051	-1.807	0.023	0.023	down-regulated
E9PV24	Biological process	GO:1902533	7	positive regulation of intracellular signal transduction	Fga	Fibrinogen alpha chain	-2.199	0.25	-1.25	-0.961	-1.987	-1.616	-0.725	-0.761	3.755	0.697	-0.94	1.051	-1.807	0.023	0.023	down-regulated
E9PV24	Biological process	GO:0030168	4	platelet activation	Fga	Fibrinogen alpha chain	-2.199	0.25	-1.25	-0.961	-1.987	-1.616	-0.725	-0.761	3.755	0.697	-0.94	1.051	-1.807	0.023	0.023	down-regulated
E9PV24	Biological process	GO:0009611	4	response to wounding	Fga	Fibrinogen alpha chain	-2.199	0.25	-1.25	-0.961	-1.987	-1.616	-0.725	-0.761	3.755	0.697	-0.94	1.051	-1.807	0.023	0.023	down-regulated
E9PV24	Biological process	GO:0090087	6	regulation of peptide transport	Fga	Fibrinogen alpha chain	-2.199	0.25	-1.25	-0.961	-1.987	-1.616	-0.725	-0.761	3.755	0.697	-0.94	1.051	-1.807	0.023	0.023	down-regulated
E9PV24	Biological process	GO:0048522	5	positive regulation of cellular process	Fga	Fibrinogen alpha chain	-2.199	0.25	-1.25	-0.961	-1.987	-1.616	-0.725	-0.761	3.755	0.697	-0.94	1.051	-1.807	0.023	0.023	down-regulated
E9PV24	Biological process	GO:0002791	7	regulation of peptide secretion	Fga	Fibrinogen alpha chain	-2.199	0.25	-1.25	-0.961	-1.987	-1.616	-0.725	-0.761	3.755	0.697	-0.94	1.051	-1.807	0.023	0.023	down-regulated
E9PV24	Biological process	GO:1904035	8	regulation of epithelial cell apoptotic process	Fga	Fibrinogen alpha chain	-2.199	0.25	-1.25	-0.961	-1.987	-1.616	-0.725	-0.761	3.755	0.697	-0.94	1.051	-1.807	0.023	0.023	down-regulated
E9PV24	Biological process	GO:0043410	8	positive regulation of MAPK cascade	Fga	Fibrinogen alpha chain	-2.199	0.25	-1.25	-0.961	-1.987	-1.616	-0.725	-0.761	3.755	0.697	-0.94	1.051	-1.807	0.023	0.023	down-regulated
E9PV24	Biological process	GO:0002793	7	positive regulation of peptide secretion	Fga	Fibrinogen alpha chain	-2.199	0.25	-1.25	-0.961	-1.987	-1.616	-0.725	-0.761	3.755	0.697	-0.94	1.051	-1.807	0.023	0.023	down-regulated
E9PV24	Biological process	GO:0006955	3	immune response	Fga	Fibrinogen alpha chain	-2.199	0.25	-1.25	-0.961	-1.987	-1.616	-0.725	-0.761	3.755	0.697	-0.94	1.051	-1.807	0.023	0.023	down-regulated
E9PV24	Biological process	GO:2001237	8	negative regulation of extrinsic apoptotic signaling pathway	Fga	Fibrinogen alpha chain	-2.199	0.25	-1.25	-0.961	-1.987	-1.616	-0.725	-0.761	3.755	0.697	-0.94	1.051	-1.807	0.023	0.023	down-regulated
E9PV24	Biological process	GO:0022610	2	biological adhesion	Fga	Fibrinogen alpha chain	-2.199	0.25	-1.25	-0.961	-1.987	-1.616	-0.725	-0.761	3.755	0.697	-0.94	1.051	-1.807	0.023	0.023	down-regulated
E9PV24	Biological process	GO:0010646	5	regulation of cell communication	Fga	Fibrinogen alpha chain	-2.199	0.25	-1.25	-0.961	-1.987	-1.616	-0.725	-0.761	3.755	0.697	-0.94	1.051	-1.807	0.023	0.023	down-regulated
E9PV24	Biological process	GO:0051707	3	response to other organism	Fga	Fibrinogen alpha chain	-2.199	0.25	-1.25	-0.961	-1.987	-1.616	-0.725	-0.761	3.755	0.697	-0.94	1.051	-1.807	0.023	0.023	down-regulated
E9PV24	Biological process	GO:0043408	7	regulation of MAPK cascade	Fga	Fibrinogen alpha chain	-2.199	0.25	-1.25	-0.961	-1.987	-1.616	-0.725	-0.761	3.755	0.697	-0.94	1.051	-1.807	0.023	0.023	down-regulated
E9PV24	Biological process	GO:0051239	4	regulation of multicellular organismal process	Fga	Fibrinogen alpha chain	-2.199	0.25	-1.25	-0.961	-1.987	-1.616	-0.725	-0.761	3.755	0.697	-0.94	1.051	-1.807	0.023	0.023	down-regulated
E9PV24	Biological process	GO:0060548	6	negative regulation of cell death	Fga	Fibrinogen alpha chain	-2.199	0.25	-1.25	-0.961	-1.987	-1.616	-0.725	-0.761	3.755	0.697	-0.94	1.051	-1.807	0.023	0.023	down-regulated
E9PV24	Biological process	GO:0050817	3	coagulation	Fga	Fibrinogen alpha chain	-2.199	0.25	-1.25	-0.961	-1.987	-1.616	-0.725	-0.761	3.755	0.697	-0.94	1.051	-1.807	0.023	0.023	down-regulated
E9PV24	Biological process	GO:0051049	5	regulation of transport	Fga	Fibrinogen alpha chain	-2.199	0.25	-1.25	-0.961	-1.987	-1.616	-0.725	-0.761	3.755	0.697	-0.94	1.051	-1.807	0.023	0.023	down-regulated
E9PV24	Biological process	GO:0023057	5	negative regulation of signaling	Fga	Fibrinogen alpha chain	-2.199	0.25	-1.25	-0.961	-1.987	-1.616	-0.725	-0.761	3.755	0.697	-0.94	1.051	-1.807	0.023	0.023	down-regulated
E9PV24	Biological process	GO:0043066	8	negative regulation of apoptotic process	Fga	Fibrinogen alpha chain	-2.199	0.25	-1.25	-0.961	-1.987	-1.616	-0.725	-0.761	3.755	0.697	-0.94	1.051	-1.807	0.023	0.023	down-regulated
E9PV24	Biological process	GO:0023051	4	regulation of signaling	Fga	Fibrinogen alpha chain	-2.199	0.25	-1.25	-0.961	-1.987	-1.616	-0.725	-0.761	3.755	0.697	-0.94	1.051	-1.807	0.023	0.023	down-regulated
E9PV24	Biological process	GO:0050789	3	regulation of biological process	Fga	Fibrinogen alpha chain	-2.199	0.25	-1.25	-0.961	-1.987	-1.616	-0.725	-0.761	3.755	0.697	-0.94	1.051	-1.807	0.023	0.023	down-regulated
E9PV24	Biological process	GO:0048518	4	positive regulation of biological process	Fga	Fibrinogen alpha chain	-2.199	0.25	-1.25	-0.961	-1.987	-1.616	-0.725	-0.761	3.755	0.697	-0.94	1.051	-1.807	0.023	0.023	down-regulated
E9PV24	Biological process	GO:0016043	4	cellular component organization	Fga	Fibrinogen alpha chain	-2.199	0.25	-1.25	-0.961	-1.987	-1.616	-0.725	-0.761	3.755	0.697	-0.94	1.051	-1.807	0.023	0.023	down-regulated
E9PV24	Biological process	GO:0048585	5	negative regulation of response to stimulus	Fga	Fibrinogen alpha chain	-2.199	0.25	-1.25	-0.961	-1.987	-1.616	-0.725	-0.761	3.755	0.697	-0.94	1.051	-1.807	0.023	0.023	down-regulated
E9PV24	Biological process	GO:0045785	6	positive regulation of cell adhesion	Fga	Fibrinogen alpha chain	-2.199	0.25	-1.25	-0.961	-1.987	-1.616	-0.725	-0.761	3.755	0.697	-0.94	1.051	-1.807	0.023	0.023	down-regulated
E9PV24	Biological process	GO:1903034	6	regulation of response to wounding	Fga	Fibrinogen alpha chain	-2.199	0.25	-1.25	-0.961	-1.987	-1.616	-0.725	-0.761	3.755	0.697	-0.94	1.051	-1.807	0.023	0.023	down-regulated
E9PV24	Biological process	GO:0042981	7	regulation of apoptotic process	Fga	Fibrinogen alpha chain	-2.199	0.25	-1.25	-0.961	-1.987	-1.616	-0.725	-0.761	3.755	0.697	-0.94	1.051	-1.807	0.023	0.023	down-regulated
E9PV24	Biological process	GO:0048523	5	negative regulation of cellular process	Fga	Fibrinogen alpha chain	-2.199	0.25	-1.25	-0.961	-1.987	-1.616	-0.725	-0.761	3.755	0.697	-0.94	1.051	-1.807	0.023	0.023	down-regulated
E9PV24	Biological process	GO:2001236	7	regulation of extrinsic apoptotic signaling pathway	Fga	Fibrinogen alpha chain	-2.199	0.25	-1.25	-0.961	-1.987	-1.616	-0.725	-0.761	3.755	0.697	-0.94	1.051	-1.807	0.023	0.023	down-regulated
E9PV24	Biological process	GO:0044085	4	cellular component biogenesis	Fga	Fibrinogen alpha chain	-2.199	0.25	-1.25	-0.961	-1.987	-1.616	-0.725	-0.761	3.755	0.697	-0.94	1.051	-1.807	0.023	0.023	down-regulated
E9PV24	Biological process	GO:0042060	5	wound healing	Fga	Fibrinogen alpha chain	-2.199	0.25	-1.25	-0.961	-1.987	-1.616	-0.725	-0.761	3.755	0.697	-0.94	1.051	-1.807	0.023	0.023	down-regulated
E9PV24	Biological process	GO:0009607	3	response to biotic stimulus	Fga	Fibrinogen alpha chain	-2.199	0.25	-1.25	-0.961	-1.987	-1.616	-0.725	-0.761	3.755	0.697	-0.94	1.051	-1.807	0.023	0.023	down-regulated
E9PV24	Biological process	GO:0051046	6	regulation of secretion	Fga	Fibrinogen alpha chain	-2.199	0.25	-1.25	-0.961	-1.987	-1.616	-0.725	-0.761	3.755	0.697	-0.94	1.051	-1.807	0.023	0.023	down-regulated
E9PV24	Biological process	GO:0043067	6	regulation of programmed cell death	Fga	Fibrinogen alpha chain	-2.199	0.25	-1.25	-0.961	-1.987	-1.616	-0.725	-0.761	3.755	0.697	-0.94	1.051	-1.807	0.023	0.023	down-regulated
E9PV24	Biological process	GO:0006950	3	response to stress	Fga	Fibrinogen alpha chain	-2.199	0.25	-1.25	-0.961	-1.987	-1.616	-0.725	-0.761	3.755	0.697	-0.94	1.051	-1.807	0.023	0.023	down-regulated
E9PV24	Biological process	GO:0071840	3	cellular component organization or biogenesis	Fga	Fibrinogen alpha chain	-2.199	0.25	-1.25	-0.961	-1.987	-1.616	-0.725	-0.761	3.755	0.697	-0.94	1.051	-1.807	0.023	0.023	down-regulated
E9PV24	Biological process	GO:0065007	2	biological regulation	Fga	Fibrinogen alpha chain	-2.199	0.25	-1.25	-0.961	-1.987	-1.616	-0.725	-0.761	3.755	0.697	-0.94	1.051	-1.807	0.023	0.023	down-regulated
E9PV24	Biological process	GO:0009966	5	regulation of signal transduction	Fga	Fibrinogen alpha chain	-2.199	0.25	-1.25	-0.961	-1.987	-1.616	-0.725	-0.761	3.755	0.697	-0.94	1.051	-1.807	0.023	0.023	down-regulated
E9PV24	Biological process	GO:0051050	5	positive regulation of transport	Fga	Fibrinogen alpha chain	-2.199	0.25	-1.25	-0.961	-1.987	-1.616	-0.725	-0.761	3.755	0.697	-0.94	1.051	-1.807	0.023	0.023	down-regulated
E9PV24	Biological process	GO:0010817	4	regulation of hormone levels	Fga	Fibrinogen alpha chain	-2.199	0.25	-1.25	-0.961	-1.987	-1.616	-0.725	-0.761	3.755	0.697	-0.94	1.051	-1.807	0.023	0.023	down-regulated
E9PV24	Biological process	GO:0032102	6	negative regulation of response to external stimulus	Fga	Fibrinogen alpha chain	-2.199	0.25	-1.25	-0.961	-1.987	-1.616	-0.725	-0.761	3.755	0.697	-0.94	1.051	-1.807	0.023	0.023	down-regulated
E9PV24	Biological process	GO:0010941	5	regulation of cell death	Fga	Fibrinogen alpha chain	-2.199	0.25	-1.25	-0.961	-1.987	-1.616	-0.725	-0.761	3.755	0.697	-0.94	1.051	-1.807	0.023	0.023	down-regulated
E9PV24	Biological process	GO:0034109	5	homotypic cell-cell adhesion	Fga	Fibrinogen alpha chain	-2.199	0.25	-1.25	-0.961	-1.987	-1.616	-0.725	-0.761	3.755	0.697	-0.94	1.051	-1.807	0.023	0.023	down-regulated
E9PV24	Biological process	GO:2000147	6	positive regulation of cell motility	Fga	Fibrinogen alpha chain	-2.199	0.25	-1.25	-0.961	-1.987	-1.616	-0.725	-0.761	3.755	0.697	-0.94	1.051	-1.807	0.023	0.023	down-regulated
E9PV24	Biological process	GO:1902041	8	regulation of extrinsic apoptotic signaling pathway via death domain receptors	Fga	Fibrinogen alpha chain	-2.199	0.25	-1.25	-0.961	-1.987	-1.616	-0.725	-0.761	3.755	0.697	-0.94	1.051	-1.807	0.023	0.023	down-regulated
E9PV24	Biological process	GO:0006807	3	nitrogen compound metabolic process	Fga	Fibrinogen alpha chain	-2.199	0.25	-1.25	-0.961	-1.987	-1.616	-0.725	-0.761	3.755	0.697	-0.94	1.051	-1.807	0.023	0.023	down-regulated
E9PV24	Biological process	GO:0072378	4	blood coagulation, fibrin clot formation	Fga	Fibrinogen alpha chain	-2.199	0.25	-1.25	-0.961	-1.987	-1.616	-0.725	-0.761	3.755	0.697	-0.94	1.051	-1.807	0.023	0.023	down-regulated
E9PV24	Biological process	GO:0032879	4	regulation of localization	Fga	Fibrinogen alpha chain	-2.199	0.25	-1.25	-0.961	-1.987	-1.616	-0.725	-0.761	3.755	0.697	-0.94	1.051	-1.807	0.023	0.023	down-regulated
E9PV24	Biological process	GO:2000351	9	regulation of endothelial cell apoptotic process	Fga	Fibrinogen alpha chain	-2.199	0.25	-1.25	-0.961	-1.987	-1.616	-0.725	-0.761	3.755	0.697	-0.94	1.051	-1.807	0.023	0.023	down-regulated
E9PV24	Biological process	GO:0050818	5	regulation of coagulation	Fga	Fibrinogen alpha chain	-2.199	0.25	-1.25	-0.961	-1.987	-1.616	-0.725	-0.761	3.755	0.697	-0.94	1.051	-1.807	0.023	0.023	down-regulated
E9PV24	Biological process	GO:0065008	3	regulation of biological quality	Fga	Fibrinogen alpha chain	-2.199	0.25	-1.25	-0.961	-1.987	-1.616	-0.725	-0.761	3.755	0.697	-0.94	1.051	-1.807	0.023	0.023	down-regulated
E9PV24	Biological process	GO:0050878	4	regulation of body fluid levels	Fga	Fibrinogen alpha chain	-2.199	0.25	-1.25	-0.961	-1.987	-1.616	-0.725	-0.761	3.755	0.697	-0.94	1.051	-1.807	0.023	0.023	down-regulated
E9PV24	Biological process	GO:0051270	5	regulation of cellular component movement	Fga	Fibrinogen alpha chain	-2.199	0.25	-1.25	-0.961	-1.987	-1.616	-0.725	-0.761	3.755	0.697	-0.94	1.051	-1.807	0.023	0.023	down-regulated
E9PV24	Biological process	GO:1904036	9	negative regulation of epithelial cell apoptotic process	Fga	Fibrinogen alpha chain	-2.199	0.25	-1.25	-0.961	-1.987	-1.616	-0.725	-0.761	3.755	0.697	-0.94	1.051	-1.807	0.023	0.023	down-regulated
E9PV24	Biological process	GO:0061041	7	regulation of wound healing	Fga	Fibrinogen alpha chain	-2.199	0.25	-1.25	-0.961	-1.987	-1.616	-0.725	-0.761	3.755	0.697	-0.94	1.051	-1.807	0.023	0.023	down-regulated
E9PV24	Biological process	GO:0046887	6	positive regulation of hormone secretion	Fga	Fibrinogen alpha chain	-2.199	0.25	-1.25	-0.961	-1.987	-1.616	-0.725	-0.761	3.755	0.697	-0.94	1.051	-1.807	0.023	0.023	down-regulated
E9PV24	Biological process	GO:0032501	2	multicellular organismal process	Fga	Fibrinogen alpha chain	-2.199	0.25	-1.25	-0.961	-1.987	-1.616	-0.725	-0.761	3.755	0.697	-0.94	1.051	-1.807	0.023	0.023	down-regulated
E9PV24	Biological process	GO:0051272	6	positive regulation of cellular component movement	Fga	Fibrinogen alpha chain	-2.199	0.25	-1.25	-0.961	-1.987	-1.616	-0.725	-0.761	3.755	0.697	-0.94	1.051	-1.807	0.023	0.023	down-regulated
E9PV24	Biological process	GO:0040017	5	positive regulation of locomotion	Fga	Fibrinogen alpha chain	-2.199	0.25	-1.25	-0.961	-1.987	-1.616	-0.725	-0.761	3.755	0.697	-0.94	1.051	-1.807	0.023	0.023	down-regulated
E9PV24	Biological process	GO:0048519	4	negative regulation of biological process	Fga	Fibrinogen alpha chain	-2.199	0.25	-1.25	-0.961	-1.987	-1.616	-0.725	-0.761	3.755	0.697	-0.94	1.051	-1.807	0.023	0.023	down-regulated
E9PV24	Biological process	GO:0006952	4	defense response	Fga	Fibrinogen alpha chain	-2.199	0.25	-1.25	-0.961	-1.987	-1.616	-0.725	-0.761	3.755	0.697	-0.94	1.051	-1.807	0.023	0.023	down-regulated
E9PV24	Biological process	GO:1903530	5	regulation of secretion by cell	Fga	Fibrinogen alpha chain	-2.199	0.25	-1.25	-0.961	-1.987	-1.616	-0.725	-0.761	3.755	0.697	-0.94	1.051	-1.807	0.023	0.023	down-regulated
E9PV24	Biological process	GO:0009987	2	cellular process	Fga	Fibrinogen alpha chain	-2.199	0.25	-1.25	-0.961	-1.987	-1.616	-0.725	-0.761	3.755	0.697	-0.94	1.051	-1.807	0.023	0.023	down-regulated
E9PV24	Biological process	GO:0050794	4	regulation of cellular process	Fga	Fibrinogen alpha chain	-2.199	0.25	-1.25	-0.961	-1.987	-1.616	-0.725	-0.761	3.755	0.697	-0.94	1.051	-1.807	0.023	0.023	down-regulated
E9PV24	Biological process	GO:0007599	5	hemostasis	Fga	Fibrinogen alpha chain	-2.199	0.25	-1.25	-0.961	-1.987	-1.616	-0.725	-0.761	3.755	0.697	-0.94	1.051	-1.807	0.023	0.023	down-regulated
E9PV24	Biological process	GO:0030193	5	regulation of blood coagulation	Fga	Fibrinogen alpha chain	-2.199	0.25	-1.25	-0.961	-1.987	-1.616	-0.725	-0.761	3.755	0.697	-0.94	1.051	-1.807	0.023	0.023	down-regulated
E9PV24	Biological process	GO:0022607	5	cellular component assembly	Fga	Fibrinogen alpha chain	-2.199	0.25	-1.25	-0.961	-1.987	-1.616	-0.725	-0.761	3.755	0.697	-0.94	1.051	-1.807	0.023	0.023	down-regulated
E9PV24	Biological process	GO:0080134	5	regulation of response to stress	Fga	Fibrinogen alpha chain	-2.199	0.25	-1.25	-0.961	-1.987	-1.616	-0.725	-0.761	3.755	0.697	-0.94	1.051	-1.807	0.023	0.023	down-regulated
E9PV24	Biological process	GO:0061045	7	negative regulation of wound healing	Fga	Fibrinogen alpha chain	-2.199	0.25	-1.25	-0.961	-1.987	-1.616	-0.725	-0.761	3.755	0.697	-0.94	1.051	-1.807	0.023	0.023	down-regulated
E9PV24	Biological process	GO:0007155	3	cell adhesion	Fga	Fibrinogen alpha chain	-2.199	0.25	-1.25	-0.961	-1.987	-1.616	-0.725	-0.761	3.755	0.697	-0.94	1.051	-1.807	0.023	0.023	down-regulated
E9PV24	Biological process	GO:0034622	7	cellular protein-containing complex assembly	Fga	Fibrinogen alpha chain	-2.199	0.25	-1.25	-0.961	-1.987	-1.616	-0.725	-0.761	3.755	0.697	-0.94	1.051	-1.807	0.023	0.023	down-regulated
E9PV24	Biological process	GO:0030195	6	negative regulation of blood coagulation	Fga	Fibrinogen alpha chain	-2.199	0.25	-1.25	-0.961	-1.987	-1.616	-0.725	-0.761	3.755	0.697	-0.94	1.051	-1.807	0.023	0.023	down-regulated
E9PV24	Biological process	GO:0098609	4	cell-cell adhesion	Fga	Fibrinogen alpha chain	-2.199	0.25	-1.25	-0.961	-1.987	-1.616	-0.725	-0.761	3.755	0.697	-0.94	1.051	-1.807	0.023	0.023	down-regulated
E9PV24	Biological process	GO:1900047	5	negative regulation of hemostasis	Fga	Fibrinogen alpha chain	-2.199	0.25	-1.25	-0.961	-1.987	-1.616	-0.725	-0.761	3.755	0.697	-0.94	1.051	-1.807	0.023	0.023	down-regulated
E9PV24	Biological process	GO:0030335	7	positive regulation of cell migration	Fga	Fibrinogen alpha chain	-2.199	0.25	-1.25	-0.961	-1.987	-1.616	-0.725	-0.761	3.755	0.697	-0.94	1.051	-1.807	0.023	0.023	down-regulated
E9PV24	Biological process	GO:0019538	4	protein metabolic process	Fga	Fibrinogen alpha chain	-2.199	0.25	-1.25	-0.961	-1.987	-1.616	-0.725	-0.761	3.755	0.697	-0.94	1.051	-1.807	0.023	0.023	down-regulated
E9PV24	Biological process	GO:0043933	5	protein-containing complex subunit organization	Fga	Fibrinogen alpha chain	-2.199	0.25	-1.25	-0.961	-1.987	-1.616	-0.725	-0.761	3.755	0.697	-0.94	1.051	-1.807	0.023	0.023	down-regulated
O08529	Biological process	GO:0019222	4	regulation of metabolic process	Capn2	Calpain-2 catalytic subunit	0.487	0.976	0.294	0.564	0.196	0.103	0.101	-0.552	-0.611	0.104	-0.366	-0.19	0.689	0.0116	0.0116	up-regulated
O08529	Biological process	GO:0009628	3	response to abiotic stimulus	Capn2	Calpain-2 catalytic subunit	0.487	0.976	0.294	0.564	0.196	0.103	0.101	-0.552	-0.611	0.104	-0.366	-0.19	0.689	0.0116	0.0116	up-regulated
O08529	Biological process	GO:0016485	6	protein processing	Capn2	Calpain-2 catalytic subunit	0.487	0.976	0.294	0.564	0.196	0.103	0.101	-0.552	-0.611	0.104	-0.366	-0.19	0.689	0.0116	0.0116	up-regulated
O08529	Biological process	GO:0009893	5	positive regulation of metabolic process	Capn2	Calpain-2 catalytic subunit	0.487	0.976	0.294	0.564	0.196	0.103	0.101	-0.552	-0.611	0.104	-0.366	-0.19	0.689	0.0116	0.0116	up-regulated
O08529	Biological process	GO:0031328	7	positive regulation of cellular biosynthetic process	Capn2	Calpain-2 catalytic subunit	0.487	0.976	0.294	0.564	0.196	0.103	0.101	-0.552	-0.611	0.104	-0.366	-0.19	0.689	0.0116	0.0116	up-regulated
O08529	Biological process	GO:0044265	5	cellular macromolecule catabolic process	Capn2	Calpain-2 catalytic subunit	0.487	0.976	0.294	0.564	0.196	0.103	0.101	-0.552	-0.611	0.104	-0.366	-0.19	0.689	0.0116	0.0116	up-regulated
O08529	Biological process	GO:0071704	3	organic substance metabolic process	Capn2	Calpain-2 catalytic subunit	0.487	0.976	0.294	0.564	0.196	0.103	0.101	-0.552	-0.611	0.104	-0.366	-0.19	0.689	0.0116	0.0116	up-regulated
O08529	Biological process	GO:0009790	4	embryo development	Capn2	Calpain-2 catalytic subunit	0.487	0.976	0.294	0.564	0.196	0.103	0.101	-0.552	-0.611	0.104	-0.366	-0.19	0.689	0.0116	0.0116	up-regulated
O08529	Biological process	GO:0009653	3	anatomical structure morphogenesis	Capn2	Calpain-2 catalytic subunit	0.487	0.976	0.294	0.564	0.196	0.103	0.101	-0.552	-0.611	0.104	-0.366	-0.19	0.689	0.0116	0.0116	up-regulated
O08529	Biological process	GO:0060142	5	regulation of syncytium formation by plasma membrane fusion	Capn2	Calpain-2 catalytic subunit	0.487	0.976	0.294	0.564	0.196	0.103	0.101	-0.552	-0.611	0.104	-0.366	-0.19	0.689	0.0116	0.0116	up-regulated
O08529	Biological process	GO:0050793	4	regulation of developmental process	Capn2	Calpain-2 catalytic subunit	0.487	0.976	0.294	0.564	0.196	0.103	0.101	-0.552	-0.611	0.104	-0.366	-0.19	0.689	0.0116	0.0116	up-regulated
O08529	Biological process	GO:0010663	10	positive regulation of striated muscle cell apoptotic process	Capn2	Calpain-2 catalytic subunit	0.487	0.976	0.294	0.564	0.196	0.103	0.101	-0.552	-0.611	0.104	-0.366	-0.19	0.689	0.0116	0.0116	up-regulated
O08529	Biological process	GO:0010033	4	response to organic substance	Capn2	Calpain-2 catalytic subunit	0.487	0.976	0.294	0.564	0.196	0.103	0.101	-0.552	-0.611	0.104	-0.366	-0.19	0.689	0.0116	0.0116	up-regulated
O08529	Biological process	GO:0051146	6	striated muscle cell differentiation	Capn2	Calpain-2 catalytic subunit	0.487	0.976	0.294	0.564	0.196	0.103	0.101	-0.552	-0.611	0.104	-0.366	-0.19	0.689	0.0116	0.0116	up-regulated
O08529	Biological process	GO:0051173	6	positive regulation of nitrogen compound metabolic process	Capn2	Calpain-2 catalytic subunit	0.487	0.976	0.294	0.564	0.196	0.103	0.101	-0.552	-0.611	0.104	-0.366	-0.19	0.689	0.0116	0.0116	up-regulated
O08529	Biological process	GO:0061061	4	muscle structure development	Capn2	Calpain-2 catalytic subunit	0.487	0.976	0.294	0.564	0.196	0.103	0.101	-0.552	-0.611	0.104	-0.366	-0.19	0.689	0.0116	0.0116	up-regulated
O08529	Biological process	GO:0044237	3	cellular metabolic process	Capn2	Calpain-2 catalytic subunit	0.487	0.976	0.294	0.564	0.196	0.103	0.101	-0.552	-0.611	0.104	-0.366	-0.19	0.689	0.0116	0.0116	up-regulated
O08529	Biological process	GO:0044419	2	biological process involved in interspecies interaction between organisms	Capn2	Calpain-2 catalytic subunit	0.487	0.976	0.294	0.564	0.196	0.103	0.101	-0.552	-0.611	0.104	-0.366	-0.19	0.689	0.0116	0.0116	up-regulated
O08529	Biological process	GO:0007275	3	multicellular organism development	Capn2	Calpain-2 catalytic subunit	0.487	0.976	0.294	0.564	0.196	0.103	0.101	-0.552	-0.611	0.104	-0.366	-0.19	0.689	0.0116	0.0116	up-regulated
O08529	Biological process	GO:0009719	3	response to endogenous stimulus	Capn2	Calpain-2 catalytic subunit	0.487	0.976	0.294	0.564	0.196	0.103	0.101	-0.552	-0.611	0.104	-0.366	-0.19	0.689	0.0116	0.0116	up-regulated
O08529	Biological process	GO:0043207	4	response to external biotic stimulus	Capn2	Calpain-2 catalytic subunit	0.487	0.976	0.294	0.564	0.196	0.103	0.101	-0.552	-0.611	0.104	-0.366	-0.19	0.689	0.0116	0.0116	up-regulated
O08529	Biological process	GO:0042221	3	response to chemical	Capn2	Calpain-2 catalytic subunit	0.487	0.976	0.294	0.564	0.196	0.103	0.101	-0.552	-0.611	0.104	-0.366	-0.19	0.689	0.0116	0.0116	up-regulated
O08529	Biological process	GO:0071071	7	regulation of phospholipid biosynthetic process	Capn2	Calpain-2 catalytic subunit	0.487	0.976	0.294	0.564	0.196	0.103	0.101	-0.552	-0.611	0.104	-0.366	-0.19	0.689	0.0116	0.0116	up-regulated
O08529	Biological process	GO:0071216	4	cellular response to biotic stimulus	Capn2	Calpain-2 catalytic subunit	0.487	0.976	0.294	0.564	0.196	0.103	0.101	-0.552	-0.611	0.104	-0.366	-0.19	0.689	0.0116	0.0116	up-regulated
O08529	Biological process	GO:0008150	1	biological_process	Capn2	Calpain-2 catalytic subunit	0.487	0.976	0.294	0.564	0.196	0.103	0.101	-0.552	-0.611	0.104	-0.366	-0.19	0.689	0.0116	0.0116	up-regulated
O08529	Biological process	GO:0060143	6	positive regulation of syncytium formation by plasma membrane fusion	Capn2	Calpain-2 catalytic subunit	0.487	0.976	0.294	0.564	0.196	0.103	0.101	-0.552	-0.611	0.104	-0.366	-0.19	0.689	0.0116	0.0116	up-regulated
O08529	Biological process	GO:0048856	3	anatomical structure development	Capn2	Calpain-2 catalytic subunit	0.487	0.976	0.294	0.564	0.196	0.103	0.101	-0.552	-0.611	0.104	-0.366	-0.19	0.689	0.0116	0.0116	up-regulated
O08529	Biological process	GO:0031323	5	regulation of cellular metabolic process	Capn2	Calpain-2 catalytic subunit	0.487	0.976	0.294	0.564	0.196	0.103	0.101	-0.552	-0.611	0.104	-0.366	-0.19	0.689	0.0116	0.0116	up-regulated
O08529	Biological process	GO:0033993	5	response to lipid	Capn2	Calpain-2 catalytic subunit	0.487	0.976	0.294	0.564	0.196	0.103	0.101	-0.552	-0.611	0.104	-0.366	-0.19	0.689	0.0116	0.0116	up-regulated
O08529	Biological process	GO:0010243	5	response to organonitrogen compound	Capn2	Calpain-2 catalytic subunit	0.487	0.976	0.294	0.564	0.196	0.103	0.101	-0.552	-0.611	0.104	-0.366	-0.19	0.689	0.0116	0.0116	up-regulated
O08529	Biological process	GO:0071417	5	cellular response to organonitrogen compound	Capn2	Calpain-2 catalytic subunit	0.487	0.976	0.294	0.564	0.196	0.103	0.101	-0.552	-0.611	0.104	-0.366	-0.19	0.689	0.0116	0.0116	up-regulated
O08529	Biological process	GO:2001245	7	regulation of phosphatidylcholine biosynthetic process	Capn2	Calpain-2 catalytic subunit	0.487	0.976	0.294	0.564	0.196	0.103	0.101	-0.552	-0.611	0.104	-0.366	-0.19	0.689	0.0116	0.0116	up-regulated
O08529	Biological process	GO:0032502	2	developmental process	Capn2	Calpain-2 catalytic subunit	0.487	0.976	0.294	0.564	0.196	0.103	0.101	-0.552	-0.611	0.104	-0.366	-0.19	0.689	0.0116	0.0116	up-regulated
O08529	Biological process	GO:0071310	5	cellular response to organic substance	Capn2	Calpain-2 catalytic subunit	0.487	0.976	0.294	0.564	0.196	0.103	0.101	-0.552	-0.611	0.104	-0.366	-0.19	0.689	0.0116	0.0116	up-regulated
O08529	Biological process	GO:0006979	4	response to oxidative stress	Capn2	Calpain-2 catalytic subunit	0.487	0.976	0.294	0.564	0.196	0.103	0.101	-0.552	-0.611	0.104	-0.366	-0.19	0.689	0.0116	0.0116	up-regulated
O08529	Biological process	GO:0000768	4	syncytium formation by plasma membrane fusion	Capn2	Calpain-2 catalytic subunit	0.487	0.976	0.294	0.564	0.196	0.103	0.101	-0.552	-0.611	0.104	-0.366	-0.19	0.689	0.0116	0.0116	up-regulated
O08529	Biological process	GO:1901699	5	cellular response to nitrogen compound	Capn2	Calpain-2 catalytic subunit	0.487	0.976	0.294	0.564	0.196	0.103	0.101	-0.552	-0.611	0.104	-0.366	-0.19	0.689	0.0116	0.0116	up-regulated
O08529	Biological process	GO:0071345	6	cellular response to cytokine stimulus	Capn2	Calpain-2 catalytic subunit	0.487	0.976	0.294	0.564	0.196	0.103	0.101	-0.552	-0.611	0.104	-0.366	-0.19	0.689	0.0116	0.0116	up-regulated
O08529	Biological process	GO:0046890	6	regulation of lipid biosynthetic process	Capn2	Calpain-2 catalytic subunit	0.487	0.976	0.294	0.564	0.196	0.103	0.101	-0.552	-0.611	0.104	-0.366	-0.19	0.689	0.0116	0.0116	up-regulated
O08529	Biological process	GO:0048646	3	anatomical structure formation involved in morphogenesis	Capn2	Calpain-2 catalytic subunit	0.487	0.976	0.294	0.564	0.196	0.103	0.101	-0.552	-0.611	0.104	-0.366	-0.19	0.689	0.0116	0.0116	up-regulated
O08529	Biological process	GO:0044703	3	multi-organism reproductive process	Capn2	Calpain-2 catalytic subunit	0.487	0.976	0.294	0.564	0.196	0.103	0.101	-0.552	-0.611	0.104	-0.366	-0.19	0.689	0.0116	0.0116	up-regulated
O08529	Biological process	GO:0001701	7	in utero embryonic development	Capn2	Calpain-2 catalytic subunit	0.487	0.976	0.294	0.564	0.196	0.103	0.101	-0.552	-0.611	0.104	-0.366	-0.19	0.689	0.0116	0.0116	up-regulated
O08529	Biological process	GO:0009605	3	response to external stimulus	Capn2	Calpain-2 catalytic subunit	0.487	0.976	0.294	0.564	0.196	0.103	0.101	-0.552	-0.611	0.104	-0.366	-0.19	0.689	0.0116	0.0116	up-regulated
O08529	Biological process	GO:1901701	5	cellular response to oxygen-containing compound	Capn2	Calpain-2 catalytic subunit	0.487	0.976	0.294	0.564	0.196	0.103	0.101	-0.552	-0.611	0.104	-0.366	-0.19	0.689	0.0116	0.0116	up-regulated
O08529	Biological process	GO:0051128	5	regulation of cellular component organization	Capn2	Calpain-2 catalytic subunit	0.487	0.976	0.294	0.564	0.196	0.103	0.101	-0.552	-0.611	0.104	-0.366	-0.19	0.689	0.0116	0.0116	up-regulated
O08529	Biological process	GO:1901700	4	response to oxygen-containing compound	Capn2	Calpain-2 catalytic subunit	0.487	0.976	0.294	0.564	0.196	0.103	0.101	-0.552	-0.611	0.104	-0.366	-0.19	0.689	0.0116	0.0116	up-regulated
O08529	Biological process	GO:0043170	4	macromolecule metabolic process	Capn2	Calpain-2 catalytic subunit	0.487	0.976	0.294	0.564	0.196	0.103	0.101	-0.552	-0.611	0.104	-0.366	-0.19	0.689	0.0116	0.0116	up-regulated
O08529	Biological process	GO:0030154	4	cell differentiation	Capn2	Calpain-2 catalytic subunit	0.487	0.976	0.294	0.564	0.196	0.103	0.101	-0.552	-0.611	0.104	-0.366	-0.19	0.689	0.0116	0.0116	up-regulated
O08529	Biological process	GO:0080090	5	regulation of primary metabolic process	Capn2	Calpain-2 catalytic subunit	0.487	0.976	0.294	0.564	0.196	0.103	0.101	-0.552	-0.611	0.104	-0.366	-0.19	0.689	0.0116	0.0116	up-regulated
O08529	Biological process	GO:0010662	9	regulation of striated muscle cell apoptotic process	Capn2	Calpain-2 catalytic subunit	0.487	0.976	0.294	0.564	0.196	0.103	0.101	-0.552	-0.611	0.104	-0.366	-0.19	0.689	0.0116	0.0116	up-regulated
O08529	Biological process	GO:1901564	4	organonitrogen compound metabolic process	Capn2	Calpain-2 catalytic subunit	0.487	0.976	0.294	0.564	0.196	0.103	0.101	-0.552	-0.611	0.104	-0.366	-0.19	0.689	0.0116	0.0116	up-regulated
O08529	Biological process	GO:0051130	6	positive regulation of cellular component organization	Capn2	Calpain-2 catalytic subunit	0.487	0.976	0.294	0.564	0.196	0.103	0.101	-0.552	-0.611	0.104	-0.366	-0.19	0.689	0.0116	0.0116	up-regulated
O08529	Biological process	GO:0051704	2	multi-organism process	Capn2	Calpain-2 catalytic subunit	0.487	0.976	0.294	0.564	0.196	0.103	0.101	-0.552	-0.611	0.104	-0.366	-0.19	0.689	0.0116	0.0116	up-regulated
O08529	Biological process	GO:0008152	2	metabolic process	Capn2	Calpain-2 catalytic subunit	0.487	0.976	0.294	0.564	0.196	0.103	0.101	-0.552	-0.611	0.104	-0.366	-0.19	0.689	0.0116	0.0116	up-regulated
O08529	Biological process	GO:0071219	5	cellular response to molecule of bacterial origin	Capn2	Calpain-2 catalytic subunit	0.487	0.976	0.294	0.564	0.196	0.103	0.101	-0.552	-0.611	0.104	-0.366	-0.19	0.689	0.0116	0.0116	up-regulated
O08529	Biological process	GO:0010562	7	positive regulation of phosphorus metabolic process	Capn2	Calpain-2 catalytic subunit	0.487	0.976	0.294	0.564	0.196	0.103	0.101	-0.552	-0.611	0.104	-0.366	-0.19	0.689	0.0116	0.0116	up-regulated
O08529	Biological process	GO:1903727	7	positive regulation of phospholipid metabolic process	Capn2	Calpain-2 catalytic subunit	0.487	0.976	0.294	0.564	0.196	0.103	0.101	-0.552	-0.611	0.104	-0.366	-0.19	0.689	0.0116	0.0116	up-regulated
O08529	Biological process	GO:0045937	8	positive regulation of phosphate metabolic process	Capn2	Calpain-2 catalytic subunit	0.487	0.976	0.294	0.564	0.196	0.103	0.101	-0.552	-0.611	0.104	-0.366	-0.19	0.689	0.0116	0.0116	up-regulated
O08529	Biological process	GO:0044238	3	primary metabolic process	Capn2	Calpain-2 catalytic subunit	0.487	0.976	0.294	0.564	0.196	0.103	0.101	-0.552	-0.611	0.104	-0.366	-0.19	0.689	0.0116	0.0116	up-regulated
O08529	Biological process	GO:0050896	2	response to stimulus	Capn2	Calpain-2 catalytic subunit	0.487	0.976	0.294	0.564	0.196	0.103	0.101	-0.552	-0.611	0.104	-0.366	-0.19	0.689	0.0116	0.0116	up-regulated
O08529	Biological process	GO:0006949	3	syncytium formation	Capn2	Calpain-2 catalytic subunit	0.487	0.976	0.294	0.564	0.196	0.103	0.101	-0.552	-0.611	0.104	-0.366	-0.19	0.689	0.0116	0.0116	up-regulated
O08529	Biological process	GO:0009891	6	positive regulation of biosynthetic process	Capn2	Calpain-2 catalytic subunit	0.487	0.976	0.294	0.564	0.196	0.103	0.101	-0.552	-0.611	0.104	-0.366	-0.19	0.689	0.0116	0.0116	up-regulated
O08529	Biological process	GO:0150172	6	regulation of phosphatidylcholine metabolic process	Capn2	Calpain-2 catalytic subunit	0.487	0.976	0.294	0.564	0.196	0.103	0.101	-0.552	-0.611	0.104	-0.366	-0.19	0.689	0.0116	0.0116	up-regulated
O08529	Biological process	GO:0048522	5	positive regulation of cellular process	Capn2	Calpain-2 catalytic subunit	0.487	0.976	0.294	0.564	0.196	0.103	0.101	-0.552	-0.611	0.104	-0.366	-0.19	0.689	0.0116	0.0116	up-regulated
O08529	Biological process	GO:0140253	3	cell-cell fusion	Capn2	Calpain-2 catalytic subunit	0.487	0.976	0.294	0.564	0.196	0.103	0.101	-0.552	-0.611	0.104	-0.366	-0.19	0.689	0.0116	0.0116	up-regulated
O08529	Biological process	GO:0031326	6	regulation of cellular biosynthetic process	Capn2	Calpain-2 catalytic subunit	0.487	0.976	0.294	0.564	0.196	0.103	0.101	-0.552	-0.611	0.104	-0.366	-0.19	0.689	0.0116	0.0116	up-regulated
O08529	Biological process	GO:0071229	5	cellular response to acid chemical	Capn2	Calpain-2 catalytic subunit	0.487	0.976	0.294	0.564	0.196	0.103	0.101	-0.552	-0.611	0.104	-0.366	-0.19	0.689	0.0116	0.0116	up-regulated
O08529	Biological process	GO:0010468	6	regulation of gene expression	Capn2	Calpain-2 catalytic subunit	0.487	0.976	0.294	0.564	0.196	0.103	0.101	-0.552	-0.611	0.104	-0.366	-0.19	0.689	0.0116	0.0116	up-regulated
O08529	Biological process	GO:0010942	6	positive regulation of cell death	Capn2	Calpain-2 catalytic subunit	0.487	0.976	0.294	0.564	0.196	0.103	0.101	-0.552	-0.611	0.104	-0.366	-0.19	0.689	0.0116	0.0116	up-regulated
O08529	Biological process	GO:0051707	3	response to other organism	Capn2	Calpain-2 catalytic subunit	0.487	0.976	0.294	0.564	0.196	0.103	0.101	-0.552	-0.611	0.104	-0.366	-0.19	0.689	0.0116	0.0116	up-regulated
O08529	Biological process	GO:0006508	5	proteolysis	Capn2	Calpain-2 catalytic subunit	0.487	0.976	0.294	0.564	0.196	0.103	0.101	-0.552	-0.611	0.104	-0.366	-0.19	0.689	0.0116	0.0116	up-regulated
O08529	Biological process	GO:0044260	4	cellular macromolecule metabolic process	Capn2	Calpain-2 catalytic subunit	0.487	0.976	0.294	0.564	0.196	0.103	0.101	-0.552	-0.611	0.104	-0.366	-0.19	0.689	0.0116	0.0116	up-regulated
O08529	Biological process	GO:0051094	5	positive regulation of developmental process	Capn2	Calpain-2 catalytic subunit	0.487	0.976	0.294	0.564	0.196	0.103	0.101	-0.552	-0.611	0.104	-0.366	-0.19	0.689	0.0116	0.0116	up-regulated
O08529	Biological process	GO:0071396	6	cellular response to lipid	Capn2	Calpain-2 catalytic subunit	0.487	0.976	0.294	0.564	0.196	0.103	0.101	-0.552	-0.611	0.104	-0.366	-0.19	0.689	0.0116	0.0116	up-regulated
O08529	Biological process	GO:0032496	5	response to lipopolysaccharide	Capn2	Calpain-2 catalytic subunit	0.487	0.976	0.294	0.564	0.196	0.103	0.101	-0.552	-0.611	0.104	-0.366	-0.19	0.689	0.0116	0.0116	up-regulated
O08529	Biological process	GO:0070887	4	cellular response to chemical stimulus	Capn2	Calpain-2 catalytic subunit	0.487	0.976	0.294	0.564	0.196	0.103	0.101	-0.552	-0.611	0.104	-0.366	-0.19	0.689	0.0116	0.0116	up-regulated
O08529	Biological process	GO:0044257	6	cellular protein catabolic process	Capn2	Calpain-2 catalytic subunit	0.487	0.976	0.294	0.564	0.196	0.103	0.101	-0.552	-0.611	0.104	-0.366	-0.19	0.689	0.0116	0.0116	up-regulated
O08529	Biological process	GO:0051239	4	regulation of multicellular organismal process	Capn2	Calpain-2 catalytic subunit	0.487	0.976	0.294	0.564	0.196	0.103	0.101	-0.552	-0.611	0.104	-0.366	-0.19	0.689	0.0116	0.0116	up-regulated
O08529	Biological process	GO:0009792	5	embryo development ending in birth or egg hatching	Capn2	Calpain-2 catalytic subunit	0.487	0.976	0.294	0.564	0.196	0.103	0.101	-0.552	-0.611	0.104	-0.366	-0.19	0.689	0.0116	0.0116	up-regulated
O08529	Biological process	GO:0019220	7	regulation of phosphate metabolic process	Capn2	Calpain-2 catalytic subunit	0.487	0.976	0.294	0.564	0.196	0.103	0.101	-0.552	-0.611	0.104	-0.366	-0.19	0.689	0.0116	0.0116	up-regulated
O08529	Biological process	GO:0010035	4	response to inorganic substance	Capn2	Calpain-2 catalytic subunit	0.487	0.976	0.294	0.564	0.196	0.103	0.101	-0.552	-0.611	0.104	-0.366	-0.19	0.689	0.0116	0.0116	up-regulated
O08529	Biological process	GO:0044706	3	multi-multicellular organism process	Capn2	Calpain-2 catalytic subunit	0.487	0.976	0.294	0.564	0.196	0.103	0.101	-0.552	-0.611	0.104	-0.366	-0.19	0.689	0.0116	0.0116	up-regulated
O08529	Biological process	GO:1901698	4	response to nitrogen compound	Capn2	Calpain-2 catalytic subunit	0.487	0.976	0.294	0.564	0.196	0.103	0.101	-0.552	-0.611	0.104	-0.366	-0.19	0.689	0.0116	0.0116	up-regulated
O08529	Biological process	GO:0043009	6	chordate embryonic development	Capn2	Calpain-2 catalytic subunit	0.487	0.976	0.294	0.564	0.196	0.103	0.101	-0.552	-0.611	0.104	-0.366	-0.19	0.689	0.0116	0.0116	up-regulated
O08529	Biological process	GO:0051604	5	protein maturation	Capn2	Calpain-2 catalytic subunit	0.487	0.976	0.294	0.564	0.196	0.103	0.101	-0.552	-0.611	0.104	-0.366	-0.19	0.689	0.0116	0.0116	up-regulated
O08529	Biological process	GO:1901739	6	regulation of myoblast fusion	Capn2	Calpain-2 catalytic subunit	0.487	0.976	0.294	0.564	0.196	0.103	0.101	-0.552	-0.611	0.104	-0.366	-0.19	0.689	0.0116	0.0116	up-regulated
O08529	Biological process	GO:0034097	5	response to cytokine	Capn2	Calpain-2 catalytic subunit	0.487	0.976	0.294	0.564	0.196	0.103	0.101	-0.552	-0.611	0.104	-0.366	-0.19	0.689	0.0116	0.0116	up-regulated
O08529	Biological process	GO:0070482	4	response to oxygen levels	Capn2	Calpain-2 catalytic subunit	0.487	0.976	0.294	0.564	0.196	0.103	0.101	-0.552	-0.611	0.104	-0.366	-0.19	0.689	0.0116	0.0116	up-regulated
O08529	Biological process	GO:0050789	3	regulation of biological process	Capn2	Calpain-2 catalytic subunit	0.487	0.976	0.294	0.564	0.196	0.103	0.101	-0.552	-0.611	0.104	-0.366	-0.19	0.689	0.0116	0.0116	up-regulated
O08529	Biological process	GO:0048518	4	positive regulation of biological process	Capn2	Calpain-2 catalytic subunit	0.487	0.976	0.294	0.564	0.196	0.103	0.101	-0.552	-0.611	0.104	-0.366	-0.19	0.689	0.0116	0.0116	up-regulated
O08529	Biological process	GO:0043065	8	positive regulation of apoptotic process	Capn2	Calpain-2 catalytic subunit	0.487	0.976	0.294	0.564	0.196	0.103	0.101	-0.552	-0.611	0.104	-0.366	-0.19	0.689	0.0116	0.0116	up-regulated
O08529	Biological process	GO:0071495	4	cellular response to endogenous stimulus	Capn2	Calpain-2 catalytic subunit	0.487	0.976	0.294	0.564	0.196	0.103	0.101	-0.552	-0.611	0.104	-0.366	-0.19	0.689	0.0116	0.0116	up-regulated
O08529	Biological process	GO:0010661	9	positive regulation of muscle cell apoptotic process	Capn2	Calpain-2 catalytic subunit	0.487	0.976	0.294	0.564	0.196	0.103	0.101	-0.552	-0.611	0.104	-0.366	-0.19	0.689	0.0116	0.0116	up-regulated
O08529	Biological process	GO:0009617	4	response to bacterium	Capn2	Calpain-2 catalytic subunit	0.487	0.976	0.294	0.564	0.196	0.103	0.101	-0.552	-0.611	0.104	-0.366	-0.19	0.689	0.0116	0.0116	up-regulated
O08529	Biological process	GO:0051716	3	cellular response to stimulus	Capn2	Calpain-2 catalytic subunit	0.487	0.976	0.294	0.564	0.196	0.103	0.101	-0.552	-0.611	0.104	-0.366	-0.19	0.689	0.0116	0.0116	up-regulated
O08529	Biological process	GO:1903725	7	regulation of phospholipid metabolic process	Capn2	Calpain-2 catalytic subunit	0.487	0.976	0.294	0.564	0.196	0.103	0.101	-0.552	-0.611	0.104	-0.366	-0.19	0.689	0.0116	0.0116	up-regulated
O08529	Biological process	GO:0044248	4	cellular catabolic process	Capn2	Calpain-2 catalytic subunit	0.487	0.976	0.294	0.564	0.196	0.103	0.101	-0.552	-0.611	0.104	-0.366	-0.19	0.689	0.0116	0.0116	up-regulated
O08529	Biological process	GO:0042981	7	regulation of apoptotic process	Capn2	Calpain-2 catalytic subunit	0.487	0.976	0.294	0.564	0.196	0.103	0.101	-0.552	-0.611	0.104	-0.366	-0.19	0.689	0.0116	0.0116	up-regulated
O08529	Biological process	GO:0009056	3	catabolic process	Capn2	Calpain-2 catalytic subunit	0.487	0.976	0.294	0.564	0.196	0.103	0.101	-0.552	-0.611	0.104	-0.366	-0.19	0.689	0.0116	0.0116	up-regulated
O08529	Biological process	GO:0010665	10	regulation of cardiac muscle cell apoptotic process	Capn2	Calpain-2 catalytic subunit	0.487	0.976	0.294	0.564	0.196	0.103	0.101	-0.552	-0.611	0.104	-0.366	-0.19	0.689	0.0116	0.0116	up-regulated
O08529	Biological process	GO:0150173	7	positive regulation of phosphatidylcholine metabolic process	Capn2	Calpain-2 catalytic subunit	0.487	0.976	0.294	0.564	0.196	0.103	0.101	-0.552	-0.611	0.104	-0.366	-0.19	0.689	0.0116	0.0116	up-regulated
O08529	Biological process	GO:0010941	5	regulation of cell death	Capn2	Calpain-2 catalytic subunit	0.487	0.976	0.294	0.564	0.196	0.103	0.101	-0.552	-0.611	0.104	-0.366	-0.19	0.689	0.0116	0.0116	up-regulated
O08529	Biological process	GO:0051171	5	regulation of nitrogen compound metabolic process	Capn2	Calpain-2 catalytic subunit	0.487	0.976	0.294	0.564	0.196	0.103	0.101	-0.552	-0.611	0.104	-0.366	-0.19	0.689	0.0116	0.0116	up-regulated
O08529	Biological process	GO:0065007	2	biological regulation	Capn2	Calpain-2 catalytic subunit	0.487	0.976	0.294	0.564	0.196	0.103	0.101	-0.552	-0.611	0.104	-0.366	-0.19	0.689	0.0116	0.0116	up-regulated
O08529	Biological process	GO:0010467	5	gene expression	Capn2	Calpain-2 catalytic subunit	0.487	0.976	0.294	0.564	0.196	0.103	0.101	-0.552	-0.611	0.104	-0.366	-0.19	0.689	0.0116	0.0116	up-regulated
O08529	Biological process	GO:0006950	3	response to stress	Capn2	Calpain-2 catalytic subunit	0.487	0.976	0.294	0.564	0.196	0.103	0.101	-0.552	-0.611	0.104	-0.366	-0.19	0.689	0.0116	0.0116	up-regulated
O08529	Biological process	GO:0019216	6	regulation of lipid metabolic process	Capn2	Calpain-2 catalytic subunit	0.487	0.976	0.294	0.564	0.196	0.103	0.101	-0.552	-0.611	0.104	-0.366	-0.19	0.689	0.0116	0.0116	up-regulated
O08529	Biological process	GO:0043067	6	regulation of programmed cell death	Capn2	Calpain-2 catalytic subunit	0.487	0.976	0.294	0.564	0.196	0.103	0.101	-0.552	-0.611	0.104	-0.366	-0.19	0.689	0.0116	0.0116	up-regulated
O08529	Biological process	GO:0009889	5	regulation of biosynthetic process	Capn2	Calpain-2 catalytic subunit	0.487	0.976	0.294	0.564	0.196	0.103	0.101	-0.552	-0.611	0.104	-0.366	-0.19	0.689	0.0116	0.0116	up-regulated
O08529	Biological process	GO:0009607	3	response to biotic stimulus	Capn2	Calpain-2 catalytic subunit	0.487	0.976	0.294	0.564	0.196	0.103	0.101	-0.552	-0.611	0.104	-0.366	-0.19	0.689	0.0116	0.0116	up-regulated
O08529	Biological process	GO:0014902	7	myotube differentiation	Capn2	Calpain-2 catalytic subunit	0.487	0.976	0.294	0.564	0.196	0.103	0.101	-0.552	-0.611	0.104	-0.366	-0.19	0.689	0.0116	0.0116	up-regulated
O08529	Biological process	GO:0000302	5	response to reactive oxygen species	Capn2	Calpain-2 catalytic subunit	0.487	0.976	0.294	0.564	0.196	0.103	0.101	-0.552	-0.611	0.104	-0.366	-0.19	0.689	0.0116	0.0116	up-regulated
O08529	Biological process	GO:0001101	4	response to acid chemical	Capn2	Calpain-2 catalytic subunit	0.487	0.976	0.294	0.564	0.196	0.103	0.101	-0.552	-0.611	0.104	-0.366	-0.19	0.689	0.0116	0.0116	up-regulated
O08529	Biological process	GO:0048869	3	cellular developmental process	Capn2	Calpain-2 catalytic subunit	0.487	0.976	0.294	0.564	0.196	0.103	0.101	-0.552	-0.611	0.104	-0.366	-0.19	0.689	0.0116	0.0116	up-regulated
O08529	Biological process	GO:0060255	5	regulation of macromolecule metabolic process	Capn2	Calpain-2 catalytic subunit	0.487	0.976	0.294	0.564	0.196	0.103	0.101	-0.552	-0.611	0.104	-0.366	-0.19	0.689	0.0116	0.0116	up-regulated
O08529	Biological process	GO:0006807	3	nitrogen compound metabolic process	Capn2	Calpain-2 catalytic subunit	0.487	0.976	0.294	0.564	0.196	0.103	0.101	-0.552	-0.611	0.104	-0.366	-0.19	0.689	0.0116	0.0116	up-regulated
O08529	Biological process	GO:0033555	3	multicellular organismal response to stress	Capn2	Calpain-2 catalytic subunit	0.487	0.976	0.294	0.564	0.196	0.103	0.101	-0.552	-0.611	0.104	-0.366	-0.19	0.689	0.0116	0.0116	up-regulated
O08529	Biological process	GO:0000003	2	reproduction	Capn2	Calpain-2 catalytic subunit	0.487	0.976	0.294	0.564	0.196	0.103	0.101	-0.552	-0.611	0.104	-0.366	-0.19	0.689	0.0116	0.0116	up-regulated
O08529	Biological process	GO:0035456	6	response to interferon-beta	Capn2	Calpain-2 catalytic subunit	0.487	0.976	0.294	0.564	0.196	0.103	0.101	-0.552	-0.611	0.104	-0.366	-0.19	0.689	0.0116	0.0116	up-regulated
O08529	Biological process	GO:0046889	7	positive regulation of lipid biosynthetic process	Capn2	Calpain-2 catalytic subunit	0.487	0.976	0.294	0.564	0.196	0.103	0.101	-0.552	-0.611	0.104	-0.366	-0.19	0.689	0.0116	0.0116	up-regulated
O08529	Biological process	GO:0010660	8	regulation of muscle cell apoptotic process	Capn2	Calpain-2 catalytic subunit	0.487	0.976	0.294	0.564	0.196	0.103	0.101	-0.552	-0.611	0.104	-0.366	-0.19	0.689	0.0116	0.0116	up-regulated
O08529	Biological process	GO:0036293	5	response to decreased oxygen levels	Capn2	Calpain-2 catalytic subunit	0.487	0.976	0.294	0.564	0.196	0.103	0.101	-0.552	-0.611	0.104	-0.366	-0.19	0.689	0.0116	0.0116	up-regulated
O08529	Biological process	GO:0009057	5	macromolecule catabolic process	Capn2	Calpain-2 catalytic subunit	0.487	0.976	0.294	0.564	0.196	0.103	0.101	-0.552	-0.611	0.104	-0.366	-0.19	0.689	0.0116	0.0116	up-regulated
O08529	Biological process	GO:0032501	2	multicellular organismal process	Capn2	Calpain-2 catalytic subunit	0.487	0.976	0.294	0.564	0.196	0.103	0.101	-0.552	-0.611	0.104	-0.366	-0.19	0.689	0.0116	0.0116	up-regulated
O08529	Biological process	GO:0048265	4	response to pain	Capn2	Calpain-2 catalytic subunit	0.487	0.976	0.294	0.564	0.196	0.103	0.101	-0.552	-0.611	0.104	-0.366	-0.19	0.689	0.0116	0.0116	up-regulated
O08529	Biological process	GO:0050794	4	regulation of cellular process	Capn2	Calpain-2 catalytic subunit	0.487	0.976	0.294	0.564	0.196	0.103	0.101	-0.552	-0.611	0.104	-0.366	-0.19	0.689	0.0116	0.0116	up-regulated
O08529	Biological process	GO:0009987	2	cellular process	Capn2	Calpain-2 catalytic subunit	0.487	0.976	0.294	0.564	0.196	0.103	0.101	-0.552	-0.611	0.104	-0.366	-0.19	0.689	0.0116	0.0116	up-regulated
O08529	Biological process	GO:1901565	5	organonitrogen compound catabolic process	Capn2	Calpain-2 catalytic subunit	0.487	0.976	0.294	0.564	0.196	0.103	0.101	-0.552	-0.611	0.104	-0.366	-0.19	0.689	0.0116	0.0116	up-regulated
O08529	Biological process	GO:0043200	5	response to amino acid	Capn2	Calpain-2 catalytic subunit	0.487	0.976	0.294	0.564	0.196	0.103	0.101	-0.552	-0.611	0.104	-0.366	-0.19	0.689	0.0116	0.0116	up-regulated
O08529	Biological process	GO:0042692	5	muscle cell differentiation	Capn2	Calpain-2 catalytic subunit	0.487	0.976	0.294	0.564	0.196	0.103	0.101	-0.552	-0.611	0.104	-0.366	-0.19	0.689	0.0116	0.0116	up-regulated
O08529	Biological process	GO:0002237	5	response to molecule of bacterial origin	Capn2	Calpain-2 catalytic subunit	0.487	0.976	0.294	0.564	0.196	0.103	0.101	-0.552	-0.611	0.104	-0.366	-0.19	0.689	0.0116	0.0116	up-regulated
O08529	Biological process	GO:0051174	6	regulation of phosphorus metabolic process	Capn2	Calpain-2 catalytic subunit	0.487	0.976	0.294	0.564	0.196	0.103	0.101	-0.552	-0.611	0.104	-0.366	-0.19	0.689	0.0116	0.0116	up-regulated
O08529	Biological process	GO:1901575	4	organic substance catabolic process	Capn2	Calpain-2 catalytic subunit	0.487	0.976	0.294	0.564	0.196	0.103	0.101	-0.552	-0.611	0.104	-0.366	-0.19	0.689	0.0116	0.0116	up-regulated
O08529	Biological process	GO:0007610	2	behavior	Capn2	Calpain-2 catalytic subunit	0.487	0.976	0.294	0.564	0.196	0.103	0.101	-0.552	-0.611	0.104	-0.366	-0.19	0.689	0.0116	0.0116	up-regulated
O08529	Biological process	GO:0031325	6	positive regulation of cellular metabolic process	Capn2	Calpain-2 catalytic subunit	0.487	0.976	0.294	0.564	0.196	0.103	0.101	-0.552	-0.611	0.104	-0.366	-0.19	0.689	0.0116	0.0116	up-regulated
O08529	Biological process	GO:0045834	6	positive regulation of lipid metabolic process	Capn2	Calpain-2 catalytic subunit	0.487	0.976	0.294	0.564	0.196	0.103	0.101	-0.552	-0.611	0.104	-0.366	-0.19	0.689	0.0116	0.0116	up-regulated
O08529	Biological process	GO:0019538	4	protein metabolic process	Capn2	Calpain-2 catalytic subunit	0.487	0.976	0.294	0.564	0.196	0.103	0.101	-0.552	-0.611	0.104	-0.366	-0.19	0.689	0.0116	0.0116	up-regulated
O08529	Biological process	GO:0001817	5	regulation of cytokine production	Capn2	Calpain-2 catalytic subunit	0.487	0.976	0.294	0.564	0.196	0.103	0.101	-0.552	-0.611	0.104	-0.366	-0.19	0.689	0.0116	0.0116	up-regulated
O08529	Biological process	GO:0043068	7	positive regulation of programmed cell death	Capn2	Calpain-2 catalytic subunit	0.487	0.976	0.294	0.564	0.196	0.103	0.101	-0.552	-0.611	0.104	-0.366	-0.19	0.689	0.0116	0.0116	up-regulated
O08529	Biological process	GO:0071073	8	positive regulation of phospholipid biosynthetic process	Capn2	Calpain-2 catalytic subunit	0.487	0.976	0.294	0.564	0.196	0.103	0.101	-0.552	-0.611	0.104	-0.366	-0.19	0.689	0.0116	0.0116	up-regulated
O08529	Biological process	GO:0030163	5	protein catabolic process	Capn2	Calpain-2 catalytic subunit	0.487	0.976	0.294	0.564	0.196	0.103	0.101	-0.552	-0.611	0.104	-0.366	-0.19	0.689	0.0116	0.0116	up-regulated
O08529	Biological process	GO:0022414	2	reproductive process	Capn2	Calpain-2 catalytic subunit	0.487	0.976	0.294	0.564	0.196	0.103	0.101	-0.552	-0.611	0.104	-0.366	-0.19	0.689	0.0116	0.0116	up-regulated
O08529	Biological process	GO:0044267	5	cellular protein metabolic process	Capn2	Calpain-2 catalytic subunit	0.487	0.976	0.294	0.564	0.196	0.103	0.101	-0.552	-0.611	0.104	-0.366	-0.19	0.689	0.0116	0.0116	up-regulated
O35903	Biological process	GO:0050896	2	response to stimulus	Ccl25	C-C motif chemokine 25	-1.563	-0.772	-0.285	-1.674	-1.387		1.631		-0.061	0.723	0.25	0.132	-1.671	0.00103	0.00103	down-regulated
O35903	Biological process	GO:0048584	5	positive regulation of response to stimulus	Ccl25	C-C motif chemokine 25	-1.563	-0.772	-0.285	-1.674	-1.387		1.631		-0.061	0.723	0.25	0.132	-1.671	0.00103	0.00103	down-regulated
O35903	Biological process	GO:0097529	4	myeloid leukocyte migration	Ccl25	C-C motif chemokine 25	-1.563	-0.772	-0.285	-1.674	-1.387		1.631		-0.061	0.723	0.25	0.132	-1.671	0.00103	0.00103	down-regulated
O35903	Biological process	GO:0060326	5	cell chemotaxis	Ccl25	C-C motif chemokine 25	-1.563	-0.772	-0.285	-1.674	-1.387		1.631		-0.061	0.723	0.25	0.132	-1.671	0.00103	0.00103	down-regulated
O35903	Biological process	GO:1902533	7	positive regulation of intracellular signal transduction	Ccl25	C-C motif chemokine 25	-1.563	-0.772	-0.285	-1.674	-1.387		1.631		-0.061	0.723	0.25	0.132	-1.671	0.00103	0.00103	down-regulated
O35903	Biological process	GO:0034612	6	response to tumor necrosis factor	Ccl25	C-C motif chemokine 25	-1.563	-0.772	-0.285	-1.674	-1.387		1.631		-0.061	0.723	0.25	0.132	-1.671	0.00103	0.00103	down-regulated
O35903	Biological process	GO:1990266	6	neutrophil migration	Ccl25	C-C motif chemokine 25	-1.563	-0.772	-0.285	-1.674	-1.387		1.631		-0.061	0.723	0.25	0.132	-1.671	0.00103	0.00103	down-regulated
O35903	Biological process	GO:1902531	6	regulation of intracellular signal transduction	Ccl25	C-C motif chemokine 25	-1.563	-0.772	-0.285	-1.674	-1.387		1.631		-0.061	0.723	0.25	0.132	-1.671	0.00103	0.00103	down-regulated
O35903	Biological process	GO:0071345	6	cellular response to cytokine stimulus	Ccl25	C-C motif chemokine 25	-1.563	-0.772	-0.285	-1.674	-1.387		1.631		-0.061	0.723	0.25	0.132	-1.671	0.00103	0.00103	down-regulated
O35903	Biological process	GO:0009605	3	response to external stimulus	Ccl25	C-C motif chemokine 25	-1.563	-0.772	-0.285	-1.674	-1.387		1.631		-0.061	0.723	0.25	0.132	-1.671	0.00103	0.00103	down-regulated
O35903	Biological process	GO:0048583	4	regulation of response to stimulus	Ccl25	C-C motif chemokine 25	-1.563	-0.772	-0.285	-1.674	-1.387		1.631		-0.061	0.723	0.25	0.132	-1.671	0.00103	0.00103	down-regulated
O35903	Biological process	GO:0048870	3	cell motility	Ccl25	C-C motif chemokine 25	-1.563	-0.772	-0.285	-1.674	-1.387		1.631		-0.061	0.723	0.25	0.132	-1.671	0.00103	0.00103	down-regulated
O35903	Biological process	GO:0071621	5	granulocyte chemotaxis	Ccl25	C-C motif chemokine 25	-1.563	-0.772	-0.285	-1.674	-1.387		1.631		-0.061	0.723	0.25	0.132	-1.671	0.00103	0.00103	down-regulated
O35903	Biological process	GO:0045087	5	innate immune response	Ccl25	C-C motif chemokine 25	-1.563	-0.772	-0.285	-1.674	-1.387		1.631		-0.061	0.723	0.25	0.132	-1.671	0.00103	0.00103	down-regulated
O35903	Biological process	GO:1990868	6	response to chemokine	Ccl25	C-C motif chemokine 25	-1.563	-0.772	-0.285	-1.674	-1.387		1.631		-0.061	0.723	0.25	0.132	-1.671	0.00103	0.00103	down-regulated
O35903	Biological process	GO:0043410	8	positive regulation of MAPK cascade	Ccl25	C-C motif chemokine 25	-1.563	-0.772	-0.285	-1.674	-1.387		1.631		-0.061	0.723	0.25	0.132	-1.671	0.00103	0.00103	down-regulated
O35903	Biological process	GO:0006955	3	immune response	Ccl25	C-C motif chemokine 25	-1.563	-0.772	-0.285	-1.674	-1.387		1.631		-0.061	0.723	0.25	0.132	-1.671	0.00103	0.00103	down-regulated
O35903	Biological process	GO:0010646	5	regulation of cell communication	Ccl25	C-C motif chemokine 25	-1.563	-0.772	-0.285	-1.674	-1.387		1.631		-0.061	0.723	0.25	0.132	-1.671	0.00103	0.00103	down-regulated
O35903	Biological process	GO:1990869	7	cellular response to chemokine	Ccl25	C-C motif chemokine 25	-1.563	-0.772	-0.285	-1.674	-1.387		1.631		-0.061	0.723	0.25	0.132	-1.671	0.00103	0.00103	down-regulated
O35903	Biological process	GO:0023052	2	signaling	Ccl25	C-C motif chemokine 25	-1.563	-0.772	-0.285	-1.674	-1.387		1.631		-0.061	0.723	0.25	0.132	-1.671	0.00103	0.00103	down-regulated
O35903	Biological process	GO:0051707	3	response to other organism	Ccl25	C-C motif chemokine 25	-1.563	-0.772	-0.285	-1.674	-1.387		1.631		-0.061	0.723	0.25	0.132	-1.671	0.00103	0.00103	down-regulated
O35903	Biological process	GO:0070555	6	response to interleukin-1	Ccl25	C-C motif chemokine 25	-1.563	-0.772	-0.285	-1.674	-1.387		1.631		-0.061	0.723	0.25	0.132	-1.671	0.00103	0.00103	down-regulated
O35903	Biological process	GO:0048522	5	positive regulation of cellular process	Ccl25	C-C motif chemokine 25	-1.563	-0.772	-0.285	-1.674	-1.387		1.631		-0.061	0.723	0.25	0.132	-1.671	0.00103	0.00103	down-regulated
O35903	Biological process	GO:0016477	4	cell migration	Ccl25	C-C motif chemokine 25	-1.563	-0.772	-0.285	-1.674	-1.387		1.631		-0.061	0.723	0.25	0.132	-1.671	0.00103	0.00103	down-regulated
O35903	Biological process	GO:0006952	4	defense response	Ccl25	C-C motif chemokine 25	-1.563	-0.772	-0.285	-1.674	-1.387		1.631		-0.061	0.723	0.25	0.132	-1.671	0.00103	0.00103	down-regulated
O35903	Biological process	GO:0050794	4	regulation of cellular process	Ccl25	C-C motif chemokine 25	-1.563	-0.772	-0.285	-1.674	-1.387		1.631		-0.061	0.723	0.25	0.132	-1.671	0.00103	0.00103	down-regulated
O35903	Biological process	GO:0009987	2	cellular process	Ccl25	C-C motif chemokine 25	-1.563	-0.772	-0.285	-1.674	-1.387		1.631		-0.061	0.723	0.25	0.132	-1.671	0.00103	0.00103	down-regulated
O35903	Biological process	GO:0030595	4	leukocyte chemotaxis	Ccl25	C-C motif chemokine 25	-1.563	-0.772	-0.285	-1.674	-1.387		1.631		-0.061	0.723	0.25	0.132	-1.671	0.00103	0.00103	down-regulated
O35903	Biological process	GO:0042330	3	taxis	Ccl25	C-C motif chemokine 25	-1.563	-0.772	-0.285	-1.674	-1.387		1.631		-0.061	0.723	0.25	0.132	-1.671	0.00103	0.00103	down-regulated
O35903	Biological process	GO:0010033	4	response to organic substance	Ccl25	C-C motif chemokine 25	-1.563	-0.772	-0.285	-1.674	-1.387		1.631		-0.061	0.723	0.25	0.132	-1.671	0.00103	0.00103	down-regulated
O35903	Biological process	GO:0034341	6	response to interferon-gamma	Ccl25	C-C motif chemokine 25	-1.563	-0.772	-0.285	-1.674	-1.387		1.631		-0.061	0.723	0.25	0.132	-1.671	0.00103	0.00103	down-regulated
O35903	Biological process	GO:0051179	2	localization	Ccl25	C-C motif chemokine 25	-1.563	-0.772	-0.285	-1.674	-1.387		1.631		-0.061	0.723	0.25	0.132	-1.671	0.00103	0.00103	down-regulated
O35903	Biological process	GO:0009967	6	positive regulation of signal transduction	Ccl25	C-C motif chemokine 25	-1.563	-0.772	-0.285	-1.674	-1.387		1.631		-0.061	0.723	0.25	0.132	-1.671	0.00103	0.00103	down-regulated
O35903	Biological process	GO:0023051	4	regulation of signaling	Ccl25	C-C motif chemokine 25	-1.563	-0.772	-0.285	-1.674	-1.387		1.631		-0.061	0.723	0.25	0.132	-1.671	0.00103	0.00103	down-regulated
O35903	Biological process	GO:0034097	5	response to cytokine	Ccl25	C-C motif chemokine 25	-1.563	-0.772	-0.285	-1.674	-1.387		1.631		-0.061	0.723	0.25	0.132	-1.671	0.00103	0.00103	down-regulated
O35903	Biological process	GO:0048518	4	positive regulation of biological process	Ccl25	C-C motif chemokine 25	-1.563	-0.772	-0.285	-1.674	-1.387		1.631		-0.061	0.723	0.25	0.132	-1.671	0.00103	0.00103	down-regulated
O35903	Biological process	GO:0050789	3	regulation of biological process	Ccl25	C-C motif chemokine 25	-1.563	-0.772	-0.285	-1.674	-1.387		1.631		-0.061	0.723	0.25	0.132	-1.671	0.00103	0.00103	down-regulated
O35903	Biological process	GO:0072677	6	eosinophil migration	Ccl25	C-C motif chemokine 25	-1.563	-0.772	-0.285	-1.674	-1.387		1.631		-0.061	0.723	0.25	0.132	-1.671	0.00103	0.00103	down-regulated
O35903	Biological process	GO:0043408	7	regulation of MAPK cascade	Ccl25	C-C motif chemokine 25	-1.563	-0.772	-0.285	-1.674	-1.387		1.631		-0.061	0.723	0.25	0.132	-1.671	0.00103	0.00103	down-regulated
O35903	Biological process	GO:0006935	4	chemotaxis	Ccl25	C-C motif chemokine 25	-1.563	-0.772	-0.285	-1.674	-1.387		1.631		-0.061	0.723	0.25	0.132	-1.671	0.00103	0.00103	down-regulated
O35903	Biological process	GO:0070887	4	cellular response to chemical stimulus	Ccl25	C-C motif chemokine 25	-1.563	-0.772	-0.285	-1.674	-1.387		1.631		-0.061	0.723	0.25	0.132	-1.671	0.00103	0.00103	down-regulated
O35903	Biological process	GO:0023056	5	positive regulation of signaling	Ccl25	C-C motif chemokine 25	-1.563	-0.772	-0.285	-1.674	-1.387		1.631		-0.061	0.723	0.25	0.132	-1.671	0.00103	0.00103	down-regulated
O35903	Biological process	GO:0007154	3	cell communication	Ccl25	C-C motif chemokine 25	-1.563	-0.772	-0.285	-1.674	-1.387		1.631		-0.061	0.723	0.25	0.132	-1.671	0.00103	0.00103	down-regulated
O35903	Biological process	GO:0002376	2	immune system process	Ccl25	C-C motif chemokine 25	-1.563	-0.772	-0.285	-1.674	-1.387		1.631		-0.061	0.723	0.25	0.132	-1.671	0.00103	0.00103	down-regulated
O35903	Biological process	GO:0071310	5	cellular response to organic substance	Ccl25	C-C motif chemokine 25	-1.563	-0.772	-0.285	-1.674	-1.387		1.631		-0.061	0.723	0.25	0.132	-1.671	0.00103	0.00103	down-regulated
O35903	Biological process	GO:0009607	3	response to biotic stimulus	Ccl25	C-C motif chemokine 25	-1.563	-0.772	-0.285	-1.674	-1.387		1.631		-0.061	0.723	0.25	0.132	-1.671	0.00103	0.00103	down-regulated
O35903	Biological process	GO:0065007	2	biological regulation	Ccl25	C-C motif chemokine 25	-1.563	-0.772	-0.285	-1.674	-1.387		1.631		-0.061	0.723	0.25	0.132	-1.671	0.00103	0.00103	down-regulated
O35903	Biological process	GO:0006950	3	response to stress	Ccl25	C-C motif chemokine 25	-1.563	-0.772	-0.285	-1.674	-1.387		1.631		-0.061	0.723	0.25	0.132	-1.671	0.00103	0.00103	down-regulated
O35903	Biological process	GO:0071674	4	mononuclear cell migration	Ccl25	C-C motif chemokine 25	-1.563	-0.772	-0.285	-1.674	-1.387		1.631		-0.061	0.723	0.25	0.132	-1.671	0.00103	0.00103	down-regulated
O35903	Biological process	GO:0009966	5	regulation of signal transduction	Ccl25	C-C motif chemokine 25	-1.563	-0.772	-0.285	-1.674	-1.387		1.631		-0.061	0.723	0.25	0.132	-1.671	0.00103	0.00103	down-regulated
O35903	Biological process	GO:0019221	5	cytokine-mediated signaling pathway	Ccl25	C-C motif chemokine 25	-1.563	-0.772	-0.285	-1.674	-1.387		1.631		-0.061	0.723	0.25	0.132	-1.671	0.00103	0.00103	down-regulated
O35903	Biological process	GO:0040011	2	locomotion	Ccl25	C-C motif chemokine 25	-1.563	-0.772	-0.285	-1.674	-1.387		1.631		-0.061	0.723	0.25	0.132	-1.671	0.00103	0.00103	down-regulated
O35903	Biological process	GO:0010647	6	positive regulation of cell communication	Ccl25	C-C motif chemokine 25	-1.563	-0.772	-0.285	-1.674	-1.387		1.631		-0.061	0.723	0.25	0.132	-1.671	0.00103	0.00103	down-regulated
O35903	Biological process	GO:0007166	4	cell surface receptor signaling pathway	Ccl25	C-C motif chemokine 25	-1.563	-0.772	-0.285	-1.674	-1.387		1.631		-0.061	0.723	0.25	0.132	-1.671	0.00103	0.00103	down-regulated
O35903	Biological process	GO:0008150	1	biological_process	Ccl25	C-C motif chemokine 25	-1.563	-0.772	-0.285	-1.674	-1.387		1.631		-0.061	0.723	0.25	0.132	-1.671	0.00103	0.00103	down-regulated
O35903	Biological process	GO:0098542	4	defense response to other organism	Ccl25	C-C motif chemokine 25	-1.563	-0.772	-0.285	-1.674	-1.387		1.631		-0.061	0.723	0.25	0.132	-1.671	0.00103	0.00103	down-regulated
O35903	Biological process	GO:0072676	5	lymphocyte migration	Ccl25	C-C motif chemokine 25	-1.563	-0.772	-0.285	-1.674	-1.387		1.631		-0.061	0.723	0.25	0.132	-1.671	0.00103	0.00103	down-regulated
O35903	Biological process	GO:0007165	3	signal transduction	Ccl25	C-C motif chemokine 25	-1.563	-0.772	-0.285	-1.674	-1.387		1.631		-0.061	0.723	0.25	0.132	-1.671	0.00103	0.00103	down-regulated
O35903	Biological process	GO:0051674	3	localization of cell	Ccl25	C-C motif chemokine 25	-1.563	-0.772	-0.285	-1.674	-1.387		1.631		-0.061	0.723	0.25	0.132	-1.671	0.00103	0.00103	down-regulated
O35903	Biological process	GO:0070372	8	regulation of ERK1 and ERK2 cascade	Ccl25	C-C motif chemokine 25	-1.563	-0.772	-0.285	-1.674	-1.387		1.631		-0.061	0.723	0.25	0.132	-1.671	0.00103	0.00103	down-regulated
O35903	Biological process	GO:0050900	3	leukocyte migration	Ccl25	C-C motif chemokine 25	-1.563	-0.772	-0.285	-1.674	-1.387		1.631		-0.061	0.723	0.25	0.132	-1.671	0.00103	0.00103	down-regulated
O35903	Biological process	GO:0043207	4	response to external biotic stimulus	Ccl25	C-C motif chemokine 25	-1.563	-0.772	-0.285	-1.674	-1.387		1.631		-0.061	0.723	0.25	0.132	-1.671	0.00103	0.00103	down-regulated
O35903	Biological process	GO:0097530	5	granulocyte migration	Ccl25	C-C motif chemokine 25	-1.563	-0.772	-0.285	-1.674	-1.387		1.631		-0.061	0.723	0.25	0.132	-1.671	0.00103	0.00103	down-regulated
O35903	Biological process	GO:0042221	3	response to chemical	Ccl25	C-C motif chemokine 25	-1.563	-0.772	-0.285	-1.674	-1.387		1.631		-0.061	0.723	0.25	0.132	-1.671	0.00103	0.00103	down-regulated
O35903	Biological process	GO:0044419	2	biological process involved in interspecies interaction between organisms	Ccl25	C-C motif chemokine 25	-1.563	-0.772	-0.285	-1.674	-1.387		1.631		-0.061	0.723	0.25	0.132	-1.671	0.00103	0.00103	down-regulated
O35903	Biological process	GO:0051716	3	cellular response to stimulus	Ccl25	C-C motif chemokine 25	-1.563	-0.772	-0.285	-1.674	-1.387		1.631		-0.061	0.723	0.25	0.132	-1.671	0.00103	0.00103	down-regulated
O35903	Biological process	GO:0006928	3	movement of cell or subcellular component	Ccl25	C-C motif chemokine 25	-1.563	-0.772	-0.285	-1.674	-1.387		1.631		-0.061	0.723	0.25	0.132	-1.671	0.00103	0.00103	down-regulated
O54908	Biological process	GO:0080134	5	regulation of response to stress	Dkk1	Dickkopf-related protein 1	-0.669	0.142	-0.094	-0.418	-0.726	-0.068	0.872	0.003	-0.14	0.213	0.433	0.598	-0.635	0.0255	0.0255	down-regulated
O54908	Biological process	GO:0007498	5	mesoderm development	Dkk1	Dickkopf-related protein 1	-0.669	0.142	-0.094	-0.418	-0.726	-0.068	0.872	0.003	-0.14	0.213	0.433	0.598	-0.635	0.0255	0.0255	down-regulated
O54908	Biological process	GO:0051960	6	regulation of nervous system development	Dkk1	Dickkopf-related protein 1	-0.669	0.142	-0.094	-0.418	-0.726	-0.068	0.872	0.003	-0.14	0.213	0.433	0.598	-0.635	0.0255	0.0255	down-regulated
O54908	Biological process	GO:0099177	5	regulation of trans-synaptic signaling	Dkk1	Dickkopf-related protein 1	-0.669	0.142	-0.094	-0.418	-0.726	-0.068	0.872	0.003	-0.14	0.213	0.433	0.598	-0.635	0.0255	0.0255	down-regulated
O54908	Biological process	GO:2000027	6	regulation of animal organ morphogenesis	Dkk1	Dickkopf-related protein 1	-0.669	0.142	-0.094	-0.418	-0.726	-0.068	0.872	0.003	-0.14	0.213	0.433	0.598	-0.635	0.0255	0.0255	down-regulated
O54908	Biological process	GO:0048259	7	regulation of receptor-mediated endocytosis	Dkk1	Dickkopf-related protein 1	-0.669	0.142	-0.094	-0.418	-0.726	-0.068	0.872	0.003	-0.14	0.213	0.433	0.598	-0.635	0.0255	0.0255	down-regulated
O54908	Biological process	GO:0007612	4	learning	Dkk1	Dickkopf-related protein 1	-0.669	0.142	-0.094	-0.418	-0.726	-0.068	0.872	0.003	-0.14	0.213	0.433	0.598	-0.635	0.0255	0.0255	down-regulated
O54908	Biological process	GO:0035113	5	embryonic appendage morphogenesis	Dkk1	Dickkopf-related protein 1	-0.669	0.142	-0.094	-0.418	-0.726	-0.068	0.872	0.003	-0.14	0.213	0.433	0.598	-0.635	0.0255	0.0255	down-regulated
O54908	Biological process	GO:0023052	2	signaling	Dkk1	Dickkopf-related protein 1	-0.669	0.142	-0.094	-0.418	-0.726	-0.068	0.872	0.003	-0.14	0.213	0.433	0.598	-0.635	0.0255	0.0255	down-regulated
O54908	Biological process	GO:0060173	5	limb development	Dkk1	Dickkopf-related protein 1	-0.669	0.142	-0.094	-0.418	-0.726	-0.068	0.872	0.003	-0.14	0.213	0.433	0.598	-0.635	0.0255	0.0255	down-regulated
O54908	Biological process	GO:0042659	6	regulation of cell fate specification	Dkk1	Dickkopf-related protein 1	-0.669	0.142	-0.094	-0.418	-0.726	-0.068	0.872	0.003	-0.14	0.213	0.433	0.598	-0.635	0.0255	0.0255	down-regulated
O54908	Biological process	GO:0007610	2	behavior	Dkk1	Dickkopf-related protein 1	-0.669	0.142	-0.094	-0.418	-0.726	-0.068	0.872	0.003	-0.14	0.213	0.433	0.598	-0.635	0.0255	0.0255	down-regulated
O54908	Biological process	GO:0048519	4	negative regulation of biological process	Dkk1	Dickkopf-related protein 1	-0.669	0.142	-0.094	-0.418	-0.726	-0.068	0.872	0.003	-0.14	0.213	0.433	0.598	-0.635	0.0255	0.0255	down-regulated
O54908	Biological process	GO:0042325	8	regulation of phosphorylation	Dkk1	Dickkopf-related protein 1	-0.669	0.142	-0.094	-0.418	-0.726	-0.068	0.872	0.003	-0.14	0.213	0.433	0.598	-0.635	0.0255	0.0255	down-regulated
O54908	Biological process	GO:0042661	7	regulation of mesodermal cell fate specification	Dkk1	Dickkopf-related protein 1	-0.669	0.142	-0.094	-0.418	-0.726	-0.068	0.872	0.003	-0.14	0.213	0.433	0.598	-0.635	0.0255	0.0255	down-regulated
O54908	Biological process	GO:0051174	6	regulation of phosphorus metabolic process	Dkk1	Dickkopf-related protein 1	-0.669	0.142	-0.094	-0.418	-0.726	-0.068	0.872	0.003	-0.14	0.213	0.433	0.598	-0.635	0.0255	0.0255	down-regulated
O54908	Biological process	GO:0060828	7	regulation of canonical Wnt signaling pathway	Dkk1	Dickkopf-related protein 1	-0.669	0.142	-0.094	-0.418	-0.726	-0.068	0.872	0.003	-0.14	0.213	0.433	0.598	-0.635	0.0255	0.0255	down-regulated
O54908	Biological process	GO:0009987	2	cellular process	Dkk1	Dickkopf-related protein 1	-0.669	0.142	-0.094	-0.418	-0.726	-0.068	0.872	0.003	-0.14	0.213	0.433	0.598	-0.635	0.0255	0.0255	down-regulated
O54908	Biological process	GO:0050794	4	regulation of cellular process	Dkk1	Dickkopf-related protein 1	-0.669	0.142	-0.094	-0.418	-0.726	-0.068	0.872	0.003	-0.14	0.213	0.433	0.598	-0.635	0.0255	0.0255	down-regulated
O54908	Biological process	GO:0007399	5	nervous system development	Dkk1	Dickkopf-related protein 1	-0.669	0.142	-0.094	-0.418	-0.726	-0.068	0.872	0.003	-0.14	0.213	0.433	0.598	-0.635	0.0255	0.0255	down-regulated
O54908	Biological process	GO:0030178	7	negative regulation of Wnt signaling pathway	Dkk1	Dickkopf-related protein 1	-0.669	0.142	-0.094	-0.418	-0.726	-0.068	0.872	0.003	-0.14	0.213	0.433	0.598	-0.635	0.0255	0.0255	down-regulated
O54908	Biological process	GO:0051246	6	regulation of protein metabolic process	Dkk1	Dickkopf-related protein 1	-0.669	0.142	-0.094	-0.418	-0.726	-0.068	0.872	0.003	-0.14	0.213	0.433	0.598	-0.635	0.0255	0.0255	down-regulated
O54908	Biological process	GO:1901214	6	regulation of neuron death	Dkk1	Dickkopf-related protein 1	-0.669	0.142	-0.094	-0.418	-0.726	-0.068	0.872	0.003	-0.14	0.213	0.433	0.598	-0.635	0.0255	0.0255	down-regulated
O54908	Biological process	GO:0031333	7	negative regulation of protein-containing complex assembly	Dkk1	Dickkopf-related protein 1	-0.669	0.142	-0.094	-0.418	-0.726	-0.068	0.872	0.003	-0.14	0.213	0.433	0.598	-0.635	0.0255	0.0255	down-regulated
O54908	Biological process	GO:0031128	3	developmental induction	Dkk1	Dickkopf-related protein 1	-0.669	0.142	-0.094	-0.418	-0.726	-0.068	0.872	0.003	-0.14	0.213	0.433	0.598	-0.635	0.0255	0.0255	down-regulated
O54908	Biological process	GO:0032268	6	regulation of cellular protein metabolic process	Dkk1	Dickkopf-related protein 1	-0.669	0.142	-0.094	-0.418	-0.726	-0.068	0.872	0.003	-0.14	0.213	0.433	0.598	-0.635	0.0255	0.0255	down-regulated
O54908	Biological process	GO:0032874	8	positive regulation of stress-activated MAPK cascade	Dkk1	Dickkopf-related protein 1	-0.669	0.142	-0.094	-0.418	-0.726	-0.068	0.872	0.003	-0.14	0.213	0.433	0.598	-0.635	0.0255	0.0255	down-regulated
O54908	Biological process	GO:0006355	7	regulation of transcription, DNA-templated	Dkk1	Dickkopf-related protein 1	-0.669	0.142	-0.094	-0.418	-0.726	-0.068	0.872	0.003	-0.14	0.213	0.433	0.598	-0.635	0.0255	0.0255	down-regulated
O54908	Biological process	GO:0031399	7	regulation of protein modification process	Dkk1	Dickkopf-related protein 1	-0.669	0.142	-0.094	-0.418	-0.726	-0.068	0.872	0.003	-0.14	0.213	0.433	0.598	-0.635	0.0255	0.0255	down-regulated
O54908	Biological process	GO:0032501	2	multicellular organismal process	Dkk1	Dickkopf-related protein 1	-0.669	0.142	-0.094	-0.418	-0.726	-0.068	0.872	0.003	-0.14	0.213	0.433	0.598	-0.635	0.0255	0.0255	down-regulated
O54908	Biological process	GO:0061053	5	somite development	Dkk1	Dickkopf-related protein 1	-0.669	0.142	-0.094	-0.418	-0.726	-0.068	0.872	0.003	-0.14	0.213	0.433	0.598	-0.635	0.0255	0.0255	down-regulated
O54908	Biological process	GO:0003002	4	regionalization	Dkk1	Dickkopf-related protein 1	-0.669	0.142	-0.094	-0.418	-0.726	-0.068	0.872	0.003	-0.14	0.213	0.433	0.598	-0.635	0.0255	0.0255	down-regulated
O54908	Biological process	GO:0090288	6	negative regulation of cellular response to growth factor stimulus	Dkk1	Dickkopf-related protein 1	-0.669	0.142	-0.094	-0.418	-0.726	-0.068	0.872	0.003	-0.14	0.213	0.433	0.598	-0.635	0.0255	0.0255	down-regulated
O54908	Biological process	GO:0010556	6	regulation of macromolecule biosynthetic process	Dkk1	Dickkopf-related protein 1	-0.669	0.142	-0.094	-0.418	-0.726	-0.068	0.872	0.003	-0.14	0.213	0.433	0.598	-0.635	0.0255	0.0255	down-regulated
O54908	Biological process	GO:0048736	4	appendage development	Dkk1	Dickkopf-related protein 1	-0.669	0.142	-0.094	-0.418	-0.726	-0.068	0.872	0.003	-0.14	0.213	0.433	0.598	-0.635	0.0255	0.0255	down-regulated
O54908	Biological process	GO:0008544	5	epidermis development	Dkk1	Dickkopf-related protein 1	-0.669	0.142	-0.094	-0.418	-0.726	-0.068	0.872	0.003	-0.14	0.213	0.433	0.598	-0.635	0.0255	0.0255	down-regulated
O54908	Biological process	GO:0051252	6	regulation of RNA metabolic process	Dkk1	Dickkopf-related protein 1	-0.669	0.142	-0.094	-0.418	-0.726	-0.068	0.872	0.003	-0.14	0.213	0.433	0.598	-0.635	0.0255	0.0255	down-regulated
O54908	Biological process	GO:0031400	8	negative regulation of protein modification process	Dkk1	Dickkopf-related protein 1	-0.669	0.142	-0.094	-0.418	-0.726	-0.068	0.872	0.003	-0.14	0.213	0.433	0.598	-0.635	0.0255	0.0255	down-regulated
O54908	Biological process	GO:1905207	6	regulation of cardiocyte differentiation	Dkk1	Dickkopf-related protein 1	-0.669	0.142	-0.094	-0.418	-0.726	-0.068	0.872	0.003	-0.14	0.213	0.433	0.598	-0.635	0.0255	0.0255	down-regulated
O54908	Biological process	GO:0010454	6	negative regulation of cell fate commitment	Dkk1	Dickkopf-related protein 1	-0.669	0.142	-0.094	-0.418	-0.726	-0.068	0.872	0.003	-0.14	0.213	0.433	0.598	-0.635	0.0255	0.0255	down-regulated
O54908	Biological process	GO:0099174	6	regulation of presynapse organization	Dkk1	Dickkopf-related protein 1	-0.669	0.142	-0.094	-0.418	-0.726	-0.068	0.872	0.003	-0.14	0.213	0.433	0.598	-0.635	0.0255	0.0255	down-regulated
O54908	Biological process	GO:0051154	8	negative regulation of striated muscle cell differentiation	Dkk1	Dickkopf-related protein 1	-0.669	0.142	-0.094	-0.418	-0.726	-0.068	0.872	0.003	-0.14	0.213	0.433	0.598	-0.635	0.0255	0.0255	down-regulated
O54908	Biological process	GO:2001141	7	regulation of RNA biosynthetic process	Dkk1	Dickkopf-related protein 1	-0.669	0.142	-0.094	-0.418	-0.726	-0.068	0.872	0.003	-0.14	0.213	0.433	0.598	-0.635	0.0255	0.0255	down-regulated
O54908	Biological process	GO:0045664	6	regulation of neuron differentiation	Dkk1	Dickkopf-related protein 1	-0.669	0.142	-0.094	-0.418	-0.726	-0.068	0.872	0.003	-0.14	0.213	0.433	0.598	-0.635	0.0255	0.0255	down-regulated
O54908	Biological process	GO:0060255	5	regulation of macromolecule metabolic process	Dkk1	Dickkopf-related protein 1	-0.669	0.142	-0.094	-0.418	-0.726	-0.068	0.872	0.003	-0.14	0.213	0.433	0.598	-0.635	0.0255	0.0255	down-regulated
O54908	Biological process	GO:0032879	4	regulation of localization	Dkk1	Dickkopf-related protein 1	-0.669	0.142	-0.094	-0.418	-0.726	-0.068	0.872	0.003	-0.14	0.213	0.433	0.598	-0.635	0.0255	0.0255	down-regulated
O54908	Biological process	GO:0046328	8	regulation of JNK cascade	Dkk1	Dickkopf-related protein 1	-0.669	0.142	-0.094	-0.418	-0.726	-0.068	0.872	0.003	-0.14	0.213	0.433	0.598	-0.635	0.0255	0.0255	down-regulated
O54908	Biological process	GO:1905114	4	cell surface receptor signaling pathway involved in cell-cell signaling	Dkk1	Dickkopf-related protein 1	-0.669	0.142	-0.094	-0.418	-0.726	-0.068	0.872	0.003	-0.14	0.213	0.433	0.598	-0.635	0.0255	0.0255	down-regulated
O54908	Biological process	GO:0065008	3	regulation of biological quality	Dkk1	Dickkopf-related protein 1	-0.669	0.142	-0.094	-0.418	-0.726	-0.068	0.872	0.003	-0.14	0.213	0.433	0.598	-0.635	0.0255	0.0255	down-regulated
O54908	Biological process	GO:0022404	3	molting cycle process	Dkk1	Dickkopf-related protein 1	-0.669	0.142	-0.094	-0.418	-0.726	-0.068	0.872	0.003	-0.14	0.213	0.433	0.598	-0.635	0.0255	0.0255	down-regulated
O54908	Biological process	GO:0043254	6	regulation of protein-containing complex assembly	Dkk1	Dickkopf-related protein 1	-0.669	0.142	-0.094	-0.418	-0.726	-0.068	0.872	0.003	-0.14	0.213	0.433	0.598	-0.635	0.0255	0.0255	down-regulated
O54908	Biological process	GO:0010604	6	positive regulation of macromolecule metabolic process	Dkk1	Dickkopf-related protein 1	-0.669	0.142	-0.094	-0.418	-0.726	-0.068	0.872	0.003	-0.14	0.213	0.433	0.598	-0.635	0.0255	0.0255	down-regulated
O54908	Biological process	GO:0045666	7	positive regulation of neuron differentiation	Dkk1	Dickkopf-related protein 1	-0.669	0.142	-0.094	-0.418	-0.726	-0.068	0.872	0.003	-0.14	0.213	0.433	0.598	-0.635	0.0255	0.0255	down-regulated
O54908	Biological process	GO:0009889	5	regulation of biosynthetic process	Dkk1	Dickkopf-related protein 1	-0.669	0.142	-0.094	-0.418	-0.726	-0.068	0.872	0.003	-0.14	0.213	0.433	0.598	-0.635	0.0255	0.0255	down-regulated
O54908	Biological process	GO:0043067	6	regulation of programmed cell death	Dkk1	Dickkopf-related protein 1	-0.669	0.142	-0.094	-0.418	-0.726	-0.068	0.872	0.003	-0.14	0.213	0.433	0.598	-0.635	0.0255	0.0255	down-regulated
O54908	Biological process	GO:0065007	2	biological regulation	Dkk1	Dickkopf-related protein 1	-0.669	0.142	-0.094	-0.418	-0.726	-0.068	0.872	0.003	-0.14	0.213	0.433	0.598	-0.635	0.0255	0.0255	down-regulated
O54908	Biological process	GO:1903506	8	regulation of nucleic acid-templated transcription	Dkk1	Dickkopf-related protein 1	-0.669	0.142	-0.094	-0.418	-0.726	-0.068	0.872	0.003	-0.14	0.213	0.433	0.598	-0.635	0.0255	0.0255	down-regulated
O54908	Biological process	GO:0009966	5	regulation of signal transduction	Dkk1	Dickkopf-related protein 1	-0.669	0.142	-0.094	-0.418	-0.726	-0.068	0.872	0.003	-0.14	0.213	0.433	0.598	-0.635	0.0255	0.0255	down-regulated
O54908	Biological process	GO:0032269	7	negative regulation of cellular protein metabolic process	Dkk1	Dickkopf-related protein 1	-0.669	0.142	-0.094	-0.418	-0.726	-0.068	0.872	0.003	-0.14	0.213	0.433	0.598	-0.635	0.0255	0.0255	down-regulated
O54908	Biological process	GO:1905208	6	negative regulation of cardiocyte differentiation	Dkk1	Dickkopf-related protein 1	-0.669	0.142	-0.094	-0.418	-0.726	-0.068	0.872	0.003	-0.14	0.213	0.433	0.598	-0.635	0.0255	0.0255	down-regulated
O54908	Biological process	GO:0045596	6	negative regulation of cell differentiation	Dkk1	Dickkopf-related protein 1	-0.669	0.142	-0.094	-0.418	-0.726	-0.068	0.872	0.003	-0.14	0.213	0.433	0.598	-0.635	0.0255	0.0255	down-regulated
O54908	Biological process	GO:0051171	5	regulation of nitrogen compound metabolic process	Dkk1	Dickkopf-related protein 1	-0.669	0.142	-0.094	-0.418	-0.726	-0.068	0.872	0.003	-0.14	0.213	0.433	0.598	-0.635	0.0255	0.0255	down-regulated
O54908	Biological process	GO:0051129	6	negative regulation of cellular component organization	Dkk1	Dickkopf-related protein 1	-0.669	0.142	-0.094	-0.418	-0.726	-0.068	0.872	0.003	-0.14	0.213	0.433	0.598	-0.635	0.0255	0.0255	down-regulated
O54908	Biological process	GO:1905809	6	negative regulation of synapse organization	Dkk1	Dickkopf-related protein 1	-0.669	0.142	-0.094	-0.418	-0.726	-0.068	0.872	0.003	-0.14	0.213	0.433	0.598	-0.635	0.0255	0.0255	down-regulated
O54908	Biological process	GO:0030100	6	regulation of endocytosis	Dkk1	Dickkopf-related protein 1	-0.669	0.142	-0.094	-0.418	-0.726	-0.068	0.872	0.003	-0.14	0.213	0.433	0.598	-0.635	0.0255	0.0255	down-regulated
O54908	Biological process	GO:0031327	7	negative regulation of cellular biosynthetic process	Dkk1	Dickkopf-related protein 1	-0.669	0.142	-0.094	-0.418	-0.726	-0.068	0.872	0.003	-0.14	0.213	0.433	0.598	-0.635	0.0255	0.0255	down-regulated
O54908	Biological process	GO:0010941	5	regulation of cell death	Dkk1	Dickkopf-related protein 1	-0.669	0.142	-0.094	-0.418	-0.726	-0.068	0.872	0.003	-0.14	0.213	0.433	0.598	-0.635	0.0255	0.0255	down-regulated
O54908	Biological process	GO:0031345	7	negative regulation of cell projection organization	Dkk1	Dickkopf-related protein 1	-0.669	0.142	-0.094	-0.418	-0.726	-0.068	0.872	0.003	-0.14	0.213	0.433	0.598	-0.635	0.0255	0.0255	down-regulated
O54908	Biological process	GO:0050890	5	cognition	Dkk1	Dickkopf-related protein 1	-0.669	0.142	-0.094	-0.418	-0.726	-0.068	0.872	0.003	-0.14	0.213	0.433	0.598	-0.635	0.0255	0.0255	down-regulated
O54908	Biological process	GO:0048585	5	negative regulation of response to stimulus	Dkk1	Dickkopf-related protein 1	-0.669	0.142	-0.094	-0.418	-0.726	-0.068	0.872	0.003	-0.14	0.213	0.433	0.598	-0.635	0.0255	0.0255	down-regulated
O54908	Biological process	GO:1905770	6	regulation of mesodermal cell differentiation	Dkk1	Dickkopf-related protein 1	-0.669	0.142	-0.094	-0.418	-0.726	-0.068	0.872	0.003	-0.14	0.213	0.433	0.598	-0.635	0.0255	0.0255	down-regulated
O54908	Biological process	GO:0007166	4	cell surface receptor signaling pathway	Dkk1	Dickkopf-related protein 1	-0.669	0.142	-0.094	-0.418	-0.726	-0.068	0.872	0.003	-0.14	0.213	0.433	0.598	-0.635	0.0255	0.0255	down-regulated
O54908	Biological process	GO:0035108	5	limb morphogenesis	Dkk1	Dickkopf-related protein 1	-0.669	0.142	-0.094	-0.418	-0.726	-0.068	0.872	0.003	-0.14	0.213	0.433	0.598	-0.635	0.0255	0.0255	down-regulated
O54908	Biological process	GO:0090101	7	negative regulation of transmembrane receptor protein serine/threonine kinase signaling pathway	Dkk1	Dickkopf-related protein 1	-0.669	0.142	-0.094	-0.418	-0.726	-0.068	0.872	0.003	-0.14	0.213	0.433	0.598	-0.635	0.0255	0.0255	down-regulated
O54908	Biological process	GO:0070304	7	positive regulation of stress-activated protein kinase signaling cascade	Dkk1	Dickkopf-related protein 1	-0.669	0.142	-0.094	-0.418	-0.726	-0.068	0.872	0.003	-0.14	0.213	0.433	0.598	-0.635	0.0255	0.0255	down-regulated
O54908	Biological process	GO:0060323	4	head morphogenesis	Dkk1	Dickkopf-related protein 1	-0.669	0.142	-0.094	-0.418	-0.726	-0.068	0.872	0.003	-0.14	0.213	0.433	0.598	-0.635	0.0255	0.0255	down-regulated
O54908	Biological process	GO:0007165	3	signal transduction	Dkk1	Dickkopf-related protein 1	-0.669	0.142	-0.094	-0.418	-0.726	-0.068	0.872	0.003	-0.14	0.213	0.433	0.598	-0.635	0.0255	0.0255	down-regulated
O54908	Biological process	GO:0042981	7	regulation of apoptotic process	Dkk1	Dickkopf-related protein 1	-0.669	0.142	-0.094	-0.418	-0.726	-0.068	0.872	0.003	-0.14	0.213	0.433	0.598	-0.635	0.0255	0.0255	down-regulated
O54908	Biological process	GO:0048523	5	negative regulation of cellular process	Dkk1	Dickkopf-related protein 1	-0.669	0.142	-0.094	-0.418	-0.726	-0.068	0.872	0.003	-0.14	0.213	0.433	0.598	-0.635	0.0255	0.0255	down-regulated
O54908	Biological process	GO:0043588	5	skin development	Dkk1	Dickkopf-related protein 1	-0.669	0.142	-0.094	-0.418	-0.726	-0.068	0.872	0.003	-0.14	0.213	0.433	0.598	-0.635	0.0255	0.0255	down-regulated
O54908	Biological process	GO:0010605	6	negative regulation of macromolecule metabolic process	Dkk1	Dickkopf-related protein 1	-0.669	0.142	-0.094	-0.418	-0.726	-0.068	0.872	0.003	-0.14	0.213	0.433	0.598	-0.635	0.0255	0.0255	down-regulated
O54908	Biological process	GO:0031344	6	regulation of cell projection organization	Dkk1	Dickkopf-related protein 1	-0.669	0.142	-0.094	-0.418	-0.726	-0.068	0.872	0.003	-0.14	0.213	0.433	0.598	-0.635	0.0255	0.0255	down-regulated
O54908	Biological process	GO:0042326	9	negative regulation of phosphorylation	Dkk1	Dickkopf-related protein 1	-0.669	0.142	-0.094	-0.418	-0.726	-0.068	0.872	0.003	-0.14	0.213	0.433	0.598	-0.635	0.0255	0.0255	down-regulated
O54908	Biological process	GO:2000113	8	negative regulation of cellular macromolecule biosynthetic process	Dkk1	Dickkopf-related protein 1	-0.669	0.142	-0.094	-0.418	-0.726	-0.068	0.872	0.003	-0.14	0.213	0.433	0.598	-0.635	0.0255	0.0255	down-regulated
O54908	Biological process	GO:2000725	7	regulation of cardiac muscle cell differentiation	Dkk1	Dickkopf-related protein 1	-0.669	0.142	-0.094	-0.418	-0.726	-0.068	0.872	0.003	-0.14	0.213	0.433	0.598	-0.635	0.0255	0.0255	down-regulated
O54908	Biological process	GO:0051716	3	cellular response to stimulus	Dkk1	Dickkopf-related protein 1	-0.669	0.142	-0.094	-0.418	-0.726	-0.068	0.872	0.003	-0.14	0.213	0.433	0.598	-0.635	0.0255	0.0255	down-regulated
O54908	Biological process	GO:0003008	3	system process	Dkk1	Dickkopf-related protein 1	-0.669	0.142	-0.094	-0.418	-0.726	-0.068	0.872	0.003	-0.14	0.213	0.433	0.598	-0.635	0.0255	0.0255	down-regulated
O54908	Biological process	GO:0033135	9	regulation of peptidyl-serine phosphorylation	Dkk1	Dickkopf-related protein 1	-0.669	0.142	-0.094	-0.418	-0.726	-0.068	0.872	0.003	-0.14	0.213	0.433	0.598	-0.635	0.0255	0.0255	down-regulated
O54908	Biological process	GO:0023057	5	negative regulation of signaling	Dkk1	Dickkopf-related protein 1	-0.669	0.142	-0.094	-0.418	-0.726	-0.068	0.872	0.003	-0.14	0.213	0.433	0.598	-0.635	0.0255	0.0255	down-regulated
O54908	Biological process	GO:0031324	6	negative regulation of cellular metabolic process	Dkk1	Dickkopf-related protein 1	-0.669	0.142	-0.094	-0.418	-0.726	-0.068	0.872	0.003	-0.14	0.213	0.433	0.598	-0.635	0.0255	0.0255	down-regulated
O54908	Biological process	GO:0007492	5	endoderm development	Dkk1	Dickkopf-related protein 1	-0.669	0.142	-0.094	-0.418	-0.726	-0.068	0.872	0.003	-0.14	0.213	0.433	0.598	-0.635	0.0255	0.0255	down-regulated
O54908	Biological process	GO:0023051	4	regulation of signaling	Dkk1	Dickkopf-related protein 1	-0.669	0.142	-0.094	-0.418	-0.726	-0.068	0.872	0.003	-0.14	0.213	0.433	0.598	-0.635	0.0255	0.0255	down-regulated
O54908	Biological process	GO:2000112	7	regulation of cellular macromolecule biosynthetic process	Dkk1	Dickkopf-related protein 1	-0.669	0.142	-0.094	-0.418	-0.726	-0.068	0.872	0.003	-0.14	0.213	0.433	0.598	-0.635	0.0255	0.0255	down-regulated
O54908	Biological process	GO:0120035	7	regulation of plasma membrane bounded cell projection organization	Dkk1	Dickkopf-related protein 1	-0.669	0.142	-0.094	-0.418	-0.726	-0.068	0.872	0.003	-0.14	0.213	0.433	0.598	-0.635	0.0255	0.0255	down-regulated
O54908	Biological process	GO:1902679	8	negative regulation of RNA biosynthetic process	Dkk1	Dickkopf-related protein 1	-0.669	0.142	-0.094	-0.418	-0.726	-0.068	0.872	0.003	-0.14	0.213	0.433	0.598	-0.635	0.0255	0.0255	down-regulated
O54908	Biological process	GO:0009952	5	anterior/posterior pattern specification	Dkk1	Dickkopf-related protein 1	-0.669	0.142	-0.094	-0.418	-0.726	-0.068	0.872	0.003	-0.14	0.213	0.433	0.598	-0.635	0.0255	0.0255	down-regulated
O54908	Biological process	GO:0050789	3	regulation of biological process	Dkk1	Dickkopf-related protein 1	-0.669	0.142	-0.094	-0.418	-0.726	-0.068	0.872	0.003	-0.14	0.213	0.433	0.598	-0.635	0.0255	0.0255	down-regulated
O54908	Biological process	GO:0048518	4	positive regulation of biological process	Dkk1	Dickkopf-related protein 1	-0.669	0.142	-0.094	-0.418	-0.726	-0.068	0.872	0.003	-0.14	0.213	0.433	0.598	-0.635	0.0255	0.0255	down-regulated
O54908	Biological process	GO:0110110	6	positive regulation of animal organ morphogenesis	Dkk1	Dickkopf-related protein 1	-0.669	0.142	-0.094	-0.418	-0.726	-0.068	0.872	0.003	-0.14	0.213	0.433	0.598	-0.635	0.0255	0.0255	down-regulated
O54908	Biological process	GO:0043009	6	chordate embryonic development	Dkk1	Dickkopf-related protein 1	-0.669	0.142	-0.094	-0.418	-0.726	-0.068	0.872	0.003	-0.14	0.213	0.433	0.598	-0.635	0.0255	0.0255	down-regulated
O54908	Biological process	GO:0019220	7	regulation of phosphate metabolic process	Dkk1	Dickkopf-related protein 1	-0.669	0.142	-0.094	-0.418	-0.726	-0.068	0.872	0.003	-0.14	0.213	0.433	0.598	-0.635	0.0255	0.0255	down-regulated
O54908	Biological process	GO:0009792	5	embryo development ending in birth or egg hatching	Dkk1	Dickkopf-related protein 1	-0.669	0.142	-0.094	-0.418	-0.726	-0.068	0.872	0.003	-0.14	0.213	0.433	0.598	-0.635	0.0255	0.0255	down-regulated
O54908	Biological process	GO:0043408	7	regulation of MAPK cascade	Dkk1	Dickkopf-related protein 1	-0.669	0.142	-0.094	-0.418	-0.726	-0.068	0.872	0.003	-0.14	0.213	0.433	0.598	-0.635	0.0255	0.0255	down-regulated
O54908	Biological process	GO:0051147	6	regulation of muscle cell differentiation	Dkk1	Dickkopf-related protein 1	-0.669	0.142	-0.094	-0.418	-0.726	-0.068	0.872	0.003	-0.14	0.213	0.433	0.598	-0.635	0.0255	0.0255	down-regulated
O54908	Biological process	GO:0051240	5	positive regulation of multicellular organismal process	Dkk1	Dickkopf-related protein 1	-0.669	0.142	-0.094	-0.418	-0.726	-0.068	0.872	0.003	-0.14	0.213	0.433	0.598	-0.635	0.0255	0.0255	down-regulated
O54908	Biological process	GO:0010975	8	regulation of neuron projection development	Dkk1	Dickkopf-related protein 1	-0.669	0.142	-0.094	-0.418	-0.726	-0.068	0.872	0.003	-0.14	0.213	0.433	0.598	-0.635	0.0255	0.0255	down-regulated
O54908	Biological process	GO:0048731	4	system development	Dkk1	Dickkopf-related protein 1	-0.669	0.142	-0.094	-0.418	-0.726	-0.068	0.872	0.003	-0.14	0.213	0.433	0.598	-0.635	0.0255	0.0255	down-regulated
O54908	Biological process	GO:0032872	7	regulation of stress-activated MAPK cascade	Dkk1	Dickkopf-related protein 1	-0.669	0.142	-0.094	-0.418	-0.726	-0.068	0.872	0.003	-0.14	0.213	0.433	0.598	-0.635	0.0255	0.0255	down-regulated
O54908	Biological process	GO:0051239	4	regulation of multicellular organismal process	Dkk1	Dickkopf-related protein 1	-0.669	0.142	-0.094	-0.418	-0.726	-0.068	0.872	0.003	-0.14	0.213	0.433	0.598	-0.635	0.0255	0.0255	down-regulated
O54908	Biological process	GO:0060548	6	negative regulation of cell death	Dkk1	Dickkopf-related protein 1	-0.669	0.142	-0.094	-0.418	-0.726	-0.068	0.872	0.003	-0.14	0.213	0.433	0.598	-0.635	0.0255	0.0255	down-regulated
O54908	Biological process	GO:0007154	3	cell communication	Dkk1	Dickkopf-related protein 1	-0.669	0.142	-0.094	-0.418	-0.726	-0.068	0.872	0.003	-0.14	0.213	0.433	0.598	-0.635	0.0255	0.0255	down-regulated
O54908	Biological process	GO:0010563	7	negative regulation of phosphorus metabolic process	Dkk1	Dickkopf-related protein 1	-0.669	0.142	-0.094	-0.418	-0.726	-0.068	0.872	0.003	-0.14	0.213	0.433	0.598	-0.635	0.0255	0.0255	down-regulated
O54908	Biological process	GO:0051049	5	regulation of transport	Dkk1	Dickkopf-related protein 1	-0.669	0.142	-0.094	-0.418	-0.726	-0.068	0.872	0.003	-0.14	0.213	0.433	0.598	-0.635	0.0255	0.0255	down-regulated
O54908	Biological process	GO:0022405	4	hair cycle process	Dkk1	Dickkopf-related protein 1	-0.669	0.142	-0.094	-0.418	-0.726	-0.068	0.872	0.003	-0.14	0.213	0.433	0.598	-0.635	0.0255	0.0255	down-regulated
O54908	Biological process	GO:1905771	7	negative regulation of mesodermal cell differentiation	Dkk1	Dickkopf-related protein 1	-0.669	0.142	-0.094	-0.418	-0.726	-0.068	0.872	0.003	-0.14	0.213	0.433	0.598	-0.635	0.0255	0.0255	down-regulated
O54908	Biological process	GO:0051961	6	negative regulation of nervous system development	Dkk1	Dickkopf-related protein 1	-0.669	0.142	-0.094	-0.418	-0.726	-0.068	0.872	0.003	-0.14	0.213	0.433	0.598	-0.635	0.0255	0.0255	down-regulated
O54908	Biological process	GO:0001704	4	formation of primary germ layer	Dkk1	Dickkopf-related protein 1	-0.669	0.142	-0.094	-0.418	-0.726	-0.068	0.872	0.003	-0.14	0.213	0.433	0.598	-0.635	0.0255	0.0255	down-regulated
O54908	Biological process	GO:0010171	4	body morphogenesis	Dkk1	Dickkopf-related protein 1	-0.669	0.142	-0.094	-0.418	-0.726	-0.068	0.872	0.003	-0.14	0.213	0.433	0.598	-0.635	0.0255	0.0255	down-regulated
O54908	Biological process	GO:0043410	8	positive regulation of MAPK cascade	Dkk1	Dickkopf-related protein 1	-0.669	0.142	-0.094	-0.418	-0.726	-0.068	0.872	0.003	-0.14	0.213	0.433	0.598	-0.635	0.0255	0.0255	down-regulated
O54908	Biological process	GO:0019219	6	regulation of nucleobase-containing compound metabolic process	Dkk1	Dickkopf-related protein 1	-0.669	0.142	-0.094	-0.418	-0.726	-0.068	0.872	0.003	-0.14	0.213	0.433	0.598	-0.635	0.0255	0.0255	down-regulated
O54908	Biological process	GO:0010646	5	regulation of cell communication	Dkk1	Dickkopf-related protein 1	-0.669	0.142	-0.094	-0.418	-0.726	-0.068	0.872	0.003	-0.14	0.213	0.433	0.598	-0.635	0.0255	0.0255	down-regulated
O54908	Biological process	GO:1901888	6	regulation of cell junction assembly	Dkk1	Dickkopf-related protein 1	-0.669	0.142	-0.094	-0.418	-0.726	-0.068	0.872	0.003	-0.14	0.213	0.433	0.598	-0.635	0.0255	0.0255	down-regulated
O54908	Biological process	GO:0007267	3	cell-cell signaling	Dkk1	Dickkopf-related protein 1	-0.669	0.142	-0.094	-0.418	-0.726	-0.068	0.872	0.003	-0.14	0.213	0.433	0.598	-0.635	0.0255	0.0255	down-regulated
O54908	Biological process	GO:2000826	7	regulation of heart morphogenesis	Dkk1	Dickkopf-related protein 1	-0.669	0.142	-0.094	-0.418	-0.726	-0.068	0.872	0.003	-0.14	0.213	0.433	0.598	-0.635	0.0255	0.0255	down-regulated
O54908	Biological process	GO:0051094	5	positive regulation of developmental process	Dkk1	Dickkopf-related protein 1	-0.669	0.142	-0.094	-0.418	-0.726	-0.068	0.872	0.003	-0.14	0.213	0.433	0.598	-0.635	0.0255	0.0255	down-regulated
O54908	Biological process	GO:0010468	6	regulation of gene expression	Dkk1	Dickkopf-related protein 1	-0.669	0.142	-0.094	-0.418	-0.726	-0.068	0.872	0.003	-0.14	0.213	0.433	0.598	-0.635	0.0255	0.0255	down-regulated
O54908	Biological process	GO:0050877	4	nervous system process	Dkk1	Dickkopf-related protein 1	-0.669	0.142	-0.094	-0.418	-0.726	-0.068	0.872	0.003	-0.14	0.213	0.433	0.598	-0.635	0.0255	0.0255	down-regulated
O54908	Biological process	GO:0098773	6	skin epidermis development	Dkk1	Dickkopf-related protein 1	-0.669	0.142	-0.094	-0.418	-0.726	-0.068	0.872	0.003	-0.14	0.213	0.433	0.598	-0.635	0.0255	0.0255	down-regulated
O54908	Biological process	GO:0007417	5	central nervous system development	Dkk1	Dickkopf-related protein 1	-0.669	0.142	-0.094	-0.418	-0.726	-0.068	0.872	0.003	-0.14	0.213	0.433	0.598	-0.635	0.0255	0.0255	down-regulated
O54908	Biological process	GO:0048522	5	positive regulation of cellular process	Dkk1	Dickkopf-related protein 1	-0.669	0.142	-0.094	-0.418	-0.726	-0.068	0.872	0.003	-0.14	0.213	0.433	0.598	-0.635	0.0255	0.0255	down-regulated
O54908	Biological process	GO:0031326	6	regulation of cellular biosynthetic process	Dkk1	Dickkopf-related protein 1	-0.669	0.142	-0.094	-0.418	-0.726	-0.068	0.872	0.003	-0.14	0.213	0.433	0.598	-0.635	0.0255	0.0255	down-regulated
O54908	Biological process	GO:0044087	5	regulation of cellular component biogenesis	Dkk1	Dickkopf-related protein 1	-0.669	0.142	-0.094	-0.418	-0.726	-0.068	0.872	0.003	-0.14	0.213	0.433	0.598	-0.635	0.0255	0.0255	down-regulated
O54908	Biological process	GO:0060627	5	regulation of vesicle-mediated transport	Dkk1	Dickkopf-related protein 1	-0.669	0.142	-0.094	-0.418	-0.726	-0.068	0.872	0.003	-0.14	0.213	0.433	0.598	-0.635	0.0255	0.0255	down-regulated
O54908	Biological process	GO:0016055	5	Wnt signaling pathway	Dkk1	Dickkopf-related protein 1	-0.669	0.142	-0.094	-0.418	-0.726	-0.068	0.872	0.003	-0.14	0.213	0.433	0.598	-0.635	0.0255	0.0255	down-regulated
O54908	Biological process	GO:0090092	6	regulation of transmembrane receptor protein serine/threonine kinase signaling pathway	Dkk1	Dickkopf-related protein 1	-0.669	0.142	-0.094	-0.418	-0.726	-0.068	0.872	0.003	-0.14	0.213	0.433	0.598	-0.635	0.0255	0.0255	down-regulated
O54908	Biological process	GO:0070302	6	regulation of stress-activated protein kinase signaling cascade	Dkk1	Dickkopf-related protein 1	-0.669	0.142	-0.094	-0.418	-0.726	-0.068	0.872	0.003	-0.14	0.213	0.433	0.598	-0.635	0.0255	0.0255	down-regulated
O54908	Biological process	GO:0048332	5	mesoderm morphogenesis	Dkk1	Dickkopf-related protein 1	-0.669	0.142	-0.094	-0.418	-0.726	-0.068	0.872	0.003	-0.14	0.213	0.433	0.598	-0.635	0.0255	0.0255	down-regulated
O54908	Biological process	GO:1903224	6	regulation of endodermal cell differentiation	Dkk1	Dickkopf-related protein 1	-0.669	0.142	-0.094	-0.418	-0.726	-0.068	0.872	0.003	-0.14	0.213	0.433	0.598	-0.635	0.0255	0.0255	down-regulated
O54908	Biological process	GO:0035282	5	segmentation	Dkk1	Dickkopf-related protein 1	-0.669	0.142	-0.094	-0.418	-0.726	-0.068	0.872	0.003	-0.14	0.213	0.433	0.598	-0.635	0.0255	0.0255	down-regulated
O54908	Biological process	GO:0030278	5	regulation of ossification	Dkk1	Dickkopf-related protein 1	-0.669	0.142	-0.094	-0.418	-0.726	-0.068	0.872	0.003	-0.14	0.213	0.433	0.598	-0.635	0.0255	0.0255	down-regulated
O54908	Biological process	GO:0009968	6	negative regulation of signal transduction	Dkk1	Dickkopf-related protein 1	-0.669	0.142	-0.094	-0.418	-0.726	-0.068	0.872	0.003	-0.14	0.213	0.433	0.598	-0.635	0.0255	0.0255	down-regulated
O54908	Biological process	GO:0051964	7	negative regulation of synapse assembly	Dkk1	Dickkopf-related protein 1	-0.669	0.142	-0.094	-0.418	-0.726	-0.068	0.872	0.003	-0.14	0.213	0.433	0.598	-0.635	0.0255	0.0255	down-regulated
O54908	Biological process	GO:0048584	5	positive regulation of response to stimulus	Dkk1	Dickkopf-related protein 1	-0.669	0.142	-0.094	-0.418	-0.726	-0.068	0.872	0.003	-0.14	0.213	0.433	0.598	-0.635	0.0255	0.0255	down-regulated
O54908	Biological process	GO:0198738	4	cell-cell signaling by wnt	Dkk1	Dickkopf-related protein 1	-0.669	0.142	-0.094	-0.418	-0.726	-0.068	0.872	0.003	-0.14	0.213	0.433	0.598	-0.635	0.0255	0.0255	down-regulated
O54908	Biological process	GO:0050896	2	response to stimulus	Dkk1	Dickkopf-related protein 1	-0.669	0.142	-0.094	-0.418	-0.726	-0.068	0.872	0.003	-0.14	0.213	0.433	0.598	-0.635	0.0255	0.0255	down-regulated
O54908	Biological process	GO:2000026	5	regulation of multicellular organismal development	Dkk1	Dickkopf-related protein 1	-0.669	0.142	-0.094	-0.418	-0.726	-0.068	0.872	0.003	-0.14	0.213	0.433	0.598	-0.635	0.0255	0.0255	down-regulated
O54908	Biological process	GO:0051241	5	negative regulation of multicellular organismal process	Dkk1	Dickkopf-related protein 1	-0.669	0.142	-0.094	-0.418	-0.726	-0.068	0.872	0.003	-0.14	0.213	0.433	0.598	-0.635	0.0255	0.0255	down-regulated
O54908	Biological process	GO:0001933	9	negative regulation of protein phosphorylation	Dkk1	Dickkopf-related protein 1	-0.669	0.142	-0.094	-0.418	-0.726	-0.068	0.872	0.003	-0.14	0.213	0.433	0.598	-0.635	0.0255	0.0255	down-regulated
O54908	Biological process	GO:0048513	4	animal organ development	Dkk1	Dickkopf-related protein 1	-0.669	0.142	-0.094	-0.418	-0.726	-0.068	0.872	0.003	-0.14	0.213	0.433	0.598	-0.635	0.0255	0.0255	down-regulated
O54908	Biological process	GO:0010558	7	negative regulation of macromolecule biosynthetic process	Dkk1	Dickkopf-related protein 1	-0.669	0.142	-0.094	-0.418	-0.726	-0.068	0.872	0.003	-0.14	0.213	0.433	0.598	-0.635	0.0255	0.0255	down-regulated
O54908	Biological process	GO:0045934	7	negative regulation of nucleobase-containing compound metabolic process	Dkk1	Dickkopf-related protein 1	-0.669	0.142	-0.094	-0.418	-0.726	-0.068	0.872	0.003	-0.14	0.213	0.433	0.598	-0.635	0.0255	0.0255	down-regulated
O54908	Biological process	GO:0010648	6	negative regulation of cell communication	Dkk1	Dickkopf-related protein 1	-0.669	0.142	-0.094	-0.418	-0.726	-0.068	0.872	0.003	-0.14	0.213	0.433	0.598	-0.635	0.0255	0.0255	down-regulated
O54908	Biological process	GO:0080090	5	regulation of primary metabolic process	Dkk1	Dickkopf-related protein 1	-0.669	0.142	-0.094	-0.418	-0.726	-0.068	0.872	0.003	-0.14	0.213	0.433	0.598	-0.635	0.0255	0.0255	down-regulated
O54908	Biological process	GO:1902533	7	positive regulation of intracellular signal transduction	Dkk1	Dickkopf-related protein 1	-0.669	0.142	-0.094	-0.418	-0.726	-0.068	0.872	0.003	-0.14	0.213	0.433	0.598	-0.635	0.0255	0.0255	down-regulated
O54908	Biological process	GO:0051253	7	negative regulation of RNA metabolic process	Dkk1	Dickkopf-related protein 1	-0.669	0.142	-0.094	-0.418	-0.726	-0.068	0.872	0.003	-0.14	0.213	0.433	0.598	-0.635	0.0255	0.0255	down-regulated
O54908	Biological process	GO:0001759	4	organ induction	Dkk1	Dickkopf-related protein 1	-0.669	0.142	-0.094	-0.418	-0.726	-0.068	0.872	0.003	-0.14	0.213	0.433	0.598	-0.635	0.0255	0.0255	down-regulated
O54908	Biological process	GO:0051128	5	regulation of cellular component organization	Dkk1	Dickkopf-related protein 1	-0.669	0.142	-0.094	-0.418	-0.726	-0.068	0.872	0.003	-0.14	0.213	0.433	0.598	-0.635	0.0255	0.0255	down-regulated
O54908	Biological process	GO:1901700	4	response to oxygen-containing compound	Dkk1	Dickkopf-related protein 1	-0.669	0.142	-0.094	-0.418	-0.726	-0.068	0.872	0.003	-0.14	0.213	0.433	0.598	-0.635	0.0255	0.0255	down-regulated
O54908	Biological process	GO:0007420	5	brain development	Dkk1	Dickkopf-related protein 1	-0.669	0.142	-0.094	-0.418	-0.726	-0.068	0.872	0.003	-0.14	0.213	0.433	0.598	-0.635	0.0255	0.0255	down-regulated
O54908	Biological process	GO:0035107	4	appendage morphogenesis	Dkk1	Dickkopf-related protein 1	-0.669	0.142	-0.094	-0.418	-0.726	-0.068	0.872	0.003	-0.14	0.213	0.433	0.598	-0.635	0.0255	0.0255	down-regulated
O54908	Biological process	GO:1902531	6	regulation of intracellular signal transduction	Dkk1	Dickkopf-related protein 1	-0.669	0.142	-0.094	-0.418	-0.726	-0.068	0.872	0.003	-0.14	0.213	0.433	0.598	-0.635	0.0255	0.0255	down-regulated
O54908	Biological process	GO:0080135	5	regulation of cellular response to stress	Dkk1	Dickkopf-related protein 1	-0.669	0.142	-0.094	-0.418	-0.726	-0.068	0.872	0.003	-0.14	0.213	0.433	0.598	-0.635	0.0255	0.0255	down-regulated
O54908	Biological process	GO:0001932	8	regulation of protein phosphorylation	Dkk1	Dickkopf-related protein 1	-0.669	0.142	-0.094	-0.418	-0.726	-0.068	0.872	0.003	-0.14	0.213	0.433	0.598	-0.635	0.0255	0.0255	down-regulated
O54908	Biological process	GO:0006357	8	regulation of transcription by RNA polymerase II	Dkk1	Dickkopf-related protein 1	-0.669	0.142	-0.094	-0.418	-0.726	-0.068	0.872	0.003	-0.14	0.213	0.433	0.598	-0.635	0.0255	0.0255	down-regulated
O54908	Biological process	GO:0042303	3	molting cycle	Dkk1	Dickkopf-related protein 1	-0.669	0.142	-0.094	-0.418	-0.726	-0.068	0.872	0.003	-0.14	0.213	0.433	0.598	-0.635	0.0255	0.0255	down-regulated
O54908	Biological process	GO:0048646	3	anatomical structure formation involved in morphogenesis	Dkk1	Dickkopf-related protein 1	-0.669	0.142	-0.094	-0.418	-0.726	-0.068	0.872	0.003	-0.14	0.213	0.433	0.598	-0.635	0.0255	0.0255	down-regulated
O54908	Biological process	GO:0051153	7	regulation of striated muscle cell differentiation	Dkk1	Dickkopf-related protein 1	-0.669	0.142	-0.094	-0.418	-0.726	-0.068	0.872	0.003	-0.14	0.213	0.433	0.598	-0.635	0.0255	0.0255	down-regulated
O54908	Biological process	GO:0048729	4	tissue morphogenesis	Dkk1	Dickkopf-related protein 1	-0.669	0.142	-0.094	-0.418	-0.726	-0.068	0.872	0.003	-0.14	0.213	0.433	0.598	-0.635	0.0255	0.0255	down-regulated
O54908	Biological process	GO:0045595	5	regulation of cell differentiation	Dkk1	Dickkopf-related protein 1	-0.669	0.142	-0.094	-0.418	-0.726	-0.068	0.872	0.003	-0.14	0.213	0.433	0.598	-0.635	0.0255	0.0255	down-regulated
O54908	Biological process	GO:0048583	4	regulation of response to stimulus	Dkk1	Dickkopf-related protein 1	-0.669	0.142	-0.094	-0.418	-0.726	-0.068	0.872	0.003	-0.14	0.213	0.433	0.598	-0.635	0.0255	0.0255	down-regulated
O54908	Biological process	GO:0001756	4	somitogenesis	Dkk1	Dickkopf-related protein 1	-0.669	0.142	-0.094	-0.418	-0.726	-0.068	0.872	0.003	-0.14	0.213	0.433	0.598	-0.635	0.0255	0.0255	down-regulated
O54908	Biological process	GO:0050807	5	regulation of synapse organization	Dkk1	Dickkopf-related protein 1	-0.669	0.142	-0.094	-0.418	-0.726	-0.068	0.872	0.003	-0.14	0.213	0.433	0.598	-0.635	0.0255	0.0255	down-regulated
O54908	Biological process	GO:0007611	3	learning or memory	Dkk1	Dickkopf-related protein 1	-0.669	0.142	-0.094	-0.418	-0.726	-0.068	0.872	0.003	-0.14	0.213	0.433	0.598	-0.635	0.0255	0.0255	down-regulated
O54908	Biological process	GO:0043069	7	negative regulation of programmed cell death	Dkk1	Dickkopf-related protein 1	-0.669	0.142	-0.094	-0.418	-0.726	-0.068	0.872	0.003	-0.14	0.213	0.433	0.598	-0.635	0.0255	0.0255	down-regulated
O54908	Biological process	GO:0032502	2	developmental process	Dkk1	Dickkopf-related protein 1	-0.669	0.142	-0.094	-0.418	-0.726	-0.068	0.872	0.003	-0.14	0.213	0.433	0.598	-0.635	0.0255	0.0255	down-regulated
O54908	Biological process	GO:0030510	6	regulation of BMP signaling pathway	Dkk1	Dickkopf-related protein 1	-0.669	0.142	-0.094	-0.418	-0.726	-0.068	0.872	0.003	-0.14	0.213	0.433	0.598	-0.635	0.0255	0.0255	down-regulated
O54908	Biological process	GO:0050803	4	regulation of synapse structure or activity	Dkk1	Dickkopf-related protein 1	-0.669	0.142	-0.094	-0.418	-0.726	-0.068	0.872	0.003	-0.14	0.213	0.433	0.598	-0.635	0.0255	0.0255	down-regulated
O54908	Biological process	GO:1904340	8	positive regulation of dopaminergic neuron differentiation	Dkk1	Dickkopf-related protein 1	-0.669	0.142	-0.094	-0.418	-0.726	-0.068	0.872	0.003	-0.14	0.213	0.433	0.598	-0.635	0.0255	0.0255	down-regulated
O54908	Biological process	GO:1904711	7	regulation of Wnt-Frizzled-LRP5/6 complex assembly	Dkk1	Dickkopf-related protein 1	-0.669	0.142	-0.094	-0.418	-0.726	-0.068	0.872	0.003	-0.14	0.213	0.433	0.598	-0.635	0.0255	0.0255	down-regulated
O54908	Biological process	GO:0033993	5	response to lipid	Dkk1	Dickkopf-related protein 1	-0.669	0.142	-0.094	-0.418	-0.726	-0.068	0.872	0.003	-0.14	0.213	0.433	0.598	-0.635	0.0255	0.0255	down-regulated
O54908	Biological process	GO:0060324	4	face development	Dkk1	Dickkopf-related protein 1	-0.669	0.142	-0.094	-0.418	-0.726	-0.068	0.872	0.003	-0.14	0.213	0.433	0.598	-0.635	0.0255	0.0255	down-regulated
O54908	Biological process	GO:0009996	7	negative regulation of cell fate specification	Dkk1	Dickkopf-related protein 1	-0.669	0.142	-0.094	-0.418	-0.726	-0.068	0.872	0.003	-0.14	0.213	0.433	0.598	-0.635	0.0255	0.0255	down-regulated
O54908	Biological process	GO:0031323	5	regulation of cellular metabolic process	Dkk1	Dickkopf-related protein 1	-0.669	0.142	-0.094	-0.418	-0.726	-0.068	0.872	0.003	-0.14	0.213	0.433	0.598	-0.635	0.0255	0.0255	down-regulated
O54908	Biological process	GO:0010647	6	positive regulation of cell communication	Dkk1	Dickkopf-related protein 1	-0.669	0.142	-0.094	-0.418	-0.726	-0.068	0.872	0.003	-0.14	0.213	0.433	0.598	-0.635	0.0255	0.0255	down-regulated
O54908	Biological process	GO:0060429	5	epithelium development	Dkk1	Dickkopf-related protein 1	-0.669	0.142	-0.094	-0.418	-0.726	-0.068	0.872	0.003	-0.14	0.213	0.433	0.598	-0.635	0.0255	0.0255	down-regulated
O54908	Biological process	GO:0008150	1	biological_process	Dkk1	Dickkopf-related protein 1	-0.669	0.142	-0.094	-0.418	-0.726	-0.068	0.872	0.003	-0.14	0.213	0.433	0.598	-0.635	0.0255	0.0255	down-regulated
O54908	Biological process	GO:0048856	3	anatomical structure development	Dkk1	Dickkopf-related protein 1	-0.669	0.142	-0.094	-0.418	-0.726	-0.068	0.872	0.003	-0.14	0.213	0.433	0.598	-0.635	0.0255	0.0255	down-regulated
O54908	Biological process	GO:0045936	8	negative regulation of phosphate metabolic process	Dkk1	Dickkopf-related protein 1	-0.669	0.142	-0.094	-0.418	-0.726	-0.068	0.872	0.003	-0.14	0.213	0.433	0.598	-0.635	0.0255	0.0255	down-regulated
O54908	Biological process	GO:0009890	6	negative regulation of biosynthetic process	Dkk1	Dickkopf-related protein 1	-0.669	0.142	-0.094	-0.418	-0.726	-0.068	0.872	0.003	-0.14	0.213	0.433	0.598	-0.635	0.0255	0.0255	down-regulated
O54908	Biological process	GO:1903507	9	negative regulation of nucleic acid-templated transcription	Dkk1	Dickkopf-related protein 1	-0.669	0.142	-0.094	-0.418	-0.726	-0.068	0.872	0.003	-0.14	0.213	0.433	0.598	-0.635	0.0255	0.0255	down-regulated
O54908	Biological process	GO:0048598	4	embryonic morphogenesis	Dkk1	Dickkopf-related protein 1	-0.669	0.142	-0.094	-0.418	-0.726	-0.068	0.872	0.003	-0.14	0.213	0.433	0.598	-0.635	0.0255	0.0255	down-regulated
O54908	Biological process	GO:0042633	4	hair cycle	Dkk1	Dickkopf-related protein 1	-0.669	0.142	-0.094	-0.418	-0.726	-0.068	0.872	0.003	-0.14	0.213	0.433	0.598	-0.635	0.0255	0.0255	down-regulated
O54908	Biological process	GO:0042221	3	response to chemical	Dkk1	Dickkopf-related protein 1	-0.669	0.142	-0.094	-0.418	-0.726	-0.068	0.872	0.003	-0.14	0.213	0.433	0.598	-0.635	0.0255	0.0255	down-regulated
O54908	Biological process	GO:1901889	7	negative regulation of cell junction assembly	Dkk1	Dickkopf-related protein 1	-0.669	0.142	-0.094	-0.418	-0.726	-0.068	0.872	0.003	-0.14	0.213	0.433	0.598	-0.635	0.0255	0.0255	down-regulated
O54908	Biological process	GO:0045892	8	negative regulation of transcription, DNA-templated	Dkk1	Dickkopf-related protein 1	-0.669	0.142	-0.094	-0.418	-0.726	-0.068	0.872	0.003	-0.14	0.213	0.433	0.598	-0.635	0.0255	0.0255	down-regulated
O54908	Biological process	GO:0051963	6	regulation of synapse assembly	Dkk1	Dickkopf-related protein 1	-0.669	0.142	-0.094	-0.418	-0.726	-0.068	0.872	0.003	-0.14	0.213	0.433	0.598	-0.635	0.0255	0.0255	down-regulated
O54908	Biological process	GO:0007275	3	multicellular organism development	Dkk1	Dickkopf-related protein 1	-0.669	0.142	-0.094	-0.418	-0.726	-0.068	0.872	0.003	-0.14	0.213	0.433	0.598	-0.635	0.0255	0.0255	down-regulated
O54908	Biological process	GO:0051248	7	negative regulation of protein metabolic process	Dkk1	Dickkopf-related protein 1	-0.669	0.142	-0.094	-0.418	-0.726	-0.068	0.872	0.003	-0.14	0.213	0.433	0.598	-0.635	0.0255	0.0255	down-regulated
O54908	Biological process	GO:1904956	8	regulation of midbrain dopaminergic neuron differentiation	Dkk1	Dickkopf-related protein 1	-0.669	0.142	-0.094	-0.418	-0.726	-0.068	0.872	0.003	-0.14	0.213	0.433	0.598	-0.635	0.0255	0.0255	down-regulated
O54908	Biological process	GO:0010033	4	response to organic substance	Dkk1	Dickkopf-related protein 1	-0.669	0.142	-0.094	-0.418	-0.726	-0.068	0.872	0.003	-0.14	0.213	0.433	0.598	-0.635	0.0255	0.0255	down-regulated
O54908	Biological process	GO:0060390	6	regulation of SMAD protein signal transduction	Dkk1	Dickkopf-related protein 1	-0.669	0.142	-0.094	-0.418	-0.726	-0.068	0.872	0.003	-0.14	0.213	0.433	0.598	-0.635	0.0255	0.0255	down-regulated
O54908	Biological process	GO:0009967	6	positive regulation of signal transduction	Dkk1	Dickkopf-related protein 1	-0.669	0.142	-0.094	-0.418	-0.726	-0.068	0.872	0.003	-0.14	0.213	0.433	0.598	-0.635	0.0255	0.0255	down-regulated
O54908	Biological process	GO:0051172	6	negative regulation of nitrogen compound metabolic process	Dkk1	Dickkopf-related protein 1	-0.669	0.142	-0.094	-0.418	-0.726	-0.068	0.872	0.003	-0.14	0.213	0.433	0.598	-0.635	0.0255	0.0255	down-regulated
O54908	Biological process	GO:0050793	4	regulation of developmental process	Dkk1	Dickkopf-related protein 1	-0.669	0.142	-0.094	-0.418	-0.726	-0.068	0.872	0.003	-0.14	0.213	0.433	0.598	-0.635	0.0255	0.0255	down-regulated
O54908	Biological process	GO:0003156	7	regulation of animal organ formation	Dkk1	Dickkopf-related protein 1	-0.669	0.142	-0.094	-0.418	-0.726	-0.068	0.872	0.003	-0.14	0.213	0.433	0.598	-0.635	0.0255	0.0255	down-regulated
O54908	Biological process	GO:0060322	4	head development	Dkk1	Dickkopf-related protein 1	-0.669	0.142	-0.094	-0.418	-0.726	-0.068	0.872	0.003	-0.14	0.213	0.433	0.598	-0.635	0.0255	0.0255	down-regulated
O54908	Biological process	GO:0090287	5	regulation of cellular response to growth factor stimulus	Dkk1	Dickkopf-related protein 1	-0.669	0.142	-0.094	-0.418	-0.726	-0.068	0.872	0.003	-0.14	0.213	0.433	0.598	-0.635	0.0255	0.0255	down-regulated
O54908	Biological process	GO:0007369	5	gastrulation	Dkk1	Dickkopf-related protein 1	-0.669	0.142	-0.094	-0.418	-0.726	-0.068	0.872	0.003	-0.14	0.213	0.433	0.598	-0.635	0.0255	0.0255	down-regulated
O54908	Biological process	GO:1904338	7	regulation of dopaminergic neuron differentiation	Dkk1	Dickkopf-related protein 1	-0.669	0.142	-0.094	-0.418	-0.726	-0.068	0.872	0.003	-0.14	0.213	0.433	0.598	-0.635	0.0255	0.0255	down-regulated
O54908	Biological process	GO:0022603	5	regulation of anatomical structure morphogenesis	Dkk1	Dickkopf-related protein 1	-0.669	0.142	-0.094	-0.418	-0.726	-0.068	0.872	0.003	-0.14	0.213	0.433	0.598	-0.635	0.0255	0.0255	down-regulated
O54908	Biological process	GO:0009653	3	anatomical structure morphogenesis	Dkk1	Dickkopf-related protein 1	-0.669	0.142	-0.094	-0.418	-0.726	-0.068	0.872	0.003	-0.14	0.213	0.433	0.598	-0.635	0.0255	0.0255	down-regulated
O54908	Biological process	GO:0051148	7	negative regulation of muscle cell differentiation	Dkk1	Dickkopf-related protein 1	-0.669	0.142	-0.094	-0.418	-0.726	-0.068	0.872	0.003	-0.14	0.213	0.433	0.598	-0.635	0.0255	0.0255	down-regulated
O54908	Biological process	GO:0010453	5	regulation of cell fate commitment	Dkk1	Dickkopf-related protein 1	-0.669	0.142	-0.094	-0.418	-0.726	-0.068	0.872	0.003	-0.14	0.213	0.433	0.598	-0.635	0.0255	0.0255	down-regulated
O54908	Biological process	GO:0007389	3	pattern specification process	Dkk1	Dickkopf-related protein 1	-0.669	0.142	-0.094	-0.418	-0.726	-0.068	0.872	0.003	-0.14	0.213	0.433	0.598	-0.635	0.0255	0.0255	down-regulated
O54908	Biological process	GO:0050804	6	modulation of chemical synaptic transmission	Dkk1	Dickkopf-related protein 1	-0.669	0.142	-0.094	-0.418	-0.726	-0.068	0.872	0.003	-0.14	0.213	0.433	0.598	-0.635	0.0255	0.0255	down-regulated
O54908	Biological process	GO:0009888	4	tissue development	Dkk1	Dickkopf-related protein 1	-0.669	0.142	-0.094	-0.418	-0.726	-0.068	0.872	0.003	-0.14	0.213	0.433	0.598	-0.635	0.0255	0.0255	down-regulated
O54908	Biological process	GO:0009790	4	embryo development	Dkk1	Dickkopf-related protein 1	-0.669	0.142	-0.094	-0.418	-0.726	-0.068	0.872	0.003	-0.14	0.213	0.433	0.598	-0.635	0.0255	0.0255	down-regulated
O54908	Biological process	GO:0023056	5	positive regulation of signaling	Dkk1	Dickkopf-related protein 1	-0.669	0.142	-0.094	-0.418	-0.726	-0.068	0.872	0.003	-0.14	0.213	0.433	0.598	-0.635	0.0255	0.0255	down-regulated
O54908	Biological process	GO:0030111	6	regulation of Wnt signaling pathway	Dkk1	Dickkopf-related protein 1	-0.669	0.142	-0.094	-0.418	-0.726	-0.068	0.872	0.003	-0.14	0.213	0.433	0.598	-0.635	0.0255	0.0255	down-regulated
O54908	Biological process	GO:0019222	4	regulation of metabolic process	Dkk1	Dickkopf-related protein 1	-0.669	0.142	-0.094	-0.418	-0.726	-0.068	0.872	0.003	-0.14	0.213	0.433	0.598	-0.635	0.0255	0.0255	down-regulated
O54908	Biological process	GO:0051093	5	negative regulation of developmental process	Dkk1	Dickkopf-related protein 1	-0.669	0.142	-0.094	-0.418	-0.726	-0.068	0.872	0.003	-0.14	0.213	0.433	0.598	-0.635	0.0255	0.0255	down-regulated
O54908	Biological process	GO:0045597	6	positive regulation of cell differentiation	Dkk1	Dickkopf-related protein 1	-0.669	0.142	-0.094	-0.418	-0.726	-0.068	0.872	0.003	-0.14	0.213	0.433	0.598	-0.635	0.0255	0.0255	down-regulated
O54908	Biological process	GO:0009893	5	positive regulation of metabolic process	Dkk1	Dickkopf-related protein 1	-0.669	0.142	-0.094	-0.418	-0.726	-0.068	0.872	0.003	-0.14	0.213	0.433	0.598	-0.635	0.0255	0.0255	down-regulated
O54908	Biological process	GO:0009892	5	negative regulation of metabolic process	Dkk1	Dickkopf-related protein 1	-0.669	0.142	-0.094	-0.418	-0.726	-0.068	0.872	0.003	-0.14	0.213	0.433	0.598	-0.635	0.0255	0.0255	down-regulated
O54908	Biological process	GO:1905606	7	regulation of presynapse assembly	Dkk1	Dickkopf-related protein 1	-0.669	0.142	-0.094	-0.418	-0.726	-0.068	0.872	0.003	-0.14	0.213	0.433	0.598	-0.635	0.0255	0.0255	down-regulated
O54988	Biological process	GO:1901564	4	organonitrogen compound metabolic process	Slk	STE20-like serine/threonine-protein kinase	-0.185	-0.295	1.459	0.938	0.474	0.926	0.566	-0.371	-0.539	-0.707	-0.031	-0.683	0.847	0.0266	0.0266	up-regulated
O54988	Biological process	GO:0008152	2	metabolic process	Slk	STE20-like serine/threonine-protein kinase	-0.185	-0.295	1.459	0.938	0.474	0.926	0.566	-0.371	-0.539	-0.707	-0.031	-0.683	0.847	0.0266	0.0266	up-regulated
O54988	Biological process	GO:0051270	5	regulation of cellular component movement	Slk	STE20-like serine/threonine-protein kinase	-0.185	-0.295	1.459	0.938	0.474	0.926	0.566	-0.371	-0.539	-0.707	-0.031	-0.683	0.847	0.0266	0.0266	up-regulated
O54988	Biological process	GO:0050896	2	response to stimulus	Slk	STE20-like serine/threonine-protein kinase	-0.185	-0.295	1.459	0.938	0.474	0.926	0.566	-0.371	-0.539	-0.707	-0.031	-0.683	0.847	0.0266	0.0266	up-regulated
O54988	Biological process	GO:0044238	3	primary metabolic process	Slk	STE20-like serine/threonine-protein kinase	-0.185	-0.295	1.459	0.938	0.474	0.926	0.566	-0.371	-0.539	-0.707	-0.031	-0.683	0.847	0.0266	0.0266	up-regulated
O54988	Biological process	GO:0001952	7	regulation of cell-matrix adhesion	Slk	STE20-like serine/threonine-protein kinase	-0.185	-0.295	1.459	0.938	0.474	0.926	0.566	-0.371	-0.539	-0.707	-0.031	-0.683	0.847	0.0266	0.0266	up-regulated
O54988	Biological process	GO:0006468	7	protein phosphorylation	Slk	STE20-like serine/threonine-protein kinase	-0.185	-0.295	1.459	0.938	0.474	0.926	0.566	-0.371	-0.539	-0.707	-0.031	-0.683	0.847	0.0266	0.0266	up-regulated
O54988	Biological process	GO:0071345	6	cellular response to cytokine stimulus	Slk	STE20-like serine/threonine-protein kinase	-0.185	-0.295	1.459	0.938	0.474	0.926	0.566	-0.371	-0.539	-0.707	-0.031	-0.683	0.847	0.0266	0.0266	up-regulated
O54988	Biological process	GO:0009605	3	response to external stimulus	Slk	STE20-like serine/threonine-protein kinase	-0.185	-0.295	1.459	0.938	0.474	0.926	0.566	-0.371	-0.539	-0.707	-0.031	-0.683	0.847	0.0266	0.0266	up-regulated
O54988	Biological process	GO:0007017	3	microtubule-based process	Slk	STE20-like serine/threonine-protein kinase	-0.185	-0.295	1.459	0.938	0.474	0.926	0.566	-0.371	-0.539	-0.707	-0.031	-0.683	0.847	0.0266	0.0266	up-regulated
O54988	Biological process	GO:0045087	5	innate immune response	Slk	STE20-like serine/threonine-protein kinase	-0.185	-0.295	1.459	0.938	0.474	0.926	0.566	-0.371	-0.539	-0.707	-0.031	-0.683	0.847	0.0266	0.0266	up-regulated
O54988	Biological process	GO:0051128	5	regulation of cellular component organization	Slk	STE20-like serine/threonine-protein kinase	-0.185	-0.295	1.459	0.938	0.474	0.926	0.566	-0.371	-0.539	-0.707	-0.031	-0.683	0.847	0.0266	0.0266	up-regulated
O54988	Biological process	GO:0043170	4	macromolecule metabolic process	Slk	STE20-like serine/threonine-protein kinase	-0.185	-0.295	1.459	0.938	0.474	0.926	0.566	-0.371	-0.539	-0.707	-0.031	-0.683	0.847	0.0266	0.0266	up-regulated
O54988	Biological process	GO:0006464	6	cellular protein modification process	Slk	STE20-like serine/threonine-protein kinase	-0.185	-0.295	1.459	0.938	0.474	0.926	0.566	-0.371	-0.539	-0.707	-0.031	-0.683	0.847	0.0266	0.0266	up-regulated
O54988	Biological process	GO:2000145	5	regulation of cell motility	Slk	STE20-like serine/threonine-protein kinase	-0.185	-0.295	1.459	0.938	0.474	0.926	0.566	-0.371	-0.539	-0.707	-0.031	-0.683	0.847	0.0266	0.0266	up-regulated
O54988	Biological process	GO:0006807	3	nitrogen compound metabolic process	Slk	STE20-like serine/threonine-protein kinase	-0.185	-0.295	1.459	0.938	0.474	0.926	0.566	-0.371	-0.539	-0.707	-0.031	-0.683	0.847	0.0266	0.0266	up-regulated
O54988	Biological process	GO:0032879	4	regulation of localization	Slk	STE20-like serine/threonine-protein kinase	-0.185	-0.295	1.459	0.938	0.474	0.926	0.566	-0.371	-0.539	-0.707	-0.031	-0.683	0.847	0.0266	0.0266	up-regulated
O54988	Biological process	GO:1901888	6	regulation of cell junction assembly	Slk	STE20-like serine/threonine-protein kinase	-0.185	-0.295	1.459	0.938	0.474	0.926	0.566	-0.371	-0.539	-0.707	-0.031	-0.683	0.847	0.0266	0.0266	up-regulated
O54988	Biological process	GO:0097435	5	supramolecular fiber organization	Slk	STE20-like serine/threonine-protein kinase	-0.185	-0.295	1.459	0.938	0.474	0.926	0.566	-0.371	-0.539	-0.707	-0.031	-0.683	0.847	0.0266	0.0266	up-regulated
O54988	Biological process	GO:0044260	4	cellular macromolecule metabolic process	Slk	STE20-like serine/threonine-protein kinase	-0.185	-0.295	1.459	0.938	0.474	0.926	0.566	-0.371	-0.539	-0.707	-0.031	-0.683	0.847	0.0266	0.0266	up-regulated
O54988	Biological process	GO:0019538	4	protein metabolic process	Slk	STE20-like serine/threonine-protein kinase	-0.185	-0.295	1.459	0.938	0.474	0.926	0.566	-0.371	-0.539	-0.707	-0.031	-0.683	0.847	0.0266	0.0266	up-regulated
O54988	Biological process	GO:0051707	3	response to other organism	Slk	STE20-like serine/threonine-protein kinase	-0.185	-0.295	1.459	0.938	0.474	0.926	0.566	-0.371	-0.539	-0.707	-0.031	-0.683	0.847	0.0266	0.0266	up-regulated
O54988	Biological process	GO:0000226	4	microtubule cytoskeleton organization	Slk	STE20-like serine/threonine-protein kinase	-0.185	-0.295	1.459	0.938	0.474	0.926	0.566	-0.371	-0.539	-0.707	-0.031	-0.683	0.847	0.0266	0.0266	up-regulated
O54988	Biological process	GO:0010942	6	positive regulation of cell death	Slk	STE20-like serine/threonine-protein kinase	-0.185	-0.295	1.459	0.938	0.474	0.926	0.566	-0.371	-0.539	-0.707	-0.031	-0.683	0.847	0.0266	0.0266	up-regulated
O54988	Biological process	GO:0043068	7	positive regulation of programmed cell death	Slk	STE20-like serine/threonine-protein kinase	-0.185	-0.295	1.459	0.938	0.474	0.926	0.566	-0.371	-0.539	-0.707	-0.031	-0.683	0.847	0.0266	0.0266	up-regulated
O54988	Biological process	GO:0044267	5	cellular protein metabolic process	Slk	STE20-like serine/threonine-protein kinase	-0.185	-0.295	1.459	0.938	0.474	0.926	0.566	-0.371	-0.539	-0.707	-0.031	-0.683	0.847	0.0266	0.0266	up-regulated
O54988	Biological process	GO:0006955	3	immune response	Slk	STE20-like serine/threonine-protein kinase	-0.185	-0.295	1.459	0.938	0.474	0.926	0.566	-0.371	-0.539	-0.707	-0.031	-0.683	0.847	0.0266	0.0266	up-regulated
O54988	Biological process	GO:0016310	6	phosphorylation	Slk	STE20-like serine/threonine-protein kinase	-0.185	-0.295	1.459	0.938	0.474	0.926	0.566	-0.371	-0.539	-0.707	-0.031	-0.683	0.847	0.0266	0.0266	up-regulated
O54988	Biological process	GO:0050794	4	regulation of cellular process	Slk	STE20-like serine/threonine-protein kinase	-0.185	-0.295	1.459	0.938	0.474	0.926	0.566	-0.371	-0.539	-0.707	-0.031	-0.683	0.847	0.0266	0.0266	up-regulated
O54988	Biological process	GO:0009987	2	cellular process	Slk	STE20-like serine/threonine-protein kinase	-0.185	-0.295	1.459	0.938	0.474	0.926	0.566	-0.371	-0.539	-0.707	-0.031	-0.683	0.847	0.0266	0.0266	up-regulated
O54988	Biological process	GO:0012501	4	programmed cell death	Slk	STE20-like serine/threonine-protein kinase	-0.185	-0.295	1.459	0.938	0.474	0.926	0.566	-0.371	-0.539	-0.707	-0.031	-0.683	0.847	0.0266	0.0266	up-regulated
O54988	Biological process	GO:0048522	5	positive regulation of cellular process	Slk	STE20-like serine/threonine-protein kinase	-0.185	-0.295	1.459	0.938	0.474	0.926	0.566	-0.371	-0.539	-0.707	-0.031	-0.683	0.847	0.0266	0.0266	up-regulated
O54988	Biological process	GO:0044087	5	regulation of cellular component biogenesis	Slk	STE20-like serine/threonine-protein kinase	-0.185	-0.295	1.459	0.938	0.474	0.926	0.566	-0.371	-0.539	-0.707	-0.031	-0.683	0.847	0.0266	0.0266	up-regulated
O54988	Biological process	GO:0007010	6	cytoskeleton organization	Slk	STE20-like serine/threonine-protein kinase	-0.185	-0.295	1.459	0.938	0.474	0.926	0.566	-0.371	-0.539	-0.707	-0.031	-0.683	0.847	0.0266	0.0266	up-regulated
O54988	Biological process	GO:0006952	4	defense response	Slk	STE20-like serine/threonine-protein kinase	-0.185	-0.295	1.459	0.938	0.474	0.926	0.566	-0.371	-0.539	-0.707	-0.031	-0.683	0.847	0.0266	0.0266	up-regulated
O54988	Biological process	GO:0034097	5	response to cytokine	Slk	STE20-like serine/threonine-protein kinase	-0.185	-0.295	1.459	0.938	0.474	0.926	0.566	-0.371	-0.539	-0.707	-0.031	-0.683	0.847	0.0266	0.0266	up-regulated
O54988	Biological process	GO:0050789	3	regulation of biological process	Slk	STE20-like serine/threonine-protein kinase	-0.185	-0.295	1.459	0.938	0.474	0.926	0.566	-0.371	-0.539	-0.707	-0.031	-0.683	0.847	0.0266	0.0266	up-regulated
O54988	Biological process	GO:0048518	4	positive regulation of biological process	Slk	STE20-like serine/threonine-protein kinase	-0.185	-0.295	1.459	0.938	0.474	0.926	0.566	-0.371	-0.539	-0.707	-0.031	-0.683	0.847	0.0266	0.0266	up-regulated
O54988	Biological process	GO:0016043	4	cellular component organization	Slk	STE20-like serine/threonine-protein kinase	-0.185	-0.295	1.459	0.938	0.474	0.926	0.566	-0.371	-0.539	-0.707	-0.031	-0.683	0.847	0.0266	0.0266	up-regulated
O54988	Biological process	GO:0006796	5	phosphate-containing compound metabolic process	Slk	STE20-like serine/threonine-protein kinase	-0.185	-0.295	1.459	0.938	0.474	0.926	0.566	-0.371	-0.539	-0.707	-0.031	-0.683	0.847	0.0266	0.0266	up-regulated
O54988	Biological process	GO:0034341	6	response to interferon-gamma	Slk	STE20-like serine/threonine-protein kinase	-0.185	-0.295	1.459	0.938	0.474	0.926	0.566	-0.371	-0.539	-0.707	-0.031	-0.683	0.847	0.0266	0.0266	up-regulated
O54988	Biological process	GO:0010033	4	response to organic substance	Slk	STE20-like serine/threonine-protein kinase	-0.185	-0.295	1.459	0.938	0.474	0.926	0.566	-0.371	-0.539	-0.707	-0.031	-0.683	0.847	0.0266	0.0266	up-regulated
O54988	Biological process	GO:0150116	6	regulation of cell-substrate junction organization	Slk	STE20-like serine/threonine-protein kinase	-0.185	-0.295	1.459	0.938	0.474	0.926	0.566	-0.371	-0.539	-0.707	-0.031	-0.683	0.847	0.0266	0.0266	up-regulated
O54988	Biological process	GO:0070887	4	cellular response to chemical stimulus	Slk	STE20-like serine/threonine-protein kinase	-0.185	-0.295	1.459	0.938	0.474	0.926	0.566	-0.371	-0.539	-0.707	-0.031	-0.683	0.847	0.0266	0.0266	up-regulated
O54988	Biological process	GO:0036211	5	protein modification process	Slk	STE20-like serine/threonine-protein kinase	-0.185	-0.295	1.459	0.938	0.474	0.926	0.566	-0.371	-0.539	-0.707	-0.031	-0.683	0.847	0.0266	0.0266	up-regulated
O54988	Biological process	GO:0006793	4	phosphorus metabolic process	Slk	STE20-like serine/threonine-protein kinase	-0.185	-0.295	1.459	0.938	0.474	0.926	0.566	-0.371	-0.539	-0.707	-0.031	-0.683	0.847	0.0266	0.0266	up-regulated
O54988	Biological process	GO:0043412	5	macromolecule modification	Slk	STE20-like serine/threonine-protein kinase	-0.185	-0.295	1.459	0.938	0.474	0.926	0.566	-0.371	-0.539	-0.707	-0.031	-0.683	0.847	0.0266	0.0266	up-regulated
O54988	Biological process	GO:0002376	2	immune system process	Slk	STE20-like serine/threonine-protein kinase	-0.185	-0.295	1.459	0.938	0.474	0.926	0.566	-0.371	-0.539	-0.707	-0.031	-0.683	0.847	0.0266	0.0266	up-regulated
O54988	Biological process	GO:0071704	3	organic substance metabolic process	Slk	STE20-like serine/threonine-protein kinase	-0.185	-0.295	1.459	0.938	0.474	0.926	0.566	-0.371	-0.539	-0.707	-0.031	-0.683	0.847	0.0266	0.0266	up-regulated
O54988	Biological process	GO:0030155	5	regulation of cell adhesion	Slk	STE20-like serine/threonine-protein kinase	-0.185	-0.295	1.459	0.938	0.474	0.926	0.566	-0.371	-0.539	-0.707	-0.031	-0.683	0.847	0.0266	0.0266	up-regulated
O54988	Biological process	GO:0090109	7	regulation of cell-substrate junction assembly	Slk	STE20-like serine/threonine-protein kinase	-0.185	-0.295	1.459	0.938	0.474	0.926	0.566	-0.371	-0.539	-0.707	-0.031	-0.683	0.847	0.0266	0.0266	up-regulated
O54988	Biological process	GO:0040012	4	regulation of locomotion	Slk	STE20-like serine/threonine-protein kinase	-0.185	-0.295	1.459	0.938	0.474	0.926	0.566	-0.371	-0.539	-0.707	-0.031	-0.683	0.847	0.0266	0.0266	up-regulated
O54988	Biological process	GO:0010941	5	regulation of cell death	Slk	STE20-like serine/threonine-protein kinase	-0.185	-0.295	1.459	0.938	0.474	0.926	0.566	-0.371	-0.539	-0.707	-0.031	-0.683	0.847	0.0266	0.0266	up-regulated
O54988	Biological process	GO:0071310	5	cellular response to organic substance	Slk	STE20-like serine/threonine-protein kinase	-0.185	-0.295	1.459	0.938	0.474	0.926	0.566	-0.371	-0.539	-0.707	-0.031	-0.683	0.847	0.0266	0.0266	up-regulated
O54988	Biological process	GO:0010810	6	regulation of cell-substrate adhesion	Slk	STE20-like serine/threonine-protein kinase	-0.185	-0.295	1.459	0.938	0.474	0.926	0.566	-0.371	-0.539	-0.707	-0.031	-0.683	0.847	0.0266	0.0266	up-regulated
O54988	Biological process	GO:0009607	3	response to biotic stimulus	Slk	STE20-like serine/threonine-protein kinase	-0.185	-0.295	1.459	0.938	0.474	0.926	0.566	-0.371	-0.539	-0.707	-0.031	-0.683	0.847	0.0266	0.0266	up-regulated
O54988	Biological process	GO:0006996	5	organelle organization	Slk	STE20-like serine/threonine-protein kinase	-0.185	-0.295	1.459	0.938	0.474	0.926	0.566	-0.371	-0.539	-0.707	-0.031	-0.683	0.847	0.0266	0.0266	up-regulated
O54988	Biological process	GO:0006950	3	response to stress	Slk	STE20-like serine/threonine-protein kinase	-0.185	-0.295	1.459	0.938	0.474	0.926	0.566	-0.371	-0.539	-0.707	-0.031	-0.683	0.847	0.0266	0.0266	up-regulated
O54988	Biological process	GO:0043067	6	regulation of programmed cell death	Slk	STE20-like serine/threonine-protein kinase	-0.185	-0.295	1.459	0.938	0.474	0.926	0.566	-0.371	-0.539	-0.707	-0.031	-0.683	0.847	0.0266	0.0266	up-regulated
O54988	Biological process	GO:0071840	3	cellular component organization or biogenesis	Slk	STE20-like serine/threonine-protein kinase	-0.185	-0.295	1.459	0.938	0.474	0.926	0.566	-0.371	-0.539	-0.707	-0.031	-0.683	0.847	0.0266	0.0266	up-regulated
O54988	Biological process	GO:0065007	2	biological regulation	Slk	STE20-like serine/threonine-protein kinase	-0.185	-0.295	1.459	0.938	0.474	0.926	0.566	-0.371	-0.539	-0.707	-0.031	-0.683	0.847	0.0266	0.0266	up-regulated
O54988	Biological process	GO:0043207	4	response to external biotic stimulus	Slk	STE20-like serine/threonine-protein kinase	-0.185	-0.295	1.459	0.938	0.474	0.926	0.566	-0.371	-0.539	-0.707	-0.031	-0.683	0.847	0.0266	0.0266	up-regulated
O54988	Biological process	GO:0042221	3	response to chemical	Slk	STE20-like serine/threonine-protein kinase	-0.185	-0.295	1.459	0.938	0.474	0.926	0.566	-0.371	-0.539	-0.707	-0.031	-0.683	0.847	0.0266	0.0266	up-regulated
O54988	Biological process	GO:0044419	2	biological process involved in interspecies interaction between organisms	Slk	STE20-like serine/threonine-protein kinase	-0.185	-0.295	1.459	0.938	0.474	0.926	0.566	-0.371	-0.539	-0.707	-0.031	-0.683	0.847	0.0266	0.0266	up-regulated
O54988	Biological process	GO:0044237	3	cellular metabolic process	Slk	STE20-like serine/threonine-protein kinase	-0.185	-0.295	1.459	0.938	0.474	0.926	0.566	-0.371	-0.539	-0.707	-0.031	-0.683	0.847	0.0266	0.0266	up-regulated
O54988	Biological process	GO:0051716	3	cellular response to stimulus	Slk	STE20-like serine/threonine-protein kinase	-0.185	-0.295	1.459	0.938	0.474	0.926	0.566	-0.371	-0.539	-0.707	-0.031	-0.683	0.847	0.0266	0.0266	up-regulated
O54988	Biological process	GO:0098542	4	defense response to other organism	Slk	STE20-like serine/threonine-protein kinase	-0.185	-0.295	1.459	0.938	0.474	0.926	0.566	-0.371	-0.539	-0.707	-0.031	-0.683	0.847	0.0266	0.0266	up-regulated
O54988	Biological process	GO:0008219	3	cell death	Slk	STE20-like serine/threonine-protein kinase	-0.185	-0.295	1.459	0.938	0.474	0.926	0.566	-0.371	-0.539	-0.707	-0.031	-0.683	0.847	0.0266	0.0266	up-regulated
O54988	Biological process	GO:0008150	1	biological_process	Slk	STE20-like serine/threonine-protein kinase	-0.185	-0.295	1.459	0.938	0.474	0.926	0.566	-0.371	-0.539	-0.707	-0.031	-0.683	0.847	0.0266	0.0266	up-regulated
O54988	Biological process	GO:0042981	7	regulation of apoptotic process	Slk	STE20-like serine/threonine-protein kinase	-0.185	-0.295	1.459	0.938	0.474	0.926	0.566	-0.371	-0.539	-0.707	-0.031	-0.683	0.847	0.0266	0.0266	up-regulated
O70172	Biological process	GO:0023057	5	negative regulation of signaling	Pip4k2a	Phosphatidylinositol 5-phosphate 4-kinase type-2 alpha	0.91	-0.54	0.895	0.932	1.206	1.423	-0.123	-0.12	-0.762	-1.093	-0.718	-1.215	1.476	0.000641	0.000641	up-regulated
O70172	Biological process	GO:0023051	4	regulation of signaling	Pip4k2a	Phosphatidylinositol 5-phosphate 4-kinase type-2 alpha	0.91	-0.54	0.895	0.932	1.206	1.423	-0.123	-0.12	-0.762	-1.093	-0.718	-1.215	1.476	0.000641	0.000641	up-regulated
O70172	Biological process	GO:0051179	2	localization	Pip4k2a	Phosphatidylinositol 5-phosphate 4-kinase type-2 alpha	0.91	-0.54	0.895	0.932	1.206	1.423	-0.123	-0.12	-0.762	-1.093	-0.718	-1.215	1.476	0.000641	0.000641	up-regulated
O70172	Biological process	GO:0050789	3	regulation of biological process	Pip4k2a	Phosphatidylinositol 5-phosphate 4-kinase type-2 alpha	0.91	-0.54	0.895	0.932	1.206	1.423	-0.123	-0.12	-0.762	-1.093	-0.718	-1.215	1.476	0.000641	0.000641	up-regulated
O70172	Biological process	GO:0048518	4	positive regulation of biological process	Pip4k2a	Phosphatidylinositol 5-phosphate 4-kinase type-2 alpha	0.91	-0.54	0.895	0.932	1.206	1.423	-0.123	-0.12	-0.762	-1.093	-0.718	-1.215	1.476	0.000641	0.000641	up-regulated
O70172	Biological process	GO:0016043	4	cellular component organization	Pip4k2a	Phosphatidylinositol 5-phosphate 4-kinase type-2 alpha	0.91	-0.54	0.895	0.932	1.206	1.423	-0.123	-0.12	-0.762	-1.093	-0.718	-1.215	1.476	0.000641	0.000641	up-regulated
O70172	Biological process	GO:0032366	6	intracellular sterol transport	Pip4k2a	Phosphatidylinositol 5-phosphate 4-kinase type-2 alpha	0.91	-0.54	0.895	0.932	1.206	1.423	-0.123	-0.12	-0.762	-1.093	-0.718	-1.215	1.476	0.000641	0.000641	up-regulated
O70172	Biological process	GO:0031329	6	regulation of cellular catabolic process	Pip4k2a	Phosphatidylinositol 5-phosphate 4-kinase type-2 alpha	0.91	-0.54	0.895	0.932	1.206	1.423	-0.123	-0.12	-0.762	-1.093	-0.718	-1.215	1.476	0.000641	0.000641	up-regulated
O70172	Biological process	GO:0033036	3	macromolecule localization	Pip4k2a	Phosphatidylinositol 5-phosphate 4-kinase type-2 alpha	0.91	-0.54	0.895	0.932	1.206	1.423	-0.123	-0.12	-0.762	-1.093	-0.718	-1.215	1.476	0.000641	0.000641	up-regulated
O70172	Biological process	GO:0030097	5	hemopoiesis	Pip4k2a	Phosphatidylinositol 5-phosphate 4-kinase type-2 alpha	0.91	-0.54	0.895	0.932	1.206	1.423	-0.123	-0.12	-0.762	-1.093	-0.718	-1.215	1.476	0.000641	0.000641	up-regulated
O70172	Biological process	GO:0048731	4	system development	Pip4k2a	Phosphatidylinositol 5-phosphate 4-kinase type-2 alpha	0.91	-0.54	0.895	0.932	1.206	1.423	-0.123	-0.12	-0.762	-1.093	-0.718	-1.215	1.476	0.000641	0.000641	up-regulated
O70172	Biological process	GO:0048284	6	organelle fusion	Pip4k2a	Phosphatidylinositol 5-phosphate 4-kinase type-2 alpha	0.91	-0.54	0.895	0.932	1.206	1.423	-0.123	-0.12	-0.762	-1.093	-0.718	-1.215	1.476	0.000641	0.000641	up-regulated
O70172	Biological process	GO:0060348	5	bone development	Pip4k2a	Phosphatidylinositol 5-phosphate 4-kinase type-2 alpha	0.91	-0.54	0.895	0.932	1.206	1.423	-0.123	-0.12	-0.762	-1.093	-0.718	-1.215	1.476	0.000641	0.000641	up-regulated
O70172	Biological process	GO:0006906	4	vesicle fusion	Pip4k2a	Phosphatidylinositol 5-phosphate 4-kinase type-2 alpha	0.91	-0.54	0.895	0.932	1.206	1.423	-0.123	-0.12	-0.762	-1.093	-0.718	-1.215	1.476	0.000641	0.000641	up-regulated
O70172	Biological process	GO:0006793	4	phosphorus metabolic process	Pip4k2a	Phosphatidylinositol 5-phosphate 4-kinase type-2 alpha	0.91	-0.54	0.895	0.932	1.206	1.423	-0.123	-0.12	-0.762	-1.093	-0.718	-1.215	1.476	0.000641	0.000641	up-regulated
O70172	Biological process	GO:0046626	6	regulation of insulin receptor signaling pathway	Pip4k2a	Phosphatidylinositol 5-phosphate 4-kinase type-2 alpha	0.91	-0.54	0.895	0.932	1.206	1.423	-0.123	-0.12	-0.762	-1.093	-0.718	-1.215	1.476	0.000641	0.000641	up-regulated
O70172	Biological process	GO:0006914	4	autophagy	Pip4k2a	Phosphatidylinositol 5-phosphate 4-kinase type-2 alpha	0.91	-0.54	0.895	0.932	1.206	1.423	-0.123	-0.12	-0.762	-1.093	-0.718	-1.215	1.476	0.000641	0.000641	up-regulated
O70172	Biological process	GO:0002520	3	immune system development	Pip4k2a	Phosphatidylinositol 5-phosphate 4-kinase type-2 alpha	0.91	-0.54	0.895	0.932	1.206	1.423	-0.123	-0.12	-0.762	-1.093	-0.718	-1.215	1.476	0.000641	0.000641	up-regulated
O70172	Biological process	GO:0044249	4	cellular biosynthetic process	Pip4k2a	Phosphatidylinositol 5-phosphate 4-kinase type-2 alpha	0.91	-0.54	0.895	0.932	1.206	1.423	-0.123	-0.12	-0.762	-1.093	-0.718	-1.215	1.476	0.000641	0.000641	up-regulated
O70172	Biological process	GO:0051649	4	establishment of localization in cell	Pip4k2a	Phosphatidylinositol 5-phosphate 4-kinase type-2 alpha	0.91	-0.54	0.895	0.932	1.206	1.423	-0.123	-0.12	-0.762	-1.093	-0.718	-1.215	1.476	0.000641	0.000641	up-regulated
O70172	Biological process	GO:0015918	6	sterol transport	Pip4k2a	Phosphatidylinositol 5-phosphate 4-kinase type-2 alpha	0.91	-0.54	0.895	0.932	1.206	1.423	-0.123	-0.12	-0.762	-1.093	-0.718	-1.215	1.476	0.000641	0.000641	up-regulated
O70172	Biological process	GO:0009966	5	regulation of signal transduction	Pip4k2a	Phosphatidylinositol 5-phosphate 4-kinase type-2 alpha	0.91	-0.54	0.895	0.932	1.206	1.423	-0.123	-0.12	-0.762	-1.093	-0.718	-1.215	1.476	0.000641	0.000641	up-regulated
O70172	Biological process	GO:0090407	5	organophosphate biosynthetic process	Pip4k2a	Phosphatidylinositol 5-phosphate 4-kinase type-2 alpha	0.91	-0.54	0.895	0.932	1.206	1.423	-0.123	-0.12	-0.762	-1.093	-0.718	-1.215	1.476	0.000641	0.000641	up-regulated
O70172	Biological process	GO:0071840	3	cellular component organization or biogenesis	Pip4k2a	Phosphatidylinositol 5-phosphate 4-kinase type-2 alpha	0.91	-0.54	0.895	0.932	1.206	1.423	-0.123	-0.12	-0.762	-1.093	-0.718	-1.215	1.476	0.000641	0.000641	up-regulated
O70172	Biological process	GO:0006661	7	phosphatidylinositol biosynthetic process	Pip4k2a	Phosphatidylinositol 5-phosphate 4-kinase type-2 alpha	0.91	-0.54	0.895	0.932	1.206	1.423	-0.123	-0.12	-0.762	-1.093	-0.718	-1.215	1.476	0.000641	0.000641	up-regulated
O70172	Biological process	GO:0065007	2	biological regulation	Pip4k2a	Phosphatidylinositol 5-phosphate 4-kinase type-2 alpha	0.91	-0.54	0.895	0.932	1.206	1.423	-0.123	-0.12	-0.762	-1.093	-0.718	-1.215	1.476	0.000641	0.000641	up-regulated
O70172	Biological process	GO:0032367	7	intracellular cholesterol transport	Pip4k2a	Phosphatidylinositol 5-phosphate 4-kinase type-2 alpha	0.91	-0.54	0.895	0.932	1.206	1.423	-0.123	-0.12	-0.762	-1.093	-0.718	-1.215	1.476	0.000641	0.000641	up-regulated
O70172	Biological process	GO:0048534	4	hematopoietic or lymphoid organ development	Pip4k2a	Phosphatidylinositol 5-phosphate 4-kinase type-2 alpha	0.91	-0.54	0.895	0.932	1.206	1.423	-0.123	-0.12	-0.762	-1.093	-0.718	-1.215	1.476	0.000641	0.000641	up-regulated
O70172	Biological process	GO:0010506	7	regulation of autophagy	Pip4k2a	Phosphatidylinositol 5-phosphate 4-kinase type-2 alpha	0.91	-0.54	0.895	0.932	1.206	1.423	-0.123	-0.12	-0.762	-1.093	-0.718	-1.215	1.476	0.000641	0.000641	up-regulated
O70172	Biological process	GO:0006810	4	transport	Pip4k2a	Phosphatidylinositol 5-phosphate 4-kinase type-2 alpha	0.91	-0.54	0.895	0.932	1.206	1.423	-0.123	-0.12	-0.762	-1.093	-0.718	-1.215	1.476	0.000641	0.000641	up-regulated
O70172	Biological process	GO:0008610	5	lipid biosynthetic process	Pip4k2a	Phosphatidylinositol 5-phosphate 4-kinase type-2 alpha	0.91	-0.54	0.895	0.932	1.206	1.423	-0.123	-0.12	-0.762	-1.093	-0.718	-1.215	1.476	0.000641	0.000641	up-regulated
O70172	Biological process	GO:0048585	5	negative regulation of response to stimulus	Pip4k2a	Phosphatidylinositol 5-phosphate 4-kinase type-2 alpha	0.91	-0.54	0.895	0.932	1.206	1.423	-0.123	-0.12	-0.762	-1.093	-0.718	-1.215	1.476	0.000641	0.000641	up-regulated
O70172	Biological process	GO:0008654	5	phospholipid biosynthetic process	Pip4k2a	Phosphatidylinositol 5-phosphate 4-kinase type-2 alpha	0.91	-0.54	0.895	0.932	1.206	1.423	-0.123	-0.12	-0.762	-1.093	-0.718	-1.215	1.476	0.000641	0.000641	up-regulated
O70172	Biological process	GO:0048523	5	negative regulation of cellular process	Pip4k2a	Phosphatidylinositol 5-phosphate 4-kinase type-2 alpha	0.91	-0.54	0.895	0.932	1.206	1.423	-0.123	-0.12	-0.762	-1.093	-0.718	-1.215	1.476	0.000641	0.000641	up-regulated
O70172	Biological process	GO:0009056	3	catabolic process	Pip4k2a	Phosphatidylinositol 5-phosphate 4-kinase type-2 alpha	0.91	-0.54	0.895	0.932	1.206	1.423	-0.123	-0.12	-0.762	-1.093	-0.718	-1.215	1.476	0.000641	0.000641	up-regulated
O70172	Biological process	GO:0046488	7	phosphatidylinositol metabolic process	Pip4k2a	Phosphatidylinositol 5-phosphate 4-kinase type-2 alpha	0.91	-0.54	0.895	0.932	1.206	1.423	-0.123	-0.12	-0.762	-1.093	-0.718	-1.215	1.476	0.000641	0.000641	up-regulated
O70172	Biological process	GO:0030219	6	megakaryocyte differentiation	Pip4k2a	Phosphatidylinositol 5-phosphate 4-kinase type-2 alpha	0.91	-0.54	0.895	0.932	1.206	1.423	-0.123	-0.12	-0.762	-1.093	-0.718	-1.215	1.476	0.000641	0.000641	up-regulated
O70172	Biological process	GO:0006650	6	glycerophospholipid metabolic process	Pip4k2a	Phosphatidylinositol 5-phosphate 4-kinase type-2 alpha	0.91	-0.54	0.895	0.932	1.206	1.423	-0.123	-0.12	-0.762	-1.093	-0.718	-1.215	1.476	0.000641	0.000641	up-regulated
O70172	Biological process	GO:0044248	4	cellular catabolic process	Pip4k2a	Phosphatidylinositol 5-phosphate 4-kinase type-2 alpha	0.91	-0.54	0.895	0.932	1.206	1.423	-0.123	-0.12	-0.762	-1.093	-0.718	-1.215	1.476	0.000641	0.000641	up-regulated
O70172	Biological process	GO:0046907	4	intracellular transport	Pip4k2a	Phosphatidylinositol 5-phosphate 4-kinase type-2 alpha	0.91	-0.54	0.895	0.932	1.206	1.423	-0.123	-0.12	-0.762	-1.093	-0.718	-1.215	1.476	0.000641	0.000641	up-regulated
O70172	Biological process	GO:0032501	2	multicellular organismal process	Pip4k2a	Phosphatidylinositol 5-phosphate 4-kinase type-2 alpha	0.91	-0.54	0.895	0.932	1.206	1.423	-0.123	-0.12	-0.762	-1.093	-0.718	-1.215	1.476	0.000641	0.000641	up-regulated
O70172	Biological process	GO:0044090	8	positive regulation of vacuole organization	Pip4k2a	Phosphatidylinositol 5-phosphate 4-kinase type-2 alpha	0.91	-0.54	0.895	0.932	1.206	1.423	-0.123	-0.12	-0.762	-1.093	-0.718	-1.215	1.476	0.000641	0.000641	up-regulated
O70172	Biological process	GO:0061515	5	myeloid cell development	Pip4k2a	Phosphatidylinositol 5-phosphate 4-kinase type-2 alpha	0.91	-0.54	0.895	0.932	1.206	1.423	-0.123	-0.12	-0.762	-1.093	-0.718	-1.215	1.476	0.000641	0.000641	up-regulated
O70172	Biological process	GO:2000785	7	regulation of autophagosome assembly	Pip4k2a	Phosphatidylinositol 5-phosphate 4-kinase type-2 alpha	0.91	-0.54	0.895	0.932	1.206	1.423	-0.123	-0.12	-0.762	-1.093	-0.718	-1.215	1.476	0.000641	0.000641	up-regulated
O70172	Biological process	GO:0044088	7	regulation of vacuole organization	Pip4k2a	Phosphatidylinositol 5-phosphate 4-kinase type-2 alpha	0.91	-0.54	0.895	0.932	1.206	1.423	-0.123	-0.12	-0.762	-1.093	-0.718	-1.215	1.476	0.000641	0.000641	up-regulated
O70172	Biological process	GO:0090174	7	organelle membrane fusion	Pip4k2a	Phosphatidylinositol 5-phosphate 4-kinase type-2 alpha	0.91	-0.54	0.895	0.932	1.206	1.423	-0.123	-0.12	-0.762	-1.093	-0.718	-1.215	1.476	0.000641	0.000641	up-regulated
O70172	Biological process	GO:1901576	4	organic substance biosynthetic process	Pip4k2a	Phosphatidylinositol 5-phosphate 4-kinase type-2 alpha	0.91	-0.54	0.895	0.932	1.206	1.423	-0.123	-0.12	-0.762	-1.093	-0.718	-1.215	1.476	0.000641	0.000641	up-regulated
O70172	Biological process	GO:0048869	3	cellular developmental process	Pip4k2a	Phosphatidylinositol 5-phosphate 4-kinase type-2 alpha	0.91	-0.54	0.895	0.932	1.206	1.423	-0.123	-0.12	-0.762	-1.093	-0.718	-1.215	1.476	0.000641	0.000641	up-regulated
O70172	Biological process	GO:0001501	5	skeletal system development	Pip4k2a	Phosphatidylinositol 5-phosphate 4-kinase type-2 alpha	0.91	-0.54	0.895	0.932	1.206	1.423	-0.123	-0.12	-0.762	-1.093	-0.718	-1.215	1.476	0.000641	0.000641	up-regulated
O70172	Biological process	GO:0044255	4	cellular lipid metabolic process	Pip4k2a	Phosphatidylinositol 5-phosphate 4-kinase type-2 alpha	0.91	-0.54	0.895	0.932	1.206	1.423	-0.123	-0.12	-0.762	-1.093	-0.718	-1.215	1.476	0.000641	0.000641	up-regulated
O70172	Biological process	GO:0019637	4	organophosphate metabolic process	Pip4k2a	Phosphatidylinositol 5-phosphate 4-kinase type-2 alpha	0.91	-0.54	0.895	0.932	1.206	1.423	-0.123	-0.12	-0.762	-1.093	-0.718	-1.215	1.476	0.000641	0.000641	up-regulated
O70172	Biological process	GO:0031331	7	positive regulation of cellular catabolic process	Pip4k2a	Phosphatidylinositol 5-phosphate 4-kinase type-2 alpha	0.91	-0.54	0.895	0.932	1.206	1.423	-0.123	-0.12	-0.762	-1.093	-0.718	-1.215	1.476	0.000641	0.000641	up-regulated
O70172	Biological process	GO:0009058	3	biosynthetic process	Pip4k2a	Phosphatidylinositol 5-phosphate 4-kinase type-2 alpha	0.91	-0.54	0.895	0.932	1.206	1.423	-0.123	-0.12	-0.762	-1.093	-0.718	-1.215	1.476	0.000641	0.000641	up-regulated
O70172	Biological process	GO:1900077	6	negative regulation of cellular response to insulin stimulus	Pip4k2a	Phosphatidylinositol 5-phosphate 4-kinase type-2 alpha	0.91	-0.54	0.895	0.932	1.206	1.423	-0.123	-0.12	-0.762	-1.093	-0.718	-1.215	1.476	0.000641	0.000641	up-regulated
O70172	Biological process	GO:0032365	5	intracellular lipid transport	Pip4k2a	Phosphatidylinositol 5-phosphate 4-kinase type-2 alpha	0.91	-0.54	0.895	0.932	1.206	1.423	-0.123	-0.12	-0.762	-1.093	-0.718	-1.215	1.476	0.000641	0.000641	up-regulated
O70172	Biological process	GO:1902117	7	positive regulation of organelle assembly	Pip4k2a	Phosphatidylinositol 5-phosphate 4-kinase type-2 alpha	0.91	-0.54	0.895	0.932	1.206	1.423	-0.123	-0.12	-0.762	-1.093	-0.718	-1.215	1.476	0.000641	0.000641	up-regulated
O70172	Biological process	GO:0031325	6	positive regulation of cellular metabolic process	Pip4k2a	Phosphatidylinositol 5-phosphate 4-kinase type-2 alpha	0.91	-0.54	0.895	0.932	1.206	1.423	-0.123	-0.12	-0.762	-1.093	-0.718	-1.215	1.476	0.000641	0.000641	up-regulated
O70172	Biological process	GO:0006869	5	lipid transport	Pip4k2a	Phosphatidylinositol 5-phosphate 4-kinase type-2 alpha	0.91	-0.54	0.895	0.932	1.206	1.423	-0.123	-0.12	-0.762	-1.093	-0.718	-1.215	1.476	0.000641	0.000641	up-regulated
O70172	Biological process	GO:0016192	3	vesicle-mediated transport	Pip4k2a	Phosphatidylinositol 5-phosphate 4-kinase type-2 alpha	0.91	-0.54	0.895	0.932	1.206	1.423	-0.123	-0.12	-0.762	-1.093	-0.718	-1.215	1.476	0.000641	0.000641	up-regulated
O70172	Biological process	GO:0048519	4	negative regulation of biological process	Pip4k2a	Phosphatidylinositol 5-phosphate 4-kinase type-2 alpha	0.91	-0.54	0.895	0.932	1.206	1.423	-0.123	-0.12	-0.762	-1.093	-0.718	-1.215	1.476	0.000641	0.000641	up-regulated
O70172	Biological process	GO:0006629	4	lipid metabolic process	Pip4k2a	Phosphatidylinositol 5-phosphate 4-kinase type-2 alpha	0.91	-0.54	0.895	0.932	1.206	1.423	-0.123	-0.12	-0.762	-1.093	-0.718	-1.215	1.476	0.000641	0.000641	up-regulated
O70172	Biological process	GO:0098751	5	bone cell development	Pip4k2a	Phosphatidylinositol 5-phosphate 4-kinase type-2 alpha	0.91	-0.54	0.895	0.932	1.206	1.423	-0.123	-0.12	-0.762	-1.093	-0.718	-1.215	1.476	0.000641	0.000641	up-regulated
O70172	Biological process	GO:0009987	2	cellular process	Pip4k2a	Phosphatidylinositol 5-phosphate 4-kinase type-2 alpha	0.91	-0.54	0.895	0.932	1.206	1.423	-0.123	-0.12	-0.762	-1.093	-0.718	-1.215	1.476	0.000641	0.000641	up-regulated
O70172	Biological process	GO:0050794	4	regulation of cellular process	Pip4k2a	Phosphatidylinositol 5-phosphate 4-kinase type-2 alpha	0.91	-0.54	0.895	0.932	1.206	1.423	-0.123	-0.12	-0.762	-1.093	-0.718	-1.215	1.476	0.000641	0.000641	up-regulated
O70172	Biological process	GO:0030301	7	cholesterol transport	Pip4k2a	Phosphatidylinositol 5-phosphate 4-kinase type-2 alpha	0.91	-0.54	0.895	0.932	1.206	1.423	-0.123	-0.12	-0.762	-1.093	-0.718	-1.215	1.476	0.000641	0.000641	up-regulated
O70172	Biological process	GO:0006796	5	phosphate-containing compound metabolic process	Pip4k2a	Phosphatidylinositol 5-phosphate 4-kinase type-2 alpha	0.91	-0.54	0.895	0.932	1.206	1.423	-0.123	-0.12	-0.762	-1.093	-0.718	-1.215	1.476	0.000641	0.000641	up-regulated
O70172	Biological process	GO:0016050	6	vesicle organization	Pip4k2a	Phosphatidylinositol 5-phosphate 4-kinase type-2 alpha	0.91	-0.54	0.895	0.932	1.206	1.423	-0.123	-0.12	-0.762	-1.093	-0.718	-1.215	1.476	0.000641	0.000641	up-regulated
O70172	Biological process	GO:0010638	7	positive regulation of organelle organization	Pip4k2a	Phosphatidylinositol 5-phosphate 4-kinase type-2 alpha	0.91	-0.54	0.895	0.932	1.206	1.423	-0.123	-0.12	-0.762	-1.093	-0.718	-1.215	1.476	0.000641	0.000641	up-regulated
O70172	Biological process	GO:0009896	6	positive regulation of catabolic process	Pip4k2a	Phosphatidylinositol 5-phosphate 4-kinase type-2 alpha	0.91	-0.54	0.895	0.932	1.206	1.423	-0.123	-0.12	-0.762	-1.093	-0.718	-1.215	1.476	0.000641	0.000641	up-regulated
O70172	Biological process	GO:0061919	3	process utilizing autophagic mechanism	Pip4k2a	Phosphatidylinositol 5-phosphate 4-kinase type-2 alpha	0.91	-0.54	0.895	0.932	1.206	1.423	-0.123	-0.12	-0.762	-1.093	-0.718	-1.215	1.476	0.000641	0.000641	up-regulated
O70172	Biological process	GO:1902633	8	1-phosphatidyl-1D-myo-inositol 4,5-bisphosphate metabolic process	Pip4k2a	Phosphatidylinositol 5-phosphate 4-kinase type-2 alpha	0.91	-0.54	0.895	0.932	1.206	1.423	-0.123	-0.12	-0.762	-1.093	-0.718	-1.215	1.476	0.000641	0.000641	up-regulated
O70172	Biological process	GO:0046854	8	phosphatidylinositol phosphate biosynthetic process	Pip4k2a	Phosphatidylinositol 5-phosphate 4-kinase type-2 alpha	0.91	-0.54	0.895	0.932	1.206	1.423	-0.123	-0.12	-0.762	-1.093	-0.718	-1.215	1.476	0.000641	0.000641	up-regulated
O70172	Biological process	GO:0071704	3	organic substance metabolic process	Pip4k2a	Phosphatidylinositol 5-phosphate 4-kinase type-2 alpha	0.91	-0.54	0.895	0.932	1.206	1.423	-0.123	-0.12	-0.762	-1.093	-0.718	-1.215	1.476	0.000641	0.000641	up-regulated
O70172	Biological process	GO:0071702	5	organic substance transport	Pip4k2a	Phosphatidylinositol 5-phosphate 4-kinase type-2 alpha	0.91	-0.54	0.895	0.932	1.206	1.423	-0.123	-0.12	-0.762	-1.093	-0.718	-1.215	1.476	0.000641	0.000641	up-regulated
O70172	Biological process	GO:0051234	3	establishment of localization	Pip4k2a	Phosphatidylinositol 5-phosphate 4-kinase type-2 alpha	0.91	-0.54	0.895	0.932	1.206	1.423	-0.123	-0.12	-0.762	-1.093	-0.718	-1.215	1.476	0.000641	0.000641	up-regulated
O70172	Biological process	GO:0009893	5	positive regulation of metabolic process	Pip4k2a	Phosphatidylinositol 5-phosphate 4-kinase type-2 alpha	0.91	-0.54	0.895	0.932	1.206	1.423	-0.123	-0.12	-0.762	-1.093	-0.718	-1.215	1.476	0.000641	0.000641	up-regulated
O70172	Biological process	GO:0019222	4	regulation of metabolic process	Pip4k2a	Phosphatidylinositol 5-phosphate 4-kinase type-2 alpha	0.91	-0.54	0.895	0.932	1.206	1.423	-0.123	-0.12	-0.762	-1.093	-0.718	-1.215	1.476	0.000641	0.000641	up-regulated
O70172	Biological process	GO:0002376	2	immune system process	Pip4k2a	Phosphatidylinositol 5-phosphate 4-kinase type-2 alpha	0.91	-0.54	0.895	0.932	1.206	1.423	-0.123	-0.12	-0.762	-1.093	-0.718	-1.215	1.476	0.000641	0.000641	up-regulated
O70172	Biological process	GO:0006996	5	organelle organization	Pip4k2a	Phosphatidylinositol 5-phosphate 4-kinase type-2 alpha	0.91	-0.54	0.895	0.932	1.206	1.423	-0.123	-0.12	-0.762	-1.093	-0.718	-1.215	1.476	0.000641	0.000641	up-regulated
O70172	Biological process	GO:0032502	2	developmental process	Pip4k2a	Phosphatidylinositol 5-phosphate 4-kinase type-2 alpha	0.91	-0.54	0.895	0.932	1.206	1.423	-0.123	-0.12	-0.762	-1.093	-0.718	-1.215	1.476	0.000641	0.000641	up-regulated
O70172	Biological process	GO:0044089	6	positive regulation of cellular component biogenesis	Pip4k2a	Phosphatidylinositol 5-phosphate 4-kinase type-2 alpha	0.91	-0.54	0.895	0.932	1.206	1.423	-0.123	-0.12	-0.762	-1.093	-0.718	-1.215	1.476	0.000641	0.000641	up-regulated
O70172	Biological process	GO:0031323	5	regulation of cellular metabolic process	Pip4k2a	Phosphatidylinositol 5-phosphate 4-kinase type-2 alpha	0.91	-0.54	0.895	0.932	1.206	1.423	-0.123	-0.12	-0.762	-1.093	-0.718	-1.215	1.476	0.000641	0.000641	up-regulated
O70172	Biological process	GO:0048856	3	anatomical structure development	Pip4k2a	Phosphatidylinositol 5-phosphate 4-kinase type-2 alpha	0.91	-0.54	0.895	0.932	1.206	1.423	-0.123	-0.12	-0.762	-1.093	-0.718	-1.215	1.476	0.000641	0.000641	up-regulated
O70172	Biological process	GO:0048468	4	cell development	Pip4k2a	Phosphatidylinositol 5-phosphate 4-kinase type-2 alpha	0.91	-0.54	0.895	0.932	1.206	1.423	-0.123	-0.12	-0.762	-1.093	-0.718	-1.215	1.476	0.000641	0.000641	up-regulated
O70172	Biological process	GO:0008150	1	biological_process	Pip4k2a	Phosphatidylinositol 5-phosphate 4-kinase type-2 alpha	0.91	-0.54	0.895	0.932	1.206	1.423	-0.123	-0.12	-0.762	-1.093	-0.718	-1.215	1.476	0.000641	0.000641	up-regulated
O70172	Biological process	GO:0046474	6	glycerophospholipid biosynthetic process	Pip4k2a	Phosphatidylinositol 5-phosphate 4-kinase type-2 alpha	0.91	-0.54	0.895	0.932	1.206	1.423	-0.123	-0.12	-0.762	-1.093	-0.718	-1.215	1.476	0.000641	0.000641	up-regulated
O70172	Biological process	GO:1902115	6	regulation of organelle assembly	Pip4k2a	Phosphatidylinositol 5-phosphate 4-kinase type-2 alpha	0.91	-0.54	0.895	0.932	1.206	1.423	-0.123	-0.12	-0.762	-1.093	-0.718	-1.215	1.476	0.000641	0.000641	up-regulated
O70172	Biological process	GO:0007275	3	multicellular organism development	Pip4k2a	Phosphatidylinositol 5-phosphate 4-kinase type-2 alpha	0.91	-0.54	0.895	0.932	1.206	1.423	-0.123	-0.12	-0.762	-1.093	-0.718	-1.215	1.476	0.000641	0.000641	up-regulated
O70172	Biological process	GO:0044237	3	cellular metabolic process	Pip4k2a	Phosphatidylinositol 5-phosphate 4-kinase type-2 alpha	0.91	-0.54	0.895	0.932	1.206	1.423	-0.123	-0.12	-0.762	-1.093	-0.718	-1.215	1.476	0.000641	0.000641	up-regulated
O70172	Biological process	GO:0010876	4	lipid localization	Pip4k2a	Phosphatidylinositol 5-phosphate 4-kinase type-2 alpha	0.91	-0.54	0.895	0.932	1.206	1.423	-0.123	-0.12	-0.762	-1.093	-0.718	-1.215	1.476	0.000641	0.000641	up-regulated
O70172	Biological process	GO:0044238	3	primary metabolic process	Pip4k2a	Phosphatidylinositol 5-phosphate 4-kinase type-2 alpha	0.91	-0.54	0.895	0.932	1.206	1.423	-0.123	-0.12	-0.762	-1.093	-0.718	-1.215	1.476	0.000641	0.000641	up-regulated
O70172	Biological process	GO:0009968	6	negative regulation of signal transduction	Pip4k2a	Phosphatidylinositol 5-phosphate 4-kinase type-2 alpha	0.91	-0.54	0.895	0.932	1.206	1.423	-0.123	-0.12	-0.762	-1.093	-0.718	-1.215	1.476	0.000641	0.000641	up-regulated
O70172	Biological process	GO:0010508	8	positive regulation of autophagy	Pip4k2a	Phosphatidylinositol 5-phosphate 4-kinase type-2 alpha	0.91	-0.54	0.895	0.932	1.206	1.423	-0.123	-0.12	-0.762	-1.093	-0.718	-1.215	1.476	0.000641	0.000641	up-regulated
O70172	Biological process	GO:0048513	4	animal organ development	Pip4k2a	Phosphatidylinositol 5-phosphate 4-kinase type-2 alpha	0.91	-0.54	0.895	0.932	1.206	1.423	-0.123	-0.12	-0.762	-1.093	-0.718	-1.215	1.476	0.000641	0.000641	up-regulated
O70172	Biological process	GO:0008152	2	metabolic process	Pip4k2a	Phosphatidylinositol 5-phosphate 4-kinase type-2 alpha	0.91	-0.54	0.895	0.932	1.206	1.423	-0.123	-0.12	-0.762	-1.093	-0.718	-1.215	1.476	0.000641	0.000641	up-regulated
O70172	Biological process	GO:0006644	5	phospholipid metabolic process	Pip4k2a	Phosphatidylinositol 5-phosphate 4-kinase type-2 alpha	0.91	-0.54	0.895	0.932	1.206	1.423	-0.123	-0.12	-0.762	-1.093	-0.718	-1.215	1.476	0.000641	0.000641	up-regulated
O70172	Biological process	GO:0061025	6	membrane fusion	Pip4k2a	Phosphatidylinositol 5-phosphate 4-kinase type-2 alpha	0.91	-0.54	0.895	0.932	1.206	1.423	-0.123	-0.12	-0.762	-1.093	-0.718	-1.215	1.476	0.000641	0.000641	up-regulated
O70172	Biological process	GO:0051130	6	positive regulation of cellular component organization	Pip4k2a	Phosphatidylinositol 5-phosphate 4-kinase type-2 alpha	0.91	-0.54	0.895	0.932	1.206	1.423	-0.123	-0.12	-0.762	-1.093	-0.718	-1.215	1.476	0.000641	0.000641	up-regulated
O70172	Biological process	GO:0010648	6	negative regulation of cell communication	Pip4k2a	Phosphatidylinositol 5-phosphate 4-kinase type-2 alpha	0.91	-0.54	0.895	0.932	1.206	1.423	-0.123	-0.12	-0.762	-1.093	-0.718	-1.215	1.476	0.000641	0.000641	up-regulated
O70172	Biological process	GO:0030099	5	myeloid cell differentiation	Pip4k2a	Phosphatidylinositol 5-phosphate 4-kinase type-2 alpha	0.91	-0.54	0.895	0.932	1.206	1.423	-0.123	-0.12	-0.762	-1.093	-0.718	-1.215	1.476	0.000641	0.000641	up-regulated
O70172	Biological process	GO:0030154	4	cell differentiation	Pip4k2a	Phosphatidylinositol 5-phosphate 4-kinase type-2 alpha	0.91	-0.54	0.895	0.932	1.206	1.423	-0.123	-0.12	-0.762	-1.093	-0.718	-1.215	1.476	0.000641	0.000641	up-regulated
O70172	Biological process	GO:0051128	5	regulation of cellular component organization	Pip4k2a	Phosphatidylinositol 5-phosphate 4-kinase type-2 alpha	0.91	-0.54	0.895	0.932	1.206	1.423	-0.123	-0.12	-0.762	-1.093	-0.718	-1.215	1.476	0.000641	0.000641	up-regulated
O70172	Biological process	GO:0016241	8	regulation of macroautophagy	Pip4k2a	Phosphatidylinositol 5-phosphate 4-kinase type-2 alpha	0.91	-0.54	0.895	0.932	1.206	1.423	-0.123	-0.12	-0.762	-1.093	-0.718	-1.215	1.476	0.000641	0.000641	up-regulated
O70172	Biological process	GO:0046486	5	glycerolipid metabolic process	Pip4k2a	Phosphatidylinositol 5-phosphate 4-kinase type-2 alpha	0.91	-0.54	0.895	0.932	1.206	1.423	-0.123	-0.12	-0.762	-1.093	-0.718	-1.215	1.476	0.000641	0.000641	up-regulated
O70172	Biological process	GO:0045017	5	glycerolipid biosynthetic process	Pip4k2a	Phosphatidylinositol 5-phosphate 4-kinase type-2 alpha	0.91	-0.54	0.895	0.932	1.206	1.423	-0.123	-0.12	-0.762	-1.093	-0.718	-1.215	1.476	0.000641	0.000641	up-regulated
O70172	Biological process	GO:0061024	5	membrane organization	Pip4k2a	Phosphatidylinositol 5-phosphate 4-kinase type-2 alpha	0.91	-0.54	0.895	0.932	1.206	1.423	-0.123	-0.12	-0.762	-1.093	-0.718	-1.215	1.476	0.000641	0.000641	up-regulated
O70172	Biological process	GO:0048583	4	regulation of response to stimulus	Pip4k2a	Phosphatidylinositol 5-phosphate 4-kinase type-2 alpha	0.91	-0.54	0.895	0.932	1.206	1.423	-0.123	-0.12	-0.762	-1.093	-0.718	-1.215	1.476	0.000641	0.000641	up-regulated
O70172	Biological process	GO:0010646	5	regulation of cell communication	Pip4k2a	Phosphatidylinositol 5-phosphate 4-kinase type-2 alpha	0.91	-0.54	0.895	0.932	1.206	1.423	-0.123	-0.12	-0.762	-1.093	-0.718	-1.215	1.476	0.000641	0.000641	up-regulated
O70172	Biological process	GO:0015850	6	organic hydroxy compound transport	Pip4k2a	Phosphatidylinositol 5-phosphate 4-kinase type-2 alpha	0.91	-0.54	0.895	0.932	1.206	1.423	-0.123	-0.12	-0.762	-1.093	-0.718	-1.215	1.476	0.000641	0.000641	up-regulated
O70172	Biological process	GO:0009894	5	regulation of catabolic process	Pip4k2a	Phosphatidylinositol 5-phosphate 4-kinase type-2 alpha	0.91	-0.54	0.895	0.932	1.206	1.423	-0.123	-0.12	-0.762	-1.093	-0.718	-1.215	1.476	0.000641	0.000641	up-regulated
O70172	Biological process	GO:0016239	9	positive regulation of macroautophagy	Pip4k2a	Phosphatidylinositol 5-phosphate 4-kinase type-2 alpha	0.91	-0.54	0.895	0.932	1.206	1.423	-0.123	-0.12	-0.762	-1.093	-0.718	-1.215	1.476	0.000641	0.000641	up-regulated
O70172	Biological process	GO:0044087	5	regulation of cellular component biogenesis	Pip4k2a	Phosphatidylinositol 5-phosphate 4-kinase type-2 alpha	0.91	-0.54	0.895	0.932	1.206	1.423	-0.123	-0.12	-0.762	-1.093	-0.718	-1.215	1.476	0.000641	0.000641	up-regulated
O70172	Biological process	GO:0051641	3	cellular localization	Pip4k2a	Phosphatidylinositol 5-phosphate 4-kinase type-2 alpha	0.91	-0.54	0.895	0.932	1.206	1.423	-0.123	-0.12	-0.762	-1.093	-0.718	-1.215	1.476	0.000641	0.000641	up-regulated
O70172	Biological process	GO:0048522	5	positive regulation of cellular process	Pip4k2a	Phosphatidylinositol 5-phosphate 4-kinase type-2 alpha	0.91	-0.54	0.895	0.932	1.206	1.423	-0.123	-0.12	-0.762	-1.093	-0.718	-1.215	1.476	0.000641	0.000641	up-regulated
O70172	Biological process	GO:1900076	5	regulation of cellular response to insulin stimulus	Pip4k2a	Phosphatidylinositol 5-phosphate 4-kinase type-2 alpha	0.91	-0.54	0.895	0.932	1.206	1.423	-0.123	-0.12	-0.762	-1.093	-0.718	-1.215	1.476	0.000641	0.000641	up-regulated
O70172	Biological process	GO:0016482	5	cytosolic transport	Pip4k2a	Phosphatidylinositol 5-phosphate 4-kinase type-2 alpha	0.91	-0.54	0.895	0.932	1.206	1.423	-0.123	-0.12	-0.762	-1.093	-0.718	-1.215	1.476	0.000641	0.000641	up-regulated
O70172	Biological process	GO:0016236	5	macroautophagy	Pip4k2a	Phosphatidylinositol 5-phosphate 4-kinase type-2 alpha	0.91	-0.54	0.895	0.932	1.206	1.423	-0.123	-0.12	-0.762	-1.093	-0.718	-1.215	1.476	0.000641	0.000641	up-regulated
O70172	Biological process	GO:0033043	6	regulation of organelle organization	Pip4k2a	Phosphatidylinositol 5-phosphate 4-kinase type-2 alpha	0.91	-0.54	0.895	0.932	1.206	1.423	-0.123	-0.12	-0.762	-1.093	-0.718	-1.215	1.476	0.000641	0.000641	up-regulated
O70293	Biological process	GO:0050896	2	response to stimulus	Grk6	G protein-coupled receptor kinase 6	0.567	0.12	0.834	0.903	0.946	1.281	0.626	-0.081	-1.196	-0.319	-0.498	-0.565	1.114	0.00267	0.00267	up-regulated
O70293	Biological process	GO:0198738	4	cell-cell signaling by wnt	Grk6	G protein-coupled receptor kinase 6	0.567	0.12	0.834	0.903	0.946	1.281	0.626	-0.081	-1.196	-0.319	-0.498	-0.565	1.114	0.00267	0.00267	up-regulated
O70293	Biological process	GO:0006796	5	phosphate-containing compound metabolic process	Grk6	G protein-coupled receptor kinase 6	0.567	0.12	0.834	0.903	0.946	1.281	0.626	-0.081	-1.196	-0.319	-0.498	-0.565	1.114	0.00267	0.00267	up-regulated
O70293	Biological process	GO:0023057	5	negative regulation of signaling	Grk6	G protein-coupled receptor kinase 6	0.567	0.12	0.834	0.903	0.946	1.281	0.626	-0.081	-1.196	-0.319	-0.498	-0.565	1.114	0.00267	0.00267	up-regulated
O70293	Biological process	GO:0009968	6	negative regulation of signal transduction	Grk6	G protein-coupled receptor kinase 6	0.567	0.12	0.834	0.903	0.946	1.281	0.626	-0.081	-1.196	-0.319	-0.498	-0.565	1.114	0.00267	0.00267	up-regulated
O70293	Biological process	GO:0023051	4	regulation of signaling	Grk6	G protein-coupled receptor kinase 6	0.567	0.12	0.834	0.903	0.946	1.281	0.626	-0.081	-1.196	-0.319	-0.498	-0.565	1.114	0.00267	0.00267	up-regulated
O70293	Biological process	GO:0008277	6	regulation of G protein-coupled receptor signaling pathway	Grk6	G protein-coupled receptor kinase 6	0.567	0.12	0.834	0.903	0.946	1.281	0.626	-0.081	-1.196	-0.319	-0.498	-0.565	1.114	0.00267	0.00267	up-regulated
O70293	Biological process	GO:0008152	2	metabolic process	Grk6	G protein-coupled receptor kinase 6	0.567	0.12	0.834	0.903	0.946	1.281	0.626	-0.081	-1.196	-0.319	-0.498	-0.565	1.114	0.00267	0.00267	up-regulated
O70293	Biological process	GO:0050789	3	regulation of biological process	Grk6	G protein-coupled receptor kinase 6	0.567	0.12	0.834	0.903	0.946	1.281	0.626	-0.081	-1.196	-0.319	-0.498	-0.565	1.114	0.00267	0.00267	up-regulated
O70293	Biological process	GO:0010648	6	negative regulation of cell communication	Grk6	G protein-coupled receptor kinase 6	0.567	0.12	0.834	0.903	0.946	1.281	0.626	-0.081	-1.196	-0.319	-0.498	-0.565	1.114	0.00267	0.00267	up-regulated
O70293	Biological process	GO:0006793	4	phosphorus metabolic process	Grk6	G protein-coupled receptor kinase 6	0.567	0.12	0.834	0.903	0.946	1.281	0.626	-0.081	-1.196	-0.319	-0.498	-0.565	1.114	0.00267	0.00267	up-regulated
O70293	Biological process	GO:0007154	3	cell communication	Grk6	G protein-coupled receptor kinase 6	0.567	0.12	0.834	0.903	0.946	1.281	0.626	-0.081	-1.196	-0.319	-0.498	-0.565	1.114	0.00267	0.00267	up-regulated
O70293	Biological process	GO:1905114	4	cell surface receptor signaling pathway involved in cell-cell signaling	Grk6	G protein-coupled receptor kinase 6	0.567	0.12	0.834	0.903	0.946	1.281	0.626	-0.081	-1.196	-0.319	-0.498	-0.565	1.114	0.00267	0.00267	up-regulated
O70293	Biological process	GO:0048583	4	regulation of response to stimulus	Grk6	G protein-coupled receptor kinase 6	0.567	0.12	0.834	0.903	0.946	1.281	0.626	-0.081	-1.196	-0.319	-0.498	-0.565	1.114	0.00267	0.00267	up-regulated
O70293	Biological process	GO:0010646	5	regulation of cell communication	Grk6	G protein-coupled receptor kinase 6	0.567	0.12	0.834	0.903	0.946	1.281	0.626	-0.081	-1.196	-0.319	-0.498	-0.565	1.114	0.00267	0.00267	up-regulated
O70293	Biological process	GO:0009966	5	regulation of signal transduction	Grk6	G protein-coupled receptor kinase 6	0.567	0.12	0.834	0.903	0.946	1.281	0.626	-0.081	-1.196	-0.319	-0.498	-0.565	1.114	0.00267	0.00267	up-regulated
O70293	Biological process	GO:0065007	2	biological regulation	Grk6	G protein-coupled receptor kinase 6	0.567	0.12	0.834	0.903	0.946	1.281	0.626	-0.081	-1.196	-0.319	-0.498	-0.565	1.114	0.00267	0.00267	up-regulated
O70293	Biological process	GO:0023058	6	adaptation of signaling pathway	Grk6	G protein-coupled receptor kinase 6	0.567	0.12	0.834	0.903	0.946	1.281	0.626	-0.081	-1.196	-0.319	-0.498	-0.565	1.114	0.00267	0.00267	up-regulated
O70293	Biological process	GO:0023052	2	signaling	Grk6	G protein-coupled receptor kinase 6	0.567	0.12	0.834	0.903	0.946	1.281	0.626	-0.081	-1.196	-0.319	-0.498	-0.565	1.114	0.00267	0.00267	up-regulated
O70293	Biological process	GO:0007267	3	cell-cell signaling	Grk6	G protein-coupled receptor kinase 6	0.567	0.12	0.834	0.903	0.946	1.281	0.626	-0.081	-1.196	-0.319	-0.498	-0.565	1.114	0.00267	0.00267	up-regulated
O70293	Biological process	GO:0008150	1	biological_process	Grk6	G protein-coupled receptor kinase 6	0.567	0.12	0.834	0.903	0.946	1.281	0.626	-0.081	-1.196	-0.319	-0.498	-0.565	1.114	0.00267	0.00267	up-regulated
O70293	Biological process	GO:0007166	4	cell surface receptor signaling pathway	Grk6	G protein-coupled receptor kinase 6	0.567	0.12	0.834	0.903	0.946	1.281	0.626	-0.081	-1.196	-0.319	-0.498	-0.565	1.114	0.00267	0.00267	up-regulated
O70293	Biological process	GO:0048585	5	negative regulation of response to stimulus	Grk6	G protein-coupled receptor kinase 6	0.567	0.12	0.834	0.903	0.946	1.281	0.626	-0.081	-1.196	-0.319	-0.498	-0.565	1.114	0.00267	0.00267	up-regulated
O70293	Biological process	GO:0048519	4	negative regulation of biological process	Grk6	G protein-coupled receptor kinase 6	0.567	0.12	0.834	0.903	0.946	1.281	0.626	-0.081	-1.196	-0.319	-0.498	-0.565	1.114	0.00267	0.00267	up-regulated
O70293	Biological process	GO:0048523	5	negative regulation of cellular process	Grk6	G protein-coupled receptor kinase 6	0.567	0.12	0.834	0.903	0.946	1.281	0.626	-0.081	-1.196	-0.319	-0.498	-0.565	1.114	0.00267	0.00267	up-regulated
O70293	Biological process	GO:0045744	7	negative regulation of G protein-coupled receptor signaling pathway	Grk6	G protein-coupled receptor kinase 6	0.567	0.12	0.834	0.903	0.946	1.281	0.626	-0.081	-1.196	-0.319	-0.498	-0.565	1.114	0.00267	0.00267	up-regulated
O70293	Biological process	GO:0007165	3	signal transduction	Grk6	G protein-coupled receptor kinase 6	0.567	0.12	0.834	0.903	0.946	1.281	0.626	-0.081	-1.196	-0.319	-0.498	-0.565	1.114	0.00267	0.00267	up-regulated
O70293	Biological process	GO:0009987	2	cellular process	Grk6	G protein-coupled receptor kinase 6	0.567	0.12	0.834	0.903	0.946	1.281	0.626	-0.081	-1.196	-0.319	-0.498	-0.565	1.114	0.00267	0.00267	up-regulated
O70293	Biological process	GO:0050794	4	regulation of cellular process	Grk6	G protein-coupled receptor kinase 6	0.567	0.12	0.834	0.903	0.946	1.281	0.626	-0.081	-1.196	-0.319	-0.498	-0.565	1.114	0.00267	0.00267	up-regulated
O70293	Biological process	GO:0022401	7	negative adaptation of signaling pathway	Grk6	G protein-coupled receptor kinase 6	0.567	0.12	0.834	0.903	0.946	1.281	0.626	-0.081	-1.196	-0.319	-0.498	-0.565	1.114	0.00267	0.00267	up-regulated
O70293	Biological process	GO:0051716	3	cellular response to stimulus	Grk6	G protein-coupled receptor kinase 6	0.567	0.12	0.834	0.903	0.946	1.281	0.626	-0.081	-1.196	-0.319	-0.498	-0.565	1.114	0.00267	0.00267	up-regulated
O70293	Biological process	GO:0044237	3	cellular metabolic process	Grk6	G protein-coupled receptor kinase 6	0.567	0.12	0.834	0.903	0.946	1.281	0.626	-0.081	-1.196	-0.319	-0.498	-0.565	1.114	0.00267	0.00267	up-regulated
O70318	Biological process	GO:0030036	4	actin cytoskeleton organization	Epb41l2	Band 4.1-like protein 2	-0.117	1.195	0.206	1.007	0.414	-0.137	-0.623	0.031	-0.133	-0.24	0.131	-0.419	0.637	0.0407	0.0407	up-regulated
O70318	Biological process	GO:0032880	5	regulation of protein localization	Epb41l2	Band 4.1-like protein 2	-0.117	1.195	0.206	1.007	0.414	-0.137	-0.623	0.031	-0.133	-0.24	0.131	-0.419	0.637	0.0407	0.0407	up-regulated
O70318	Biological process	GO:0006996	5	organelle organization	Epb41l2	Band 4.1-like protein 2	-0.117	1.195	0.206	1.007	0.414	-0.137	-0.623	0.031	-0.133	-0.24	0.131	-0.419	0.637	0.0407	0.0407	up-regulated
O70318	Biological process	GO:0071840	3	cellular component organization or biogenesis	Epb41l2	Band 4.1-like protein 2	-0.117	1.195	0.206	1.007	0.414	-0.137	-0.623	0.031	-0.133	-0.24	0.131	-0.419	0.637	0.0407	0.0407	up-regulated
O70318	Biological process	GO:0065007	2	biological regulation	Epb41l2	Band 4.1-like protein 2	-0.117	1.195	0.206	1.007	0.414	-0.137	-0.623	0.031	-0.133	-0.24	0.131	-0.419	0.637	0.0407	0.0407	up-regulated
O70318	Biological process	GO:1904377	7	positive regulation of protein localization to cell periphery	Epb41l2	Band 4.1-like protein 2	-0.117	1.195	0.206	1.007	0.414	-0.137	-0.623	0.031	-0.133	-0.24	0.131	-0.419	0.637	0.0407	0.0407	up-regulated
O70318	Biological process	GO:0009987	2	cellular process	Epb41l2	Band 4.1-like protein 2	-0.117	1.195	0.206	1.007	0.414	-0.137	-0.623	0.031	-0.133	-0.24	0.131	-0.419	0.637	0.0407	0.0407	up-regulated
O70318	Biological process	GO:0050794	4	regulation of cellular process	Epb41l2	Band 4.1-like protein 2	-0.117	1.195	0.206	1.007	0.414	-0.137	-0.623	0.031	-0.133	-0.24	0.131	-0.419	0.637	0.0407	0.0407	up-regulated
O70318	Biological process	GO:0030029	3	actin filament-based process	Epb41l2	Band 4.1-like protein 2	-0.117	1.195	0.206	1.007	0.414	-0.137	-0.623	0.031	-0.133	-0.24	0.131	-0.419	0.637	0.0407	0.0407	up-regulated
O70318	Biological process	GO:0048522	5	positive regulation of cellular process	Epb41l2	Band 4.1-like protein 2	-0.117	1.195	0.206	1.007	0.414	-0.137	-0.623	0.031	-0.133	-0.24	0.131	-0.419	0.637	0.0407	0.0407	up-regulated
O70318	Biological process	GO:0008150	1	biological_process	Epb41l2	Band 4.1-like protein 2	-0.117	1.195	0.206	1.007	0.414	-0.137	-0.623	0.031	-0.133	-0.24	0.131	-0.419	0.637	0.0407	0.0407	up-regulated
O70318	Biological process	GO:0007010	6	cytoskeleton organization	Epb41l2	Band 4.1-like protein 2	-0.117	1.195	0.206	1.007	0.414	-0.137	-0.623	0.031	-0.133	-0.24	0.131	-0.419	0.637	0.0407	0.0407	up-regulated
O70318	Biological process	GO:0060341	5	regulation of cellular localization	Epb41l2	Band 4.1-like protein 2	-0.117	1.195	0.206	1.007	0.414	-0.137	-0.623	0.031	-0.133	-0.24	0.131	-0.419	0.637	0.0407	0.0407	up-regulated
O70318	Biological process	GO:0048518	4	positive regulation of biological process	Epb41l2	Band 4.1-like protein 2	-0.117	1.195	0.206	1.007	0.414	-0.137	-0.623	0.031	-0.133	-0.24	0.131	-0.419	0.637	0.0407	0.0407	up-regulated
O70318	Biological process	GO:0050793	4	regulation of developmental process	Epb41l2	Band 4.1-like protein 2	-0.117	1.195	0.206	1.007	0.414	-0.137	-0.623	0.031	-0.133	-0.24	0.131	-0.419	0.637	0.0407	0.0407	up-regulated
O70318	Biological process	GO:0050789	3	regulation of biological process	Epb41l2	Band 4.1-like protein 2	-0.117	1.195	0.206	1.007	0.414	-0.137	-0.623	0.031	-0.133	-0.24	0.131	-0.419	0.637	0.0407	0.0407	up-regulated
O70318	Biological process	GO:1904776	8	regulation of protein localization to cell cortex	Epb41l2	Band 4.1-like protein 2	-0.117	1.195	0.206	1.007	0.414	-0.137	-0.623	0.031	-0.133	-0.24	0.131	-0.419	0.637	0.0407	0.0407	up-regulated
O70318	Biological process	GO:0016043	4	cellular component organization	Epb41l2	Band 4.1-like protein 2	-0.117	1.195	0.206	1.007	0.414	-0.137	-0.623	0.031	-0.133	-0.24	0.131	-0.419	0.637	0.0407	0.0407	up-regulated
O70318	Biological process	GO:1904375	7	regulation of protein localization to cell periphery	Epb41l2	Band 4.1-like protein 2	-0.117	1.195	0.206	1.007	0.414	-0.137	-0.623	0.031	-0.133	-0.24	0.131	-0.419	0.637	0.0407	0.0407	up-regulated
O70318	Biological process	GO:1903827	6	regulation of cellular protein localization	Epb41l2	Band 4.1-like protein 2	-0.117	1.195	0.206	1.007	0.414	-0.137	-0.623	0.031	-0.133	-0.24	0.131	-0.419	0.637	0.0407	0.0407	up-regulated
O70318	Biological process	GO:0030865	7	cortical cytoskeleton organization	Epb41l2	Band 4.1-like protein 2	-0.117	1.195	0.206	1.007	0.414	-0.137	-0.623	0.031	-0.133	-0.24	0.131	-0.419	0.637	0.0407	0.0407	up-regulated
O70318	Biological process	GO:0065008	3	regulation of biological quality	Epb41l2	Band 4.1-like protein 2	-0.117	1.195	0.206	1.007	0.414	-0.137	-0.623	0.031	-0.133	-0.24	0.131	-0.419	0.637	0.0407	0.0407	up-regulated
O70318	Biological process	GO:0022604	6	regulation of cell morphogenesis	Epb41l2	Band 4.1-like protein 2	-0.117	1.195	0.206	1.007	0.414	-0.137	-0.623	0.031	-0.133	-0.24	0.131	-0.419	0.637	0.0407	0.0407	up-regulated
O70318	Biological process	GO:1903829	6	positive regulation of cellular protein localization	Epb41l2	Band 4.1-like protein 2	-0.117	1.195	0.206	1.007	0.414	-0.137	-0.623	0.031	-0.133	-0.24	0.131	-0.419	0.637	0.0407	0.0407	up-regulated
O70318	Biological process	GO:0022603	5	regulation of anatomical structure morphogenesis	Epb41l2	Band 4.1-like protein 2	-0.117	1.195	0.206	1.007	0.414	-0.137	-0.623	0.031	-0.133	-0.24	0.131	-0.419	0.637	0.0407	0.0407	up-regulated
O70318	Biological process	GO:0032879	4	regulation of localization	Epb41l2	Band 4.1-like protein 2	-0.117	1.195	0.206	1.007	0.414	-0.137	-0.623	0.031	-0.133	-0.24	0.131	-0.419	0.637	0.0407	0.0407	up-regulated
O88456	Biological process	GO:0009057	5	macromolecule catabolic process	Capns1	Calpain small subunit 1	0.279	1.172	0.201	0.423	0.152	-0.032	0.325	-0.489	-0.504	-0.044	-0.372	-0.218	0.583	0.0396	0.0396	up-regulated
O88456	Biological process	GO:0044238	3	primary metabolic process	Capns1	Calpain small subunit 1	0.279	1.172	0.201	0.423	0.152	-0.032	0.325	-0.489	-0.504	-0.044	-0.372	-0.218	0.583	0.0396	0.0396	up-regulated
O88456	Biological process	GO:1901564	4	organonitrogen compound metabolic process	Capns1	Calpain small subunit 1	0.279	1.172	0.201	0.423	0.152	-0.032	0.325	-0.489	-0.504	-0.044	-0.372	-0.218	0.583	0.0396	0.0396	up-regulated
O88456	Biological process	GO:0008152	2	metabolic process	Capns1	Calpain small subunit 1	0.279	1.172	0.201	0.423	0.152	-0.032	0.325	-0.489	-0.504	-0.044	-0.372	-0.218	0.583	0.0396	0.0396	up-regulated
O88456	Biological process	GO:0071704	3	organic substance metabolic process	Capns1	Calpain small subunit 1	0.279	1.172	0.201	0.423	0.152	-0.032	0.325	-0.489	-0.504	-0.044	-0.372	-0.218	0.583	0.0396	0.0396	up-regulated
O88456	Biological process	GO:0006807	3	nitrogen compound metabolic process	Capns1	Calpain small subunit 1	0.279	1.172	0.201	0.423	0.152	-0.032	0.325	-0.489	-0.504	-0.044	-0.372	-0.218	0.583	0.0396	0.0396	up-regulated
O88456	Biological process	GO:0043170	4	macromolecule metabolic process	Capns1	Calpain small subunit 1	0.279	1.172	0.201	0.423	0.152	-0.032	0.325	-0.489	-0.504	-0.044	-0.372	-0.218	0.583	0.0396	0.0396	up-regulated
O88456	Biological process	GO:0019538	4	protein metabolic process	Capns1	Calpain small subunit 1	0.279	1.172	0.201	0.423	0.152	-0.032	0.325	-0.489	-0.504	-0.044	-0.372	-0.218	0.583	0.0396	0.0396	up-regulated
O88456	Biological process	GO:0009056	3	catabolic process	Capns1	Calpain small subunit 1	0.279	1.172	0.201	0.423	0.152	-0.032	0.325	-0.489	-0.504	-0.044	-0.372	-0.218	0.583	0.0396	0.0396	up-regulated
O88456	Biological process	GO:0008150	1	biological_process	Capns1	Calpain small subunit 1	0.279	1.172	0.201	0.423	0.152	-0.032	0.325	-0.489	-0.504	-0.044	-0.372	-0.218	0.583	0.0396	0.0396	up-regulated
O88456	Biological process	GO:1901575	4	organic substance catabolic process	Capns1	Calpain small subunit 1	0.279	1.172	0.201	0.423	0.152	-0.032	0.325	-0.489	-0.504	-0.044	-0.372	-0.218	0.583	0.0396	0.0396	up-regulated
O88456	Biological process	GO:1901565	5	organonitrogen compound catabolic process	Capns1	Calpain small subunit 1	0.279	1.172	0.201	0.423	0.152	-0.032	0.325	-0.489	-0.504	-0.044	-0.372	-0.218	0.583	0.0396	0.0396	up-regulated
O89053	Biological process	GO:0043066	8	negative regulation of apoptotic process	Coro1a	Coronin-1A	0.735	0.136	0.104	0.709	0.772	0.906	0.275	-0.186	-0.944	-0.521	0.17	0.11	0.743	0.0159	0.0159	up-regulated
O89053	Biological process	GO:0001906	3	cell killing	Coro1a	Coronin-1A	0.735	0.136	0.104	0.709	0.772	0.906	0.275	-0.186	-0.944	-0.521	0.17	0.11	0.743	0.0159	0.0159	up-regulated
O89053	Biological process	GO:0071363	6	cellular response to growth factor stimulus	Coro1a	Coronin-1A	0.735	0.136	0.104	0.709	0.772	0.906	0.275	-0.186	-0.944	-0.521	0.17	0.11	0.743	0.0159	0.0159	up-regulated
O89053	Biological process	GO:0140352	3	export from cell	Coro1a	Coronin-1A	0.735	0.136	0.104	0.709	0.772	0.906	0.275	-0.186	-0.944	-0.521	0.17	0.11	0.743	0.0159	0.0159	up-regulated
O89053	Biological process	GO:0007154	3	cell communication	Coro1a	Coronin-1A	0.735	0.136	0.104	0.709	0.772	0.906	0.275	-0.186	-0.944	-0.521	0.17	0.11	0.743	0.0159	0.0159	up-regulated
O89053	Biological process	GO:0048284	6	organelle fusion	Coro1a	Coronin-1A	0.735	0.136	0.104	0.709	0.772	0.906	0.275	-0.186	-0.944	-0.521	0.17	0.11	0.743	0.0159	0.0159	up-regulated
O89053	Biological process	GO:0006811	5	ion transport	Coro1a	Coronin-1A	0.735	0.136	0.104	0.709	0.772	0.906	0.275	-0.186	-0.944	-0.521	0.17	0.11	0.743	0.0159	0.0159	up-regulated
O89053	Biological process	GO:0010941	5	regulation of cell death	Coro1a	Coronin-1A	0.735	0.136	0.104	0.709	0.772	0.906	0.275	-0.186	-0.944	-0.521	0.17	0.11	0.743	0.0159	0.0159	up-regulated
O89053	Biological process	GO:1903169	8	regulation of calcium ion transmembrane transport	Coro1a	Coronin-1A	0.735	0.136	0.104	0.709	0.772	0.906	0.275	-0.186	-0.944	-0.521	0.17	0.11	0.743	0.0159	0.0159	up-regulated
O89053	Biological process	GO:0006915	5	apoptotic process	Coro1a	Coronin-1A	0.735	0.136	0.104	0.709	0.772	0.906	0.275	-0.186	-0.944	-0.521	0.17	0.11	0.743	0.0159	0.0159	up-regulated
O89053	Biological process	GO:0065007	2	biological regulation	Coro1a	Coronin-1A	0.735	0.136	0.104	0.709	0.772	0.906	0.275	-0.186	-0.944	-0.521	0.17	0.11	0.743	0.0159	0.0159	up-regulated
O89053	Biological process	GO:0043067	6	regulation of programmed cell death	Coro1a	Coronin-1A	0.735	0.136	0.104	0.709	0.772	0.906	0.275	-0.186	-0.944	-0.521	0.17	0.11	0.743	0.0159	0.0159	up-regulated
O89053	Biological process	GO:0030030	5	cell projection organization	Coro1a	Coronin-1A	0.735	0.136	0.104	0.709	0.772	0.906	0.275	-0.186	-0.944	-0.521	0.17	0.11	0.743	0.0159	0.0159	up-regulated
O89053	Biological process	GO:0051649	4	establishment of localization in cell	Coro1a	Coronin-1A	0.735	0.136	0.104	0.709	0.772	0.906	0.275	-0.186	-0.944	-0.521	0.17	0.11	0.743	0.0159	0.0159	up-regulated
O89053	Biological process	GO:0002323	6	natural killer cell activation involved in immune response	Coro1a	Coronin-1A	0.735	0.136	0.104	0.709	0.772	0.906	0.275	-0.186	-0.944	-0.521	0.17	0.11	0.743	0.0159	0.0159	up-regulated
O89053	Biological process	GO:0044085	4	cellular component biogenesis	Coro1a	Coronin-1A	0.735	0.136	0.104	0.709	0.772	0.906	0.275	-0.186	-0.944	-0.521	0.17	0.11	0.743	0.0159	0.0159	up-regulated
O89053	Biological process	GO:0046651	5	lymphocyte proliferation	Coro1a	Coronin-1A	0.735	0.136	0.104	0.709	0.772	0.906	0.275	-0.186	-0.944	-0.521	0.17	0.11	0.743	0.0159	0.0159	up-regulated
O89053	Biological process	GO:0046907	4	intracellular transport	Coro1a	Coronin-1A	0.735	0.136	0.104	0.709	0.772	0.906	0.275	-0.186	-0.944	-0.521	0.17	0.11	0.743	0.0159	0.0159	up-regulated
O89053	Biological process	GO:0051716	3	cellular response to stimulus	Coro1a	Coronin-1A	0.735	0.136	0.104	0.709	0.772	0.906	0.275	-0.186	-0.944	-0.521	0.17	0.11	0.743	0.0159	0.0159	up-regulated
O89053	Biological process	GO:0070665	7	positive regulation of leukocyte proliferation	Coro1a	Coronin-1A	0.735	0.136	0.104	0.709	0.772	0.906	0.275	-0.186	-0.944	-0.521	0.17	0.11	0.743	0.0159	0.0159	up-regulated
O89053	Biological process	GO:0050900	3	leukocyte migration	Coro1a	Coronin-1A	0.735	0.136	0.104	0.709	0.772	0.906	0.275	-0.186	-0.944	-0.521	0.17	0.11	0.743	0.0159	0.0159	up-regulated
O89053	Biological process	GO:0002682	4	regulation of immune system process	Coro1a	Coronin-1A	0.735	0.136	0.104	0.709	0.772	0.906	0.275	-0.186	-0.944	-0.521	0.17	0.11	0.743	0.0159	0.0159	up-regulated
O89053	Biological process	GO:0007165	3	signal transduction	Coro1a	Coronin-1A	0.735	0.136	0.104	0.709	0.772	0.906	0.275	-0.186	-0.944	-0.521	0.17	0.11	0.743	0.0159	0.0159	up-regulated
O89053	Biological process	GO:0051674	3	localization of cell	Coro1a	Coronin-1A	0.735	0.136	0.104	0.709	0.772	0.906	0.275	-0.186	-0.944	-0.521	0.17	0.11	0.743	0.0159	0.0159	up-regulated
O89053	Biological process	GO:0048872	5	homeostasis of number of cells	Coro1a	Coronin-1A	0.735	0.136	0.104	0.709	0.772	0.906	0.275	-0.186	-0.944	-0.521	0.17	0.11	0.743	0.0159	0.0159	up-regulated
O89053	Biological process	GO:2000403	8	positive regulation of lymphocyte migration	Coro1a	Coronin-1A	0.735	0.136	0.104	0.709	0.772	0.906	0.275	-0.186	-0.944	-0.521	0.17	0.11	0.743	0.0159	0.0159	up-regulated
O89053	Biological process	GO:0072676	5	lymphocyte migration	Coro1a	Coronin-1A	0.735	0.136	0.104	0.709	0.772	0.906	0.275	-0.186	-0.944	-0.521	0.17	0.11	0.743	0.0159	0.0159	up-regulated
O89053	Biological process	GO:0002285	5	lymphocyte activation involved in immune response	Coro1a	Coronin-1A	0.735	0.136	0.104	0.709	0.772	0.906	0.275	-0.186	-0.944	-0.521	0.17	0.11	0.743	0.0159	0.0159	up-regulated
O89053	Biological process	GO:0045785	6	positive regulation of cell adhesion	Coro1a	Coronin-1A	0.735	0.136	0.104	0.709	0.772	0.906	0.275	-0.186	-0.944	-0.521	0.17	0.11	0.743	0.0159	0.0159	up-regulated
O89053	Biological process	GO:0071675	6	regulation of mononuclear cell migration	Coro1a	Coronin-1A	0.735	0.136	0.104	0.709	0.772	0.906	0.275	-0.186	-0.944	-0.521	0.17	0.11	0.743	0.0159	0.0159	up-regulated
O89053	Biological process	GO:0060326	5	cell chemotaxis	Coro1a	Coronin-1A	0.735	0.136	0.104	0.709	0.772	0.906	0.275	-0.186	-0.944	-0.521	0.17	0.11	0.743	0.0159	0.0159	up-regulated
O89053	Biological process	GO:0002260	4	lymphocyte homeostasis	Coro1a	Coronin-1A	0.735	0.136	0.104	0.709	0.772	0.906	0.275	-0.186	-0.944	-0.521	0.17	0.11	0.743	0.0159	0.0159	up-regulated
O89053	Biological process	GO:0080171	7	lytic vacuole organization	Coro1a	Coronin-1A	0.735	0.136	0.104	0.709	0.772	0.906	0.275	-0.186	-0.944	-0.521	0.17	0.11	0.743	0.0159	0.0159	up-regulated
O89053	Biological process	GO:0051272	6	positive regulation of cellular component movement	Coro1a	Coronin-1A	0.735	0.136	0.104	0.709	0.772	0.906	0.275	-0.186	-0.944	-0.521	0.17	0.11	0.743	0.0159	0.0159	up-regulated
O89053	Biological process	GO:0050671	8	positive regulation of lymphocyte proliferation	Coro1a	Coronin-1A	0.735	0.136	0.104	0.709	0.772	0.906	0.275	-0.186	-0.944	-0.521	0.17	0.11	0.743	0.0159	0.0159	up-regulated
O89053	Biological process	GO:0001909	4	leukocyte mediated cytotoxicity	Coro1a	Coronin-1A	0.735	0.136	0.104	0.709	0.772	0.906	0.275	-0.186	-0.944	-0.521	0.17	0.11	0.743	0.0159	0.0159	up-regulated
O89053	Biological process	GO:0030832	6	regulation of actin filament length	Coro1a	Coronin-1A	0.735	0.136	0.104	0.709	0.772	0.906	0.275	-0.186	-0.944	-0.521	0.17	0.11	0.743	0.0159	0.0159	up-regulated
O89053	Biological process	GO:0045087	5	innate immune response	Coro1a	Coronin-1A	0.735	0.136	0.104	0.709	0.772	0.906	0.275	-0.186	-0.944	-0.521	0.17	0.11	0.743	0.0159	0.0159	up-regulated
O89053	Biological process	GO:0002449	5	lymphocyte mediated immunity	Coro1a	Coronin-1A	0.735	0.136	0.104	0.709	0.772	0.906	0.275	-0.186	-0.944	-0.521	0.17	0.11	0.743	0.0159	0.0159	up-regulated
O89053	Biological process	GO:1990089	4	response to nerve growth factor	Coro1a	Coronin-1A	0.735	0.136	0.104	0.709	0.772	0.906	0.275	-0.186	-0.944	-0.521	0.17	0.11	0.743	0.0159	0.0159	up-regulated
O89053	Biological process	GO:0032879	4	regulation of localization	Coro1a	Coronin-1A	0.735	0.136	0.104	0.709	0.772	0.906	0.275	-0.186	-0.944	-0.521	0.17	0.11	0.743	0.0159	0.0159	up-regulated
O89053	Biological process	GO:0034765	6	regulation of ion transmembrane transport	Coro1a	Coronin-1A	0.735	0.136	0.104	0.709	0.772	0.906	0.275	-0.186	-0.944	-0.521	0.17	0.11	0.743	0.0159	0.0159	up-regulated
O89053	Biological process	GO:0090174	7	organelle membrane fusion	Coro1a	Coronin-1A	0.735	0.136	0.104	0.709	0.772	0.906	0.275	-0.186	-0.944	-0.521	0.17	0.11	0.743	0.0159	0.0159	up-regulated
O89053	Biological process	GO:0110053	7	regulation of actin filament organization	Coro1a	Coronin-1A	0.735	0.136	0.104	0.709	0.772	0.906	0.275	-0.186	-0.944	-0.521	0.17	0.11	0.743	0.0159	0.0159	up-regulated
O89053	Biological process	GO:0032970	5	regulation of actin filament-based process	Coro1a	Coronin-1A	0.735	0.136	0.104	0.709	0.772	0.906	0.275	-0.186	-0.944	-0.521	0.17	0.11	0.743	0.0159	0.0159	up-regulated
O89053	Biological process	GO:0002685	5	regulation of leukocyte migration	Coro1a	Coronin-1A	0.735	0.136	0.104	0.709	0.772	0.906	0.275	-0.186	-0.944	-0.521	0.17	0.11	0.743	0.0159	0.0159	up-regulated
O89053	Biological process	GO:0006909	4	phagocytosis	Coro1a	Coronin-1A	0.735	0.136	0.104	0.709	0.772	0.906	0.275	-0.186	-0.944	-0.521	0.17	0.11	0.743	0.0159	0.0159	up-regulated
O89053	Biological process	GO:0007155	3	cell adhesion	Coro1a	Coronin-1A	0.735	0.136	0.104	0.709	0.772	0.906	0.275	-0.186	-0.944	-0.521	0.17	0.11	0.743	0.0159	0.0159	up-regulated
O89053	Biological process	GO:1990090	5	cellular response to nerve growth factor stimulus	Coro1a	Coronin-1A	0.735	0.136	0.104	0.709	0.772	0.906	0.275	-0.186	-0.944	-0.521	0.17	0.11	0.743	0.0159	0.0159	up-regulated
O89053	Biological process	GO:0070661	4	leukocyte proliferation	Coro1a	Coronin-1A	0.735	0.136	0.104	0.709	0.772	0.906	0.275	-0.186	-0.944	-0.521	0.17	0.11	0.743	0.0159	0.0159	up-regulated
O89053	Biological process	GO:1902903	6	regulation of supramolecular fiber organization	Coro1a	Coronin-1A	0.735	0.136	0.104	0.709	0.772	0.906	0.275	-0.186	-0.944	-0.521	0.17	0.11	0.743	0.0159	0.0159	up-regulated
O89053	Biological process	GO:0070663	6	regulation of leukocyte proliferation	Coro1a	Coronin-1A	0.735	0.136	0.104	0.709	0.772	0.906	0.275	-0.186	-0.944	-0.521	0.17	0.11	0.743	0.0159	0.0159	up-regulated
O89053	Biological process	GO:0002694	5	regulation of leukocyte activation	Coro1a	Coronin-1A	0.735	0.136	0.104	0.709	0.772	0.906	0.275	-0.186	-0.944	-0.521	0.17	0.11	0.743	0.0159	0.0159	up-regulated
O89053	Biological process	GO:0016477	4	cell migration	Coro1a	Coronin-1A	0.735	0.136	0.104	0.709	0.772	0.906	0.275	-0.186	-0.944	-0.521	0.17	0.11	0.743	0.0159	0.0159	up-regulated
O89053	Biological process	GO:0007033	6	vacuole organization	Coro1a	Coronin-1A	0.735	0.136	0.104	0.709	0.772	0.906	0.275	-0.186	-0.944	-0.521	0.17	0.11	0.743	0.0159	0.0159	up-regulated
O89053	Biological process	GO:0030101	5	natural killer cell activation	Coro1a	Coronin-1A	0.735	0.136	0.104	0.709	0.772	0.906	0.275	-0.186	-0.944	-0.521	0.17	0.11	0.743	0.0159	0.0159	up-regulated
O89053	Biological process	GO:0006952	4	defense response	Coro1a	Coronin-1A	0.735	0.136	0.104	0.709	0.772	0.906	0.275	-0.186	-0.944	-0.521	0.17	0.11	0.743	0.0159	0.0159	up-regulated
O89053	Biological process	GO:0048519	4	negative regulation of biological process	Coro1a	Coronin-1A	0.735	0.136	0.104	0.709	0.772	0.906	0.275	-0.186	-0.944	-0.521	0.17	0.11	0.743	0.0159	0.0159	up-regulated
O89053	Biological process	GO:0072678	6	T cell migration	Coro1a	Coronin-1A	0.735	0.136	0.104	0.709	0.772	0.906	0.275	-0.186	-0.944	-0.521	0.17	0.11	0.743	0.0159	0.0159	up-regulated
O89053	Biological process	GO:0016192	3	vesicle-mediated transport	Coro1a	Coronin-1A	0.735	0.136	0.104	0.709	0.772	0.906	0.275	-0.186	-0.944	-0.521	0.17	0.11	0.743	0.0159	0.0159	up-regulated
O89053	Biological process	GO:0050863	7	regulation of T cell activation	Coro1a	Coronin-1A	0.735	0.136	0.104	0.709	0.772	0.906	0.275	-0.186	-0.944	-0.521	0.17	0.11	0.743	0.0159	0.0159	up-regulated
O89053	Biological process	GO:0050865	5	regulation of cell activation	Coro1a	Coronin-1A	0.735	0.136	0.104	0.709	0.772	0.906	0.275	-0.186	-0.944	-0.521	0.17	0.11	0.743	0.0159	0.0159	up-regulated
O89053	Biological process	GO:0010033	4	response to organic substance	Coro1a	Coronin-1A	0.735	0.136	0.104	0.709	0.772	0.906	0.275	-0.186	-0.944	-0.521	0.17	0.11	0.743	0.0159	0.0159	up-regulated
O89053	Biological process	GO:0016050	6	vesicle organization	Coro1a	Coronin-1A	0.735	0.136	0.104	0.709	0.772	0.906	0.275	-0.186	-0.944	-0.521	0.17	0.11	0.743	0.0159	0.0159	up-regulated
O89053	Biological process	GO:0050870	8	positive regulation of T cell activation	Coro1a	Coronin-1A	0.735	0.136	0.104	0.709	0.772	0.906	0.275	-0.186	-0.944	-0.521	0.17	0.11	0.743	0.0159	0.0159	up-regulated
O89053	Biological process	GO:0042127	5	regulation of cell population proliferation	Coro1a	Coronin-1A	0.735	0.136	0.104	0.709	0.772	0.906	0.275	-0.186	-0.944	-0.521	0.17	0.11	0.743	0.0159	0.0159	up-regulated
O89053	Biological process	GO:0002376	2	immune system process	Coro1a	Coronin-1A	0.735	0.136	0.104	0.709	0.772	0.906	0.275	-0.186	-0.944	-0.521	0.17	0.11	0.743	0.0159	0.0159	up-regulated
O89053	Biological process	GO:0032271	7	regulation of protein polymerization	Coro1a	Coronin-1A	0.735	0.136	0.104	0.709	0.772	0.906	0.275	-0.186	-0.944	-0.521	0.17	0.11	0.743	0.0159	0.0159	up-regulated
O89053	Biological process	GO:0002684	5	positive regulation of immune system process	Coro1a	Coronin-1A	0.735	0.136	0.104	0.709	0.772	0.906	0.275	-0.186	-0.944	-0.521	0.17	0.11	0.743	0.0159	0.0159	up-regulated
O89053	Biological process	GO:0006935	4	chemotaxis	Coro1a	Coronin-1A	0.735	0.136	0.104	0.709	0.772	0.906	0.275	-0.186	-0.944	-0.521	0.17	0.11	0.743	0.0159	0.0159	up-regulated
O89053	Biological process	GO:0030001	7	metal ion transport	Coro1a	Coronin-1A	0.735	0.136	0.104	0.709	0.772	0.906	0.275	-0.186	-0.944	-0.521	0.17	0.11	0.743	0.0159	0.0159	up-regulated
O89053	Biological process	GO:0043523	7	regulation of neuron apoptotic process	Coro1a	Coronin-1A	0.735	0.136	0.104	0.709	0.772	0.906	0.275	-0.186	-0.944	-0.521	0.17	0.11	0.743	0.0159	0.0159	up-regulated
O89053	Biological process	GO:0007040	8	lysosome organization	Coro1a	Coronin-1A	0.735	0.136	0.104	0.709	0.772	0.906	0.275	-0.186	-0.944	-0.521	0.17	0.11	0.743	0.0159	0.0159	up-regulated
O89053	Biological process	GO:0034762	5	regulation of transmembrane transport	Coro1a	Coronin-1A	0.735	0.136	0.104	0.709	0.772	0.906	0.275	-0.186	-0.944	-0.521	0.17	0.11	0.743	0.0159	0.0159	up-regulated
O89053	Biological process	GO:0051924	8	regulation of calcium ion transport	Coro1a	Coronin-1A	0.735	0.136	0.104	0.709	0.772	0.906	0.275	-0.186	-0.944	-0.521	0.17	0.11	0.743	0.0159	0.0159	up-regulated
O89053	Biological process	GO:0040012	4	regulation of locomotion	Coro1a	Coronin-1A	0.735	0.136	0.104	0.709	0.772	0.906	0.275	-0.186	-0.944	-0.521	0.17	0.11	0.743	0.0159	0.0159	up-regulated
O89053	Biological process	GO:0071674	4	mononuclear cell migration	Coro1a	Coronin-1A	0.735	0.136	0.104	0.709	0.772	0.906	0.275	-0.186	-0.944	-0.521	0.17	0.11	0.743	0.0159	0.0159	up-regulated
O89053	Biological process	GO:0071310	5	cellular response to organic substance	Coro1a	Coronin-1A	0.735	0.136	0.104	0.709	0.772	0.906	0.275	-0.186	-0.944	-0.521	0.17	0.11	0.743	0.0159	0.0159	up-regulated
O89053	Biological process	GO:0030334	6	regulation of cell migration	Coro1a	Coronin-1A	0.735	0.136	0.104	0.709	0.772	0.906	0.275	-0.186	-0.944	-0.521	0.17	0.11	0.743	0.0159	0.0159	up-regulated
O89053	Biological process	GO:0043207	4	response to external biotic stimulus	Coro1a	Coronin-1A	0.735	0.136	0.104	0.709	0.772	0.906	0.275	-0.186	-0.944	-0.521	0.17	0.11	0.743	0.0159	0.0159	up-regulated
O89053	Biological process	GO:0009719	3	response to endogenous stimulus	Coro1a	Coronin-1A	0.735	0.136	0.104	0.709	0.772	0.906	0.275	-0.186	-0.944	-0.521	0.17	0.11	0.743	0.0159	0.0159	up-regulated
O89053	Biological process	GO:0042221	3	response to chemical	Coro1a	Coronin-1A	0.735	0.136	0.104	0.709	0.772	0.906	0.275	-0.186	-0.944	-0.521	0.17	0.11	0.743	0.0159	0.0159	up-regulated
O89053	Biological process	GO:0090066	4	regulation of anatomical structure size	Coro1a	Coronin-1A	0.735	0.136	0.104	0.709	0.772	0.906	0.275	-0.186	-0.944	-0.521	0.17	0.11	0.743	0.0159	0.0159	up-regulated
O89053	Biological process	GO:0008219	3	cell death	Coro1a	Coronin-1A	0.735	0.136	0.104	0.709	0.772	0.906	0.275	-0.186	-0.944	-0.521	0.17	0.11	0.743	0.0159	0.0159	up-regulated
O89053	Biological process	GO:0098542	4	defense response to other organism	Coro1a	Coronin-1A	0.735	0.136	0.104	0.709	0.772	0.906	0.275	-0.186	-0.944	-0.521	0.17	0.11	0.743	0.0159	0.0159	up-regulated
O89053	Biological process	GO:0046903	5	secretion	Coro1a	Coronin-1A	0.735	0.136	0.104	0.709	0.772	0.906	0.275	-0.186	-0.944	-0.521	0.17	0.11	0.743	0.0159	0.0159	up-regulated
O89053	Biological process	GO:0043299	4	leukocyte degranulation	Coro1a	Coronin-1A	0.735	0.136	0.104	0.709	0.772	0.906	0.275	-0.186	-0.944	-0.521	0.17	0.11	0.743	0.0159	0.0159	up-regulated
O89053	Biological process	GO:0032943	5	mononuclear cell proliferation	Coro1a	Coronin-1A	0.735	0.136	0.104	0.709	0.772	0.906	0.275	-0.186	-0.944	-0.521	0.17	0.11	0.743	0.0159	0.0159	up-regulated
O89053	Biological process	GO:0050896	2	response to stimulus	Coro1a	Coronin-1A	0.735	0.136	0.104	0.709	0.772	0.906	0.275	-0.186	-0.944	-0.521	0.17	0.11	0.743	0.0159	0.0159	up-regulated
O89053	Biological process	GO:0048870	3	cell motility	Coro1a	Coronin-1A	0.735	0.136	0.104	0.709	0.772	0.906	0.275	-0.186	-0.944	-0.521	0.17	0.11	0.743	0.0159	0.0159	up-regulated
O89053	Biological process	GO:0071345	6	cellular response to cytokine stimulus	Coro1a	Coronin-1A	0.735	0.136	0.104	0.709	0.772	0.906	0.275	-0.186	-0.944	-0.521	0.17	0.11	0.743	0.0159	0.0159	up-regulated
O89053	Biological process	GO:0098927	4	vesicle-mediated transport between endosomal compartments	Coro1a	Coronin-1A	0.735	0.136	0.104	0.709	0.772	0.906	0.275	-0.186	-0.944	-0.521	0.17	0.11	0.743	0.0159	0.0159	up-regulated
O89053	Biological process	GO:0061024	5	membrane organization	Coro1a	Coronin-1A	0.735	0.136	0.104	0.709	0.772	0.906	0.275	-0.186	-0.944	-0.521	0.17	0.11	0.743	0.0159	0.0159	up-regulated
O89053	Biological process	GO:0032535	5	regulation of cellular component size	Coro1a	Coronin-1A	0.735	0.136	0.104	0.709	0.772	0.906	0.275	-0.186	-0.944	-0.521	0.17	0.11	0.743	0.0159	0.0159	up-regulated
O89053	Biological process	GO:0032940	4	secretion by cell	Coro1a	Coronin-1A	0.735	0.136	0.104	0.709	0.772	0.906	0.275	-0.186	-0.944	-0.521	0.17	0.11	0.743	0.0159	0.0159	up-regulated
O89053	Biological process	GO:0006955	3	immune response	Coro1a	Coronin-1A	0.735	0.136	0.104	0.709	0.772	0.906	0.275	-0.186	-0.944	-0.521	0.17	0.11	0.743	0.0159	0.0159	up-regulated
O89053	Biological process	GO:0022610	2	biological adhesion	Coro1a	Coronin-1A	0.735	0.136	0.104	0.709	0.772	0.906	0.275	-0.186	-0.944	-0.521	0.17	0.11	0.743	0.0159	0.0159	up-regulated
O89053	Biological process	GO:0012501	4	programmed cell death	Coro1a	Coronin-1A	0.735	0.136	0.104	0.709	0.772	0.906	0.275	-0.186	-0.944	-0.521	0.17	0.11	0.743	0.0159	0.0159	up-regulated
O89053	Biological process	GO:0032946	8	positive regulation of mononuclear cell proliferation	Coro1a	Coronin-1A	0.735	0.136	0.104	0.709	0.772	0.906	0.275	-0.186	-0.944	-0.521	0.17	0.11	0.743	0.0159	0.0159	up-regulated
O89053	Biological process	GO:0046649	4	lymphocyte activation	Coro1a	Coronin-1A	0.735	0.136	0.104	0.709	0.772	0.906	0.275	-0.186	-0.944	-0.521	0.17	0.11	0.743	0.0159	0.0159	up-regulated
O89053	Biological process	GO:0060627	5	regulation of vesicle-mediated transport	Coro1a	Coronin-1A	0.735	0.136	0.104	0.709	0.772	0.906	0.275	-0.186	-0.944	-0.521	0.17	0.11	0.743	0.0159	0.0159	up-regulated
O89053	Biological process	GO:0007010	6	cytoskeleton organization	Coro1a	Coronin-1A	0.735	0.136	0.104	0.709	0.772	0.906	0.275	-0.186	-0.944	-0.521	0.17	0.11	0.743	0.0159	0.0159	up-regulated
O89053	Biological process	GO:0060341	5	regulation of cellular localization	Coro1a	Coronin-1A	0.735	0.136	0.104	0.709	0.772	0.906	0.275	-0.186	-0.944	-0.521	0.17	0.11	0.743	0.0159	0.0159	up-regulated
O89053	Biological process	GO:0051249	6	regulation of lymphocyte activation	Coro1a	Coronin-1A	0.735	0.136	0.104	0.709	0.772	0.906	0.275	-0.186	-0.944	-0.521	0.17	0.11	0.743	0.0159	0.0159	up-regulated
O89053	Biological process	GO:0044087	5	regulation of cellular component biogenesis	Coro1a	Coronin-1A	0.735	0.136	0.104	0.709	0.772	0.906	0.275	-0.186	-0.944	-0.521	0.17	0.11	0.743	0.0159	0.0159	up-regulated
O89053	Biological process	GO:0070848	5	response to growth factor	Coro1a	Coronin-1A	0.735	0.136	0.104	0.709	0.772	0.906	0.275	-0.186	-0.944	-0.521	0.17	0.11	0.743	0.0159	0.0159	up-regulated
O89053	Biological process	GO:0034097	5	response to cytokine	Coro1a	Coronin-1A	0.735	0.136	0.104	0.709	0.772	0.906	0.275	-0.186	-0.944	-0.521	0.17	0.11	0.743	0.0159	0.0159	up-regulated
O89053	Biological process	GO:0016043	4	cellular component organization	Coro1a	Coronin-1A	0.735	0.136	0.104	0.709	0.772	0.906	0.275	-0.186	-0.944	-0.521	0.17	0.11	0.743	0.0159	0.0159	up-regulated
O89053	Biological process	GO:0045055	5	regulated exocytosis	Coro1a	Coronin-1A	0.735	0.136	0.104	0.709	0.772	0.906	0.275	-0.186	-0.944	-0.521	0.17	0.11	0.743	0.0159	0.0159	up-regulated
O89053	Biological process	GO:0048518	4	positive regulation of biological process	Coro1a	Coronin-1A	0.735	0.136	0.104	0.709	0.772	0.906	0.275	-0.186	-0.944	-0.521	0.17	0.11	0.743	0.0159	0.0159	up-regulated
O89053	Biological process	GO:0050789	3	regulation of biological process	Coro1a	Coronin-1A	0.735	0.136	0.104	0.709	0.772	0.906	0.275	-0.186	-0.944	-0.521	0.17	0.11	0.743	0.0159	0.0159	up-regulated
O89053	Biological process	GO:0042592	4	homeostatic process	Coro1a	Coronin-1A	0.735	0.136	0.104	0.709	0.772	0.906	0.275	-0.186	-0.944	-0.521	0.17	0.11	0.743	0.0159	0.0159	up-regulated
O89053	Biological process	GO:0001776	3	leukocyte homeostasis	Coro1a	Coronin-1A	0.735	0.136	0.104	0.709	0.772	0.906	0.275	-0.186	-0.944	-0.521	0.17	0.11	0.743	0.0159	0.0159	up-regulated
O89053	Biological process	GO:0050867	6	positive regulation of cell activation	Coro1a	Coronin-1A	0.735	0.136	0.104	0.709	0.772	0.906	0.275	-0.186	-0.944	-0.521	0.17	0.11	0.743	0.0159	0.0159	up-regulated
O89053	Biological process	GO:0051179	2	localization	Coro1a	Coronin-1A	0.735	0.136	0.104	0.709	0.772	0.906	0.275	-0.186	-0.944	-0.521	0.17	0.11	0.743	0.0159	0.0159	up-regulated
O89053	Biological process	GO:0071495	4	cellular response to endogenous stimulus	Coro1a	Coronin-1A	0.735	0.136	0.104	0.709	0.772	0.906	0.275	-0.186	-0.944	-0.521	0.17	0.11	0.743	0.0159	0.0159	up-regulated
O89053	Biological process	GO:0001667	5	ameboidal-type cell migration	Coro1a	Coronin-1A	0.735	0.136	0.104	0.709	0.772	0.906	0.275	-0.186	-0.944	-0.521	0.17	0.11	0.743	0.0159	0.0159	up-regulated
O89053	Biological process	GO:0042267	5	natural killer cell mediated cytotoxicity	Coro1a	Coronin-1A	0.735	0.136	0.104	0.709	0.772	0.906	0.275	-0.186	-0.944	-0.521	0.17	0.11	0.743	0.0159	0.0159	up-regulated
O89053	Biological process	GO:0045321	3	leukocyte activation	Coro1a	Coronin-1A	0.735	0.136	0.104	0.709	0.772	0.906	0.275	-0.186	-0.944	-0.521	0.17	0.11	0.743	0.0159	0.0159	up-regulated
O89053	Biological process	GO:0070670	6	response to interleukin-4	Coro1a	Coronin-1A	0.735	0.136	0.104	0.709	0.772	0.906	0.275	-0.186	-0.944	-0.521	0.17	0.11	0.743	0.0159	0.0159	up-regulated
O89053	Biological process	GO:0070887	4	cellular response to chemical stimulus	Coro1a	Coronin-1A	0.735	0.136	0.104	0.709	0.772	0.906	0.275	-0.186	-0.944	-0.521	0.17	0.11	0.743	0.0159	0.0159	up-regulated
O89053	Biological process	GO:0060548	6	negative regulation of cell death	Coro1a	Coronin-1A	0.735	0.136	0.104	0.709	0.772	0.906	0.275	-0.186	-0.944	-0.521	0.17	0.11	0.743	0.0159	0.0159	up-regulated
O89053	Biological process	GO:0002696	6	positive regulation of leukocyte activation	Coro1a	Coronin-1A	0.735	0.136	0.104	0.709	0.772	0.906	0.275	-0.186	-0.944	-0.521	0.17	0.11	0.743	0.0159	0.0159	up-regulated
O89053	Biological process	GO:0051493	7	regulation of cytoskeleton organization	Coro1a	Coronin-1A	0.735	0.136	0.104	0.709	0.772	0.906	0.275	-0.186	-0.944	-0.521	0.17	0.11	0.743	0.0159	0.0159	up-regulated
O89053	Biological process	GO:0022604	6	regulation of cell morphogenesis	Coro1a	Coronin-1A	0.735	0.136	0.104	0.709	0.772	0.906	0.275	-0.186	-0.944	-0.521	0.17	0.11	0.743	0.0159	0.0159	up-regulated
O89053	Biological process	GO:0051049	5	regulation of transport	Coro1a	Coronin-1A	0.735	0.136	0.104	0.709	0.772	0.906	0.275	-0.186	-0.944	-0.521	0.17	0.11	0.743	0.0159	0.0159	up-regulated
O89053	Biological process	GO:2000404	8	regulation of T cell migration	Coro1a	Coronin-1A	0.735	0.136	0.104	0.709	0.772	0.906	0.275	-0.186	-0.944	-0.521	0.17	0.11	0.743	0.0159	0.0159	up-regulated
O89053	Biological process	GO:0030833	8	regulation of actin filament polymerization	Coro1a	Coronin-1A	0.735	0.136	0.104	0.709	0.772	0.906	0.275	-0.186	-0.944	-0.521	0.17	0.11	0.743	0.0159	0.0159	up-regulated
O89053	Biological process	GO:1901215	7	negative regulation of neuron death	Coro1a	Coronin-1A	0.735	0.136	0.104	0.709	0.772	0.906	0.275	-0.186	-0.944	-0.521	0.17	0.11	0.743	0.0159	0.0159	up-regulated
O89053	Biological process	GO:0040011	2	locomotion	Coro1a	Coronin-1A	0.735	0.136	0.104	0.709	0.772	0.906	0.275	-0.186	-0.944	-0.521	0.17	0.11	0.743	0.0159	0.0159	up-regulated
O89053	Biological process	GO:0006810	4	transport	Coro1a	Coronin-1A	0.735	0.136	0.104	0.709	0.772	0.906	0.275	-0.186	-0.944	-0.521	0.17	0.11	0.743	0.0159	0.0159	up-regulated
O89053	Biological process	GO:0051129	6	negative regulation of cellular component organization	Coro1a	Coronin-1A	0.735	0.136	0.104	0.709	0.772	0.906	0.275	-0.186	-0.944	-0.521	0.17	0.11	0.743	0.0159	0.0159	up-regulated
O89053	Biological process	GO:0071840	3	cellular component organization or biogenesis	Coro1a	Coronin-1A	0.735	0.136	0.104	0.709	0.772	0.906	0.275	-0.186	-0.944	-0.521	0.17	0.11	0.743	0.0159	0.0159	up-regulated
O89053	Biological process	GO:0006950	3	response to stress	Coro1a	Coronin-1A	0.735	0.136	0.104	0.709	0.772	0.906	0.275	-0.186	-0.944	-0.521	0.17	0.11	0.743	0.0159	0.0159	up-regulated
O89053	Biological process	GO:0010639	7	negative regulation of organelle organization	Coro1a	Coronin-1A	0.735	0.136	0.104	0.709	0.772	0.906	0.275	-0.186	-0.944	-0.521	0.17	0.11	0.743	0.0159	0.0159	up-regulated
O89053	Biological process	GO:0043254	6	regulation of protein-containing complex assembly	Coro1a	Coronin-1A	0.735	0.136	0.104	0.709	0.772	0.906	0.275	-0.186	-0.944	-0.521	0.17	0.11	0.743	0.0159	0.0159	up-regulated
O89053	Biological process	GO:0002366	4	leukocyte activation involved in immune response	Coro1a	Coronin-1A	0.735	0.136	0.104	0.709	0.772	0.906	0.275	-0.186	-0.944	-0.521	0.17	0.11	0.743	0.0159	0.0159	up-regulated
O89053	Biological process	GO:0009607	3	response to biotic stimulus	Coro1a	Coronin-1A	0.735	0.136	0.104	0.709	0.772	0.906	0.275	-0.186	-0.944	-0.521	0.17	0.11	0.743	0.0159	0.0159	up-regulated
O89053	Biological process	GO:0006928	3	movement of cell or subcellular component	Coro1a	Coronin-1A	0.735	0.136	0.104	0.709	0.772	0.906	0.275	-0.186	-0.944	-0.521	0.17	0.11	0.743	0.0159	0.0159	up-regulated
O89053	Biological process	GO:0042981	7	regulation of apoptotic process	Coro1a	Coronin-1A	0.735	0.136	0.104	0.709	0.772	0.906	0.275	-0.186	-0.944	-0.521	0.17	0.11	0.743	0.0159	0.0159	up-regulated
O89053	Biological process	GO:0048523	5	negative regulation of cellular process	Coro1a	Coronin-1A	0.735	0.136	0.104	0.709	0.772	0.906	0.275	-0.186	-0.944	-0.521	0.17	0.11	0.743	0.0159	0.0159	up-regulated
O89053	Biological process	GO:0007166	4	cell surface receptor signaling pathway	Coro1a	Coronin-1A	0.735	0.136	0.104	0.709	0.772	0.906	0.275	-0.186	-0.944	-0.521	0.17	0.11	0.743	0.0159	0.0159	up-regulated
O89053	Biological process	GO:0040017	5	positive regulation of locomotion	Coro1a	Coronin-1A	0.735	0.136	0.104	0.709	0.772	0.906	0.275	-0.186	-0.944	-0.521	0.17	0.11	0.743	0.0159	0.0159	up-regulated
O89053	Biological process	GO:0051125	9	regulation of actin nucleation	Coro1a	Coronin-1A	0.735	0.136	0.104	0.709	0.772	0.906	0.275	-0.186	-0.944	-0.521	0.17	0.11	0.743	0.0159	0.0159	up-regulated
O89053	Biological process	GO:0001894	4	tissue homeostasis	Coro1a	Coronin-1A	0.735	0.136	0.104	0.709	0.772	0.906	0.275	-0.186	-0.944	-0.521	0.17	0.11	0.743	0.0159	0.0159	up-regulated
O89053	Biological process	GO:0051270	5	regulation of cellular component movement	Coro1a	Coronin-1A	0.735	0.136	0.104	0.709	0.772	0.906	0.275	-0.186	-0.944	-0.521	0.17	0.11	0.743	0.0159	0.0159	up-regulated
O89053	Biological process	GO:0002443	4	leukocyte mediated immunity	Coro1a	Coronin-1A	0.735	0.136	0.104	0.709	0.772	0.906	0.275	-0.186	-0.944	-0.521	0.17	0.11	0.743	0.0159	0.0159	up-regulated
O89053	Biological process	GO:0032501	2	multicellular organismal process	Coro1a	Coronin-1A	0.735	0.136	0.104	0.709	0.772	0.906	0.275	-0.186	-0.944	-0.521	0.17	0.11	0.743	0.0159	0.0159	up-regulated
O89053	Biological process	GO:0010522	4	regulation of calcium ion transport into cytosol	Coro1a	Coronin-1A	0.735	0.136	0.104	0.709	0.772	0.906	0.275	-0.186	-0.944	-0.521	0.17	0.11	0.743	0.0159	0.0159	up-regulated
O89053	Biological process	GO:0065008	3	regulation of biological quality	Coro1a	Coronin-1A	0.735	0.136	0.104	0.709	0.772	0.906	0.275	-0.186	-0.944	-0.521	0.17	0.11	0.743	0.0159	0.0159	up-regulated
O89053	Biological process	GO:0042129	8	regulation of T cell proliferation	Coro1a	Coronin-1A	0.735	0.136	0.104	0.709	0.772	0.906	0.275	-0.186	-0.944	-0.521	0.17	0.11	0.743	0.0159	0.0159	up-regulated
O89053	Biological process	GO:2000147	6	positive regulation of cell motility	Coro1a	Coronin-1A	0.735	0.136	0.104	0.709	0.772	0.906	0.275	-0.186	-0.944	-0.521	0.17	0.11	0.743	0.0159	0.0159	up-regulated
O89053	Biological process	GO:0023052	2	signaling	Coro1a	Coronin-1A	0.735	0.136	0.104	0.709	0.772	0.906	0.275	-0.186	-0.944	-0.521	0.17	0.11	0.743	0.0159	0.0159	up-regulated
O89053	Biological process	GO:0010959	7	regulation of metal ion transport	Coro1a	Coronin-1A	0.735	0.136	0.104	0.709	0.772	0.906	0.275	-0.186	-0.944	-0.521	0.17	0.11	0.743	0.0159	0.0159	up-regulated
O89053	Biological process	GO:0030335	7	positive regulation of cell migration	Coro1a	Coronin-1A	0.735	0.136	0.104	0.709	0.772	0.906	0.275	-0.186	-0.944	-0.521	0.17	0.11	0.743	0.0159	0.0159	up-regulated
O89053	Biological process	GO:0030036	4	actin cytoskeleton organization	Coro1a	Coronin-1A	0.735	0.136	0.104	0.709	0.772	0.906	0.275	-0.186	-0.944	-0.521	0.17	0.11	0.743	0.0159	0.0159	up-regulated
O89053	Biological process	GO:0043269	6	regulation of ion transport	Coro1a	Coronin-1A	0.735	0.136	0.104	0.709	0.772	0.906	0.275	-0.186	-0.944	-0.521	0.17	0.11	0.743	0.0159	0.0159	up-regulated
O89053	Biological process	GO:0071677	7	positive regulation of mononuclear cell migration	Coro1a	Coronin-1A	0.735	0.136	0.104	0.709	0.772	0.906	0.275	-0.186	-0.944	-0.521	0.17	0.11	0.743	0.0159	0.0159	up-regulated
O89053	Biological process	GO:0042110	5	T cell activation	Coro1a	Coronin-1A	0.735	0.136	0.104	0.709	0.772	0.906	0.275	-0.186	-0.944	-0.521	0.17	0.11	0.743	0.0159	0.0159	up-regulated
O89053	Biological process	GO:0051251	7	positive regulation of lymphocyte activation	Coro1a	Coronin-1A	0.735	0.136	0.104	0.709	0.772	0.906	0.275	-0.186	-0.944	-0.521	0.17	0.11	0.743	0.0159	0.0159	up-regulated
O89053	Biological process	GO:0022607	5	cellular component assembly	Coro1a	Coronin-1A	0.735	0.136	0.104	0.709	0.772	0.906	0.275	-0.186	-0.944	-0.521	0.17	0.11	0.743	0.0159	0.0159	up-regulated
O89053	Biological process	GO:1901214	6	regulation of neuron death	Coro1a	Coronin-1A	0.735	0.136	0.104	0.709	0.772	0.906	0.275	-0.186	-0.944	-0.521	0.17	0.11	0.743	0.0159	0.0159	up-regulated
O89053	Biological process	GO:0042330	3	taxis	Coro1a	Coronin-1A	0.735	0.136	0.104	0.709	0.772	0.906	0.275	-0.186	-0.944	-0.521	0.17	0.11	0.743	0.0159	0.0159	up-regulated
O89053	Biological process	GO:0009987	2	cellular process	Coro1a	Coronin-1A	0.735	0.136	0.104	0.709	0.772	0.906	0.275	-0.186	-0.944	-0.521	0.17	0.11	0.743	0.0159	0.0159	up-regulated
O89053	Biological process	GO:0050794	4	regulation of cellular process	Coro1a	Coronin-1A	0.735	0.136	0.104	0.709	0.772	0.906	0.275	-0.186	-0.944	-0.521	0.17	0.11	0.743	0.0159	0.0159	up-regulated
O89053	Biological process	GO:1902904	7	negative regulation of supramolecular fiber organization	Coro1a	Coronin-1A	0.735	0.136	0.104	0.709	0.772	0.906	0.275	-0.186	-0.944	-0.521	0.17	0.11	0.743	0.0159	0.0159	up-regulated
O89053	Biological process	GO:0022407	6	regulation of cell-cell adhesion	Coro1a	Coronin-1A	0.735	0.136	0.104	0.709	0.772	0.906	0.275	-0.186	-0.944	-0.521	0.17	0.11	0.743	0.0159	0.0159	up-regulated
O89053	Biological process	GO:0038179	5	neurotrophin signaling pathway	Coro1a	Coronin-1A	0.735	0.136	0.104	0.709	0.772	0.906	0.275	-0.186	-0.944	-0.521	0.17	0.11	0.743	0.0159	0.0159	up-regulated
O89053	Biological process	GO:0050793	4	regulation of developmental process	Coro1a	Coronin-1A	0.735	0.136	0.104	0.709	0.772	0.906	0.275	-0.186	-0.944	-0.521	0.17	0.11	0.743	0.0159	0.0159	up-regulated
O89053	Biological process	GO:1903039	8	positive regulation of leukocyte cell-cell adhesion	Coro1a	Coronin-1A	0.735	0.136	0.104	0.709	0.772	0.906	0.275	-0.186	-0.944	-0.521	0.17	0.11	0.743	0.0159	0.0159	up-regulated
O89053	Biological process	GO:0051234	3	establishment of localization	Coro1a	Coronin-1A	0.735	0.136	0.104	0.709	0.772	0.906	0.275	-0.186	-0.944	-0.521	0.17	0.11	0.743	0.0159	0.0159	up-regulated
O89053	Biological process	GO:0002263	4	cell activation involved in immune response	Coro1a	Coronin-1A	0.735	0.136	0.104	0.709	0.772	0.906	0.275	-0.186	-0.944	-0.521	0.17	0.11	0.743	0.0159	0.0159	up-regulated
O89053	Biological process	GO:0070925	6	organelle assembly	Coro1a	Coronin-1A	0.735	0.136	0.104	0.709	0.772	0.906	0.275	-0.186	-0.944	-0.521	0.17	0.11	0.743	0.0159	0.0159	up-regulated
O89053	Biological process	GO:0022603	5	regulation of anatomical structure morphogenesis	Coro1a	Coronin-1A	0.735	0.136	0.104	0.709	0.772	0.906	0.275	-0.186	-0.944	-0.521	0.17	0.11	0.743	0.0159	0.0159	up-regulated
O89053	Biological process	GO:0030155	5	regulation of cell adhesion	Coro1a	Coronin-1A	0.735	0.136	0.104	0.709	0.772	0.906	0.275	-0.186	-0.944	-0.521	0.17	0.11	0.743	0.0159	0.0159	up-regulated
O89053	Biological process	GO:0051051	5	negative regulation of transport	Coro1a	Coronin-1A	0.735	0.136	0.104	0.709	0.772	0.906	0.275	-0.186	-0.944	-0.521	0.17	0.11	0.743	0.0159	0.0159	up-regulated
O89053	Biological process	GO:0043069	7	negative regulation of programmed cell death	Coro1a	Coronin-1A	0.735	0.136	0.104	0.709	0.772	0.906	0.275	-0.186	-0.944	-0.521	0.17	0.11	0.743	0.0159	0.0159	up-regulated
O89053	Biological process	GO:0051494	8	negative regulation of cytoskeleton organization	Coro1a	Coronin-1A	0.735	0.136	0.104	0.709	0.772	0.906	0.275	-0.186	-0.944	-0.521	0.17	0.11	0.743	0.0159	0.0159	up-regulated
O89053	Biological process	GO:0006996	5	organelle organization	Coro1a	Coronin-1A	0.735	0.136	0.104	0.709	0.772	0.906	0.275	-0.186	-0.944	-0.521	0.17	0.11	0.743	0.0159	0.0159	up-regulated
O89053	Biological process	GO:0044419	2	biological process involved in interspecies interaction between organisms	Coro1a	Coronin-1A	0.735	0.136	0.104	0.709	0.772	0.906	0.275	-0.186	-0.944	-0.521	0.17	0.11	0.743	0.0159	0.0159	up-regulated
O89053	Biological process	GO:0002252	3	immune effector process	Coro1a	Coronin-1A	0.735	0.136	0.104	0.709	0.772	0.906	0.275	-0.186	-0.944	-0.521	0.17	0.11	0.743	0.0159	0.0159	up-regulated
O89053	Biological process	GO:0022409	7	positive regulation of cell-cell adhesion	Coro1a	Coronin-1A	0.735	0.136	0.104	0.709	0.772	0.906	0.275	-0.186	-0.944	-0.521	0.17	0.11	0.743	0.0159	0.0159	up-regulated
O89053	Biological process	GO:0030029	3	actin filament-based process	Coro1a	Coronin-1A	0.735	0.136	0.104	0.709	0.772	0.906	0.275	-0.186	-0.944	-0.521	0.17	0.11	0.743	0.0159	0.0159	up-regulated
O89053	Biological process	GO:0006812	6	cation transport	Coro1a	Coronin-1A	0.735	0.136	0.104	0.709	0.772	0.906	0.275	-0.186	-0.944	-0.521	0.17	0.11	0.743	0.0159	0.0159	up-regulated
O89053	Biological process	GO:0120036	6	plasma membrane bounded cell projection organization	Coro1a	Coronin-1A	0.735	0.136	0.104	0.709	0.772	0.906	0.275	-0.186	-0.944	-0.521	0.17	0.11	0.743	0.0159	0.0159	up-regulated
O89053	Biological process	GO:0008150	1	biological_process	Coro1a	Coronin-1A	0.735	0.136	0.104	0.709	0.772	0.906	0.275	-0.186	-0.944	-0.521	0.17	0.11	0.743	0.0159	0.0159	up-regulated
O89053	Biological process	GO:0008064	7	regulation of actin polymerization or depolymerization	Coro1a	Coronin-1A	0.735	0.136	0.104	0.709	0.772	0.906	0.275	-0.186	-0.944	-0.521	0.17	0.11	0.743	0.0159	0.0159	up-regulated
O89053	Biological process	GO:0032944	7	regulation of mononuclear cell proliferation	Coro1a	Coronin-1A	0.735	0.136	0.104	0.709	0.772	0.906	0.275	-0.186	-0.944	-0.521	0.17	0.11	0.743	0.0159	0.0159	up-regulated
O89053	Biological process	GO:0061025	6	membrane fusion	Coro1a	Coronin-1A	0.735	0.136	0.104	0.709	0.772	0.906	0.275	-0.186	-0.944	-0.521	0.17	0.11	0.743	0.0159	0.0159	up-regulated
O89053	Biological process	GO:2000401	7	regulation of lymphocyte migration	Coro1a	Coronin-1A	0.735	0.136	0.104	0.709	0.772	0.906	0.275	-0.186	-0.944	-0.521	0.17	0.11	0.743	0.0159	0.0159	up-regulated
O89053	Biological process	GO:0001775	3	cell activation	Coro1a	Coronin-1A	0.735	0.136	0.104	0.709	0.772	0.906	0.275	-0.186	-0.944	-0.521	0.17	0.11	0.743	0.0159	0.0159	up-regulated
O89053	Biological process	GO:0008284	6	positive regulation of cell population proliferation	Coro1a	Coronin-1A	0.735	0.136	0.104	0.709	0.772	0.906	0.275	-0.186	-0.944	-0.521	0.17	0.11	0.743	0.0159	0.0159	up-regulated
O89053	Biological process	GO:0060249	5	anatomical structure homeostasis	Coro1a	Coronin-1A	0.735	0.136	0.104	0.709	0.772	0.906	0.275	-0.186	-0.944	-0.521	0.17	0.11	0.743	0.0159	0.0159	up-regulated
O89053	Biological process	GO:0002228	6	natural killer cell mediated immunity	Coro1a	Coronin-1A	0.735	0.136	0.104	0.709	0.772	0.906	0.275	-0.186	-0.944	-0.521	0.17	0.11	0.743	0.0159	0.0159	up-regulated
O89053	Biological process	GO:0009605	3	response to external stimulus	Coro1a	Coronin-1A	0.735	0.136	0.104	0.709	0.772	0.906	0.275	-0.186	-0.944	-0.521	0.17	0.11	0.743	0.0159	0.0159	up-regulated
O89053	Biological process	GO:2000145	5	regulation of cell motility	Coro1a	Coronin-1A	0.735	0.136	0.104	0.709	0.772	0.906	0.275	-0.186	-0.944	-0.521	0.17	0.11	0.743	0.0159	0.0159	up-regulated
O89053	Biological process	GO:1903037	7	regulation of leukocyte cell-cell adhesion	Coro1a	Coronin-1A	0.735	0.136	0.104	0.709	0.772	0.906	0.275	-0.186	-0.944	-0.521	0.17	0.11	0.743	0.0159	0.0159	up-regulated
O89053	Biological process	GO:0051128	5	regulation of cellular component organization	Coro1a	Coronin-1A	0.735	0.136	0.104	0.709	0.772	0.906	0.275	-0.186	-0.944	-0.521	0.17	0.11	0.743	0.0159	0.0159	up-regulated
O89053	Biological process	GO:0008283	3	cell population proliferation	Coro1a	Coronin-1A	0.735	0.136	0.104	0.709	0.772	0.906	0.275	-0.186	-0.944	-0.521	0.17	0.11	0.743	0.0159	0.0159	up-regulated
O89053	Biological process	GO:0051707	3	response to other organism	Coro1a	Coronin-1A	0.735	0.136	0.104	0.709	0.772	0.906	0.275	-0.186	-0.944	-0.521	0.17	0.11	0.743	0.0159	0.0159	up-regulated
O89053	Biological process	GO:0090382	6	phagosome maturation	Coro1a	Coronin-1A	0.735	0.136	0.104	0.709	0.772	0.906	0.275	-0.186	-0.944	-0.521	0.17	0.11	0.743	0.0159	0.0159	up-regulated
O89053	Biological process	GO:0002687	6	positive regulation of leukocyte migration	Coro1a	Coronin-1A	0.735	0.136	0.104	0.709	0.772	0.906	0.275	-0.186	-0.944	-0.521	0.17	0.11	0.743	0.0159	0.0159	up-regulated
O89053	Biological process	GO:0032956	6	regulation of actin cytoskeleton organization	Coro1a	Coronin-1A	0.735	0.136	0.104	0.709	0.772	0.906	0.275	-0.186	-0.944	-0.521	0.17	0.11	0.743	0.0159	0.0159	up-regulated
O89053	Biological process	GO:0097435	5	supramolecular fiber organization	Coro1a	Coronin-1A	0.735	0.136	0.104	0.709	0.772	0.906	0.275	-0.186	-0.944	-0.521	0.17	0.11	0.743	0.0159	0.0159	up-regulated
O89053	Biological process	GO:0048871	3	multicellular organismal homeostasis	Coro1a	Coronin-1A	0.735	0.136	0.104	0.709	0.772	0.906	0.275	-0.186	-0.944	-0.521	0.17	0.11	0.743	0.0159	0.0159	up-regulated
O89053	Biological process	GO:0051282	5	regulation of sequestering of calcium ion	Coro1a	Coronin-1A	0.735	0.136	0.104	0.709	0.772	0.906	0.275	-0.186	-0.944	-0.521	0.17	0.11	0.743	0.0159	0.0159	up-regulated
O89053	Biological process	GO:0050670	7	regulation of lymphocyte proliferation	Coro1a	Coronin-1A	0.735	0.136	0.104	0.709	0.772	0.906	0.275	-0.186	-0.944	-0.521	0.17	0.11	0.743	0.0159	0.0159	up-regulated
O89053	Biological process	GO:0033043	6	regulation of organelle organization	Coro1a	Coronin-1A	0.735	0.136	0.104	0.709	0.772	0.906	0.275	-0.186	-0.944	-0.521	0.17	0.11	0.743	0.0159	0.0159	up-regulated
O89053	Biological process	GO:0031338	6	regulation of vesicle fusion	Coro1a	Coronin-1A	0.735	0.136	0.104	0.709	0.772	0.906	0.275	-0.186	-0.944	-0.521	0.17	0.11	0.743	0.0159	0.0159	up-regulated
O89053	Biological process	GO:0090132	4	epithelium migration	Coro1a	Coronin-1A	0.735	0.136	0.104	0.709	0.772	0.906	0.275	-0.186	-0.944	-0.521	0.17	0.11	0.743	0.0159	0.0159	up-regulated
O89053	Biological process	GO:0070997	4	neuron death	Coro1a	Coronin-1A	0.735	0.136	0.104	0.709	0.772	0.906	0.275	-0.186	-0.944	-0.521	0.17	0.11	0.743	0.0159	0.0159	up-regulated
O89053	Biological process	GO:1904062	7	regulation of cation transmembrane transport	Coro1a	Coronin-1A	0.735	0.136	0.104	0.709	0.772	0.906	0.275	-0.186	-0.944	-0.521	0.17	0.11	0.743	0.0159	0.0159	up-regulated
O89053	Biological process	GO:0016482	5	cytosolic transport	Coro1a	Coronin-1A	0.735	0.136	0.104	0.709	0.772	0.906	0.275	-0.186	-0.944	-0.521	0.17	0.11	0.743	0.0159	0.0159	up-regulated
O89053	Biological process	GO:0006887	4	exocytosis	Coro1a	Coronin-1A	0.735	0.136	0.104	0.709	0.772	0.906	0.275	-0.186	-0.944	-0.521	0.17	0.11	0.743	0.0159	0.0159	up-regulated
O89053	Biological process	GO:0090130	3	tissue migration	Coro1a	Coronin-1A	0.735	0.136	0.104	0.709	0.772	0.906	0.275	-0.186	-0.944	-0.521	0.17	0.11	0.743	0.0159	0.0159	up-regulated
O89053	Biological process	GO:0048522	5	positive regulation of cellular process	Coro1a	Coronin-1A	0.735	0.136	0.104	0.709	0.772	0.906	0.275	-0.186	-0.944	-0.521	0.17	0.11	0.743	0.0159	0.0159	up-regulated
O89053	Biological process	GO:0051641	3	cellular localization	Coro1a	Coronin-1A	0.735	0.136	0.104	0.709	0.772	0.906	0.275	-0.186	-0.944	-0.521	0.17	0.11	0.743	0.0159	0.0159	up-regulated
P00329	Biological process	GO:0006066	4	alcohol metabolic process	Adh1	Alcohol dehydrogenase 1	0.493	0.579	1.118	0.818	0.484	-0.13	0.764	-0.088	-0.257	-0.954	-1.709	-0.826	1.072	0.0119	0.0119	up-regulated
P00329	Biological process	GO:0030534	3	adult behavior	Adh1	Alcohol dehydrogenase 1	0.493	0.579	1.118	0.818	0.484	-0.13	0.764	-0.088	-0.257	-0.954	-1.709	-0.826	1.072	0.0119	0.0119	up-regulated
P00329	Biological process	GO:1901615	4	organic hydroxy compound metabolic process	Adh1	Alcohol dehydrogenase 1	0.493	0.579	1.118	0.818	0.484	-0.13	0.764	-0.088	-0.257	-0.954	-1.709	-0.826	1.072	0.0119	0.0119	up-regulated
P00329	Biological process	GO:0014070	5	response to organic cyclic compound	Adh1	Alcohol dehydrogenase 1	0.493	0.579	1.118	0.818	0.484	-0.13	0.764	-0.088	-0.257	-0.954	-1.709	-0.826	1.072	0.0119	0.0119	up-regulated
P00329	Biological process	GO:0009058	3	biosynthetic process	Adh1	Alcohol dehydrogenase 1	0.493	0.579	1.118	0.818	0.484	-0.13	0.764	-0.088	-0.257	-0.954	-1.709	-0.826	1.072	0.0119	0.0119	up-regulated
P00329	Biological process	GO:0007610	2	behavior	Adh1	Alcohol dehydrogenase 1	0.493	0.579	1.118	0.818	0.484	-0.13	0.764	-0.088	-0.257	-0.954	-1.709	-0.826	1.072	0.0119	0.0119	up-regulated
P00329	Biological process	GO:0034754	4	cellular hormone metabolic process	Adh1	Alcohol dehydrogenase 1	0.493	0.579	1.118	0.818	0.484	-0.13	0.764	-0.088	-0.257	-0.954	-1.709	-0.826	1.072	0.0119	0.0119	up-regulated
P00329	Biological process	GO:0043436	5	oxoacid metabolic process	Adh1	Alcohol dehydrogenase 1	0.493	0.579	1.118	0.818	0.484	-0.13	0.764	-0.088	-0.257	-0.954	-1.709	-0.826	1.072	0.0119	0.0119	up-regulated
P00329	Biological process	GO:0006629	4	lipid metabolic process	Adh1	Alcohol dehydrogenase 1	0.493	0.579	1.118	0.818	0.484	-0.13	0.764	-0.088	-0.257	-0.954	-1.709	-0.826	1.072	0.0119	0.0119	up-regulated
P00329	Biological process	GO:1901575	4	organic substance catabolic process	Adh1	Alcohol dehydrogenase 1	0.493	0.579	1.118	0.818	0.484	-0.13	0.764	-0.088	-0.257	-0.954	-1.709	-0.826	1.072	0.0119	0.0119	up-regulated
P00329	Biological process	GO:0034308	5	primary alcohol metabolic process	Adh1	Alcohol dehydrogenase 1	0.493	0.579	1.118	0.818	0.484	-0.13	0.764	-0.088	-0.257	-0.954	-1.709	-0.826	1.072	0.0119	0.0119	up-regulated
P00329	Biological process	GO:0032787	7	monocarboxylic acid metabolic process	Adh1	Alcohol dehydrogenase 1	0.493	0.579	1.118	0.818	0.484	-0.13	0.764	-0.088	-0.257	-0.954	-1.709	-0.826	1.072	0.0119	0.0119	up-regulated
P00329	Biological process	GO:0048545	5	response to steroid hormone	Adh1	Alcohol dehydrogenase 1	0.493	0.579	1.118	0.818	0.484	-0.13	0.764	-0.088	-0.257	-0.954	-1.709	-0.826	1.072	0.0119	0.0119	up-regulated
P00329	Biological process	GO:0009987	2	cellular process	Adh1	Alcohol dehydrogenase 1	0.493	0.579	1.118	0.818	0.484	-0.13	0.764	-0.088	-0.257	-0.954	-1.709	-0.826	1.072	0.0119	0.0119	up-regulated
P00329	Biological process	GO:0006067	6	ethanol metabolic process	Adh1	Alcohol dehydrogenase 1	0.493	0.579	1.118	0.818	0.484	-0.13	0.764	-0.088	-0.257	-0.954	-1.709	-0.826	1.072	0.0119	0.0119	up-regulated
P00329	Biological process	GO:0006721	6	terpenoid metabolic process	Adh1	Alcohol dehydrogenase 1	0.493	0.579	1.118	0.818	0.484	-0.13	0.764	-0.088	-0.257	-0.954	-1.709	-0.826	1.072	0.0119	0.0119	up-regulated
P00329	Biological process	GO:0032501	2	multicellular organismal process	Adh1	Alcohol dehydrogenase 1	0.493	0.579	1.118	0.818	0.484	-0.13	0.764	-0.088	-0.257	-0.954	-1.709	-0.826	1.072	0.0119	0.0119	up-regulated
P00329	Biological process	GO:0044238	3	primary metabolic process	Adh1	Alcohol dehydrogenase 1	0.493	0.579	1.118	0.818	0.484	-0.13	0.764	-0.088	-0.257	-0.954	-1.709	-0.826	1.072	0.0119	0.0119	up-regulated
P00329	Biological process	GO:0050896	2	response to stimulus	Adh1	Alcohol dehydrogenase 1	0.493	0.579	1.118	0.818	0.484	-0.13	0.764	-0.088	-0.257	-0.954	-1.709	-0.826	1.072	0.0119	0.0119	up-regulated
P00329	Biological process	GO:0048513	4	animal organ development	Adh1	Alcohol dehydrogenase 1	0.493	0.579	1.118	0.818	0.484	-0.13	0.764	-0.088	-0.257	-0.954	-1.709	-0.826	1.072	0.0119	0.0119	up-regulated
P00329	Biological process	GO:0046164	5	alcohol catabolic process	Adh1	Alcohol dehydrogenase 1	0.493	0.579	1.118	0.818	0.484	-0.13	0.764	-0.088	-0.257	-0.954	-1.709	-0.826	1.072	0.0119	0.0119	up-regulated
P00329	Biological process	GO:0008152	2	metabolic process	Adh1	Alcohol dehydrogenase 1	0.493	0.579	1.118	0.818	0.484	-0.13	0.764	-0.088	-0.257	-0.954	-1.709	-0.826	1.072	0.0119	0.0119	up-regulated
P00329	Biological process	GO:1901576	4	organic substance biosynthetic process	Adh1	Alcohol dehydrogenase 1	0.493	0.579	1.118	0.818	0.484	-0.13	0.764	-0.088	-0.257	-0.954	-1.709	-0.826	1.072	0.0119	0.0119	up-regulated
P00329	Biological process	GO:1901700	4	response to oxygen-containing compound	Adh1	Alcohol dehydrogenase 1	0.493	0.579	1.118	0.818	0.484	-0.13	0.764	-0.088	-0.257	-0.954	-1.709	-0.826	1.072	0.0119	0.0119	up-regulated
P00329	Biological process	GO:0097305	5	response to alcohol	Adh1	Alcohol dehydrogenase 1	0.493	0.579	1.118	0.818	0.484	-0.13	0.764	-0.088	-0.257	-0.954	-1.709	-0.826	1.072	0.0119	0.0119	up-regulated
P00329	Biological process	GO:0065008	3	regulation of biological quality	Adh1	Alcohol dehydrogenase 1	0.493	0.579	1.118	0.818	0.484	-0.13	0.764	-0.088	-0.257	-0.954	-1.709	-0.826	1.072	0.0119	0.0119	up-regulated
P00329	Biological process	GO:0019752	6	carboxylic acid metabolic process	Adh1	Alcohol dehydrogenase 1	0.493	0.579	1.118	0.818	0.484	-0.13	0.764	-0.088	-0.257	-0.954	-1.709	-0.826	1.072	0.0119	0.0119	up-regulated
P00329	Biological process	GO:0009725	4	response to hormone	Adh1	Alcohol dehydrogenase 1	0.493	0.579	1.118	0.818	0.484	-0.13	0.764	-0.088	-0.257	-0.954	-1.709	-0.826	1.072	0.0119	0.0119	up-regulated
P00329	Biological process	GO:0044255	4	cellular lipid metabolic process	Adh1	Alcohol dehydrogenase 1	0.493	0.579	1.118	0.818	0.484	-0.13	0.764	-0.088	-0.257	-0.954	-1.709	-0.826	1.072	0.0119	0.0119	up-regulated
P00329	Biological process	GO:0044249	4	cellular biosynthetic process	Adh1	Alcohol dehydrogenase 1	0.493	0.579	1.118	0.818	0.484	-0.13	0.764	-0.088	-0.257	-0.954	-1.709	-0.826	1.072	0.0119	0.0119	up-regulated
P00329	Biological process	GO:0032502	2	developmental process	Adh1	Alcohol dehydrogenase 1	0.493	0.579	1.118	0.818	0.484	-0.13	0.764	-0.088	-0.257	-0.954	-1.709	-0.826	1.072	0.0119	0.0119	up-regulated
P00329	Biological process	GO:0065007	2	biological regulation	Adh1	Alcohol dehydrogenase 1	0.493	0.579	1.118	0.818	0.484	-0.13	0.764	-0.088	-0.257	-0.954	-1.709	-0.826	1.072	0.0119	0.0119	up-regulated
P00329	Biological process	GO:0046184	5	aldehyde biosynthetic process	Adh1	Alcohol dehydrogenase 1	0.493	0.579	1.118	0.818	0.484	-0.13	0.764	-0.088	-0.257	-0.954	-1.709	-0.826	1.072	0.0119	0.0119	up-regulated
P00329	Biological process	GO:0033993	5	response to lipid	Adh1	Alcohol dehydrogenase 1	0.493	0.579	1.118	0.818	0.484	-0.13	0.764	-0.088	-0.257	-0.954	-1.709	-0.826	1.072	0.0119	0.0119	up-regulated
P00329	Biological process	GO:0010817	4	regulation of hormone levels	Adh1	Alcohol dehydrogenase 1	0.493	0.579	1.118	0.818	0.484	-0.13	0.764	-0.088	-0.257	-0.954	-1.709	-0.826	1.072	0.0119	0.0119	up-regulated
P00329	Biological process	GO:0006082	4	organic acid metabolic process	Adh1	Alcohol dehydrogenase 1	0.493	0.579	1.118	0.818	0.484	-0.13	0.764	-0.088	-0.257	-0.954	-1.709	-0.826	1.072	0.0119	0.0119	up-regulated
P00329	Biological process	GO:0034310	6	primary alcohol catabolic process	Adh1	Alcohol dehydrogenase 1	0.493	0.579	1.118	0.818	0.484	-0.13	0.764	-0.088	-0.257	-0.954	-1.709	-0.826	1.072	0.0119	0.0119	up-regulated
P00329	Biological process	GO:0042445	3	hormone metabolic process	Adh1	Alcohol dehydrogenase 1	0.493	0.579	1.118	0.818	0.484	-0.13	0.764	-0.088	-0.257	-0.954	-1.709	-0.826	1.072	0.0119	0.0119	up-regulated
P00329	Biological process	GO:1901616	5	organic hydroxy compound catabolic process	Adh1	Alcohol dehydrogenase 1	0.493	0.579	1.118	0.818	0.484	-0.13	0.764	-0.088	-0.257	-0.954	-1.709	-0.826	1.072	0.0119	0.0119	up-regulated
P00329	Biological process	GO:0008150	1	biological_process	Adh1	Alcohol dehydrogenase 1	0.493	0.579	1.118	0.818	0.484	-0.13	0.764	-0.088	-0.257	-0.954	-1.709	-0.826	1.072	0.0119	0.0119	up-regulated
P00329	Biological process	GO:0048856	3	anatomical structure development	Adh1	Alcohol dehydrogenase 1	0.493	0.579	1.118	0.818	0.484	-0.13	0.764	-0.088	-0.257	-0.954	-1.709	-0.826	1.072	0.0119	0.0119	up-regulated
P00329	Biological process	GO:0001523	8	retinoid metabolic process	Adh1	Alcohol dehydrogenase 1	0.493	0.579	1.118	0.818	0.484	-0.13	0.764	-0.088	-0.257	-0.954	-1.709	-0.826	1.072	0.0119	0.0119	up-regulated
P00329	Biological process	GO:0009056	3	catabolic process	Adh1	Alcohol dehydrogenase 1	0.493	0.579	1.118	0.818	0.484	-0.13	0.764	-0.088	-0.257	-0.954	-1.709	-0.826	1.072	0.0119	0.0119	up-regulated
P00329	Biological process	GO:0009719	3	response to endogenous stimulus	Adh1	Alcohol dehydrogenase 1	0.493	0.579	1.118	0.818	0.484	-0.13	0.764	-0.088	-0.257	-0.954	-1.709	-0.826	1.072	0.0119	0.0119	up-regulated
P00329	Biological process	GO:0042221	3	response to chemical	Adh1	Alcohol dehydrogenase 1	0.493	0.579	1.118	0.818	0.484	-0.13	0.764	-0.088	-0.257	-0.954	-1.709	-0.826	1.072	0.0119	0.0119	up-regulated
P00329	Biological process	GO:1901654	5	response to ketone	Adh1	Alcohol dehydrogenase 1	0.493	0.579	1.118	0.818	0.484	-0.13	0.764	-0.088	-0.257	-0.954	-1.709	-0.826	1.072	0.0119	0.0119	up-regulated
P00329	Biological process	GO:0044281	3	small molecule metabolic process	Adh1	Alcohol dehydrogenase 1	0.493	0.579	1.118	0.818	0.484	-0.13	0.764	-0.088	-0.257	-0.954	-1.709	-0.826	1.072	0.0119	0.0119	up-regulated
P00329	Biological process	GO:0044237	3	cellular metabolic process	Adh1	Alcohol dehydrogenase 1	0.493	0.579	1.118	0.818	0.484	-0.13	0.764	-0.088	-0.257	-0.954	-1.709	-0.826	1.072	0.0119	0.0119	up-regulated
P00329	Biological process	GO:0007275	3	multicellular organism development	Adh1	Alcohol dehydrogenase 1	0.493	0.579	1.118	0.818	0.484	-0.13	0.764	-0.088	-0.257	-0.954	-1.709	-0.826	1.072	0.0119	0.0119	up-regulated
P00329	Biological process	GO:0010033	4	response to organic substance	Adh1	Alcohol dehydrogenase 1	0.493	0.579	1.118	0.818	0.484	-0.13	0.764	-0.088	-0.257	-0.954	-1.709	-0.826	1.072	0.0119	0.0119	up-regulated
P00329	Biological process	GO:0006091	4	generation of precursor metabolites and energy	Adh1	Alcohol dehydrogenase 1	0.493	0.579	1.118	0.818	0.484	-0.13	0.764	-0.088	-0.257	-0.954	-1.709	-0.826	1.072	0.0119	0.0119	up-regulated
P00329	Biological process	GO:0006117	5	acetaldehyde metabolic process	Adh1	Alcohol dehydrogenase 1	0.493	0.579	1.118	0.818	0.484	-0.13	0.764	-0.088	-0.257	-0.954	-1.709	-0.826	1.072	0.0119	0.0119	up-regulated
P00329	Biological process	GO:0006720	5	isoprenoid metabolic process	Adh1	Alcohol dehydrogenase 1	0.493	0.579	1.118	0.818	0.484	-0.13	0.764	-0.088	-0.257	-0.954	-1.709	-0.826	1.072	0.0119	0.0119	up-regulated
P00329	Biological process	GO:0048731	4	system development	Adh1	Alcohol dehydrogenase 1	0.493	0.579	1.118	0.818	0.484	-0.13	0.764	-0.088	-0.257	-0.954	-1.709	-0.826	1.072	0.0119	0.0119	up-regulated
P00329	Biological process	GO:0016101	7	diterpenoid metabolic process	Adh1	Alcohol dehydrogenase 1	0.493	0.579	1.118	0.818	0.484	-0.13	0.764	-0.088	-0.257	-0.954	-1.709	-0.826	1.072	0.0119	0.0119	up-regulated
P00329	Biological process	GO:0071704	3	organic substance metabolic process	Adh1	Alcohol dehydrogenase 1	0.493	0.579	1.118	0.818	0.484	-0.13	0.764	-0.088	-0.257	-0.954	-1.709	-0.826	1.072	0.0119	0.0119	up-regulated
P00329	Biological process	GO:0044282	4	small molecule catabolic process	Adh1	Alcohol dehydrogenase 1	0.493	0.579	1.118	0.818	0.484	-0.13	0.764	-0.088	-0.257	-0.954	-1.709	-0.826	1.072	0.0119	0.0119	up-regulated
P00329	Biological process	GO:0031099	4	regeneration	Adh1	Alcohol dehydrogenase 1	0.493	0.579	1.118	0.818	0.484	-0.13	0.764	-0.088	-0.257	-0.954	-1.709	-0.826	1.072	0.0119	0.0119	up-regulated
P00329	Biological process	GO:0006081	4	cellular aldehyde metabolic process	Adh1	Alcohol dehydrogenase 1	0.493	0.579	1.118	0.818	0.484	-0.13	0.764	-0.088	-0.257	-0.954	-1.709	-0.826	1.072	0.0119	0.0119	up-regulated
P00329	Biological process	GO:0045471	6	response to ethanol	Adh1	Alcohol dehydrogenase 1	0.493	0.579	1.118	0.818	0.484	-0.13	0.764	-0.088	-0.257	-0.954	-1.709	-0.826	1.072	0.0119	0.0119	up-regulated
P01027	Biological process	GO:0002891	10	positive regulation of immunoglobulin mediated immune response	C3	Complement C3	-0.541	-0.347	-0.665	-0.526	-1.183	-0.867	1.242	0.59	0.685	0.821	0.153	-0.191	-1.238	0.000431	0.000431	down-regulated
P01027	Biological process	GO:0016043	4	cellular component organization	C3	Complement C3	-0.541	-0.347	-0.665	-0.526	-1.183	-0.867	1.242	0.59	0.685	0.821	0.153	-0.191	-1.238	0.000431	0.000431	down-regulated
P01027	Biological process	GO:0050789	3	regulation of biological process	C3	Complement C3	-0.541	-0.347	-0.665	-0.526	-1.183	-0.867	1.242	0.59	0.685	0.821	0.153	-0.191	-1.238	0.000431	0.000431	down-regulated
P01027	Biological process	GO:0048518	4	positive regulation of biological process	C3	Complement C3	-0.541	-0.347	-0.665	-0.526	-1.183	-0.867	1.242	0.59	0.685	0.821	0.153	-0.191	-1.238	0.000431	0.000431	down-regulated
P01027	Biological process	GO:0023051	4	regulation of signaling	C3	Complement C3	-0.541	-0.347	-0.665	-0.526	-1.183	-0.867	1.242	0.59	0.685	0.821	0.153	-0.191	-1.238	0.000431	0.000431	down-regulated
P01027	Biological process	GO:0001906	3	cell killing	C3	Complement C3	-0.541	-0.347	-0.665	-0.526	-1.183	-0.867	1.242	0.59	0.685	0.821	0.153	-0.191	-1.238	0.000431	0.000431	down-regulated
P01027	Biological process	GO:0002697	5	regulation of immune effector process	C3	Complement C3	-0.541	-0.347	-0.665	-0.526	-1.183	-0.867	1.242	0.59	0.685	0.821	0.153	-0.191	-1.238	0.000431	0.000431	down-regulated
P01027	Biological process	GO:0002888	8	positive regulation of myeloid leukocyte mediated immunity	C3	Complement C3	-0.541	-0.347	-0.665	-0.526	-1.183	-0.867	1.242	0.59	0.685	0.821	0.153	-0.191	-1.238	0.000431	0.000431	down-regulated
P01027	Biological process	GO:0007154	3	cell communication	C3	Complement C3	-0.541	-0.347	-0.665	-0.526	-1.183	-0.867	1.242	0.59	0.685	0.821	0.153	-0.191	-1.238	0.000431	0.000431	down-regulated
P01027	Biological process	GO:0002705	7	positive regulation of leukocyte mediated immunity	C3	Complement C3	-0.541	-0.347	-0.665	-0.526	-1.183	-0.867	1.242	0.59	0.685	0.821	0.153	-0.191	-1.238	0.000431	0.000431	down-regulated
P01027	Biological process	GO:0051049	5	regulation of transport	C3	Complement C3	-0.541	-0.347	-0.665	-0.526	-1.183	-0.867	1.242	0.59	0.685	0.821	0.153	-0.191	-1.238	0.000431	0.000431	down-regulated
P01027	Biological process	GO:0051239	4	regulation of multicellular organismal process	C3	Complement C3	-0.541	-0.347	-0.665	-0.526	-1.183	-0.867	1.242	0.59	0.685	0.821	0.153	-0.191	-1.238	0.000431	0.000431	down-regulated
P01027	Biological process	GO:0061458	5	reproductive system development	C3	Complement C3	-0.541	-0.347	-0.665	-0.526	-1.183	-0.867	1.242	0.59	0.685	0.821	0.153	-0.191	-1.238	0.000431	0.000431	down-regulated
P01027	Biological process	GO:0002699	6	positive regulation of immune effector process	C3	Complement C3	-0.541	-0.347	-0.665	-0.526	-1.183	-0.867	1.242	0.59	0.685	0.821	0.153	-0.191	-1.238	0.000431	0.000431	down-regulated
P01027	Biological process	GO:0002819	6	regulation of adaptive immune response	C3	Complement C3	-0.541	-0.347	-0.665	-0.526	-1.183	-0.867	1.242	0.59	0.685	0.821	0.153	-0.191	-1.238	0.000431	0.000431	down-regulated
P01027	Biological process	GO:0019220	7	regulation of phosphate metabolic process	C3	Complement C3	-0.541	-0.347	-0.665	-0.526	-1.183	-0.867	1.242	0.59	0.685	0.821	0.153	-0.191	-1.238	0.000431	0.000431	down-regulated
P01027	Biological process	GO:0048731	4	system development	C3	Complement C3	-0.541	-0.347	-0.665	-0.526	-1.183	-0.867	1.242	0.59	0.685	0.821	0.153	-0.191	-1.238	0.000431	0.000431	down-regulated
P01027	Biological process	GO:0032103	6	positive regulation of response to external stimulus	C3	Complement C3	-0.541	-0.347	-0.665	-0.526	-1.183	-0.867	1.242	0.59	0.685	0.821	0.153	-0.191	-1.238	0.000431	0.000431	down-regulated
P01027	Biological process	GO:0043408	7	regulation of MAPK cascade	C3	Complement C3	-0.541	-0.347	-0.665	-0.526	-1.183	-0.867	1.242	0.59	0.685	0.821	0.153	-0.191	-1.238	0.000431	0.000431	down-regulated
P01027	Biological process	GO:0051240	5	positive regulation of multicellular organismal process	C3	Complement C3	-0.541	-0.347	-0.665	-0.526	-1.183	-0.867	1.242	0.59	0.685	0.821	0.153	-0.191	-1.238	0.000431	0.000431	down-regulated
P01027	Biological process	GO:0048638	5	regulation of developmental growth	C3	Complement C3	-0.541	-0.347	-0.665	-0.526	-1.183	-0.867	1.242	0.59	0.685	0.821	0.153	-0.191	-1.238	0.000431	0.000431	down-regulated
P01027	Biological process	GO:0030100	6	regulation of endocytosis	C3	Complement C3	-0.541	-0.347	-0.665	-0.526	-1.183	-0.867	1.242	0.59	0.685	0.821	0.153	-0.191	-1.238	0.000431	0.000431	down-regulated
P01027	Biological process	GO:0031347	6	regulation of defense response	C3	Complement C3	-0.541	-0.347	-0.665	-0.526	-1.183	-0.867	1.242	0.59	0.685	0.821	0.153	-0.191	-1.238	0.000431	0.000431	down-regulated
P01027	Biological process	GO:0048699	6	generation of neurons	C3	Complement C3	-0.541	-0.347	-0.665	-0.526	-1.183	-0.867	1.242	0.59	0.685	0.821	0.153	-0.191	-1.238	0.000431	0.000431	down-regulated
P01027	Biological process	GO:0051050	5	positive regulation of transport	C3	Complement C3	-0.541	-0.347	-0.665	-0.526	-1.183	-0.867	1.242	0.59	0.685	0.821	0.153	-0.191	-1.238	0.000431	0.000431	down-regulated
P01027	Biological process	GO:0051171	5	regulation of nitrogen compound metabolic process	C3	Complement C3	-0.541	-0.347	-0.665	-0.526	-1.183	-0.867	1.242	0.59	0.685	0.821	0.153	-0.191	-1.238	0.000431	0.000431	down-regulated
P01027	Biological process	GO:0065007	2	biological regulation	C3	Complement C3	-0.541	-0.347	-0.665	-0.526	-1.183	-0.867	1.242	0.59	0.685	0.821	0.153	-0.191	-1.238	0.000431	0.000431	down-regulated
P01027	Biological process	GO:0019216	6	regulation of lipid metabolic process	C3	Complement C3	-0.541	-0.347	-0.665	-0.526	-1.183	-0.867	1.242	0.59	0.685	0.821	0.153	-0.191	-1.238	0.000431	0.000431	down-regulated
P01027	Biological process	GO:0071840	3	cellular component organization or biogenesis	C3	Complement C3	-0.541	-0.347	-0.665	-0.526	-1.183	-0.867	1.242	0.59	0.685	0.821	0.153	-0.191	-1.238	0.000431	0.000431	down-regulated
P01027	Biological process	GO:0002886	7	regulation of myeloid leukocyte mediated immunity	C3	Complement C3	-0.541	-0.347	-0.665	-0.526	-1.183	-0.867	1.242	0.59	0.685	0.821	0.153	-0.191	-1.238	0.000431	0.000431	down-regulated
P01027	Biological process	GO:0006950	3	response to stress	C3	Complement C3	-0.541	-0.347	-0.665	-0.526	-1.183	-0.867	1.242	0.59	0.685	0.821	0.153	-0.191	-1.238	0.000431	0.000431	down-regulated
P01027	Biological process	GO:0009966	5	regulation of signal transduction	C3	Complement C3	-0.541	-0.347	-0.665	-0.526	-1.183	-0.867	1.242	0.59	0.685	0.821	0.153	-0.191	-1.238	0.000431	0.000431	down-regulated
P01027	Biological process	GO:0009889	5	regulation of biosynthetic process	C3	Complement C3	-0.541	-0.347	-0.665	-0.526	-1.183	-0.867	1.242	0.59	0.685	0.821	0.153	-0.191	-1.238	0.000431	0.000431	down-regulated
P01027	Biological process	GO:0010604	6	positive regulation of macromolecule metabolic process	C3	Complement C3	-0.541	-0.347	-0.665	-0.526	-1.183	-0.867	1.242	0.59	0.685	0.821	0.153	-0.191	-1.238	0.000431	0.000431	down-regulated
P01027	Biological process	GO:0009607	3	response to biotic stimulus	C3	Complement C3	-0.541	-0.347	-0.665	-0.526	-1.183	-0.867	1.242	0.59	0.685	0.821	0.153	-0.191	-1.238	0.000431	0.000431	down-regulated
P01027	Biological process	GO:0051247	7	positive regulation of protein metabolic process	C3	Complement C3	-0.541	-0.347	-0.665	-0.526	-1.183	-0.867	1.242	0.59	0.685	0.821	0.153	-0.191	-1.238	0.000431	0.000431	down-regulated
P01027	Biological process	GO:1904018	6	positive regulation of vasculature development	C3	Complement C3	-0.541	-0.347	-0.665	-0.526	-1.183	-0.867	1.242	0.59	0.685	0.821	0.153	-0.191	-1.238	0.000431	0.000431	down-regulated
P01027	Biological process	GO:0044281	3	small molecule metabolic process	C3	Complement C3	-0.541	-0.347	-0.665	-0.526	-1.183	-0.867	1.242	0.59	0.685	0.821	0.153	-0.191	-1.238	0.000431	0.000431	down-regulated
P01027	Biological process	GO:0051716	3	cellular response to stimulus	C3	Complement C3	-0.541	-0.347	-0.665	-0.526	-1.183	-0.867	1.242	0.59	0.685	0.821	0.153	-0.191	-1.238	0.000431	0.000431	down-regulated
P01027	Biological process	GO:0045765	6	regulation of angiogenesis	C3	Complement C3	-0.541	-0.347	-0.665	-0.526	-1.183	-0.867	1.242	0.59	0.685	0.821	0.153	-0.191	-1.238	0.000431	0.000431	down-regulated
P01027	Biological process	GO:0002682	4	regulation of immune system process	C3	Complement C3	-0.541	-0.347	-0.665	-0.526	-1.183	-0.867	1.242	0.59	0.685	0.821	0.153	-0.191	-1.238	0.000431	0.000431	down-regulated
P01027	Biological process	GO:0007165	3	signal transduction	C3	Complement C3	-0.541	-0.347	-0.665	-0.526	-1.183	-0.867	1.242	0.59	0.685	0.821	0.153	-0.191	-1.238	0.000431	0.000431	down-regulated
P01027	Biological process	GO:0090207	6	regulation of triglyceride metabolic process	C3	Complement C3	-0.541	-0.347	-0.665	-0.526	-1.183	-0.867	1.242	0.59	0.685	0.821	0.153	-0.191	-1.238	0.000431	0.000431	down-regulated
P01027	Biological process	GO:0007166	4	cell surface receptor signaling pathway	C3	Complement C3	-0.541	-0.347	-0.665	-0.526	-1.183	-0.867	1.242	0.59	0.685	0.821	0.153	-0.191	-1.238	0.000431	0.000431	down-regulated
P01027	Biological process	GO:0002866	8	positive regulation of acute inflammatory response to antigenic stimulus	C3	Complement C3	-0.541	-0.347	-0.665	-0.526	-1.183	-0.867	1.242	0.59	0.685	0.821	0.153	-0.191	-1.238	0.000431	0.000431	down-regulated
P01027	Biological process	GO:0000003	2	reproduction	C3	Complement C3	-0.541	-0.347	-0.665	-0.526	-1.183	-0.867	1.242	0.59	0.685	0.821	0.153	-0.191	-1.238	0.000431	0.000431	down-regulated
P01027	Biological process	GO:0030449	6	regulation of complement activation	C3	Complement C3	-0.541	-0.347	-0.665	-0.526	-1.183	-0.867	1.242	0.59	0.685	0.821	0.153	-0.191	-1.238	0.000431	0.000431	down-regulated
P01027	Biological process	GO:0003002	4	regionalization	C3	Complement C3	-0.541	-0.347	-0.665	-0.526	-1.183	-0.867	1.242	0.59	0.685	0.821	0.153	-0.191	-1.238	0.000431	0.000431	down-regulated
P01027	Biological process	GO:0002250	4	adaptive immune response	C3	Complement C3	-0.541	-0.347	-0.665	-0.526	-1.183	-0.867	1.242	0.59	0.685	0.821	0.153	-0.191	-1.238	0.000431	0.000431	down-regulated
P01027	Biological process	GO:0050727	6	regulation of inflammatory response	C3	Complement C3	-0.541	-0.347	-0.665	-0.526	-1.183	-0.867	1.242	0.59	0.685	0.821	0.153	-0.191	-1.238	0.000431	0.000431	down-regulated
P01027	Biological process	GO:0002675	8	positive regulation of acute inflammatory response	C3	Complement C3	-0.541	-0.347	-0.665	-0.526	-1.183	-0.867	1.242	0.59	0.685	0.821	0.153	-0.191	-1.238	0.000431	0.000431	down-regulated
P01027	Biological process	GO:0002757	4	immune response-activating signal transduction	C3	Complement C3	-0.541	-0.347	-0.665	-0.526	-1.183	-0.867	1.242	0.59	0.685	0.821	0.153	-0.191	-1.238	0.000431	0.000431	down-regulated
P01027	Biological process	GO:0003006	3	developmental process involved in reproduction	C3	Complement C3	-0.541	-0.347	-0.665	-0.526	-1.183	-0.867	1.242	0.59	0.685	0.821	0.153	-0.191	-1.238	0.000431	0.000431	down-regulated
P01027	Biological process	GO:0031399	7	regulation of protein modification process	C3	Complement C3	-0.541	-0.347	-0.665	-0.526	-1.183	-0.867	1.242	0.59	0.685	0.821	0.153	-0.191	-1.238	0.000431	0.000431	down-regulated
P01027	Biological process	GO:0150063	6	visual system development	C3	Complement C3	-0.541	-0.347	-0.665	-0.526	-1.183	-0.867	1.242	0.59	0.685	0.821	0.153	-0.191	-1.238	0.000431	0.000431	down-regulated
P01027	Biological process	GO:0002443	4	leukocyte mediated immunity	C3	Complement C3	-0.541	-0.347	-0.665	-0.526	-1.183	-0.867	1.242	0.59	0.685	0.821	0.153	-0.191	-1.238	0.000431	0.000431	down-regulated
P01027	Biological process	GO:0032501	2	multicellular organismal process	C3	Complement C3	-0.541	-0.347	-0.665	-0.526	-1.183	-0.867	1.242	0.59	0.685	0.821	0.153	-0.191	-1.238	0.000431	0.000431	down-regulated
P01027	Biological process	GO:0002821	7	positive regulation of adaptive immune response	C3	Complement C3	-0.541	-0.347	-0.665	-0.526	-1.183	-0.867	1.242	0.59	0.685	0.821	0.153	-0.191	-1.238	0.000431	0.000431	down-regulated
P01027	Biological process	GO:0050778	6	positive regulation of immune response	C3	Complement C3	-0.541	-0.347	-0.665	-0.526	-1.183	-0.867	1.242	0.59	0.685	0.821	0.153	-0.191	-1.238	0.000431	0.000431	down-regulated
P01027	Biological process	GO:0044255	4	cellular lipid metabolic process	C3	Complement C3	-0.541	-0.347	-0.665	-0.526	-1.183	-0.867	1.242	0.59	0.685	0.821	0.153	-0.191	-1.238	0.000431	0.000431	down-regulated
P01027	Biological process	GO:0045087	5	innate immune response	C3	Complement C3	-0.541	-0.347	-0.665	-0.526	-1.183	-0.867	1.242	0.59	0.685	0.821	0.153	-0.191	-1.238	0.000431	0.000431	down-regulated
P01027	Biological process	GO:0002449	5	lymphocyte mediated immunity	C3	Complement C3	-0.541	-0.347	-0.665	-0.526	-1.183	-0.867	1.242	0.59	0.685	0.821	0.153	-0.191	-1.238	0.000431	0.000431	down-regulated
P01027	Biological process	GO:0042327	9	positive regulation of phosphorylation	C3	Complement C3	-0.541	-0.347	-0.665	-0.526	-1.183	-0.867	1.242	0.59	0.685	0.821	0.153	-0.191	-1.238	0.000431	0.000431	down-regulated
P01027	Biological process	GO:0048869	3	cellular developmental process	C3	Complement C3	-0.541	-0.347	-0.665	-0.526	-1.183	-0.867	1.242	0.59	0.685	0.821	0.153	-0.191	-1.238	0.000431	0.000431	down-regulated
P01027	Biological process	GO:0002892	8	regulation of type II hypersensitivity	C3	Complement C3	-0.541	-0.347	-0.665	-0.526	-1.183	-0.867	1.242	0.59	0.685	0.821	0.153	-0.191	-1.238	0.000431	0.000431	down-regulated
P01027	Biological process	GO:0060255	5	regulation of macromolecule metabolic process	C3	Complement C3	-0.541	-0.347	-0.665	-0.526	-1.183	-0.867	1.242	0.59	0.685	0.821	0.153	-0.191	-1.238	0.000431	0.000431	down-regulated
P01027	Biological process	GO:0032879	4	regulation of localization	C3	Complement C3	-0.541	-0.347	-0.665	-0.526	-1.183	-0.867	1.242	0.59	0.685	0.821	0.153	-0.191	-1.238	0.000431	0.000431	down-regulated
P01027	Biological process	GO:0048469	4	cell maturation	C3	Complement C3	-0.541	-0.347	-0.665	-0.526	-1.183	-0.867	1.242	0.59	0.685	0.821	0.153	-0.191	-1.238	0.000431	0.000431	down-regulated
P01027	Biological process	GO:0150146	6	cell junction disassembly	C3	Complement C3	-0.541	-0.347	-0.665	-0.526	-1.183	-0.867	1.242	0.59	0.685	0.821	0.153	-0.191	-1.238	0.000431	0.000431	down-regulated
P01027	Biological process	GO:0060066	5	oviduct development	C3	Complement C3	-0.541	-0.347	-0.665	-0.526	-1.183	-0.867	1.242	0.59	0.685	0.821	0.153	-0.191	-1.238	0.000431	0.000431	down-regulated
P01027	Biological process	GO:0034764	6	positive regulation of transmembrane transport	C3	Complement C3	-0.541	-0.347	-0.665	-0.526	-1.183	-0.867	1.242	0.59	0.685	0.821	0.153	-0.191	-1.238	0.000431	0.000431	down-regulated
P01027	Biological process	GO:0002863	7	positive regulation of inflammatory response to antigenic stimulus	C3	Complement C3	-0.541	-0.347	-0.665	-0.526	-1.183	-0.867	1.242	0.59	0.685	0.821	0.153	-0.191	-1.238	0.000431	0.000431	down-regulated
P01027	Biological process	GO:0032270	7	positive regulation of cellular protein metabolic process	C3	Complement C3	-0.541	-0.347	-0.665	-0.526	-1.183	-0.867	1.242	0.59	0.685	0.821	0.153	-0.191	-1.238	0.000431	0.000431	down-regulated
P01027	Biological process	GO:0031325	6	positive regulation of cellular metabolic process	C3	Complement C3	-0.541	-0.347	-0.665	-0.526	-1.183	-0.867	1.242	0.59	0.685	0.821	0.153	-0.191	-1.238	0.000431	0.000431	down-regulated
P01027	Biological process	GO:0001817	5	regulation of cytokine production	C3	Complement C3	-0.541	-0.347	-0.665	-0.526	-1.183	-0.867	1.242	0.59	0.685	0.821	0.153	-0.191	-1.238	0.000431	0.000431	down-regulated
P01027	Biological process	GO:0002861	6	regulation of inflammatory response to antigenic stimulus	C3	Complement C3	-0.541	-0.347	-0.665	-0.526	-1.183	-0.867	1.242	0.59	0.685	0.821	0.153	-0.191	-1.238	0.000431	0.000431	down-regulated
P01027	Biological process	GO:0023052	2	signaling	C3	Complement C3	-0.541	-0.347	-0.665	-0.526	-1.183	-0.867	1.242	0.59	0.685	0.821	0.153	-0.191	-1.238	0.000431	0.000431	down-regulated
P01027	Biological process	GO:0045917	7	positive regulation of complement activation	C3	Complement C3	-0.541	-0.347	-0.665	-0.526	-1.183	-0.867	1.242	0.59	0.685	0.821	0.153	-0.191	-1.238	0.000431	0.000431	down-regulated
P01027	Biological process	GO:0016064	7	immunoglobulin mediated immune response	C3	Complement C3	-0.541	-0.347	-0.665	-0.526	-1.183	-0.867	1.242	0.59	0.685	0.821	0.153	-0.191	-1.238	0.000431	0.000431	down-regulated
P01027	Biological process	GO:0002922	7	positive regulation of humoral immune response	C3	Complement C3	-0.541	-0.347	-0.665	-0.526	-1.183	-0.867	1.242	0.59	0.685	0.821	0.153	-0.191	-1.238	0.000431	0.000431	down-regulated
P01027	Biological process	GO:0001796	9	regulation of type IIa hypersensitivity	C3	Complement C3	-0.541	-0.347	-0.665	-0.526	-1.183	-0.867	1.242	0.59	0.685	0.821	0.153	-0.191	-1.238	0.000431	0.000431	down-regulated
P01027	Biological process	GO:1901342	6	regulation of vasculature development	C3	Complement C3	-0.541	-0.347	-0.665	-0.526	-1.183	-0.867	1.242	0.59	0.685	0.821	0.153	-0.191	-1.238	0.000431	0.000431	down-regulated
P01027	Biological process	GO:0048259	7	regulation of receptor-mediated endocytosis	C3	Complement C3	-0.541	-0.347	-0.665	-0.526	-1.183	-0.867	1.242	0.59	0.685	0.821	0.153	-0.191	-1.238	0.000431	0.000431	down-regulated
P01027	Biological process	GO:0080134	5	regulation of response to stress	C3	Complement C3	-0.541	-0.347	-0.665	-0.526	-1.183	-0.867	1.242	0.59	0.685	0.821	0.153	-0.191	-1.238	0.000431	0.000431	down-regulated
P01027	Biological process	GO:0022008	5	neurogenesis	C3	Complement C3	-0.541	-0.347	-0.665	-0.526	-1.183	-0.867	1.242	0.59	0.685	0.821	0.153	-0.191	-1.238	0.000431	0.000431	down-regulated
P01027	Biological process	GO:0022414	2	reproductive process	C3	Complement C3	-0.541	-0.347	-0.665	-0.526	-1.183	-0.867	1.242	0.59	0.685	0.821	0.153	-0.191	-1.238	0.000431	0.000431	down-regulated
P01027	Biological process	GO:0042551	5	neuron maturation	C3	Complement C3	-0.541	-0.347	-0.665	-0.526	-1.183	-0.867	1.242	0.59	0.685	0.821	0.153	-0.191	-1.238	0.000431	0.000431	down-regulated
P01027	Biological process	GO:0051246	6	regulation of protein metabolic process	C3	Complement C3	-0.541	-0.347	-0.665	-0.526	-1.183	-0.867	1.242	0.59	0.685	0.821	0.153	-0.191	-1.238	0.000431	0.000431	down-regulated
P01027	Biological process	GO:0032268	6	regulation of cellular protein metabolic process	C3	Complement C3	-0.541	-0.347	-0.665	-0.526	-1.183	-0.867	1.242	0.59	0.685	0.821	0.153	-0.191	-1.238	0.000431	0.000431	down-regulated
P01027	Biological process	GO:0009987	2	cellular process	C3	Complement C3	-0.541	-0.347	-0.665	-0.526	-1.183	-0.867	1.242	0.59	0.685	0.821	0.153	-0.191	-1.238	0.000431	0.000431	down-regulated
P01027	Biological process	GO:0050794	4	regulation of cellular process	C3	Complement C3	-0.541	-0.347	-0.665	-0.526	-1.183	-0.867	1.242	0.59	0.685	0.821	0.153	-0.191	-1.238	0.000431	0.000431	down-regulated
P01027	Biological process	GO:0007399	5	nervous system development	C3	Complement C3	-0.541	-0.347	-0.665	-0.526	-1.183	-0.867	1.242	0.59	0.685	0.821	0.153	-0.191	-1.238	0.000431	0.000431	down-regulated
P01027	Biological process	GO:0032787	7	monocarboxylic acid metabolic process	C3	Complement C3	-0.541	-0.347	-0.665	-0.526	-1.183	-0.867	1.242	0.59	0.685	0.821	0.153	-0.191	-1.238	0.000431	0.000431	down-regulated
P01027	Biological process	GO:0006952	4	defense response	C3	Complement C3	-0.541	-0.347	-0.665	-0.526	-1.183	-0.867	1.242	0.59	0.685	0.821	0.153	-0.191	-1.238	0.000431	0.000431	down-regulated
P01027	Biological process	GO:0051174	6	regulation of phosphorus metabolic process	C3	Complement C3	-0.541	-0.347	-0.665	-0.526	-1.183	-0.867	1.242	0.59	0.685	0.821	0.153	-0.191	-1.238	0.000431	0.000431	down-regulated
P01027	Biological process	GO:0006629	4	lipid metabolic process	C3	Complement C3	-0.541	-0.347	-0.665	-0.526	-1.183	-0.867	1.242	0.59	0.685	0.821	0.153	-0.191	-1.238	0.000431	0.000431	down-regulated
P01027	Biological process	GO:1905952	5	regulation of lipid localization	C3	Complement C3	-0.541	-0.347	-0.665	-0.526	-1.183	-0.867	1.242	0.59	0.685	0.821	0.153	-0.191	-1.238	0.000431	0.000431	down-regulated
P01027	Biological process	GO:0043436	5	oxoacid metabolic process	C3	Complement C3	-0.541	-0.347	-0.665	-0.526	-1.183	-0.867	1.242	0.59	0.685	0.821	0.153	-0.191	-1.238	0.000431	0.000431	down-regulated
P01027	Biological process	GO:0002706	7	regulation of lymphocyte mediated immunity	C3	Complement C3	-0.541	-0.347	-0.665	-0.526	-1.183	-0.867	1.242	0.59	0.685	0.821	0.153	-0.191	-1.238	0.000431	0.000431	down-regulated
P01027	Biological process	GO:0048880	5	sensory system development	C3	Complement C3	-0.541	-0.347	-0.665	-0.526	-1.183	-0.867	1.242	0.59	0.685	0.821	0.153	-0.191	-1.238	0.000431	0.000431	down-regulated
P01027	Biological process	GO:0042325	8	regulation of phosphorylation	C3	Complement C3	-0.541	-0.347	-0.665	-0.526	-1.183	-0.867	1.242	0.59	0.685	0.821	0.153	-0.191	-1.238	0.000431	0.000431	down-regulated
P01027	Biological process	GO:0019724	6	B cell mediated immunity	C3	Complement C3	-0.541	-0.347	-0.665	-0.526	-1.183	-0.867	1.242	0.59	0.685	0.821	0.153	-0.191	-1.238	0.000431	0.000431	down-regulated
P01027	Biological process	GO:1905153	6	regulation of membrane invagination	C3	Complement C3	-0.541	-0.347	-0.665	-0.526	-1.183	-0.867	1.242	0.59	0.685	0.821	0.153	-0.191	-1.238	0.000431	0.000431	down-regulated
P01027	Biological process	GO:0002253	3	activation of immune response	C3	Complement C3	-0.541	-0.347	-0.665	-0.526	-1.183	-0.867	1.242	0.59	0.685	0.821	0.153	-0.191	-1.238	0.000431	0.000431	down-regulated
P01027	Biological process	GO:0048608	4	reproductive structure development	C3	Complement C3	-0.541	-0.347	-0.665	-0.526	-1.183	-0.867	1.242	0.59	0.685	0.821	0.153	-0.191	-1.238	0.000431	0.000431	down-regulated
P01027	Biological process	GO:0002864	7	regulation of acute inflammatory response to antigenic stimulus	C3	Complement C3	-0.541	-0.347	-0.665	-0.526	-1.183	-0.867	1.242	0.59	0.685	0.821	0.153	-0.191	-1.238	0.000431	0.000431	down-regulated
P01027	Biological process	GO:0008277	6	regulation of G protein-coupled receptor signaling pathway	C3	Complement C3	-0.541	-0.347	-0.665	-0.526	-1.183	-0.867	1.242	0.59	0.685	0.821	0.153	-0.191	-1.238	0.000431	0.000431	down-regulated
P01027	Biological process	GO:0050793	4	regulation of developmental process	C3	Complement C3	-0.541	-0.347	-0.665	-0.526	-1.183	-0.867	1.242	0.59	0.685	0.821	0.153	-0.191	-1.238	0.000431	0.000431	down-regulated
P01027	Biological process	GO:0002703	6	regulation of leukocyte mediated immunity	C3	Complement C3	-0.541	-0.347	-0.665	-0.526	-1.183	-0.867	1.242	0.59	0.685	0.821	0.153	-0.191	-1.238	0.000431	0.000431	down-regulated
P01027	Biological process	GO:0009967	6	positive regulation of signal transduction	C3	Complement C3	-0.541	-0.347	-0.665	-0.526	-1.183	-0.867	1.242	0.59	0.685	0.821	0.153	-0.191	-1.238	0.000431	0.000431	down-regulated
P01027	Biological process	GO:0002429	5	immune response-activating cell surface receptor signaling pathway	C3	Complement C3	-0.541	-0.347	-0.665	-0.526	-1.183	-0.867	1.242	0.59	0.685	0.821	0.153	-0.191	-1.238	0.000431	0.000431	down-regulated
P01027	Biological process	GO:0051173	6	positive regulation of nitrogen compound metabolic process	C3	Complement C3	-0.541	-0.347	-0.665	-0.526	-1.183	-0.867	1.242	0.59	0.685	0.821	0.153	-0.191	-1.238	0.000431	0.000431	down-regulated
P01027	Biological process	GO:0002883	8	regulation of hypersensitivity	C3	Complement C3	-0.541	-0.347	-0.665	-0.526	-1.183	-0.867	1.242	0.59	0.685	0.821	0.153	-0.191	-1.238	0.000431	0.000431	down-regulated
P01027	Biological process	GO:0002376	2	immune system process	C3	Complement C3	-0.541	-0.347	-0.665	-0.526	-1.183	-0.867	1.242	0.59	0.685	0.821	0.153	-0.191	-1.238	0.000431	0.000431	down-regulated
P01027	Biological process	GO:0019222	4	regulation of metabolic process	C3	Complement C3	-0.541	-0.347	-0.665	-0.526	-1.183	-0.867	1.242	0.59	0.685	0.821	0.153	-0.191	-1.238	0.000431	0.000431	down-regulated
P01027	Biological process	GO:0009893	5	positive regulation of metabolic process	C3	Complement C3	-0.541	-0.347	-0.665	-0.526	-1.183	-0.867	1.242	0.59	0.685	0.821	0.153	-0.191	-1.238	0.000431	0.000431	down-regulated
P01027	Biological process	GO:0023056	5	positive regulation of signaling	C3	Complement C3	-0.541	-0.347	-0.665	-0.526	-1.183	-0.867	1.242	0.59	0.685	0.821	0.153	-0.191	-1.238	0.000431	0.000431	down-regulated
P01027	Biological process	GO:0002894	9	positive regulation of type II hypersensitivity	C3	Complement C3	-0.541	-0.347	-0.665	-0.526	-1.183	-0.867	1.242	0.59	0.685	0.821	0.153	-0.191	-1.238	0.000431	0.000431	down-regulated
P01027	Biological process	GO:0010883	5	regulation of lipid storage	C3	Complement C3	-0.541	-0.347	-0.665	-0.526	-1.183	-0.867	1.242	0.59	0.685	0.821	0.153	-0.191	-1.238	0.000431	0.000431	down-regulated
P01027	Biological process	GO:0009888	4	tissue development	C3	Complement C3	-0.541	-0.347	-0.665	-0.526	-1.183	-0.867	1.242	0.59	0.685	0.821	0.153	-0.191	-1.238	0.000431	0.000431	down-regulated
P01027	Biological process	GO:0002714	9	positive regulation of B cell mediated immunity	C3	Complement C3	-0.541	-0.347	-0.665	-0.526	-1.183	-0.867	1.242	0.59	0.685	0.821	0.153	-0.191	-1.238	0.000431	0.000431	down-regulated
P01027	Biological process	GO:0002684	5	positive regulation of immune system process	C3	Complement C3	-0.541	-0.347	-0.665	-0.526	-1.183	-0.867	1.242	0.59	0.685	0.821	0.153	-0.191	-1.238	0.000431	0.000431	down-regulated
P01027	Biological process	GO:0007389	3	pattern specification process	C3	Complement C3	-0.541	-0.347	-0.665	-0.526	-1.183	-0.867	1.242	0.59	0.685	0.821	0.153	-0.191	-1.238	0.000431	0.000431	down-regulated
P01027	Biological process	GO:0071704	3	organic substance metabolic process	C3	Complement C3	-0.541	-0.347	-0.665	-0.526	-1.183	-0.867	1.242	0.59	0.685	0.821	0.153	-0.191	-1.238	0.000431	0.000431	down-regulated
P01027	Biological process	GO:0002822	7	regulation of adaptive immune response based on somatic recombination of immune receptors built from immunoglobulin superfamily domains	C3	Complement C3	-0.541	-0.347	-0.665	-0.526	-1.183	-0.867	1.242	0.59	0.685	0.821	0.153	-0.191	-1.238	0.000431	0.000431	down-regulated
P01027	Biological process	GO:0022603	5	regulation of anatomical structure morphogenesis	C3	Complement C3	-0.541	-0.347	-0.665	-0.526	-1.183	-0.867	1.242	0.59	0.685	0.821	0.153	-0.191	-1.238	0.000431	0.000431	down-regulated
P01027	Biological process	GO:1905155	7	positive regulation of membrane invagination	C3	Complement C3	-0.541	-0.347	-0.665	-0.526	-1.183	-0.867	1.242	0.59	0.685	0.821	0.153	-0.191	-1.238	0.000431	0.000431	down-regulated
P01027	Biological process	GO:0002708	8	positive regulation of lymphocyte mediated immunity	C3	Complement C3	-0.541	-0.347	-0.665	-0.526	-1.183	-0.867	1.242	0.59	0.685	0.821	0.153	-0.191	-1.238	0.000431	0.000431	down-regulated
P01027	Biological process	GO:2000425	7	regulation of apoptotic cell clearance	C3	Complement C3	-0.541	-0.347	-0.665	-0.526	-1.183	-0.867	1.242	0.59	0.685	0.821	0.153	-0.191	-1.238	0.000431	0.000431	down-regulated
P01027	Biological process	GO:0001819	6	positive regulation of cytokine production	C3	Complement C3	-0.541	-0.347	-0.665	-0.526	-1.183	-0.867	1.242	0.59	0.685	0.821	0.153	-0.191	-1.238	0.000431	0.000431	down-regulated
P01027	Biological process	GO:0006082	4	organic acid metabolic process	C3	Complement C3	-0.541	-0.347	-0.665	-0.526	-1.183	-0.867	1.242	0.59	0.685	0.821	0.153	-0.191	-1.238	0.000431	0.000431	down-regulated
P01027	Biological process	GO:0031323	5	regulation of cellular metabolic process	C3	Complement C3	-0.541	-0.347	-0.665	-0.526	-1.183	-0.867	1.242	0.59	0.685	0.821	0.153	-0.191	-1.238	0.000431	0.000431	down-regulated
P01027	Biological process	GO:0060429	5	epithelium development	C3	Complement C3	-0.541	-0.347	-0.665	-0.526	-1.183	-0.867	1.242	0.59	0.685	0.821	0.153	-0.191	-1.238	0.000431	0.000431	down-regulated
P01027	Biological process	GO:0010647	6	positive regulation of cell communication	C3	Complement C3	-0.541	-0.347	-0.665	-0.526	-1.183	-0.867	1.242	0.59	0.685	0.821	0.153	-0.191	-1.238	0.000431	0.000431	down-regulated
P01027	Biological process	GO:0002885	9	positive regulation of hypersensitivity	C3	Complement C3	-0.541	-0.347	-0.665	-0.526	-1.183	-0.867	1.242	0.59	0.685	0.821	0.153	-0.191	-1.238	0.000431	0.000431	down-regulated
P01027	Biological process	GO:0034762	5	regulation of transmembrane transport	C3	Complement C3	-0.541	-0.347	-0.665	-0.526	-1.183	-0.867	1.242	0.59	0.685	0.821	0.153	-0.191	-1.238	0.000431	0.000431	down-regulated
P01027	Biological process	GO:0032502	2	developmental process	C3	Complement C3	-0.541	-0.347	-0.665	-0.526	-1.183	-0.867	1.242	0.59	0.685	0.821	0.153	-0.191	-1.238	0.000431	0.000431	down-regulated
P01027	Biological process	GO:0050766	6	positive regulation of phagocytosis	C3	Complement C3	-0.541	-0.347	-0.665	-0.526	-1.183	-0.867	1.242	0.59	0.685	0.821	0.153	-0.191	-1.238	0.000431	0.000431	down-regulated
P01027	Biological process	GO:0002460	5	adaptive immune response based on somatic recombination of immune receptors built from immunoglobulin superfamily domains	C3	Complement C3	-0.541	-0.347	-0.665	-0.526	-1.183	-0.867	1.242	0.59	0.685	0.821	0.153	-0.191	-1.238	0.000431	0.000431	down-regulated
P01027	Biological process	GO:0045927	5	positive regulation of growth	C3	Complement C3	-0.541	-0.347	-0.665	-0.526	-1.183	-0.867	1.242	0.59	0.685	0.821	0.153	-0.191	-1.238	0.000431	0.000431	down-regulated
P01027	Biological process	GO:0044237	3	cellular metabolic process	C3	Complement C3	-0.541	-0.347	-0.665	-0.526	-1.183	-0.867	1.242	0.59	0.685	0.821	0.153	-0.191	-1.238	0.000431	0.000431	down-regulated
P01027	Biological process	GO:0001969	7	regulation of activation of membrane attack complex	C3	Complement C3	-0.541	-0.347	-0.665	-0.526	-1.183	-0.867	1.242	0.59	0.685	0.821	0.153	-0.191	-1.238	0.000431	0.000431	down-regulated
P01027	Biological process	GO:0044419	2	biological process involved in interspecies interaction between organisms	C3	Complement C3	-0.541	-0.347	-0.665	-0.526	-1.183	-0.867	1.242	0.59	0.685	0.821	0.153	-0.191	-1.238	0.000431	0.000431	down-regulated
P01027	Biological process	GO:0002252	3	immune effector process	C3	Complement C3	-0.541	-0.347	-0.665	-0.526	-1.183	-0.867	1.242	0.59	0.685	0.821	0.153	-0.191	-1.238	0.000431	0.000431	down-regulated
P01027	Biological process	GO:0007275	3	multicellular organism development	C3	Complement C3	-0.541	-0.347	-0.665	-0.526	-1.183	-0.867	1.242	0.59	0.685	0.821	0.153	-0.191	-1.238	0.000431	0.000431	down-regulated
P01027	Biological process	GO:0032101	5	regulation of response to external stimulus	C3	Complement C3	-0.541	-0.347	-0.665	-0.526	-1.183	-0.867	1.242	0.59	0.685	0.821	0.153	-0.191	-1.238	0.000431	0.000431	down-regulated
P01027	Biological process	GO:0043207	4	response to external biotic stimulus	C3	Complement C3	-0.541	-0.347	-0.665	-0.526	-1.183	-0.867	1.242	0.59	0.685	0.821	0.153	-0.191	-1.238	0.000431	0.000431	down-regulated
P01027	Biological process	GO:0070372	8	regulation of ERK1 and ERK2 cascade	C3	Complement C3	-0.541	-0.347	-0.665	-0.526	-1.183	-0.867	1.242	0.59	0.685	0.821	0.153	-0.191	-1.238	0.000431	0.000431	down-regulated
P01027	Biological process	GO:0031349	6	positive regulation of defense response	C3	Complement C3	-0.541	-0.347	-0.665	-0.526	-1.183	-0.867	1.242	0.59	0.685	0.821	0.153	-0.191	-1.238	0.000431	0.000431	down-regulated
P01027	Biological process	GO:0030182	5	neuron differentiation	C3	Complement C3	-0.541	-0.347	-0.665	-0.526	-1.183	-0.867	1.242	0.59	0.685	0.821	0.153	-0.191	-1.238	0.000431	0.000431	down-regulated
P01027	Biological process	GO:0008150	1	biological_process	C3	Complement C3	-0.541	-0.347	-0.665	-0.526	-1.183	-0.867	1.242	0.59	0.685	0.821	0.153	-0.191	-1.238	0.000431	0.000431	down-regulated
P01027	Biological process	GO:0048468	4	cell development	C3	Complement C3	-0.541	-0.347	-0.665	-0.526	-1.183	-0.867	1.242	0.59	0.685	0.821	0.153	-0.191	-1.238	0.000431	0.000431	down-regulated
P01027	Biological process	GO:0098542	4	defense response to other organism	C3	Complement C3	-0.541	-0.347	-0.665	-0.526	-1.183	-0.867	1.242	0.59	0.685	0.821	0.153	-0.191	-1.238	0.000431	0.000431	down-regulated
P01027	Biological process	GO:0098883	7	synapse pruning	C3	Complement C3	-0.541	-0.347	-0.665	-0.526	-1.183	-0.867	1.242	0.59	0.685	0.821	0.153	-0.191	-1.238	0.000431	0.000431	down-regulated
P01027	Biological process	GO:0048856	3	anatomical structure development	C3	Complement C3	-0.541	-0.347	-0.665	-0.526	-1.183	-0.867	1.242	0.59	0.685	0.821	0.153	-0.191	-1.238	0.000431	0.000431	down-regulated
P01027	Biological process	GO:0050764	6	regulation of phagocytosis	C3	Complement C3	-0.541	-0.347	-0.665	-0.526	-1.183	-0.867	1.242	0.59	0.685	0.821	0.153	-0.191	-1.238	0.000431	0.000431	down-regulated
P01027	Biological process	GO:0030154	4	cell differentiation	C3	Complement C3	-0.541	-0.347	-0.665	-0.526	-1.183	-0.867	1.242	0.59	0.685	0.821	0.153	-0.191	-1.238	0.000431	0.000431	down-regulated
P01027	Biological process	GO:1902533	7	positive regulation of intracellular signal transduction	C3	Complement C3	-0.541	-0.347	-0.665	-0.526	-1.183	-0.867	1.242	0.59	0.685	0.821	0.153	-0.191	-1.238	0.000431	0.000431	down-regulated
P01027	Biological process	GO:0002889	9	regulation of immunoglobulin mediated immune response	C3	Complement C3	-0.541	-0.347	-0.665	-0.526	-1.183	-0.867	1.242	0.59	0.685	0.821	0.153	-0.191	-1.238	0.000431	0.000431	down-regulated
P01027	Biological process	GO:0080090	5	regulation of primary metabolic process	C3	Complement C3	-0.541	-0.347	-0.665	-0.526	-1.183	-0.867	1.242	0.59	0.685	0.821	0.153	-0.191	-1.238	0.000431	0.000431	down-regulated
P01027	Biological process	GO:0051130	6	positive regulation of cellular component organization	C3	Complement C3	-0.541	-0.347	-0.665	-0.526	-1.183	-0.867	1.242	0.59	0.685	0.821	0.153	-0.191	-1.238	0.000431	0.000431	down-regulated
P01027	Biological process	GO:0008152	2	metabolic process	C3	Complement C3	-0.541	-0.347	-0.665	-0.526	-1.183	-0.867	1.242	0.59	0.685	0.821	0.153	-0.191	-1.238	0.000431	0.000431	down-regulated
P01027	Biological process	GO:2000026	5	regulation of multicellular organismal development	C3	Complement C3	-0.541	-0.347	-0.665	-0.526	-1.183	-0.867	1.242	0.59	0.685	0.821	0.153	-0.191	-1.238	0.000431	0.000431	down-regulated
P01027	Biological process	GO:0010562	7	positive regulation of phosphorus metabolic process	C3	Complement C3	-0.541	-0.347	-0.665	-0.526	-1.183	-0.867	1.242	0.59	0.685	0.821	0.153	-0.191	-1.238	0.000431	0.000431	down-regulated
P01027	Biological process	GO:0006959	4	humoral immune response	C3	Complement C3	-0.541	-0.347	-0.665	-0.526	-1.183	-0.867	1.242	0.59	0.685	0.821	0.153	-0.191	-1.238	0.000431	0.000431	down-regulated
P01027	Biological process	GO:0021700	3	developmental maturation	C3	Complement C3	-0.541	-0.347	-0.665	-0.526	-1.183	-0.867	1.242	0.59	0.685	0.821	0.153	-0.191	-1.238	0.000431	0.000431	down-regulated
P01027	Biological process	GO:0045807	6	positive regulation of endocytosis	C3	Complement C3	-0.541	-0.347	-0.665	-0.526	-1.183	-0.867	1.242	0.59	0.685	0.821	0.153	-0.191	-1.238	0.000431	0.000431	down-regulated
P01027	Biological process	GO:1905954	5	positive regulation of lipid localization	C3	Complement C3	-0.541	-0.347	-0.665	-0.526	-1.183	-0.867	1.242	0.59	0.685	0.821	0.153	-0.191	-1.238	0.000431	0.000431	down-regulated
P01027	Biological process	GO:0045937	8	positive regulation of phosphate metabolic process	C3	Complement C3	-0.541	-0.347	-0.665	-0.526	-1.183	-0.867	1.242	0.59	0.685	0.821	0.153	-0.191	-1.238	0.000431	0.000431	down-regulated
P01027	Biological process	GO:0050896	2	response to stimulus	C3	Complement C3	-0.541	-0.347	-0.665	-0.526	-1.183	-0.867	1.242	0.59	0.685	0.821	0.153	-0.191	-1.238	0.000431	0.000431	down-regulated
P01027	Biological process	GO:0044238	3	primary metabolic process	C3	Complement C3	-0.541	-0.347	-0.665	-0.526	-1.183	-0.867	1.242	0.59	0.685	0.821	0.153	-0.191	-1.238	0.000431	0.000431	down-regulated
P01027	Biological process	GO:0048584	5	positive regulation of response to stimulus	C3	Complement C3	-0.541	-0.347	-0.665	-0.526	-1.183	-0.867	1.242	0.59	0.685	0.821	0.153	-0.191	-1.238	0.000431	0.000431	down-regulated
P01027	Biological process	GO:0022411	5	cellular component disassembly	C3	Complement C3	-0.541	-0.347	-0.665	-0.526	-1.183	-0.867	1.242	0.59	0.685	0.821	0.153	-0.191	-1.238	0.000431	0.000431	down-regulated
P01027	Biological process	GO:0010827	6	regulation of glucose transmembrane transport	C3	Complement C3	-0.541	-0.347	-0.665	-0.526	-1.183	-0.867	1.242	0.59	0.685	0.821	0.153	-0.191	-1.238	0.000431	0.000431	down-regulated
P01027	Biological process	GO:0050776	5	regulation of immune response	C3	Complement C3	-0.541	-0.347	-0.665	-0.526	-1.183	-0.867	1.242	0.59	0.685	0.821	0.153	-0.191	-1.238	0.000431	0.000431	down-regulated
P01027	Biological process	GO:0048583	4	regulation of response to stimulus	C3	Complement C3	-0.541	-0.347	-0.665	-0.526	-1.183	-0.867	1.242	0.59	0.685	0.821	0.153	-0.191	-1.238	0.000431	0.000431	down-regulated
P01027	Biological process	GO:0019752	6	carboxylic acid metabolic process	C3	Complement C3	-0.541	-0.347	-0.665	-0.526	-1.183	-0.867	1.242	0.59	0.685	0.821	0.153	-0.191	-1.238	0.000431	0.000431	down-regulated
P01027	Biological process	GO:0002673	7	regulation of acute inflammatory response	C3	Complement C3	-0.541	-0.347	-0.665	-0.526	-1.183	-0.867	1.242	0.59	0.685	0.821	0.153	-0.191	-1.238	0.000431	0.000431	down-regulated
P01027	Biological process	GO:0046890	6	regulation of lipid biosynthetic process	C3	Complement C3	-0.541	-0.347	-0.665	-0.526	-1.183	-0.867	1.242	0.59	0.685	0.821	0.153	-0.191	-1.238	0.000431	0.000431	down-regulated
P01027	Biological process	GO:0006956	4	complement activation	C3	Complement C3	-0.541	-0.347	-0.665	-0.526	-1.183	-0.867	1.242	0.59	0.685	0.821	0.153	-0.191	-1.238	0.000431	0.000431	down-regulated
P01027	Biological process	GO:0009605	3	response to external stimulus	C3	Complement C3	-0.541	-0.347	-0.665	-0.526	-1.183	-0.867	1.242	0.59	0.685	0.821	0.153	-0.191	-1.238	0.000431	0.000431	down-regulated
P01027	Biological process	GO:0050808	6	synapse organization	C3	Complement C3	-0.541	-0.347	-0.665	-0.526	-1.183	-0.867	1.242	0.59	0.685	0.821	0.153	-0.191	-1.238	0.000431	0.000431	down-regulated
P01027	Biological process	GO:0001932	8	regulation of protein phosphorylation	C3	Complement C3	-0.541	-0.347	-0.665	-0.526	-1.183	-0.867	1.242	0.59	0.685	0.821	0.153	-0.191	-1.238	0.000431	0.000431	down-regulated
P01027	Biological process	GO:0002824	8	positive regulation of adaptive immune response based on somatic recombination of immune receptors built from immunoglobulin superfamily domains	C3	Complement C3	-0.541	-0.347	-0.665	-0.526	-1.183	-0.867	1.242	0.59	0.685	0.821	0.153	-0.191	-1.238	0.000431	0.000431	down-regulated
P01027	Biological process	GO:0071695	4	anatomical structure maturation	C3	Complement C3	-0.541	-0.347	-0.665	-0.526	-1.183	-0.867	1.242	0.59	0.685	0.821	0.153	-0.191	-1.238	0.000431	0.000431	down-regulated
P01027	Biological process	GO:0002768	5	immune response-regulating cell surface receptor signaling pathway	C3	Complement C3	-0.541	-0.347	-0.665	-0.526	-1.183	-0.867	1.242	0.59	0.685	0.821	0.153	-0.191	-1.238	0.000431	0.000431	down-regulated
P01027	Biological process	GO:0051128	5	regulation of cellular component organization	C3	Complement C3	-0.541	-0.347	-0.665	-0.526	-1.183	-0.867	1.242	0.59	0.685	0.821	0.153	-0.191	-1.238	0.000431	0.000431	down-regulated
P01027	Biological process	GO:1902531	6	regulation of intracellular signal transduction	C3	Complement C3	-0.541	-0.347	-0.665	-0.526	-1.183	-0.867	1.242	0.59	0.685	0.821	0.153	-0.191	-1.238	0.000431	0.000431	down-regulated
P01027	Biological process	GO:0035295	4	tube development	C3	Complement C3	-0.541	-0.347	-0.665	-0.526	-1.183	-0.867	1.242	0.59	0.685	0.821	0.153	-0.191	-1.238	0.000431	0.000431	down-regulated
P01027	Biological process	GO:0050729	7	positive regulation of inflammatory response	C3	Complement C3	-0.541	-0.347	-0.665	-0.526	-1.183	-0.867	1.242	0.59	0.685	0.821	0.153	-0.191	-1.238	0.000431	0.000431	down-regulated
P01027	Biological process	GO:0010468	6	regulation of gene expression	C3	Complement C3	-0.541	-0.347	-0.665	-0.526	-1.183	-0.867	1.242	0.59	0.685	0.821	0.153	-0.191	-1.238	0.000431	0.000431	down-regulated
P01027	Biological process	GO:0048666	5	neuron development	C3	Complement C3	-0.541	-0.347	-0.665	-0.526	-1.183	-0.867	1.242	0.59	0.685	0.821	0.153	-0.191	-1.238	0.000431	0.000431	down-regulated
P01027	Biological process	GO:0051707	3	response to other organism	C3	Complement C3	-0.541	-0.347	-0.665	-0.526	-1.183	-0.867	1.242	0.59	0.685	0.821	0.153	-0.191	-1.238	0.000431	0.000431	down-regulated
P01027	Biological process	GO:0010574	6	regulation of vascular endothelial growth factor production	C3	Complement C3	-0.541	-0.347	-0.665	-0.526	-1.183	-0.867	1.242	0.59	0.685	0.821	0.153	-0.191	-1.238	0.000431	0.000431	down-regulated
P01027	Biological process	GO:0040008	4	regulation of growth	C3	Complement C3	-0.541	-0.347	-0.665	-0.526	-1.183	-0.867	1.242	0.59	0.685	0.821	0.153	-0.191	-1.238	0.000431	0.000431	down-regulated
P01027	Biological process	GO:0051094	5	positive regulation of developmental process	C3	Complement C3	-0.541	-0.347	-0.665	-0.526	-1.183	-0.867	1.242	0.59	0.685	0.821	0.153	-0.191	-1.238	0.000431	0.000431	down-regulated
P01027	Biological process	GO:0006955	3	immune response	C3	Complement C3	-0.541	-0.347	-0.665	-0.526	-1.183	-0.867	1.242	0.59	0.685	0.821	0.153	-0.191	-1.238	0.000431	0.000431	down-regulated
P01027	Biological process	GO:0010646	5	regulation of cell communication	C3	Complement C3	-0.541	-0.347	-0.665	-0.526	-1.183	-0.867	1.242	0.59	0.685	0.821	0.153	-0.191	-1.238	0.000431	0.000431	down-regulated
P01027	Biological process	GO:0060099	7	regulation of phagocytosis, engulfment	C3	Complement C3	-0.541	-0.347	-0.665	-0.526	-1.183	-0.867	1.242	0.59	0.685	0.821	0.153	-0.191	-1.238	0.000431	0.000431	down-regulated
P01027	Biological process	GO:0043410	8	positive regulation of MAPK cascade	C3	Complement C3	-0.541	-0.347	-0.665	-0.526	-1.183	-0.867	1.242	0.59	0.685	0.821	0.153	-0.191	-1.238	0.000431	0.000431	down-regulated
P01027	Biological process	GO:0002455	5	humoral immune response mediated by circulating immunoglobulin	C3	Complement C3	-0.541	-0.347	-0.665	-0.526	-1.183	-0.867	1.242	0.59	0.685	0.821	0.153	-0.191	-1.238	0.000431	0.000431	down-regulated
P01027	Biological process	GO:0010628	7	positive regulation of gene expression	C3	Complement C3	-0.541	-0.347	-0.665	-0.526	-1.183	-0.867	1.242	0.59	0.685	0.821	0.153	-0.191	-1.238	0.000431	0.000431	down-regulated
P01027	Biological process	GO:0034330	5	cell junction organization	C3	Complement C3	-0.541	-0.347	-0.665	-0.526	-1.183	-0.867	1.242	0.59	0.685	0.821	0.153	-0.191	-1.238	0.000431	0.000431	down-regulated
P01027	Biological process	GO:0002764	4	immune response-regulating signaling pathway	C3	Complement C3	-0.541	-0.347	-0.665	-0.526	-1.183	-0.867	1.242	0.59	0.685	0.821	0.153	-0.191	-1.238	0.000431	0.000431	down-regulated
P01027	Biological process	GO:0002920	6	regulation of humoral immune response	C3	Complement C3	-0.541	-0.347	-0.665	-0.526	-1.183	-0.867	1.242	0.59	0.685	0.821	0.153	-0.191	-1.238	0.000431	0.000431	down-regulated
P01027	Biological process	GO:0060627	5	regulation of vesicle-mediated transport	C3	Complement C3	-0.541	-0.347	-0.665	-0.526	-1.183	-0.867	1.242	0.59	0.685	0.821	0.153	-0.191	-1.238	0.000431	0.000431	down-regulated
P01027	Biological process	GO:0031401	8	positive regulation of protein modification process	C3	Complement C3	-0.541	-0.347	-0.665	-0.526	-1.183	-0.867	1.242	0.59	0.685	0.821	0.153	-0.191	-1.238	0.000431	0.000431	down-regulated
P01027	Biological process	GO:0048522	5	positive regulation of cellular process	C3	Complement C3	-0.541	-0.347	-0.665	-0.526	-1.183	-0.867	1.242	0.59	0.685	0.821	0.153	-0.191	-1.238	0.000431	0.000431	down-regulated
P01027	Biological process	GO:0007417	5	central nervous system development	C3	Complement C3	-0.541	-0.347	-0.665	-0.526	-1.183	-0.867	1.242	0.59	0.685	0.821	0.153	-0.191	-1.238	0.000431	0.000431	down-regulated
P01027	Biological process	GO:0002712	8	regulation of B cell mediated immunity	C3	Complement C3	-0.541	-0.347	-0.665	-0.526	-1.183	-0.867	1.242	0.59	0.685	0.821	0.153	-0.191	-1.238	0.000431	0.000431	down-regulated
P01027	Biological process	GO:0031326	6	regulation of cellular biosynthetic process	C3	Complement C3	-0.541	-0.347	-0.665	-0.526	-1.183	-0.867	1.242	0.59	0.685	0.821	0.153	-0.191	-1.238	0.000431	0.000431	down-regulated
P01029	Biological process	GO:0006959	4	humoral immune response	C4b	Complement C4-B	-0.218	-0.164	-0.527	-0.606	-1.152	-0.489	-0.457	-0.026	0.499	1.307	0.282	-0.297	-0.744	0.0307	0.0307	down-regulated
P01029	Biological process	GO:0002443	4	leukocyte mediated immunity	C4b	Complement C4-B	-0.218	-0.164	-0.527	-0.606	-1.152	-0.489	-0.457	-0.026	0.499	1.307	0.282	-0.297	-0.744	0.0307	0.0307	down-regulated
P01029	Biological process	GO:0048584	5	positive regulation of response to stimulus	C4b	Complement C4-B	-0.218	-0.164	-0.527	-0.606	-1.152	-0.489	-0.457	-0.026	0.499	1.307	0.282	-0.297	-0.744	0.0307	0.0307	down-regulated
P01029	Biological process	GO:0050896	2	response to stimulus	C4b	Complement C4-B	-0.218	-0.164	-0.527	-0.606	-1.152	-0.489	-0.457	-0.026	0.499	1.307	0.282	-0.297	-0.744	0.0307	0.0307	down-regulated
P01029	Biological process	GO:0019724	6	B cell mediated immunity	C4b	Complement C4-B	-0.218	-0.164	-0.527	-0.606	-1.152	-0.489	-0.457	-0.026	0.499	1.307	0.282	-0.297	-0.744	0.0307	0.0307	down-regulated
P01029	Biological process	GO:0002253	3	activation of immune response	C4b	Complement C4-B	-0.218	-0.164	-0.527	-0.606	-1.152	-0.489	-0.457	-0.026	0.499	1.307	0.282	-0.297	-0.744	0.0307	0.0307	down-regulated
P01029	Biological process	GO:0048518	4	positive regulation of biological process	C4b	Complement C4-B	-0.218	-0.164	-0.527	-0.606	-1.152	-0.489	-0.457	-0.026	0.499	1.307	0.282	-0.297	-0.744	0.0307	0.0307	down-regulated
P01029	Biological process	GO:0050789	3	regulation of biological process	C4b	Complement C4-B	-0.218	-0.164	-0.527	-0.606	-1.152	-0.489	-0.457	-0.026	0.499	1.307	0.282	-0.297	-0.744	0.0307	0.0307	down-regulated
P01029	Biological process	GO:0002250	4	adaptive immune response	C4b	Complement C4-B	-0.218	-0.164	-0.527	-0.606	-1.152	-0.489	-0.457	-0.026	0.499	1.307	0.282	-0.297	-0.744	0.0307	0.0307	down-regulated
P01029	Biological process	GO:0002684	5	positive regulation of immune system process	C4b	Complement C4-B	-0.218	-0.164	-0.527	-0.606	-1.152	-0.489	-0.457	-0.026	0.499	1.307	0.282	-0.297	-0.744	0.0307	0.0307	down-regulated
P01029	Biological process	GO:0050776	5	regulation of immune response	C4b	Complement C4-B	-0.218	-0.164	-0.527	-0.606	-1.152	-0.489	-0.457	-0.026	0.499	1.307	0.282	-0.297	-0.744	0.0307	0.0307	down-regulated
P01029	Biological process	GO:0002376	2	immune system process	C4b	Complement C4-B	-0.218	-0.164	-0.527	-0.606	-1.152	-0.489	-0.457	-0.026	0.499	1.307	0.282	-0.297	-0.744	0.0307	0.0307	down-regulated
P01029	Biological process	GO:0048583	4	regulation of response to stimulus	C4b	Complement C4-B	-0.218	-0.164	-0.527	-0.606	-1.152	-0.489	-0.457	-0.026	0.499	1.307	0.282	-0.297	-0.744	0.0307	0.0307	down-regulated
P01029	Biological process	GO:0002449	5	lymphocyte mediated immunity	C4b	Complement C4-B	-0.218	-0.164	-0.527	-0.606	-1.152	-0.489	-0.457	-0.026	0.499	1.307	0.282	-0.297	-0.744	0.0307	0.0307	down-regulated
P01029	Biological process	GO:0050778	6	positive regulation of immune response	C4b	Complement C4-B	-0.218	-0.164	-0.527	-0.606	-1.152	-0.489	-0.457	-0.026	0.499	1.307	0.282	-0.297	-0.744	0.0307	0.0307	down-regulated
P01029	Biological process	GO:0009605	3	response to external stimulus	C4b	Complement C4-B	-0.218	-0.164	-0.527	-0.606	-1.152	-0.489	-0.457	-0.026	0.499	1.307	0.282	-0.297	-0.744	0.0307	0.0307	down-regulated
P01029	Biological process	GO:0006956	4	complement activation	C4b	Complement C4-B	-0.218	-0.164	-0.527	-0.606	-1.152	-0.489	-0.457	-0.026	0.499	1.307	0.282	-0.297	-0.744	0.0307	0.0307	down-regulated
P01029	Biological process	GO:0006955	3	immune response	C4b	Complement C4-B	-0.218	-0.164	-0.527	-0.606	-1.152	-0.489	-0.457	-0.026	0.499	1.307	0.282	-0.297	-0.744	0.0307	0.0307	down-regulated
P01029	Biological process	GO:0006950	3	response to stress	C4b	Complement C4-B	-0.218	-0.164	-0.527	-0.606	-1.152	-0.489	-0.457	-0.026	0.499	1.307	0.282	-0.297	-0.744	0.0307	0.0307	down-regulated
P01029	Biological process	GO:0065007	2	biological regulation	C4b	Complement C4-B	-0.218	-0.164	-0.527	-0.606	-1.152	-0.489	-0.457	-0.026	0.499	1.307	0.282	-0.297	-0.744	0.0307	0.0307	down-regulated
P01029	Biological process	GO:0002455	5	humoral immune response mediated by circulating immunoglobulin	C4b	Complement C4-B	-0.218	-0.164	-0.527	-0.606	-1.152	-0.489	-0.457	-0.026	0.499	1.307	0.282	-0.297	-0.744	0.0307	0.0307	down-regulated
P01029	Biological process	GO:0002460	5	adaptive immune response based on somatic recombination of immune receptors built from immunoglobulin superfamily domains	C4b	Complement C4-B	-0.218	-0.164	-0.527	-0.606	-1.152	-0.489	-0.457	-0.026	0.499	1.307	0.282	-0.297	-0.744	0.0307	0.0307	down-regulated
P01029	Biological process	GO:0009607	3	response to biotic stimulus	C4b	Complement C4-B	-0.218	-0.164	-0.527	-0.606	-1.152	-0.489	-0.457	-0.026	0.499	1.307	0.282	-0.297	-0.744	0.0307	0.0307	down-regulated
P01029	Biological process	GO:0051707	3	response to other organism	C4b	Complement C4-B	-0.218	-0.164	-0.527	-0.606	-1.152	-0.489	-0.457	-0.026	0.499	1.307	0.282	-0.297	-0.744	0.0307	0.0307	down-regulated
P01029	Biological process	GO:0016064	7	immunoglobulin mediated immune response	C4b	Complement C4-B	-0.218	-0.164	-0.527	-0.606	-1.152	-0.489	-0.457	-0.026	0.499	1.307	0.282	-0.297	-0.744	0.0307	0.0307	down-regulated
P01029	Biological process	GO:0002682	4	regulation of immune system process	C4b	Complement C4-B	-0.218	-0.164	-0.527	-0.606	-1.152	-0.489	-0.457	-0.026	0.499	1.307	0.282	-0.297	-0.744	0.0307	0.0307	down-regulated
P01029	Biological process	GO:0006952	4	defense response	C4b	Complement C4-B	-0.218	-0.164	-0.527	-0.606	-1.152	-0.489	-0.457	-0.026	0.499	1.307	0.282	-0.297	-0.744	0.0307	0.0307	down-regulated
P01029	Biological process	GO:0098542	4	defense response to other organism	C4b	Complement C4-B	-0.218	-0.164	-0.527	-0.606	-1.152	-0.489	-0.457	-0.026	0.499	1.307	0.282	-0.297	-0.744	0.0307	0.0307	down-regulated
P01029	Biological process	GO:0008150	1	biological_process	C4b	Complement C4-B	-0.218	-0.164	-0.527	-0.606	-1.152	-0.489	-0.457	-0.026	0.499	1.307	0.282	-0.297	-0.744	0.0307	0.0307	down-regulated
P01029	Biological process	GO:0044419	2	biological process involved in interspecies interaction between organisms	C4b	Complement C4-B	-0.218	-0.164	-0.527	-0.606	-1.152	-0.489	-0.457	-0.026	0.499	1.307	0.282	-0.297	-0.744	0.0307	0.0307	down-regulated
P01029	Biological process	GO:0002252	3	immune effector process	C4b	Complement C4-B	-0.218	-0.164	-0.527	-0.606	-1.152	-0.489	-0.457	-0.026	0.499	1.307	0.282	-0.297	-0.744	0.0307	0.0307	down-regulated
P01029	Biological process	GO:0043207	4	response to external biotic stimulus	C4b	Complement C4-B	-0.218	-0.164	-0.527	-0.606	-1.152	-0.489	-0.457	-0.026	0.499	1.307	0.282	-0.297	-0.744	0.0307	0.0307	down-regulated
P01628	Biological process	GO:0050896	2	response to stimulus	P01628	Ig kappa chain V-II region MOPC 511	0.072	2.831	1.06	0.628	1.481		-2.368	0.002	-0.836	1.604		-0.196	1.573	0.0386	0.0386	up-regulated
P01628	Biological process	GO:0008150	1	biological_process	P01628	Ig kappa chain V-II region MOPC 511	0.072	2.831	1.06	0.628	1.481		-2.368	0.002	-0.836	1.604		-0.196	1.573	0.0386	0.0386	up-regulated
P01628	Biological process	GO:0006955	3	immune response	P01628	Ig kappa chain V-II region MOPC 511	0.072	2.831	1.06	0.628	1.481		-2.368	0.002	-0.836	1.604		-0.196	1.573	0.0386	0.0386	up-regulated
P01628	Biological process	GO:0002376	2	immune system process	P01628	Ig kappa chain V-II region MOPC 511	0.072	2.831	1.06	0.628	1.481		-2.368	0.002	-0.836	1.604		-0.196	1.573	0.0386	0.0386	up-regulated
P01630	Biological process	GO:0002376	2	immune system process	P01630	Ig kappa chain V-II region 7S34.1	-0.573	-0.082	-0.842	-1.303	0.857	-0.187	1.745	0.455	1.297	-0.673	-0.381	3.377	-1.325	0.045	0.045	down-regulated
P01630	Biological process	GO:0008150	1	biological_process	P01630	Ig kappa chain V-II region 7S34.1	-0.573	-0.082	-0.842	-1.303	0.857	-0.187	1.745	0.455	1.297	-0.673	-0.381	3.377	-1.325	0.045	0.045	down-regulated
P01630	Biological process	GO:0050896	2	response to stimulus	P01630	Ig kappa chain V-II region 7S34.1	-0.573	-0.082	-0.842	-1.303	0.857	-0.187	1.745	0.455	1.297	-0.673	-0.381	3.377	-1.325	0.045	0.045	down-regulated
P01630	Biological process	GO:0006955	3	immune response	P01630	Ig kappa chain V-II region 7S34.1	-0.573	-0.082	-0.842	-1.303	0.857	-0.187	1.745	0.455	1.297	-0.673	-0.381	3.377	-1.325	0.045	0.045	down-regulated
P01635	Biological process	GO:0050896	2	response to stimulus	Igkv12-41	Immunoglobulin kappa chain variable 12-41 (Fragment)	-3.15	-0.279	-2.963	-1.289	-0.911	-1.108	1.189	0.748	0.8	-1.31	1.013	0.542	-2.114	0.00151	0.00151	down-regulated
P01635	Biological process	GO:0008150	1	biological_process	Igkv12-41	Immunoglobulin kappa chain variable 12-41 (Fragment)	-3.15	-0.279	-2.963	-1.289	-0.911	-1.108	1.189	0.748	0.8	-1.31	1.013	0.542	-2.114	0.00151	0.00151	down-regulated
P01635	Biological process	GO:0006955	3	immune response	Igkv12-41	Immunoglobulin kappa chain variable 12-41 (Fragment)	-3.15	-0.279	-2.963	-1.289	-0.911	-1.108	1.189	0.748	0.8	-1.31	1.013	0.542	-2.114	0.00151	0.00151	down-regulated
P01635	Biological process	GO:0002376	2	immune system process	Igkv12-41	Immunoglobulin kappa chain variable 12-41 (Fragment)	-3.15	-0.279	-2.963	-1.289	-0.911	-1.108	1.189	0.748	0.8	-1.31	1.013	0.542	-2.114	0.00151	0.00151	down-regulated
P01636	Biological process	GO:0006955	3	immune response	P01636	Ig kappa chain V-V region MOPC 149		0.552	-1.894	-1.537	-0.563	-0.214	1.224	1.497	1.631	-1.54	0.407	0.12	-1.288	0.0472	0.0472	down-regulated
P01636	Biological process	GO:0008150	1	biological_process	P01636	Ig kappa chain V-V region MOPC 149		0.552	-1.894	-1.537	-0.563	-0.214	1.224	1.497	1.631	-1.54	0.407	0.12	-1.288	0.0472	0.0472	down-regulated
P01636	Biological process	GO:0050896	2	response to stimulus	P01636	Ig kappa chain V-V region MOPC 149		0.552	-1.894	-1.537	-0.563	-0.214	1.224	1.497	1.631	-1.54	0.407	0.12	-1.288	0.0472	0.0472	down-regulated
P01636	Biological process	GO:0002376	2	immune system process	P01636	Ig kappa chain V-V region MOPC 149		0.552	-1.894	-1.537	-0.563	-0.214	1.224	1.497	1.631	-1.54	0.407	0.12	-1.288	0.0472	0.0472	down-regulated
P01671	Biological process	GO:0002376	2	immune system process	P01671	Ig kappa chain V-III region PC 7175	-0.989	-0.232			-0.704	-0.181	2.211	0.487	0.547	-0.563	0.323	0.712	-1.146	0.0253	0.0253	down-regulated
P01671	Biological process	GO:0008150	1	biological_process	P01671	Ig kappa chain V-III region PC 7175	-0.989	-0.232			-0.704	-0.181	2.211	0.487	0.547	-0.563	0.323	0.712	-1.146	0.0253	0.0253	down-regulated
P01671	Biological process	GO:0050896	2	response to stimulus	P01671	Ig kappa chain V-III region PC 7175	-0.989	-0.232			-0.704	-0.181	2.211	0.487	0.547	-0.563	0.323	0.712	-1.146	0.0253	0.0253	down-regulated
P01671	Biological process	GO:0006955	3	immune response	P01671	Ig kappa chain V-III region PC 7175	-0.989	-0.232			-0.704	-0.181	2.211	0.487	0.547	-0.563	0.323	0.712	-1.146	0.0253	0.0253	down-regulated
P01674	Biological process	GO:0006955	3	immune response	P01674	Ig kappa chain V-III region PC 2154		-1.538	-1.461	-1.577	0.042	-0.977	1.585	0.667	0.966	1.338	0.576	-0.632	-1.852	0.000671	0.000671	down-regulated
P01674	Biological process	GO:0050896	2	response to stimulus	P01674	Ig kappa chain V-III region PC 2154		-1.538	-1.461	-1.577	0.042	-0.977	1.585	0.667	0.966	1.338	0.576	-0.632	-1.852	0.000671	0.000671	down-regulated
P01674	Biological process	GO:0008150	1	biological_process	P01674	Ig kappa chain V-III region PC 2154		-1.538	-1.461	-1.577	0.042	-0.977	1.585	0.667	0.966	1.338	0.576	-0.632	-1.852	0.000671	0.000671	down-regulated
P01674	Biological process	GO:0002376	2	immune system process	P01674	Ig kappa chain V-III region PC 2154		-1.538	-1.461	-1.577	0.042	-0.977	1.585	0.667	0.966	1.338	0.576	-0.632	-1.852	0.000671	0.000671	down-regulated
P01728	Biological process	GO:0002376	2	immune system process	P01728	Ig lambda-2 chain V region	-1.601	0.217	-1.423	-1.081	-0.772	0.57	0.335	2.269	2.28	-1.58	1.79	-0.341	-1.474	0.0389	0.0389	down-regulated
P01728	Biological process	GO:0006955	3	immune response	P01728	Ig lambda-2 chain V region	-1.601	0.217	-1.423	-1.081	-0.772	0.57	0.335	2.269	2.28	-1.58	1.79	-0.341	-1.474	0.0389	0.0389	down-regulated
P01728	Biological process	GO:0050896	2	response to stimulus	P01728	Ig lambda-2 chain V region	-1.601	0.217	-1.423	-1.081	-0.772	0.57	0.335	2.269	2.28	-1.58	1.79	-0.341	-1.474	0.0389	0.0389	down-regulated
P01728	Biological process	GO:0008150	1	biological_process	P01728	Ig lambda-2 chain V region	-1.601	0.217	-1.423	-1.081	-0.772	0.57	0.335	2.269	2.28	-1.58	1.79	-0.341	-1.474	0.0389	0.0389	down-regulated
P01747	Biological process	GO:0008150	1	biological_process	P01747	Ig heavy chain V region 36-65	-1.127	-0.462	-0.69	0.176	-0.16	-0.553	0.609	0.117	2.514	0.084	0.343	0.222	-1.118	0.014	0.014	down-regulated
P01747	Biological process	GO:0002376	2	immune system process	P01747	Ig heavy chain V region 36-65	-1.127	-0.462	-0.69	0.176	-0.16	-0.553	0.609	0.117	2.514	0.084	0.343	0.222	-1.118	0.014	0.014	down-regulated
P01747	Biological process	GO:0002252	3	immune effector process	P01747	Ig heavy chain V region 36-65	-1.127	-0.462	-0.69	0.176	-0.16	-0.553	0.609	0.117	2.514	0.084	0.343	0.222	-1.118	0.014	0.014	down-regulated
P01747	Biological process	GO:0002449	5	lymphocyte mediated immunity	P01747	Ig heavy chain V region 36-65	-1.127	-0.462	-0.69	0.176	-0.16	-0.553	0.609	0.117	2.514	0.084	0.343	0.222	-1.118	0.014	0.014	down-regulated
P01747	Biological process	GO:0006955	3	immune response	P01747	Ig heavy chain V region 36-65	-1.127	-0.462	-0.69	0.176	-0.16	-0.553	0.609	0.117	2.514	0.084	0.343	0.222	-1.118	0.014	0.014	down-regulated
P01747	Biological process	GO:0002460	5	adaptive immune response based on somatic recombination of immune receptors built from immunoglobulin superfamily domains	P01747	Ig heavy chain V region 36-65	-1.127	-0.462	-0.69	0.176	-0.16	-0.553	0.609	0.117	2.514	0.084	0.343	0.222	-1.118	0.014	0.014	down-regulated
P01747	Biological process	GO:0050896	2	response to stimulus	P01747	Ig heavy chain V region 36-65	-1.127	-0.462	-0.69	0.176	-0.16	-0.553	0.609	0.117	2.514	0.084	0.343	0.222	-1.118	0.014	0.014	down-regulated
P01747	Biological process	GO:0002443	4	leukocyte mediated immunity	P01747	Ig heavy chain V region 36-65	-1.127	-0.462	-0.69	0.176	-0.16	-0.553	0.609	0.117	2.514	0.084	0.343	0.222	-1.118	0.014	0.014	down-regulated
P01747	Biological process	GO:0019724	6	B cell mediated immunity	P01747	Ig heavy chain V region 36-65	-1.127	-0.462	-0.69	0.176	-0.16	-0.553	0.609	0.117	2.514	0.084	0.343	0.222	-1.118	0.014	0.014	down-regulated
P01747	Biological process	GO:0002250	4	adaptive immune response	P01747	Ig heavy chain V region 36-65	-1.127	-0.462	-0.69	0.176	-0.16	-0.553	0.609	0.117	2.514	0.084	0.343	0.222	-1.118	0.014	0.014	down-regulated
P01749	Biological process	GO:0008150	1	biological_process	Ighv1-61	Ig heavy chain V region 3	-0.251	-0.609	-1.163	-0.9	-0.889	0.253	0.353	1.153	0.631	3.285	0.244	0.155	-1.563	0.00569	0.00569	down-regulated
P01749	Biological process	GO:0002376	2	immune system process	Ighv1-61	Ig heavy chain V region 3	-0.251	-0.609	-1.163	-0.9	-0.889	0.253	0.353	1.153	0.631	3.285	0.244	0.155	-1.563	0.00569	0.00569	down-regulated
P01749	Biological process	GO:0002252	3	immune effector process	Ighv1-61	Ig heavy chain V region 3	-0.251	-0.609	-1.163	-0.9	-0.889	0.253	0.353	1.153	0.631	3.285	0.244	0.155	-1.563	0.00569	0.00569	down-regulated
P01749	Biological process	GO:0002449	5	lymphocyte mediated immunity	Ighv1-61	Ig heavy chain V region 3	-0.251	-0.609	-1.163	-0.9	-0.889	0.253	0.353	1.153	0.631	3.285	0.244	0.155	-1.563	0.00569	0.00569	down-regulated
P01749	Biological process	GO:0006955	3	immune response	Ighv1-61	Ig heavy chain V region 3	-0.251	-0.609	-1.163	-0.9	-0.889	0.253	0.353	1.153	0.631	3.285	0.244	0.155	-1.563	0.00569	0.00569	down-regulated
P01749	Biological process	GO:0002460	5	adaptive immune response based on somatic recombination of immune receptors built from immunoglobulin superfamily domains	Ighv1-61	Ig heavy chain V region 3	-0.251	-0.609	-1.163	-0.9	-0.889	0.253	0.353	1.153	0.631	3.285	0.244	0.155	-1.563	0.00569	0.00569	down-regulated
P01749	Biological process	GO:0050896	2	response to stimulus	Ighv1-61	Ig heavy chain V region 3	-0.251	-0.609	-1.163	-0.9	-0.889	0.253	0.353	1.153	0.631	3.285	0.244	0.155	-1.563	0.00569	0.00569	down-regulated
P01749	Biological process	GO:0002443	4	leukocyte mediated immunity	Ighv1-61	Ig heavy chain V region 3	-0.251	-0.609	-1.163	-0.9	-0.889	0.253	0.353	1.153	0.631	3.285	0.244	0.155	-1.563	0.00569	0.00569	down-regulated
P01749	Biological process	GO:0019724	6	B cell mediated immunity	Ighv1-61	Ig heavy chain V region 3	-0.251	-0.609	-1.163	-0.9	-0.889	0.253	0.353	1.153	0.631	3.285	0.244	0.155	-1.563	0.00569	0.00569	down-regulated
P01749	Biological process	GO:0002250	4	adaptive immune response	Ighv1-61	Ig heavy chain V region 3	-0.251	-0.609	-1.163	-0.9	-0.889	0.253	0.353	1.153	0.631	3.285	0.244	0.155	-1.563	0.00569	0.00569	down-regulated
P01750	Biological process	GO:0008150	1	biological_process	P01750	Ig heavy chain V region 102	-2.409	-0.993	-2.016	-1.379	0.794	0.053	1.137	1.389	2.074	-0.632	-0.296	0.218	-1.64	0.0136	0.0136	down-regulated
P01750	Biological process	GO:0002449	5	lymphocyte mediated immunity	P01750	Ig heavy chain V region 102	-2.409	-0.993	-2.016	-1.379	0.794	0.053	1.137	1.389	2.074	-0.632	-0.296	0.218	-1.64	0.0136	0.0136	down-regulated
P01750	Biological process	GO:0002252	3	immune effector process	P01750	Ig heavy chain V region 102	-2.409	-0.993	-2.016	-1.379	0.794	0.053	1.137	1.389	2.074	-0.632	-0.296	0.218	-1.64	0.0136	0.0136	down-regulated
P01750	Biological process	GO:0002376	2	immune system process	P01750	Ig heavy chain V region 102	-2.409	-0.993	-2.016	-1.379	0.794	0.053	1.137	1.389	2.074	-0.632	-0.296	0.218	-1.64	0.0136	0.0136	down-regulated
P01750	Biological process	GO:0002443	4	leukocyte mediated immunity	P01750	Ig heavy chain V region 102	-2.409	-0.993	-2.016	-1.379	0.794	0.053	1.137	1.389	2.074	-0.632	-0.296	0.218	-1.64	0.0136	0.0136	down-regulated
P01750	Biological process	GO:0050896	2	response to stimulus	P01750	Ig heavy chain V region 102	-2.409	-0.993	-2.016	-1.379	0.794	0.053	1.137	1.389	2.074	-0.632	-0.296	0.218	-1.64	0.0136	0.0136	down-regulated
P01750	Biological process	GO:0002460	5	adaptive immune response based on somatic recombination of immune receptors built from immunoglobulin superfamily domains	P01750	Ig heavy chain V region 102	-2.409	-0.993	-2.016	-1.379	0.794	0.053	1.137	1.389	2.074	-0.632	-0.296	0.218	-1.64	0.0136	0.0136	down-regulated
P01750	Biological process	GO:0006955	3	immune response	P01750	Ig heavy chain V region 102	-2.409	-0.993	-2.016	-1.379	0.794	0.053	1.137	1.389	2.074	-0.632	-0.296	0.218	-1.64	0.0136	0.0136	down-regulated
P01750	Biological process	GO:0002250	4	adaptive immune response	P01750	Ig heavy chain V region 102	-2.409	-0.993	-2.016	-1.379	0.794	0.053	1.137	1.389	2.074	-0.632	-0.296	0.218	-1.64	0.0136	0.0136	down-regulated
P01750	Biological process	GO:0019724	6	B cell mediated immunity	P01750	Ig heavy chain V region 102	-2.409	-0.993	-2.016	-1.379	0.794	0.053	1.137	1.389	2.074	-0.632	-0.296	0.218	-1.64	0.0136	0.0136	down-regulated
P01754	Biological process	GO:0002250	4	adaptive immune response	Ighv1-62-3	Ig heavy chain V region 1-62-3	-0.856	-0.149	-2.118	0.471	0.144	-0.654	0.62	0.73	0.783	1.351	0.291	0.056	-1.166	0.0105	0.0105	down-regulated
P01754	Biological process	GO:0019724	6	B cell mediated immunity	Ighv1-62-3	Ig heavy chain V region 1-62-3	-0.856	-0.149	-2.118	0.471	0.144	-0.654	0.62	0.73	0.783	1.351	0.291	0.056	-1.166	0.0105	0.0105	down-regulated
P01754	Biological process	GO:0002443	4	leukocyte mediated immunity	Ighv1-62-3	Ig heavy chain V region 1-62-3	-0.856	-0.149	-2.118	0.471	0.144	-0.654	0.62	0.73	0.783	1.351	0.291	0.056	-1.166	0.0105	0.0105	down-regulated
P01754	Biological process	GO:0050896	2	response to stimulus	Ighv1-62-3	Ig heavy chain V region 1-62-3	-0.856	-0.149	-2.118	0.471	0.144	-0.654	0.62	0.73	0.783	1.351	0.291	0.056	-1.166	0.0105	0.0105	down-regulated
P01754	Biological process	GO:0002460	5	adaptive immune response based on somatic recombination of immune receptors built from immunoglobulin superfamily domains	Ighv1-62-3	Ig heavy chain V region 1-62-3	-0.856	-0.149	-2.118	0.471	0.144	-0.654	0.62	0.73	0.783	1.351	0.291	0.056	-1.166	0.0105	0.0105	down-regulated
P01754	Biological process	GO:0006955	3	immune response	Ighv1-62-3	Ig heavy chain V region 1-62-3	-0.856	-0.149	-2.118	0.471	0.144	-0.654	0.62	0.73	0.783	1.351	0.291	0.056	-1.166	0.0105	0.0105	down-regulated
P01754	Biological process	GO:0002449	5	lymphocyte mediated immunity	Ighv1-62-3	Ig heavy chain V region 1-62-3	-0.856	-0.149	-2.118	0.471	0.144	-0.654	0.62	0.73	0.783	1.351	0.291	0.056	-1.166	0.0105	0.0105	down-regulated
P01754	Biological process	GO:0002252	3	immune effector process	Ighv1-62-3	Ig heavy chain V region 1-62-3	-0.856	-0.149	-2.118	0.471	0.144	-0.654	0.62	0.73	0.783	1.351	0.291	0.056	-1.166	0.0105	0.0105	down-regulated
P01754	Biological process	GO:0002376	2	immune system process	Ighv1-62-3	Ig heavy chain V region 1-62-3	-0.856	-0.149	-2.118	0.471	0.144	-0.654	0.62	0.73	0.783	1.351	0.291	0.056	-1.166	0.0105	0.0105	down-regulated
P01754	Biological process	GO:0008150	1	biological_process	Ighv1-62-3	Ig heavy chain V region 1-62-3	-0.856	-0.149	-2.118	0.471	0.144	-0.654	0.62	0.73	0.783	1.351	0.291	0.056	-1.166	0.0105	0.0105	down-regulated
P01758	Biological process	GO:0002250	4	adaptive immune response	Igh-VJ558	Ig heavy chain V region 108A	-0.574	-0.745	-0.288	-1.23	-1.263	-0.627	2.508	0.775	-0.55	-0.938	-0.006	0.009	-1.088	0.0386	0.0386	down-regulated
P01758	Biological process	GO:0019724	6	B cell mediated immunity	Igh-VJ558	Ig heavy chain V region 108A	-0.574	-0.745	-0.288	-1.23	-1.263	-0.627	2.508	0.775	-0.55	-0.938	-0.006	0.009	-1.088	0.0386	0.0386	down-regulated
P01758	Biological process	GO:0050896	2	response to stimulus	Igh-VJ558	Ig heavy chain V region 108A	-0.574	-0.745	-0.288	-1.23	-1.263	-0.627	2.508	0.775	-0.55	-0.938	-0.006	0.009	-1.088	0.0386	0.0386	down-regulated
P01758	Biological process	GO:0002443	4	leukocyte mediated immunity	Igh-VJ558	Ig heavy chain V region 108A	-0.574	-0.745	-0.288	-1.23	-1.263	-0.627	2.508	0.775	-0.55	-0.938	-0.006	0.009	-1.088	0.0386	0.0386	down-regulated
P01758	Biological process	GO:0002460	5	adaptive immune response based on somatic recombination of immune receptors built from immunoglobulin superfamily domains	Igh-VJ558	Ig heavy chain V region 108A	-0.574	-0.745	-0.288	-1.23	-1.263	-0.627	2.508	0.775	-0.55	-0.938	-0.006	0.009	-1.088	0.0386	0.0386	down-regulated
P01758	Biological process	GO:0006955	3	immune response	Igh-VJ558	Ig heavy chain V region 108A	-0.574	-0.745	-0.288	-1.23	-1.263	-0.627	2.508	0.775	-0.55	-0.938	-0.006	0.009	-1.088	0.0386	0.0386	down-regulated
P01758	Biological process	GO:0002252	3	immune effector process	Igh-VJ558	Ig heavy chain V region 108A	-0.574	-0.745	-0.288	-1.23	-1.263	-0.627	2.508	0.775	-0.55	-0.938	-0.006	0.009	-1.088	0.0386	0.0386	down-regulated
P01758	Biological process	GO:0002449	5	lymphocyte mediated immunity	Igh-VJ558	Ig heavy chain V region 108A	-0.574	-0.745	-0.288	-1.23	-1.263	-0.627	2.508	0.775	-0.55	-0.938	-0.006	0.009	-1.088	0.0386	0.0386	down-regulated
P01758	Biological process	GO:0002376	2	immune system process	Igh-VJ558	Ig heavy chain V region 108A	-0.574	-0.745	-0.288	-1.23	-1.263	-0.627	2.508	0.775	-0.55	-0.938	-0.006	0.009	-1.088	0.0386	0.0386	down-regulated
P01758	Biological process	GO:0008150	1	biological_process	Igh-VJ558	Ig heavy chain V region 108A	-0.574	-0.745	-0.288	-1.23	-1.263	-0.627	2.508	0.775	-0.55	-0.938	-0.006	0.009	-1.088	0.0386	0.0386	down-regulated
P01787	Biological process	GO:0002443	4	leukocyte mediated immunity	P01787	Ig heavy chain V regions TEPC 15/S107/HPCM1/HPCM2/HPCM3	-2.133	-0.579	-2.95	-0.349	0.668	-0.712	0.661	1.205	0.839	-1.491	0.028	0.438	-1.289	0.0441	0.0441	down-regulated
P01787	Biological process	GO:0050896	2	response to stimulus	P01787	Ig heavy chain V regions TEPC 15/S107/HPCM1/HPCM2/HPCM3	-2.133	-0.579	-2.95	-0.349	0.668	-0.712	0.661	1.205	0.839	-1.491	0.028	0.438	-1.289	0.0441	0.0441	down-regulated
P01787	Biological process	GO:0002460	5	adaptive immune response based on somatic recombination of immune receptors built from immunoglobulin superfamily domains	P01787	Ig heavy chain V regions TEPC 15/S107/HPCM1/HPCM2/HPCM3	-2.133	-0.579	-2.95	-0.349	0.668	-0.712	0.661	1.205	0.839	-1.491	0.028	0.438	-1.289	0.0441	0.0441	down-regulated
P01787	Biological process	GO:0006955	3	immune response	P01787	Ig heavy chain V regions TEPC 15/S107/HPCM1/HPCM2/HPCM3	-2.133	-0.579	-2.95	-0.349	0.668	-0.712	0.661	1.205	0.839	-1.491	0.028	0.438	-1.289	0.0441	0.0441	down-regulated
P01787	Biological process	GO:0002250	4	adaptive immune response	P01787	Ig heavy chain V regions TEPC 15/S107/HPCM1/HPCM2/HPCM3	-2.133	-0.579	-2.95	-0.349	0.668	-0.712	0.661	1.205	0.839	-1.491	0.028	0.438	-1.289	0.0441	0.0441	down-regulated
P01787	Biological process	GO:0019724	6	B cell mediated immunity	P01787	Ig heavy chain V regions TEPC 15/S107/HPCM1/HPCM2/HPCM3	-2.133	-0.579	-2.95	-0.349	0.668	-0.712	0.661	1.205	0.839	-1.491	0.028	0.438	-1.289	0.0441	0.0441	down-regulated
P01787	Biological process	GO:0008150	1	biological_process	P01787	Ig heavy chain V regions TEPC 15/S107/HPCM1/HPCM2/HPCM3	-2.133	-0.579	-2.95	-0.349	0.668	-0.712	0.661	1.205	0.839	-1.491	0.028	0.438	-1.289	0.0441	0.0441	down-regulated
P01787	Biological process	GO:0002449	5	lymphocyte mediated immunity	P01787	Ig heavy chain V regions TEPC 15/S107/HPCM1/HPCM2/HPCM3	-2.133	-0.579	-2.95	-0.349	0.668	-0.712	0.661	1.205	0.839	-1.491	0.028	0.438	-1.289	0.0441	0.0441	down-regulated
P01787	Biological process	GO:0002252	3	immune effector process	P01787	Ig heavy chain V regions TEPC 15/S107/HPCM1/HPCM2/HPCM3	-2.133	-0.579	-2.95	-0.349	0.668	-0.712	0.661	1.205	0.839	-1.491	0.028	0.438	-1.289	0.0441	0.0441	down-regulated
P01787	Biological process	GO:0002376	2	immune system process	P01787	Ig heavy chain V regions TEPC 15/S107/HPCM1/HPCM2/HPCM3	-2.133	-0.579	-2.95	-0.349	0.668	-0.712	0.661	1.205	0.839	-1.491	0.028	0.438	-1.289	0.0441	0.0441	down-regulated
P01843	Biological process	GO:0002376	2	immune system process	P01843	Ig lambda-1 chain C region	-1.256	-1.15	-0.717	-0.899	-0.548	0.508	0.147	0.816	2.478	-0.679	0.824	-0.375	-1.212	0.0242	0.0242	down-regulated
P01843	Biological process	GO:0002449	5	lymphocyte mediated immunity	P01843	Ig lambda-1 chain C region	-1.256	-1.15	-0.717	-0.899	-0.548	0.508	0.147	0.816	2.478	-0.679	0.824	-0.375	-1.212	0.0242	0.0242	down-regulated
P01843	Biological process	GO:0002252	3	immune effector process	P01843	Ig lambda-1 chain C region	-1.256	-1.15	-0.717	-0.899	-0.548	0.508	0.147	0.816	2.478	-0.679	0.824	-0.375	-1.212	0.0242	0.0242	down-regulated
P01843	Biological process	GO:0008150	1	biological_process	P01843	Ig lambda-1 chain C region	-1.256	-1.15	-0.717	-0.899	-0.548	0.508	0.147	0.816	2.478	-0.679	0.824	-0.375	-1.212	0.0242	0.0242	down-regulated
P01843	Biological process	GO:0019724	6	B cell mediated immunity	P01843	Ig lambda-1 chain C region	-1.256	-1.15	-0.717	-0.899	-0.548	0.508	0.147	0.816	2.478	-0.679	0.824	-0.375	-1.212	0.0242	0.0242	down-regulated
P01843	Biological process	GO:0002250	4	adaptive immune response	P01843	Ig lambda-1 chain C region	-1.256	-1.15	-0.717	-0.899	-0.548	0.508	0.147	0.816	2.478	-0.679	0.824	-0.375	-1.212	0.0242	0.0242	down-regulated
P01843	Biological process	GO:0006955	3	immune response	P01843	Ig lambda-1 chain C region	-1.256	-1.15	-0.717	-0.899	-0.548	0.508	0.147	0.816	2.478	-0.679	0.824	-0.375	-1.212	0.0242	0.0242	down-regulated
P01843	Biological process	GO:0002460	5	adaptive immune response based on somatic recombination of immune receptors built from immunoglobulin superfamily domains	P01843	Ig lambda-1 chain C region	-1.256	-1.15	-0.717	-0.899	-0.548	0.508	0.147	0.816	2.478	-0.679	0.824	-0.375	-1.212	0.0242	0.0242	down-regulated
P01843	Biological process	GO:0002443	4	leukocyte mediated immunity	P01843	Ig lambda-1 chain C region	-1.256	-1.15	-0.717	-0.899	-0.548	0.508	0.147	0.816	2.478	-0.679	0.824	-0.375	-1.212	0.0242	0.0242	down-regulated
P01843	Biological process	GO:0050896	2	response to stimulus	P01843	Ig lambda-1 chain C region	-1.256	-1.15	-0.717	-0.899	-0.548	0.508	0.147	0.816	2.478	-0.679	0.824	-0.375	-1.212	0.0242	0.0242	down-regulated
P01863	Biological process	GO:0002455	5	humoral immune response mediated by circulating immunoglobulin	Ighg	Ig gamma-2A chain C region, A allele	-2.001	-0.171	-1.389	-0.634	-0.27	-0.058	0.721	0.714	1.06	-1.246	0.195	0.12	-1.015	0.0325	0.0325	down-regulated
P01863	Biological process	GO:0002460	5	adaptive immune response based on somatic recombination of immune receptors built from immunoglobulin superfamily domains	Ighg	Ig gamma-2A chain C region, A allele	-2.001	-0.171	-1.389	-0.634	-0.27	-0.058	0.721	0.714	1.06	-1.246	0.195	0.12	-1.015	0.0325	0.0325	down-regulated
P01863	Biological process	GO:0009607	3	response to biotic stimulus	Ighg	Ig gamma-2A chain C region, A allele	-2.001	-0.171	-1.389	-0.634	-0.27	-0.058	0.721	0.714	1.06	-1.246	0.195	0.12	-1.015	0.0325	0.0325	down-regulated
P01863	Biological process	GO:0065007	2	biological regulation	Ighg	Ig gamma-2A chain C region, A allele	-2.001	-0.171	-1.389	-0.634	-0.27	-0.058	0.721	0.714	1.06	-1.246	0.195	0.12	-1.015	0.0325	0.0325	down-regulated
P01863	Biological process	GO:0006950	3	response to stress	Ighg	Ig gamma-2A chain C region, A allele	-2.001	-0.171	-1.389	-0.634	-0.27	-0.058	0.721	0.714	1.06	-1.246	0.195	0.12	-1.015	0.0325	0.0325	down-regulated
P01863	Biological process	GO:0006955	3	immune response	Ighg	Ig gamma-2A chain C region, A allele	-2.001	-0.171	-1.389	-0.634	-0.27	-0.058	0.721	0.714	1.06	-1.246	0.195	0.12	-1.015	0.0325	0.0325	down-regulated
P01863	Biological process	GO:0042742	5	defense response to bacterium	Ighg	Ig gamma-2A chain C region, A allele	-2.001	-0.171	-1.389	-0.634	-0.27	-0.058	0.721	0.714	1.06	-1.246	0.195	0.12	-1.015	0.0325	0.0325	down-regulated
P01863	Biological process	GO:0016064	7	immunoglobulin mediated immune response	Ighg	Ig gamma-2A chain C region, A allele	-2.001	-0.171	-1.389	-0.634	-0.27	-0.058	0.721	0.714	1.06	-1.246	0.195	0.12	-1.015	0.0325	0.0325	down-regulated
P01863	Biological process	GO:0019730	4	antimicrobial humoral response	Ighg	Ig gamma-2A chain C region, A allele	-2.001	-0.171	-1.389	-0.634	-0.27	-0.058	0.721	0.714	1.06	-1.246	0.195	0.12	-1.015	0.0325	0.0325	down-regulated
P01863	Biological process	GO:0051707	3	response to other organism	Ighg	Ig gamma-2A chain C region, A allele	-2.001	-0.171	-1.389	-0.634	-0.27	-0.058	0.721	0.714	1.06	-1.246	0.195	0.12	-1.015	0.0325	0.0325	down-regulated
P01863	Biological process	GO:0008150	1	biological_process	Ighg	Ig gamma-2A chain C region, A allele	-2.001	-0.171	-1.389	-0.634	-0.27	-0.058	0.721	0.714	1.06	-1.246	0.195	0.12	-1.015	0.0325	0.0325	down-regulated
P01863	Biological process	GO:0098542	4	defense response to other organism	Ighg	Ig gamma-2A chain C region, A allele	-2.001	-0.171	-1.389	-0.634	-0.27	-0.058	0.721	0.714	1.06	-1.246	0.195	0.12	-1.015	0.0325	0.0325	down-regulated
P01863	Biological process	GO:0002682	4	regulation of immune system process	Ighg	Ig gamma-2A chain C region, A allele	-2.001	-0.171	-1.389	-0.634	-0.27	-0.058	0.721	0.714	1.06	-1.246	0.195	0.12	-1.015	0.0325	0.0325	down-regulated
P01863	Biological process	GO:0006952	4	defense response	Ighg	Ig gamma-2A chain C region, A allele	-2.001	-0.171	-1.389	-0.634	-0.27	-0.058	0.721	0.714	1.06	-1.246	0.195	0.12	-1.015	0.0325	0.0325	down-regulated
P01863	Biological process	GO:0043207	4	response to external biotic stimulus	Ighg	Ig gamma-2A chain C region, A allele	-2.001	-0.171	-1.389	-0.634	-0.27	-0.058	0.721	0.714	1.06	-1.246	0.195	0.12	-1.015	0.0325	0.0325	down-regulated
P01863	Biological process	GO:0044419	2	biological process involved in interspecies interaction between organisms	Ighg	Ig gamma-2A chain C region, A allele	-2.001	-0.171	-1.389	-0.634	-0.27	-0.058	0.721	0.714	1.06	-1.246	0.195	0.12	-1.015	0.0325	0.0325	down-regulated
P01863	Biological process	GO:0009617	4	response to bacterium	Ighg	Ig gamma-2A chain C region, A allele	-2.001	-0.171	-1.389	-0.634	-0.27	-0.058	0.721	0.714	1.06	-1.246	0.195	0.12	-1.015	0.0325	0.0325	down-regulated
P01863	Biological process	GO:0002252	3	immune effector process	Ighg	Ig gamma-2A chain C region, A allele	-2.001	-0.171	-1.389	-0.634	-0.27	-0.058	0.721	0.714	1.06	-1.246	0.195	0.12	-1.015	0.0325	0.0325	down-regulated
P01863	Biological process	GO:0050896	2	response to stimulus	Ighg	Ig gamma-2A chain C region, A allele	-2.001	-0.171	-1.389	-0.634	-0.27	-0.058	0.721	0.714	1.06	-1.246	0.195	0.12	-1.015	0.0325	0.0325	down-regulated
P01863	Biological process	GO:0048584	5	positive regulation of response to stimulus	Ighg	Ig gamma-2A chain C region, A allele	-2.001	-0.171	-1.389	-0.634	-0.27	-0.058	0.721	0.714	1.06	-1.246	0.195	0.12	-1.015	0.0325	0.0325	down-regulated
P01863	Biological process	GO:0002443	4	leukocyte mediated immunity	Ighg	Ig gamma-2A chain C region, A allele	-2.001	-0.171	-1.389	-0.634	-0.27	-0.058	0.721	0.714	1.06	-1.246	0.195	0.12	-1.015	0.0325	0.0325	down-regulated
P01863	Biological process	GO:0006959	4	humoral immune response	Ighg	Ig gamma-2A chain C region, A allele	-2.001	-0.171	-1.389	-0.634	-0.27	-0.058	0.721	0.714	1.06	-1.246	0.195	0.12	-1.015	0.0325	0.0325	down-regulated
P01863	Biological process	GO:0002250	4	adaptive immune response	Ighg	Ig gamma-2A chain C region, A allele	-2.001	-0.171	-1.389	-0.634	-0.27	-0.058	0.721	0.714	1.06	-1.246	0.195	0.12	-1.015	0.0325	0.0325	down-regulated
P01863	Biological process	GO:0048518	4	positive regulation of biological process	Ighg	Ig gamma-2A chain C region, A allele	-2.001	-0.171	-1.389	-0.634	-0.27	-0.058	0.721	0.714	1.06	-1.246	0.195	0.12	-1.015	0.0325	0.0325	down-regulated
P01863	Biological process	GO:0050789	3	regulation of biological process	Ighg	Ig gamma-2A chain C region, A allele	-2.001	-0.171	-1.389	-0.634	-0.27	-0.058	0.721	0.714	1.06	-1.246	0.195	0.12	-1.015	0.0325	0.0325	down-regulated
P01863	Biological process	GO:0019724	6	B cell mediated immunity	Ighg	Ig gamma-2A chain C region, A allele	-2.001	-0.171	-1.389	-0.634	-0.27	-0.058	0.721	0.714	1.06	-1.246	0.195	0.12	-1.015	0.0325	0.0325	down-regulated
P01863	Biological process	GO:0002253	3	activation of immune response	Ighg	Ig gamma-2A chain C region, A allele	-2.001	-0.171	-1.389	-0.634	-0.27	-0.058	0.721	0.714	1.06	-1.246	0.195	0.12	-1.015	0.0325	0.0325	down-regulated
P01863	Biological process	GO:0002684	5	positive regulation of immune system process	Ighg	Ig gamma-2A chain C region, A allele	-2.001	-0.171	-1.389	-0.634	-0.27	-0.058	0.721	0.714	1.06	-1.246	0.195	0.12	-1.015	0.0325	0.0325	down-regulated
P01863	Biological process	GO:0006956	4	complement activation	Ighg	Ig gamma-2A chain C region, A allele	-2.001	-0.171	-1.389	-0.634	-0.27	-0.058	0.721	0.714	1.06	-1.246	0.195	0.12	-1.015	0.0325	0.0325	down-regulated
P01863	Biological process	GO:0009605	3	response to external stimulus	Ighg	Ig gamma-2A chain C region, A allele	-2.001	-0.171	-1.389	-0.634	-0.27	-0.058	0.721	0.714	1.06	-1.246	0.195	0.12	-1.015	0.0325	0.0325	down-regulated
P01863	Biological process	GO:0050776	5	regulation of immune response	Ighg	Ig gamma-2A chain C region, A allele	-2.001	-0.171	-1.389	-0.634	-0.27	-0.058	0.721	0.714	1.06	-1.246	0.195	0.12	-1.015	0.0325	0.0325	down-regulated
P01863	Biological process	GO:0048583	4	regulation of response to stimulus	Ighg	Ig gamma-2A chain C region, A allele	-2.001	-0.171	-1.389	-0.634	-0.27	-0.058	0.721	0.714	1.06	-1.246	0.195	0.12	-1.015	0.0325	0.0325	down-regulated
P01863	Biological process	GO:0002376	2	immune system process	Ighg	Ig gamma-2A chain C region, A allele	-2.001	-0.171	-1.389	-0.634	-0.27	-0.058	0.721	0.714	1.06	-1.246	0.195	0.12	-1.015	0.0325	0.0325	down-regulated
P01863	Biological process	GO:0002449	5	lymphocyte mediated immunity	Ighg	Ig gamma-2A chain C region, A allele	-2.001	-0.171	-1.389	-0.634	-0.27	-0.058	0.721	0.714	1.06	-1.246	0.195	0.12	-1.015	0.0325	0.0325	down-regulated
P01863	Biological process	GO:0050778	6	positive regulation of immune response	Ighg	Ig gamma-2A chain C region, A allele	-2.001	-0.171	-1.389	-0.634	-0.27	-0.058	0.721	0.714	1.06	-1.246	0.195	0.12	-1.015	0.0325	0.0325	down-regulated
P01867	Biological process	GO:0008150	1	biological_process	Ighg2b	Immunoglobulin heavy constant gamma 2B	-2.397	0.2	-2.425	-0.351	-0.509	-1.088	1.224	1.173	1.597	-0.854	-0.051	0.231	-1.648	0.00731	0.00731	down-regulated
P01867	Biological process	GO:0002866	8	positive regulation of acute inflammatory response to antigenic stimulus	Ighg2b	Immunoglobulin heavy constant gamma 2B	-2.397	0.2	-2.425	-0.351	-0.509	-1.088	1.224	1.173	1.597	-0.854	-0.051	0.231	-1.648	0.00731	0.00731	down-regulated
P01867	Biological process	GO:0098542	4	defense response to other organism	Ighg2b	Immunoglobulin heavy constant gamma 2B	-2.397	0.2	-2.425	-0.351	-0.509	-1.088	1.224	1.173	1.597	-0.854	-0.051	0.231	-1.648	0.00731	0.00731	down-regulated
P01867	Biological process	GO:0002682	4	regulation of immune system process	Ighg2b	Immunoglobulin heavy constant gamma 2B	-2.397	0.2	-2.425	-0.351	-0.509	-1.088	1.224	1.173	1.597	-0.854	-0.051	0.231	-1.648	0.00731	0.00731	down-regulated
P01867	Biological process	GO:0031349	6	positive regulation of defense response	Ighg2b	Immunoglobulin heavy constant gamma 2B	-2.397	0.2	-2.425	-0.351	-0.509	-1.088	1.224	1.173	1.597	-0.854	-0.051	0.231	-1.648	0.00731	0.00731	down-regulated
P01867	Biological process	GO:0043207	4	response to external biotic stimulus	Ighg2b	Immunoglobulin heavy constant gamma 2B	-2.397	0.2	-2.425	-0.351	-0.509	-1.088	1.224	1.173	1.597	-0.854	-0.051	0.231	-1.648	0.00731	0.00731	down-regulated
P01867	Biological process	GO:0010324	6	membrane invagination	Ighg2b	Immunoglobulin heavy constant gamma 2B	-2.397	0.2	-2.425	-0.351	-0.509	-1.088	1.224	1.173	1.597	-0.854	-0.051	0.231	-1.648	0.00731	0.00731	down-regulated
P01867	Biological process	GO:0044419	2	biological process involved in interspecies interaction between organisms	Ighg2b	Immunoglobulin heavy constant gamma 2B	-2.397	0.2	-2.425	-0.351	-0.509	-1.088	1.224	1.173	1.597	-0.854	-0.051	0.231	-1.648	0.00731	0.00731	down-regulated
P01867	Biological process	GO:0002252	3	immune effector process	Ighg2b	Immunoglobulin heavy constant gamma 2B	-2.397	0.2	-2.425	-0.351	-0.509	-1.088	1.224	1.173	1.597	-0.854	-0.051	0.231	-1.648	0.00731	0.00731	down-regulated
P01867	Biological process	GO:0009617	4	response to bacterium	Ighg2b	Immunoglobulin heavy constant gamma 2B	-2.397	0.2	-2.425	-0.351	-0.509	-1.088	1.224	1.173	1.597	-0.854	-0.051	0.231	-1.648	0.00731	0.00731	down-regulated
P01867	Biological process	GO:0032101	5	regulation of response to external stimulus	Ighg2b	Immunoglobulin heavy constant gamma 2B	-2.397	0.2	-2.425	-0.351	-0.509	-1.088	1.224	1.173	1.597	-0.854	-0.051	0.231	-1.648	0.00731	0.00731	down-regulated
P01867	Biological process	GO:0002460	5	adaptive immune response based on somatic recombination of immune receptors built from immunoglobulin superfamily domains	Ighg2b	Immunoglobulin heavy constant gamma 2B	-2.397	0.2	-2.425	-0.351	-0.509	-1.088	1.224	1.173	1.597	-0.854	-0.051	0.231	-1.648	0.00731	0.00731	down-regulated
P01867	Biological process	GO:0009607	3	response to biotic stimulus	Ighg2b	Immunoglobulin heavy constant gamma 2B	-2.397	0.2	-2.425	-0.351	-0.509	-1.088	1.224	1.173	1.597	-0.854	-0.051	0.231	-1.648	0.00731	0.00731	down-regulated
P01867	Biological process	GO:0065007	2	biological regulation	Ighg2b	Immunoglobulin heavy constant gamma 2B	-2.397	0.2	-2.425	-0.351	-0.509	-1.088	1.224	1.173	1.597	-0.854	-0.051	0.231	-1.648	0.00731	0.00731	down-regulated
P01867	Biological process	GO:0071840	3	cellular component organization or biogenesis	Ighg2b	Immunoglobulin heavy constant gamma 2B	-2.397	0.2	-2.425	-0.351	-0.509	-1.088	1.224	1.173	1.597	-0.854	-0.051	0.231	-1.648	0.00731	0.00731	down-regulated
P01867	Biological process	GO:0006950	3	response to stress	Ighg2b	Immunoglobulin heavy constant gamma 2B	-2.397	0.2	-2.425	-0.351	-0.509	-1.088	1.224	1.173	1.597	-0.854	-0.051	0.231	-1.648	0.00731	0.00731	down-regulated
P01867	Biological process	GO:0002886	7	regulation of myeloid leukocyte mediated immunity	Ighg2b	Immunoglobulin heavy constant gamma 2B	-2.397	0.2	-2.425	-0.351	-0.509	-1.088	1.224	1.173	1.597	-0.854	-0.051	0.231	-1.648	0.00731	0.00731	down-regulated
P01867	Biological process	GO:0031347	6	regulation of defense response	Ighg2b	Immunoglobulin heavy constant gamma 2B	-2.397	0.2	-2.425	-0.351	-0.509	-1.088	1.224	1.173	1.597	-0.854	-0.051	0.231	-1.648	0.00731	0.00731	down-regulated
P01867	Biological process	GO:0006810	4	transport	Ighg2b	Immunoglobulin heavy constant gamma 2B	-2.397	0.2	-2.425	-0.351	-0.509	-1.088	1.224	1.173	1.597	-0.854	-0.051	0.231	-1.648	0.00731	0.00731	down-regulated
P01867	Biological process	GO:0002885	9	positive regulation of hypersensitivity	Ighg2b	Immunoglobulin heavy constant gamma 2B	-2.397	0.2	-2.425	-0.351	-0.509	-1.088	1.224	1.173	1.597	-0.854	-0.051	0.231	-1.648	0.00731	0.00731	down-regulated
P01867	Biological process	GO:0051050	5	positive regulation of transport	Ighg2b	Immunoglobulin heavy constant gamma 2B	-2.397	0.2	-2.425	-0.351	-0.509	-1.088	1.224	1.173	1.597	-0.854	-0.051	0.231	-1.648	0.00731	0.00731	down-regulated
P01867	Biological process	GO:0042742	5	defense response to bacterium	Ighg2b	Immunoglobulin heavy constant gamma 2B	-2.397	0.2	-2.425	-0.351	-0.509	-1.088	1.224	1.173	1.597	-0.854	-0.051	0.231	-1.648	0.00731	0.00731	down-regulated
P01867	Biological process	GO:0019730	4	antimicrobial humoral response	Ighg2b	Immunoglobulin heavy constant gamma 2B	-2.397	0.2	-2.425	-0.351	-0.509	-1.088	1.224	1.173	1.597	-0.854	-0.051	0.231	-1.648	0.00731	0.00731	down-regulated
P01867	Biological process	GO:0002819	6	regulation of adaptive immune response	Ighg2b	Immunoglobulin heavy constant gamma 2B	-2.397	0.2	-2.425	-0.351	-0.509	-1.088	1.224	1.173	1.597	-0.854	-0.051	0.231	-1.648	0.00731	0.00731	down-regulated
P01867	Biological process	GO:0002708	8	positive regulation of lymphocyte mediated immunity	Ighg2b	Immunoglobulin heavy constant gamma 2B	-2.397	0.2	-2.425	-0.351	-0.509	-1.088	1.224	1.173	1.597	-0.854	-0.051	0.231	-1.648	0.00731	0.00731	down-regulated
P01867	Biological process	GO:0032103	6	positive regulation of response to external stimulus	Ighg2b	Immunoglobulin heavy constant gamma 2B	-2.397	0.2	-2.425	-0.351	-0.509	-1.088	1.224	1.173	1.597	-0.854	-0.051	0.231	-1.648	0.00731	0.00731	down-regulated
P01867	Biological process	GO:0002714	9	positive regulation of B cell mediated immunity	Ighg2b	Immunoglobulin heavy constant gamma 2B	-2.397	0.2	-2.425	-0.351	-0.509	-1.088	1.224	1.173	1.597	-0.854	-0.051	0.231	-1.648	0.00731	0.00731	down-regulated
P01867	Biological process	GO:0002684	5	positive regulation of immune system process	Ighg2b	Immunoglobulin heavy constant gamma 2B	-2.397	0.2	-2.425	-0.351	-0.509	-1.088	1.224	1.173	1.597	-0.854	-0.051	0.231	-1.648	0.00731	0.00731	down-regulated
P01867	Biological process	GO:0002822	7	regulation of adaptive immune response based on somatic recombination of immune receptors built from immunoglobulin superfamily domains	Ighg2b	Immunoglobulin heavy constant gamma 2B	-2.397	0.2	-2.425	-0.351	-0.509	-1.088	1.224	1.173	1.597	-0.854	-0.051	0.231	-1.648	0.00731	0.00731	down-regulated
P01867	Biological process	GO:0002699	6	positive regulation of immune effector process	Ighg2b	Immunoglobulin heavy constant gamma 2B	-2.397	0.2	-2.425	-0.351	-0.509	-1.088	1.224	1.173	1.597	-0.854	-0.051	0.231	-1.648	0.00731	0.00731	down-regulated
P01867	Biological process	GO:0002705	7	positive regulation of leukocyte mediated immunity	Ighg2b	Immunoglobulin heavy constant gamma 2B	-2.397	0.2	-2.425	-0.351	-0.509	-1.088	1.224	1.173	1.597	-0.854	-0.051	0.231	-1.648	0.00731	0.00731	down-regulated
P01867	Biological process	GO:0051049	5	regulation of transport	Ighg2b	Immunoglobulin heavy constant gamma 2B	-2.397	0.2	-2.425	-0.351	-0.509	-1.088	1.224	1.173	1.597	-0.854	-0.051	0.231	-1.648	0.00731	0.00731	down-regulated
P01867	Biological process	GO:0002894	9	positive regulation of type II hypersensitivity	Ighg2b	Immunoglobulin heavy constant gamma 2B	-2.397	0.2	-2.425	-0.351	-0.509	-1.088	1.224	1.173	1.597	-0.854	-0.051	0.231	-1.648	0.00731	0.00731	down-regulated
P01867	Biological process	GO:0002376	2	immune system process	Ighg2b	Immunoglobulin heavy constant gamma 2B	-2.397	0.2	-2.425	-0.351	-0.509	-1.088	1.224	1.173	1.597	-0.854	-0.051	0.231	-1.648	0.00731	0.00731	down-regulated
P01867	Biological process	GO:0002697	5	regulation of immune effector process	Ighg2b	Immunoglobulin heavy constant gamma 2B	-2.397	0.2	-2.425	-0.351	-0.509	-1.088	1.224	1.173	1.597	-0.854	-0.051	0.231	-1.648	0.00731	0.00731	down-regulated
P01867	Biological process	GO:0002888	8	positive regulation of myeloid leukocyte mediated immunity	Ighg2b	Immunoglobulin heavy constant gamma 2B	-2.397	0.2	-2.425	-0.351	-0.509	-1.088	1.224	1.173	1.597	-0.854	-0.051	0.231	-1.648	0.00731	0.00731	down-regulated
P01867	Biological process	GO:0051234	3	establishment of localization	Ighg2b	Immunoglobulin heavy constant gamma 2B	-2.397	0.2	-2.425	-0.351	-0.509	-1.088	1.224	1.173	1.597	-0.854	-0.051	0.231	-1.648	0.00731	0.00731	down-regulated
P01867	Biological process	GO:0002883	8	regulation of hypersensitivity	Ighg2b	Immunoglobulin heavy constant gamma 2B	-2.397	0.2	-2.425	-0.351	-0.509	-1.088	1.224	1.173	1.597	-0.854	-0.051	0.231	-1.648	0.00731	0.00731	down-regulated
P01867	Biological process	GO:0051179	2	localization	Ighg2b	Immunoglobulin heavy constant gamma 2B	-2.397	0.2	-2.425	-0.351	-0.509	-1.088	1.224	1.173	1.597	-0.854	-0.051	0.231	-1.648	0.00731	0.00731	down-regulated
P01867	Biological process	GO:0002864	7	regulation of acute inflammatory response to antigenic stimulus	Ighg2b	Immunoglobulin heavy constant gamma 2B	-2.397	0.2	-2.425	-0.351	-0.509	-1.088	1.224	1.173	1.597	-0.854	-0.051	0.231	-1.648	0.00731	0.00731	down-regulated
P01867	Biological process	GO:0008037	3	cell recognition	Ighg2b	Immunoglobulin heavy constant gamma 2B	-2.397	0.2	-2.425	-0.351	-0.509	-1.088	1.224	1.173	1.597	-0.854	-0.051	0.231	-1.648	0.00731	0.00731	down-regulated
P01867	Biological process	GO:0016043	4	cellular component organization	Ighg2b	Immunoglobulin heavy constant gamma 2B	-2.397	0.2	-2.425	-0.351	-0.509	-1.088	1.224	1.173	1.597	-0.854	-0.051	0.231	-1.648	0.00731	0.00731	down-regulated
P01867	Biological process	GO:0048518	4	positive regulation of biological process	Ighg2b	Immunoglobulin heavy constant gamma 2B	-2.397	0.2	-2.425	-0.351	-0.509	-1.088	1.224	1.173	1.597	-0.854	-0.051	0.231	-1.648	0.00731	0.00731	down-regulated
P01867	Biological process	GO:0050789	3	regulation of biological process	Ighg2b	Immunoglobulin heavy constant gamma 2B	-2.397	0.2	-2.425	-0.351	-0.509	-1.088	1.224	1.173	1.597	-0.854	-0.051	0.231	-1.648	0.00731	0.00731	down-regulated
P01867	Biological process	GO:0002703	6	regulation of leukocyte mediated immunity	Ighg2b	Immunoglobulin heavy constant gamma 2B	-2.397	0.2	-2.425	-0.351	-0.509	-1.088	1.224	1.173	1.597	-0.854	-0.051	0.231	-1.648	0.00731	0.00731	down-regulated
P01867	Biological process	GO:0002891	10	positive regulation of immunoglobulin mediated immune response	Ighg2b	Immunoglobulin heavy constant gamma 2B	-2.397	0.2	-2.425	-0.351	-0.509	-1.088	1.224	1.173	1.597	-0.854	-0.051	0.231	-1.648	0.00731	0.00731	down-regulated
P01867	Biological process	GO:0019724	6	B cell mediated immunity	Ighg2b	Immunoglobulin heavy constant gamma 2B	-2.397	0.2	-2.425	-0.351	-0.509	-1.088	1.224	1.173	1.597	-0.854	-0.051	0.231	-1.648	0.00731	0.00731	down-regulated
P01867	Biological process	GO:0002253	3	activation of immune response	Ighg2b	Immunoglobulin heavy constant gamma 2B	-2.397	0.2	-2.425	-0.351	-0.509	-1.088	1.224	1.173	1.597	-0.854	-0.051	0.231	-1.648	0.00731	0.00731	down-regulated
P01867	Biological process	GO:0048522	5	positive regulation of cellular process	Ighg2b	Immunoglobulin heavy constant gamma 2B	-2.397	0.2	-2.425	-0.351	-0.509	-1.088	1.224	1.173	1.597	-0.854	-0.051	0.231	-1.648	0.00731	0.00731	down-regulated
P01867	Biological process	GO:0002706	7	regulation of lymphocyte mediated immunity	Ighg2b	Immunoglobulin heavy constant gamma 2B	-2.397	0.2	-2.425	-0.351	-0.509	-1.088	1.224	1.173	1.597	-0.854	-0.051	0.231	-1.648	0.00731	0.00731	down-regulated
P01867	Biological process	GO:0002712	8	regulation of B cell mediated immunity	Ighg2b	Immunoglobulin heavy constant gamma 2B	-2.397	0.2	-2.425	-0.351	-0.509	-1.088	1.224	1.173	1.597	-0.854	-0.051	0.231	-1.648	0.00731	0.00731	down-regulated
P01867	Biological process	GO:0016192	3	vesicle-mediated transport	Ighg2b	Immunoglobulin heavy constant gamma 2B	-2.397	0.2	-2.425	-0.351	-0.509	-1.088	1.224	1.173	1.597	-0.854	-0.051	0.231	-1.648	0.00731	0.00731	down-regulated
P01867	Biological process	GO:0060627	5	regulation of vesicle-mediated transport	Ighg2b	Immunoglobulin heavy constant gamma 2B	-2.397	0.2	-2.425	-0.351	-0.509	-1.088	1.224	1.173	1.597	-0.854	-0.051	0.231	-1.648	0.00731	0.00731	down-regulated
P01867	Biological process	GO:0006952	4	defense response	Ighg2b	Immunoglobulin heavy constant gamma 2B	-2.397	0.2	-2.425	-0.351	-0.509	-1.088	1.224	1.173	1.597	-0.854	-0.051	0.231	-1.648	0.00731	0.00731	down-regulated
P01867	Biological process	GO:0009987	2	cellular process	Ighg2b	Immunoglobulin heavy constant gamma 2B	-2.397	0.2	-2.425	-0.351	-0.509	-1.088	1.224	1.173	1.597	-0.854	-0.051	0.231	-1.648	0.00731	0.00731	down-regulated
P01867	Biological process	GO:0050794	4	regulation of cellular process	Ighg2b	Immunoglobulin heavy constant gamma 2B	-2.397	0.2	-2.425	-0.351	-0.509	-1.088	1.224	1.173	1.597	-0.854	-0.051	0.231	-1.648	0.00731	0.00731	down-regulated
P01867	Biological process	GO:0080134	5	regulation of response to stress	Ighg2b	Immunoglobulin heavy constant gamma 2B	-2.397	0.2	-2.425	-0.351	-0.509	-1.088	1.224	1.173	1.597	-0.854	-0.051	0.231	-1.648	0.00731	0.00731	down-regulated
P01867	Biological process	GO:0002455	5	humoral immune response mediated by circulating immunoglobulin	Ighg2b	Immunoglobulin heavy constant gamma 2B	-2.397	0.2	-2.425	-0.351	-0.509	-1.088	1.224	1.173	1.597	-0.854	-0.051	0.231	-1.648	0.00731	0.00731	down-regulated
P01867	Biological process	GO:0006955	3	immune response	Ighg2b	Immunoglobulin heavy constant gamma 2B	-2.397	0.2	-2.425	-0.351	-0.509	-1.088	1.224	1.173	1.597	-0.854	-0.051	0.231	-1.648	0.00731	0.00731	down-regulated
P01867	Biological process	GO:0016064	7	immunoglobulin mediated immune response	Ighg2b	Immunoglobulin heavy constant gamma 2B	-2.397	0.2	-2.425	-0.351	-0.509	-1.088	1.224	1.173	1.597	-0.854	-0.051	0.231	-1.648	0.00731	0.00731	down-regulated
P01867	Biological process	GO:0006909	4	phagocytosis	Ighg2b	Immunoglobulin heavy constant gamma 2B	-2.397	0.2	-2.425	-0.351	-0.509	-1.088	1.224	1.173	1.597	-0.854	-0.051	0.231	-1.648	0.00731	0.00731	down-regulated
P01867	Biological process	GO:0001796	9	regulation of type IIa hypersensitivity	Ighg2b	Immunoglobulin heavy constant gamma 2B	-2.397	0.2	-2.425	-0.351	-0.509	-1.088	1.224	1.173	1.597	-0.854	-0.051	0.231	-1.648	0.00731	0.00731	down-regulated
P01867	Biological process	GO:0051707	3	response to other organism	Ighg2b	Immunoglobulin heavy constant gamma 2B	-2.397	0.2	-2.425	-0.351	-0.509	-1.088	1.224	1.173	1.597	-0.854	-0.051	0.231	-1.648	0.00731	0.00731	down-regulated
P01867	Biological process	GO:0002861	6	regulation of inflammatory response to antigenic stimulus	Ighg2b	Immunoglobulin heavy constant gamma 2B	-2.397	0.2	-2.425	-0.351	-0.509	-1.088	1.224	1.173	1.597	-0.854	-0.051	0.231	-1.648	0.00731	0.00731	down-regulated
P01867	Biological process	GO:0050729	7	positive regulation of inflammatory response	Ighg2b	Immunoglobulin heavy constant gamma 2B	-2.397	0.2	-2.425	-0.351	-0.509	-1.088	1.224	1.173	1.597	-0.854	-0.051	0.231	-1.648	0.00731	0.00731	down-regulated
P01867	Biological process	GO:0002863	7	positive regulation of inflammatory response to antigenic stimulus	Ighg2b	Immunoglobulin heavy constant gamma 2B	-2.397	0.2	-2.425	-0.351	-0.509	-1.088	1.224	1.173	1.597	-0.854	-0.051	0.231	-1.648	0.00731	0.00731	down-regulated
P01867	Biological process	GO:0006897	4	endocytosis	Ighg2b	Immunoglobulin heavy constant gamma 2B	-2.397	0.2	-2.425	-0.351	-0.509	-1.088	1.224	1.173	1.597	-0.854	-0.051	0.231	-1.648	0.00731	0.00731	down-regulated
P01867	Biological process	GO:0002892	8	regulation of type II hypersensitivity	Ighg2b	Immunoglobulin heavy constant gamma 2B	-2.397	0.2	-2.425	-0.351	-0.509	-1.088	1.224	1.173	1.597	-0.854	-0.051	0.231	-1.648	0.00731	0.00731	down-regulated
P01867	Biological process	GO:0032879	4	regulation of localization	Ighg2b	Immunoglobulin heavy constant gamma 2B	-2.397	0.2	-2.425	-0.351	-0.509	-1.088	1.224	1.173	1.597	-0.854	-0.051	0.231	-1.648	0.00731	0.00731	down-regulated
P01867	Biological process	GO:0002824	8	positive regulation of adaptive immune response based on somatic recombination of immune receptors built from immunoglobulin superfamily domains	Ighg2b	Immunoglobulin heavy constant gamma 2B	-2.397	0.2	-2.425	-0.351	-0.509	-1.088	1.224	1.173	1.597	-0.854	-0.051	0.231	-1.648	0.00731	0.00731	down-regulated
P01867	Biological process	GO:0061024	5	membrane organization	Ighg2b	Immunoglobulin heavy constant gamma 2B	-2.397	0.2	-2.425	-0.351	-0.509	-1.088	1.224	1.173	1.597	-0.854	-0.051	0.231	-1.648	0.00731	0.00731	down-regulated
P01867	Biological process	GO:0006956	4	complement activation	Ighg2b	Immunoglobulin heavy constant gamma 2B	-2.397	0.2	-2.425	-0.351	-0.509	-1.088	1.224	1.173	1.597	-0.854	-0.051	0.231	-1.648	0.00731	0.00731	down-regulated
P01867	Biological process	GO:0009605	3	response to external stimulus	Ighg2b	Immunoglobulin heavy constant gamma 2B	-2.397	0.2	-2.425	-0.351	-0.509	-1.088	1.224	1.173	1.597	-0.854	-0.051	0.231	-1.648	0.00731	0.00731	down-regulated
P01867	Biological process	GO:0048583	4	regulation of response to stimulus	Ighg2b	Immunoglobulin heavy constant gamma 2B	-2.397	0.2	-2.425	-0.351	-0.509	-1.088	1.224	1.173	1.597	-0.854	-0.051	0.231	-1.648	0.00731	0.00731	down-regulated
P01867	Biological process	GO:0050776	5	regulation of immune response	Ighg2b	Immunoglobulin heavy constant gamma 2B	-2.397	0.2	-2.425	-0.351	-0.509	-1.088	1.224	1.173	1.597	-0.854	-0.051	0.231	-1.648	0.00731	0.00731	down-regulated
P01867	Biological process	GO:0002821	7	positive regulation of adaptive immune response	Ighg2b	Immunoglobulin heavy constant gamma 2B	-2.397	0.2	-2.425	-0.351	-0.509	-1.088	1.224	1.173	1.597	-0.854	-0.051	0.231	-1.648	0.00731	0.00731	down-regulated
P01867	Biological process	GO:0002673	7	regulation of acute inflammatory response	Ighg2b	Immunoglobulin heavy constant gamma 2B	-2.397	0.2	-2.425	-0.351	-0.509	-1.088	1.224	1.173	1.597	-0.854	-0.051	0.231	-1.648	0.00731	0.00731	down-regulated
P01867	Biological process	GO:0050778	6	positive regulation of immune response	Ighg2b	Immunoglobulin heavy constant gamma 2B	-2.397	0.2	-2.425	-0.351	-0.509	-1.088	1.224	1.173	1.597	-0.854	-0.051	0.231	-1.648	0.00731	0.00731	down-regulated
P01867	Biological process	GO:0002449	5	lymphocyte mediated immunity	Ighg2b	Immunoglobulin heavy constant gamma 2B	-2.397	0.2	-2.425	-0.351	-0.509	-1.088	1.224	1.173	1.597	-0.854	-0.051	0.231	-1.648	0.00731	0.00731	down-regulated
P01867	Biological process	GO:0099024	7	plasma membrane invagination	Ighg2b	Immunoglobulin heavy constant gamma 2B	-2.397	0.2	-2.425	-0.351	-0.509	-1.088	1.224	1.173	1.597	-0.854	-0.051	0.231	-1.648	0.00731	0.00731	down-regulated
P01867	Biological process	GO:0050896	2	response to stimulus	Ighg2b	Immunoglobulin heavy constant gamma 2B	-2.397	0.2	-2.425	-0.351	-0.509	-1.088	1.224	1.173	1.597	-0.854	-0.051	0.231	-1.648	0.00731	0.00731	down-regulated
P01867	Biological process	GO:0048584	5	positive regulation of response to stimulus	Ighg2b	Immunoglobulin heavy constant gamma 2B	-2.397	0.2	-2.425	-0.351	-0.509	-1.088	1.224	1.173	1.597	-0.854	-0.051	0.231	-1.648	0.00731	0.00731	down-regulated
P01867	Biological process	GO:0002443	4	leukocyte mediated immunity	Ighg2b	Immunoglobulin heavy constant gamma 2B	-2.397	0.2	-2.425	-0.351	-0.509	-1.088	1.224	1.173	1.597	-0.854	-0.051	0.231	-1.648	0.00731	0.00731	down-regulated
P01867	Biological process	GO:0002675	8	positive regulation of acute inflammatory response	Ighg2b	Immunoglobulin heavy constant gamma 2B	-2.397	0.2	-2.425	-0.351	-0.509	-1.088	1.224	1.173	1.597	-0.854	-0.051	0.231	-1.648	0.00731	0.00731	down-regulated
P01867	Biological process	GO:0006959	4	humoral immune response	Ighg2b	Immunoglobulin heavy constant gamma 2B	-2.397	0.2	-2.425	-0.351	-0.509	-1.088	1.224	1.173	1.597	-0.854	-0.051	0.231	-1.648	0.00731	0.00731	down-regulated
P01867	Biological process	GO:0001810	9	regulation of type I hypersensitivity	Ighg2b	Immunoglobulin heavy constant gamma 2B	-2.397	0.2	-2.425	-0.351	-0.509	-1.088	1.224	1.173	1.597	-0.854	-0.051	0.231	-1.648	0.00731	0.00731	down-regulated
P01867	Biological process	GO:0002250	4	adaptive immune response	Ighg2b	Immunoglobulin heavy constant gamma 2B	-2.397	0.2	-2.425	-0.351	-0.509	-1.088	1.224	1.173	1.597	-0.854	-0.051	0.231	-1.648	0.00731	0.00731	down-regulated
P01867	Biological process	GO:0050727	6	regulation of inflammatory response	Ighg2b	Immunoglobulin heavy constant gamma 2B	-2.397	0.2	-2.425	-0.351	-0.509	-1.088	1.224	1.173	1.597	-0.854	-0.051	0.231	-1.648	0.00731	0.00731	down-regulated
P01867	Biological process	GO:0050764	6	regulation of phagocytosis	Ighg2b	Immunoglobulin heavy constant gamma 2B	-2.397	0.2	-2.425	-0.351	-0.509	-1.088	1.224	1.173	1.597	-0.854	-0.051	0.231	-1.648	0.00731	0.00731	down-regulated
P01867	Biological process	GO:0002889	9	regulation of immunoglobulin mediated immune response	Ighg2b	Immunoglobulin heavy constant gamma 2B	-2.397	0.2	-2.425	-0.351	-0.509	-1.088	1.224	1.173	1.597	-0.854	-0.051	0.231	-1.648	0.00731	0.00731	down-regulated
P01868	Biological process	GO:0002250	4	adaptive immune response	Ighg1	Ig gamma-1 chain C region secreted form	-3.299	1.702	-3.129	-0.762	-0.973	-0.277	3.009	2.621	3.641	-0.358	2.381	-1.068	-2.827	0.00934	0.00934	down-regulated
P01868	Biological process	GO:0050727	6	regulation of inflammatory response	Ighg1	Ig gamma-1 chain C region secreted form	-3.299	1.702	-3.129	-0.762	-0.973	-0.277	3.009	2.621	3.641	-0.358	2.381	-1.068	-2.827	0.00934	0.00934	down-regulated
P01868	Biological process	GO:0002437	4	inflammatory response to antigenic stimulus	Ighg1	Ig gamma-1 chain C region secreted form	-3.299	1.702	-3.129	-0.762	-0.973	-0.277	3.009	2.621	3.641	-0.358	2.381	-1.068	-2.827	0.00934	0.00934	down-regulated
P01868	Biological process	GO:0006954	5	inflammatory response	Ighg1	Ig gamma-1 chain C region secreted form	-3.299	1.702	-3.129	-0.762	-0.973	-0.277	3.009	2.621	3.641	-0.358	2.381	-1.068	-2.827	0.00934	0.00934	down-regulated
P01868	Biological process	GO:0001909	4	leukocyte mediated cytotoxicity	Ighg1	Ig gamma-1 chain C region secreted form	-3.299	1.702	-3.129	-0.762	-0.973	-0.277	3.009	2.621	3.641	-0.358	2.381	-1.068	-2.827	0.00934	0.00934	down-regulated
P01868	Biological process	GO:0032501	2	multicellular organismal process	Ighg1	Ig gamma-1 chain C region secreted form	-3.299	1.702	-3.129	-0.762	-0.973	-0.277	3.009	2.621	3.641	-0.358	2.381	-1.068	-2.827	0.00934	0.00934	down-regulated
P01868	Biological process	GO:0002443	4	leukocyte mediated immunity	Ighg1	Ig gamma-1 chain C region secreted form	-3.299	1.702	-3.129	-0.762	-0.973	-0.277	3.009	2.621	3.641	-0.358	2.381	-1.068	-2.827	0.00934	0.00934	down-regulated
P01868	Biological process	GO:0002675	8	positive regulation of acute inflammatory response	Ighg1	Ig gamma-1 chain C region secreted form	-3.299	1.702	-3.129	-0.762	-0.973	-0.277	3.009	2.621	3.641	-0.358	2.381	-1.068	-2.827	0.00934	0.00934	down-regulated
P01868	Biological process	GO:0001810	9	regulation of type I hypersensitivity	Ighg1	Ig gamma-1 chain C region secreted form	-3.299	1.702	-3.129	-0.762	-0.973	-0.277	3.009	2.621	3.641	-0.358	2.381	-1.068	-2.827	0.00934	0.00934	down-regulated
P01868	Biological process	GO:0002821	7	positive regulation of adaptive immune response	Ighg1	Ig gamma-1 chain C region secreted form	-3.299	1.702	-3.129	-0.762	-0.973	-0.277	3.009	2.621	3.641	-0.358	2.381	-1.068	-2.827	0.00934	0.00934	down-regulated
P01868	Biological process	GO:0050778	6	positive regulation of immune response	Ighg1	Ig gamma-1 chain C region secreted form	-3.299	1.702	-3.129	-0.762	-0.973	-0.277	3.009	2.621	3.641	-0.358	2.381	-1.068	-2.827	0.00934	0.00934	down-regulated
P01868	Biological process	GO:0002449	5	lymphocyte mediated immunity	Ighg1	Ig gamma-1 chain C region secreted form	-3.299	1.702	-3.129	-0.762	-0.973	-0.277	3.009	2.621	3.641	-0.358	2.381	-1.068	-2.827	0.00934	0.00934	down-regulated
P01868	Biological process	GO:0002521	5	leukocyte differentiation	Ighg1	Ig gamma-1 chain C region secreted form	-3.299	1.702	-3.129	-0.762	-0.973	-0.277	3.009	2.621	3.641	-0.358	2.381	-1.068	-2.827	0.00934	0.00934	down-regulated
P01868	Biological process	GO:0002863	7	positive regulation of inflammatory response to antigenic stimulus	Ighg1	Ig gamma-1 chain C region secreted form	-3.299	1.702	-3.129	-0.762	-0.973	-0.277	3.009	2.621	3.641	-0.358	2.381	-1.068	-2.827	0.00934	0.00934	down-regulated
P01868	Biological process	GO:0048869	3	cellular developmental process	Ighg1	Ig gamma-1 chain C region secreted form	-3.299	1.702	-3.129	-0.762	-0.973	-0.277	3.009	2.621	3.641	-0.358	2.381	-1.068	-2.827	0.00934	0.00934	down-regulated
P01868	Biological process	GO:0002444	5	myeloid leukocyte mediated immunity	Ighg1	Ig gamma-1 chain C region secreted form	-3.299	1.702	-3.129	-0.762	-0.973	-0.277	3.009	2.621	3.641	-0.358	2.381	-1.068	-2.827	0.00934	0.00934	down-regulated
P01868	Biological process	GO:0002892	8	regulation of type II hypersensitivity	Ighg1	Ig gamma-1 chain C region secreted form	-3.299	1.702	-3.129	-0.762	-0.973	-0.277	3.009	2.621	3.641	-0.358	2.381	-1.068	-2.827	0.00934	0.00934	down-regulated
P01868	Biological process	GO:0042113	5	B cell activation	Ighg1	Ig gamma-1 chain C region secreted form	-3.299	1.702	-3.129	-0.762	-0.973	-0.277	3.009	2.621	3.641	-0.358	2.381	-1.068	-2.827	0.00934	0.00934	down-regulated
P01868	Biological process	GO:0032879	4	regulation of localization	Ighg1	Ig gamma-1 chain C region secreted form	-3.299	1.702	-3.129	-0.762	-0.973	-0.277	3.009	2.621	3.641	-0.358	2.381	-1.068	-2.827	0.00934	0.00934	down-regulated
P01868	Biological process	GO:0016064	7	immunoglobulin mediated immune response	Ighg1	Ig gamma-1 chain C region secreted form	-3.299	1.702	-3.129	-0.762	-0.973	-0.277	3.009	2.621	3.641	-0.358	2.381	-1.068	-2.827	0.00934	0.00934	down-regulated
P01868	Biological process	GO:0006909	4	phagocytosis	Ighg1	Ig gamma-1 chain C region secreted form	-3.299	1.702	-3.129	-0.762	-0.973	-0.277	3.009	2.621	3.641	-0.358	2.381	-1.068	-2.827	0.00934	0.00934	down-regulated
P01868	Biological process	GO:0001796	9	regulation of type IIa hypersensitivity	Ighg1	Ig gamma-1 chain C region secreted form	-3.299	1.702	-3.129	-0.762	-0.973	-0.277	3.009	2.621	3.641	-0.358	2.381	-1.068	-2.827	0.00934	0.00934	down-regulated
P01868	Biological process	GO:0002861	6	regulation of inflammatory response to antigenic stimulus	Ighg1	Ig gamma-1 chain C region secreted form	-3.299	1.702	-3.129	-0.762	-0.973	-0.277	3.009	2.621	3.641	-0.358	2.381	-1.068	-2.827	0.00934	0.00934	down-regulated
P01868	Biological process	GO:0080134	5	regulation of response to stress	Ighg1	Ig gamma-1 chain C region secreted form	-3.299	1.702	-3.129	-0.762	-0.973	-0.277	3.009	2.621	3.641	-0.358	2.381	-1.068	-2.827	0.00934	0.00934	down-regulated
P01868	Biological process	GO:0050794	4	regulation of cellular process	Ighg1	Ig gamma-1 chain C region secreted form	-3.299	1.702	-3.129	-0.762	-0.973	-0.277	3.009	2.621	3.641	-0.358	2.381	-1.068	-2.827	0.00934	0.00934	down-regulated
P01868	Biological process	GO:0009987	2	cellular process	Ighg1	Ig gamma-1 chain C region secreted form	-3.299	1.702	-3.129	-0.762	-0.973	-0.277	3.009	2.621	3.641	-0.358	2.381	-1.068	-2.827	0.00934	0.00934	down-regulated
P01868	Biological process	GO:0002706	7	regulation of lymphocyte mediated immunity	Ighg1	Ig gamma-1 chain C region secreted form	-3.299	1.702	-3.129	-0.762	-0.973	-0.277	3.009	2.621	3.641	-0.358	2.381	-1.068	-2.827	0.00934	0.00934	down-regulated
P01868	Biological process	GO:0016192	3	vesicle-mediated transport	Ighg1	Ig gamma-1 chain C region secreted form	-3.299	1.702	-3.129	-0.762	-0.973	-0.277	3.009	2.621	3.641	-0.358	2.381	-1.068	-2.827	0.00934	0.00934	down-regulated
P01868	Biological process	GO:0006952	4	defense response	Ighg1	Ig gamma-1 chain C region secreted form	-3.299	1.702	-3.129	-0.762	-0.973	-0.277	3.009	2.621	3.641	-0.358	2.381	-1.068	-2.827	0.00934	0.00934	down-regulated
P01868	Biological process	GO:0008037	3	cell recognition	Ighg1	Ig gamma-1 chain C region secreted form	-3.299	1.702	-3.129	-0.762	-0.973	-0.277	3.009	2.621	3.641	-0.358	2.381	-1.068	-2.827	0.00934	0.00934	down-regulated
P01868	Biological process	GO:0016043	4	cellular component organization	Ighg1	Ig gamma-1 chain C region secreted form	-3.299	1.702	-3.129	-0.762	-0.973	-0.277	3.009	2.621	3.641	-0.358	2.381	-1.068	-2.827	0.00934	0.00934	down-regulated
P01868	Biological process	GO:0050789	3	regulation of biological process	Ighg1	Ig gamma-1 chain C region secreted form	-3.299	1.702	-3.129	-0.762	-0.973	-0.277	3.009	2.621	3.641	-0.358	2.381	-1.068	-2.827	0.00934	0.00934	down-regulated
P01868	Biological process	GO:0048518	4	positive regulation of biological process	Ighg1	Ig gamma-1 chain C region secreted form	-3.299	1.702	-3.129	-0.762	-0.973	-0.277	3.009	2.621	3.641	-0.358	2.381	-1.068	-2.827	0.00934	0.00934	down-regulated
P01868	Biological process	GO:0002891	10	positive regulation of immunoglobulin mediated immune response	Ighg1	Ig gamma-1 chain C region secreted form	-3.299	1.702	-3.129	-0.762	-0.973	-0.277	3.009	2.621	3.641	-0.358	2.381	-1.068	-2.827	0.00934	0.00934	down-regulated
P01868	Biological process	GO:0001906	3	cell killing	Ighg1	Ig gamma-1 chain C region secreted form	-3.299	1.702	-3.129	-0.762	-0.973	-0.277	3.009	2.621	3.641	-0.358	2.381	-1.068	-2.827	0.00934	0.00934	down-regulated
P01868	Biological process	GO:0051179	2	localization	Ighg1	Ig gamma-1 chain C region secreted form	-3.299	1.702	-3.129	-0.762	-0.973	-0.277	3.009	2.621	3.641	-0.358	2.381	-1.068	-2.827	0.00934	0.00934	down-regulated
P01868	Biological process	GO:0002705	7	positive regulation of leukocyte mediated immunity	Ighg1	Ig gamma-1 chain C region secreted form	-3.299	1.702	-3.129	-0.762	-0.973	-0.277	3.009	2.621	3.641	-0.358	2.381	-1.068	-2.827	0.00934	0.00934	down-regulated
P01868	Biological process	GO:0002445	6	type II hypersensitivity	Ighg1	Ig gamma-1 chain C region secreted form	-3.299	1.702	-3.129	-0.762	-0.973	-0.277	3.009	2.621	3.641	-0.358	2.381	-1.068	-2.827	0.00934	0.00934	down-regulated
P01868	Biological process	GO:0051049	5	regulation of transport	Ighg1	Ig gamma-1 chain C region secreted form	-3.299	1.702	-3.129	-0.762	-0.973	-0.277	3.009	2.621	3.641	-0.358	2.381	-1.068	-2.827	0.00934	0.00934	down-regulated
P01868	Biological process	GO:0002697	5	regulation of immune effector process	Ighg1	Ig gamma-1 chain C region secreted form	-3.299	1.702	-3.129	-0.762	-0.973	-0.277	3.009	2.621	3.641	-0.358	2.381	-1.068	-2.827	0.00934	0.00934	down-regulated
P01868	Biological process	GO:0002888	8	positive regulation of myeloid leukocyte mediated immunity	Ighg1	Ig gamma-1 chain C region secreted form	-3.299	1.702	-3.129	-0.762	-0.973	-0.277	3.009	2.621	3.641	-0.358	2.381	-1.068	-2.827	0.00934	0.00934	down-regulated
P01868	Biological process	GO:0045321	3	leukocyte activation	Ighg1	Ig gamma-1 chain C region secreted form	-3.299	1.702	-3.129	-0.762	-0.973	-0.277	3.009	2.621	3.641	-0.358	2.381	-1.068	-2.827	0.00934	0.00934	down-regulated
P01868	Biological process	GO:0002819	6	regulation of adaptive immune response	Ighg1	Ig gamma-1 chain C region secreted form	-3.299	1.702	-3.129	-0.762	-0.973	-0.277	3.009	2.621	3.641	-0.358	2.381	-1.068	-2.827	0.00934	0.00934	down-regulated
P01868	Biological process	GO:0048731	4	system development	Ighg1	Ig gamma-1 chain C region secreted form	-3.299	1.702	-3.129	-0.762	-0.973	-0.277	3.009	2.621	3.641	-0.358	2.381	-1.068	-2.827	0.00934	0.00934	down-regulated
P01868	Biological process	GO:0030097	5	hemopoiesis	Ighg1	Ig gamma-1 chain C region secreted form	-3.299	1.702	-3.129	-0.762	-0.973	-0.277	3.009	2.621	3.641	-0.358	2.381	-1.068	-2.827	0.00934	0.00934	down-regulated
P01868	Biological process	GO:0032103	6	positive regulation of response to external stimulus	Ighg1	Ig gamma-1 chain C region secreted form	-3.299	1.702	-3.129	-0.762	-0.973	-0.277	3.009	2.621	3.641	-0.358	2.381	-1.068	-2.827	0.00934	0.00934	down-regulated
P01868	Biological process	GO:0002699	6	positive regulation of immune effector process	Ighg1	Ig gamma-1 chain C region secreted form	-3.299	1.702	-3.129	-0.762	-0.973	-0.277	3.009	2.621	3.641	-0.358	2.381	-1.068	-2.827	0.00934	0.00934	down-regulated
P01868	Biological process	GO:0031347	6	regulation of defense response	Ighg1	Ig gamma-1 chain C region secreted form	-3.299	1.702	-3.129	-0.762	-0.973	-0.277	3.009	2.621	3.641	-0.358	2.381	-1.068	-2.827	0.00934	0.00934	down-regulated
P01868	Biological process	GO:0006810	4	transport	Ighg1	Ig gamma-1 chain C region secreted form	-3.299	1.702	-3.129	-0.762	-0.973	-0.277	3.009	2.621	3.641	-0.358	2.381	-1.068	-2.827	0.00934	0.00934	down-regulated
P01868	Biological process	GO:0051050	5	positive regulation of transport	Ighg1	Ig gamma-1 chain C region secreted form	-3.299	1.702	-3.129	-0.762	-0.973	-0.277	3.009	2.621	3.641	-0.358	2.381	-1.068	-2.827	0.00934	0.00934	down-regulated
P01868	Biological process	GO:0042742	5	defense response to bacterium	Ighg1	Ig gamma-1 chain C region secreted form	-3.299	1.702	-3.129	-0.762	-0.973	-0.277	3.009	2.621	3.641	-0.358	2.381	-1.068	-2.827	0.00934	0.00934	down-regulated
P01868	Biological process	GO:0048534	4	hematopoietic or lymphoid organ development	Ighg1	Ig gamma-1 chain C region secreted form	-3.299	1.702	-3.129	-0.762	-0.973	-0.277	3.009	2.621	3.641	-0.358	2.381	-1.068	-2.827	0.00934	0.00934	down-regulated
P01868	Biological process	GO:0002438	5	acute inflammatory response to antigenic stimulus	Ighg1	Ig gamma-1 chain C region secreted form	-3.299	1.702	-3.129	-0.762	-0.973	-0.277	3.009	2.621	3.641	-0.358	2.381	-1.068	-2.827	0.00934	0.00934	down-regulated
P01868	Biological process	GO:0009607	3	response to biotic stimulus	Ighg1	Ig gamma-1 chain C region secreted form	-3.299	1.702	-3.129	-0.762	-0.973	-0.277	3.009	2.621	3.641	-0.358	2.381	-1.068	-2.827	0.00934	0.00934	down-regulated
P01868	Biological process	GO:0002520	3	immune system development	Ighg1	Ig gamma-1 chain C region secreted form	-3.299	1.702	-3.129	-0.762	-0.973	-0.277	3.009	2.621	3.641	-0.358	2.381	-1.068	-2.827	0.00934	0.00934	down-regulated
P01868	Biological process	GO:0065007	2	biological regulation	Ighg1	Ig gamma-1 chain C region secreted form	-3.299	1.702	-3.129	-0.762	-0.973	-0.277	3.009	2.621	3.641	-0.358	2.381	-1.068	-2.827	0.00934	0.00934	down-regulated
P01868	Biological process	GO:0006950	3	response to stress	Ighg1	Ig gamma-1 chain C region secreted form	-3.299	1.702	-3.129	-0.762	-0.973	-0.277	3.009	2.621	3.641	-0.358	2.381	-1.068	-2.827	0.00934	0.00934	down-regulated
P01868	Biological process	GO:0071840	3	cellular component organization or biogenesis	Ighg1	Ig gamma-1 chain C region secreted form	-3.299	1.702	-3.129	-0.762	-0.973	-0.277	3.009	2.621	3.641	-0.358	2.381	-1.068	-2.827	0.00934	0.00934	down-regulated
P01868	Biological process	GO:0002886	7	regulation of myeloid leukocyte mediated immunity	Ighg1	Ig gamma-1 chain C region secreted form	-3.299	1.702	-3.129	-0.762	-0.973	-0.277	3.009	2.621	3.641	-0.358	2.381	-1.068	-2.827	0.00934	0.00934	down-regulated
P01868	Biological process	GO:0002526	6	acute inflammatory response	Ighg1	Ig gamma-1 chain C region secreted form	-3.299	1.702	-3.129	-0.762	-0.973	-0.277	3.009	2.621	3.641	-0.358	2.381	-1.068	-2.827	0.00934	0.00934	down-regulated
P01868	Biological process	GO:0009617	4	response to bacterium	Ighg1	Ig gamma-1 chain C region secreted form	-3.299	1.702	-3.129	-0.762	-0.973	-0.277	3.009	2.621	3.641	-0.358	2.381	-1.068	-2.827	0.00934	0.00934	down-regulated
P01868	Biological process	GO:0002866	8	positive regulation of acute inflammatory response to antigenic stimulus	Ighg1	Ig gamma-1 chain C region secreted form	-3.299	1.702	-3.129	-0.762	-0.973	-0.277	3.009	2.621	3.641	-0.358	2.381	-1.068	-2.827	0.00934	0.00934	down-regulated
P01868	Biological process	GO:0002682	4	regulation of immune system process	Ighg1	Ig gamma-1 chain C region secreted form	-3.299	1.702	-3.129	-0.762	-0.973	-0.277	3.009	2.621	3.641	-0.358	2.381	-1.068	-2.827	0.00934	0.00934	down-regulated
P01868	Biological process	GO:0050764	6	regulation of phagocytosis	Ighg1	Ig gamma-1 chain C region secreted form	-3.299	1.702	-3.129	-0.762	-0.973	-0.277	3.009	2.621	3.641	-0.358	2.381	-1.068	-2.827	0.00934	0.00934	down-regulated
P01868	Biological process	GO:0030154	4	cell differentiation	Ighg1	Ig gamma-1 chain C region secreted form	-3.299	1.702	-3.129	-0.762	-0.973	-0.277	3.009	2.621	3.641	-0.358	2.381	-1.068	-2.827	0.00934	0.00934	down-regulated
P01868	Biological process	GO:0002889	9	regulation of immunoglobulin mediated immune response	Ighg1	Ig gamma-1 chain C region secreted form	-3.299	1.702	-3.129	-0.762	-0.973	-0.277	3.009	2.621	3.641	-0.358	2.381	-1.068	-2.827	0.00934	0.00934	down-regulated
P01868	Biological process	GO:0099024	7	plasma membrane invagination	Ighg1	Ig gamma-1 chain C region secreted form	-3.299	1.702	-3.129	-0.762	-0.973	-0.277	3.009	2.621	3.641	-0.358	2.381	-1.068	-2.827	0.00934	0.00934	down-regulated
P01868	Biological process	GO:0050896	2	response to stimulus	Ighg1	Ig gamma-1 chain C region secreted form	-3.299	1.702	-3.129	-0.762	-0.973	-0.277	3.009	2.621	3.641	-0.358	2.381	-1.068	-2.827	0.00934	0.00934	down-regulated
P01868	Biological process	GO:0048584	5	positive regulation of response to stimulus	Ighg1	Ig gamma-1 chain C region secreted form	-3.299	1.702	-3.129	-0.762	-0.973	-0.277	3.009	2.621	3.641	-0.358	2.381	-1.068	-2.827	0.00934	0.00934	down-regulated
P01868	Biological process	GO:0048513	4	animal organ development	Ighg1	Ig gamma-1 chain C region secreted form	-3.299	1.702	-3.129	-0.762	-0.973	-0.277	3.009	2.621	3.641	-0.358	2.381	-1.068	-2.827	0.00934	0.00934	down-regulated
P01868	Biological process	GO:0001775	3	cell activation	Ighg1	Ig gamma-1 chain C region secreted form	-3.299	1.702	-3.129	-0.762	-0.973	-0.277	3.009	2.621	3.641	-0.358	2.381	-1.068	-2.827	0.00934	0.00934	down-regulated
P01868	Biological process	GO:0006959	4	humoral immune response	Ighg1	Ig gamma-1 chain C region secreted form	-3.299	1.702	-3.129	-0.762	-0.973	-0.277	3.009	2.621	3.641	-0.358	2.381	-1.068	-2.827	0.00934	0.00934	down-regulated
P01868	Biological process	GO:0061024	5	membrane organization	Ighg1	Ig gamma-1 chain C region secreted form	-3.299	1.702	-3.129	-0.762	-0.973	-0.277	3.009	2.621	3.641	-0.358	2.381	-1.068	-2.827	0.00934	0.00934	down-regulated
P01868	Biological process	GO:0006956	4	complement activation	Ighg1	Ig gamma-1 chain C region secreted form	-3.299	1.702	-3.129	-0.762	-0.973	-0.277	3.009	2.621	3.641	-0.358	2.381	-1.068	-2.827	0.00934	0.00934	down-regulated
P01868	Biological process	GO:0009605	3	response to external stimulus	Ighg1	Ig gamma-1 chain C region secreted form	-3.299	1.702	-3.129	-0.762	-0.973	-0.277	3.009	2.621	3.641	-0.358	2.381	-1.068	-2.827	0.00934	0.00934	down-regulated
P01868	Biological process	GO:0048583	4	regulation of response to stimulus	Ighg1	Ig gamma-1 chain C region secreted form	-3.299	1.702	-3.129	-0.762	-0.973	-0.277	3.009	2.621	3.641	-0.358	2.381	-1.068	-2.827	0.00934	0.00934	down-regulated
P01868	Biological process	GO:0050776	5	regulation of immune response	Ighg1	Ig gamma-1 chain C region secreted form	-3.299	1.702	-3.129	-0.762	-0.973	-0.277	3.009	2.621	3.641	-0.358	2.381	-1.068	-2.827	0.00934	0.00934	down-regulated
P01868	Biological process	GO:0002673	7	regulation of acute inflammatory response	Ighg1	Ig gamma-1 chain C region secreted form	-3.299	1.702	-3.129	-0.762	-0.973	-0.277	3.009	2.621	3.641	-0.358	2.381	-1.068	-2.827	0.00934	0.00934	down-regulated
[truncated: 12,469 more rows]
