# Supplementary material for: Multi-Omics and Experimental Validation Reveal the Protective Effect of Paeoniflorin Against Coronary Heart Disease in Mice via Inhibiting the C3-Cfd-C3aR Pathway
Source: Int J Mol Sci. 2026 Jul 13;27(14):6236. doi: 10.3390/ijms27146236 (PMC13410309; doi:10.3390/ijms27146236)
Supplement: Supplementary file 1 [file ijms-27-06236-s001.zip › Supplementary Materials/ijms-4276706_Proteomics_Dataset/3-Annotation_of_DEPs/Table 3. CC of Control-vs-Model.xls]

Protein accession	Category	ID	GO levels	Terms	Gene name	Protein description	Control1	Control2	Control3	Control4	Control5	Control6	Model1	Model2	Model3	Model4	Model5	Model6	log2FC	P.Value	adj.P.Val	Regulation
A2AKG8	Cellular component	GO:0005575	1	cellular_component	Focad	Focadhesin		-1.257	-0.941	-0.872	-0.168		0.483	0.17	0.42	0.139	0.799	0.353	-1.204	0.00172	0.00172	down-regulated
A2AKG8	Cellular component	GO:0030054	3	cell junction	Focad	Focadhesin		-1.257	-0.941	-0.872	-0.168		0.483	0.17	0.42	0.139	0.799	0.353	-1.204	0.00172	0.00172	down-regulated
A2AKG8	Cellular component	GO:0005622	3	intracellular anatomical structure	Focad	Focadhesin		-1.257	-0.941	-0.872	-0.168		0.483	0.17	0.42	0.139	0.799	0.353	-1.204	0.00172	0.00172	down-regulated
A2AKG8	Cellular component	GO:0110165	2	cellular anatomical entity	Focad	Focadhesin		-1.257	-0.941	-0.872	-0.168		0.483	0.17	0.42	0.139	0.799	0.353	-1.204	0.00172	0.00172	down-regulated
A2AKG8	Cellular component	GO:0005737	3	cytoplasm	Focad	Focadhesin		-1.257	-0.941	-0.872	-0.168		0.483	0.17	0.42	0.139	0.799	0.353	-1.204	0.00172	0.00172	down-regulated
A2AKG8	Cellular component	GO:0070161	4	anchoring junction	Focad	Focadhesin		-1.257	-0.941	-0.872	-0.168		0.483	0.17	0.42	0.139	0.799	0.353	-1.204	0.00172	0.00172	down-regulated
A2AKG8	Cellular component	GO:0030055	5	cell-substrate junction	Focad	Focadhesin		-1.257	-0.941	-0.872	-0.168		0.483	0.17	0.42	0.139	0.799	0.353	-1.204	0.00172	0.00172	down-regulated
O08538	Cellular component	GO:0005575	1	cellular_component	Angpt1	Angiopoietin-1	0.661	0.22	1.624	0.738	0.852	-0.136	-0.444	-0.849	0.19	-0.174	-0.311	0.087	0.91	0.0118	0.0118	up-regulated
O08538	Cellular component	GO:0098857	4	membrane microdomain	Angpt1	Angiopoietin-1	0.661	0.22	1.624	0.738	0.852	-0.136	-0.444	-0.849	0.19	-0.174	-0.311	0.087	0.91	0.0118	0.0118	up-regulated
O08538	Cellular component	GO:0042995	3	cell projection	Angpt1	Angiopoietin-1	0.661	0.22	1.624	0.738	0.852	-0.136	-0.444	-0.849	0.19	-0.174	-0.311	0.087	0.91	0.0118	0.0118	up-regulated
O08538	Cellular component	GO:0005576	3	extracellular region	Angpt1	Angiopoietin-1	0.661	0.22	1.624	0.738	0.852	-0.136	-0.444	-0.849	0.19	-0.174	-0.311	0.087	0.91	0.0118	0.0118	up-regulated
O08538	Cellular component	GO:0071944	3	cell periphery	Angpt1	Angiopoietin-1	0.661	0.22	1.624	0.738	0.852	-0.136	-0.444	-0.849	0.19	-0.174	-0.311	0.087	0.91	0.0118	0.0118	up-regulated
O08538	Cellular component	GO:0016020	3	membrane	Angpt1	Angiopoietin-1	0.661	0.22	1.624	0.738	0.852	-0.136	-0.444	-0.849	0.19	-0.174	-0.311	0.087	0.91	0.0118	0.0118	up-regulated
O08538	Cellular component	GO:0030312	3	external encapsulating structure	Angpt1	Angiopoietin-1	0.661	0.22	1.624	0.738	0.852	-0.136	-0.444	-0.849	0.19	-0.174	-0.311	0.087	0.91	0.0118	0.0118	up-regulated
O08538	Cellular component	GO:0031012	4	extracellular matrix	Angpt1	Angiopoietin-1	0.661	0.22	1.624	0.738	0.852	-0.136	-0.444	-0.849	0.19	-0.174	-0.311	0.087	0.91	0.0118	0.0118	up-regulated
O08538	Cellular component	GO:0110165	2	cellular anatomical entity	Angpt1	Angiopoietin-1	0.661	0.22	1.624	0.738	0.852	-0.136	-0.444	-0.849	0.19	-0.174	-0.311	0.087	0.91	0.0118	0.0118	up-regulated
O08538	Cellular component	GO:0098858	5	actin-based cell projection	Angpt1	Angiopoietin-1	0.661	0.22	1.624	0.738	0.852	-0.136	-0.444	-0.849	0.19	-0.174	-0.311	0.087	0.91	0.0118	0.0118	up-regulated
O08538	Cellular component	GO:0120025	4	plasma membrane bounded cell projection	Angpt1	Angiopoietin-1	0.661	0.22	1.624	0.738	0.852	-0.136	-0.444	-0.849	0.19	-0.174	-0.311	0.087	0.91	0.0118	0.0118	up-regulated
O08976	Cellular component	GO:0005575	1	cellular_component	Pbsn	Probasin		-0.044	1.021	-0.34	-0.169	0.351	-0.613	-0.731	-0.751	0.308	-1.157	-2.043	0.995	0.027	0.027	up-regulated
O08976	Cellular component	GO:0110165	2	cellular anatomical entity	Pbsn	Probasin		-0.044	1.021	-0.34	-0.169	0.351	-0.613	-0.731	-0.751	0.308	-1.157	-2.043	0.995	0.027	0.027	up-regulated
O08976	Cellular component	GO:0005576	3	extracellular region	Pbsn	Probasin		-0.044	1.021	-0.34	-0.169	0.351	-0.613	-0.731	-0.751	0.308	-1.157	-2.043	0.995	0.027	0.027	up-regulated
O35903	Cellular component	GO:0005575	1	cellular_component	Ccl25	C-C motif chemokine 25	0.627	-0.698				0.441	-1.563	-0.772	-0.285	-1.674	-1.387		1.26	0.0209	0.0209	up-regulated
O35903	Cellular component	GO:0005576	3	extracellular region	Ccl25	C-C motif chemokine 25	0.627	-0.698				0.441	-1.563	-0.772	-0.285	-1.674	-1.387		1.26	0.0209	0.0209	up-regulated
O35903	Cellular component	GO:0110165	2	cellular anatomical entity	Ccl25	C-C motif chemokine 25	0.627	-0.698				0.441	-1.563	-0.772	-0.285	-1.674	-1.387		1.26	0.0209	0.0209	up-regulated
O70194	Cellular component	GO:0110165	2	cellular anatomical entity	Eif3d	Eukaryotic translation initiation factor 3 subunit D	-0.796	-0.869				-1.389		0.592	-0.322	0.014	0.101	0.17	-1.129	0.0092	0.0092	down-regulated
O70194	Cellular component	GO:0070993	4	translation preinitiation complex	Eif3d	Eukaryotic translation initiation factor 3 subunit D	-0.796	-0.869				-1.389		0.592	-0.322	0.014	0.101	0.17	-1.129	0.0092	0.0092	down-regulated
O70194	Cellular component	GO:0032991	2	protein-containing complex	Eif3d	Eukaryotic translation initiation factor 3 subunit D	-0.796	-0.869				-1.389		0.592	-0.322	0.014	0.101	0.17	-1.129	0.0092	0.0092	down-regulated
O70194	Cellular component	GO:0005575	1	cellular_component	Eif3d	Eukaryotic translation initiation factor 3 subunit D	-0.796	-0.869				-1.389		0.592	-0.322	0.014	0.101	0.17	-1.129	0.0092	0.0092	down-regulated
O70194	Cellular component	GO:0005852	3	eukaryotic translation initiation factor 3 complex	Eif3d	Eukaryotic translation initiation factor 3 subunit D	-0.796	-0.869				-1.389		0.592	-0.322	0.014	0.101	0.17	-1.129	0.0092	0.0092	down-regulated
O70194	Cellular component	GO:1990904	3	ribonucleoprotein complex	Eif3d	Eukaryotic translation initiation factor 3 subunit D	-0.796	-0.869				-1.389		0.592	-0.322	0.014	0.101	0.17	-1.129	0.0092	0.0092	down-regulated
O70194	Cellular component	GO:0005737	3	cytoplasm	Eif3d	Eukaryotic translation initiation factor 3 subunit D	-0.796	-0.869				-1.389		0.592	-0.322	0.014	0.101	0.17	-1.129	0.0092	0.0092	down-regulated
O70194	Cellular component	GO:0030054	3	cell junction	Eif3d	Eukaryotic translation initiation factor 3 subunit D	-0.796	-0.869				-1.389		0.592	-0.322	0.014	0.101	0.17	-1.129	0.0092	0.0092	down-regulated
O70194	Cellular component	GO:0005622	3	intracellular anatomical structure	Eif3d	Eukaryotic translation initiation factor 3 subunit D	-0.796	-0.869				-1.389		0.592	-0.322	0.014	0.101	0.17	-1.129	0.0092	0.0092	down-regulated
O70293	Cellular component	GO:0005575	1	cellular_component	Grk6	G protein-coupled receptor kinase 6	0.293	0.001	0.407	0.219	0.136	-0.215	0.567	0.12	0.834	0.903	0.946	1.281	-0.635	0.0263	0.0263	down-regulated
O70293	Cellular component	GO:0005622	3	intracellular anatomical structure	Grk6	G protein-coupled receptor kinase 6	0.293	0.001	0.407	0.219	0.136	-0.215	0.567	0.12	0.834	0.903	0.946	1.281	-0.635	0.0263	0.0263	down-regulated
O70293	Cellular component	GO:0110165	2	cellular anatomical entity	Grk6	G protein-coupled receptor kinase 6	0.293	0.001	0.407	0.219	0.136	-0.215	0.567	0.12	0.834	0.903	0.946	1.281	-0.635	0.0263	0.0263	down-regulated
O70362	Cellular component	GO:0005576	3	extracellular region	Gpld1	Phosphatidylinositol-glycan-specific phospholipase D	0.6	-0.743	1.105	0.769	0.495	0.955	0.181	-1.575	-0.068	-0.398	-0.4	0.299	0.857	0.0403	0.0403	up-regulated
O70362	Cellular component	GO:0043229	4	intracellular organelle	Gpld1	Phosphatidylinositol-glycan-specific phospholipase D	0.6	-0.743	1.105	0.769	0.495	0.955	0.181	-1.575	-0.068	-0.398	-0.4	0.299	0.857	0.0403	0.0403	up-regulated
O70362	Cellular component	GO:0071944	3	cell periphery	Gpld1	Phosphatidylinositol-glycan-specific phospholipase D	0.6	-0.743	1.105	0.769	0.495	0.955	0.181	-1.575	-0.068	-0.398	-0.4	0.299	0.857	0.0403	0.0403	up-regulated
O70362	Cellular component	GO:0005575	1	cellular_component	Gpld1	Phosphatidylinositol-glycan-specific phospholipase D	0.6	-0.743	1.105	0.769	0.495	0.955	0.181	-1.575	-0.068	-0.398	-0.4	0.299	0.857	0.0403	0.0403	up-regulated
O70362	Cellular component	GO:0034358	4	plasma lipoprotein particle	Gpld1	Phosphatidylinositol-glycan-specific phospholipase D	0.6	-0.743	1.105	0.769	0.495	0.955	0.181	-1.575	-0.068	-0.398	-0.4	0.299	0.857	0.0403	0.0403	up-regulated
O70362	Cellular component	GO:0043227	4	membrane-bounded organelle	Gpld1	Phosphatidylinositol-glycan-specific phospholipase D	0.6	-0.743	1.105	0.769	0.495	0.955	0.181	-1.575	-0.068	-0.398	-0.4	0.299	0.857	0.0403	0.0403	up-regulated
O70362	Cellular component	GO:0005622	3	intracellular anatomical structure	Gpld1	Phosphatidylinositol-glycan-specific phospholipase D	0.6	-0.743	1.105	0.769	0.495	0.955	0.181	-1.575	-0.068	-0.398	-0.4	0.299	0.857	0.0403	0.0403	up-regulated
O70362	Cellular component	GO:0030312	3	external encapsulating structure	Gpld1	Phosphatidylinositol-glycan-specific phospholipase D	0.6	-0.743	1.105	0.769	0.495	0.955	0.181	-1.575	-0.068	-0.398	-0.4	0.299	0.857	0.0403	0.0403	up-regulated
O70362	Cellular component	GO:0032991	2	protein-containing complex	Gpld1	Phosphatidylinositol-glycan-specific phospholipase D	0.6	-0.743	1.105	0.769	0.495	0.955	0.181	-1.575	-0.068	-0.398	-0.4	0.299	0.857	0.0403	0.0403	up-regulated
O70362	Cellular component	GO:0043226	3	organelle	Gpld1	Phosphatidylinositol-glycan-specific phospholipase D	0.6	-0.743	1.105	0.769	0.495	0.955	0.181	-1.575	-0.068	-0.398	-0.4	0.299	0.857	0.0403	0.0403	up-regulated
O70362	Cellular component	GO:0110165	2	cellular anatomical entity	Gpld1	Phosphatidylinositol-glycan-specific phospholipase D	0.6	-0.743	1.105	0.769	0.495	0.955	0.181	-1.575	-0.068	-0.398	-0.4	0.299	0.857	0.0403	0.0403	up-regulated
O70362	Cellular component	GO:0005615	3	extracellular space	Gpld1	Phosphatidylinositol-glycan-specific phospholipase D	0.6	-0.743	1.105	0.769	0.495	0.955	0.181	-1.575	-0.068	-0.398	-0.4	0.299	0.857	0.0403	0.0403	up-regulated
O70362	Cellular component	GO:0032994	3	protein-lipid complex	Gpld1	Phosphatidylinositol-glycan-specific phospholipase D	0.6	-0.743	1.105	0.769	0.495	0.955	0.181	-1.575	-0.068	-0.398	-0.4	0.299	0.857	0.0403	0.0403	up-regulated
O70362	Cellular component	GO:1990777	4	lipoprotein particle	Gpld1	Phosphatidylinositol-glycan-specific phospholipase D	0.6	-0.743	1.105	0.769	0.495	0.955	0.181	-1.575	-0.068	-0.398	-0.4	0.299	0.857	0.0403	0.0403	up-regulated
O70370	Cellular component	GO:0005575	1	cellular_component	Ctss	Cathepsin S	-2.492	-1.703	-1.537	-1.228	-1.429	-1.841	0.008	0.365	0.61	0.367	-0.589	0.101	-1.849	1.48e-05	1.48e-05	down-regulated
O70370	Cellular component	GO:0012505	3	endomembrane system	Ctss	Cathepsin S	-2.492	-1.703	-1.537	-1.228	-1.429	-1.841	0.008	0.365	0.61	0.367	-0.589	0.101	-1.849	1.48e-05	1.48e-05	down-regulated
O70370	Cellular component	GO:0005769	5	early endosome	Ctss	Cathepsin S	-2.492	-1.703	-1.537	-1.228	-1.429	-1.841	0.008	0.365	0.61	0.367	-0.589	0.101	-1.849	1.48e-05	1.48e-05	down-regulated
O70370	Cellular component	GO:0043229	4	intracellular organelle	Ctss	Cathepsin S	-2.492	-1.703	-1.537	-1.228	-1.429	-1.841	0.008	0.365	0.61	0.367	-0.589	0.101	-1.849	1.48e-05	1.48e-05	down-regulated
O70370	Cellular component	GO:0005576	3	extracellular region	Ctss	Cathepsin S	-2.492	-1.703	-1.537	-1.228	-1.429	-1.841	0.008	0.365	0.61	0.367	-0.589	0.101	-1.849	1.48e-05	1.48e-05	down-regulated
O70370	Cellular component	GO:0031904	5	endosome lumen	Ctss	Cathepsin S	-2.492	-1.703	-1.537	-1.228	-1.429	-1.841	0.008	0.365	0.61	0.367	-0.589	0.101	-1.849	1.48e-05	1.48e-05	down-regulated
O70370	Cellular component	GO:0097708	6	intracellular vesicle	Ctss	Cathepsin S	-2.492	-1.703	-1.537	-1.228	-1.429	-1.841	0.008	0.365	0.61	0.367	-0.589	0.101	-1.849	1.48e-05	1.48e-05	down-regulated
O70370	Cellular component	GO:0031974	3	membrane-enclosed lumen	Ctss	Cathepsin S	-2.492	-1.703	-1.537	-1.228	-1.429	-1.841	0.008	0.365	0.61	0.367	-0.589	0.101	-1.849	1.48e-05	1.48e-05	down-regulated
O70370	Cellular component	GO:0110165	2	cellular anatomical entity	Ctss	Cathepsin S	-2.492	-1.703	-1.537	-1.228	-1.429	-1.841	0.008	0.365	0.61	0.367	-0.589	0.101	-1.849	1.48e-05	1.48e-05	down-regulated
O70370	Cellular component	GO:0031410	4	cytoplasmic vesicle	Ctss	Cathepsin S	-2.492	-1.703	-1.537	-1.228	-1.429	-1.841	0.008	0.365	0.61	0.367	-0.589	0.101	-1.849	1.48e-05	1.48e-05	down-regulated
O70370	Cellular component	GO:0043226	3	organelle	Ctss	Cathepsin S	-2.492	-1.703	-1.537	-1.228	-1.429	-1.841	0.008	0.365	0.61	0.367	-0.589	0.101	-1.849	1.48e-05	1.48e-05	down-regulated
O70370	Cellular component	GO:0031982	5	vesicle	Ctss	Cathepsin S	-2.492	-1.703	-1.537	-1.228	-1.429	-1.841	0.008	0.365	0.61	0.367	-0.589	0.101	-1.849	1.48e-05	1.48e-05	down-regulated
O70370	Cellular component	GO:0000323	5	lytic vacuole	Ctss	Cathepsin S	-2.492	-1.703	-1.537	-1.228	-1.429	-1.841	0.008	0.365	0.61	0.367	-0.589	0.101	-1.849	1.48e-05	1.48e-05	down-regulated
O70370	Cellular component	GO:0030139	5	endocytic vesicle	Ctss	Cathepsin S	-2.492	-1.703	-1.537	-1.228	-1.429	-1.841	0.008	0.365	0.61	0.367	-0.589	0.101	-1.849	1.48e-05	1.48e-05	down-regulated
O70370	Cellular component	GO:0005768	4	endosome	Ctss	Cathepsin S	-2.492	-1.703	-1.537	-1.228	-1.429	-1.841	0.008	0.365	0.61	0.367	-0.589	0.101	-1.849	1.48e-05	1.48e-05	down-regulated
O70370	Cellular component	GO:0043233	4	organelle lumen	Ctss	Cathepsin S	-2.492	-1.703	-1.537	-1.228	-1.429	-1.841	0.008	0.365	0.61	0.367	-0.589	0.101	-1.849	1.48e-05	1.48e-05	down-regulated
O70370	Cellular component	GO:0005622	3	intracellular anatomical structure	Ctss	Cathepsin S	-2.492	-1.703	-1.537	-1.228	-1.429	-1.841	0.008	0.365	0.61	0.367	-0.589	0.101	-1.849	1.48e-05	1.48e-05	down-regulated
O70370	Cellular component	GO:0005737	3	cytoplasm	Ctss	Cathepsin S	-2.492	-1.703	-1.537	-1.228	-1.429	-1.841	0.008	0.365	0.61	0.367	-0.589	0.101	-1.849	1.48e-05	1.48e-05	down-regulated
O70370	Cellular component	GO:0043227	4	membrane-bounded organelle	Ctss	Cathepsin S	-2.492	-1.703	-1.537	-1.228	-1.429	-1.841	0.008	0.365	0.61	0.367	-0.589	0.101	-1.849	1.48e-05	1.48e-05	down-regulated
O70370	Cellular component	GO:0070013	5	intracellular organelle lumen	Ctss	Cathepsin S	-2.492	-1.703	-1.537	-1.228	-1.429	-1.841	0.008	0.365	0.61	0.367	-0.589	0.101	-1.849	1.48e-05	1.48e-05	down-regulated
O70370	Cellular component	GO:0043231	5	intracellular membrane-bounded organelle	Ctss	Cathepsin S	-2.492	-1.703	-1.537	-1.228	-1.429	-1.841	0.008	0.365	0.61	0.367	-0.589	0.101	-1.849	1.48e-05	1.48e-05	down-regulated
O70370	Cellular component	GO:0005773	4	vacuole	Ctss	Cathepsin S	-2.492	-1.703	-1.537	-1.228	-1.429	-1.841	0.008	0.365	0.61	0.367	-0.589	0.101	-1.849	1.48e-05	1.48e-05	down-regulated
O88492	Cellular component	GO:0071944	3	cell periphery	Plin4	Perilipin-4	0.192	0.89	1.926	1.87	-0.143	2.298	-0.282	-1.114	0.136	0.514	-1.201	-0.834	1.636	0.00315	0.00315	up-regulated
O88492	Cellular component	GO:0016020	3	membrane	Plin4	Perilipin-4	0.192	0.89	1.926	1.87	-0.143	2.298	-0.282	-1.114	0.136	0.514	-1.201	-0.834	1.636	0.00315	0.00315	up-regulated
O88492	Cellular component	GO:0110165	2	cellular anatomical entity	Plin4	Perilipin-4	0.192	0.89	1.926	1.87	-0.143	2.298	-0.282	-1.114	0.136	0.514	-1.201	-0.834	1.636	0.00315	0.00315	up-regulated
O88492	Cellular component	GO:0043232	5	intracellular non-membrane-bounded organelle	Plin4	Perilipin-4	0.192	0.89	1.926	1.87	-0.143	2.298	-0.282	-1.114	0.136	0.514	-1.201	-0.834	1.636	0.00315	0.00315	up-regulated
O88492	Cellular component	GO:0043226	3	organelle	Plin4	Perilipin-4	0.192	0.89	1.926	1.87	-0.143	2.298	-0.282	-1.114	0.136	0.514	-1.201	-0.834	1.636	0.00315	0.00315	up-regulated
O88492	Cellular component	GO:0043229	4	intracellular organelle	Plin4	Perilipin-4	0.192	0.89	1.926	1.87	-0.143	2.298	-0.282	-1.114	0.136	0.514	-1.201	-0.834	1.636	0.00315	0.00315	up-regulated
O88492	Cellular component	GO:0005622	3	intracellular anatomical structure	Plin4	Perilipin-4	0.192	0.89	1.926	1.87	-0.143	2.298	-0.282	-1.114	0.136	0.514	-1.201	-0.834	1.636	0.00315	0.00315	up-regulated
O88492	Cellular component	GO:0043228	4	non-membrane-bounded organelle	Plin4	Perilipin-4	0.192	0.89	1.926	1.87	-0.143	2.298	-0.282	-1.114	0.136	0.514	-1.201	-0.834	1.636	0.00315	0.00315	up-regulated
O88492	Cellular component	GO:0005575	1	cellular_component	Plin4	Perilipin-4	0.192	0.89	1.926	1.87	-0.143	2.298	-0.282	-1.114	0.136	0.514	-1.201	-0.834	1.636	0.00315	0.00315	up-regulated
O89086	Cellular component	GO:0005622	3	intracellular anatomical structure	Rbm3	RNA-binding protein 3	-1.567	0.833	-1.964	-0.721	-0.966	-0.026	-0.04	1.142	0.347	-0.055	0.137	0.702	-1.107	0.0221	0.0221	down-regulated
O89086	Cellular component	GO:0005840	6	ribosome	Rbm3	RNA-binding protein 3	-1.567	0.833	-1.964	-0.721	-0.966	-0.026	-0.04	1.142	0.347	-0.055	0.137	0.702	-1.107	0.0221	0.0221	down-regulated
O89086	Cellular component	GO:0043232	5	intracellular non-membrane-bounded organelle	Rbm3	RNA-binding protein 3	-1.567	0.833	-1.964	-0.721	-0.966	-0.026	-0.04	1.142	0.347	-0.055	0.137	0.702	-1.107	0.0221	0.0221	down-regulated
O89086	Cellular component	GO:0043227	4	membrane-bounded organelle	Rbm3	RNA-binding protein 3	-1.567	0.833	-1.964	-0.721	-0.966	-0.026	-0.04	1.142	0.347	-0.055	0.137	0.702	-1.107	0.0221	0.0221	down-regulated
O89086	Cellular component	GO:0043231	5	intracellular membrane-bounded organelle	Rbm3	RNA-binding protein 3	-1.567	0.833	-1.964	-0.721	-0.966	-0.026	-0.04	1.142	0.347	-0.055	0.137	0.702	-1.107	0.0221	0.0221	down-regulated
O89086	Cellular component	GO:1990904	3	ribonucleoprotein complex	Rbm3	RNA-binding protein 3	-1.567	0.833	-1.964	-0.721	-0.966	-0.026	-0.04	1.142	0.347	-0.055	0.137	0.702	-1.107	0.0221	0.0221	down-regulated
O89086	Cellular component	GO:0042995	3	cell projection	Rbm3	RNA-binding protein 3	-1.567	0.833	-1.964	-0.721	-0.966	-0.026	-0.04	1.142	0.347	-0.055	0.137	0.702	-1.107	0.0221	0.0221	down-regulated
O89086	Cellular component	GO:0005634	6	nucleus	Rbm3	RNA-binding protein 3	-1.567	0.833	-1.964	-0.721	-0.966	-0.026	-0.04	1.142	0.347	-0.055	0.137	0.702	-1.107	0.0221	0.0221	down-regulated
O89086	Cellular component	GO:0043228	4	non-membrane-bounded organelle	Rbm3	RNA-binding protein 3	-1.567	0.833	-1.964	-0.721	-0.966	-0.026	-0.04	1.142	0.347	-0.055	0.137	0.702	-1.107	0.0221	0.0221	down-regulated
O89086	Cellular component	GO:0032991	2	protein-containing complex	Rbm3	RNA-binding protein 3	-1.567	0.833	-1.964	-0.721	-0.966	-0.026	-0.04	1.142	0.347	-0.055	0.137	0.702	-1.107	0.0221	0.0221	down-regulated
O89086	Cellular component	GO:0043229	4	intracellular organelle	Rbm3	RNA-binding protein 3	-1.567	0.833	-1.964	-0.721	-0.966	-0.026	-0.04	1.142	0.347	-0.055	0.137	0.702	-1.107	0.0221	0.0221	down-regulated
O89086	Cellular component	GO:0140513	3	nuclear protein-containing complex	Rbm3	RNA-binding protein 3	-1.567	0.833	-1.964	-0.721	-0.966	-0.026	-0.04	1.142	0.347	-0.055	0.137	0.702	-1.107	0.0221	0.0221	down-regulated
O89086	Cellular component	GO:0005575	1	cellular_component	Rbm3	RNA-binding protein 3	-1.567	0.833	-1.964	-0.721	-0.966	-0.026	-0.04	1.142	0.347	-0.055	0.137	0.702	-1.107	0.0221	0.0221	down-regulated
O89086	Cellular component	GO:0097447	4	dendritic tree	Rbm3	RNA-binding protein 3	-1.567	0.833	-1.964	-0.721	-0.966	-0.026	-0.04	1.142	0.347	-0.055	0.137	0.702	-1.107	0.0221	0.0221	down-regulated
O89086	Cellular component	GO:0043005	5	neuron projection	Rbm3	RNA-binding protein 3	-1.567	0.833	-1.964	-0.721	-0.966	-0.026	-0.04	1.142	0.347	-0.055	0.137	0.702	-1.107	0.0221	0.0221	down-regulated
O89086	Cellular component	GO:0110165	2	cellular anatomical entity	Rbm3	RNA-binding protein 3	-1.567	0.833	-1.964	-0.721	-0.966	-0.026	-0.04	1.142	0.347	-0.055	0.137	0.702	-1.107	0.0221	0.0221	down-regulated
O89086	Cellular component	GO:0044391	4	ribosomal subunit	Rbm3	RNA-binding protein 3	-1.567	0.833	-1.964	-0.721	-0.966	-0.026	-0.04	1.142	0.347	-0.055	0.137	0.702	-1.107	0.0221	0.0221	down-regulated
O89086	Cellular component	GO:0036477	3	somatodendritic compartment	Rbm3	RNA-binding protein 3	-1.567	0.833	-1.964	-0.721	-0.966	-0.026	-0.04	1.142	0.347	-0.055	0.137	0.702	-1.107	0.0221	0.0221	down-regulated
O89086	Cellular component	GO:0120025	4	plasma membrane bounded cell projection	Rbm3	RNA-binding protein 3	-1.567	0.833	-1.964	-0.721	-0.966	-0.026	-0.04	1.142	0.347	-0.055	0.137	0.702	-1.107	0.0221	0.0221	down-regulated
O89086	Cellular component	GO:0043226	3	organelle	Rbm3	RNA-binding protein 3	-1.567	0.833	-1.964	-0.721	-0.966	-0.026	-0.04	1.142	0.347	-0.055	0.137	0.702	-1.107	0.0221	0.0221	down-regulated
O89112	Cellular component	GO:0005622	3	intracellular anatomical structure	Lancl1	Glutathione S-transferase LANCL1	-0.718	-0.608	0.204	0.377	0.16	-0.418	0.489	0.242	0.607	-0.236	0.799	0.886	-0.632	0.0498	0.0498	down-regulated
O89112	Cellular component	GO:0005575	1	cellular_component	Lancl1	Glutathione S-transferase LANCL1	-0.718	-0.608	0.204	0.377	0.16	-0.418	0.489	0.242	0.607	-0.236	0.799	0.886	-0.632	0.0498	0.0498	down-regulated
O89112	Cellular component	GO:0016020	3	membrane	Lancl1	Glutathione S-transferase LANCL1	-0.718	-0.608	0.204	0.377	0.16	-0.418	0.489	0.242	0.607	-0.236	0.799	0.886	-0.632	0.0498	0.0498	down-regulated
O89112	Cellular component	GO:0071944	3	cell periphery	Lancl1	Glutathione S-transferase LANCL1	-0.718	-0.608	0.204	0.377	0.16	-0.418	0.489	0.242	0.607	-0.236	0.799	0.886	-0.632	0.0498	0.0498	down-regulated
O89112	Cellular component	GO:0110165	2	cellular anatomical entity	Lancl1	Glutathione S-transferase LANCL1	-0.718	-0.608	0.204	0.377	0.16	-0.418	0.489	0.242	0.607	-0.236	0.799	0.886	-0.632	0.0498	0.0498	down-regulated
P01027	Cellular component	GO:0005575	1	cellular_component	C3	Complement C3	0.543	-0.2	0.291	-0.138	0.8	0.778	-0.541	-0.347	-0.665	-0.526	-1.183	-0.867	1.034	0.0019	0.0019	up-regulated
P01027	Cellular component	GO:0110165	2	cellular anatomical entity	C3	Complement C3	0.543	-0.2	0.291	-0.138	0.8	0.778	-0.541	-0.347	-0.665	-0.526	-1.183	-0.867	1.034	0.0019	0.0019	up-regulated
P01027	Cellular component	GO:0005576	3	extracellular region	C3	Complement C3	0.543	-0.2	0.291	-0.138	0.8	0.778	-0.541	-0.347	-0.665	-0.526	-1.183	-0.867	1.034	0.0019	0.0019	up-regulated
P01029	Cellular component	GO:0097447	4	dendritic tree	C4b	Complement C4-B	0.587	-0.063	0.784	0.021	0.601	0.264	-0.218	-0.164	-0.527	-0.606	-1.152	-0.489	0.892	0.00445	0.00445	up-regulated
P01029	Cellular component	GO:0005575	1	cellular_component	C4b	Complement C4-B	0.587	-0.063	0.784	0.021	0.601	0.264	-0.218	-0.164	-0.527	-0.606	-1.152	-0.489	0.892	0.00445	0.00445	up-regulated
P01029	Cellular component	GO:0030054	3	cell junction	C4b	Complement C4-B	0.587	-0.063	0.784	0.021	0.601	0.264	-0.218	-0.164	-0.527	-0.606	-1.152	-0.489	0.892	0.00445	0.00445	up-regulated
P01029	Cellular component	GO:0005576	3	extracellular region	C4b	Complement C4-B	0.587	-0.063	0.784	0.021	0.601	0.264	-0.218	-0.164	-0.527	-0.606	-1.152	-0.489	0.892	0.00445	0.00445	up-regulated
P01029	Cellular component	GO:0036477	3	somatodendritic compartment	C4b	Complement C4-B	0.587	-0.063	0.784	0.021	0.601	0.264	-0.218	-0.164	-0.527	-0.606	-1.152	-0.489	0.892	0.00445	0.00445	up-regulated
P01029	Cellular component	GO:0120025	4	plasma membrane bounded cell projection	C4b	Complement C4-B	0.587	-0.063	0.784	0.021	0.601	0.264	-0.218	-0.164	-0.527	-0.606	-1.152	-0.489	0.892	0.00445	0.00445	up-regulated
P01029	Cellular component	GO:0042995	3	cell projection	C4b	Complement C4-B	0.587	-0.063	0.784	0.021	0.601	0.264	-0.218	-0.164	-0.527	-0.606	-1.152	-0.489	0.892	0.00445	0.00445	up-regulated
P01029	Cellular component	GO:0043005	5	neuron projection	C4b	Complement C4-B	0.587	-0.063	0.784	0.021	0.601	0.264	-0.218	-0.164	-0.527	-0.606	-1.152	-0.489	0.892	0.00445	0.00445	up-regulated
P01029	Cellular component	GO:0110165	2	cellular anatomical entity	C4b	Complement C4-B	0.587	-0.063	0.784	0.021	0.601	0.264	-0.218	-0.164	-0.527	-0.606	-1.152	-0.489	0.892	0.00445	0.00445	up-regulated
P01749	Cellular component	GO:0005575	1	cellular_component	Ighv1-61	Ig heavy chain V region 3	-0.176	0.814	1.093	-0.66	-0.512	0.893	-0.251	-0.609	-1.163	-0.9	-0.889	0.253	0.835	0.0433	0.0433	up-regulated
P01749	Cellular component	GO:0032991	2	protein-containing complex	Ighv1-61	Ig heavy chain V region 3	-0.176	0.814	1.093	-0.66	-0.512	0.893	-0.251	-0.609	-1.163	-0.9	-0.889	0.253	0.835	0.0433	0.0433	up-regulated
P01749	Cellular component	GO:0110165	2	cellular anatomical entity	Ighv1-61	Ig heavy chain V region 3	-0.176	0.814	1.093	-0.66	-0.512	0.893	-0.251	-0.609	-1.163	-0.9	-0.889	0.253	0.835	0.0433	0.0433	up-regulated
P01749	Cellular component	GO:0005576	3	extracellular region	Ighv1-61	Ig heavy chain V region 3	-0.176	0.814	1.093	-0.66	-0.512	0.893	-0.251	-0.609	-1.163	-0.9	-0.889	0.253	0.835	0.0433	0.0433	up-regulated
P01749	Cellular component	GO:0005615	3	extracellular space	Ighv1-61	Ig heavy chain V region 3	-0.176	0.814	1.093	-0.66	-0.512	0.893	-0.251	-0.609	-1.163	-0.9	-0.889	0.253	0.835	0.0433	0.0433	up-regulated
P01787	Cellular component	GO:0005615	3	extracellular space	P01787	Ig heavy chain V regions TEPC 15/S107/HPCM1/HPCM2/HPCM3	-0.376	0.41	0.507	1.331	1.275	3.053	-2.133	-0.579	-2.95	-0.349	0.668	-0.712	2.043	0.00554	0.00554	up-regulated
P01787	Cellular component	GO:0005575	1	cellular_component	P01787	Ig heavy chain V regions TEPC 15/S107/HPCM1/HPCM2/HPCM3	-0.376	0.41	0.507	1.331	1.275	3.053	-2.133	-0.579	-2.95	-0.349	0.668	-0.712	2.043	0.00554	0.00554	up-regulated
P01787	Cellular component	GO:0005576	3	extracellular region	P01787	Ig heavy chain V regions TEPC 15/S107/HPCM1/HPCM2/HPCM3	-0.376	0.41	0.507	1.331	1.275	3.053	-2.133	-0.579	-2.95	-0.349	0.668	-0.712	2.043	0.00554	0.00554	up-regulated
P01787	Cellular component	GO:0110165	2	cellular anatomical entity	P01787	Ig heavy chain V regions TEPC 15/S107/HPCM1/HPCM2/HPCM3	-0.376	0.41	0.507	1.331	1.275	3.053	-2.133	-0.579	-2.95	-0.349	0.668	-0.712	2.043	0.00554	0.00554	up-regulated
P01787	Cellular component	GO:0032991	2	protein-containing complex	P01787	Ig heavy chain V regions TEPC 15/S107/HPCM1/HPCM2/HPCM3	-0.376	0.41	0.507	1.331	1.275	3.053	-2.133	-0.579	-2.95	-0.349	0.668	-0.712	2.043	0.00554	0.00554	up-regulated
P01878	Cellular component	GO:0005615	3	extracellular space	P01878	Ig alpha chain C region	-0.498	-0.03	-0.595	0.413	0.114	2.527	-1.521	-1.321	-0.994	-0.084	-0.14	-0.524	1.086	0.0409	0.0409	up-regulated
P01878	Cellular component	GO:0031982	5	vesicle	P01878	Ig alpha chain C region	-0.498	-0.03	-0.595	0.413	0.114	2.527	-1.521	-1.321	-0.994	-0.084	-0.14	-0.524	1.086	0.0409	0.0409	up-regulated
P01878	Cellular component	GO:0043226	3	organelle	P01878	Ig alpha chain C region	-0.498	-0.03	-0.595	0.413	0.114	2.527	-1.521	-1.321	-0.994	-0.084	-0.14	-0.524	1.086	0.0409	0.0409	up-regulated
P01878	Cellular component	GO:0065010	5	extracellular membrane-bounded organelle	P01878	Ig alpha chain C region	-0.498	-0.03	-0.595	0.413	0.114	2.527	-1.521	-1.321	-0.994	-0.084	-0.14	-0.524	1.086	0.0409	0.0409	up-regulated
P01878	Cellular component	GO:0110165	2	cellular anatomical entity	P01878	Ig alpha chain C region	-0.498	-0.03	-0.595	0.413	0.114	2.527	-1.521	-1.321	-0.994	-0.084	-0.14	-0.524	1.086	0.0409	0.0409	up-regulated
P01878	Cellular component	GO:0043227	4	membrane-bounded organelle	P01878	Ig alpha chain C region	-0.498	-0.03	-0.595	0.413	0.114	2.527	-1.521	-1.321	-0.994	-0.084	-0.14	-0.524	1.086	0.0409	0.0409	up-regulated
P01878	Cellular component	GO:0043230	4	extracellular organelle	P01878	Ig alpha chain C region	-0.498	-0.03	-0.595	0.413	0.114	2.527	-1.521	-1.321	-0.994	-0.084	-0.14	-0.524	1.086	0.0409	0.0409	up-regulated
P01878	Cellular component	GO:0005575	1	cellular_component	P01878	Ig alpha chain C region	-0.498	-0.03	-0.595	0.413	0.114	2.527	-1.521	-1.321	-0.994	-0.084	-0.14	-0.524	1.086	0.0409	0.0409	up-regulated
P01878	Cellular component	GO:1903561	6	extracellular vesicle	P01878	Ig alpha chain C region	-0.498	-0.03	-0.595	0.413	0.114	2.527	-1.521	-1.321	-0.994	-0.084	-0.14	-0.524	1.086	0.0409	0.0409	up-regulated
P01878	Cellular component	GO:0032991	2	protein-containing complex	P01878	Ig alpha chain C region	-0.498	-0.03	-0.595	0.413	0.114	2.527	-1.521	-1.321	-0.994	-0.084	-0.14	-0.524	1.086	0.0409	0.0409	up-regulated
P01878	Cellular component	GO:0019814	3	immunoglobulin complex	P01878	Ig alpha chain C region	-0.498	-0.03	-0.595	0.413	0.114	2.527	-1.521	-1.321	-0.994	-0.084	-0.14	-0.524	1.086	0.0409	0.0409	up-regulated
P01878	Cellular component	GO:0005576	3	extracellular region	P01878	Ig alpha chain C region	-0.498	-0.03	-0.595	0.413	0.114	2.527	-1.521	-1.321	-0.994	-0.084	-0.14	-0.524	1.086	0.0409	0.0409	up-regulated
P01898	Cellular component	GO:0071944	3	cell periphery	H2-Q10	H-2 class I histocompatibility antigen, Q10 alpha chain	0.353	-0.365	0.546	0.49	-0.178	0.61	-0.634	-0.293	-0.499	-0.073	-1.174	-0.272	0.734	0.0201	0.0201	up-regulated
P01898	Cellular component	GO:0030666	6	endocytic vesicle membrane	H2-Q10	H-2 class I histocompatibility antigen, Q10 alpha chain	0.353	-0.365	0.546	0.49	-0.178	0.61	-0.634	-0.293	-0.499	-0.073	-1.174	-0.272	0.734	0.0201	0.0201	up-regulated
P01898	Cellular component	GO:0110165	2	cellular anatomical entity	H2-Q10	H-2 class I histocompatibility antigen, Q10 alpha chain	0.353	-0.365	0.546	0.49	-0.178	0.61	-0.634	-0.293	-0.499	-0.073	-1.174	-0.272	0.734	0.0201	0.0201	up-regulated
P01898	Cellular component	GO:0042175	4	nuclear outer membrane-endoplasmic reticulum membrane network	H2-Q10	H-2 class I histocompatibility antigen, Q10 alpha chain	0.353	-0.365	0.546	0.49	-0.178	0.61	-0.634	-0.293	-0.499	-0.073	-1.174	-0.272	0.734	0.0201	0.0201	up-regulated
P01898	Cellular component	GO:0031982	5	vesicle	H2-Q10	H-2 class I histocompatibility antigen, Q10 alpha chain	0.353	-0.365	0.546	0.49	-0.178	0.61	-0.634	-0.293	-0.499	-0.073	-1.174	-0.272	0.734	0.0201	0.0201	up-regulated
P01898	Cellular component	GO:0009986	3	cell surface	H2-Q10	H-2 class I histocompatibility antigen, Q10 alpha chain	0.353	-0.365	0.546	0.49	-0.178	0.61	-0.634	-0.293	-0.499	-0.073	-1.174	-0.272	0.734	0.0201	0.0201	up-regulated
P01898	Cellular component	GO:0043226	3	organelle	H2-Q10	H-2 class I histocompatibility antigen, Q10 alpha chain	0.353	-0.365	0.546	0.49	-0.178	0.61	-0.634	-0.293	-0.499	-0.073	-1.174	-0.272	0.734	0.0201	0.0201	up-regulated
P01898	Cellular component	GO:0031410	4	cytoplasmic vesicle	H2-Q10	H-2 class I histocompatibility antigen, Q10 alpha chain	0.353	-0.365	0.546	0.49	-0.178	0.61	-0.634	-0.293	-0.499	-0.073	-1.174	-0.272	0.734	0.0201	0.0201	up-regulated
P01898	Cellular component	GO:0016020	3	membrane	H2-Q10	H-2 class I histocompatibility antigen, Q10 alpha chain	0.353	-0.365	0.546	0.49	-0.178	0.61	-0.634	-0.293	-0.499	-0.073	-1.174	-0.272	0.734	0.0201	0.0201	up-regulated
P01898	Cellular component	GO:0098552	3	side of membrane	H2-Q10	H-2 class I histocompatibility antigen, Q10 alpha chain	0.353	-0.365	0.546	0.49	-0.178	0.61	-0.634	-0.293	-0.499	-0.073	-1.174	-0.272	0.734	0.0201	0.0201	up-regulated
P01898	Cellular component	GO:0005783	4	endoplasmic reticulum	H2-Q10	H-2 class I histocompatibility antigen, Q10 alpha chain	0.353	-0.365	0.546	0.49	-0.178	0.61	-0.634	-0.293	-0.499	-0.073	-1.174	-0.272	0.734	0.0201	0.0201	up-regulated
P01898	Cellular component	GO:0032991	2	protein-containing complex	H2-Q10	H-2 class I histocompatibility antigen, Q10 alpha chain	0.353	-0.365	0.546	0.49	-0.178	0.61	-0.634	-0.293	-0.499	-0.073	-1.174	-0.272	0.734	0.0201	0.0201	up-regulated
P01898	Cellular component	GO:0005576	3	extracellular region	H2-Q10	H-2 class I histocompatibility antigen, Q10 alpha chain	0.353	-0.365	0.546	0.49	-0.178	0.61	-0.634	-0.293	-0.499	-0.073	-1.174	-0.272	0.734	0.0201	0.0201	up-regulated
P01898	Cellular component	GO:0012505	3	endomembrane system	H2-Q10	H-2 class I histocompatibility antigen, Q10 alpha chain	0.353	-0.365	0.546	0.49	-0.178	0.61	-0.634	-0.293	-0.499	-0.073	-1.174	-0.272	0.734	0.0201	0.0201	up-regulated
P01898	Cellular component	GO:0030659	5	cytoplasmic vesicle membrane	H2-Q10	H-2 class I histocompatibility antigen, Q10 alpha chain	0.353	-0.365	0.546	0.49	-0.178	0.61	-0.634	-0.293	-0.499	-0.073	-1.174	-0.272	0.734	0.0201	0.0201	up-regulated
P01898	Cellular component	GO:0043229	4	intracellular organelle	H2-Q10	H-2 class I histocompatibility antigen, Q10 alpha chain	0.353	-0.365	0.546	0.49	-0.178	0.61	-0.634	-0.293	-0.499	-0.073	-1.174	-0.272	0.734	0.0201	0.0201	up-regulated
P01898	Cellular component	GO:0005789	5	endoplasmic reticulum membrane	H2-Q10	H-2 class I histocompatibility antigen, Q10 alpha chain	0.353	-0.365	0.546	0.49	-0.178	0.61	-0.634	-0.293	-0.499	-0.073	-1.174	-0.272	0.734	0.0201	0.0201	up-regulated
P01898	Cellular component	GO:0005575	1	cellular_component	H2-Q10	H-2 class I histocompatibility antigen, Q10 alpha chain	0.353	-0.365	0.546	0.49	-0.178	0.61	-0.634	-0.293	-0.499	-0.073	-1.174	-0.272	0.734	0.0201	0.0201	up-regulated
P01898	Cellular component	GO:0097708	6	intracellular vesicle	H2-Q10	H-2 class I histocompatibility antigen, Q10 alpha chain	0.353	-0.365	0.546	0.49	-0.178	0.61	-0.634	-0.293	-0.499	-0.073	-1.174	-0.272	0.734	0.0201	0.0201	up-regulated
P01898	Cellular component	GO:0043231	5	intracellular membrane-bounded organelle	H2-Q10	H-2 class I histocompatibility antigen, Q10 alpha chain	0.353	-0.365	0.546	0.49	-0.178	0.61	-0.634	-0.293	-0.499	-0.073	-1.174	-0.272	0.734	0.0201	0.0201	up-regulated
P01898	Cellular component	GO:0098588	5	bounding membrane of organelle	H2-Q10	H-2 class I histocompatibility antigen, Q10 alpha chain	0.353	-0.365	0.546	0.49	-0.178	0.61	-0.634	-0.293	-0.499	-0.073	-1.174	-0.272	0.734	0.0201	0.0201	up-regulated
P01898	Cellular component	GO:0098797	4	plasma membrane protein complex	H2-Q10	H-2 class I histocompatibility antigen, Q10 alpha chain	0.353	-0.365	0.546	0.49	-0.178	0.61	-0.634	-0.293	-0.499	-0.073	-1.174	-0.272	0.734	0.0201	0.0201	up-regulated
P01898	Cellular component	GO:0098576	4	lumenal side of membrane	H2-Q10	H-2 class I histocompatibility antigen, Q10 alpha chain	0.353	-0.365	0.546	0.49	-0.178	0.61	-0.634	-0.293	-0.499	-0.073	-1.174	-0.272	0.734	0.0201	0.0201	up-regulated
P01898	Cellular component	GO:0012506	5	vesicle membrane	H2-Q10	H-2 class I histocompatibility antigen, Q10 alpha chain	0.353	-0.365	0.546	0.49	-0.178	0.61	-0.634	-0.293	-0.499	-0.073	-1.174	-0.272	0.734	0.0201	0.0201	up-regulated
P01898	Cellular component	GO:0005737	3	cytoplasm	H2-Q10	H-2 class I histocompatibility antigen, Q10 alpha chain	0.353	-0.365	0.546	0.49	-0.178	0.61	-0.634	-0.293	-0.499	-0.073	-1.174	-0.272	0.734	0.0201	0.0201	up-regulated
P01898	Cellular component	GO:0005622	3	intracellular anatomical structure	H2-Q10	H-2 class I histocompatibility antigen, Q10 alpha chain	0.353	-0.365	0.546	0.49	-0.178	0.61	-0.634	-0.293	-0.499	-0.073	-1.174	-0.272	0.734	0.0201	0.0201	up-regulated
P01898	Cellular component	GO:0030139	5	endocytic vesicle	H2-Q10	H-2 class I histocompatibility antigen, Q10 alpha chain	0.353	-0.365	0.546	0.49	-0.178	0.61	-0.634	-0.293	-0.499	-0.073	-1.174	-0.272	0.734	0.0201	0.0201	up-regulated
P01898	Cellular component	GO:0098796	3	membrane protein complex	H2-Q10	H-2 class I histocompatibility antigen, Q10 alpha chain	0.353	-0.365	0.546	0.49	-0.178	0.61	-0.634	-0.293	-0.499	-0.073	-1.174	-0.272	0.734	0.0201	0.0201	up-regulated
P01898	Cellular component	GO:0045335	6	phagocytic vesicle	H2-Q10	H-2 class I histocompatibility antigen, Q10 alpha chain	0.353	-0.365	0.546	0.49	-0.178	0.61	-0.634	-0.293	-0.499	-0.073	-1.174	-0.272	0.734	0.0201	0.0201	up-regulated
P01898	Cellular component	GO:0005886	4	plasma membrane	H2-Q10	H-2 class I histocompatibility antigen, Q10 alpha chain	0.353	-0.365	0.546	0.49	-0.178	0.61	-0.634	-0.293	-0.499	-0.073	-1.174	-0.272	0.734	0.0201	0.0201	up-regulated
P01898	Cellular component	GO:0031984	3	organelle subcompartment	H2-Q10	H-2 class I histocompatibility antigen, Q10 alpha chain	0.353	-0.365	0.546	0.49	-0.178	0.61	-0.634	-0.293	-0.499	-0.073	-1.174	-0.272	0.734	0.0201	0.0201	up-regulated
P01898	Cellular component	GO:0043227	4	membrane-bounded organelle	H2-Q10	H-2 class I histocompatibility antigen, Q10 alpha chain	0.353	-0.365	0.546	0.49	-0.178	0.61	-0.634	-0.293	-0.499	-0.073	-1.174	-0.272	0.734	0.0201	0.0201	up-regulated
P01898	Cellular component	GO:0031090	4	organelle membrane	H2-Q10	H-2 class I histocompatibility antigen, Q10 alpha chain	0.353	-0.365	0.546	0.49	-0.178	0.61	-0.634	-0.293	-0.499	-0.073	-1.174	-0.272	0.734	0.0201	0.0201	up-regulated
P01898	Cellular component	GO:0098827	4	endoplasmic reticulum subcompartment	H2-Q10	H-2 class I histocompatibility antigen, Q10 alpha chain	0.353	-0.365	0.546	0.49	-0.178	0.61	-0.634	-0.293	-0.499	-0.073	-1.174	-0.272	0.734	0.0201	0.0201	up-regulated
P01898	Cellular component	GO:0042611	5	MHC protein complex	H2-Q10	H-2 class I histocompatibility antigen, Q10 alpha chain	0.353	-0.365	0.546	0.49	-0.178	0.61	-0.634	-0.293	-0.499	-0.073	-1.174	-0.272	0.734	0.0201	0.0201	up-regulated
P01899	Cellular component	GO:0005737	3	cytoplasm	H2-D1	H-2 class I histocompatibility antigen, D-B alpha chain	0.015	0.02	0.674	0.336	-0.372	0.199	-0.846	-0.192	-0.711	-0.395	-0.551	-0.198	0.628	0.0269	0.0269	up-regulated
P01899	Cellular component	GO:0012506	5	vesicle membrane	H2-D1	H-2 class I histocompatibility antigen, D-B alpha chain	0.015	0.02	0.674	0.336	-0.372	0.199	-0.846	-0.192	-0.711	-0.395	-0.551	-0.198	0.628	0.0269	0.0269	up-regulated
P01899	Cellular component	GO:0005622	3	intracellular anatomical structure	H2-D1	H-2 class I histocompatibility antigen, D-B alpha chain	0.015	0.02	0.674	0.336	-0.372	0.199	-0.846	-0.192	-0.711	-0.395	-0.551	-0.198	0.628	0.0269	0.0269	up-regulated
P01899	Cellular component	GO:0030139	5	endocytic vesicle	H2-D1	H-2 class I histocompatibility antigen, D-B alpha chain	0.015	0.02	0.674	0.336	-0.372	0.199	-0.846	-0.192	-0.711	-0.395	-0.551	-0.198	0.628	0.0269	0.0269	up-regulated
P01899	Cellular component	GO:0098796	3	membrane protein complex	H2-D1	H-2 class I histocompatibility antigen, D-B alpha chain	0.015	0.02	0.674	0.336	-0.372	0.199	-0.846	-0.192	-0.711	-0.395	-0.551	-0.198	0.628	0.0269	0.0269	up-regulated
P01899	Cellular component	GO:0005886	4	plasma membrane	H2-D1	H-2 class I histocompatibility antigen, D-B alpha chain	0.015	0.02	0.674	0.336	-0.372	0.199	-0.846	-0.192	-0.711	-0.395	-0.551	-0.198	0.628	0.0269	0.0269	up-regulated
P01899	Cellular component	GO:0045335	6	phagocytic vesicle	H2-D1	H-2 class I histocompatibility antigen, D-B alpha chain	0.015	0.02	0.674	0.336	-0.372	0.199	-0.846	-0.192	-0.711	-0.395	-0.551	-0.198	0.628	0.0269	0.0269	up-regulated
P01899	Cellular component	GO:0031984	3	organelle subcompartment	H2-D1	H-2 class I histocompatibility antigen, D-B alpha chain	0.015	0.02	0.674	0.336	-0.372	0.199	-0.846	-0.192	-0.711	-0.395	-0.551	-0.198	0.628	0.0269	0.0269	up-regulated
P01899	Cellular component	GO:0043227	4	membrane-bounded organelle	H2-D1	H-2 class I histocompatibility antigen, D-B alpha chain	0.015	0.02	0.674	0.336	-0.372	0.199	-0.846	-0.192	-0.711	-0.395	-0.551	-0.198	0.628	0.0269	0.0269	up-regulated
P01899	Cellular component	GO:0031090	4	organelle membrane	H2-D1	H-2 class I histocompatibility antigen, D-B alpha chain	0.015	0.02	0.674	0.336	-0.372	0.199	-0.846	-0.192	-0.711	-0.395	-0.551	-0.198	0.628	0.0269	0.0269	up-regulated
P01899	Cellular component	GO:0042611	5	MHC protein complex	H2-D1	H-2 class I histocompatibility antigen, D-B alpha chain	0.015	0.02	0.674	0.336	-0.372	0.199	-0.846	-0.192	-0.711	-0.395	-0.551	-0.198	0.628	0.0269	0.0269	up-regulated
P01899	Cellular component	GO:0098827	4	endoplasmic reticulum subcompartment	H2-D1	H-2 class I histocompatibility antigen, D-B alpha chain	0.015	0.02	0.674	0.336	-0.372	0.199	-0.846	-0.192	-0.711	-0.395	-0.551	-0.198	0.628	0.0269	0.0269	up-regulated
P01899	Cellular component	GO:0043231	5	intracellular membrane-bounded organelle	H2-D1	H-2 class I histocompatibility antigen, D-B alpha chain	0.015	0.02	0.674	0.336	-0.372	0.199	-0.846	-0.192	-0.711	-0.395	-0.551	-0.198	0.628	0.0269	0.0269	up-regulated
P01899	Cellular component	GO:0098588	5	bounding membrane of organelle	H2-D1	H-2 class I histocompatibility antigen, D-B alpha chain	0.015	0.02	0.674	0.336	-0.372	0.199	-0.846	-0.192	-0.711	-0.395	-0.551	-0.198	0.628	0.0269	0.0269	up-regulated
P01899	Cellular component	GO:0098797	4	plasma membrane protein complex	H2-D1	H-2 class I histocompatibility antigen, D-B alpha chain	0.015	0.02	0.674	0.336	-0.372	0.199	-0.846	-0.192	-0.711	-0.395	-0.551	-0.198	0.628	0.0269	0.0269	up-regulated
P01899	Cellular component	GO:0098576	4	lumenal side of membrane	H2-D1	H-2 class I histocompatibility antigen, D-B alpha chain	0.015	0.02	0.674	0.336	-0.372	0.199	-0.846	-0.192	-0.711	-0.395	-0.551	-0.198	0.628	0.0269	0.0269	up-regulated
P01899	Cellular component	GO:0098552	3	side of membrane	H2-D1	H-2 class I histocompatibility antigen, D-B alpha chain	0.015	0.02	0.674	0.336	-0.372	0.199	-0.846	-0.192	-0.711	-0.395	-0.551	-0.198	0.628	0.0269	0.0269	up-regulated
P01899	Cellular component	GO:0016020	3	membrane	H2-D1	H-2 class I histocompatibility antigen, D-B alpha chain	0.015	0.02	0.674	0.336	-0.372	0.199	-0.846	-0.192	-0.711	-0.395	-0.551	-0.198	0.628	0.0269	0.0269	up-regulated
P01899	Cellular component	GO:0032991	2	protein-containing complex	H2-D1	H-2 class I histocompatibility antigen, D-B alpha chain	0.015	0.02	0.674	0.336	-0.372	0.199	-0.846	-0.192	-0.711	-0.395	-0.551	-0.198	0.628	0.0269	0.0269	up-regulated
P01899	Cellular component	GO:0005783	4	endoplasmic reticulum	H2-D1	H-2 class I histocompatibility antigen, D-B alpha chain	0.015	0.02	0.674	0.336	-0.372	0.199	-0.846	-0.192	-0.711	-0.395	-0.551	-0.198	0.628	0.0269	0.0269	up-regulated
P01899	Cellular component	GO:0005576	3	extracellular region	H2-D1	H-2 class I histocompatibility antigen, D-B alpha chain	0.015	0.02	0.674	0.336	-0.372	0.199	-0.846	-0.192	-0.711	-0.395	-0.551	-0.198	0.628	0.0269	0.0269	up-regulated
P01899	Cellular component	GO:0030659	5	cytoplasmic vesicle membrane	H2-D1	H-2 class I histocompatibility antigen, D-B alpha chain	0.015	0.02	0.674	0.336	-0.372	0.199	-0.846	-0.192	-0.711	-0.395	-0.551	-0.198	0.628	0.0269	0.0269	up-regulated
P01899	Cellular component	GO:0012505	3	endomembrane system	H2-D1	H-2 class I histocompatibility antigen, D-B alpha chain	0.015	0.02	0.674	0.336	-0.372	0.199	-0.846	-0.192	-0.711	-0.395	-0.551	-0.198	0.628	0.0269	0.0269	up-regulated
P01899	Cellular component	GO:0043229	4	intracellular organelle	H2-D1	H-2 class I histocompatibility antigen, D-B alpha chain	0.015	0.02	0.674	0.336	-0.372	0.199	-0.846	-0.192	-0.711	-0.395	-0.551	-0.198	0.628	0.0269	0.0269	up-regulated
P01899	Cellular component	GO:0005575	1	cellular_component	H2-D1	H-2 class I histocompatibility antigen, D-B alpha chain	0.015	0.02	0.674	0.336	-0.372	0.199	-0.846	-0.192	-0.711	-0.395	-0.551	-0.198	0.628	0.0269	0.0269	up-regulated
P01899	Cellular component	GO:0005789	5	endoplasmic reticulum membrane	H2-D1	H-2 class I histocompatibility antigen, D-B alpha chain	0.015	0.02	0.674	0.336	-0.372	0.199	-0.846	-0.192	-0.711	-0.395	-0.551	-0.198	0.628	0.0269	0.0269	up-regulated
P01899	Cellular component	GO:0097708	6	intracellular vesicle	H2-D1	H-2 class I histocompatibility antigen, D-B alpha chain	0.015	0.02	0.674	0.336	-0.372	0.199	-0.846	-0.192	-0.711	-0.395	-0.551	-0.198	0.628	0.0269	0.0269	up-regulated
P01899	Cellular component	GO:0071944	3	cell periphery	H2-D1	H-2 class I histocompatibility antigen, D-B alpha chain	0.015	0.02	0.674	0.336	-0.372	0.199	-0.846	-0.192	-0.711	-0.395	-0.551	-0.198	0.628	0.0269	0.0269	up-regulated
P01899	Cellular component	GO:0030666	6	endocytic vesicle membrane	H2-D1	H-2 class I histocompatibility antigen, D-B alpha chain	0.015	0.02	0.674	0.336	-0.372	0.199	-0.846	-0.192	-0.711	-0.395	-0.551	-0.198	0.628	0.0269	0.0269	up-regulated
P01899	Cellular component	GO:0110165	2	cellular anatomical entity	H2-D1	H-2 class I histocompatibility antigen, D-B alpha chain	0.015	0.02	0.674	0.336	-0.372	0.199	-0.846	-0.192	-0.711	-0.395	-0.551	-0.198	0.628	0.0269	0.0269	up-regulated
P01899	Cellular component	GO:0042175	4	nuclear outer membrane-endoplasmic reticulum membrane network	H2-D1	H-2 class I histocompatibility antigen, D-B alpha chain	0.015	0.02	0.674	0.336	-0.372	0.199	-0.846	-0.192	-0.711	-0.395	-0.551	-0.198	0.628	0.0269	0.0269	up-regulated
P01899	Cellular component	GO:0009986	3	cell surface	H2-D1	H-2 class I histocompatibility antigen, D-B alpha chain	0.015	0.02	0.674	0.336	-0.372	0.199	-0.846	-0.192	-0.711	-0.395	-0.551	-0.198	0.628	0.0269	0.0269	up-regulated
P01899	Cellular component	GO:0031982	5	vesicle	H2-D1	H-2 class I histocompatibility antigen, D-B alpha chain	0.015	0.02	0.674	0.336	-0.372	0.199	-0.846	-0.192	-0.711	-0.395	-0.551	-0.198	0.628	0.0269	0.0269	up-regulated
P01899	Cellular component	GO:0043226	3	organelle	H2-D1	H-2 class I histocompatibility antigen, D-B alpha chain	0.015	0.02	0.674	0.336	-0.372	0.199	-0.846	-0.192	-0.711	-0.395	-0.551	-0.198	0.628	0.0269	0.0269	up-regulated
P01899	Cellular component	GO:0031410	4	cytoplasmic vesicle	H2-D1	H-2 class I histocompatibility antigen, D-B alpha chain	0.015	0.02	0.674	0.336	-0.372	0.199	-0.846	-0.192	-0.711	-0.395	-0.551	-0.198	0.628	0.0269	0.0269	up-regulated
P01902	Cellular component	GO:0098827	4	endoplasmic reticulum subcompartment	H2-K1	H-2 class I histocompatibility antigen, K-D alpha chain	0.343	0.635	0.586	0.412	-0.145	-0.012	-0.342	-1.407	-0.43	0.277	-0.687	-0.086	0.749	0.0262	0.0262	up-regulated
P01902	Cellular component	GO:0042611	5	MHC protein complex	H2-K1	H-2 class I histocompatibility antigen, K-D alpha chain	0.343	0.635	0.586	0.412	-0.145	-0.012	-0.342	-1.407	-0.43	0.277	-0.687	-0.086	0.749	0.0262	0.0262	up-regulated
P01902	Cellular component	GO:0043227	4	membrane-bounded organelle	H2-K1	H-2 class I histocompatibility antigen, K-D alpha chain	0.343	0.635	0.586	0.412	-0.145	-0.012	-0.342	-1.407	-0.43	0.277	-0.687	-0.086	0.749	0.0262	0.0262	up-regulated
P01902	Cellular component	GO:0031090	4	organelle membrane	H2-K1	H-2 class I histocompatibility antigen, K-D alpha chain	0.343	0.635	0.586	0.412	-0.145	-0.012	-0.342	-1.407	-0.43	0.277	-0.687	-0.086	0.749	0.0262	0.0262	up-regulated
P01902	Cellular component	GO:0045335	6	phagocytic vesicle	H2-K1	H-2 class I histocompatibility antigen, K-D alpha chain	0.343	0.635	0.586	0.412	-0.145	-0.012	-0.342	-1.407	-0.43	0.277	-0.687	-0.086	0.749	0.0262	0.0262	up-regulated
P01902	Cellular component	GO:0005886	4	plasma membrane	H2-K1	H-2 class I histocompatibility antigen, K-D alpha chain	0.343	0.635	0.586	0.412	-0.145	-0.012	-0.342	-1.407	-0.43	0.277	-0.687	-0.086	0.749	0.0262	0.0262	up-regulated
P01902	Cellular component	GO:0031984	3	organelle subcompartment	H2-K1	H-2 class I histocompatibility antigen, K-D alpha chain	0.343	0.635	0.586	0.412	-0.145	-0.012	-0.342	-1.407	-0.43	0.277	-0.687	-0.086	0.749	0.0262	0.0262	up-regulated
P01902	Cellular component	GO:0098796	3	membrane protein complex	H2-K1	H-2 class I histocompatibility antigen, K-D alpha chain	0.343	0.635	0.586	0.412	-0.145	-0.012	-0.342	-1.407	-0.43	0.277	-0.687	-0.086	0.749	0.0262	0.0262	up-regulated
P01902	Cellular component	GO:0030139	5	endocytic vesicle	H2-K1	H-2 class I histocompatibility antigen, K-D alpha chain	0.343	0.635	0.586	0.412	-0.145	-0.012	-0.342	-1.407	-0.43	0.277	-0.687	-0.086	0.749	0.0262	0.0262	up-regulated
P01902	Cellular component	GO:0005622	3	intracellular anatomical structure	H2-K1	H-2 class I histocompatibility antigen, K-D alpha chain	0.343	0.635	0.586	0.412	-0.145	-0.012	-0.342	-1.407	-0.43	0.277	-0.687	-0.086	0.749	0.0262	0.0262	up-regulated
P01902	Cellular component	GO:0012506	5	vesicle membrane	H2-K1	H-2 class I histocompatibility antigen, K-D alpha chain	0.343	0.635	0.586	0.412	-0.145	-0.012	-0.342	-1.407	-0.43	0.277	-0.687	-0.086	0.749	0.0262	0.0262	up-regulated
P01902	Cellular component	GO:0005737	3	cytoplasm	H2-K1	H-2 class I histocompatibility antigen, K-D alpha chain	0.343	0.635	0.586	0.412	-0.145	-0.012	-0.342	-1.407	-0.43	0.277	-0.687	-0.086	0.749	0.0262	0.0262	up-regulated
P01902	Cellular component	GO:0098576	4	lumenal side of membrane	H2-K1	H-2 class I histocompatibility antigen, K-D alpha chain	0.343	0.635	0.586	0.412	-0.145	-0.012	-0.342	-1.407	-0.43	0.277	-0.687	-0.086	0.749	0.0262	0.0262	up-regulated
P01902	Cellular component	GO:0098797	4	plasma membrane protein complex	H2-K1	H-2 class I histocompatibility antigen, K-D alpha chain	0.343	0.635	0.586	0.412	-0.145	-0.012	-0.342	-1.407	-0.43	0.277	-0.687	-0.086	0.749	0.0262	0.0262	up-regulated
P01902	Cellular component	GO:0098588	5	bounding membrane of organelle	H2-K1	H-2 class I histocompatibility antigen, K-D alpha chain	0.343	0.635	0.586	0.412	-0.145	-0.012	-0.342	-1.407	-0.43	0.277	-0.687	-0.086	0.749	0.0262	0.0262	up-regulated
P01902	Cellular component	GO:0043231	5	intracellular membrane-bounded organelle	H2-K1	H-2 class I histocompatibility antigen, K-D alpha chain	0.343	0.635	0.586	0.412	-0.145	-0.012	-0.342	-1.407	-0.43	0.277	-0.687	-0.086	0.749	0.0262	0.0262	up-regulated
P01902	Cellular component	GO:0097708	6	intracellular vesicle	H2-K1	H-2 class I histocompatibility antigen, K-D alpha chain	0.343	0.635	0.586	0.412	-0.145	-0.012	-0.342	-1.407	-0.43	0.277	-0.687	-0.086	0.749	0.0262	0.0262	up-regulated
P01902	Cellular component	GO:0005789	5	endoplasmic reticulum membrane	H2-K1	H-2 class I histocompatibility antigen, K-D alpha chain	0.343	0.635	0.586	0.412	-0.145	-0.012	-0.342	-1.407	-0.43	0.277	-0.687	-0.086	0.749	0.0262	0.0262	up-regulated
P01902	Cellular component	GO:0005575	1	cellular_component	H2-K1	H-2 class I histocompatibility antigen, K-D alpha chain	0.343	0.635	0.586	0.412	-0.145	-0.012	-0.342	-1.407	-0.43	0.277	-0.687	-0.086	0.749	0.0262	0.0262	up-regulated
P01902	Cellular component	GO:0012505	3	endomembrane system	H2-K1	H-2 class I histocompatibility antigen, K-D alpha chain	0.343	0.635	0.586	0.412	-0.145	-0.012	-0.342	-1.407	-0.43	0.277	-0.687	-0.086	0.749	0.0262	0.0262	up-regulated
P01902	Cellular component	GO:0030659	5	cytoplasmic vesicle membrane	H2-K1	H-2 class I histocompatibility antigen, K-D alpha chain	0.343	0.635	0.586	0.412	-0.145	-0.012	-0.342	-1.407	-0.43	0.277	-0.687	-0.086	0.749	0.0262	0.0262	up-regulated
P01902	Cellular component	GO:0043229	4	intracellular organelle	H2-K1	H-2 class I histocompatibility antigen, K-D alpha chain	0.343	0.635	0.586	0.412	-0.145	-0.012	-0.342	-1.407	-0.43	0.277	-0.687	-0.086	0.749	0.0262	0.0262	up-regulated
P01902	Cellular component	GO:0005576	3	extracellular region	H2-K1	H-2 class I histocompatibility antigen, K-D alpha chain	0.343	0.635	0.586	0.412	-0.145	-0.012	-0.342	-1.407	-0.43	0.277	-0.687	-0.086	0.749	0.0262	0.0262	up-regulated
P01902	Cellular component	GO:0016020	3	membrane	H2-K1	H-2 class I histocompatibility antigen, K-D alpha chain	0.343	0.635	0.586	0.412	-0.145	-0.012	-0.342	-1.407	-0.43	0.277	-0.687	-0.086	0.749	0.0262	0.0262	up-regulated
P01902	Cellular component	GO:0098552	3	side of membrane	H2-K1	H-2 class I histocompatibility antigen, K-D alpha chain	0.343	0.635	0.586	0.412	-0.145	-0.012	-0.342	-1.407	-0.43	0.277	-0.687	-0.086	0.749	0.0262	0.0262	up-regulated
P01902	Cellular component	GO:0032991	2	protein-containing complex	H2-K1	H-2 class I histocompatibility antigen, K-D alpha chain	0.343	0.635	0.586	0.412	-0.145	-0.012	-0.342	-1.407	-0.43	0.277	-0.687	-0.086	0.749	0.0262	0.0262	up-regulated
P01902	Cellular component	GO:0005783	4	endoplasmic reticulum	H2-K1	H-2 class I histocompatibility antigen, K-D alpha chain	0.343	0.635	0.586	0.412	-0.145	-0.012	-0.342	-1.407	-0.43	0.277	-0.687	-0.086	0.749	0.0262	0.0262	up-regulated
P01902	Cellular component	GO:0031410	4	cytoplasmic vesicle	H2-K1	H-2 class I histocompatibility antigen, K-D alpha chain	0.343	0.635	0.586	0.412	-0.145	-0.012	-0.342	-1.407	-0.43	0.277	-0.687	-0.086	0.749	0.0262	0.0262	up-regulated
P01902	Cellular component	GO:0043226	3	organelle	H2-K1	H-2 class I histocompatibility antigen, K-D alpha chain	0.343	0.635	0.586	0.412	-0.145	-0.012	-0.342	-1.407	-0.43	0.277	-0.687	-0.086	0.749	0.0262	0.0262	up-regulated
P01902	Cellular component	GO:0031982	5	vesicle	H2-K1	H-2 class I histocompatibility antigen, K-D alpha chain	0.343	0.635	0.586	0.412	-0.145	-0.012	-0.342	-1.407	-0.43	0.277	-0.687	-0.086	0.749	0.0262	0.0262	up-regulated
P01902	Cellular component	GO:0009986	3	cell surface	H2-K1	H-2 class I histocompatibility antigen, K-D alpha chain	0.343	0.635	0.586	0.412	-0.145	-0.012	-0.342	-1.407	-0.43	0.277	-0.687	-0.086	0.749	0.0262	0.0262	up-regulated
P01902	Cellular component	GO:0042175	4	nuclear outer membrane-endoplasmic reticulum membrane network	H2-K1	H-2 class I histocompatibility antigen, K-D alpha chain	0.343	0.635	0.586	0.412	-0.145	-0.012	-0.342	-1.407	-0.43	0.277	-0.687	-0.086	0.749	0.0262	0.0262	up-regulated
P01902	Cellular component	GO:0030666	6	endocytic vesicle membrane	H2-K1	H-2 class I histocompatibility antigen, K-D alpha chain	0.343	0.635	0.586	0.412	-0.145	-0.012	-0.342	-1.407	-0.43	0.277	-0.687	-0.086	0.749	0.0262	0.0262	up-regulated
P01902	Cellular component	GO:0110165	2	cellular anatomical entity	H2-K1	H-2 class I histocompatibility antigen, K-D alpha chain	0.343	0.635	0.586	0.412	-0.145	-0.012	-0.342	-1.407	-0.43	0.277	-0.687	-0.086	0.749	0.0262	0.0262	up-regulated
P01902	Cellular component	GO:0071944	3	cell periphery	H2-K1	H-2 class I histocompatibility antigen, K-D alpha chain	0.343	0.635	0.586	0.412	-0.145	-0.012	-0.342	-1.407	-0.43	0.277	-0.687	-0.086	0.749	0.0262	0.0262	up-regulated
P02301	Cellular component	GO:0005575	1	cellular_component	H3-5	Histone H3.3C	-1.647	-0.319	-0.826	-1.842	-1.826	-0.042	0.407	0.832	-0.428	-0.348	-0.201	-0.96	-0.967	0.03	0.03	down-regulated
P02301	Cellular component	GO:0043229	4	intracellular organelle	H3-5	Histone H3.3C	-1.647	-0.319	-0.826	-1.842	-1.826	-0.042	0.407	0.832	-0.428	-0.348	-0.201	-0.96	-0.967	0.03	0.03	down-regulated
P02301	Cellular component	GO:0005622	3	intracellular anatomical structure	H3-5	Histone H3.3C	-1.647	-0.319	-0.826	-1.842	-1.826	-0.042	0.407	0.832	-0.428	-0.348	-0.201	-0.96	-0.967	0.03	0.03	down-regulated
P02301	Cellular component	GO:0000785	3	chromatin	H3-5	Histone H3.3C	-1.647	-0.319	-0.826	-1.842	-1.826	-0.042	0.407	0.832	-0.428	-0.348	-0.201	-0.96	-0.967	0.03	0.03	down-regulated
P02301	Cellular component	GO:0043231	5	intracellular membrane-bounded organelle	H3-5	Histone H3.3C	-1.647	-0.319	-0.826	-1.842	-1.826	-0.042	0.407	0.832	-0.428	-0.348	-0.201	-0.96	-0.967	0.03	0.03	down-regulated
P02301	Cellular component	GO:0110165	2	cellular anatomical entity	H3-5	Histone H3.3C	-1.647	-0.319	-0.826	-1.842	-1.826	-0.042	0.407	0.832	-0.428	-0.348	-0.201	-0.96	-0.967	0.03	0.03	down-regulated
P02301	Cellular component	GO:0032993	3	protein-DNA complex	H3-5	Histone H3.3C	-1.647	-0.319	-0.826	-1.842	-1.826	-0.042	0.407	0.832	-0.428	-0.348	-0.201	-0.96	-0.967	0.03	0.03	down-regulated
P02301	Cellular component	GO:0032991	2	protein-containing complex	H3-5	Histone H3.3C	-1.647	-0.319	-0.826	-1.842	-1.826	-0.042	0.407	0.832	-0.428	-0.348	-0.201	-0.96	-0.967	0.03	0.03	down-regulated
P02301	Cellular component	GO:0044815	3	DNA packaging complex	H3-5	Histone H3.3C	-1.647	-0.319	-0.826	-1.842	-1.826	-0.042	0.407	0.832	-0.428	-0.348	-0.201	-0.96	-0.967	0.03	0.03	down-regulated
P02301	Cellular component	GO:0043228	4	non-membrane-bounded organelle	H3-5	Histone H3.3C	-1.647	-0.319	-0.826	-1.842	-1.826	-0.042	0.407	0.832	-0.428	-0.348	-0.201	-0.96	-0.967	0.03	0.03	down-regulated
P02301	Cellular component	GO:0043227	4	membrane-bounded organelle	H3-5	Histone H3.3C	-1.647	-0.319	-0.826	-1.842	-1.826	-0.042	0.407	0.832	-0.428	-0.348	-0.201	-0.96	-0.967	0.03	0.03	down-regulated
P02301	Cellular component	GO:0043232	5	intracellular non-membrane-bounded organelle	H3-5	Histone H3.3C	-1.647	-0.319	-0.826	-1.842	-1.826	-0.042	0.407	0.832	-0.428	-0.348	-0.201	-0.96	-0.967	0.03	0.03	down-regulated
P02301	Cellular component	GO:0043226	3	organelle	H3-5	Histone H3.3C	-1.647	-0.319	-0.826	-1.842	-1.826	-0.042	0.407	0.832	-0.428	-0.348	-0.201	-0.96	-0.967	0.03	0.03	down-regulated
P02301	Cellular component	GO:0005694	6	chromosome	H3-5	Histone H3.3C	-1.647	-0.319	-0.826	-1.842	-1.826	-0.042	0.407	0.832	-0.428	-0.348	-0.201	-0.96	-0.967	0.03	0.03	down-regulated
P03977	Cellular component	GO:0005575	1	cellular_component	P03977	Ig kappa chain V-III region 50S10.1	-0.425	-2.474	-2.005	-0.78		-2.179	1.702	4.716		-1.881	-0.161	-0.872	-2.273	0.0431	0.0431	down-regulated
P03977	Cellular component	GO:0032991	2	protein-containing complex	P03977	Ig kappa chain V-III region 50S10.1	-0.425	-2.474	-2.005	-0.78		-2.179	1.702	4.716		-1.881	-0.161	-0.872	-2.273	0.0431	0.0431	down-regulated
P03977	Cellular component	GO:0005576	3	extracellular region	P03977	Ig kappa chain V-III region 50S10.1	-0.425	-2.474	-2.005	-0.78		-2.179	1.702	4.716		-1.881	-0.161	-0.872	-2.273	0.0431	0.0431	down-regulated
P03977	Cellular component	GO:0110165	2	cellular anatomical entity	P03977	Ig kappa chain V-III region 50S10.1	-0.425	-2.474	-2.005	-0.78		-2.179	1.702	4.716		-1.881	-0.161	-0.872	-2.273	0.0431	0.0431	down-regulated
P04918	Cellular component	GO:0005615	3	extracellular space	Saa3	Serum amyloid A-3 protein	-2.344	-0.306	-2.26	-0.979	-2.417	-0.633	-0.055	0.949	-0.149	-0.224	-1.087	-0.531	-1.307	0.0105	0.0105	down-regulated
P04918	Cellular component	GO:0032994	3	protein-lipid complex	Saa3	Serum amyloid A-3 protein	-2.344	-0.306	-2.26	-0.979	-2.417	-0.633	-0.055	0.949	-0.149	-0.224	-1.087	-0.531	-1.307	0.0105	0.0105	down-regulated
P04918	Cellular component	GO:0110165	2	cellular anatomical entity	Saa3	Serum amyloid A-3 protein	-2.344	-0.306	-2.26	-0.979	-2.417	-0.633	-0.055	0.949	-0.149	-0.224	-1.087	-0.531	-1.307	0.0105	0.0105	down-regulated
P04918	Cellular component	GO:1990777	4	lipoprotein particle	Saa3	Serum amyloid A-3 protein	-2.344	-0.306	-2.26	-0.979	-2.417	-0.633	-0.055	0.949	-0.149	-0.224	-1.087	-0.531	-1.307	0.0105	0.0105	down-regulated
P04918	Cellular component	GO:0032991	2	protein-containing complex	Saa3	Serum amyloid A-3 protein	-2.344	-0.306	-2.26	-0.979	-2.417	-0.633	-0.055	0.949	-0.149	-0.224	-1.087	-0.531	-1.307	0.0105	0.0105	down-regulated
P04918	Cellular component	GO:0005576	3	extracellular region	Saa3	Serum amyloid A-3 protein	-2.344	-0.306	-2.26	-0.979	-2.417	-0.633	-0.055	0.949	-0.149	-0.224	-1.087	-0.531	-1.307	0.0105	0.0105	down-regulated
P04918	Cellular component	GO:0005575	1	cellular_component	Saa3	Serum amyloid A-3 protein	-2.344	-0.306	-2.26	-0.979	-2.417	-0.633	-0.055	0.949	-0.149	-0.224	-1.087	-0.531	-1.307	0.0105	0.0105	down-regulated
P04918	Cellular component	GO:0034358	4	plasma lipoprotein particle	Saa3	Serum amyloid A-3 protein	-2.344	-0.306	-2.26	-0.979	-2.417	-0.633	-0.055	0.949	-0.149	-0.224	-1.087	-0.531	-1.307	0.0105	0.0105	down-regulated
P04919	Cellular component	GO:0043228	4	non-membrane-bounded organelle	Slc4a1	Band 3 anion transport protein	0.451	-0.125	-0.461	1.347	-0.324	-0.138	-0.257	-0.963	0.083	-0.979	-1.416	-0.425	0.785	0.0462	0.0462	up-regulated
P04919	Cellular component	GO:0009925	4	basal plasma membrane	Slc4a1	Band 3 anion transport protein	0.451	-0.125	-0.461	1.347	-0.324	-0.138	-0.257	-0.963	0.083	-0.979	-1.416	-0.425	0.785	0.0462	0.0462	up-regulated
P04919	Cellular component	GO:0099512	5	supramolecular fiber	Slc4a1	Band 3 anion transport protein	0.451	-0.125	-0.461	1.347	-0.324	-0.138	-0.257	-0.963	0.083	-0.979	-1.416	-0.425	0.785	0.0462	0.0462	up-regulated
P04919	Cellular component	GO:0005886	4	plasma membrane	Slc4a1	Band 3 anion transport protein	0.451	-0.125	-0.461	1.347	-0.324	-0.138	-0.257	-0.963	0.083	-0.979	-1.416	-0.425	0.785	0.0462	0.0462	up-regulated
P04919	Cellular component	GO:0005737	3	cytoplasm	Slc4a1	Band 3 anion transport protein	0.451	-0.125	-0.461	1.347	-0.324	-0.138	-0.257	-0.963	0.083	-0.979	-1.416	-0.425	0.785	0.0462	0.0462	up-regulated
P04919	Cellular component	GO:0043226	3	organelle	Slc4a1	Band 3 anion transport protein	0.451	-0.125	-0.461	1.347	-0.324	-0.138	-0.257	-0.963	0.083	-0.979	-1.416	-0.425	0.785	0.0462	0.0462	up-regulated
P04919	Cellular component	GO:0045178	3	basal part of cell	Slc4a1	Band 3 anion transport protein	0.451	-0.125	-0.461	1.347	-0.324	-0.138	-0.257	-0.963	0.083	-0.979	-1.416	-0.425	0.785	0.0462	0.0462	up-regulated
P04919	Cellular component	GO:0031674	3	I band	Slc4a1	Band 3 anion transport protein	0.451	-0.125	-0.461	1.347	-0.324	-0.138	-0.257	-0.963	0.083	-0.979	-1.416	-0.425	0.785	0.0462	0.0462	up-regulated
P04919	Cellular component	GO:0005911	5	cell-cell junction	Slc4a1	Band 3 anion transport protein	0.451	-0.125	-0.461	1.347	-0.324	-0.138	-0.257	-0.963	0.083	-0.979	-1.416	-0.425	0.785	0.0462	0.0462	up-regulated
P04919	Cellular component	GO:0110165	2	cellular anatomical entity	Slc4a1	Band 3 anion transport protein	0.451	-0.125	-0.461	1.347	-0.324	-0.138	-0.257	-0.963	0.083	-0.979	-1.416	-0.425	0.785	0.0462	0.0462	up-regulated
P04919	Cellular component	GO:0005856	6	cytoskeleton	Slc4a1	Band 3 anion transport protein	0.451	-0.125	-0.461	1.347	-0.324	-0.138	-0.257	-0.963	0.083	-0.979	-1.416	-0.425	0.785	0.0462	0.0462	up-regulated
P04919	Cellular component	GO:0030017	3	sarcomere	Slc4a1	Band 3 anion transport protein	0.451	-0.125	-0.461	1.347	-0.324	-0.138	-0.257	-0.963	0.083	-0.979	-1.416	-0.425	0.785	0.0462	0.0462	up-regulated
P04919	Cellular component	GO:0099081	4	supramolecular polymer	Slc4a1	Band 3 anion transport protein	0.451	-0.125	-0.461	1.347	-0.324	-0.138	-0.257	-0.963	0.083	-0.979	-1.416	-0.425	0.785	0.0462	0.0462	up-regulated
P04919	Cellular component	GO:0098562	4	cytoplasmic side of membrane	Slc4a1	Band 3 anion transport protein	0.451	-0.125	-0.461	1.347	-0.324	-0.138	-0.257	-0.963	0.083	-0.979	-1.416	-0.425	0.785	0.0462	0.0462	up-regulated
P04919	Cellular component	GO:0005575	1	cellular_component	Slc4a1	Band 3 anion transport protein	0.451	-0.125	-0.461	1.347	-0.324	-0.138	-0.257	-0.963	0.083	-0.979	-1.416	-0.425	0.785	0.0462	0.0462	up-regulated
P04919	Cellular component	GO:0070161	4	anchoring junction	Slc4a1	Band 3 anion transport protein	0.451	-0.125	-0.461	1.347	-0.324	-0.138	-0.257	-0.963	0.083	-0.979	-1.416	-0.425	0.785	0.0462	0.0462	up-regulated
P04919	Cellular component	GO:0016020	3	membrane	Slc4a1	Band 3 anion transport protein	0.451	-0.125	-0.461	1.347	-0.324	-0.138	-0.257	-0.963	0.083	-0.979	-1.416	-0.425	0.785	0.0462	0.0462	up-regulated
P04919	Cellular component	GO:0098552	3	side of membrane	Slc4a1	Band 3 anion transport protein	0.451	-0.125	-0.461	1.347	-0.324	-0.138	-0.257	-0.963	0.083	-0.979	-1.416	-0.425	0.785	0.0462	0.0462	up-regulated
P04919	Cellular component	GO:0098590	4	plasma membrane region	Slc4a1	Band 3 anion transport protein	0.451	-0.125	-0.461	1.347	-0.324	-0.138	-0.257	-0.963	0.083	-0.979	-1.416	-0.425	0.785	0.0462	0.0462	up-regulated
P04919	Cellular component	GO:0043292	4	contractile fiber	Slc4a1	Band 3 anion transport protein	0.451	-0.125	-0.461	1.347	-0.324	-0.138	-0.257	-0.963	0.083	-0.979	-1.416	-0.425	0.785	0.0462	0.0462	up-regulated
P04919	Cellular component	GO:0043232	5	intracellular non-membrane-bounded organelle	Slc4a1	Band 3 anion transport protein	0.451	-0.125	-0.461	1.347	-0.324	-0.138	-0.257	-0.963	0.083	-0.979	-1.416	-0.425	0.785	0.0462	0.0462	up-regulated
P04919	Cellular component	GO:0044291	6	cell-cell contact zone	Slc4a1	Band 3 anion transport protein	0.451	-0.125	-0.461	1.347	-0.324	-0.138	-0.257	-0.963	0.083	-0.979	-1.416	-0.425	0.785	0.0462	0.0462	up-regulated
P04919	Cellular component	GO:0030054	3	cell junction	Slc4a1	Band 3 anion transport protein	0.451	-0.125	-0.461	1.347	-0.324	-0.138	-0.257	-0.963	0.083	-0.979	-1.416	-0.425	0.785	0.0462	0.0462	up-regulated
P04919	Cellular component	GO:0005622	3	intracellular anatomical structure	Slc4a1	Band 3 anion transport protein	0.451	-0.125	-0.461	1.347	-0.324	-0.138	-0.257	-0.963	0.083	-0.979	-1.416	-0.425	0.785	0.0462	0.0462	up-regulated
P04919	Cellular component	GO:0071944	3	cell periphery	Slc4a1	Band 3 anion transport protein	0.451	-0.125	-0.461	1.347	-0.324	-0.138	-0.257	-0.963	0.083	-0.979	-1.416	-0.425	0.785	0.0462	0.0462	up-regulated
P04919	Cellular component	GO:0005938	4	cell cortex	Slc4a1	Band 3 anion transport protein	0.451	-0.125	-0.461	1.347	-0.324	-0.138	-0.257	-0.963	0.083	-0.979	-1.416	-0.425	0.785	0.0462	0.0462	up-regulated
P04919	Cellular component	GO:0099080	3	supramolecular complex	Slc4a1	Band 3 anion transport protein	0.451	-0.125	-0.461	1.347	-0.324	-0.138	-0.257	-0.963	0.083	-0.979	-1.416	-0.425	0.785	0.0462	0.0462	up-regulated
P04919	Cellular component	GO:0043229	4	intracellular organelle	Slc4a1	Band 3 anion transport protein	0.451	-0.125	-0.461	1.347	-0.324	-0.138	-0.257	-0.963	0.083	-0.979	-1.416	-0.425	0.785	0.0462	0.0462	up-regulated
P04919	Cellular component	GO:0030016	5	myofibril	Slc4a1	Band 3 anion transport protein	0.451	-0.125	-0.461	1.347	-0.324	-0.138	-0.257	-0.963	0.083	-0.979	-1.416	-0.425	0.785	0.0462	0.0462	up-regulated
P06801	Cellular component	GO:0110165	2	cellular anatomical entity	Me1	NADP-dependent malic enzyme	0.664		-0.385	0.756	0.036	0.38		0.244	-2.624	-1.26	-0.918	-0.772	1.356	0.0135	0.0135	up-regulated
P06801	Cellular component	GO:0043231	5	intracellular membrane-bounded organelle	Me1	NADP-dependent malic enzyme	0.664		-0.385	0.756	0.036	0.38		0.244	-2.624	-1.26	-0.918	-0.772	1.356	0.0135	0.0135	up-regulated
P06801	Cellular component	GO:0043226	3	organelle	Me1	NADP-dependent malic enzyme	0.664		-0.385	0.756	0.036	0.38		0.244	-2.624	-1.26	-0.918	-0.772	1.356	0.0135	0.0135	up-regulated
P06801	Cellular component	GO:0005737	3	cytoplasm	Me1	NADP-dependent malic enzyme	0.664		-0.385	0.756	0.036	0.38		0.244	-2.624	-1.26	-0.918	-0.772	1.356	0.0135	0.0135	up-regulated
P06801	Cellular component	GO:0005575	1	cellular_component	Me1	NADP-dependent malic enzyme	0.664		-0.385	0.756	0.036	0.38		0.244	-2.624	-1.26	-0.918	-0.772	1.356	0.0135	0.0135	up-regulated
P06801	Cellular component	GO:0005622	3	intracellular anatomical structure	Me1	NADP-dependent malic enzyme	0.664		-0.385	0.756	0.036	0.38		0.244	-2.624	-1.26	-0.918	-0.772	1.356	0.0135	0.0135	up-regulated
P06801	Cellular component	GO:0043229	4	intracellular organelle	Me1	NADP-dependent malic enzyme	0.664		-0.385	0.756	0.036	0.38		0.244	-2.624	-1.26	-0.918	-0.772	1.356	0.0135	0.0135	up-regulated
P06801	Cellular component	GO:0043227	4	membrane-bounded organelle	Me1	NADP-dependent malic enzyme	0.664		-0.385	0.756	0.036	0.38		0.244	-2.624	-1.26	-0.918	-0.772	1.356	0.0135	0.0135	up-regulated
P06909	Cellular component	GO:0044297	3	cell body	Cfh	Complement factor H	0.185	-0.097	0.466	-0.064	0.306	1.485	-0.649	-0.409	-0.845	-0.302	-0.399	-0.712	0.933	0.00652	0.00652	up-regulated
P06909	Cellular component	GO:0043231	5	intracellular membrane-bounded organelle	Cfh	Complement factor H	0.185	-0.097	0.466	-0.064	0.306	1.485	-0.649	-0.409	-0.845	-0.302	-0.399	-0.712	0.933	0.00652	0.00652	up-regulated
P06909	Cellular component	GO:0005737	3	cytoplasm	Cfh	Complement factor H	0.185	-0.097	0.466	-0.064	0.306	1.485	-0.649	-0.409	-0.845	-0.302	-0.399	-0.712	0.933	0.00652	0.00652	up-regulated
P06909	Cellular component	GO:0005886	4	plasma membrane	Cfh	Complement factor H	0.185	-0.097	0.466	-0.064	0.306	1.485	-0.649	-0.409	-0.845	-0.302	-0.399	-0.712	0.933	0.00652	0.00652	up-regulated
P06909	Cellular component	GO:0043005	5	neuron projection	Cfh	Complement factor H	0.185	-0.097	0.466	-0.064	0.306	1.485	-0.649	-0.409	-0.845	-0.302	-0.399	-0.712	0.933	0.00652	0.00652	up-regulated
P06909	Cellular component	GO:0110165	2	cellular anatomical entity	Cfh	Complement factor H	0.185	-0.097	0.466	-0.064	0.306	1.485	-0.649	-0.409	-0.845	-0.302	-0.399	-0.712	0.933	0.00652	0.00652	up-regulated
P06909	Cellular component	GO:0036477	3	somatodendritic compartment	Cfh	Complement factor H	0.185	-0.097	0.466	-0.064	0.306	1.485	-0.649	-0.409	-0.845	-0.302	-0.399	-0.712	0.933	0.00652	0.00652	up-regulated
P06909	Cellular component	GO:0043226	3	organelle	Cfh	Complement factor H	0.185	-0.097	0.466	-0.064	0.306	1.485	-0.649	-0.409	-0.845	-0.302	-0.399	-0.712	0.933	0.00652	0.00652	up-regulated
P06909	Cellular component	GO:0098552	3	side of membrane	Cfh	Complement factor H	0.185	-0.097	0.466	-0.064	0.306	1.485	-0.649	-0.409	-0.845	-0.302	-0.399	-0.712	0.933	0.00652	0.00652	up-regulated
P06909	Cellular component	GO:0016020	3	membrane	Cfh	Complement factor H	0.185	-0.097	0.466	-0.064	0.306	1.485	-0.649	-0.409	-0.845	-0.302	-0.399	-0.712	0.933	0.00652	0.00652	up-regulated
P06909	Cellular component	GO:0005575	1	cellular_component	Cfh	Complement factor H	0.185	-0.097	0.466	-0.064	0.306	1.485	-0.649	-0.409	-0.845	-0.302	-0.399	-0.712	0.933	0.00652	0.00652	up-regulated
P06909	Cellular component	GO:0042995	3	cell projection	Cfh	Complement factor H	0.185	-0.097	0.466	-0.064	0.306	1.485	-0.649	-0.409	-0.845	-0.302	-0.399	-0.712	0.933	0.00652	0.00652	up-regulated
P06909	Cellular component	GO:0005622	3	intracellular anatomical structure	Cfh	Complement factor H	0.185	-0.097	0.466	-0.064	0.306	1.485	-0.649	-0.409	-0.845	-0.302	-0.399	-0.712	0.933	0.00652	0.00652	up-regulated
P06909	Cellular component	GO:0043227	4	membrane-bounded organelle	Cfh	Complement factor H	0.185	-0.097	0.466	-0.064	0.306	1.485	-0.649	-0.409	-0.845	-0.302	-0.399	-0.712	0.933	0.00652	0.00652	up-regulated
P06909	Cellular component	GO:0071944	3	cell periphery	Cfh	Complement factor H	0.185	-0.097	0.466	-0.064	0.306	1.485	-0.649	-0.409	-0.845	-0.302	-0.399	-0.712	0.933	0.00652	0.00652	up-regulated
P06909	Cellular component	GO:0009986	3	cell surface	Cfh	Complement factor H	0.185	-0.097	0.466	-0.064	0.306	1.485	-0.649	-0.409	-0.845	-0.302	-0.399	-0.712	0.933	0.00652	0.00652	up-regulated
P06909	Cellular component	GO:0120025	4	plasma membrane bounded cell projection	Cfh	Complement factor H	0.185	-0.097	0.466	-0.064	0.306	1.485	-0.649	-0.409	-0.845	-0.302	-0.399	-0.712	0.933	0.00652	0.00652	up-regulated
P06909	Cellular component	GO:0005576	3	extracellular region	Cfh	Complement factor H	0.185	-0.097	0.466	-0.064	0.306	1.485	-0.649	-0.409	-0.845	-0.302	-0.399	-0.712	0.933	0.00652	0.00652	up-regulated
P06909	Cellular component	GO:0043229	4	intracellular organelle	Cfh	Complement factor H	0.185	-0.097	0.466	-0.064	0.306	1.485	-0.649	-0.409	-0.845	-0.302	-0.399	-0.712	0.933	0.00652	0.00652	up-regulated
P07743	Cellular component	GO:0043230	4	extracellular organelle	Bpifa2	BPI fold-containing family A member 2	-0.718	-0.059	2.264	1.915	0.972	0.858	0.374	-2.459	0.694	-0.116	-0.801	-0.327	1.311	0.0386	0.0386	up-regulated
P07743	Cellular component	GO:0097708	6	intracellular vesicle	Bpifa2	BPI fold-containing family A member 2	-0.718	-0.059	2.264	1.915	0.972	0.858	0.374	-2.459	0.694	-0.116	-0.801	-0.327	1.311	0.0386	0.0386	up-regulated
P07743	Cellular component	GO:0043227	4	membrane-bounded organelle	Bpifa2	BPI fold-containing family A member 2	-0.718	-0.059	2.264	1.915	0.972	0.858	0.374	-2.459	0.694	-0.116	-0.801	-0.327	1.311	0.0386	0.0386	up-regulated
P07743	Cellular component	GO:0005737	3	cytoplasm	Bpifa2	BPI fold-containing family A member 2	-0.718	-0.059	2.264	1.915	0.972	0.858	0.374	-2.459	0.694	-0.116	-0.801	-0.327	1.311	0.0386	0.0386	up-regulated
P07743	Cellular component	GO:0005576	3	extracellular region	Bpifa2	BPI fold-containing family A member 2	-0.718	-0.059	2.264	1.915	0.972	0.858	0.374	-2.459	0.694	-0.116	-0.801	-0.327	1.311	0.0386	0.0386	up-regulated
P07743	Cellular component	GO:0005575	1	cellular_component	Bpifa2	BPI fold-containing family A member 2	-0.718	-0.059	2.264	1.915	0.972	0.858	0.374	-2.459	0.694	-0.116	-0.801	-0.327	1.311	0.0386	0.0386	up-regulated
P07743	Cellular component	GO:1903561	6	extracellular vesicle	Bpifa2	BPI fold-containing family A member 2	-0.718	-0.059	2.264	1.915	0.972	0.858	0.374	-2.459	0.694	-0.116	-0.801	-0.327	1.311	0.0386	0.0386	up-regulated
P07743	Cellular component	GO:0012505	3	endomembrane system	Bpifa2	BPI fold-containing family A member 2	-0.718	-0.059	2.264	1.915	0.972	0.858	0.374	-2.459	0.694	-0.116	-0.801	-0.327	1.311	0.0386	0.0386	up-regulated
P07743	Cellular component	GO:0005622	3	intracellular anatomical structure	Bpifa2	BPI fold-containing family A member 2	-0.718	-0.059	2.264	1.915	0.972	0.858	0.374	-2.459	0.694	-0.116	-0.801	-0.327	1.311	0.0386	0.0386	up-regulated
P07743	Cellular component	GO:0043229	4	intracellular organelle	Bpifa2	BPI fold-containing family A member 2	-0.718	-0.059	2.264	1.915	0.972	0.858	0.374	-2.459	0.694	-0.116	-0.801	-0.327	1.311	0.0386	0.0386	up-regulated
P07743	Cellular component	GO:0099503	5	secretory vesicle	Bpifa2	BPI fold-containing family A member 2	-0.718	-0.059	2.264	1.915	0.972	0.858	0.374	-2.459	0.694	-0.116	-0.801	-0.327	1.311	0.0386	0.0386	up-regulated
P07743	Cellular component	GO:0043226	3	organelle	Bpifa2	BPI fold-containing family A member 2	-0.718	-0.059	2.264	1.915	0.972	0.858	0.374	-2.459	0.694	-0.116	-0.801	-0.327	1.311	0.0386	0.0386	up-regulated
P07743	Cellular component	GO:0031982	5	vesicle	Bpifa2	BPI fold-containing family A member 2	-0.718	-0.059	2.264	1.915	0.972	0.858	0.374	-2.459	0.694	-0.116	-0.801	-0.327	1.311	0.0386	0.0386	up-regulated
P07743	Cellular component	GO:0031410	4	cytoplasmic vesicle	Bpifa2	BPI fold-containing family A member 2	-0.718	-0.059	2.264	1.915	0.972	0.858	0.374	-2.459	0.694	-0.116	-0.801	-0.327	1.311	0.0386	0.0386	up-regulated
P07743	Cellular component	GO:0005615	3	extracellular space	Bpifa2	BPI fold-containing family A member 2	-0.718	-0.059	2.264	1.915	0.972	0.858	0.374	-2.459	0.694	-0.116	-0.801	-0.327	1.311	0.0386	0.0386	up-regulated
P07743	Cellular component	GO:0110165	2	cellular anatomical entity	Bpifa2	BPI fold-containing family A member 2	-0.718	-0.059	2.264	1.915	0.972	0.858	0.374	-2.459	0.694	-0.116	-0.801	-0.327	1.311	0.0386	0.0386	up-regulated
P07743	Cellular component	GO:0043231	5	intracellular membrane-bounded organelle	Bpifa2	BPI fold-containing family A member 2	-0.718	-0.059	2.264	1.915	0.972	0.858	0.374	-2.459	0.694	-0.116	-0.801	-0.327	1.311	0.0386	0.0386	up-regulated
P07743	Cellular component	GO:0065010	5	extracellular membrane-bounded organelle	Bpifa2	BPI fold-containing family A member 2	-0.718	-0.059	2.264	1.915	0.972	0.858	0.374	-2.459	0.694	-0.116	-0.801	-0.327	1.311	0.0386	0.0386	up-regulated
P08071	Cellular component	GO:0031982	5	vesicle	Ltf	Lactotransferrin	-0.672	0.708	-2.667	-0.672	-0.888	-0.903	0.185	0.089	0.005	0.071	0.34	0.094	-0.98	0.0345	0.0345	down-regulated
P08071	Cellular component	GO:0071944	3	cell periphery	Ltf	Lactotransferrin	-0.672	0.708	-2.667	-0.672	-0.888	-0.903	0.185	0.089	0.005	0.071	0.34	0.094	-0.98	0.0345	0.0345	down-regulated
P08071	Cellular component	GO:0043229	4	intracellular organelle	Ltf	Lactotransferrin	-0.672	0.708	-2.667	-0.672	-0.888	-0.903	0.185	0.089	0.005	0.071	0.34	0.094	-0.98	0.0345	0.0345	down-regulated
P08071	Cellular component	GO:0012505	3	endomembrane system	Ltf	Lactotransferrin	-0.672	0.708	-2.667	-0.672	-0.888	-0.903	0.185	0.089	0.005	0.071	0.34	0.094	-0.98	0.0345	0.0345	down-regulated
P08071	Cellular component	GO:0005576	3	extracellular region	Ltf	Lactotransferrin	-0.672	0.708	-2.667	-0.672	-0.888	-0.903	0.185	0.089	0.005	0.071	0.34	0.094	-0.98	0.0345	0.0345	down-regulated
P08071	Cellular component	GO:0030141	4	secretory granule	Ltf	Lactotransferrin	-0.672	0.708	-2.667	-0.672	-0.888	-0.903	0.185	0.089	0.005	0.071	0.34	0.094	-0.98	0.0345	0.0345	down-regulated
P08071	Cellular component	GO:0043227	4	membrane-bounded organelle	Ltf	Lactotransferrin	-0.672	0.708	-2.667	-0.672	-0.888	-0.903	0.185	0.089	0.005	0.071	0.34	0.094	-0.98	0.0345	0.0345	down-regulated
P08071	Cellular component	GO:0005622	3	intracellular anatomical structure	Ltf	Lactotransferrin	-0.672	0.708	-2.667	-0.672	-0.888	-0.903	0.185	0.089	0.005	0.071	0.34	0.094	-0.98	0.0345	0.0345	down-regulated
P08071	Cellular component	GO:0031410	4	cytoplasmic vesicle	Ltf	Lactotransferrin	-0.672	0.708	-2.667	-0.672	-0.888	-0.903	0.185	0.089	0.005	0.071	0.34	0.094	-0.98	0.0345	0.0345	down-regulated
P08071	Cellular component	GO:0043226	3	organelle	Ltf	Lactotransferrin	-0.672	0.708	-2.667	-0.672	-0.888	-0.903	0.185	0.089	0.005	0.071	0.34	0.094	-0.98	0.0345	0.0345	down-regulated
P08071	Cellular component	GO:0110165	2	cellular anatomical entity	Ltf	Lactotransferrin	-0.672	0.708	-2.667	-0.672	-0.888	-0.903	0.185	0.089	0.005	0.071	0.34	0.094	-0.98	0.0345	0.0345	down-regulated
P08071	Cellular component	GO:0097708	6	intracellular vesicle	Ltf	Lactotransferrin	-0.672	0.708	-2.667	-0.672	-0.888	-0.903	0.185	0.089	0.005	0.071	0.34	0.094	-0.98	0.0345	0.0345	down-regulated
P08071	Cellular component	GO:0005575	1	cellular_component	Ltf	Lactotransferrin	-0.672	0.708	-2.667	-0.672	-0.888	-0.903	0.185	0.089	0.005	0.071	0.34	0.094	-0.98	0.0345	0.0345	down-regulated
P08071	Cellular component	GO:0016020	3	membrane	Ltf	Lactotransferrin	-0.672	0.708	-2.667	-0.672	-0.888	-0.903	0.185	0.089	0.005	0.071	0.34	0.094	-0.98	0.0345	0.0345	down-regulated
P08071	Cellular component	GO:0043231	5	intracellular membrane-bounded organelle	Ltf	Lactotransferrin	-0.672	0.708	-2.667	-0.672	-0.888	-0.903	0.185	0.089	0.005	0.071	0.34	0.094	-0.98	0.0345	0.0345	down-regulated
P08071	Cellular component	GO:0099503	5	secretory vesicle	Ltf	Lactotransferrin	-0.672	0.708	-2.667	-0.672	-0.888	-0.903	0.185	0.089	0.005	0.071	0.34	0.094	-0.98	0.0345	0.0345	down-regulated
P08071	Cellular component	GO:0005768	4	endosome	Ltf	Lactotransferrin	-0.672	0.708	-2.667	-0.672	-0.888	-0.903	0.185	0.089	0.005	0.071	0.34	0.094	-0.98	0.0345	0.0345	down-regulated
P08071	Cellular component	GO:0005737	3	cytoplasm	Ltf	Lactotransferrin	-0.672	0.708	-2.667	-0.672	-0.888	-0.903	0.185	0.089	0.005	0.071	0.34	0.094	-0.98	0.0345	0.0345	down-regulated
P09411	Cellular component	GO:0005622	3	intracellular anatomical structure	Pgk1	Phosphoglycerate kinase 1	0.617	0.984	0.835	-0.078	0.155	0.224		-0.105		-0.771	-0.584	-0.261	0.886	0.0153	0.0153	up-regulated
P09411	Cellular component	GO:0005576	3	extracellular region	Pgk1	Phosphoglycerate kinase 1	0.617	0.984	0.835	-0.078	0.155	0.224		-0.105		-0.771	-0.584	-0.261	0.886	0.0153	0.0153	up-regulated
P09411	Cellular component	GO:0005737	3	cytoplasm	Pgk1	Phosphoglycerate kinase 1	0.617	0.984	0.835	-0.078	0.155	0.224		-0.105		-0.771	-0.584	-0.261	0.886	0.0153	0.0153	up-regulated
P09411	Cellular component	GO:0110165	2	cellular anatomical entity	Pgk1	Phosphoglycerate kinase 1	0.617	0.984	0.835	-0.078	0.155	0.224		-0.105		-0.771	-0.584	-0.261	0.886	0.0153	0.0153	up-regulated
P09411	Cellular component	GO:0005575	1	cellular_component	Pgk1	Phosphoglycerate kinase 1	0.617	0.984	0.835	-0.078	0.155	0.224		-0.105		-0.771	-0.584	-0.261	0.886	0.0153	0.0153	up-regulated
P09411	Cellular component	GO:0016020	3	membrane	Pgk1	Phosphoglycerate kinase 1	0.617	0.984	0.835	-0.078	0.155	0.224		-0.105		-0.771	-0.584	-0.261	0.886	0.0153	0.0153	up-regulated
P09411	Cellular component	GO:0098857	4	membrane microdomain	Pgk1	Phosphoglycerate kinase 1	0.617	0.984	0.835	-0.078	0.155	0.224		-0.105		-0.771	-0.584	-0.261	0.886	0.0153	0.0153	up-regulated
P09813	Cellular component	GO:0034358	4	plasma lipoprotein particle	Apoa2	Apolipoprotein A-II	0.106	0.043	1.22	1.043	1.51	0.544	-0.244	-0.348	-0.066	-0.067	-0.816	-0.056	1.011	0.00516	0.00516	up-regulated
P09813	Cellular component	GO:0034364	5	high-density lipoprotein particle	Apoa2	Apolipoprotein A-II	0.106	0.043	1.22	1.043	1.51	0.544	-0.244	-0.348	-0.066	-0.067	-0.816	-0.056	1.011	0.00516	0.00516	up-regulated
P09813	Cellular component	GO:0005737	3	cytoplasm	Apoa2	Apolipoprotein A-II	0.106	0.043	1.22	1.043	1.51	0.544	-0.244	-0.348	-0.066	-0.067	-0.816	-0.056	1.011	0.00516	0.00516	up-regulated
P09813	Cellular component	GO:0005615	3	extracellular space	Apoa2	Apolipoprotein A-II	0.106	0.043	1.22	1.043	1.51	0.544	-0.244	-0.348	-0.066	-0.067	-0.816	-0.056	1.011	0.00516	0.00516	up-regulated
P09813	Cellular component	GO:1990777	4	lipoprotein particle	Apoa2	Apolipoprotein A-II	0.106	0.043	1.22	1.043	1.51	0.544	-0.244	-0.348	-0.066	-0.067	-0.816	-0.056	1.011	0.00516	0.00516	up-regulated
P09813	Cellular component	GO:0032994	3	protein-lipid complex	Apoa2	Apolipoprotein A-II	0.106	0.043	1.22	1.043	1.51	0.544	-0.244	-0.348	-0.066	-0.067	-0.816	-0.056	1.011	0.00516	0.00516	up-regulated
P09813	Cellular component	GO:0005575	1	cellular_component	Apoa2	Apolipoprotein A-II	0.106	0.043	1.22	1.043	1.51	0.544	-0.244	-0.348	-0.066	-0.067	-0.816	-0.056	1.011	0.00516	0.00516	up-regulated
P09813	Cellular component	GO:0032991	2	protein-containing complex	Apoa2	Apolipoprotein A-II	0.106	0.043	1.22	1.043	1.51	0.544	-0.244	-0.348	-0.066	-0.067	-0.816	-0.056	1.011	0.00516	0.00516	up-regulated
P09813	Cellular component	GO:0110165	2	cellular anatomical entity	Apoa2	Apolipoprotein A-II	0.106	0.043	1.22	1.043	1.51	0.544	-0.244	-0.348	-0.066	-0.067	-0.816	-0.056	1.011	0.00516	0.00516	up-regulated
P09813	Cellular component	GO:0005622	3	intracellular anatomical structure	Apoa2	Apolipoprotein A-II	0.106	0.043	1.22	1.043	1.51	0.544	-0.244	-0.348	-0.066	-0.067	-0.816	-0.056	1.011	0.00516	0.00516	up-regulated
P09813	Cellular component	GO:0034385	5	triglyceride-rich plasma lipoprotein particle	Apoa2	Apolipoprotein A-II	0.106	0.043	1.22	1.043	1.51	0.544	-0.244	-0.348	-0.066	-0.067	-0.816	-0.056	1.011	0.00516	0.00516	up-regulated
P09813	Cellular component	GO:0005576	3	extracellular region	Apoa2	Apolipoprotein A-II	0.106	0.043	1.22	1.043	1.51	0.544	-0.244	-0.348	-0.066	-0.067	-0.816	-0.056	1.011	0.00516	0.00516	up-regulated
P10126	Cellular component	GO:0016020	3	membrane	Eef1a1	Elongation factor 1-alpha 1	-1.34	0.74	-0.524	-0.276	0.353	-0.859	0.654	0.628	0.714	0.009	1.424	0.64	-0.996	0.0158	0.0158	down-regulated
P10126	Cellular component	GO:0043229	4	intracellular organelle	Eef1a1	Elongation factor 1-alpha 1	-1.34	0.74	-0.524	-0.276	0.353	-0.859	0.654	0.628	0.714	0.009	1.424	0.64	-0.996	0.0158	0.0158	down-regulated
P10126	Cellular component	GO:0005575	1	cellular_component	Eef1a1	Elongation factor 1-alpha 1	-1.34	0.74	-0.524	-0.276	0.353	-0.859	0.654	0.628	0.714	0.009	1.424	0.64	-0.996	0.0158	0.0158	down-regulated
P10126	Cellular component	GO:0043226	3	organelle	Eef1a1	Elongation factor 1-alpha 1	-1.34	0.74	-0.524	-0.276	0.353	-0.859	0.654	0.628	0.714	0.009	1.424	0.64	-0.996	0.0158	0.0158	down-regulated
P10126	Cellular component	GO:0071944	3	cell periphery	Eef1a1	Elongation factor 1-alpha 1	-1.34	0.74	-0.524	-0.276	0.353	-0.859	0.654	0.628	0.714	0.009	1.424	0.64	-0.996	0.0158	0.0158	down-regulated
P10126	Cellular component	GO:0110165	2	cellular anatomical entity	Eef1a1	Elongation factor 1-alpha 1	-1.34	0.74	-0.524	-0.276	0.353	-0.859	0.654	0.628	0.714	0.009	1.424	0.64	-0.996	0.0158	0.0158	down-regulated
P10126	Cellular component	GO:0031974	3	membrane-enclosed lumen	Eef1a1	Elongation factor 1-alpha 1	-1.34	0.74	-0.524	-0.276	0.353	-0.859	0.654	0.628	0.714	0.009	1.424	0.64	-0.996	0.0158	0.0158	down-regulated
P10126	Cellular component	GO:0070013	5	intracellular organelle lumen	Eef1a1	Elongation factor 1-alpha 1	-1.34	0.74	-0.524	-0.276	0.353	-0.859	0.654	0.628	0.714	0.009	1.424	0.64	-0.996	0.0158	0.0158	down-regulated
P10126	Cellular component	GO:0043232	5	intracellular non-membrane-bounded organelle	Eef1a1	Elongation factor 1-alpha 1	-1.34	0.74	-0.524	-0.276	0.353	-0.859	0.654	0.628	0.714	0.009	1.424	0.64	-0.996	0.0158	0.0158	down-regulated
P10126	Cellular component	GO:0043227	4	membrane-bounded organelle	Eef1a1	Elongation factor 1-alpha 1	-1.34	0.74	-0.524	-0.276	0.353	-0.859	0.654	0.628	0.714	0.009	1.424	0.64	-0.996	0.0158	0.0158	down-regulated
P10126	Cellular component	GO:0043233	4	organelle lumen	Eef1a1	Elongation factor 1-alpha 1	-1.34	0.74	-0.524	-0.276	0.353	-0.859	0.654	0.628	0.714	0.009	1.424	0.64	-0.996	0.0158	0.0158	down-regulated
P10126	Cellular component	GO:0005622	3	intracellular anatomical structure	Eef1a1	Elongation factor 1-alpha 1	-1.34	0.74	-0.524	-0.276	0.353	-0.859	0.654	0.628	0.714	0.009	1.424	0.64	-0.996	0.0158	0.0158	down-regulated
P10126	Cellular component	GO:0031981	6	nuclear lumen	Eef1a1	Elongation factor 1-alpha 1	-1.34	0.74	-0.524	-0.276	0.353	-0.859	0.654	0.628	0.714	0.009	1.424	0.64	-0.996	0.0158	0.0158	down-regulated
P10126	Cellular component	GO:0005634	6	nucleus	Eef1a1	Elongation factor 1-alpha 1	-1.34	0.74	-0.524	-0.276	0.353	-0.859	0.654	0.628	0.714	0.009	1.424	0.64	-0.996	0.0158	0.0158	down-regulated
P10126	Cellular component	GO:0043228	4	non-membrane-bounded organelle	Eef1a1	Elongation factor 1-alpha 1	-1.34	0.74	-0.524	-0.276	0.353	-0.859	0.654	0.628	0.714	0.009	1.424	0.64	-0.996	0.0158	0.0158	down-regulated
P10126	Cellular component	GO:0043231	5	intracellular membrane-bounded organelle	Eef1a1	Elongation factor 1-alpha 1	-1.34	0.74	-0.524	-0.276	0.353	-0.859	0.654	0.628	0.714	0.009	1.424	0.64	-0.996	0.0158	0.0158	down-regulated
P10404	Cellular component	GO:0005575	1	cellular_component	P10404	MLV-related proviral Env polyprotein	0.461			0.752	-0.344	-0.026	-0.405	-1.187		-2.048		-0.529	1.253	0.0183	0.0183	up-regulated
P10404	Cellular component	GO:0016020	3	membrane	P10404	MLV-related proviral Env polyprotein	0.461			0.752	-0.344	-0.026	-0.405	-1.187		-2.048		-0.529	1.253	0.0183	0.0183	up-regulated
P10404	Cellular component	GO:0071944	3	cell periphery	P10404	MLV-related proviral Env polyprotein	0.461			0.752	-0.344	-0.026	-0.405	-1.187		-2.048		-0.529	1.253	0.0183	0.0183	up-regulated
P10404	Cellular component	GO:0110165	2	cellular anatomical entity	P10404	MLV-related proviral Env polyprotein	0.461			0.752	-0.344	-0.026	-0.405	-1.187		-2.048		-0.529	1.253	0.0183	0.0183	up-regulated
P11352	Cellular component	GO:0043227	4	membrane-bounded organelle	Gpx1	Glutathione peroxidase 1	0.18	-1.319	-0.129	-0.46	0.258	-0.252	0.275	0.69	0.005	0.423	0.267	0.799	-0.697	0.035	0.035	down-regulated
P11352	Cellular component	GO:0005622	3	intracellular anatomical structure	Gpx1	Glutathione peroxidase 1	0.18	-1.319	-0.129	-0.46	0.258	-0.252	0.275	0.69	0.005	0.423	0.267	0.799	-0.697	0.035	0.035	down-regulated
P11352	Cellular component	GO:0043231	5	intracellular membrane-bounded organelle	Gpx1	Glutathione peroxidase 1	0.18	-1.319	-0.129	-0.46	0.258	-0.252	0.275	0.69	0.005	0.423	0.267	0.799	-0.697	0.035	0.035	down-regulated
P11352	Cellular component	GO:0016234	4	inclusion body	Gpx1	Glutathione peroxidase 1	0.18	-1.319	-0.129	-0.46	0.258	-0.252	0.275	0.69	0.005	0.423	0.267	0.799	-0.697	0.035	0.035	down-regulated
P11352	Cellular component	GO:0005737	3	cytoplasm	Gpx1	Glutathione peroxidase 1	0.18	-1.319	-0.129	-0.46	0.258	-0.252	0.275	0.69	0.005	0.423	0.267	0.799	-0.697	0.035	0.035	down-regulated
P11352	Cellular component	GO:0043226	3	organelle	Gpx1	Glutathione peroxidase 1	0.18	-1.319	-0.129	-0.46	0.258	-0.252	0.275	0.69	0.005	0.423	0.267	0.799	-0.697	0.035	0.035	down-regulated
P11352	Cellular component	GO:0110165	2	cellular anatomical entity	Gpx1	Glutathione peroxidase 1	0.18	-1.319	-0.129	-0.46	0.258	-0.252	0.275	0.69	0.005	0.423	0.267	0.799	-0.697	0.035	0.035	down-regulated
P11352	Cellular component	GO:0043229	4	intracellular organelle	Gpx1	Glutathione peroxidase 1	0.18	-1.319	-0.129	-0.46	0.258	-0.252	0.275	0.69	0.005	0.423	0.267	0.799	-0.697	0.035	0.035	down-regulated
P11352	Cellular component	GO:0005575	1	cellular_component	Gpx1	Glutathione peroxidase 1	0.18	-1.319	-0.129	-0.46	0.258	-0.252	0.275	0.69	0.005	0.423	0.267	0.799	-0.697	0.035	0.035	down-regulated
P11680	Cellular component	GO:0005576	3	extracellular region	Cfp	Properdin	0.525	-1.239	1.636	-0.193	1.397	0.402	-0.45	-1.12	-0.624	-1.58	-0.79	-1.134	1.371	0.00675	0.00675	up-regulated
P11680	Cellular component	GO:0005737	3	cytoplasm	Cfp	Properdin	0.525	-1.239	1.636	-0.193	1.397	0.402	-0.45	-1.12	-0.624	-1.58	-0.79	-1.134	1.371	0.00675	0.00675	up-regulated
P11680	Cellular component	GO:0098552	3	side of membrane	Cfp	Properdin	0.525	-1.239	1.636	-0.193	1.397	0.402	-0.45	-1.12	-0.624	-1.58	-0.79	-1.134	1.371	0.00675	0.00675	up-regulated
P11680	Cellular component	GO:0016020	3	membrane	Cfp	Properdin	0.525	-1.239	1.636	-0.193	1.397	0.402	-0.45	-1.12	-0.624	-1.58	-0.79	-1.134	1.371	0.00675	0.00675	up-regulated
P11680	Cellular component	GO:0005575	1	cellular_component	Cfp	Properdin	0.525	-1.239	1.636	-0.193	1.397	0.402	-0.45	-1.12	-0.624	-1.58	-0.79	-1.134	1.371	0.00675	0.00675	up-regulated
P11680	Cellular component	GO:0099503	5	secretory vesicle	Cfp	Properdin	0.525	-1.239	1.636	-0.193	1.397	0.402	-0.45	-1.12	-0.624	-1.58	-0.79	-1.134	1.371	0.00675	0.00675	up-regulated
P11680	Cellular component	GO:0043229	4	intracellular organelle	Cfp	Properdin	0.525	-1.239	1.636	-0.193	1.397	0.402	-0.45	-1.12	-0.624	-1.58	-0.79	-1.134	1.371	0.00675	0.00675	up-regulated
P11680	Cellular component	GO:0005622	3	intracellular anatomical structure	Cfp	Properdin	0.525	-1.239	1.636	-0.193	1.397	0.402	-0.45	-1.12	-0.624	-1.58	-0.79	-1.134	1.371	0.00675	0.00675	up-regulated
P11680	Cellular component	GO:0012505	3	endomembrane system	Cfp	Properdin	0.525	-1.239	1.636	-0.193	1.397	0.402	-0.45	-1.12	-0.624	-1.58	-0.79	-1.134	1.371	0.00675	0.00675	up-regulated
P11680	Cellular component	GO:0031984	3	organelle subcompartment	Cfp	Properdin	0.525	-1.239	1.636	-0.193	1.397	0.402	-0.45	-1.12	-0.624	-1.58	-0.79	-1.134	1.371	0.00675	0.00675	up-regulated
P11680	Cellular component	GO:0097708	6	intracellular vesicle	Cfp	Properdin	0.525	-1.239	1.636	-0.193	1.397	0.402	-0.45	-1.12	-0.624	-1.58	-0.79	-1.134	1.371	0.00675	0.00675	up-regulated
P11680	Cellular component	GO:0098791	4	Golgi apparatus subcompartment	Cfp	Properdin	0.525	-1.239	1.636	-0.193	1.397	0.402	-0.45	-1.12	-0.624	-1.58	-0.79	-1.134	1.371	0.00675	0.00675	up-regulated
P11680	Cellular component	GO:0098562	4	cytoplasmic side of membrane	Cfp	Properdin	0.525	-1.239	1.636	-0.193	1.397	0.402	-0.45	-1.12	-0.624	-1.58	-0.79	-1.134	1.371	0.00675	0.00675	up-regulated
P11680	Cellular component	GO:0031090	4	organelle membrane	Cfp	Properdin	0.525	-1.239	1.636	-0.193	1.397	0.402	-0.45	-1.12	-0.624	-1.58	-0.79	-1.134	1.371	0.00675	0.00675	up-regulated
P11680	Cellular component	GO:0043227	4	membrane-bounded organelle	Cfp	Properdin	0.525	-1.239	1.636	-0.193	1.397	0.402	-0.45	-1.12	-0.624	-1.58	-0.79	-1.134	1.371	0.00675	0.00675	up-regulated
P11680	Cellular component	GO:0110165	2	cellular anatomical entity	Cfp	Properdin	0.525	-1.239	1.636	-0.193	1.397	0.402	-0.45	-1.12	-0.624	-1.58	-0.79	-1.134	1.371	0.00675	0.00675	up-regulated
P11680	Cellular component	GO:0043231	5	intracellular membrane-bounded organelle	Cfp	Properdin	0.525	-1.239	1.636	-0.193	1.397	0.402	-0.45	-1.12	-0.624	-1.58	-0.79	-1.134	1.371	0.00675	0.00675	up-regulated
P11680	Cellular component	GO:0005794	4	Golgi apparatus	Cfp	Properdin	0.525	-1.239	1.636	-0.193	1.397	0.402	-0.45	-1.12	-0.624	-1.58	-0.79	-1.134	1.371	0.00675	0.00675	up-regulated
P11680	Cellular component	GO:0000139	5	Golgi membrane	Cfp	Properdin	0.525	-1.239	1.636	-0.193	1.397	0.402	-0.45	-1.12	-0.624	-1.58	-0.79	-1.134	1.371	0.00675	0.00675	up-regulated
P11680	Cellular component	GO:0043226	3	organelle	Cfp	Properdin	0.525	-1.239	1.636	-0.193	1.397	0.402	-0.45	-1.12	-0.624	-1.58	-0.79	-1.134	1.371	0.00675	0.00675	up-regulated
P11680	Cellular component	GO:0031982	5	vesicle	Cfp	Properdin	0.525	-1.239	1.636	-0.193	1.397	0.402	-0.45	-1.12	-0.624	-1.58	-0.79	-1.134	1.371	0.00675	0.00675	up-regulated
P11680	Cellular component	GO:0098588	5	bounding membrane of organelle	Cfp	Properdin	0.525	-1.239	1.636	-0.193	1.397	0.402	-0.45	-1.12	-0.624	-1.58	-0.79	-1.134	1.371	0.00675	0.00675	up-regulated
P11680	Cellular component	GO:0031410	4	cytoplasmic vesicle	Cfp	Properdin	0.525	-1.239	1.636	-0.193	1.397	0.402	-0.45	-1.12	-0.624	-1.58	-0.79	-1.134	1.371	0.00675	0.00675	up-regulated
P14206	Cellular component	GO:0036477	3	somatodendritic compartment	Rpsa	Small ribosomal subunit protein uS2	-0.515	-0.73	-1.75	-0.38	-0.162	-0.646	0.821	0.712	0.152	0.965	0.484	0.475	-1.299	0.000556	0.000556	down-regulated
P14206	Cellular component	GO:0043226	3	organelle	Rpsa	Small ribosomal subunit protein uS2	-0.515	-0.73	-1.75	-0.38	-0.162	-0.646	0.821	0.712	0.152	0.965	0.484	0.475	-1.299	0.000556	0.000556	down-regulated
P14206	Cellular component	GO:0022626	4	cytosolic ribosome	Rpsa	Small ribosomal subunit protein uS2	-0.515	-0.73	-1.75	-0.38	-0.162	-0.646	0.821	0.712	0.152	0.965	0.484	0.475	-1.299	0.000556	0.000556	down-regulated
P14206	Cellular component	GO:0071944	3	cell periphery	Rpsa	Small ribosomal subunit protein uS2	-0.515	-0.73	-1.75	-0.38	-0.162	-0.646	0.821	0.712	0.152	0.965	0.484	0.475	-1.299	0.000556	0.000556	down-regulated
P14206	Cellular component	GO:0110165	2	cellular anatomical entity	Rpsa	Small ribosomal subunit protein uS2	-0.515	-0.73	-1.75	-0.38	-0.162	-0.646	0.821	0.712	0.152	0.965	0.484	0.475	-1.299	0.000556	0.000556	down-regulated
P14206	Cellular component	GO:0044391	4	ribosomal subunit	Rpsa	Small ribosomal subunit protein uS2	-0.515	-0.73	-1.75	-0.38	-0.162	-0.646	0.821	0.712	0.152	0.965	0.484	0.475	-1.299	0.000556	0.000556	down-regulated
P14206	Cellular component	GO:0045202	4	synapse	Rpsa	Small ribosomal subunit protein uS2	-0.515	-0.73	-1.75	-0.38	-0.162	-0.646	0.821	0.712	0.152	0.965	0.484	0.475	-1.299	0.000556	0.000556	down-regulated
P14206	Cellular component	GO:0031012	4	extracellular matrix	Rpsa	Small ribosomal subunit protein uS2	-0.515	-0.73	-1.75	-0.38	-0.162	-0.646	0.821	0.712	0.152	0.965	0.484	0.475	-1.299	0.000556	0.000556	down-regulated
P14206	Cellular component	GO:0030684	4	preribosome	Rpsa	Small ribosomal subunit protein uS2	-0.515	-0.73	-1.75	-0.38	-0.162	-0.646	0.821	0.712	0.152	0.965	0.484	0.475	-1.299	0.000556	0.000556	down-regulated
P14206	Cellular component	GO:0032991	2	protein-containing complex	Rpsa	Small ribosomal subunit protein uS2	-0.515	-0.73	-1.75	-0.38	-0.162	-0.646	0.821	0.712	0.152	0.965	0.484	0.475	-1.299	0.000556	0.000556	down-regulated
P14206	Cellular component	GO:0030312	3	external encapsulating structure	Rpsa	Small ribosomal subunit protein uS2	-0.515	-0.73	-1.75	-0.38	-0.162	-0.646	0.821	0.712	0.152	0.965	0.484	0.475	-1.299	0.000556	0.000556	down-regulated
P14206	Cellular component	GO:0016020	3	membrane	Rpsa	Small ribosomal subunit protein uS2	-0.515	-0.73	-1.75	-0.38	-0.162	-0.646	0.821	0.712	0.152	0.965	0.484	0.475	-1.299	0.000556	0.000556	down-regulated
P14206	Cellular component	GO:0005829	3	cytosol	Rpsa	Small ribosomal subunit protein uS2	-0.515	-0.73	-1.75	-0.38	-0.162	-0.646	0.821	0.712	0.152	0.965	0.484	0.475	-1.299	0.000556	0.000556	down-regulated
P14206	Cellular component	GO:0043229	4	intracellular organelle	Rpsa	Small ribosomal subunit protein uS2	-0.515	-0.73	-1.75	-0.38	-0.162	-0.646	0.821	0.712	0.152	0.965	0.484	0.475	-1.299	0.000556	0.000556	down-regulated
P14206	Cellular component	GO:0005575	1	cellular_component	Rpsa	Small ribosomal subunit protein uS2	-0.515	-0.73	-1.75	-0.38	-0.162	-0.646	0.821	0.712	0.152	0.965	0.484	0.475	-1.299	0.000556	0.000556	down-regulated
P14206	Cellular component	GO:1990904	3	ribonucleoprotein complex	Rpsa	Small ribosomal subunit protein uS2	-0.515	-0.73	-1.75	-0.38	-0.162	-0.646	0.821	0.712	0.152	0.965	0.484	0.475	-1.299	0.000556	0.000556	down-regulated
P14206	Cellular component	GO:0043228	4	non-membrane-bounded organelle	Rpsa	Small ribosomal subunit protein uS2	-0.515	-0.73	-1.75	-0.38	-0.162	-0.646	0.821	0.712	0.152	0.965	0.484	0.475	-1.299	0.000556	0.000556	down-regulated
P14206	Cellular component	GO:0044297	3	cell body	Rpsa	Small ribosomal subunit protein uS2	-0.515	-0.73	-1.75	-0.38	-0.162	-0.646	0.821	0.712	0.152	0.965	0.484	0.475	-1.299	0.000556	0.000556	down-regulated
P14206	Cellular component	GO:0043231	5	intracellular membrane-bounded organelle	Rpsa	Small ribosomal subunit protein uS2	-0.515	-0.73	-1.75	-0.38	-0.162	-0.646	0.821	0.712	0.152	0.965	0.484	0.475	-1.299	0.000556	0.000556	down-regulated
P14206	Cellular component	GO:0005840	6	ribosome	Rpsa	Small ribosomal subunit protein uS2	-0.515	-0.73	-1.75	-0.38	-0.162	-0.646	0.821	0.712	0.152	0.965	0.484	0.475	-1.299	0.000556	0.000556	down-regulated
P14206	Cellular component	GO:0043232	5	intracellular non-membrane-bounded organelle	Rpsa	Small ribosomal subunit protein uS2	-0.515	-0.73	-1.75	-0.38	-0.162	-0.646	0.821	0.712	0.152	0.965	0.484	0.475	-1.299	0.000556	0.000556	down-regulated
P14206	Cellular component	GO:0043227	4	membrane-bounded organelle	Rpsa	Small ribosomal subunit protein uS2	-0.515	-0.73	-1.75	-0.38	-0.162	-0.646	0.821	0.712	0.152	0.965	0.484	0.475	-1.299	0.000556	0.000556	down-regulated
P14206	Cellular component	GO:0062023	5	collagen-containing extracellular matrix	Rpsa	Small ribosomal subunit protein uS2	-0.515	-0.73	-1.75	-0.38	-0.162	-0.646	0.821	0.712	0.152	0.965	0.484	0.475	-1.299	0.000556	0.000556	down-regulated
P14206	Cellular component	GO:0005737	3	cytoplasm	Rpsa	Small ribosomal subunit protein uS2	-0.515	-0.73	-1.75	-0.38	-0.162	-0.646	0.821	0.712	0.152	0.965	0.484	0.475	-1.299	0.000556	0.000556	down-regulated
P14206	Cellular component	GO:0015935	5	small ribosomal subunit	Rpsa	Small ribosomal subunit protein uS2	-0.515	-0.73	-1.75	-0.38	-0.162	-0.646	0.821	0.712	0.152	0.965	0.484	0.475	-1.299	0.000556	0.000556	down-regulated
P14206	Cellular component	GO:0005622	3	intracellular anatomical structure	Rpsa	Small ribosomal subunit protein uS2	-0.515	-0.73	-1.75	-0.38	-0.162	-0.646	0.821	0.712	0.152	0.965	0.484	0.475	-1.299	0.000556	0.000556	down-regulated
P14206	Cellular component	GO:0030054	3	cell junction	Rpsa	Small ribosomal subunit protein uS2	-0.515	-0.73	-1.75	-0.38	-0.162	-0.646	0.821	0.712	0.152	0.965	0.484	0.475	-1.299	0.000556	0.000556	down-regulated
P14430	Cellular component	GO:0012506	5	vesicle membrane	H2-Q8	H-2 class I histocompatibility antigen, Q8 alpha chain	0.109	0.252	0.272	-0.04	0.2	0.018	0.068	-0.604	-0.879	-0.2	-0.418	-0.705	0.592	0.0275	0.0275	up-regulated
P14430	Cellular component	GO:0005737	3	cytoplasm	H2-Q8	H-2 class I histocompatibility antigen, Q8 alpha chain	0.109	0.252	0.272	-0.04	0.2	0.018	0.068	-0.604	-0.879	-0.2	-0.418	-0.705	0.592	0.0275	0.0275	up-regulated
P14430	Cellular component	GO:0005622	3	intracellular anatomical structure	H2-Q8	H-2 class I histocompatibility antigen, Q8 alpha chain	0.109	0.252	0.272	-0.04	0.2	0.018	0.068	-0.604	-0.879	-0.2	-0.418	-0.705	0.592	0.0275	0.0275	up-regulated
P14430	Cellular component	GO:0030139	5	endocytic vesicle	H2-Q8	H-2 class I histocompatibility antigen, Q8 alpha chain	0.109	0.252	0.272	-0.04	0.2	0.018	0.068	-0.604	-0.879	-0.2	-0.418	-0.705	0.592	0.0275	0.0275	up-regulated
P14430	Cellular component	GO:0098796	3	membrane protein complex	H2-Q8	H-2 class I histocompatibility antigen, Q8 alpha chain	0.109	0.252	0.272	-0.04	0.2	0.018	0.068	-0.604	-0.879	-0.2	-0.418	-0.705	0.592	0.0275	0.0275	up-regulated
P14430	Cellular component	GO:0031984	3	organelle subcompartment	H2-Q8	H-2 class I histocompatibility antigen, Q8 alpha chain	0.109	0.252	0.272	-0.04	0.2	0.018	0.068	-0.604	-0.879	-0.2	-0.418	-0.705	0.592	0.0275	0.0275	up-regulated
P14430	Cellular component	GO:0045335	6	phagocytic vesicle	H2-Q8	H-2 class I histocompatibility antigen, Q8 alpha chain	0.109	0.252	0.272	-0.04	0.2	0.018	0.068	-0.604	-0.879	-0.2	-0.418	-0.705	0.592	0.0275	0.0275	up-regulated
P14430	Cellular component	GO:0005886	4	plasma membrane	H2-Q8	H-2 class I histocompatibility antigen, Q8 alpha chain	0.109	0.252	0.272	-0.04	0.2	0.018	0.068	-0.604	-0.879	-0.2	-0.418	-0.705	0.592	0.0275	0.0275	up-regulated
P14430	Cellular component	GO:0043227	4	membrane-bounded organelle	H2-Q8	H-2 class I histocompatibility antigen, Q8 alpha chain	0.109	0.252	0.272	-0.04	0.2	0.018	0.068	-0.604	-0.879	-0.2	-0.418	-0.705	0.592	0.0275	0.0275	up-regulated
P14430	Cellular component	GO:0031090	4	organelle membrane	H2-Q8	H-2 class I histocompatibility antigen, Q8 alpha chain	0.109	0.252	0.272	-0.04	0.2	0.018	0.068	-0.604	-0.879	-0.2	-0.418	-0.705	0.592	0.0275	0.0275	up-regulated
P14430	Cellular component	GO:0098827	4	endoplasmic reticulum subcompartment	H2-Q8	H-2 class I histocompatibility antigen, Q8 alpha chain	0.109	0.252	0.272	-0.04	0.2	0.018	0.068	-0.604	-0.879	-0.2	-0.418	-0.705	0.592	0.0275	0.0275	up-regulated
P14430	Cellular component	GO:0042611	5	MHC protein complex	H2-Q8	H-2 class I histocompatibility antigen, Q8 alpha chain	0.109	0.252	0.272	-0.04	0.2	0.018	0.068	-0.604	-0.879	-0.2	-0.418	-0.705	0.592	0.0275	0.0275	up-regulated
P14430	Cellular component	GO:0043231	5	intracellular membrane-bounded organelle	H2-Q8	H-2 class I histocompatibility antigen, Q8 alpha chain	0.109	0.252	0.272	-0.04	0.2	0.018	0.068	-0.604	-0.879	-0.2	-0.418	-0.705	0.592	0.0275	0.0275	up-regulated
P14430	Cellular component	GO:0098588	5	bounding membrane of organelle	H2-Q8	H-2 class I histocompatibility antigen, Q8 alpha chain	0.109	0.252	0.272	-0.04	0.2	0.018	0.068	-0.604	-0.879	-0.2	-0.418	-0.705	0.592	0.0275	0.0275	up-regulated
P14430	Cellular component	GO:0098797	4	plasma membrane protein complex	H2-Q8	H-2 class I histocompatibility antigen, Q8 alpha chain	0.109	0.252	0.272	-0.04	0.2	0.018	0.068	-0.604	-0.879	-0.2	-0.418	-0.705	0.592	0.0275	0.0275	up-regulated
P14430	Cellular component	GO:0098576	4	lumenal side of membrane	H2-Q8	H-2 class I histocompatibility antigen, Q8 alpha chain	0.109	0.252	0.272	-0.04	0.2	0.018	0.068	-0.604	-0.879	-0.2	-0.418	-0.705	0.592	0.0275	0.0275	up-regulated
P14430	Cellular component	GO:0005783	4	endoplasmic reticulum	H2-Q8	H-2 class I histocompatibility antigen, Q8 alpha chain	0.109	0.252	0.272	-0.04	0.2	0.018	0.068	-0.604	-0.879	-0.2	-0.418	-0.705	0.592	0.0275	0.0275	up-regulated
P14430	Cellular component	GO:0032991	2	protein-containing complex	H2-Q8	H-2 class I histocompatibility antigen, Q8 alpha chain	0.109	0.252	0.272	-0.04	0.2	0.018	0.068	-0.604	-0.879	-0.2	-0.418	-0.705	0.592	0.0275	0.0275	up-regulated
P14430	Cellular component	GO:0016020	3	membrane	H2-Q8	H-2 class I histocompatibility antigen, Q8 alpha chain	0.109	0.252	0.272	-0.04	0.2	0.018	0.068	-0.604	-0.879	-0.2	-0.418	-0.705	0.592	0.0275	0.0275	up-regulated
P14430	Cellular component	GO:0098552	3	side of membrane	H2-Q8	H-2 class I histocompatibility antigen, Q8 alpha chain	0.109	0.252	0.272	-0.04	0.2	0.018	0.068	-0.604	-0.879	-0.2	-0.418	-0.705	0.592	0.0275	0.0275	up-regulated
P14430	Cellular component	GO:0005576	3	extracellular region	H2-Q8	H-2 class I histocompatibility antigen, Q8 alpha chain	0.109	0.252	0.272	-0.04	0.2	0.018	0.068	-0.604	-0.879	-0.2	-0.418	-0.705	0.592	0.0275	0.0275	up-regulated
P14430	Cellular component	GO:0043229	4	intracellular organelle	H2-Q8	H-2 class I histocompatibility antigen, Q8 alpha chain	0.109	0.252	0.272	-0.04	0.2	0.018	0.068	-0.604	-0.879	-0.2	-0.418	-0.705	0.592	0.0275	0.0275	up-regulated
P14430	Cellular component	GO:0030659	5	cytoplasmic vesicle membrane	H2-Q8	H-2 class I histocompatibility antigen, Q8 alpha chain	0.109	0.252	0.272	-0.04	0.2	0.018	0.068	-0.604	-0.879	-0.2	-0.418	-0.705	0.592	0.0275	0.0275	up-regulated
P14430	Cellular component	GO:0012505	3	endomembrane system	H2-Q8	H-2 class I histocompatibility antigen, Q8 alpha chain	0.109	0.252	0.272	-0.04	0.2	0.018	0.068	-0.604	-0.879	-0.2	-0.418	-0.705	0.592	0.0275	0.0275	up-regulated
P14430	Cellular component	GO:0005789	5	endoplasmic reticulum membrane	H2-Q8	H-2 class I histocompatibility antigen, Q8 alpha chain	0.109	0.252	0.272	-0.04	0.2	0.018	0.068	-0.604	-0.879	-0.2	-0.418	-0.705	0.592	0.0275	0.0275	up-regulated
P14430	Cellular component	GO:0005575	1	cellular_component	H2-Q8	H-2 class I histocompatibility antigen, Q8 alpha chain	0.109	0.252	0.272	-0.04	0.2	0.018	0.068	-0.604	-0.879	-0.2	-0.418	-0.705	0.592	0.0275	0.0275	up-regulated
P14430	Cellular component	GO:0097708	6	intracellular vesicle	H2-Q8	H-2 class I histocompatibility antigen, Q8 alpha chain	0.109	0.252	0.272	-0.04	0.2	0.018	0.068	-0.604	-0.879	-0.2	-0.418	-0.705	0.592	0.0275	0.0275	up-regulated
P14430	Cellular component	GO:0071944	3	cell periphery	H2-Q8	H-2 class I histocompatibility antigen, Q8 alpha chain	0.109	0.252	0.272	-0.04	0.2	0.018	0.068	-0.604	-0.879	-0.2	-0.418	-0.705	0.592	0.0275	0.0275	up-regulated
P14430	Cellular component	GO:0110165	2	cellular anatomical entity	H2-Q8	H-2 class I histocompatibility antigen, Q8 alpha chain	0.109	0.252	0.272	-0.04	0.2	0.018	0.068	-0.604	-0.879	-0.2	-0.418	-0.705	0.592	0.0275	0.0275	up-regulated
P14430	Cellular component	GO:0030666	6	endocytic vesicle membrane	H2-Q8	H-2 class I histocompatibility antigen, Q8 alpha chain	0.109	0.252	0.272	-0.04	0.2	0.018	0.068	-0.604	-0.879	-0.2	-0.418	-0.705	0.592	0.0275	0.0275	up-regulated
P14430	Cellular component	GO:0042175	4	nuclear outer membrane-endoplasmic reticulum membrane network	H2-Q8	H-2 class I histocompatibility antigen, Q8 alpha chain	0.109	0.252	0.272	-0.04	0.2	0.018	0.068	-0.604	-0.879	-0.2	-0.418	-0.705	0.592	0.0275	0.0275	up-regulated
P14430	Cellular component	GO:0009986	3	cell surface	H2-Q8	H-2 class I histocompatibility antigen, Q8 alpha chain	0.109	0.252	0.272	-0.04	0.2	0.018	0.068	-0.604	-0.879	-0.2	-0.418	-0.705	0.592	0.0275	0.0275	up-regulated
P14430	Cellular component	GO:0031982	5	vesicle	H2-Q8	H-2 class I histocompatibility antigen, Q8 alpha chain	0.109	0.252	0.272	-0.04	0.2	0.018	0.068	-0.604	-0.879	-0.2	-0.418	-0.705	0.592	0.0275	0.0275	up-regulated
P14430	Cellular component	GO:0043226	3	organelle	H2-Q8	H-2 class I histocompatibility antigen, Q8 alpha chain	0.109	0.252	0.272	-0.04	0.2	0.018	0.068	-0.604	-0.879	-0.2	-0.418	-0.705	0.592	0.0275	0.0275	up-regulated
P14430	Cellular component	GO:0031410	4	cytoplasmic vesicle	H2-Q8	H-2 class I histocompatibility antigen, Q8 alpha chain	0.109	0.252	0.272	-0.04	0.2	0.018	0.068	-0.604	-0.879	-0.2	-0.418	-0.705	0.592	0.0275	0.0275	up-regulated
P14576	Cellular component	GO:0043227	4	membrane-bounded organelle	Srp54	Signal recognition particle subunit SRP54	-1.111	-0.13	-0.247	0.877	-1.695	-0.318	0.025	0.945	0.659	0.606	0.156	0.237	-0.875	0.0374	0.0374	down-regulated
P14576	Cellular component	GO:0070013	5	intracellular organelle lumen	Srp54	Signal recognition particle subunit SRP54	-1.111	-0.13	-0.247	0.877	-1.695	-0.318	0.025	0.945	0.659	0.606	0.156	0.237	-0.875	0.0374	0.0374	down-regulated
P14576	Cellular component	GO:0043233	4	organelle lumen	Srp54	Signal recognition particle subunit SRP54	-1.111	-0.13	-0.247	0.877	-1.695	-0.318	0.025	0.945	0.659	0.606	0.156	0.237	-0.875	0.0374	0.0374	down-regulated
P14576	Cellular component	GO:0005622	3	intracellular anatomical structure	Srp54	Signal recognition particle subunit SRP54	-1.111	-0.13	-0.247	0.877	-1.695	-0.318	0.025	0.945	0.659	0.606	0.156	0.237	-0.875	0.0374	0.0374	down-regulated
P14576	Cellular component	GO:0005737	3	cytoplasm	Srp54	Signal recognition particle subunit SRP54	-1.111	-0.13	-0.247	0.877	-1.695	-0.318	0.025	0.945	0.659	0.606	0.156	0.237	-0.875	0.0374	0.0374	down-regulated
P14576	Cellular component	GO:0005654	3	nucleoplasm	Srp54	Signal recognition particle subunit SRP54	-1.111	-0.13	-0.247	0.877	-1.695	-0.318	0.025	0.945	0.659	0.606	0.156	0.237	-0.875	0.0374	0.0374	down-regulated
P14576	Cellular component	GO:0031981	6	nuclear lumen	Srp54	Signal recognition particle subunit SRP54	-1.111	-0.13	-0.247	0.877	-1.695	-0.318	0.025	0.945	0.659	0.606	0.156	0.237	-0.875	0.0374	0.0374	down-regulated
P14576	Cellular component	GO:0005634	6	nucleus	Srp54	Signal recognition particle subunit SRP54	-1.111	-0.13	-0.247	0.877	-1.695	-0.318	0.025	0.945	0.659	0.606	0.156	0.237	-0.875	0.0374	0.0374	down-regulated
P14576	Cellular component	GO:1990904	3	ribonucleoprotein complex	Srp54	Signal recognition particle subunit SRP54	-1.111	-0.13	-0.247	0.877	-1.695	-0.318	0.025	0.945	0.659	0.606	0.156	0.237	-0.875	0.0374	0.0374	down-regulated
P14576	Cellular component	GO:0043231	5	intracellular membrane-bounded organelle	Srp54	Signal recognition particle subunit SRP54	-1.111	-0.13	-0.247	0.877	-1.695	-0.318	0.025	0.945	0.659	0.606	0.156	0.237	-0.875	0.0374	0.0374	down-regulated
P14576	Cellular component	GO:0043229	4	intracellular organelle	Srp54	Signal recognition particle subunit SRP54	-1.111	-0.13	-0.247	0.877	-1.695	-0.318	0.025	0.945	0.659	0.606	0.156	0.237	-0.875	0.0374	0.0374	down-regulated
P14576	Cellular component	GO:0012505	3	endomembrane system	Srp54	Signal recognition particle subunit SRP54	-1.111	-0.13	-0.247	0.877	-1.695	-0.318	0.025	0.945	0.659	0.606	0.156	0.237	-0.875	0.0374	0.0374	down-regulated
P14576	Cellular component	GO:0005575	1	cellular_component	Srp54	Signal recognition particle subunit SRP54	-1.111	-0.13	-0.247	0.877	-1.695	-0.318	0.025	0.945	0.659	0.606	0.156	0.237	-0.875	0.0374	0.0374	down-regulated
P14576	Cellular component	GO:0032991	2	protein-containing complex	Srp54	Signal recognition particle subunit SRP54	-1.111	-0.13	-0.247	0.877	-1.695	-0.318	0.025	0.945	0.659	0.606	0.156	0.237	-0.875	0.0374	0.0374	down-regulated
P14576	Cellular component	GO:0016604	3	nuclear body	Srp54	Signal recognition particle subunit SRP54	-1.111	-0.13	-0.247	0.877	-1.695	-0.318	0.025	0.945	0.659	0.606	0.156	0.237	-0.875	0.0374	0.0374	down-regulated
P14576	Cellular component	GO:0043226	3	organelle	Srp54	Signal recognition particle subunit SRP54	-1.111	-0.13	-0.247	0.877	-1.695	-0.318	0.025	0.945	0.659	0.606	0.156	0.237	-0.875	0.0374	0.0374	down-regulated
P14576	Cellular component	GO:0031974	3	membrane-enclosed lumen	Srp54	Signal recognition particle subunit SRP54	-1.111	-0.13	-0.247	0.877	-1.695	-0.318	0.025	0.945	0.659	0.606	0.156	0.237	-0.875	0.0374	0.0374	down-regulated
P14576	Cellular component	GO:0110165	2	cellular anatomical entity	Srp54	Signal recognition particle subunit SRP54	-1.111	-0.13	-0.247	0.877	-1.695	-0.318	0.025	0.945	0.659	0.606	0.156	0.237	-0.875	0.0374	0.0374	down-regulated
P14576	Cellular component	GO:0048500	4	signal recognition particle	Srp54	Signal recognition particle subunit SRP54	-1.111	-0.13	-0.247	0.877	-1.695	-0.318	0.025	0.945	0.659	0.606	0.156	0.237	-0.875	0.0374	0.0374	down-regulated
P15535	Cellular component	GO:0005622	3	intracellular anatomical structure	B4galt1	Beta-1,4-galactosyltransferase 1	0.584	0.018	-0.168	0.331	0.018	0.363	-0.371	-1.187	-0.738	0.271	-0.623	-0.08	0.646	0.0397	0.0397	up-regulated
P15535	Cellular component	GO:0031985	5	Golgi cisterna	B4galt1	Beta-1,4-galactosyltransferase 1	0.584	0.018	-0.168	0.331	0.018	0.363	-0.371	-1.187	-0.738	0.271	-0.623	-0.08	0.646	0.0397	0.0397	up-regulated
P15535	Cellular component	GO:0030054	3	cell junction	B4galt1	Beta-1,4-galactosyltransferase 1	0.584	0.018	-0.168	0.331	0.018	0.363	-0.371	-1.187	-0.738	0.271	-0.623	-0.08	0.646	0.0397	0.0397	up-regulated
P15535	Cellular component	GO:0043227	4	membrane-bounded organelle	B4galt1	Beta-1,4-galactosyltransferase 1	0.584	0.018	-0.168	0.331	0.018	0.363	-0.371	-1.187	-0.738	0.271	-0.623	-0.08	0.646	0.0397	0.0397	up-regulated
P15535	Cellular component	GO:0098858	5	actin-based cell projection	B4galt1	Beta-1,4-galactosyltransferase 1	0.584	0.018	-0.168	0.331	0.018	0.363	-0.371	-1.187	-0.738	0.271	-0.623	-0.08	0.646	0.0397	0.0397	up-regulated
P15535	Cellular component	GO:0098590	4	plasma membrane region	B4galt1	Beta-1,4-galactosyltransferase 1	0.584	0.018	-0.168	0.331	0.018	0.363	-0.371	-1.187	-0.738	0.271	-0.623	-0.08	0.646	0.0397	0.0397	up-regulated
P15535	Cellular component	GO:0098588	5	bounding membrane of organelle	B4galt1	Beta-1,4-galactosyltransferase 1	0.584	0.018	-0.168	0.331	0.018	0.363	-0.371	-1.187	-0.738	0.271	-0.623	-0.08	0.646	0.0397	0.0397	up-regulated
P15535	Cellular component	GO:0098862	3	cluster of actin-based cell projections	B4galt1	Beta-1,4-galactosyltransferase 1	0.584	0.018	-0.168	0.331	0.018	0.363	-0.371	-1.187	-0.738	0.271	-0.623	-0.08	0.646	0.0397	0.0397	up-regulated
P15535	Cellular component	GO:0000139	5	Golgi membrane	B4galt1	Beta-1,4-galactosyltransferase 1	0.584	0.018	-0.168	0.331	0.018	0.363	-0.371	-1.187	-0.738	0.271	-0.623	-0.08	0.646	0.0397	0.0397	up-regulated
P15535	Cellular component	GO:0042995	3	cell projection	B4galt1	Beta-1,4-galactosyltransferase 1	0.584	0.018	-0.168	0.331	0.018	0.363	-0.371	-1.187	-0.738	0.271	-0.623	-0.08	0.646	0.0397	0.0397	up-regulated
P15535	Cellular component	GO:0012505	3	endomembrane system	B4galt1	Beta-1,4-galactosyltransferase 1	0.584	0.018	-0.168	0.331	0.018	0.363	-0.371	-1.187	-0.738	0.271	-0.623	-0.08	0.646	0.0397	0.0397	up-regulated
P15535	Cellular component	GO:0043229	4	intracellular organelle	B4galt1	Beta-1,4-galactosyltransferase 1	0.584	0.018	-0.168	0.331	0.018	0.363	-0.371	-1.187	-0.738	0.271	-0.623	-0.08	0.646	0.0397	0.0397	up-regulated
P15535	Cellular component	GO:0005795	5	Golgi stack	B4galt1	Beta-1,4-galactosyltransferase 1	0.584	0.018	-0.168	0.331	0.018	0.363	-0.371	-1.187	-0.738	0.271	-0.623	-0.08	0.646	0.0397	0.0397	up-regulated
P15535	Cellular component	GO:0071944	3	cell periphery	B4galt1	Beta-1,4-galactosyltransferase 1	0.584	0.018	-0.168	0.331	0.018	0.363	-0.371	-1.187	-0.738	0.271	-0.623	-0.08	0.646	0.0397	0.0397	up-regulated
P15535	Cellular component	GO:0009986	3	cell surface	B4galt1	Beta-1,4-galactosyltransferase 1	0.584	0.018	-0.168	0.331	0.018	0.363	-0.371	-1.187	-0.738	0.271	-0.623	-0.08	0.646	0.0397	0.0397	up-regulated
P15535	Cellular component	GO:0120025	4	plasma membrane bounded cell projection	B4galt1	Beta-1,4-galactosyltransferase 1	0.584	0.018	-0.168	0.331	0.018	0.363	-0.371	-1.187	-0.738	0.271	-0.623	-0.08	0.646	0.0397	0.0397	up-regulated
P15535	Cellular component	GO:0005737	3	cytoplasm	B4galt1	Beta-1,4-galactosyltransferase 1	0.584	0.018	-0.168	0.331	0.018	0.363	-0.371	-1.187	-0.738	0.271	-0.623	-0.08	0.646	0.0397	0.0397	up-regulated
P15535	Cellular component	GO:0005886	4	plasma membrane	B4galt1	Beta-1,4-galactosyltransferase 1	0.584	0.018	-0.168	0.331	0.018	0.363	-0.371	-1.187	-0.738	0.271	-0.623	-0.08	0.646	0.0397	0.0397	up-regulated
P15535	Cellular component	GO:0031984	3	organelle subcompartment	B4galt1	Beta-1,4-galactosyltransferase 1	0.584	0.018	-0.168	0.331	0.018	0.363	-0.371	-1.187	-0.738	0.271	-0.623	-0.08	0.646	0.0397	0.0397	up-regulated
P15535	Cellular component	GO:0031090	4	organelle membrane	B4galt1	Beta-1,4-galactosyltransferase 1	0.584	0.018	-0.168	0.331	0.018	0.363	-0.371	-1.187	-0.738	0.271	-0.623	-0.08	0.646	0.0397	0.0397	up-regulated
P15535	Cellular component	GO:0009925	4	basal plasma membrane	B4galt1	Beta-1,4-galactosyltransferase 1	0.584	0.018	-0.168	0.331	0.018	0.363	-0.371	-1.187	-0.738	0.271	-0.623	-0.08	0.646	0.0397	0.0397	up-regulated
P15535	Cellular component	GO:0043231	5	intracellular membrane-bounded organelle	B4galt1	Beta-1,4-galactosyltransferase 1	0.584	0.018	-0.168	0.331	0.018	0.363	-0.371	-1.187	-0.738	0.271	-0.623	-0.08	0.646	0.0397	0.0397	up-regulated
P15535	Cellular component	GO:0005794	4	Golgi apparatus	B4galt1	Beta-1,4-galactosyltransferase 1	0.584	0.018	-0.168	0.331	0.018	0.363	-0.371	-1.187	-0.738	0.271	-0.623	-0.08	0.646	0.0397	0.0397	up-regulated
P15535	Cellular component	GO:0016020	3	membrane	B4galt1	Beta-1,4-galactosyltransferase 1	0.584	0.018	-0.168	0.331	0.018	0.363	-0.371	-1.187	-0.738	0.271	-0.623	-0.08	0.646	0.0397	0.0397	up-regulated
P15535	Cellular component	GO:0098552	3	side of membrane	B4galt1	Beta-1,4-galactosyltransferase 1	0.584	0.018	-0.168	0.331	0.018	0.363	-0.371	-1.187	-0.738	0.271	-0.623	-0.08	0.646	0.0397	0.0397	up-regulated
P15535	Cellular component	GO:0070161	4	anchoring junction	B4galt1	Beta-1,4-galactosyltransferase 1	0.584	0.018	-0.168	0.331	0.018	0.363	-0.371	-1.187	-0.738	0.271	-0.623	-0.08	0.646	0.0397	0.0397	up-regulated
P15535	Cellular component	GO:0005575	1	cellular_component	B4galt1	Beta-1,4-galactosyltransferase 1	0.584	0.018	-0.168	0.331	0.018	0.363	-0.371	-1.187	-0.738	0.271	-0.623	-0.08	0.646	0.0397	0.0397	up-regulated
P15535	Cellular component	GO:0098791	4	Golgi apparatus subcompartment	B4galt1	Beta-1,4-galactosyltransferase 1	0.584	0.018	-0.168	0.331	0.018	0.363	-0.371	-1.187	-0.738	0.271	-0.623	-0.08	0.646	0.0397	0.0397	up-regulated
P15535	Cellular component	GO:0031253	5	cell projection membrane	B4galt1	Beta-1,4-galactosyltransferase 1	0.584	0.018	-0.168	0.331	0.018	0.363	-0.371	-1.187	-0.738	0.271	-0.623	-0.08	0.646	0.0397	0.0397	up-regulated
P15535	Cellular component	GO:0005903	4	brush border	B4galt1	Beta-1,4-galactosyltransferase 1	0.584	0.018	-0.168	0.331	0.018	0.363	-0.371	-1.187	-0.738	0.271	-0.623	-0.08	0.646	0.0397	0.0397	up-regulated
P15535	Cellular component	GO:0110165	2	cellular anatomical entity	B4galt1	Beta-1,4-galactosyltransferase 1	0.584	0.018	-0.168	0.331	0.018	0.363	-0.371	-1.187	-0.738	0.271	-0.623	-0.08	0.646	0.0397	0.0397	up-regulated
P15535	Cellular component	GO:0005911	5	cell-cell junction	B4galt1	Beta-1,4-galactosyltransferase 1	0.584	0.018	-0.168	0.331	0.018	0.363	-0.371	-1.187	-0.738	0.271	-0.623	-0.08	0.646	0.0397	0.0397	up-regulated
P15535	Cellular component	GO:0045178	3	basal part of cell	B4galt1	Beta-1,4-galactosyltransferase 1	0.584	0.018	-0.168	0.331	0.018	0.363	-0.371	-1.187	-0.738	0.271	-0.623	-0.08	0.646	0.0397	0.0397	up-regulated
P15535	Cellular component	GO:0043226	3	organelle	B4galt1	Beta-1,4-galactosyltransferase 1	0.584	0.018	-0.168	0.331	0.018	0.363	-0.371	-1.187	-0.738	0.271	-0.623	-0.08	0.646	0.0397	0.0397	up-regulated
P15864	Cellular component	GO:0043228	4	non-membrane-bounded organelle	H1-2	Histone H1.2	-0.659	-0.013	-1.429	-0.992	-0.719	-0.615	0.279	0.839	0.715	-0.517	0.088	-0.239	-0.932	0.0101	0.0101	down-regulated
P15864	Cellular component	GO:0044815	3	DNA packaging complex	H1-2	Histone H1.2	-0.659	-0.013	-1.429	-0.992	-0.719	-0.615	0.279	0.839	0.715	-0.517	0.088	-0.239	-0.932	0.0101	0.0101	down-regulated
P15864	Cellular component	GO:0043231	5	intracellular membrane-bounded organelle	H1-2	Histone H1.2	-0.659	-0.013	-1.429	-0.992	-0.719	-0.615	0.279	0.839	0.715	-0.517	0.088	-0.239	-0.932	0.0101	0.0101	down-regulated
P15864	Cellular component	GO:0043232	5	intracellular non-membrane-bounded organelle	H1-2	Histone H1.2	-0.659	-0.013	-1.429	-0.992	-0.719	-0.615	0.279	0.839	0.715	-0.517	0.088	-0.239	-0.932	0.0101	0.0101	down-regulated
P15864	Cellular component	GO:0005694	6	chromosome	H1-2	Histone H1.2	-0.659	-0.013	-1.429	-0.992	-0.719	-0.615	0.279	0.839	0.715	-0.517	0.088	-0.239	-0.932	0.0101	0.0101	down-regulated
P15864	Cellular component	GO:0043227	4	membrane-bounded organelle	H1-2	Histone H1.2	-0.659	-0.013	-1.429	-0.992	-0.719	-0.615	0.279	0.839	0.715	-0.517	0.088	-0.239	-0.932	0.0101	0.0101	down-regulated
P15864	Cellular component	GO:0005622	3	intracellular anatomical structure	H1-2	Histone H1.2	-0.659	-0.013	-1.429	-0.992	-0.719	-0.615	0.279	0.839	0.715	-0.517	0.088	-0.239	-0.932	0.0101	0.0101	down-regulated
P15864	Cellular component	GO:0043226	3	organelle	H1-2	Histone H1.2	-0.659	-0.013	-1.429	-0.992	-0.719	-0.615	0.279	0.839	0.715	-0.517	0.088	-0.239	-0.932	0.0101	0.0101	down-regulated
P15864	Cellular component	GO:0110165	2	cellular anatomical entity	H1-2	Histone H1.2	-0.659	-0.013	-1.429	-0.992	-0.719	-0.615	0.279	0.839	0.715	-0.517	0.088	-0.239	-0.932	0.0101	0.0101	down-regulated
P15864	Cellular component	GO:0032993	3	protein-DNA complex	H1-2	Histone H1.2	-0.659	-0.013	-1.429	-0.992	-0.719	-0.615	0.279	0.839	0.715	-0.517	0.088	-0.239	-0.932	0.0101	0.0101	down-regulated
P15864	Cellular component	GO:0032991	2	protein-containing complex	H1-2	Histone H1.2	-0.659	-0.013	-1.429	-0.992	-0.719	-0.615	0.279	0.839	0.715	-0.517	0.088	-0.239	-0.932	0.0101	0.0101	down-regulated
P15864	Cellular component	GO:0005575	1	cellular_component	H1-2	Histone H1.2	-0.659	-0.013	-1.429	-0.992	-0.719	-0.615	0.279	0.839	0.715	-0.517	0.088	-0.239	-0.932	0.0101	0.0101	down-regulated
P15864	Cellular component	GO:0000785	3	chromatin	H1-2	Histone H1.2	-0.659	-0.013	-1.429	-0.992	-0.719	-0.615	0.279	0.839	0.715	-0.517	0.088	-0.239	-0.932	0.0101	0.0101	down-regulated
P15864	Cellular component	GO:0043229	4	intracellular organelle	H1-2	Histone H1.2	-0.659	-0.013	-1.429	-0.992	-0.719	-0.615	0.279	0.839	0.715	-0.517	0.088	-0.239	-0.932	0.0101	0.0101	down-regulated
P16014	Cellular component	GO:0043227	4	membrane-bounded organelle	Chgb	Secretogranin-1	0.293	0.426	2.11	0.167	2.083			-0.466		-0.865			1.681	0.0288	0.0288	up-regulated
P16014	Cellular component	GO:0012505	3	endomembrane system	Chgb	Secretogranin-1	0.293	0.426	2.11	0.167	2.083			-0.466		-0.865			1.681	0.0288	0.0288	up-regulated
P16014	Cellular component	GO:0043231	5	intracellular membrane-bounded organelle	Chgb	Secretogranin-1	0.293	0.426	2.11	0.167	2.083			-0.466		-0.865			1.681	0.0288	0.0288	up-regulated
P16014	Cellular component	GO:0043229	4	intracellular organelle	Chgb	Secretogranin-1	0.293	0.426	2.11	0.167	2.083			-0.466		-0.865			1.681	0.0288	0.0288	up-regulated
P16014	Cellular component	GO:0099503	5	secretory vesicle	Chgb	Secretogranin-1	0.293	0.426	2.11	0.167	2.083			-0.466		-0.865			1.681	0.0288	0.0288	up-regulated
P16014	Cellular component	GO:0005622	3	intracellular anatomical structure	Chgb	Secretogranin-1	0.293	0.426	2.11	0.167	2.083			-0.466		-0.865			1.681	0.0288	0.0288	up-regulated
P16014	Cellular component	GO:0005575	1	cellular_component	Chgb	Secretogranin-1	0.293	0.426	2.11	0.167	2.083			-0.466		-0.865			1.681	0.0288	0.0288	up-regulated
P16014	Cellular component	GO:0031410	4	cytoplasmic vesicle	Chgb	Secretogranin-1	0.293	0.426	2.11	0.167	2.083			-0.466		-0.865			1.681	0.0288	0.0288	up-regulated
P16014	Cellular component	GO:0031982	5	vesicle	Chgb	Secretogranin-1	0.293	0.426	2.11	0.167	2.083			-0.466		-0.865			1.681	0.0288	0.0288	up-regulated
P16014	Cellular component	GO:0097708	6	intracellular vesicle	Chgb	Secretogranin-1	0.293	0.426	2.11	0.167	2.083			-0.466		-0.865			1.681	0.0288	0.0288	up-regulated
P16014	Cellular component	GO:0005737	3	cytoplasm	Chgb	Secretogranin-1	0.293	0.426	2.11	0.167	2.083			-0.466		-0.865			1.681	0.0288	0.0288	up-regulated
P16014	Cellular component	GO:0043226	3	organelle	Chgb	Secretogranin-1	0.293	0.426	2.11	0.167	2.083			-0.466		-0.865			1.681	0.0288	0.0288	up-regulated
P16014	Cellular component	GO:0005576	3	extracellular region	Chgb	Secretogranin-1	0.293	0.426	2.11	0.167	2.083			-0.466		-0.865			1.681	0.0288	0.0288	up-regulated
P16014	Cellular component	GO:0110165	2	cellular anatomical entity	Chgb	Secretogranin-1	0.293	0.426	2.11	0.167	2.083			-0.466		-0.865			1.681	0.0288	0.0288	up-regulated
P16092	Cellular component	GO:0097708	6	intracellular vesicle	Fgfr1	Fibroblast growth factor receptor 1	-1.074	-1.005	-0.767	-0.946			-0.321	1.799	1.174	0.745	0.649	-0.761	-1.496	0.00654	0.00654	down-regulated
P16092	Cellular component	GO:0005575	1	cellular_component	Fgfr1	Fibroblast growth factor receptor 1	-1.074	-1.005	-0.767	-0.946			-0.321	1.799	1.174	0.745	0.649	-0.761	-1.496	0.00654	0.00654	down-regulated
P16092	Cellular component	GO:0043229	4	intracellular organelle	Fgfr1	Fibroblast growth factor receptor 1	-1.074	-1.005	-0.767	-0.946			-0.321	1.799	1.174	0.745	0.649	-0.761	-1.496	0.00654	0.00654	down-regulated
P16092	Cellular component	GO:0071944	3	cell periphery	Fgfr1	Fibroblast growth factor receptor 1	-1.074	-1.005	-0.767	-0.946			-0.321	1.799	1.174	0.745	0.649	-0.761	-1.496	0.00654	0.00654	down-regulated
P16092	Cellular component	GO:0005737	3	cytoplasm	Fgfr1	Fibroblast growth factor receptor 1	-1.074	-1.005	-0.767	-0.946			-0.321	1.799	1.174	0.745	0.649	-0.761	-1.496	0.00654	0.00654	down-regulated
P16092	Cellular component	GO:0043231	5	intracellular membrane-bounded organelle	Fgfr1	Fibroblast growth factor receptor 1	-1.074	-1.005	-0.767	-0.946			-0.321	1.799	1.174	0.745	0.649	-0.761	-1.496	0.00654	0.00654	down-regulated
P16092	Cellular component	GO:0016020	3	membrane	Fgfr1	Fibroblast growth factor receptor 1	-1.074	-1.005	-0.767	-0.946			-0.321	1.799	1.174	0.745	0.649	-0.761	-1.496	0.00654	0.00654	down-regulated
P16092	Cellular component	GO:0032991	2	protein-containing complex	Fgfr1	Fibroblast growth factor receptor 1	-1.074	-1.005	-0.767	-0.946			-0.321	1.799	1.174	0.745	0.649	-0.761	-1.496	0.00654	0.00654	down-regulated
P16092	Cellular component	GO:0043226	3	organelle	Fgfr1	Fibroblast growth factor receptor 1	-1.074	-1.005	-0.767	-0.946			-0.321	1.799	1.174	0.745	0.649	-0.761	-1.496	0.00654	0.00654	down-regulated
P16092	Cellular component	GO:0110165	2	cellular anatomical entity	Fgfr1	Fibroblast growth factor receptor 1	-1.074	-1.005	-0.767	-0.946			-0.321	1.799	1.174	0.745	0.649	-0.761	-1.496	0.00654	0.00654	down-regulated
P16092	Cellular component	GO:0043227	4	membrane-bounded organelle	Fgfr1	Fibroblast growth factor receptor 1	-1.074	-1.005	-0.767	-0.946			-0.321	1.799	1.174	0.745	0.649	-0.761	-1.496	0.00654	0.00654	down-regulated
P16092	Cellular component	GO:0005622	3	intracellular anatomical structure	Fgfr1	Fibroblast growth factor receptor 1	-1.074	-1.005	-0.767	-0.946			-0.321	1.799	1.174	0.745	0.649	-0.761	-1.496	0.00654	0.00654	down-regulated
P16092	Cellular component	GO:0031982	5	vesicle	Fgfr1	Fibroblast growth factor receptor 1	-1.074	-1.005	-0.767	-0.946			-0.321	1.799	1.174	0.745	0.649	-0.761	-1.496	0.00654	0.00654	down-regulated
P16110	Cellular component	GO:0042995	3	cell projection	Lgals3	Galectin-3	-0.034	-1.77	-1.192	-0.479	-0.583	-1.932	-0.494	0.245	-0.61	0.062	-0.048	0.214	-0.893	0.0229	0.0229	down-regulated
P16110	Cellular component	GO:0005634	6	nucleus	Lgals3	Galectin-3	-0.034	-1.77	-1.192	-0.479	-0.583	-1.932	-0.494	0.245	-0.61	0.062	-0.048	0.214	-0.893	0.0229	0.0229	down-regulated
P16110	Cellular component	GO:1990904	3	ribonucleoprotein complex	Lgals3	Galectin-3	-0.034	-1.77	-1.192	-0.479	-0.583	-1.932	-0.494	0.245	-0.61	0.062	-0.048	0.214	-0.893	0.0229	0.0229	down-regulated
P16110	Cellular component	GO:0043227	4	membrane-bounded organelle	Lgals3	Galectin-3	-0.034	-1.77	-1.192	-0.479	-0.583	-1.932	-0.494	0.245	-0.61	0.062	-0.048	0.214	-0.893	0.0229	0.0229	down-regulated
P16110	Cellular component	GO:0005622	3	intracellular anatomical structure	Lgals3	Galectin-3	-0.034	-1.77	-1.192	-0.479	-0.583	-1.932	-0.494	0.245	-0.61	0.062	-0.048	0.214	-0.893	0.0229	0.0229	down-regulated
P16110	Cellular component	GO:0009986	3	cell surface	Lgals3	Galectin-3	-0.034	-1.77	-1.192	-0.479	-0.583	-1.932	-0.494	0.245	-0.61	0.062	-0.048	0.214	-0.893	0.0229	0.0229	down-regulated
P16110	Cellular component	GO:0120025	4	plasma membrane bounded cell projection	Lgals3	Galectin-3	-0.034	-1.77	-1.192	-0.479	-0.583	-1.932	-0.494	0.245	-0.61	0.062	-0.048	0.214	-0.893	0.0229	0.0229	down-regulated
P16110	Cellular component	GO:0071944	3	cell periphery	Lgals3	Galectin-3	-0.034	-1.77	-1.192	-0.479	-0.583	-1.932	-0.494	0.245	-0.61	0.062	-0.048	0.214	-0.893	0.0229	0.0229	down-regulated
P16110	Cellular component	GO:0043229	4	intracellular organelle	Lgals3	Galectin-3	-0.034	-1.77	-1.192	-0.479	-0.583	-1.932	-0.494	0.245	-0.61	0.062	-0.048	0.214	-0.893	0.0229	0.0229	down-regulated
P16110	Cellular component	GO:0140513	3	nuclear protein-containing complex	Lgals3	Galectin-3	-0.034	-1.77	-1.192	-0.479	-0.583	-1.932	-0.494	0.245	-0.61	0.062	-0.048	0.214	-0.893	0.0229	0.0229	down-regulated
P16110	Cellular component	GO:0005576	3	extracellular region	Lgals3	Galectin-3	-0.034	-1.77	-1.192	-0.479	-0.583	-1.932	-0.494	0.245	-0.61	0.062	-0.048	0.214	-0.893	0.0229	0.0229	down-regulated
P16110	Cellular component	GO:0043231	5	intracellular membrane-bounded organelle	Lgals3	Galectin-3	-0.034	-1.77	-1.192	-0.479	-0.583	-1.932	-0.494	0.245	-0.61	0.062	-0.048	0.214	-0.893	0.0229	0.0229	down-regulated
P16110	Cellular component	GO:0005886	4	plasma membrane	Lgals3	Galectin-3	-0.034	-1.77	-1.192	-0.479	-0.583	-1.932	-0.494	0.245	-0.61	0.062	-0.048	0.214	-0.893	0.0229	0.0229	down-regulated
P16110	Cellular component	GO:0043226	3	organelle	Lgals3	Galectin-3	-0.034	-1.77	-1.192	-0.479	-0.583	-1.932	-0.494	0.245	-0.61	0.062	-0.048	0.214	-0.893	0.0229	0.0229	down-regulated
P16110	Cellular component	GO:0110165	2	cellular anatomical entity	Lgals3	Galectin-3	-0.034	-1.77	-1.192	-0.479	-0.583	-1.932	-0.494	0.245	-0.61	0.062	-0.048	0.214	-0.893	0.0229	0.0229	down-regulated
P16110	Cellular component	GO:0031012	4	extracellular matrix	Lgals3	Galectin-3	-0.034	-1.77	-1.192	-0.479	-0.583	-1.932	-0.494	0.245	-0.61	0.062	-0.048	0.214	-0.893	0.0229	0.0229	down-regulated
P16110	Cellular component	GO:0005575	1	cellular_component	Lgals3	Galectin-3	-0.034	-1.77	-1.192	-0.479	-0.583	-1.932	-0.494	0.245	-0.61	0.062	-0.048	0.214	-0.893	0.0229	0.0229	down-regulated
P16110	Cellular component	GO:0032991	2	protein-containing complex	Lgals3	Galectin-3	-0.034	-1.77	-1.192	-0.479	-0.583	-1.932	-0.494	0.245	-0.61	0.062	-0.048	0.214	-0.893	0.0229	0.0229	down-regulated
P16110	Cellular component	GO:0098552	3	side of membrane	Lgals3	Galectin-3	-0.034	-1.77	-1.192	-0.479	-0.583	-1.932	-0.494	0.245	-0.61	0.062	-0.048	0.214	-0.893	0.0229	0.0229	down-regulated
P16110	Cellular component	GO:0016020	3	membrane	Lgals3	Galectin-3	-0.034	-1.77	-1.192	-0.479	-0.583	-1.932	-0.494	0.245	-0.61	0.062	-0.048	0.214	-0.893	0.0229	0.0229	down-regulated
P16110	Cellular component	GO:0030312	3	external encapsulating structure	Lgals3	Galectin-3	-0.034	-1.77	-1.192	-0.479	-0.583	-1.932	-0.494	0.245	-0.61	0.062	-0.048	0.214	-0.893	0.0229	0.0229	down-regulated
P16254	Cellular component	GO:0043227	4	membrane-bounded organelle	Srp14	Signal recognition particle 14 kDa protein	-0.721	-0.204			-0.372	-0.849	0.881	0.904	0.506	0.746	-0.296	0.579	-1.09	0.00506	0.00506	down-regulated
P16254	Cellular component	GO:0005575	1	cellular_component	Srp14	Signal recognition particle 14 kDa protein	-0.721	-0.204			-0.372	-0.849	0.881	0.904	0.506	0.746	-0.296	0.579	-1.09	0.00506	0.00506	down-regulated
P16254	Cellular component	GO:0005622	3	intracellular anatomical structure	Srp14	Signal recognition particle 14 kDa protein	-0.721	-0.204			-0.372	-0.849	0.881	0.904	0.506	0.746	-0.296	0.579	-1.09	0.00506	0.00506	down-regulated
P16254	Cellular component	GO:0043229	4	intracellular organelle	Srp14	Signal recognition particle 14 kDa protein	-0.721	-0.204			-0.372	-0.849	0.881	0.904	0.506	0.746	-0.296	0.579	-1.09	0.00506	0.00506	down-regulated
P16254	Cellular component	GO:0005737	3	cytoplasm	Srp14	Signal recognition particle 14 kDa protein	-0.721	-0.204			-0.372	-0.849	0.881	0.904	0.506	0.746	-0.296	0.579	-1.09	0.00506	0.00506	down-regulated
P16254	Cellular component	GO:0032991	2	protein-containing complex	Srp14	Signal recognition particle 14 kDa protein	-0.721	-0.204			-0.372	-0.849	0.881	0.904	0.506	0.746	-0.296	0.579	-1.09	0.00506	0.00506	down-regulated
P16254	Cellular component	GO:0043226	3	organelle	Srp14	Signal recognition particle 14 kDa protein	-0.721	-0.204			-0.372	-0.849	0.881	0.904	0.506	0.746	-0.296	0.579	-1.09	0.00506	0.00506	down-regulated
P16254	Cellular component	GO:1990904	3	ribonucleoprotein complex	Srp14	Signal recognition particle 14 kDa protein	-0.721	-0.204			-0.372	-0.849	0.881	0.904	0.506	0.746	-0.296	0.579	-1.09	0.00506	0.00506	down-regulated
P16254	Cellular component	GO:0043231	5	intracellular membrane-bounded organelle	Srp14	Signal recognition particle 14 kDa protein	-0.721	-0.204			-0.372	-0.849	0.881	0.904	0.506	0.746	-0.296	0.579	-1.09	0.00506	0.00506	down-regulated
P16254	Cellular component	GO:0048500	4	signal recognition particle	Srp14	Signal recognition particle 14 kDa protein	-0.721	-0.204			-0.372	-0.849	0.881	0.904	0.506	0.746	-0.296	0.579	-1.09	0.00506	0.00506	down-regulated
P16254	Cellular component	GO:0110165	2	cellular anatomical entity	Srp14	Signal recognition particle 14 kDa protein	-0.721	-0.204			-0.372	-0.849	0.881	0.904	0.506	0.746	-0.296	0.579	-1.09	0.00506	0.00506	down-regulated
P17095	Cellular component	GO:0043231	5	intracellular membrane-bounded organelle	Hmga1	High mobility group protein HMG-I/HMG-Y	-0.938	-0.461	-3.082	-1.004	0.257	-0.945	-0.358	1.455	0.263	-0.02	0.187	-0.742	-1.16	0.0348	0.0348	down-regulated
P17095	Cellular component	GO:0043228	4	non-membrane-bounded organelle	Hmga1	High mobility group protein HMG-I/HMG-Y	-0.938	-0.461	-3.082	-1.004	0.257	-0.945	-0.358	1.455	0.263	-0.02	0.187	-0.742	-1.16	0.0348	0.0348	down-regulated
P17095	Cellular component	GO:0005737	3	cytoplasm	Hmga1	High mobility group protein HMG-I/HMG-Y	-0.938	-0.461	-3.082	-1.004	0.257	-0.945	-0.358	1.455	0.263	-0.02	0.187	-0.742	-1.16	0.0348	0.0348	down-regulated
P17095	Cellular component	GO:0043073	7	germ cell nucleus	Hmga1	High mobility group protein HMG-I/HMG-Y	-0.938	-0.461	-3.082	-1.004	0.257	-0.945	-0.358	1.455	0.263	-0.02	0.187	-0.742	-1.16	0.0348	0.0348	down-regulated
P17095	Cellular component	GO:0110165	2	cellular anatomical entity	Hmga1	High mobility group protein HMG-I/HMG-Y	-0.938	-0.461	-3.082	-1.004	0.257	-0.945	-0.358	1.455	0.263	-0.02	0.187	-0.742	-1.16	0.0348	0.0348	down-regulated
P17095	Cellular component	GO:0043226	3	organelle	Hmga1	High mobility group protein HMG-I/HMG-Y	-0.938	-0.461	-3.082	-1.004	0.257	-0.945	-0.358	1.455	0.263	-0.02	0.187	-0.742	-1.16	0.0348	0.0348	down-regulated
P17095	Cellular component	GO:0000792	4	heterochromatin	Hmga1	High mobility group protein HMG-I/HMG-Y	-0.938	-0.461	-3.082	-1.004	0.257	-0.945	-0.358	1.455	0.263	-0.02	0.187	-0.742	-1.16	0.0348	0.0348	down-regulated
P17095	Cellular component	GO:0005575	1	cellular_component	Hmga1	High mobility group protein HMG-I/HMG-Y	-0.938	-0.461	-3.082	-1.004	0.257	-0.945	-0.358	1.455	0.263	-0.02	0.187	-0.742	-1.16	0.0348	0.0348	down-regulated
P17095	Cellular component	GO:0005667	3	transcription regulator complex	Hmga1	High mobility group protein HMG-I/HMG-Y	-0.938	-0.461	-3.082	-1.004	0.257	-0.945	-0.358	1.455	0.263	-0.02	0.187	-0.742	-1.16	0.0348	0.0348	down-regulated
P17095	Cellular component	GO:0032991	2	protein-containing complex	Hmga1	High mobility group protein HMG-I/HMG-Y	-0.938	-0.461	-3.082	-1.004	0.257	-0.945	-0.358	1.455	0.263	-0.02	0.187	-0.742	-1.16	0.0348	0.0348	down-regulated
P17095	Cellular component	GO:1990234	4	transferase complex	Hmga1	High mobility group protein HMG-I/HMG-Y	-0.938	-0.461	-3.082	-1.004	0.257	-0.945	-0.358	1.455	0.263	-0.02	0.187	-0.742	-1.16	0.0348	0.0348	down-regulated
P17095	Cellular component	GO:0005634	6	nucleus	Hmga1	High mobility group protein HMG-I/HMG-Y	-0.938	-0.461	-3.082	-1.004	0.257	-0.945	-0.358	1.455	0.263	-0.02	0.187	-0.742	-1.16	0.0348	0.0348	down-regulated
P17095	Cellular component	GO:0005622	3	intracellular anatomical structure	Hmga1	High mobility group protein HMG-I/HMG-Y	-0.938	-0.461	-3.082	-1.004	0.257	-0.945	-0.358	1.455	0.263	-0.02	0.187	-0.742	-1.16	0.0348	0.0348	down-regulated
P17095	Cellular component	GO:0043227	4	membrane-bounded organelle	Hmga1	High mobility group protein HMG-I/HMG-Y	-0.938	-0.461	-3.082	-1.004	0.257	-0.945	-0.358	1.455	0.263	-0.02	0.187	-0.742	-1.16	0.0348	0.0348	down-regulated
P17095	Cellular component	GO:0043232	5	intracellular non-membrane-bounded organelle	Hmga1	High mobility group protein HMG-I/HMG-Y	-0.938	-0.461	-3.082	-1.004	0.257	-0.945	-0.358	1.455	0.263	-0.02	0.187	-0.742	-1.16	0.0348	0.0348	down-regulated
P17095	Cellular component	GO:0005694	6	chromosome	Hmga1	High mobility group protein HMG-I/HMG-Y	-0.938	-0.461	-3.082	-1.004	0.257	-0.945	-0.358	1.455	0.263	-0.02	0.187	-0.742	-1.16	0.0348	0.0348	down-regulated
P17095	Cellular component	GO:1902494	3	catalytic complex	Hmga1	High mobility group protein HMG-I/HMG-Y	-0.938	-0.461	-3.082	-1.004	0.257	-0.945	-0.358	1.455	0.263	-0.02	0.187	-0.742	-1.16	0.0348	0.0348	down-regulated
P17095	Cellular component	GO:0043229	4	intracellular organelle	Hmga1	High mobility group protein HMG-I/HMG-Y	-0.938	-0.461	-3.082	-1.004	0.257	-0.945	-0.358	1.455	0.263	-0.02	0.187	-0.742	-1.16	0.0348	0.0348	down-regulated
P17095	Cellular component	GO:0140513	3	nuclear protein-containing complex	Hmga1	High mobility group protein HMG-I/HMG-Y	-0.938	-0.461	-3.082	-1.004	0.257	-0.945	-0.358	1.455	0.263	-0.02	0.187	-0.742	-1.16	0.0348	0.0348	down-regulated
P17095	Cellular component	GO:0000785	3	chromatin	Hmga1	High mobility group protein HMG-I/HMG-Y	-0.938	-0.461	-3.082	-1.004	0.257	-0.945	-0.358	1.455	0.263	-0.02	0.187	-0.742	-1.16	0.0348	0.0348	down-regulated
P17897	Cellular component	GO:0005783	4	endoplasmic reticulum	Lyz1	Lysozyme C-1	-0.628	-0.277	-0.25	0.127	-0.233	-0.124	0.707	0.09	0.275	0.355	0.55	-0.063	-0.55	0.039	0.039	down-regulated
P17897	Cellular component	GO:0030135	5	coated vesicle	Lyz1	Lysozyme C-1	-0.628	-0.277	-0.25	0.127	-0.233	-0.124	0.707	0.09	0.275	0.355	0.55	-0.063	-0.55	0.039	0.039	down-regulated
P17897	Cellular component	GO:0005737	3	cytoplasm	Lyz1	Lysozyme C-1	-0.628	-0.277	-0.25	0.127	-0.233	-0.124	0.707	0.09	0.275	0.355	0.55	-0.063	-0.55	0.039	0.039	down-regulated
P17897	Cellular component	GO:0005622	3	intracellular anatomical structure	Lyz1	Lysozyme C-1	-0.628	-0.277	-0.25	0.127	-0.233	-0.124	0.707	0.09	0.275	0.355	0.55	-0.063	-0.55	0.039	0.039	down-regulated
P17897	Cellular component	GO:0043233	4	organelle lumen	Lyz1	Lysozyme C-1	-0.628	-0.277	-0.25	0.127	-0.233	-0.124	0.707	0.09	0.275	0.355	0.55	-0.063	-0.55	0.039	0.039	down-regulated
P17897	Cellular component	GO:0043229	4	intracellular organelle	Lyz1	Lysozyme C-1	-0.628	-0.277	-0.25	0.127	-0.233	-0.124	0.707	0.09	0.275	0.355	0.55	-0.063	-0.55	0.039	0.039	down-regulated
P17897	Cellular component	GO:0099503	5	secretory vesicle	Lyz1	Lysozyme C-1	-0.628	-0.277	-0.25	0.127	-0.233	-0.124	0.707	0.09	0.275	0.355	0.55	-0.063	-0.55	0.039	0.039	down-regulated
P17897	Cellular component	GO:0012505	3	endomembrane system	Lyz1	Lysozyme C-1	-0.628	-0.277	-0.25	0.127	-0.233	-0.124	0.707	0.09	0.275	0.355	0.55	-0.063	-0.55	0.039	0.039	down-regulated
P17897	Cellular component	GO:0005795	5	Golgi stack	Lyz1	Lysozyme C-1	-0.628	-0.277	-0.25	0.127	-0.233	-0.124	0.707	0.09	0.275	0.355	0.55	-0.063	-0.55	0.039	0.039	down-regulated
P17897	Cellular component	GO:0031985	5	Golgi cisterna	Lyz1	Lysozyme C-1	-0.628	-0.277	-0.25	0.127	-0.233	-0.124	0.707	0.09	0.275	0.355	0.55	-0.063	-0.55	0.039	0.039	down-regulated
P17897	Cellular component	GO:0005575	1	cellular_component	Lyz1	Lysozyme C-1	-0.628	-0.277	-0.25	0.127	-0.233	-0.124	0.707	0.09	0.275	0.355	0.55	-0.063	-0.55	0.039	0.039	down-regulated
P17897	Cellular component	GO:0070013	5	intracellular organelle lumen	Lyz1	Lysozyme C-1	-0.628	-0.277	-0.25	0.127	-0.233	-0.124	0.707	0.09	0.275	0.355	0.55	-0.063	-0.55	0.039	0.039	down-regulated
P17897	Cellular component	GO:0098791	4	Golgi apparatus subcompartment	Lyz1	Lysozyme C-1	-0.628	-0.277	-0.25	0.127	-0.233	-0.124	0.707	0.09	0.275	0.355	0.55	-0.063	-0.55	0.039	0.039	down-regulated
P17897	Cellular component	GO:0097708	6	intracellular vesicle	Lyz1	Lysozyme C-1	-0.628	-0.277	-0.25	0.127	-0.233	-0.124	0.707	0.09	0.275	0.355	0.55	-0.063	-0.55	0.039	0.039	down-regulated
P17897	Cellular component	GO:0031984	3	organelle subcompartment	Lyz1	Lysozyme C-1	-0.628	-0.277	-0.25	0.127	-0.233	-0.124	0.707	0.09	0.275	0.355	0.55	-0.063	-0.55	0.039	0.039	down-regulated
P17897	Cellular component	GO:0030133	4	transport vesicle	Lyz1	Lysozyme C-1	-0.628	-0.277	-0.25	0.127	-0.233	-0.124	0.707	0.09	0.275	0.355	0.55	-0.063	-0.55	0.039	0.039	down-regulated
P17897	Cellular component	GO:0098858	5	actin-based cell projection	Lyz1	Lysozyme C-1	-0.628	-0.277	-0.25	0.127	-0.233	-0.124	0.707	0.09	0.275	0.355	0.55	-0.063	-0.55	0.039	0.039	down-regulated
P17897	Cellular component	GO:0043227	4	membrane-bounded organelle	Lyz1	Lysozyme C-1	-0.628	-0.277	-0.25	0.127	-0.233	-0.124	0.707	0.09	0.275	0.355	0.55	-0.063	-0.55	0.039	0.039	down-regulated
P17897	Cellular component	GO:0110165	2	cellular anatomical entity	Lyz1	Lysozyme C-1	-0.628	-0.277	-0.25	0.127	-0.233	-0.124	0.707	0.09	0.275	0.355	0.55	-0.063	-0.55	0.039	0.039	down-regulated
P17897	Cellular component	GO:0030136	6	clathrin-coated vesicle	Lyz1	Lysozyme C-1	-0.628	-0.277	-0.25	0.127	-0.233	-0.124	0.707	0.09	0.275	0.355	0.55	-0.063	-0.55	0.039	0.039	down-regulated
P17897	Cellular component	GO:0043231	5	intracellular membrane-bounded organelle	Lyz1	Lysozyme C-1	-0.628	-0.277	-0.25	0.127	-0.233	-0.124	0.707	0.09	0.275	0.355	0.55	-0.063	-0.55	0.039	0.039	down-regulated
P17897	Cellular component	GO:0031974	3	membrane-enclosed lumen	Lyz1	Lysozyme C-1	-0.628	-0.277	-0.25	0.127	-0.233	-0.124	0.707	0.09	0.275	0.355	0.55	-0.063	-0.55	0.039	0.039	down-regulated
P17897	Cellular component	GO:0005798	5	Golgi-associated vesicle	Lyz1	Lysozyme C-1	-0.628	-0.277	-0.25	0.127	-0.233	-0.124	0.707	0.09	0.275	0.355	0.55	-0.063	-0.55	0.039	0.039	down-regulated
P17897	Cellular component	GO:0031982	5	vesicle	Lyz1	Lysozyme C-1	-0.628	-0.277	-0.25	0.127	-0.233	-0.124	0.707	0.09	0.275	0.355	0.55	-0.063	-0.55	0.039	0.039	down-regulated
P17897	Cellular component	GO:0005794	4	Golgi apparatus	Lyz1	Lysozyme C-1	-0.628	-0.277	-0.25	0.127	-0.233	-0.124	0.707	0.09	0.275	0.355	0.55	-0.063	-0.55	0.039	0.039	down-regulated
P17897	Cellular component	GO:0042995	3	cell projection	Lyz1	Lysozyme C-1	-0.628	-0.277	-0.25	0.127	-0.233	-0.124	0.707	0.09	0.275	0.355	0.55	-0.063	-0.55	0.039	0.039	down-regulated
P17897	Cellular component	GO:0043226	3	organelle	Lyz1	Lysozyme C-1	-0.628	-0.277	-0.25	0.127	-0.233	-0.124	0.707	0.09	0.275	0.355	0.55	-0.063	-0.55	0.039	0.039	down-regulated
P17897	Cellular component	GO:0120025	4	plasma membrane bounded cell projection	Lyz1	Lysozyme C-1	-0.628	-0.277	-0.25	0.127	-0.233	-0.124	0.707	0.09	0.275	0.355	0.55	-0.063	-0.55	0.039	0.039	down-regulated
P17897	Cellular component	GO:0005788	5	endoplasmic reticulum lumen	Lyz1	Lysozyme C-1	-0.628	-0.277	-0.25	0.127	-0.233	-0.124	0.707	0.09	0.275	0.355	0.55	-0.063	-0.55	0.039	0.039	down-regulated
P17897	Cellular component	GO:0005791	5	rough endoplasmic reticulum	Lyz1	Lysozyme C-1	-0.628	-0.277	-0.25	0.127	-0.233	-0.124	0.707	0.09	0.275	0.355	0.55	-0.063	-0.55	0.039	0.039	down-regulated
P17897	Cellular component	GO:0031410	4	cytoplasmic vesicle	Lyz1	Lysozyme C-1	-0.628	-0.277	-0.25	0.127	-0.233	-0.124	0.707	0.09	0.275	0.355	0.55	-0.063	-0.55	0.039	0.039	down-regulated
P18761	Cellular component	GO:0110165	2	cellular anatomical entity	Ca6	Carbonic anhydrase 6	-0.31	-3.199	-2.346	-1.181	0.469	-0.948	1.398	1.021	3.482	-1.642	-0.121	-1.083	-1.762	0.0449	0.0449	down-regulated
P18761	Cellular component	GO:0005575	1	cellular_component	Ca6	Carbonic anhydrase 6	-0.31	-3.199	-2.346	-1.181	0.469	-0.948	1.398	1.021	3.482	-1.642	-0.121	-1.083	-1.762	0.0449	0.0449	down-regulated
P18761	Cellular component	GO:0005622	3	intracellular anatomical structure	Ca6	Carbonic anhydrase 6	-0.31	-3.199	-2.346	-1.181	0.469	-0.948	1.398	1.021	3.482	-1.642	-0.121	-1.083	-1.762	0.0449	0.0449	down-regulated
P18761	Cellular component	GO:0005576	3	extracellular region	Ca6	Carbonic anhydrase 6	-0.31	-3.199	-2.346	-1.181	0.469	-0.948	1.398	1.021	3.482	-1.642	-0.121	-1.083	-1.762	0.0449	0.0449	down-regulated
P18761	Cellular component	GO:0005737	3	cytoplasm	Ca6	Carbonic anhydrase 6	-0.31	-3.199	-2.346	-1.181	0.469	-0.948	1.398	1.021	3.482	-1.642	-0.121	-1.083	-1.762	0.0449	0.0449	down-regulated
P20152	Cellular component	GO:0097708	6	intracellular vesicle	Vim	Vimentin	-0.607	-0.611	-1.108	-0.156	-0.618	-0.729	-0.699	0.684	-0.288	0.522	-0.121	0.114	-0.674	0.0347	0.0347	down-regulated
P20152	Cellular component	GO:0099081	4	supramolecular polymer	Vim	Vimentin	-0.607	-0.611	-1.108	-0.156	-0.618	-0.729	-0.699	0.684	-0.288	0.522	-0.121	0.114	-0.674	0.0347	0.0347	down-regulated
P20152	Cellular component	GO:0016020	3	membrane	Vim	Vimentin	-0.607	-0.611	-1.108	-0.156	-0.618	-0.729	-0.699	0.684	-0.288	0.522	-0.121	0.114	-0.674	0.0347	0.0347	down-regulated
P20152	Cellular component	GO:0099513	6	polymeric cytoskeletal fiber	Vim	Vimentin	-0.607	-0.611	-1.108	-0.156	-0.618	-0.729	-0.699	0.684	-0.288	0.522	-0.121	0.114	-0.674	0.0347	0.0347	down-regulated
P20152	Cellular component	GO:0005575	1	cellular_component	Vim	Vimentin	-0.607	-0.611	-1.108	-0.156	-0.618	-0.729	-0.699	0.684	-0.288	0.522	-0.121	0.114	-0.674	0.0347	0.0347	down-regulated
P20152	Cellular component	GO:0043226	3	organelle	Vim	Vimentin	-0.607	-0.611	-1.108	-0.156	-0.618	-0.729	-0.699	0.684	-0.288	0.522	-0.121	0.114	-0.674	0.0347	0.0347	down-regulated
P20152	Cellular component	GO:0031410	4	cytoplasmic vesicle	Vim	Vimentin	-0.607	-0.611	-1.108	-0.156	-0.618	-0.729	-0.699	0.684	-0.288	0.522	-0.121	0.114	-0.674	0.0347	0.0347	down-regulated
P20152	Cellular component	GO:0005856	6	cytoskeleton	Vim	Vimentin	-0.607	-0.611	-1.108	-0.156	-0.618	-0.729	-0.699	0.684	-0.288	0.522	-0.121	0.114	-0.674	0.0347	0.0347	down-regulated
P20152	Cellular component	GO:0043005	5	neuron projection	Vim	Vimentin	-0.607	-0.611	-1.108	-0.156	-0.618	-0.729	-0.699	0.684	-0.288	0.522	-0.121	0.114	-0.674	0.0347	0.0347	down-regulated
P20152	Cellular component	GO:0110165	2	cellular anatomical entity	Vim	Vimentin	-0.607	-0.611	-1.108	-0.156	-0.618	-0.729	-0.699	0.684	-0.288	0.522	-0.121	0.114	-0.674	0.0347	0.0347	down-regulated
P20152	Cellular component	GO:0031974	3	membrane-enclosed lumen	Vim	Vimentin	-0.607	-0.611	-1.108	-0.156	-0.618	-0.729	-0.699	0.684	-0.288	0.522	-0.121	0.114	-0.674	0.0347	0.0347	down-regulated
P20152	Cellular component	GO:0070013	5	intracellular organelle lumen	Vim	Vimentin	-0.607	-0.611	-1.108	-0.156	-0.618	-0.729	-0.699	0.684	-0.288	0.522	-0.121	0.114	-0.674	0.0347	0.0347	down-regulated
P20152	Cellular component	GO:0099512	5	supramolecular fiber	Vim	Vimentin	-0.607	-0.611	-1.108	-0.156	-0.618	-0.729	-0.699	0.684	-0.288	0.522	-0.121	0.114	-0.674	0.0347	0.0347	down-regulated
P20152	Cellular component	GO:0005737	3	cytoplasm	Vim	Vimentin	-0.607	-0.611	-1.108	-0.156	-0.618	-0.729	-0.699	0.684	-0.288	0.522	-0.121	0.114	-0.674	0.0347	0.0347	down-regulated
P20152	Cellular component	GO:0034399	3	nuclear periphery	Vim	Vimentin	-0.607	-0.611	-1.108	-0.156	-0.618	-0.729	-0.699	0.684	-0.288	0.522	-0.121	0.114	-0.674	0.0347	0.0347	down-regulated
P20152	Cellular component	GO:0043233	4	organelle lumen	Vim	Vimentin	-0.607	-0.611	-1.108	-0.156	-0.618	-0.729	-0.699	0.684	-0.288	0.522	-0.121	0.114	-0.674	0.0347	0.0347	down-regulated
P20152	Cellular component	GO:0030139	5	endocytic vesicle	Vim	Vimentin	-0.607	-0.611	-1.108	-0.156	-0.618	-0.729	-0.699	0.684	-0.288	0.522	-0.121	0.114	-0.674	0.0347	0.0347	down-regulated
P20152	Cellular component	GO:0043228	4	non-membrane-bounded organelle	Vim	Vimentin	-0.607	-0.611	-1.108	-0.156	-0.618	-0.729	-0.699	0.684	-0.288	0.522	-0.121	0.114	-0.674	0.0347	0.0347	down-regulated
P20152	Cellular component	GO:0043231	5	intracellular membrane-bounded organelle	Vim	Vimentin	-0.607	-0.611	-1.108	-0.156	-0.618	-0.729	-0.699	0.684	-0.288	0.522	-0.121	0.114	-0.674	0.0347	0.0347	down-regulated
P20152	Cellular component	GO:0099080	3	supramolecular complex	Vim	Vimentin	-0.607	-0.611	-1.108	-0.156	-0.618	-0.729	-0.699	0.684	-0.288	0.522	-0.121	0.114	-0.674	0.0347	0.0347	down-regulated
P20152	Cellular component	GO:0042579	4	microbody	Vim	Vimentin	-0.607	-0.611	-1.108	-0.156	-0.618	-0.729	-0.699	0.684	-0.288	0.522	-0.121	0.114	-0.674	0.0347	0.0347	down-regulated
P20152	Cellular component	GO:0043229	4	intracellular organelle	Vim	Vimentin	-0.607	-0.611	-1.108	-0.156	-0.618	-0.729	-0.699	0.684	-0.288	0.522	-0.121	0.114	-0.674	0.0347	0.0347	down-regulated
P20152	Cellular component	GO:0005882	7	intermediate filament	Vim	Vimentin	-0.607	-0.611	-1.108	-0.156	-0.618	-0.729	-0.699	0.684	-0.288	0.522	-0.121	0.114	-0.674	0.0347	0.0347	down-regulated
P20152	Cellular component	GO:0031982	5	vesicle	Vim	Vimentin	-0.607	-0.611	-1.108	-0.156	-0.618	-0.729	-0.699	0.684	-0.288	0.522	-0.121	0.114	-0.674	0.0347	0.0347	down-regulated
P20152	Cellular component	GO:0120025	4	plasma membrane bounded cell projection	Vim	Vimentin	-0.607	-0.611	-1.108	-0.156	-0.618	-0.729	-0.699	0.684	-0.288	0.522	-0.121	0.114	-0.674	0.0347	0.0347	down-regulated
P20152	Cellular component	GO:0071944	3	cell periphery	Vim	Vimentin	-0.607	-0.611	-1.108	-0.156	-0.618	-0.729	-0.699	0.684	-0.288	0.522	-0.121	0.114	-0.674	0.0347	0.0347	down-regulated
P20152	Cellular component	GO:0043232	5	intracellular non-membrane-bounded organelle	Vim	Vimentin	-0.607	-0.611	-1.108	-0.156	-0.618	-0.729	-0.699	0.684	-0.288	0.522	-0.121	0.114	-0.674	0.0347	0.0347	down-regulated
P20152	Cellular component	GO:0043227	4	membrane-bounded organelle	Vim	Vimentin	-0.607	-0.611	-1.108	-0.156	-0.618	-0.729	-0.699	0.684	-0.288	0.522	-0.121	0.114	-0.674	0.0347	0.0347	down-regulated
P20152	Cellular component	GO:0005622	3	intracellular anatomical structure	Vim	Vimentin	-0.607	-0.611	-1.108	-0.156	-0.618	-0.729	-0.699	0.684	-0.288	0.522	-0.121	0.114	-0.674	0.0347	0.0347	down-regulated
P20152	Cellular component	GO:0031981	6	nuclear lumen	Vim	Vimentin	-0.607	-0.611	-1.108	-0.156	-0.618	-0.729	-0.699	0.684	-0.288	0.522	-0.121	0.114	-0.674	0.0347	0.0347	down-regulated
P20152	Cellular component	GO:0042995	3	cell projection	Vim	Vimentin	-0.607	-0.611	-1.108	-0.156	-0.618	-0.729	-0.699	0.684	-0.288	0.522	-0.121	0.114	-0.674	0.0347	0.0347	down-regulated
P20152	Cellular component	GO:0005634	6	nucleus	Vim	Vimentin	-0.607	-0.611	-1.108	-0.156	-0.618	-0.729	-0.699	0.684	-0.288	0.522	-0.121	0.114	-0.674	0.0347	0.0347	down-regulated
P20152	Cellular component	GO:0045111	7	intermediate filament cytoskeleton	Vim	Vimentin	-0.607	-0.611	-1.108	-0.156	-0.618	-0.729	-0.699	0.684	-0.288	0.522	-0.121	0.114	-0.674	0.0347	0.0347	down-regulated
P21570	Cellular component	GO:0043231	5	intracellular membrane-bounded organelle	Ang	Angiogenin	-1.119	-0.035	-1.32	0.047	-0.994	-0.378	0.612	0.47	1.18	0.455	-0.384	-0.658	-0.912	0.0256	0.0256	down-regulated
P21570	Cellular component	GO:0044297	3	cell body	Ang	Angiogenin	-1.119	-0.035	-1.32	0.047	-0.994	-0.378	0.612	0.47	1.18	0.455	-0.384	-0.658	-0.912	0.0256	0.0256	down-regulated
P21570	Cellular component	GO:0043228	4	non-membrane-bounded organelle	Ang	Angiogenin	-1.119	-0.035	-1.32	0.047	-0.994	-0.378	0.612	0.47	1.18	0.455	-0.384	-0.658	-0.912	0.0256	0.0256	down-regulated
P21570	Cellular component	GO:0043233	4	organelle lumen	Ang	Angiogenin	-1.119	-0.035	-1.32	0.047	-0.994	-0.378	0.612	0.47	1.18	0.455	-0.384	-0.658	-0.912	0.0256	0.0256	down-regulated
P21570	Cellular component	GO:0005737	3	cytoplasm	Ang	Angiogenin	-1.119	-0.035	-1.32	0.047	-0.994	-0.378	0.612	0.47	1.18	0.455	-0.384	-0.658	-0.912	0.0256	0.0256	down-regulated
P21570	Cellular component	GO:0030427	3	site of polarized growth	Ang	Angiogenin	-1.119	-0.035	-1.32	0.047	-0.994	-0.378	0.612	0.47	1.18	0.455	-0.384	-0.658	-0.912	0.0256	0.0256	down-regulated
P21570	Cellular component	GO:0062023	5	collagen-containing extracellular matrix	Ang	Angiogenin	-1.119	-0.035	-1.32	0.047	-0.994	-0.378	0.612	0.47	1.18	0.455	-0.384	-0.658	-0.912	0.0256	0.0256	down-regulated
P21570	Cellular component	GO:0070013	5	intracellular organelle lumen	Ang	Angiogenin	-1.119	-0.035	-1.32	0.047	-0.994	-0.378	0.612	0.47	1.18	0.455	-0.384	-0.658	-0.912	0.0256	0.0256	down-regulated
P21570	Cellular component	GO:0031974	3	membrane-enclosed lumen	Ang	Angiogenin	-1.119	-0.035	-1.32	0.047	-0.994	-0.378	0.612	0.47	1.18	0.455	-0.384	-0.658	-0.912	0.0256	0.0256	down-regulated
P21570	Cellular component	GO:0043005	5	neuron projection	Ang	Angiogenin	-1.119	-0.035	-1.32	0.047	-0.994	-0.378	0.612	0.47	1.18	0.455	-0.384	-0.658	-0.912	0.0256	0.0256	down-regulated
P21570	Cellular component	GO:0110165	2	cellular anatomical entity	Ang	Angiogenin	-1.119	-0.035	-1.32	0.047	-0.994	-0.378	0.612	0.47	1.18	0.455	-0.384	-0.658	-0.912	0.0256	0.0256	down-regulated
P21570	Cellular component	GO:0036477	3	somatodendritic compartment	Ang	Angiogenin	-1.119	-0.035	-1.32	0.047	-0.994	-0.378	0.612	0.47	1.18	0.455	-0.384	-0.658	-0.912	0.0256	0.0256	down-regulated
P21570	Cellular component	GO:0043226	3	organelle	Ang	Angiogenin	-1.119	-0.035	-1.32	0.047	-0.994	-0.378	0.612	0.47	1.18	0.455	-0.384	-0.658	-0.912	0.0256	0.0256	down-regulated
P21570	Cellular component	GO:0005575	1	cellular_component	Ang	Angiogenin	-1.119	-0.035	-1.32	0.047	-0.994	-0.378	0.612	0.47	1.18	0.455	-0.384	-0.658	-0.912	0.0256	0.0256	down-regulated
P21570	Cellular component	GO:0032991	2	protein-containing complex	Ang	Angiogenin	-1.119	-0.035	-1.32	0.047	-0.994	-0.378	0.612	0.47	1.18	0.455	-0.384	-0.658	-0.912	0.0256	0.0256	down-regulated
P21570	Cellular component	GO:0030312	3	external encapsulating structure	Ang	Angiogenin	-1.119	-0.035	-1.32	0.047	-0.994	-0.378	0.612	0.47	1.18	0.455	-0.384	-0.658	-0.912	0.0256	0.0256	down-regulated
P21570	Cellular component	GO:0097708	6	intracellular vesicle	Ang	Angiogenin	-1.119	-0.035	-1.32	0.047	-0.994	-0.378	0.612	0.47	1.18	0.455	-0.384	-0.658	-0.912	0.0256	0.0256	down-regulated
P21570	Cellular component	GO:0031012	4	extracellular matrix	Ang	Angiogenin	-1.119	-0.035	-1.32	0.047	-0.994	-0.378	0.612	0.47	1.18	0.455	-0.384	-0.658	-0.912	0.0256	0.0256	down-regulated
P21570	Cellular component	GO:0150034	3	distal axon	Ang	Angiogenin	-1.119	-0.035	-1.32	0.047	-0.994	-0.378	0.612	0.47	1.18	0.455	-0.384	-0.658	-0.912	0.0256	0.0256	down-regulated
P21570	Cellular component	GO:0031981	6	nuclear lumen	Ang	Angiogenin	-1.119	-0.035	-1.32	0.047	-0.994	-0.378	0.612	0.47	1.18	0.455	-0.384	-0.658	-0.912	0.0256	0.0256	down-regulated
P21570	Cellular component	GO:0042995	3	cell projection	Ang	Angiogenin	-1.119	-0.035	-1.32	0.047	-0.994	-0.378	0.612	0.47	1.18	0.455	-0.384	-0.658	-0.912	0.0256	0.0256	down-regulated
P21570	Cellular component	GO:0005634	6	nucleus	Ang	Angiogenin	-1.119	-0.035	-1.32	0.047	-0.994	-0.378	0.612	0.47	1.18	0.455	-0.384	-0.658	-0.912	0.0256	0.0256	down-regulated
P21570	Cellular component	GO:0005622	3	intracellular anatomical structure	Ang	Angiogenin	-1.119	-0.035	-1.32	0.047	-0.994	-0.378	0.612	0.47	1.18	0.455	-0.384	-0.658	-0.912	0.0256	0.0256	down-regulated
P21570	Cellular component	GO:0043227	4	membrane-bounded organelle	Ang	Angiogenin	-1.119	-0.035	-1.32	0.047	-0.994	-0.378	0.612	0.47	1.18	0.455	-0.384	-0.658	-0.912	0.0256	0.0256	down-regulated
P21570	Cellular component	GO:0030424	6	axon	Ang	Angiogenin	-1.119	-0.035	-1.32	0.047	-0.994	-0.378	0.612	0.47	1.18	0.455	-0.384	-0.658	-0.912	0.0256	0.0256	down-regulated
P21570	Cellular component	GO:0043232	5	intracellular non-membrane-bounded organelle	Ang	Angiogenin	-1.119	-0.035	-1.32	0.047	-0.994	-0.378	0.612	0.47	1.18	0.455	-0.384	-0.658	-0.912	0.0256	0.0256	down-regulated
P21570	Cellular component	GO:0071944	3	cell periphery	Ang	Angiogenin	-1.119	-0.035	-1.32	0.047	-0.994	-0.378	0.612	0.47	1.18	0.455	-0.384	-0.658	-0.912	0.0256	0.0256	down-regulated
P21570	Cellular component	GO:0031982	5	vesicle	Ang	Angiogenin	-1.119	-0.035	-1.32	0.047	-0.994	-0.378	0.612	0.47	1.18	0.455	-0.384	-0.658	-0.912	0.0256	0.0256	down-regulated
P21570	Cellular component	GO:0120025	4	plasma membrane bounded cell projection	Ang	Angiogenin	-1.119	-0.035	-1.32	0.047	-0.994	-0.378	0.612	0.47	1.18	0.455	-0.384	-0.658	-0.912	0.0256	0.0256	down-regulated
P21570	Cellular component	GO:0043229	4	intracellular organelle	Ang	Angiogenin	-1.119	-0.035	-1.32	0.047	-0.994	-0.378	0.612	0.47	1.18	0.455	-0.384	-0.658	-0.912	0.0256	0.0256	down-regulated
P21570	Cellular component	GO:0005576	3	extracellular region	Ang	Angiogenin	-1.119	-0.035	-1.32	0.047	-0.994	-0.378	0.612	0.47	1.18	0.455	-0.384	-0.658	-0.912	0.0256	0.0256	down-regulated
P21765	Cellular component	GO:0005575	1	cellular_component	Gpx5	Epididymal secretory glutathione peroxidase	0.604	0.807	1.501	0.733	0.924	0.531	0.588	-0.736	0.55	-0.69	0.5	-0.407	0.882	0.0155	0.0155	up-regulated
P21765	Cellular component	GO:0110165	2	cellular anatomical entity	Gpx5	Epididymal secretory glutathione peroxidase	0.604	0.807	1.501	0.733	0.924	0.531	0.588	-0.736	0.55	-0.69	0.5	-0.407	0.882	0.0155	0.0155	up-regulated
P21765	Cellular component	GO:0005576	3	extracellular region	Gpx5	Epididymal secretory glutathione peroxidase	0.604	0.807	1.501	0.733	0.924	0.531	0.588	-0.736	0.55	-0.69	0.5	-0.407	0.882	0.0155	0.0155	up-regulated
P21765	Cellular component	GO:0071944	3	cell periphery	Gpx5	Epididymal secretory glutathione peroxidase	0.604	0.807	1.501	0.733	0.924	0.531	0.588	-0.736	0.55	-0.69	0.5	-0.407	0.882	0.0155	0.0155	up-regulated
P21765	Cellular component	GO:0016020	3	membrane	Gpx5	Epididymal secretory glutathione peroxidase	0.604	0.807	1.501	0.733	0.924	0.531	0.588	-0.736	0.55	-0.69	0.5	-0.407	0.882	0.0155	0.0155	up-regulated
P21765	Cellular component	GO:0005886	4	plasma membrane	Gpx5	Epididymal secretory glutathione peroxidase	0.604	0.807	1.501	0.733	0.924	0.531	0.588	-0.736	0.55	-0.69	0.5	-0.407	0.882	0.0155	0.0155	up-regulated
P22892	Cellular component	GO:0030131	5	clathrin adaptor complex	Ap1g1	AP-1 complex subunit gamma-1	0.032	0.481	0.645	0.445	0.906	0.572	-0.14	-0.315	-0.05	-0.187	-0.802	0.251	0.721	0.0135	0.0135	up-regulated
P22892	Cellular component	GO:0005622	3	intracellular anatomical structure	Ap1g1	AP-1 complex subunit gamma-1	0.032	0.481	0.645	0.445	0.906	0.572	-0.14	-0.315	-0.05	-0.187	-0.802	0.251	0.721	0.0135	0.0135	up-regulated
P22892	Cellular component	GO:0005768	4	endosome	Ap1g1	AP-1 complex subunit gamma-1	0.032	0.481	0.645	0.445	0.906	0.572	-0.14	-0.315	-0.05	-0.187	-0.802	0.251	0.721	0.0135	0.0135	up-regulated
P22892	Cellular component	GO:0030135	5	coated vesicle	Ap1g1	AP-1 complex subunit gamma-1	0.032	0.481	0.645	0.445	0.906	0.572	-0.14	-0.315	-0.05	-0.187	-0.802	0.251	0.721	0.0135	0.0135	up-regulated
P22892	Cellular component	GO:0012506	5	vesicle membrane	Ap1g1	AP-1 complex subunit gamma-1	0.032	0.481	0.645	0.445	0.906	0.572	-0.14	-0.315	-0.05	-0.187	-0.802	0.251	0.721	0.0135	0.0135	up-regulated
P22892	Cellular component	GO:0005737	3	cytoplasm	Ap1g1	AP-1 complex subunit gamma-1	0.032	0.481	0.645	0.445	0.906	0.572	-0.14	-0.315	-0.05	-0.187	-0.802	0.251	0.721	0.0135	0.0135	up-regulated
P22892	Cellular component	GO:0030665	7	clathrin-coated vesicle membrane	Ap1g1	AP-1 complex subunit gamma-1	0.032	0.481	0.645	0.445	0.906	0.572	-0.14	-0.315	-0.05	-0.187	-0.802	0.251	0.721	0.0135	0.0135	up-regulated
P22892	Cellular component	GO:0030658	5	transport vesicle membrane	Ap1g1	AP-1 complex subunit gamma-1	0.032	0.481	0.645	0.445	0.906	0.572	-0.14	-0.315	-0.05	-0.187	-0.802	0.251	0.721	0.0135	0.0135	up-regulated
P22892	Cellular component	GO:0030118	5	clathrin coat	Ap1g1	AP-1 complex subunit gamma-1	0.032	0.481	0.645	0.445	0.906	0.572	-0.14	-0.315	-0.05	-0.187	-0.802	0.251	0.721	0.0135	0.0135	up-regulated
P22892	Cellular component	GO:0030133	4	transport vesicle	Ap1g1	AP-1 complex subunit gamma-1	0.032	0.481	0.645	0.445	0.906	0.572	-0.14	-0.315	-0.05	-0.187	-0.802	0.251	0.721	0.0135	0.0135	up-regulated
P22892	Cellular component	GO:0043227	4	membrane-bounded organelle	Ap1g1	AP-1 complex subunit gamma-1	0.032	0.481	0.645	0.445	0.906	0.572	-0.14	-0.315	-0.05	-0.187	-0.802	0.251	0.721	0.0135	0.0135	up-regulated
P22892	Cellular component	GO:0031090	4	organelle membrane	Ap1g1	AP-1 complex subunit gamma-1	0.032	0.481	0.645	0.445	0.906	0.572	-0.14	-0.315	-0.05	-0.187	-0.802	0.251	0.721	0.0135	0.0135	up-regulated
P22892	Cellular component	GO:0031984	3	organelle subcompartment	Ap1g1	AP-1 complex subunit gamma-1	0.032	0.481	0.645	0.445	0.906	0.572	-0.14	-0.315	-0.05	-0.187	-0.802	0.251	0.721	0.0135	0.0135	up-regulated
P22892	Cellular component	GO:0005886	4	plasma membrane	Ap1g1	AP-1 complex subunit gamma-1	0.032	0.481	0.645	0.445	0.906	0.572	-0.14	-0.315	-0.05	-0.187	-0.802	0.251	0.721	0.0135	0.0135	up-regulated
P22892	Cellular component	GO:0030125	6	clathrin vesicle coat	Ap1g1	AP-1 complex subunit gamma-1	0.032	0.481	0.645	0.445	0.906	0.572	-0.14	-0.315	-0.05	-0.187	-0.802	0.251	0.721	0.0135	0.0135	up-regulated
P22892	Cellular component	GO:0098796	3	membrane protein complex	Ap1g1	AP-1 complex subunit gamma-1	0.032	0.481	0.645	0.445	0.906	0.572	-0.14	-0.315	-0.05	-0.187	-0.802	0.251	0.721	0.0135	0.0135	up-regulated
P22892	Cellular component	GO:0030117	4	membrane coat	Ap1g1	AP-1 complex subunit gamma-1	0.032	0.481	0.645	0.445	0.906	0.572	-0.14	-0.315	-0.05	-0.187	-0.802	0.251	0.721	0.0135	0.0135	up-regulated
P22892	Cellular component	GO:0005798	5	Golgi-associated vesicle	Ap1g1	AP-1 complex subunit gamma-1	0.032	0.481	0.645	0.445	0.906	0.572	-0.14	-0.315	-0.05	-0.187	-0.802	0.251	0.721	0.0135	0.0135	up-regulated
P22892	Cellular component	GO:0043231	5	intracellular membrane-bounded organelle	Ap1g1	AP-1 complex subunit gamma-1	0.032	0.481	0.645	0.445	0.906	0.572	-0.14	-0.315	-0.05	-0.187	-0.802	0.251	0.721	0.0135	0.0135	up-regulated
P22892	Cellular component	GO:0098590	4	plasma membrane region	Ap1g1	AP-1 complex subunit gamma-1	0.032	0.481	0.645	0.445	0.906	0.572	-0.14	-0.315	-0.05	-0.187	-0.802	0.251	0.721	0.0135	0.0135	up-regulated
P22892	Cellular component	GO:0048475	4	coated membrane	Ap1g1	AP-1 complex subunit gamma-1	0.032	0.481	0.645	0.445	0.906	0.572	-0.14	-0.315	-0.05	-0.187	-0.802	0.251	0.721	0.0135	0.0135	up-regulated
P22892	Cellular component	GO:0030662	6	coated vesicle membrane	Ap1g1	AP-1 complex subunit gamma-1	0.032	0.481	0.645	0.445	0.906	0.572	-0.14	-0.315	-0.05	-0.187	-0.802	0.251	0.721	0.0135	0.0135	up-regulated
P22892	Cellular component	GO:0005802	5	trans-Golgi network	Ap1g1	AP-1 complex subunit gamma-1	0.032	0.481	0.645	0.445	0.906	0.572	-0.14	-0.315	-0.05	-0.187	-0.802	0.251	0.721	0.0135	0.0135	up-regulated
P22892	Cellular component	GO:0012510	6	trans-Golgi network transport vesicle membrane	Ap1g1	AP-1 complex subunit gamma-1	0.032	0.481	0.645	0.445	0.906	0.572	-0.14	-0.315	-0.05	-0.187	-0.802	0.251	0.721	0.0135	0.0135	up-regulated
P22892	Cellular component	GO:0005794	4	Golgi apparatus	Ap1g1	AP-1 complex subunit gamma-1	0.032	0.481	0.645	0.445	0.906	0.572	-0.14	-0.315	-0.05	-0.187	-0.802	0.251	0.721	0.0135	0.0135	up-regulated
P22892	Cellular component	GO:0000139	5	Golgi membrane	Ap1g1	AP-1 complex subunit gamma-1	0.032	0.481	0.645	0.445	0.906	0.572	-0.14	-0.315	-0.05	-0.187	-0.802	0.251	0.721	0.0135	0.0135	up-regulated
P22892	Cellular component	GO:0005773	4	vacuole	Ap1g1	AP-1 complex subunit gamma-1	0.032	0.481	0.645	0.445	0.906	0.572	-0.14	-0.315	-0.05	-0.187	-0.802	0.251	0.721	0.0135	0.0135	up-regulated
P22892	Cellular component	GO:0030140	5	trans-Golgi network transport vesicle	Ap1g1	AP-1 complex subunit gamma-1	0.032	0.481	0.645	0.445	0.906	0.572	-0.14	-0.315	-0.05	-0.187	-0.802	0.251	0.721	0.0135	0.0135	up-regulated
P22892	Cellular component	GO:0030130	5	clathrin coat of trans-Golgi network vesicle	Ap1g1	AP-1 complex subunit gamma-1	0.032	0.481	0.645	0.445	0.906	0.572	-0.14	-0.315	-0.05	-0.187	-0.802	0.251	0.721	0.0135	0.0135	up-regulated
P22892	Cellular component	GO:0005764	6	lysosome	Ap1g1	AP-1 complex subunit gamma-1	0.032	0.481	0.645	0.445	0.906	0.572	-0.14	-0.315	-0.05	-0.187	-0.802	0.251	0.721	0.0135	0.0135	up-regulated
P22892	Cellular component	GO:0098588	5	bounding membrane of organelle	Ap1g1	AP-1 complex subunit gamma-1	0.032	0.481	0.645	0.445	0.906	0.572	-0.14	-0.315	-0.05	-0.187	-0.802	0.251	0.721	0.0135	0.0135	up-regulated
P22892	Cellular component	GO:0005575	1	cellular_component	Ap1g1	AP-1 complex subunit gamma-1	0.032	0.481	0.645	0.445	0.906	0.572	-0.14	-0.315	-0.05	-0.187	-0.802	0.251	0.721	0.0135	0.0135	up-regulated
P22892	Cellular component	GO:0043229	4	intracellular organelle	Ap1g1	AP-1 complex subunit gamma-1	0.032	0.481	0.645	0.445	0.906	0.572	-0.14	-0.315	-0.05	-0.187	-0.802	0.251	0.721	0.0135	0.0135	up-regulated
P22892	Cellular component	GO:0030659	5	cytoplasmic vesicle membrane	Ap1g1	AP-1 complex subunit gamma-1	0.032	0.481	0.645	0.445	0.906	0.572	-0.14	-0.315	-0.05	-0.187	-0.802	0.251	0.721	0.0135	0.0135	up-regulated
P22892	Cellular component	GO:0012505	3	endomembrane system	Ap1g1	AP-1 complex subunit gamma-1	0.032	0.481	0.645	0.445	0.906	0.572	-0.14	-0.315	-0.05	-0.187	-0.802	0.251	0.721	0.0135	0.0135	up-regulated
P22892	Cellular component	GO:0032991	2	protein-containing complex	Ap1g1	AP-1 complex subunit gamma-1	0.032	0.481	0.645	0.445	0.906	0.572	-0.14	-0.315	-0.05	-0.187	-0.802	0.251	0.721	0.0135	0.0135	up-regulated
P22892	Cellular component	GO:0016020	3	membrane	Ap1g1	AP-1 complex subunit gamma-1	0.032	0.481	0.645	0.445	0.906	0.572	-0.14	-0.315	-0.05	-0.187	-0.802	0.251	0.721	0.0135	0.0135	up-regulated
P22892	Cellular component	GO:0097708	6	intracellular vesicle	Ap1g1	AP-1 complex subunit gamma-1	0.032	0.481	0.645	0.445	0.906	0.572	-0.14	-0.315	-0.05	-0.187	-0.802	0.251	0.721	0.0135	0.0135	up-regulated
P22892	Cellular component	GO:0098791	4	Golgi apparatus subcompartment	Ap1g1	AP-1 complex subunit gamma-1	0.032	0.481	0.645	0.445	0.906	0.572	-0.14	-0.315	-0.05	-0.187	-0.802	0.251	0.721	0.0135	0.0135	up-regulated
P22892	Cellular component	GO:0005774	5	vacuolar membrane	Ap1g1	AP-1 complex subunit gamma-1	0.032	0.481	0.645	0.445	0.906	0.572	-0.14	-0.315	-0.05	-0.187	-0.802	0.251	0.721	0.0135	0.0135	up-regulated
P22892	Cellular component	GO:0030119	4	AP-type membrane coat adaptor complex	Ap1g1	AP-1 complex subunit gamma-1	0.032	0.481	0.645	0.445	0.906	0.572	-0.14	-0.315	-0.05	-0.187	-0.802	0.251	0.721	0.0135	0.0135	up-regulated
P22892	Cellular component	GO:0110165	2	cellular anatomical entity	Ap1g1	AP-1 complex subunit gamma-1	0.032	0.481	0.645	0.445	0.906	0.572	-0.14	-0.315	-0.05	-0.187	-0.802	0.251	0.721	0.0135	0.0135	up-regulated
P22892	Cellular component	GO:0030136	6	clathrin-coated vesicle	Ap1g1	AP-1 complex subunit gamma-1	0.032	0.481	0.645	0.445	0.906	0.572	-0.14	-0.315	-0.05	-0.187	-0.802	0.251	0.721	0.0135	0.0135	up-regulated
P22892	Cellular component	GO:0071944	3	cell periphery	Ap1g1	AP-1 complex subunit gamma-1	0.032	0.481	0.645	0.445	0.906	0.572	-0.14	-0.315	-0.05	-0.187	-0.802	0.251	0.721	0.0135	0.0135	up-regulated
P22892	Cellular component	GO:0030120	5	vesicle coat	Ap1g1	AP-1 complex subunit gamma-1	0.032	0.481	0.645	0.445	0.906	0.572	-0.14	-0.315	-0.05	-0.187	-0.802	0.251	0.721	0.0135	0.0135	up-regulated
P22892	Cellular component	GO:0098852	6	lytic vacuole membrane	Ap1g1	AP-1 complex subunit gamma-1	0.032	0.481	0.645	0.445	0.906	0.572	-0.14	-0.315	-0.05	-0.187	-0.802	0.251	0.721	0.0135	0.0135	up-regulated
P22892	Cellular component	GO:0031410	4	cytoplasmic vesicle	Ap1g1	AP-1 complex subunit gamma-1	0.032	0.481	0.645	0.445	0.906	0.572	-0.14	-0.315	-0.05	-0.187	-0.802	0.251	0.721	0.0135	0.0135	up-regulated
P22892	Cellular component	GO:0030660	6	Golgi-associated vesicle membrane	Ap1g1	AP-1 complex subunit gamma-1	0.032	0.481	0.645	0.445	0.906	0.572	-0.14	-0.315	-0.05	-0.187	-0.802	0.251	0.721	0.0135	0.0135	up-regulated
P22892	Cellular component	GO:0043226	3	organelle	Ap1g1	AP-1 complex subunit gamma-1	0.032	0.481	0.645	0.445	0.906	0.572	-0.14	-0.315	-0.05	-0.187	-0.802	0.251	0.721	0.0135	0.0135	up-regulated
P22892	Cellular component	GO:0000323	5	lytic vacuole	Ap1g1	AP-1 complex subunit gamma-1	0.032	0.481	0.645	0.445	0.906	0.572	-0.14	-0.315	-0.05	-0.187	-0.802	0.251	0.721	0.0135	0.0135	up-regulated
P22892	Cellular component	GO:0031982	5	vesicle	Ap1g1	AP-1 complex subunit gamma-1	0.032	0.481	0.645	0.445	0.906	0.572	-0.14	-0.315	-0.05	-0.187	-0.802	0.251	0.721	0.0135	0.0135	up-regulated
P24369	Cellular component	GO:0031974	3	membrane-enclosed lumen	Ppib	Peptidyl-prolyl cis-trans isomerase B	-0.652	0.288	-0.912	-0.452	-0.008	0.457	0.632	0.643	0.988	1.295	0.787	0.945	-1.095	0.00187	0.00187	down-regulated
P24369	Cellular component	GO:0071944	3	cell periphery	Ppib	Peptidyl-prolyl cis-trans isomerase B	-0.652	0.288	-0.912	-0.452	-0.008	0.457	0.632	0.643	0.988	1.295	0.787	0.945	-1.095	0.00187	0.00187	down-regulated
P24369	Cellular component	GO:0110165	2	cellular anatomical entity	Ppib	Peptidyl-prolyl cis-trans isomerase B	-0.652	0.288	-0.912	-0.452	-0.008	0.457	0.632	0.643	0.988	1.295	0.787	0.945	-1.095	0.00187	0.00187	down-regulated
P24369	Cellular component	GO:0031410	4	cytoplasmic vesicle	Ppib	Peptidyl-prolyl cis-trans isomerase B	-0.652	0.288	-0.912	-0.452	-0.008	0.457	0.632	0.643	0.988	1.295	0.787	0.945	-1.095	0.00187	0.00187	down-regulated
P24369	Cellular component	GO:0031982	5	vesicle	Ppib	Peptidyl-prolyl cis-trans isomerase B	-0.652	0.288	-0.912	-0.452	-0.008	0.457	0.632	0.643	0.988	1.295	0.787	0.945	-1.095	0.00187	0.00187	down-regulated
P24369	Cellular component	GO:0048770	5	pigment granule	Ppib	Peptidyl-prolyl cis-trans isomerase B	-0.652	0.288	-0.912	-0.452	-0.008	0.457	0.632	0.643	0.988	1.295	0.787	0.945	-1.095	0.00187	0.00187	down-regulated
P24369	Cellular component	GO:0043226	3	organelle	Ppib	Peptidyl-prolyl cis-trans isomerase B	-0.652	0.288	-0.912	-0.452	-0.008	0.457	0.632	0.643	0.988	1.295	0.787	0.945	-1.095	0.00187	0.00187	down-regulated
P24369	Cellular component	GO:0012505	3	endomembrane system	Ppib	Peptidyl-prolyl cis-trans isomerase B	-0.652	0.288	-0.912	-0.452	-0.008	0.457	0.632	0.643	0.988	1.295	0.787	0.945	-1.095	0.00187	0.00187	down-regulated
P24369	Cellular component	GO:0043229	4	intracellular organelle	Ppib	Peptidyl-prolyl cis-trans isomerase B	-0.652	0.288	-0.912	-0.452	-0.008	0.457	0.632	0.643	0.988	1.295	0.787	0.945	-1.095	0.00187	0.00187	down-regulated
P24369	Cellular component	GO:0005575	1	cellular_component	Ppib	Peptidyl-prolyl cis-trans isomerase B	-0.652	0.288	-0.912	-0.452	-0.008	0.457	0.632	0.643	0.988	1.295	0.787	0.945	-1.095	0.00187	0.00187	down-regulated
P24369	Cellular component	GO:0016020	3	membrane	Ppib	Peptidyl-prolyl cis-trans isomerase B	-0.652	0.288	-0.912	-0.452	-0.008	0.457	0.632	0.643	0.988	1.295	0.787	0.945	-1.095	0.00187	0.00187	down-regulated
P24369	Cellular component	GO:0032991	2	protein-containing complex	Ppib	Peptidyl-prolyl cis-trans isomerase B	-0.652	0.288	-0.912	-0.452	-0.008	0.457	0.632	0.643	0.988	1.295	0.787	0.945	-1.095	0.00187	0.00187	down-regulated
P24369	Cellular component	GO:0005783	4	endoplasmic reticulum	Ppib	Peptidyl-prolyl cis-trans isomerase B	-0.652	0.288	-0.912	-0.452	-0.008	0.457	0.632	0.643	0.988	1.295	0.787	0.945	-1.095	0.00187	0.00187	down-regulated
P24369	Cellular component	GO:0097708	6	intracellular vesicle	Ppib	Peptidyl-prolyl cis-trans isomerase B	-0.652	0.288	-0.912	-0.452	-0.008	0.457	0.632	0.643	0.988	1.295	0.787	0.945	-1.095	0.00187	0.00187	down-regulated
P24369	Cellular component	GO:0043231	5	intracellular membrane-bounded organelle	Ppib	Peptidyl-prolyl cis-trans isomerase B	-0.652	0.288	-0.912	-0.452	-0.008	0.457	0.632	0.643	0.988	1.295	0.787	0.945	-1.095	0.00187	0.00187	down-regulated
P24369	Cellular component	GO:0140534	3	endoplasmic reticulum protein-containing complex	Ppib	Peptidyl-prolyl cis-trans isomerase B	-0.652	0.288	-0.912	-0.452	-0.008	0.457	0.632	0.643	0.988	1.295	0.787	0.945	-1.095	0.00187	0.00187	down-regulated
P24369	Cellular component	GO:0031981	6	nuclear lumen	Ppib	Peptidyl-prolyl cis-trans isomerase B	-0.652	0.288	-0.912	-0.452	-0.008	0.457	0.632	0.643	0.988	1.295	0.787	0.945	-1.095	0.00187	0.00187	down-regulated
P24369	Cellular component	GO:0005634	6	nucleus	Ppib	Peptidyl-prolyl cis-trans isomerase B	-0.652	0.288	-0.912	-0.452	-0.008	0.457	0.632	0.643	0.988	1.295	0.787	0.945	-1.095	0.00187	0.00187	down-regulated
P24369	Cellular component	GO:0005622	3	intracellular anatomical structure	Ppib	Peptidyl-prolyl cis-trans isomerase B	-0.652	0.288	-0.912	-0.452	-0.008	0.457	0.632	0.643	0.988	1.295	0.787	0.945	-1.095	0.00187	0.00187	down-regulated
P24369	Cellular component	GO:0043233	4	organelle lumen	Ppib	Peptidyl-prolyl cis-trans isomerase B	-0.652	0.288	-0.912	-0.452	-0.008	0.457	0.632	0.643	0.988	1.295	0.787	0.945	-1.095	0.00187	0.00187	down-regulated
P24369	Cellular component	GO:0005737	3	cytoplasm	Ppib	Peptidyl-prolyl cis-trans isomerase B	-0.652	0.288	-0.912	-0.452	-0.008	0.457	0.632	0.643	0.988	1.295	0.787	0.945	-1.095	0.00187	0.00187	down-regulated
P24369	Cellular component	GO:0043227	4	membrane-bounded organelle	Ppib	Peptidyl-prolyl cis-trans isomerase B	-0.652	0.288	-0.912	-0.452	-0.008	0.457	0.632	0.643	0.988	1.295	0.787	0.945	-1.095	0.00187	0.00187	down-regulated
P24369	Cellular component	GO:0070013	5	intracellular organelle lumen	Ppib	Peptidyl-prolyl cis-trans isomerase B	-0.652	0.288	-0.912	-0.452	-0.008	0.457	0.632	0.643	0.988	1.295	0.787	0.945	-1.095	0.00187	0.00187	down-regulated
P26041	Cellular component	GO:0009925	4	basal plasma membrane	Msn	Moesin	-0.434	-0.146	-1.243	-0.979	-0.025	-0.167	0.692	-0.049	0.759	1.177	0.985	0.898	-1.243	0.000991	0.000991	down-regulated
P26041	Cellular component	GO:0005886	4	plasma membrane	Msn	Moesin	-0.434	-0.146	-1.243	-0.979	-0.025	-0.167	0.692	-0.049	0.759	1.177	0.985	0.898	-1.243	0.000991	0.000991	down-regulated
P26041	Cellular component	GO:0005737	3	cytoplasm	Msn	Moesin	-0.434	-0.146	-1.243	-0.979	-0.025	-0.167	0.692	-0.049	0.759	1.177	0.985	0.898	-1.243	0.000991	0.000991	down-regulated
P26041	Cellular component	GO:0030055	5	cell-substrate junction	Msn	Moesin	-0.434	-0.146	-1.243	-0.979	-0.025	-0.167	0.692	-0.049	0.759	1.177	0.985	0.898	-1.243	0.000991	0.000991	down-regulated
P26041	Cellular component	GO:0005902	6	microvillus	Msn	Moesin	-0.434	-0.146	-1.243	-0.979	-0.025	-0.167	0.692	-0.049	0.759	1.177	0.985	0.898	-1.243	0.000991	0.000991	down-regulated
P26041	Cellular component	GO:0043228	4	non-membrane-bounded organelle	Msn	Moesin	-0.434	-0.146	-1.243	-0.979	-0.025	-0.167	0.692	-0.049	0.759	1.177	0.985	0.898	-1.243	0.000991	0.000991	down-regulated
P26041	Cellular component	GO:0031253	5	cell projection membrane	Msn	Moesin	-0.434	-0.146	-1.243	-0.979	-0.025	-0.167	0.692	-0.049	0.759	1.177	0.985	0.898	-1.243	0.000991	0.000991	down-regulated
P26041	Cellular component	GO:0042383	5	sarcolemma	Msn	Moesin	-0.434	-0.146	-1.243	-0.979	-0.025	-0.167	0.692	-0.049	0.759	1.177	0.985	0.898	-1.243	0.000991	0.000991	down-regulated
P26041	Cellular component	GO:0098562	4	cytoplasmic side of membrane	Msn	Moesin	-0.434	-0.146	-1.243	-0.979	-0.025	-0.167	0.692	-0.049	0.759	1.177	0.985	0.898	-1.243	0.000991	0.000991	down-regulated
P26041	Cellular component	GO:0005575	1	cellular_component	Msn	Moesin	-0.434	-0.146	-1.243	-0.979	-0.025	-0.167	0.692	-0.049	0.759	1.177	0.985	0.898	-1.243	0.000991	0.000991	down-regulated
P26041	Cellular component	GO:0060187	3	cell pole	Msn	Moesin	-0.434	-0.146	-1.243	-0.979	-0.025	-0.167	0.692	-0.049	0.759	1.177	0.985	0.898	-1.243	0.000991	0.000991	down-regulated
P26041	Cellular component	GO:0070161	4	anchoring junction	Msn	Moesin	-0.434	-0.146	-1.243	-0.979	-0.025	-0.167	0.692	-0.049	0.759	1.177	0.985	0.898	-1.243	0.000991	0.000991	down-regulated
P26041	Cellular component	GO:0016020	3	membrane	Msn	Moesin	-0.434	-0.146	-1.243	-0.979	-0.025	-0.167	0.692	-0.049	0.759	1.177	0.985	0.898	-1.243	0.000991	0.000991	down-regulated
P26041	Cellular component	GO:0098552	3	side of membrane	Msn	Moesin	-0.434	-0.146	-1.243	-0.979	-0.025	-0.167	0.692	-0.049	0.759	1.177	0.985	0.898	-1.243	0.000991	0.000991	down-regulated
P26041	Cellular component	GO:0043226	3	organelle	Msn	Moesin	-0.434	-0.146	-1.243	-0.979	-0.025	-0.167	0.692	-0.049	0.759	1.177	0.985	0.898	-1.243	0.000991	0.000991	down-regulated
P26041	Cellular component	GO:0045178	3	basal part of cell	Msn	Moesin	-0.434	-0.146	-1.243	-0.979	-0.025	-0.167	0.692	-0.049	0.759	1.177	0.985	0.898	-1.243	0.000991	0.000991	down-regulated
P26041	Cellular component	GO:0005911	5	cell-cell junction	Msn	Moesin	-0.434	-0.146	-1.243	-0.979	-0.025	-0.167	0.692	-0.049	0.759	1.177	0.985	0.898	-1.243	0.000991	0.000991	down-regulated
P26041	Cellular component	GO:0110165	2	cellular anatomical entity	Msn	Moesin	-0.434	-0.146	-1.243	-0.979	-0.025	-0.167	0.692	-0.049	0.759	1.177	0.985	0.898	-1.243	0.000991	0.000991	down-regulated
P26041	Cellular component	GO:0031254	3	cell trailing edge	Msn	Moesin	-0.434	-0.146	-1.243	-0.979	-0.025	-0.167	0.692	-0.049	0.759	1.177	0.985	0.898	-1.243	0.000991	0.000991	down-regulated
P26041	Cellular component	GO:0098858	5	actin-based cell projection	Msn	Moesin	-0.434	-0.146	-1.243	-0.979	-0.025	-0.167	0.692	-0.049	0.759	1.177	0.985	0.898	-1.243	0.000991	0.000991	down-regulated
P26041	Cellular component	GO:0043232	5	intracellular non-membrane-bounded organelle	Msn	Moesin	-0.434	-0.146	-1.243	-0.979	-0.025	-0.167	0.692	-0.049	0.759	1.177	0.985	0.898	-1.243	0.000991	0.000991	down-regulated
P26041	Cellular component	GO:0030054	3	cell junction	Msn	Moesin	-0.434	-0.146	-1.243	-0.979	-0.025	-0.167	0.692	-0.049	0.759	1.177	0.985	0.898	-1.243	0.000991	0.000991	down-regulated
P26041	Cellular component	GO:0005622	3	intracellular anatomical structure	Msn	Moesin	-0.434	-0.146	-1.243	-0.979	-0.025	-0.167	0.692	-0.049	0.759	1.177	0.985	0.898	-1.243	0.000991	0.000991	down-regulated
P26041	Cellular component	GO:0045177	3	apical part of cell	Msn	Moesin	-0.434	-0.146	-1.243	-0.979	-0.025	-0.167	0.692	-0.049	0.759	1.177	0.985	0.898	-1.243	0.000991	0.000991	down-regulated
P26041	Cellular component	GO:0042995	3	cell projection	Msn	Moesin	-0.434	-0.146	-1.243	-0.979	-0.025	-0.167	0.692	-0.049	0.759	1.177	0.985	0.898	-1.243	0.000991	0.000991	down-regulated
P26041	Cellular component	GO:0098590	4	plasma membrane region	Msn	Moesin	-0.434	-0.146	-1.243	-0.979	-0.025	-0.167	0.692	-0.049	0.759	1.177	0.985	0.898	-1.243	0.000991	0.000991	down-regulated
P26041	Cellular component	GO:0030175	6	filopodium	Msn	Moesin	-0.434	-0.146	-1.243	-0.979	-0.025	-0.167	0.692	-0.049	0.759	1.177	0.985	0.898	-1.243	0.000991	0.000991	down-regulated
P26041	Cellular component	GO:0043229	4	intracellular organelle	Msn	Moesin	-0.434	-0.146	-1.243	-0.979	-0.025	-0.167	0.692	-0.049	0.759	1.177	0.985	0.898	-1.243	0.000991	0.000991	down-regulated
P26041	Cellular component	GO:0120025	4	plasma membrane bounded cell projection	Msn	Moesin	-0.434	-0.146	-1.243	-0.979	-0.025	-0.167	0.692	-0.049	0.759	1.177	0.985	0.898	-1.243	0.000991	0.000991	down-regulated
P26041	Cellular component	GO:0071944	3	cell periphery	Msn	Moesin	-0.434	-0.146	-1.243	-0.979	-0.025	-0.167	0.692	-0.049	0.759	1.177	0.985	0.898	-1.243	0.000991	0.000991	down-regulated
P26262	Cellular component	GO:0005576	3	extracellular region	Klkb1	Plasma kallikrein	-0.027	0.275	1.398	1.119	0.854	0.234	0.152	-0.861	0.135	0.014	-0.718	-0.331	0.91	0.0122	0.0122	up-regulated
P26262	Cellular component	GO:0005575	1	cellular_component	Klkb1	Plasma kallikrein	-0.027	0.275	1.398	1.119	0.854	0.234	0.152	-0.861	0.135	0.014	-0.718	-0.331	0.91	0.0122	0.0122	up-regulated
P26262	Cellular component	GO:0110165	2	cellular anatomical entity	Klkb1	Plasma kallikrein	-0.027	0.275	1.398	1.119	0.854	0.234	0.152	-0.861	0.135	0.014	-0.718	-0.331	0.91	0.0122	0.0122	up-regulated
P27784	Cellular component	GO:0005575	1	cellular_component	Ccl6	C-C motif chemokine 6	-1.437	-0.187	-1.468	-0.746	-0.759	-0.058	-0.06	1.197	0.67	0.637	0.752	0.016	-1.311	0.0013	0.0013	down-regulated
P27784	Cellular component	GO:0005576	3	extracellular region	Ccl6	C-C motif chemokine 6	-1.437	-0.187	-1.468	-0.746	-0.759	-0.058	-0.06	1.197	0.67	0.637	0.752	0.016	-1.311	0.0013	0.0013	down-regulated
P27784	Cellular component	GO:0110165	2	cellular anatomical entity	Ccl6	C-C motif chemokine 6	-1.437	-0.187	-1.468	-0.746	-0.759	-0.058	-0.06	1.197	0.67	0.637	0.752	0.016	-1.311	0.0013	0.0013	down-regulated
P29351	Cellular component	GO:0031974	3	membrane-enclosed lumen	Ptpn6	Tyrosine-protein phosphatase non-receptor type 6	0.664	1.537		0.172	0.336		-1.33	-0.16				-0.242	1.255	0.0273	0.0273	up-regulated
P29351	Cellular component	GO:0043005	5	neuron projection	Ptpn6	Tyrosine-protein phosphatase non-receptor type 6	0.664	1.537		0.172	0.336		-1.33	-0.16				-0.242	1.255	0.0273	0.0273	up-regulated
P29351	Cellular component	GO:0005575	1	cellular_component	Ptpn6	Tyrosine-protein phosphatase non-receptor type 6	0.664	1.537		0.172	0.336		-1.33	-0.16				-0.242	1.255	0.0273	0.0273	up-regulated
P29351	Cellular component	GO:0043228	4	non-membrane-bounded organelle	Ptpn6	Tyrosine-protein phosphatase non-receptor type 6	0.664	1.537		0.172	0.336		-1.33	-0.16				-0.242	1.255	0.0273	0.0273	up-regulated
P29351	Cellular component	GO:0030425	5	dendrite	Ptpn6	Tyrosine-protein phosphatase non-receptor type 6	0.664	1.537		0.172	0.336		-1.33	-0.16				-0.242	1.255	0.0273	0.0273	up-regulated
P29351	Cellular component	GO:0042101	5	T cell receptor complex	Ptpn6	Tyrosine-protein phosphatase non-receptor type 6	0.664	1.537		0.172	0.336		-1.33	-0.16				-0.242	1.255	0.0273	0.0273	up-regulated
P29351	Cellular component	GO:0071944	3	cell periphery	Ptpn6	Tyrosine-protein phosphatase non-receptor type 6	0.664	1.537		0.172	0.336		-1.33	-0.16				-0.242	1.255	0.0273	0.0273	up-regulated
P29351	Cellular component	GO:0043229	4	intracellular organelle	Ptpn6	Tyrosine-protein phosphatase non-receptor type 6	0.664	1.537		0.172	0.336		-1.33	-0.16				-0.242	1.255	0.0273	0.0273	up-regulated
P29351	Cellular component	GO:0042995	3	cell projection	Ptpn6	Tyrosine-protein phosphatase non-receptor type 6	0.664	1.537		0.172	0.336		-1.33	-0.16				-0.242	1.255	0.0273	0.0273	up-regulated
P29351	Cellular component	GO:0098797	4	plasma membrane protein complex	Ptpn6	Tyrosine-protein phosphatase non-receptor type 6	0.664	1.537		0.172	0.336		-1.33	-0.16				-0.242	1.255	0.0273	0.0273	up-regulated
P29351	Cellular component	GO:0005634	6	nucleus	Ptpn6	Tyrosine-protein phosphatase non-receptor type 6	0.664	1.537		0.172	0.336		-1.33	-0.16				-0.242	1.255	0.0273	0.0273	up-regulated
P29351	Cellular component	GO:0031981	6	nuclear lumen	Ptpn6	Tyrosine-protein phosphatase non-receptor type 6	0.664	1.537		0.172	0.336		-1.33	-0.16				-0.242	1.255	0.0273	0.0273	up-regulated
P29351	Cellular component	GO:0043232	5	intracellular non-membrane-bounded organelle	Ptpn6	Tyrosine-protein phosphatase non-receptor type 6	0.664	1.537		0.172	0.336		-1.33	-0.16				-0.242	1.255	0.0273	0.0273	up-regulated
P29351	Cellular component	GO:0110165	2	cellular anatomical entity	Ptpn6	Tyrosine-protein phosphatase non-receptor type 6	0.664	1.537		0.172	0.336		-1.33	-0.16				-0.242	1.255	0.0273	0.0273	up-regulated
P29351	Cellular component	GO:0043226	3	organelle	Ptpn6	Tyrosine-protein phosphatase non-receptor type 6	0.664	1.537		0.172	0.336		-1.33	-0.16				-0.242	1.255	0.0273	0.0273	up-regulated
P29351	Cellular component	GO:0036477	3	somatodendritic compartment	Ptpn6	Tyrosine-protein phosphatase non-receptor type 6	0.664	1.537		0.172	0.336		-1.33	-0.16				-0.242	1.255	0.0273	0.0273	up-regulated
P29351	Cellular component	GO:0070161	4	anchoring junction	Ptpn6	Tyrosine-protein phosphatase non-receptor type 6	0.664	1.537		0.172	0.336		-1.33	-0.16				-0.242	1.255	0.0273	0.0273	up-regulated
P29351	Cellular component	GO:0032991	2	protein-containing complex	Ptpn6	Tyrosine-protein phosphatase non-receptor type 6	0.664	1.537		0.172	0.336		-1.33	-0.16				-0.242	1.255	0.0273	0.0273	up-regulated
P29351	Cellular component	GO:0016020	3	membrane	Ptpn6	Tyrosine-protein phosphatase non-receptor type 6	0.664	1.537		0.172	0.336		-1.33	-0.16				-0.242	1.255	0.0273	0.0273	up-regulated
P29351	Cellular component	GO:0098802	4	plasma membrane signaling receptor complex	Ptpn6	Tyrosine-protein phosphatase non-receptor type 6	0.664	1.537		0.172	0.336		-1.33	-0.16				-0.242	1.255	0.0273	0.0273	up-regulated
P29351	Cellular component	GO:0043231	5	intracellular membrane-bounded organelle	Ptpn6	Tyrosine-protein phosphatase non-receptor type 6	0.664	1.537		0.172	0.336		-1.33	-0.16				-0.242	1.255	0.0273	0.0273	up-regulated
P29351	Cellular component	GO:0043233	4	organelle lumen	Ptpn6	Tyrosine-protein phosphatase non-receptor type 6	0.664	1.537		0.172	0.336		-1.33	-0.16				-0.242	1.255	0.0273	0.0273	up-regulated
P29351	Cellular component	GO:0005737	3	cytoplasm	Ptpn6	Tyrosine-protein phosphatase non-receptor type 6	0.664	1.537		0.172	0.336		-1.33	-0.16				-0.242	1.255	0.0273	0.0273	up-regulated
P29351	Cellular component	GO:0005886	4	plasma membrane	Ptpn6	Tyrosine-protein phosphatase non-receptor type 6	0.664	1.537		0.172	0.336		-1.33	-0.16				-0.242	1.255	0.0273	0.0273	up-regulated
P29351	Cellular component	GO:0070013	5	intracellular organelle lumen	Ptpn6	Tyrosine-protein phosphatase non-receptor type 6	0.664	1.537		0.172	0.336		-1.33	-0.16				-0.242	1.255	0.0273	0.0273	up-regulated
P29351	Cellular component	GO:0098796	3	membrane protein complex	Ptpn6	Tyrosine-protein phosphatase non-receptor type 6	0.664	1.537		0.172	0.336		-1.33	-0.16				-0.242	1.255	0.0273	0.0273	up-regulated
P29351	Cellular component	GO:0120025	4	plasma membrane bounded cell projection	Ptpn6	Tyrosine-protein phosphatase non-receptor type 6	0.664	1.537		0.172	0.336		-1.33	-0.16				-0.242	1.255	0.0273	0.0273	up-regulated
P29351	Cellular component	GO:0097447	4	dendritic tree	Ptpn6	Tyrosine-protein phosphatase non-receptor type 6	0.664	1.537		0.172	0.336		-1.33	-0.16				-0.242	1.255	0.0273	0.0273	up-regulated
P29351	Cellular component	GO:0043235	3	receptor complex	Ptpn6	Tyrosine-protein phosphatase non-receptor type 6	0.664	1.537		0.172	0.336		-1.33	-0.16				-0.242	1.255	0.0273	0.0273	up-regulated
P29351	Cellular component	GO:0030054	3	cell junction	Ptpn6	Tyrosine-protein phosphatase non-receptor type 6	0.664	1.537		0.172	0.336		-1.33	-0.16				-0.242	1.255	0.0273	0.0273	up-regulated
P29351	Cellular component	GO:0005622	3	intracellular anatomical structure	Ptpn6	Tyrosine-protein phosphatase non-receptor type 6	0.664	1.537		0.172	0.336		-1.33	-0.16				-0.242	1.255	0.0273	0.0273	up-regulated
P29351	Cellular component	GO:0043227	4	membrane-bounded organelle	Ptpn6	Tyrosine-protein phosphatase non-receptor type 6	0.664	1.537		0.172	0.336		-1.33	-0.16				-0.242	1.255	0.0273	0.0273	up-regulated
P29533	Cellular component	GO:0098590	4	plasma membrane region	Vcam1	Vascular cell adhesion protein 1	0.35	-0.303	0.357	0.139	-0.165	0.086	-0.655	-0.461	-0.618	-0.42	-0.658	-0.158	0.572	0.0281	0.0281	up-regulated
P29533	Cellular component	GO:0005886	4	plasma membrane	Vcam1	Vascular cell adhesion protein 1	0.35	-0.303	0.357	0.139	-0.165	0.086	-0.655	-0.461	-0.618	-0.42	-0.658	-0.158	0.572	0.0281	0.0281	up-regulated
P29533	Cellular component	GO:0045177	3	apical part of cell	Vcam1	Vascular cell adhesion protein 1	0.35	-0.303	0.357	0.139	-0.165	0.086	-0.655	-0.461	-0.618	-0.42	-0.658	-0.158	0.572	0.0281	0.0281	up-regulated
P29533	Cellular component	GO:0071944	3	cell periphery	Vcam1	Vascular cell adhesion protein 1	0.35	-0.303	0.357	0.139	-0.165	0.086	-0.655	-0.461	-0.618	-0.42	-0.658	-0.158	0.572	0.0281	0.0281	up-regulated
P29533	Cellular component	GO:0110165	2	cellular anatomical entity	Vcam1	Vascular cell adhesion protein 1	0.35	-0.303	0.357	0.139	-0.165	0.086	-0.655	-0.461	-0.618	-0.42	-0.658	-0.158	0.572	0.0281	0.0281	up-regulated
P29533	Cellular component	GO:0016020	3	membrane	Vcam1	Vascular cell adhesion protein 1	0.35	-0.303	0.357	0.139	-0.165	0.086	-0.655	-0.461	-0.618	-0.42	-0.658	-0.158	0.572	0.0281	0.0281	up-regulated
P29533	Cellular component	GO:0005576	3	extracellular region	Vcam1	Vascular cell adhesion protein 1	0.35	-0.303	0.357	0.139	-0.165	0.086	-0.655	-0.461	-0.618	-0.42	-0.658	-0.158	0.572	0.0281	0.0281	up-regulated
P29533	Cellular component	GO:0005575	1	cellular_component	Vcam1	Vascular cell adhesion protein 1	0.35	-0.303	0.357	0.139	-0.165	0.086	-0.655	-0.461	-0.618	-0.42	-0.658	-0.158	0.572	0.0281	0.0281	up-regulated
P30412	Cellular component	GO:0043226	3	organelle	Ppic	Peptidyl-prolyl cis-trans isomerase C	0.024	1.354	1.475	1.327	1.375	0.078	-0.137	-1.286	0.543	-0.463	-0.249	-0.476	1.284	0.00358	0.00358	up-regulated
P30412	Cellular component	GO:0110165	2	cellular anatomical entity	Ppic	Peptidyl-prolyl cis-trans isomerase C	0.024	1.354	1.475	1.327	1.375	0.078	-0.137	-1.286	0.543	-0.463	-0.249	-0.476	1.284	0.00358	0.00358	up-regulated
P30412	Cellular component	GO:0071944	3	cell periphery	Ppic	Peptidyl-prolyl cis-trans isomerase C	0.024	1.354	1.475	1.327	1.375	0.078	-0.137	-1.286	0.543	-0.463	-0.249	-0.476	1.284	0.00358	0.00358	up-regulated
P30412	Cellular component	GO:0043227	4	membrane-bounded organelle	Ppic	Peptidyl-prolyl cis-trans isomerase C	0.024	1.354	1.475	1.327	1.375	0.078	-0.137	-1.286	0.543	-0.463	-0.249	-0.476	1.284	0.00358	0.00358	up-regulated
P30412	Cellular component	GO:0005737	3	cytoplasm	Ppic	Peptidyl-prolyl cis-trans isomerase C	0.024	1.354	1.475	1.327	1.375	0.078	-0.137	-1.286	0.543	-0.463	-0.249	-0.476	1.284	0.00358	0.00358	up-regulated
P30412	Cellular component	GO:0016020	3	membrane	Ppic	Peptidyl-prolyl cis-trans isomerase C	0.024	1.354	1.475	1.327	1.375	0.078	-0.137	-1.286	0.543	-0.463	-0.249	-0.476	1.284	0.00358	0.00358	up-regulated
P30412	Cellular component	GO:0005575	1	cellular_component	Ppic	Peptidyl-prolyl cis-trans isomerase C	0.024	1.354	1.475	1.327	1.375	0.078	-0.137	-1.286	0.543	-0.463	-0.249	-0.476	1.284	0.00358	0.00358	up-regulated
P30412	Cellular component	GO:0005622	3	intracellular anatomical structure	Ppic	Peptidyl-prolyl cis-trans isomerase C	0.024	1.354	1.475	1.327	1.375	0.078	-0.137	-1.286	0.543	-0.463	-0.249	-0.476	1.284	0.00358	0.00358	up-regulated
P30412	Cellular component	GO:0043229	4	intracellular organelle	Ppic	Peptidyl-prolyl cis-trans isomerase C	0.024	1.354	1.475	1.327	1.375	0.078	-0.137	-1.286	0.543	-0.463	-0.249	-0.476	1.284	0.00358	0.00358	up-regulated
P30681	Cellular component	GO:0005575	1	cellular_component	Hmgb2	High mobility group protein B2	-1.375	0.369	-1.722	-1.094	-0.672	-0.898	0.309	1.685	-0.049	0.007	0.636	-0.315	-1.278	0.00633	0.00633	down-regulated
P30681	Cellular component	GO:0043226	3	organelle	Hmgb2	High mobility group protein B2	-1.375	0.369	-1.722	-1.094	-0.672	-0.898	0.309	1.685	-0.049	0.007	0.636	-0.315	-1.278	0.00633	0.00633	down-regulated
P30681	Cellular component	GO:0031974	3	membrane-enclosed lumen	Hmgb2	High mobility group protein B2	-1.375	0.369	-1.722	-1.094	-0.672	-0.898	0.309	1.685	-0.049	0.007	0.636	-0.315	-1.278	0.00633	0.00633	down-regulated
P30681	Cellular component	GO:0110165	2	cellular anatomical entity	Hmgb2	High mobility group protein B2	-1.375	0.369	-1.722	-1.094	-0.672	-0.898	0.309	1.685	-0.049	0.007	0.636	-0.315	-1.278	0.00633	0.00633	down-regulated
P30681	Cellular component	GO:0070013	5	intracellular organelle lumen	Hmgb2	High mobility group protein B2	-1.375	0.369	-1.722	-1.094	-0.672	-0.898	0.309	1.685	-0.049	0.007	0.636	-0.315	-1.278	0.00633	0.00633	down-regulated
P30681	Cellular component	GO:0043233	4	organelle lumen	Hmgb2	High mobility group protein B2	-1.375	0.369	-1.722	-1.094	-0.672	-0.898	0.309	1.685	-0.049	0.007	0.636	-0.315	-1.278	0.00633	0.00633	down-regulated
P30681	Cellular component	GO:0005737	3	cytoplasm	Hmgb2	High mobility group protein B2	-1.375	0.369	-1.722	-1.094	-0.672	-0.898	0.309	1.685	-0.049	0.007	0.636	-0.315	-1.278	0.00633	0.00633	down-regulated
P30681	Cellular component	GO:0043228	4	non-membrane-bounded organelle	Hmgb2	High mobility group protein B2	-1.375	0.369	-1.722	-1.094	-0.672	-0.898	0.309	1.685	-0.049	0.007	0.636	-0.315	-1.278	0.00633	0.00633	down-regulated
P30681	Cellular component	GO:0043231	5	intracellular membrane-bounded organelle	Hmgb2	High mobility group protein B2	-1.375	0.369	-1.722	-1.094	-0.672	-0.898	0.309	1.685	-0.049	0.007	0.636	-0.315	-1.278	0.00633	0.00633	down-regulated
P30681	Cellular component	GO:0043229	4	intracellular organelle	Hmgb2	High mobility group protein B2	-1.375	0.369	-1.722	-1.094	-0.672	-0.898	0.309	1.685	-0.049	0.007	0.636	-0.315	-1.278	0.00633	0.00633	down-regulated
P30681	Cellular component	GO:0005576	3	extracellular region	Hmgb2	High mobility group protein B2	-1.375	0.369	-1.722	-1.094	-0.672	-0.898	0.309	1.685	-0.049	0.007	0.636	-0.315	-1.278	0.00633	0.00633	down-regulated
P30681	Cellular component	GO:0043227	4	membrane-bounded organelle	Hmgb2	High mobility group protein B2	-1.375	0.369	-1.722	-1.094	-0.672	-0.898	0.309	1.685	-0.049	0.007	0.636	-0.315	-1.278	0.00633	0.00633	down-regulated
P30681	Cellular component	GO:0005694	6	chromosome	Hmgb2	High mobility group protein B2	-1.375	0.369	-1.722	-1.094	-0.672	-0.898	0.309	1.685	-0.049	0.007	0.636	-0.315	-1.278	0.00633	0.00633	down-regulated
P30681	Cellular component	GO:0043232	5	intracellular non-membrane-bounded organelle	Hmgb2	High mobility group protein B2	-1.375	0.369	-1.722	-1.094	-0.672	-0.898	0.309	1.685	-0.049	0.007	0.636	-0.315	-1.278	0.00633	0.00633	down-regulated
P30681	Cellular component	GO:0005622	3	intracellular anatomical structure	Hmgb2	High mobility group protein B2	-1.375	0.369	-1.722	-1.094	-0.672	-0.898	0.309	1.685	-0.049	0.007	0.636	-0.315	-1.278	0.00633	0.00633	down-regulated
P30681	Cellular component	GO:0031981	6	nuclear lumen	Hmgb2	High mobility group protein B2	-1.375	0.369	-1.722	-1.094	-0.672	-0.898	0.309	1.685	-0.049	0.007	0.636	-0.315	-1.278	0.00633	0.00633	down-regulated
P30681	Cellular component	GO:0005634	6	nucleus	Hmgb2	High mobility group protein B2	-1.375	0.369	-1.722	-1.094	-0.672	-0.898	0.309	1.685	-0.049	0.007	0.636	-0.315	-1.278	0.00633	0.00633	down-regulated
P31532	Cellular component	GO:0005575	1	cellular_component	Saa4	Serum amyloid A-4 protein	0.091	0.402	1.373	1.235	0.678	0.437	0.184	-1.242	0.189	-0.158	-0.907	-0.228	1.063	0.00629	0.00629	up-regulated
P31532	Cellular component	GO:1990777	4	lipoprotein particle	Saa4	Serum amyloid A-4 protein	0.091	0.402	1.373	1.235	0.678	0.437	0.184	-1.242	0.189	-0.158	-0.907	-0.228	1.063	0.00629	0.00629	up-regulated
P31532	Cellular component	GO:0005615	3	extracellular space	Saa4	Serum amyloid A-4 protein	0.091	0.402	1.373	1.235	0.678	0.437	0.184	-1.242	0.189	-0.158	-0.907	-0.228	1.063	0.00629	0.00629	up-regulated
P31532	Cellular component	GO:0034358	4	plasma lipoprotein particle	Saa4	Serum amyloid A-4 protein	0.091	0.402	1.373	1.235	0.678	0.437	0.184	-1.242	0.189	-0.158	-0.907	-0.228	1.063	0.00629	0.00629	up-regulated
P31532	Cellular component	GO:0032991	2	protein-containing complex	Saa4	Serum amyloid A-4 protein	0.091	0.402	1.373	1.235	0.678	0.437	0.184	-1.242	0.189	-0.158	-0.907	-0.228	1.063	0.00629	0.00629	up-regulated
P31532	Cellular component	GO:0032994	3	protein-lipid complex	Saa4	Serum amyloid A-4 protein	0.091	0.402	1.373	1.235	0.678	0.437	0.184	-1.242	0.189	-0.158	-0.907	-0.228	1.063	0.00629	0.00629	up-regulated
P31532	Cellular component	GO:0110165	2	cellular anatomical entity	Saa4	Serum amyloid A-4 protein	0.091	0.402	1.373	1.235	0.678	0.437	0.184	-1.242	0.189	-0.158	-0.907	-0.228	1.063	0.00629	0.00629	up-regulated
P31532	Cellular component	GO:0005576	3	extracellular region	Saa4	Serum amyloid A-4 protein	0.091	0.402	1.373	1.235	0.678	0.437	0.184	-1.242	0.189	-0.158	-0.907	-0.228	1.063	0.00629	0.00629	up-regulated
P32067	Cellular component	GO:0043229	4	intracellular organelle	Ssb	Lupus La protein homolog	-1.195	-0.163	-1.655	-0.96	0.449	-0.325	0.577	0.712	0.756	-0.251	1.009	0.159	-1.135	0.00753	0.00753	down-regulated
P32067	Cellular component	GO:0099080	3	supramolecular complex	Ssb	Lupus La protein homolog	-1.195	-0.163	-1.655	-0.96	0.449	-0.325	0.577	0.712	0.756	-0.251	1.009	0.159	-1.135	0.00753	0.00753	down-regulated
P32067	Cellular component	GO:0035770	4	ribonucleoprotein granule	Ssb	Lupus La protein homolog	-1.195	-0.163	-1.655	-0.96	0.449	-0.325	0.577	0.712	0.756	-0.251	1.009	0.159	-1.135	0.00753	0.00753	down-regulated
P32067	Cellular component	GO:0036464	4	cytoplasmic ribonucleoprotein granule	Ssb	Lupus La protein homolog	-1.195	-0.163	-1.655	-0.96	0.449	-0.325	0.577	0.712	0.756	-0.251	1.009	0.159	-1.135	0.00753	0.00753	down-regulated
P32067	Cellular component	GO:0005622	3	intracellular anatomical structure	Ssb	Lupus La protein homolog	-1.195	-0.163	-1.655	-0.96	0.449	-0.325	0.577	0.712	0.756	-0.251	1.009	0.159	-1.135	0.00753	0.00753	down-regulated
P32067	Cellular component	GO:0043232	5	intracellular non-membrane-bounded organelle	Ssb	Lupus La protein homolog	-1.195	-0.163	-1.655	-0.96	0.449	-0.325	0.577	0.712	0.756	-0.251	1.009	0.159	-1.135	0.00753	0.00753	down-regulated
P32067	Cellular component	GO:0043227	4	membrane-bounded organelle	Ssb	Lupus La protein homolog	-1.195	-0.163	-1.655	-0.96	0.449	-0.325	0.577	0.712	0.756	-0.251	1.009	0.159	-1.135	0.00753	0.00753	down-regulated
P32067	Cellular component	GO:0110165	2	cellular anatomical entity	Ssb	Lupus La protein homolog	-1.195	-0.163	-1.655	-0.96	0.449	-0.325	0.577	0.712	0.756	-0.251	1.009	0.159	-1.135	0.00753	0.00753	down-regulated
P32067	Cellular component	GO:0043226	3	organelle	Ssb	Lupus La protein homolog	-1.195	-0.163	-1.655	-0.96	0.449	-0.325	0.577	0.712	0.756	-0.251	1.009	0.159	-1.135	0.00753	0.00753	down-regulated
P32067	Cellular component	GO:0032991	2	protein-containing complex	Ssb	Lupus La protein homolog	-1.195	-0.163	-1.655	-0.96	0.449	-0.325	0.577	0.712	0.756	-0.251	1.009	0.159	-1.135	0.00753	0.00753	down-regulated
P32067	Cellular component	GO:0005575	1	cellular_component	Ssb	Lupus La protein homolog	-1.195	-0.163	-1.655	-0.96	0.449	-0.325	0.577	0.712	0.756	-0.251	1.009	0.159	-1.135	0.00753	0.00753	down-regulated
P32067	Cellular component	GO:0043231	5	intracellular membrane-bounded organelle	Ssb	Lupus La protein homolog	-1.195	-0.163	-1.655	-0.96	0.449	-0.325	0.577	0.712	0.756	-0.251	1.009	0.159	-1.135	0.00753	0.00753	down-regulated
P32067	Cellular component	GO:0043228	4	non-membrane-bounded organelle	Ssb	Lupus La protein homolog	-1.195	-0.163	-1.655	-0.96	0.449	-0.325	0.577	0.712	0.756	-0.251	1.009	0.159	-1.135	0.00753	0.00753	down-regulated
P32067	Cellular component	GO:0005737	3	cytoplasm	Ssb	Lupus La protein homolog	-1.195	-0.163	-1.655	-0.96	0.449	-0.325	0.577	0.712	0.756	-0.251	1.009	0.159	-1.135	0.00753	0.00753	down-regulated
P32233	Cellular component	GO:0043227	4	membrane-bounded organelle	Drg1	Developmentally-regulated GTP-binding protein 1	-0.606	-0.326	-0.626	-0.785	0.143	-0.583	0.833	0.58	0.06	0.207	0.369	-0.55	-0.714	0.0247	0.0247	down-regulated
P32233	Cellular component	GO:0070013	5	intracellular organelle lumen	Drg1	Developmentally-regulated GTP-binding protein 1	-0.606	-0.326	-0.626	-0.785	0.143	-0.583	0.833	0.58	0.06	0.207	0.369	-0.55	-0.714	0.0247	0.0247	down-regulated
P32233	Cellular component	GO:0043233	4	organelle lumen	Drg1	Developmentally-regulated GTP-binding protein 1	-0.606	-0.326	-0.626	-0.785	0.143	-0.583	0.833	0.58	0.06	0.207	0.369	-0.55	-0.714	0.0247	0.0247	down-regulated
P32233	Cellular component	GO:0005622	3	intracellular anatomical structure	Drg1	Developmentally-regulated GTP-binding protein 1	-0.606	-0.326	-0.626	-0.785	0.143	-0.583	0.833	0.58	0.06	0.207	0.369	-0.55	-0.714	0.0247	0.0247	down-regulated
P32233	Cellular component	GO:0005737	3	cytoplasm	Drg1	Developmentally-regulated GTP-binding protein 1	-0.606	-0.326	-0.626	-0.785	0.143	-0.583	0.833	0.58	0.06	0.207	0.369	-0.55	-0.714	0.0247	0.0247	down-regulated
P32233	Cellular component	GO:0005654	3	nucleoplasm	Drg1	Developmentally-regulated GTP-binding protein 1	-0.606	-0.326	-0.626	-0.785	0.143	-0.583	0.833	0.58	0.06	0.207	0.369	-0.55	-0.714	0.0247	0.0247	down-regulated
P32233	Cellular component	GO:0031981	6	nuclear lumen	Drg1	Developmentally-regulated GTP-binding protein 1	-0.606	-0.326	-0.626	-0.785	0.143	-0.583	0.833	0.58	0.06	0.207	0.369	-0.55	-0.714	0.0247	0.0247	down-regulated
P32233	Cellular component	GO:0005634	6	nucleus	Drg1	Developmentally-regulated GTP-binding protein 1	-0.606	-0.326	-0.626	-0.785	0.143	-0.583	0.833	0.58	0.06	0.207	0.369	-0.55	-0.714	0.0247	0.0247	down-regulated
P32233	Cellular component	GO:0043231	5	intracellular membrane-bounded organelle	Drg1	Developmentally-regulated GTP-binding protein 1	-0.606	-0.326	-0.626	-0.785	0.143	-0.583	0.833	0.58	0.06	0.207	0.369	-0.55	-0.714	0.0247	0.0247	down-regulated
P32233	Cellular component	GO:0043229	4	intracellular organelle	Drg1	Developmentally-regulated GTP-binding protein 1	-0.606	-0.326	-0.626	-0.785	0.143	-0.583	0.833	0.58	0.06	0.207	0.369	-0.55	-0.714	0.0247	0.0247	down-regulated
P32233	Cellular component	GO:0005575	1	cellular_component	Drg1	Developmentally-regulated GTP-binding protein 1	-0.606	-0.326	-0.626	-0.785	0.143	-0.583	0.833	0.58	0.06	0.207	0.369	-0.55	-0.714	0.0247	0.0247	down-regulated
P32233	Cellular component	GO:0043226	3	organelle	Drg1	Developmentally-regulated GTP-binding protein 1	-0.606	-0.326	-0.626	-0.785	0.143	-0.583	0.833	0.58	0.06	0.207	0.369	-0.55	-0.714	0.0247	0.0247	down-regulated
P32233	Cellular component	GO:0031974	3	membrane-enclosed lumen	Drg1	Developmentally-regulated GTP-binding protein 1	-0.606	-0.326	-0.626	-0.785	0.143	-0.583	0.833	0.58	0.06	0.207	0.369	-0.55	-0.714	0.0247	0.0247	down-regulated
P32233	Cellular component	GO:0110165	2	cellular anatomical entity	Drg1	Developmentally-regulated GTP-binding protein 1	-0.606	-0.326	-0.626	-0.785	0.143	-0.583	0.833	0.58	0.06	0.207	0.369	-0.55	-0.714	0.0247	0.0247	down-regulated
P33622	Cellular component	GO:0110165	2	cellular anatomical entity	Apoc3	Apolipoprotein C-III	-0.078	0.325	0.552	0.359	0.538	0.16	-0.109	-0.61	0	-0.259	-0.43	-0.148	0.569	0.0288	0.0288	up-regulated
P33622	Cellular component	GO:0032991	2	protein-containing complex	Apoc3	Apolipoprotein C-III	-0.078	0.325	0.552	0.359	0.538	0.16	-0.109	-0.61	0	-0.259	-0.43	-0.148	0.569	0.0288	0.0288	up-regulated
P33622	Cellular component	GO:0005575	1	cellular_component	Apoc3	Apolipoprotein C-III	-0.078	0.325	0.552	0.359	0.538	0.16	-0.109	-0.61	0	-0.259	-0.43	-0.148	0.569	0.0288	0.0288	up-regulated
P33622	Cellular component	GO:0005615	3	extracellular space	Apoc3	Apolipoprotein C-III	-0.078	0.325	0.552	0.359	0.538	0.16	-0.109	-0.61	0	-0.259	-0.43	-0.148	0.569	0.0288	0.0288	up-regulated
P33622	Cellular component	GO:0032994	3	protein-lipid complex	Apoc3	Apolipoprotein C-III	-0.078	0.325	0.552	0.359	0.538	0.16	-0.109	-0.61	0	-0.259	-0.43	-0.148	0.569	0.0288	0.0288	up-regulated
P33622	Cellular component	GO:1990777	4	lipoprotein particle	Apoc3	Apolipoprotein C-III	-0.078	0.325	0.552	0.359	0.538	0.16	-0.109	-0.61	0	-0.259	-0.43	-0.148	0.569	0.0288	0.0288	up-regulated
P33622	Cellular component	GO:0034364	5	high-density lipoprotein particle	Apoc3	Apolipoprotein C-III	-0.078	0.325	0.552	0.359	0.538	0.16	-0.109	-0.61	0	-0.259	-0.43	-0.148	0.569	0.0288	0.0288	up-regulated
P33622	Cellular component	GO:0005737	3	cytoplasm	Apoc3	Apolipoprotein C-III	-0.078	0.325	0.552	0.359	0.538	0.16	-0.109	-0.61	0	-0.259	-0.43	-0.148	0.569	0.0288	0.0288	up-regulated
P33622	Cellular component	GO:0034358	4	plasma lipoprotein particle	Apoc3	Apolipoprotein C-III	-0.078	0.325	0.552	0.359	0.538	0.16	-0.109	-0.61	0	-0.259	-0.43	-0.148	0.569	0.0288	0.0288	up-regulated
P33622	Cellular component	GO:0034385	5	triglyceride-rich plasma lipoprotein particle	Apoc3	Apolipoprotein C-III	-0.078	0.325	0.552	0.359	0.538	0.16	-0.109	-0.61	0	-0.259	-0.43	-0.148	0.569	0.0288	0.0288	up-regulated
P33622	Cellular component	GO:0005576	3	extracellular region	Apoc3	Apolipoprotein C-III	-0.078	0.325	0.552	0.359	0.538	0.16	-0.109	-0.61	0	-0.259	-0.43	-0.148	0.569	0.0288	0.0288	up-regulated
P33622	Cellular component	GO:0005622	3	intracellular anatomical structure	Apoc3	Apolipoprotein C-III	-0.078	0.325	0.552	0.359	0.538	0.16	-0.109	-0.61	0	-0.259	-0.43	-0.148	0.569	0.0288	0.0288	up-regulated
P35991	Cellular component	GO:0005737	3	cytoplasm	Btk	Tyrosine-protein kinase BTK	0.267	-0.12	-0.964	0.467	-0.221	0.908	0.922	-0.199	0.895	1.272	1.42	1.256	-0.872	0.0292	0.0292	down-regulated
P35991	Cellular component	GO:0043231	5	intracellular membrane-bounded organelle	Btk	Tyrosine-protein kinase BTK	0.267	-0.12	-0.964	0.467	-0.221	0.908	0.922	-0.199	0.895	1.272	1.42	1.256	-0.872	0.0292	0.0292	down-regulated
P35991	Cellular component	GO:0016020	3	membrane	Btk	Tyrosine-protein kinase BTK	0.267	-0.12	-0.964	0.467	-0.221	0.908	0.922	-0.199	0.895	1.272	1.42	1.256	-0.872	0.0292	0.0292	down-regulated
P35991	Cellular component	GO:0043226	3	organelle	Btk	Tyrosine-protein kinase BTK	0.267	-0.12	-0.964	0.467	-0.221	0.908	0.922	-0.199	0.895	1.272	1.42	1.256	-0.872	0.0292	0.0292	down-regulated
P35991	Cellular component	GO:0110165	2	cellular anatomical entity	Btk	Tyrosine-protein kinase BTK	0.267	-0.12	-0.964	0.467	-0.221	0.908	0.922	-0.199	0.895	1.272	1.42	1.256	-0.872	0.0292	0.0292	down-regulated
P35991	Cellular component	GO:0043227	4	membrane-bounded organelle	Btk	Tyrosine-protein kinase BTK	0.267	-0.12	-0.964	0.467	-0.221	0.908	0.922	-0.199	0.895	1.272	1.42	1.256	-0.872	0.0292	0.0292	down-regulated
P35991	Cellular component	GO:0005622	3	intracellular anatomical structure	Btk	Tyrosine-protein kinase BTK	0.267	-0.12	-0.964	0.467	-0.221	0.908	0.922	-0.199	0.895	1.272	1.42	1.256	-0.872	0.0292	0.0292	down-regulated
P35991	Cellular component	GO:0031982	5	vesicle	Btk	Tyrosine-protein kinase BTK	0.267	-0.12	-0.964	0.467	-0.221	0.908	0.922	-0.199	0.895	1.272	1.42	1.256	-0.872	0.0292	0.0292	down-regulated
P35991	Cellular component	GO:0097708	6	intracellular vesicle	Btk	Tyrosine-protein kinase BTK	0.267	-0.12	-0.964	0.467	-0.221	0.908	0.922	-0.199	0.895	1.272	1.42	1.256	-0.872	0.0292	0.0292	down-regulated
P35991	Cellular component	GO:0005575	1	cellular_component	Btk	Tyrosine-protein kinase BTK	0.267	-0.12	-0.964	0.467	-0.221	0.908	0.922	-0.199	0.895	1.272	1.42	1.256	-0.872	0.0292	0.0292	down-regulated
P35991	Cellular component	GO:0098857	4	membrane microdomain	Btk	Tyrosine-protein kinase BTK	0.267	-0.12	-0.964	0.467	-0.221	0.908	0.922	-0.199	0.895	1.272	1.42	1.256	-0.872	0.0292	0.0292	down-regulated
P35991	Cellular component	GO:0043229	4	intracellular organelle	Btk	Tyrosine-protein kinase BTK	0.267	-0.12	-0.964	0.467	-0.221	0.908	0.922	-0.199	0.895	1.272	1.42	1.256	-0.872	0.0292	0.0292	down-regulated
P35991	Cellular component	GO:0071944	3	cell periphery	Btk	Tyrosine-protein kinase BTK	0.267	-0.12	-0.964	0.467	-0.221	0.908	0.922	-0.199	0.895	1.272	1.42	1.256	-0.872	0.0292	0.0292	down-regulated
P43025	Cellular component	GO:0031981	6	nuclear lumen	Clec3b	Tetranectin	-0.094	-0.188	-0.776	-0.667	0.316	0.036	0.887	-0.491	1.11	0.396	1.303	0.67	-0.875	0.0189	0.0189	down-regulated
P43025	Cellular component	GO:0005634	6	nucleus	Clec3b	Tetranectin	-0.094	-0.188	-0.776	-0.667	0.316	0.036	0.887	-0.491	1.11	0.396	1.303	0.67	-0.875	0.0189	0.0189	down-regulated
P43025	Cellular component	GO:0043228	4	non-membrane-bounded organelle	Clec3b	Tetranectin	-0.094	-0.188	-0.776	-0.667	0.316	0.036	0.887	-0.491	1.11	0.396	1.303	0.67	-0.875	0.0189	0.0189	down-regulated
P43025	Cellular component	GO:0043231	5	intracellular membrane-bounded organelle	Clec3b	Tetranectin	-0.094	-0.188	-0.776	-0.667	0.316	0.036	0.887	-0.491	1.11	0.396	1.303	0.67	-0.875	0.0189	0.0189	down-regulated
P43025	Cellular component	GO:0070013	5	intracellular organelle lumen	Clec3b	Tetranectin	-0.094	-0.188	-0.776	-0.667	0.316	0.036	0.887	-0.491	1.11	0.396	1.303	0.67	-0.875	0.0189	0.0189	down-regulated
P43025	Cellular component	GO:0043232	5	intracellular non-membrane-bounded organelle	Clec3b	Tetranectin	-0.094	-0.188	-0.776	-0.667	0.316	0.036	0.887	-0.491	1.11	0.396	1.303	0.67	-0.875	0.0189	0.0189	down-regulated
P43025	Cellular component	GO:0043227	4	membrane-bounded organelle	Clec3b	Tetranectin	-0.094	-0.188	-0.776	-0.667	0.316	0.036	0.887	-0.491	1.11	0.396	1.303	0.67	-0.875	0.0189	0.0189	down-regulated
P43025	Cellular component	GO:0005622	3	intracellular anatomical structure	Clec3b	Tetranectin	-0.094	-0.188	-0.776	-0.667	0.316	0.036	0.887	-0.491	1.11	0.396	1.303	0.67	-0.875	0.0189	0.0189	down-regulated
P43025	Cellular component	GO:0043233	4	organelle lumen	Clec3b	Tetranectin	-0.094	-0.188	-0.776	-0.667	0.316	0.036	0.887	-0.491	1.11	0.396	1.303	0.67	-0.875	0.0189	0.0189	down-regulated
P43025	Cellular component	GO:0043226	3	organelle	Clec3b	Tetranectin	-0.094	-0.188	-0.776	-0.667	0.316	0.036	0.887	-0.491	1.11	0.396	1.303	0.67	-0.875	0.0189	0.0189	down-regulated
P43025	Cellular component	GO:0005730	6	nucleolus	Clec3b	Tetranectin	-0.094	-0.188	-0.776	-0.667	0.316	0.036	0.887	-0.491	1.11	0.396	1.303	0.67	-0.875	0.0189	0.0189	down-regulated
P43025	Cellular component	GO:0071944	3	cell periphery	Clec3b	Tetranectin	-0.094	-0.188	-0.776	-0.667	0.316	0.036	0.887	-0.491	1.11	0.396	1.303	0.67	-0.875	0.0189	0.0189	down-regulated
P43025	Cellular component	GO:0110165	2	cellular anatomical entity	Clec3b	Tetranectin	-0.094	-0.188	-0.776	-0.667	0.316	0.036	0.887	-0.491	1.11	0.396	1.303	0.67	-0.875	0.0189	0.0189	down-regulated
P43025	Cellular component	GO:0031974	3	membrane-enclosed lumen	Clec3b	Tetranectin	-0.094	-0.188	-0.776	-0.667	0.316	0.036	0.887	-0.491	1.11	0.396	1.303	0.67	-0.875	0.0189	0.0189	down-regulated
P43025	Cellular component	GO:0030312	3	external encapsulating structure	Clec3b	Tetranectin	-0.094	-0.188	-0.776	-0.667	0.316	0.036	0.887	-0.491	1.11	0.396	1.303	0.67	-0.875	0.0189	0.0189	down-regulated
P43025	Cellular component	GO:0005576	3	extracellular region	Clec3b	Tetranectin	-0.094	-0.188	-0.776	-0.667	0.316	0.036	0.887	-0.491	1.11	0.396	1.303	0.67	-0.875	0.0189	0.0189	down-regulated
P43025	Cellular component	GO:0043229	4	intracellular organelle	Clec3b	Tetranectin	-0.094	-0.188	-0.776	-0.667	0.316	0.036	0.887	-0.491	1.11	0.396	1.303	0.67	-0.875	0.0189	0.0189	down-regulated
P43025	Cellular component	GO:0005575	1	cellular_component	Clec3b	Tetranectin	-0.094	-0.188	-0.776	-0.667	0.316	0.036	0.887	-0.491	1.11	0.396	1.303	0.67	-0.875	0.0189	0.0189	down-regulated
P43274	Cellular component	GO:0043231	5	intracellular membrane-bounded organelle	H1-4	Histone H1.4	-0.981	0.026	-1.363	-0.447	-0.612	-0.596	0.85	0.947	0.373	-0.218	0.47	-0.2	-1.033	0.0048	0.0048	down-regulated
P43274	Cellular component	GO:0044815	3	DNA packaging complex	H1-4	Histone H1.4	-0.981	0.026	-1.363	-0.447	-0.612	-0.596	0.85	0.947	0.373	-0.218	0.47	-0.2	-1.033	0.0048	0.0048	down-regulated
P43274	Cellular component	GO:0043228	4	non-membrane-bounded organelle	H1-4	Histone H1.4	-0.981	0.026	-1.363	-0.447	-0.612	-0.596	0.85	0.947	0.373	-0.218	0.47	-0.2	-1.033	0.0048	0.0048	down-regulated
P43274	Cellular component	GO:0005622	3	intracellular anatomical structure	H1-4	Histone H1.4	-0.981	0.026	-1.363	-0.447	-0.612	-0.596	0.85	0.947	0.373	-0.218	0.47	-0.2	-1.033	0.0048	0.0048	down-regulated
P43274	Cellular component	GO:0043227	4	membrane-bounded organelle	H1-4	Histone H1.4	-0.981	0.026	-1.363	-0.447	-0.612	-0.596	0.85	0.947	0.373	-0.218	0.47	-0.2	-1.033	0.0048	0.0048	down-regulated
P43274	Cellular component	GO:0005694	6	chromosome	H1-4	Histone H1.4	-0.981	0.026	-1.363	-0.447	-0.612	-0.596	0.85	0.947	0.373	-0.218	0.47	-0.2	-1.033	0.0048	0.0048	down-regulated
P43274	Cellular component	GO:0043232	5	intracellular non-membrane-bounded organelle	H1-4	Histone H1.4	-0.981	0.026	-1.363	-0.447	-0.612	-0.596	0.85	0.947	0.373	-0.218	0.47	-0.2	-1.033	0.0048	0.0048	down-regulated
P43274	Cellular component	GO:0110165	2	cellular anatomical entity	H1-4	Histone H1.4	-0.981	0.026	-1.363	-0.447	-0.612	-0.596	0.85	0.947	0.373	-0.218	0.47	-0.2	-1.033	0.0048	0.0048	down-regulated
P43274	Cellular component	GO:0043226	3	organelle	H1-4	Histone H1.4	-0.981	0.026	-1.363	-0.447	-0.612	-0.596	0.85	0.947	0.373	-0.218	0.47	-0.2	-1.033	0.0048	0.0048	down-regulated
P43274	Cellular component	GO:0000785	3	chromatin	H1-4	Histone H1.4	-0.981	0.026	-1.363	-0.447	-0.612	-0.596	0.85	0.947	0.373	-0.218	0.47	-0.2	-1.033	0.0048	0.0048	down-regulated
P43274	Cellular component	GO:0043229	4	intracellular organelle	H1-4	Histone H1.4	-0.981	0.026	-1.363	-0.447	-0.612	-0.596	0.85	0.947	0.373	-0.218	0.47	-0.2	-1.033	0.0048	0.0048	down-regulated
P43274	Cellular component	GO:0005575	1	cellular_component	H1-4	Histone H1.4	-0.981	0.026	-1.363	-0.447	-0.612	-0.596	0.85	0.947	0.373	-0.218	0.47	-0.2	-1.033	0.0048	0.0048	down-regulated
P43274	Cellular component	GO:0032993	3	protein-DNA complex	H1-4	Histone H1.4	-0.981	0.026	-1.363	-0.447	-0.612	-0.596	0.85	0.947	0.373	-0.218	0.47	-0.2	-1.033	0.0048	0.0048	down-regulated
P43274	Cellular component	GO:0032991	2	protein-containing complex	H1-4	Histone H1.4	-0.981	0.026	-1.363	-0.447	-0.612	-0.596	0.85	0.947	0.373	-0.218	0.47	-0.2	-1.033	0.0048	0.0048	down-regulated
P43275	Cellular component	GO:0043231	5	intracellular membrane-bounded organelle	H1-1	Histone H1.1	-0.81	-0.637		-0.548	-0.438	-0.775	0.666	0.965	0.497	-0.194	0.578	-1.033	-0.888	0.0256	0.0256	down-regulated
P43275	Cellular component	GO:0044815	3	DNA packaging complex	H1-1	Histone H1.1	-0.81	-0.637		-0.548	-0.438	-0.775	0.666	0.965	0.497	-0.194	0.578	-1.033	-0.888	0.0256	0.0256	down-regulated
P43275	Cellular component	GO:0043228	4	non-membrane-bounded organelle	H1-1	Histone H1.1	-0.81	-0.637		-0.548	-0.438	-0.775	0.666	0.965	0.497	-0.194	0.578	-1.033	-0.888	0.0256	0.0256	down-regulated
P43275	Cellular component	GO:0005634	6	nucleus	H1-1	Histone H1.1	-0.81	-0.637		-0.548	-0.438	-0.775	0.666	0.965	0.497	-0.194	0.578	-1.033	-0.888	0.0256	0.0256	down-regulated
P43275	Cellular component	GO:0031981	6	nuclear lumen	H1-1	Histone H1.1	-0.81	-0.637		-0.548	-0.438	-0.775	0.666	0.965	0.497	-0.194	0.578	-1.033	-0.888	0.0256	0.0256	down-regulated
P43275	Cellular component	GO:0043233	4	organelle lumen	H1-1	Histone H1.1	-0.81	-0.637		-0.548	-0.438	-0.775	0.666	0.965	0.497	-0.194	0.578	-1.033	-0.888	0.0256	0.0256	down-regulated
P43275	Cellular component	GO:0005622	3	intracellular anatomical structure	H1-1	Histone H1.1	-0.81	-0.637		-0.548	-0.438	-0.775	0.666	0.965	0.497	-0.194	0.578	-1.033	-0.888	0.0256	0.0256	down-regulated
P43275	Cellular component	GO:0043227	4	membrane-bounded organelle	H1-1	Histone H1.1	-0.81	-0.637		-0.548	-0.438	-0.775	0.666	0.965	0.497	-0.194	0.578	-1.033	-0.888	0.0256	0.0256	down-regulated
P43275	Cellular component	GO:0043232	5	intracellular non-membrane-bounded organelle	H1-1	Histone H1.1	-0.81	-0.637		-0.548	-0.438	-0.775	0.666	0.965	0.497	-0.194	0.578	-1.033	-0.888	0.0256	0.0256	down-regulated
P43275	Cellular component	GO:0005694	6	chromosome	H1-1	Histone H1.1	-0.81	-0.637		-0.548	-0.438	-0.775	0.666	0.965	0.497	-0.194	0.578	-1.033	-0.888	0.0256	0.0256	down-regulated
P43275	Cellular component	GO:0070013	5	intracellular organelle lumen	H1-1	Histone H1.1	-0.81	-0.637		-0.548	-0.438	-0.775	0.666	0.965	0.497	-0.194	0.578	-1.033	-0.888	0.0256	0.0256	down-regulated
P43275	Cellular component	GO:0031974	3	membrane-enclosed lumen	H1-1	Histone H1.1	-0.81	-0.637		-0.548	-0.438	-0.775	0.666	0.965	0.497	-0.194	0.578	-1.033	-0.888	0.0256	0.0256	down-regulated
P43275	Cellular component	GO:0110165	2	cellular anatomical entity	H1-1	Histone H1.1	-0.81	-0.637		-0.548	-0.438	-0.775	0.666	0.965	0.497	-0.194	0.578	-1.033	-0.888	0.0256	0.0256	down-regulated
P43275	Cellular component	GO:0043226	3	organelle	H1-1	Histone H1.1	-0.81	-0.637		-0.548	-0.438	-0.775	0.666	0.965	0.497	-0.194	0.578	-1.033	-0.888	0.0256	0.0256	down-regulated
P43275	Cellular component	GO:0005575	1	cellular_component	H1-1	Histone H1.1	-0.81	-0.637		-0.548	-0.438	-0.775	0.666	0.965	0.497	-0.194	0.578	-1.033	-0.888	0.0256	0.0256	down-regulated
P43275	Cellular component	GO:0000785	3	chromatin	H1-1	Histone H1.1	-0.81	-0.637		-0.548	-0.438	-0.775	0.666	0.965	0.497	-0.194	0.578	-1.033	-0.888	0.0256	0.0256	down-regulated
P43275	Cellular component	GO:0043229	4	intracellular organelle	H1-1	Histone H1.1	-0.81	-0.637		-0.548	-0.438	-0.775	0.666	0.965	0.497	-0.194	0.578	-1.033	-0.888	0.0256	0.0256	down-regulated
P43275	Cellular component	GO:0032993	3	protein-DNA complex	H1-1	Histone H1.1	-0.81	-0.637		-0.548	-0.438	-0.775	0.666	0.965	0.497	-0.194	0.578	-1.033	-0.888	0.0256	0.0256	down-regulated
P43275	Cellular component	GO:0032991	2	protein-containing complex	H1-1	Histone H1.1	-0.81	-0.637		-0.548	-0.438	-0.775	0.666	0.965	0.497	-0.194	0.578	-1.033	-0.888	0.0256	0.0256	down-regulated
P43276	Cellular component	GO:0110165	2	cellular anatomical entity	H1-5	Histone H1.5	-1.035	-0.253	-0.441	-0.564	-0.941	-0.987	0.284	0.837	0.27	-0.129	0.489	-0.268	-0.951	0.00331	0.00331	down-regulated
P43276	Cellular component	GO:0031974	3	membrane-enclosed lumen	H1-5	Histone H1.5	-1.035	-0.253	-0.441	-0.564	-0.941	-0.987	0.284	0.837	0.27	-0.129	0.489	-0.268	-0.951	0.00331	0.00331	down-regulated
P43276	Cellular component	GO:0043226	3	organelle	H1-5	Histone H1.5	-1.035	-0.253	-0.441	-0.564	-0.941	-0.987	0.284	0.837	0.27	-0.129	0.489	-0.268	-0.951	0.00331	0.00331	down-regulated
P43276	Cellular component	GO:0032991	2	protein-containing complex	H1-5	Histone H1.5	-1.035	-0.253	-0.441	-0.564	-0.941	-0.987	0.284	0.837	0.27	-0.129	0.489	-0.268	-0.951	0.00331	0.00331	down-regulated
P43276	Cellular component	GO:0032993	3	protein-DNA complex	H1-5	Histone H1.5	-1.035	-0.253	-0.441	-0.564	-0.941	-0.987	0.284	0.837	0.27	-0.129	0.489	-0.268	-0.951	0.00331	0.00331	down-regulated
P43276	Cellular component	GO:0005575	1	cellular_component	H1-5	Histone H1.5	-1.035	-0.253	-0.441	-0.564	-0.941	-0.987	0.284	0.837	0.27	-0.129	0.489	-0.268	-0.951	0.00331	0.00331	down-regulated
P43276	Cellular component	GO:0043229	4	intracellular organelle	H1-5	Histone H1.5	-1.035	-0.253	-0.441	-0.564	-0.941	-0.987	0.284	0.837	0.27	-0.129	0.489	-0.268	-0.951	0.00331	0.00331	down-regulated
P43276	Cellular component	GO:0000785	3	chromatin	H1-5	Histone H1.5	-1.035	-0.253	-0.441	-0.564	-0.941	-0.987	0.284	0.837	0.27	-0.129	0.489	-0.268	-0.951	0.00331	0.00331	down-regulated
P43276	Cellular component	GO:0044815	3	DNA packaging complex	H1-5	Histone H1.5	-1.035	-0.253	-0.441	-0.564	-0.941	-0.987	0.284	0.837	0.27	-0.129	0.489	-0.268	-0.951	0.00331	0.00331	down-regulated
P43276	Cellular component	GO:0043231	5	intracellular membrane-bounded organelle	H1-5	Histone H1.5	-1.035	-0.253	-0.441	-0.564	-0.941	-0.987	0.284	0.837	0.27	-0.129	0.489	-0.268	-0.951	0.00331	0.00331	down-regulated
P43276	Cellular component	GO:0005634	6	nucleus	H1-5	Histone H1.5	-1.035	-0.253	-0.441	-0.564	-0.941	-0.987	0.284	0.837	0.27	-0.129	0.489	-0.268	-0.951	0.00331	0.00331	down-regulated
P43276	Cellular component	GO:0031981	6	nuclear lumen	H1-5	Histone H1.5	-1.035	-0.253	-0.441	-0.564	-0.941	-0.987	0.284	0.837	0.27	-0.129	0.489	-0.268	-0.951	0.00331	0.00331	down-regulated
P43276	Cellular component	GO:0043228	4	non-membrane-bounded organelle	H1-5	Histone H1.5	-1.035	-0.253	-0.441	-0.564	-0.941	-0.987	0.284	0.837	0.27	-0.129	0.489	-0.268	-0.951	0.00331	0.00331	down-regulated
P43276	Cellular component	GO:0043233	4	organelle lumen	H1-5	Histone H1.5	-1.035	-0.253	-0.441	-0.564	-0.941	-0.987	0.284	0.837	0.27	-0.129	0.489	-0.268	-0.951	0.00331	0.00331	down-regulated
P43276	Cellular component	GO:0005622	3	intracellular anatomical structure	H1-5	Histone H1.5	-1.035	-0.253	-0.441	-0.564	-0.941	-0.987	0.284	0.837	0.27	-0.129	0.489	-0.268	-0.951	0.00331	0.00331	down-regulated
P43276	Cellular component	GO:0043232	5	intracellular non-membrane-bounded organelle	H1-5	Histone H1.5	-1.035	-0.253	-0.441	-0.564	-0.941	-0.987	0.284	0.837	0.27	-0.129	0.489	-0.268	-0.951	0.00331	0.00331	down-regulated
P43276	Cellular component	GO:0070013	5	intracellular organelle lumen	H1-5	Histone H1.5	-1.035	-0.253	-0.441	-0.564	-0.941	-0.987	0.284	0.837	0.27	-0.129	0.489	-0.268	-0.951	0.00331	0.00331	down-regulated
P43276	Cellular component	GO:0005694	6	chromosome	H1-5	Histone H1.5	-1.035	-0.253	-0.441	-0.564	-0.941	-0.987	0.284	0.837	0.27	-0.129	0.489	-0.268	-0.951	0.00331	0.00331	down-regulated
P43276	Cellular component	GO:0043227	4	membrane-bounded organelle	H1-5	Histone H1.5	-1.035	-0.253	-0.441	-0.564	-0.941	-0.987	0.284	0.837	0.27	-0.129	0.489	-0.268	-0.951	0.00331	0.00331	down-regulated
P47915	Cellular component	GO:0005575	1	cellular_component	Rpl29	Large ribosomal subunit protein eL29	-1.072	-0.387	-0.942		-0.653	-0.3	0.332	1.193	-0.13		0.042		-1.03	0.0149	0.0149	down-regulated
P47915	Cellular component	GO:0030054	3	cell junction	Rpl29	Large ribosomal subunit protein eL29	-1.072	-0.387	-0.942		-0.653	-0.3	0.332	1.193	-0.13		0.042		-1.03	0.0149	0.0149	down-regulated
P47915	Cellular component	GO:0005622	3	intracellular anatomical structure	Rpl29	Large ribosomal subunit protein eL29	-1.072	-0.387	-0.942		-0.653	-0.3	0.332	1.193	-0.13		0.042		-1.03	0.0149	0.0149	down-regulated
P47915	Cellular component	GO:0043229	4	intracellular organelle	Rpl29	Large ribosomal subunit protein eL29	-1.072	-0.387	-0.942		-0.653	-0.3	0.332	1.193	-0.13		0.042		-1.03	0.0149	0.0149	down-regulated
P47915	Cellular component	GO:0005737	3	cytoplasm	Rpl29	Large ribosomal subunit protein eL29	-1.072	-0.387	-0.942		-0.653	-0.3	0.332	1.193	-0.13		0.042		-1.03	0.0149	0.0149	down-regulated
P47915	Cellular component	GO:0005829	3	cytosol	Rpl29	Large ribosomal subunit protein eL29	-1.072	-0.387	-0.942		-0.653	-0.3	0.332	1.193	-0.13		0.042		-1.03	0.0149	0.0149	down-regulated
P47915	Cellular component	GO:0032991	2	protein-containing complex	Rpl29	Large ribosomal subunit protein eL29	-1.072	-0.387	-0.942		-0.653	-0.3	0.332	1.193	-0.13		0.042		-1.03	0.0149	0.0149	down-regulated
P47915	Cellular component	GO:0043232	5	intracellular non-membrane-bounded organelle	Rpl29	Large ribosomal subunit protein eL29	-1.072	-0.387	-0.942		-0.653	-0.3	0.332	1.193	-0.13		0.042		-1.03	0.0149	0.0149	down-regulated
P47915	Cellular component	GO:0015934	5	large ribosomal subunit	Rpl29	Large ribosomal subunit protein eL29	-1.072	-0.387	-0.942		-0.653	-0.3	0.332	1.193	-0.13		0.042		-1.03	0.0149	0.0149	down-regulated
P47915	Cellular component	GO:0005840	6	ribosome	Rpl29	Large ribosomal subunit protein eL29	-1.072	-0.387	-0.942		-0.653	-0.3	0.332	1.193	-0.13		0.042		-1.03	0.0149	0.0149	down-regulated
P47915	Cellular component	GO:0045202	4	synapse	Rpl29	Large ribosomal subunit protein eL29	-1.072	-0.387	-0.942		-0.653	-0.3	0.332	1.193	-0.13		0.042		-1.03	0.0149	0.0149	down-regulated
P47915	Cellular component	GO:0044391	4	ribosomal subunit	Rpl29	Large ribosomal subunit protein eL29	-1.072	-0.387	-0.942		-0.653	-0.3	0.332	1.193	-0.13		0.042		-1.03	0.0149	0.0149	down-regulated
P47915	Cellular component	GO:0110165	2	cellular anatomical entity	Rpl29	Large ribosomal subunit protein eL29	-1.072	-0.387	-0.942		-0.653	-0.3	0.332	1.193	-0.13		0.042		-1.03	0.0149	0.0149	down-regulated
P47915	Cellular component	GO:0022626	4	cytosolic ribosome	Rpl29	Large ribosomal subunit protein eL29	-1.072	-0.387	-0.942		-0.653	-0.3	0.332	1.193	-0.13		0.042		-1.03	0.0149	0.0149	down-regulated
P47915	Cellular component	GO:0043228	4	non-membrane-bounded organelle	Rpl29	Large ribosomal subunit protein eL29	-1.072	-0.387	-0.942		-0.653	-0.3	0.332	1.193	-0.13		0.042		-1.03	0.0149	0.0149	down-regulated
P47915	Cellular component	GO:0043226	3	organelle	Rpl29	Large ribosomal subunit protein eL29	-1.072	-0.387	-0.942		-0.653	-0.3	0.332	1.193	-0.13		0.042		-1.03	0.0149	0.0149	down-regulated
P47915	Cellular component	GO:1990904	3	ribonucleoprotein complex	Rpl29	Large ribosomal subunit protein eL29	-1.072	-0.387	-0.942		-0.653	-0.3	0.332	1.193	-0.13		0.042		-1.03	0.0149	0.0149	down-regulated
P48193	Cellular component	GO:0005938	4	cell cortex	Epb41	Protein 4.1	-0.384	-0.065	-0.832	-1.357	-0.089	-0.668	0.012	-0.38	0.927	0.758	0.876	0.049	-0.94	0.0112	0.0112	down-regulated
P48193	Cellular component	GO:0009925	4	basal plasma membrane	Epb41	Protein 4.1	-0.384	-0.065	-0.832	-1.357	-0.089	-0.668	0.012	-0.38	0.927	0.758	0.876	0.049	-0.94	0.0112	0.0112	down-regulated
P48193	Cellular component	GO:0043227	4	membrane-bounded organelle	Epb41	Protein 4.1	-0.384	-0.065	-0.832	-1.357	-0.089	-0.668	0.012	-0.38	0.927	0.758	0.876	0.049	-0.94	0.0112	0.0112	down-regulated
P48193	Cellular component	GO:0043232	5	intracellular non-membrane-bounded organelle	Epb41	Protein 4.1	-0.384	-0.065	-0.832	-1.357	-0.089	-0.668	0.012	-0.38	0.927	0.758	0.876	0.049	-0.94	0.0112	0.0112	down-regulated
P48193	Cellular component	GO:0005886	4	plasma membrane	Epb41	Protein 4.1	-0.384	-0.065	-0.832	-1.357	-0.089	-0.668	0.012	-0.38	0.927	0.758	0.876	0.049	-0.94	0.0112	0.0112	down-regulated
P48193	Cellular component	GO:0098562	4	cytoplasmic side of membrane	Epb41	Protein 4.1	-0.384	-0.065	-0.832	-1.357	-0.089	-0.668	0.012	-0.38	0.927	0.758	0.876	0.049	-0.94	0.0112	0.0112	down-regulated
P48193	Cellular component	GO:0005575	1	cellular_component	Epb41	Protein 4.1	-0.384	-0.065	-0.832	-1.357	-0.089	-0.668	0.012	-0.38	0.927	0.758	0.876	0.049	-0.94	0.0112	0.0112	down-regulated
P48193	Cellular component	GO:0043229	4	intracellular organelle	Epb41	Protein 4.1	-0.384	-0.065	-0.832	-1.357	-0.089	-0.668	0.012	-0.38	0.927	0.758	0.876	0.049	-0.94	0.0112	0.0112	down-regulated
P48193	Cellular component	GO:0005622	3	intracellular anatomical structure	Epb41	Protein 4.1	-0.384	-0.065	-0.832	-1.357	-0.089	-0.668	0.012	-0.38	0.927	0.758	0.876	0.049	-0.94	0.0112	0.0112	down-regulated
P48193	Cellular component	GO:0005737	3	cytoplasm	Epb41	Protein 4.1	-0.384	-0.065	-0.832	-1.357	-0.089	-0.668	0.012	-0.38	0.927	0.758	0.876	0.049	-0.94	0.0112	0.0112	down-regulated
P48193	Cellular component	GO:0098552	3	side of membrane	Epb41	Protein 4.1	-0.384	-0.065	-0.832	-1.357	-0.089	-0.668	0.012	-0.38	0.927	0.758	0.876	0.049	-0.94	0.0112	0.0112	down-regulated
P48193	Cellular component	GO:0016020	3	membrane	Epb41	Protein 4.1	-0.384	-0.065	-0.832	-1.357	-0.089	-0.668	0.012	-0.38	0.927	0.758	0.876	0.049	-0.94	0.0112	0.0112	down-regulated
P48193	Cellular component	GO:0043228	4	non-membrane-bounded organelle	Epb41	Protein 4.1	-0.384	-0.065	-0.832	-1.357	-0.089	-0.668	0.012	-0.38	0.927	0.758	0.876	0.049	-0.94	0.0112	0.0112	down-regulated
P48193	Cellular component	GO:0043226	3	organelle	Epb41	Protein 4.1	-0.384	-0.065	-0.832	-1.357	-0.089	-0.668	0.012	-0.38	0.927	0.758	0.876	0.049	-0.94	0.0112	0.0112	down-regulated
P48193	Cellular component	GO:0045178	3	basal part of cell	Epb41	Protein 4.1	-0.384	-0.065	-0.832	-1.357	-0.089	-0.668	0.012	-0.38	0.927	0.758	0.876	0.049	-0.94	0.0112	0.0112	down-regulated
P48193	Cellular component	GO:0043231	5	intracellular membrane-bounded organelle	Epb41	Protein 4.1	-0.384	-0.065	-0.832	-1.357	-0.089	-0.668	0.012	-0.38	0.927	0.758	0.876	0.049	-0.94	0.0112	0.0112	down-regulated
P48193	Cellular component	GO:0110165	2	cellular anatomical entity	Epb41	Protein 4.1	-0.384	-0.065	-0.832	-1.357	-0.089	-0.668	0.012	-0.38	0.927	0.758	0.876	0.049	-0.94	0.0112	0.0112	down-regulated
P48193	Cellular component	GO:0098590	4	plasma membrane region	Epb41	Protein 4.1	-0.384	-0.065	-0.832	-1.357	-0.089	-0.668	0.012	-0.38	0.927	0.758	0.876	0.049	-0.94	0.0112	0.0112	down-regulated
P48193	Cellular component	GO:0071944	3	cell periphery	Epb41	Protein 4.1	-0.384	-0.065	-0.832	-1.357	-0.089	-0.668	0.012	-0.38	0.927	0.758	0.876	0.049	-0.94	0.0112	0.0112	down-regulated
P48193	Cellular component	GO:0005856	6	cytoskeleton	Epb41	Protein 4.1	-0.384	-0.065	-0.832	-1.357	-0.089	-0.668	0.012	-0.38	0.927	0.758	0.876	0.049	-0.94	0.0112	0.0112	down-regulated
P49962	Cellular component	GO:0005575	1	cellular_component	Srp9	Signal recognition particle 9 kDa protein	-0.184	-0.154			-0.137	-0.699	1.415	0.859	0.771	1.085	0.234	0.967	-1.182	0.00213	0.00213	down-regulated
P49962	Cellular component	GO:0032991	2	protein-containing complex	Srp9	Signal recognition particle 9 kDa protein	-0.184	-0.154			-0.137	-0.699	1.415	0.859	0.771	1.085	0.234	0.967	-1.182	0.00213	0.00213	down-regulated
P49962	Cellular component	GO:0048500	4	signal recognition particle	Srp9	Signal recognition particle 9 kDa protein	-0.184	-0.154			-0.137	-0.699	1.415	0.859	0.771	1.085	0.234	0.967	-1.182	0.00213	0.00213	down-regulated
P49962	Cellular component	GO:0110165	2	cellular anatomical entity	Srp9	Signal recognition particle 9 kDa protein	-0.184	-0.154			-0.137	-0.699	1.415	0.859	0.771	1.085	0.234	0.967	-1.182	0.00213	0.00213	down-regulated
P49962	Cellular component	GO:0005622	3	intracellular anatomical structure	Srp9	Signal recognition particle 9 kDa protein	-0.184	-0.154			-0.137	-0.699	1.415	0.859	0.771	1.085	0.234	0.967	-1.182	0.00213	0.00213	down-regulated
P49962	Cellular component	GO:0005737	3	cytoplasm	Srp9	Signal recognition particle 9 kDa protein	-0.184	-0.154			-0.137	-0.699	1.415	0.859	0.771	1.085	0.234	0.967	-1.182	0.00213	0.00213	down-regulated
P49962	Cellular component	GO:1990904	3	ribonucleoprotein complex	Srp9	Signal recognition particle 9 kDa protein	-0.184	-0.154			-0.137	-0.699	1.415	0.859	0.771	1.085	0.234	0.967	-1.182	0.00213	0.00213	down-regulated
P51670	Cellular component	GO:0005575	1	cellular_component	Ccl9	C-C motif chemokine 9	-0.823	-0.086	-0.967	-0.71	-0.605	-0.053	-0.27	1.022	1.065	0.715	0.645	-0.315	-1.018	0.00655	0.00655	down-regulated
P51670	Cellular component	GO:0005576	3	extracellular region	Ccl9	C-C motif chemokine 9	-0.823	-0.086	-0.967	-0.71	-0.605	-0.053	-0.27	1.022	1.065	0.715	0.645	-0.315	-1.018	0.00655	0.00655	down-regulated
P51670	Cellular component	GO:0110165	2	cellular anatomical entity	Ccl9	C-C motif chemokine 9	-0.823	-0.086	-0.967	-0.71	-0.605	-0.053	-0.27	1.022	1.065	0.715	0.645	-0.315	-1.018	0.00655	0.00655	down-regulated
P51859	Cellular component	GO:0043231	5	intracellular membrane-bounded organelle	Hdgf	Hepatoma-derived growth factor	-0.605	-0.182		-2.02	-0.394	-0.449	0.66	0.593	0.982	0.491	1.135	0.41	-1.442	0.00101	0.00101	down-regulated
P51859	Cellular component	GO:0005622	3	intracellular anatomical structure	Hdgf	Hepatoma-derived growth factor	-0.605	-0.182		-2.02	-0.394	-0.449	0.66	0.593	0.982	0.491	1.135	0.41	-1.442	0.00101	0.00101	down-regulated
P51859	Cellular component	GO:0043227	4	membrane-bounded organelle	Hdgf	Hepatoma-derived growth factor	-0.605	-0.182		-2.02	-0.394	-0.449	0.66	0.593	0.982	0.491	1.135	0.41	-1.442	0.00101	0.00101	down-regulated
P51859	Cellular component	GO:0110165	2	cellular anatomical entity	Hdgf	Hepatoma-derived growth factor	-0.605	-0.182		-2.02	-0.394	-0.449	0.66	0.593	0.982	0.491	1.135	0.41	-1.442	0.00101	0.00101	down-regulated
P51859	Cellular component	GO:0043226	3	organelle	Hdgf	Hepatoma-derived growth factor	-0.605	-0.182		-2.02	-0.394	-0.449	0.66	0.593	0.982	0.491	1.135	0.41	-1.442	0.00101	0.00101	down-regulated
P51859	Cellular component	GO:0005576	3	extracellular region	Hdgf	Hepatoma-derived growth factor	-0.605	-0.182		-2.02	-0.394	-0.449	0.66	0.593	0.982	0.491	1.135	0.41	-1.442	0.00101	0.00101	down-regulated
P51859	Cellular component	GO:0005575	1	cellular_component	Hdgf	Hepatoma-derived growth factor	-0.605	-0.182		-2.02	-0.394	-0.449	0.66	0.593	0.982	0.491	1.135	0.41	-1.442	0.00101	0.00101	down-regulated
P51859	Cellular component	GO:0043229	4	intracellular organelle	Hdgf	Hepatoma-derived growth factor	-0.605	-0.182		-2.02	-0.394	-0.449	0.66	0.593	0.982	0.491	1.135	0.41	-1.442	0.00101	0.00101	down-regulated
P52430	Cellular component	GO:0034364	5	high-density lipoprotein particle	Pon1	Serum paraoxonase/arylesterase 1	-0.691	0.58	1.7	1.392	0.821	0.75	-0.014	-1.166	0.157	-0.292	-0.327	-0.078	1.045	0.0155	0.0155	up-regulated
P52430	Cellular component	GO:0034358	4	plasma lipoprotein particle	Pon1	Serum paraoxonase/arylesterase 1	-0.691	0.58	1.7	1.392	0.821	0.75	-0.014	-1.166	0.157	-0.292	-0.327	-0.078	1.045	0.0155	0.0155	up-regulated
P52430	Cellular component	GO:0005615	3	extracellular space	Pon1	Serum paraoxonase/arylesterase 1	-0.691	0.58	1.7	1.392	0.821	0.75	-0.014	-1.166	0.157	-0.292	-0.327	-0.078	1.045	0.0155	0.0155	up-regulated
P52430	Cellular component	GO:0032994	3	protein-lipid complex	Pon1	Serum paraoxonase/arylesterase 1	-0.691	0.58	1.7	1.392	0.821	0.75	-0.014	-1.166	0.157	-0.292	-0.327	-0.078	1.045	0.0155	0.0155	up-regulated
P52430	Cellular component	GO:1990777	4	lipoprotein particle	Pon1	Serum paraoxonase/arylesterase 1	-0.691	0.58	1.7	1.392	0.821	0.75	-0.014	-1.166	0.157	-0.292	-0.327	-0.078	1.045	0.0155	0.0155	up-regulated
P52430	Cellular component	GO:0032991	2	protein-containing complex	Pon1	Serum paraoxonase/arylesterase 1	-0.691	0.58	1.7	1.392	0.821	0.75	-0.014	-1.166	0.157	-0.292	-0.327	-0.078	1.045	0.0155	0.0155	up-regulated
P52430	Cellular component	GO:0005576	3	extracellular region	Pon1	Serum paraoxonase/arylesterase 1	-0.691	0.58	1.7	1.392	0.821	0.75	-0.014	-1.166	0.157	-0.292	-0.327	-0.078	1.045	0.0155	0.0155	up-regulated
P52430	Cellular component	GO:0005575	1	cellular_component	Pon1	Serum paraoxonase/arylesterase 1	-0.691	0.58	1.7	1.392	0.821	0.75	-0.014	-1.166	0.157	-0.292	-0.327	-0.078	1.045	0.0155	0.0155	up-regulated
P52430	Cellular component	GO:0110165	2	cellular anatomical entity	Pon1	Serum paraoxonase/arylesterase 1	-0.691	0.58	1.7	1.392	0.821	0.75	-0.014	-1.166	0.157	-0.292	-0.327	-0.078	1.045	0.0155	0.0155	up-regulated
P54103	Cellular component	GO:0043226	3	organelle	Dnajc2	DnaJ homolog subfamily C member 2	-0.324	0.635		-1.095	-0.655	0.182	0.973		0.585	1.17	-0.167	1.568	-1.077	0.023	0.023	down-regulated
P54103	Cellular component	GO:0110165	2	cellular anatomical entity	Dnajc2	DnaJ homolog subfamily C member 2	-0.324	0.635		-1.095	-0.655	0.182	0.973		0.585	1.17	-0.167	1.568	-1.077	0.023	0.023	down-regulated
P54103	Cellular component	GO:0031974	3	membrane-enclosed lumen	Dnajc2	DnaJ homolog subfamily C member 2	-0.324	0.635		-1.095	-0.655	0.182	0.973		0.585	1.17	-0.167	1.568	-1.077	0.023	0.023	down-regulated
P54103	Cellular component	GO:0005635	4	nuclear envelope	Dnajc2	DnaJ homolog subfamily C member 2	-0.324	0.635		-1.095	-0.655	0.182	0.973		0.585	1.17	-0.167	1.568	-1.077	0.023	0.023	down-regulated
P54103	Cellular component	GO:0031967	4	organelle envelope	Dnajc2	DnaJ homolog subfamily C member 2	-0.324	0.635		-1.095	-0.655	0.182	0.973		0.585	1.17	-0.167	1.568	-1.077	0.023	0.023	down-regulated
P54103	Cellular component	GO:0016020	3	membrane	Dnajc2	DnaJ homolog subfamily C member 2	-0.324	0.635		-1.095	-0.655	0.182	0.973		0.585	1.17	-0.167	1.568	-1.077	0.023	0.023	down-regulated
P54103	Cellular component	GO:0012505	3	endomembrane system	Dnajc2	DnaJ homolog subfamily C member 2	-0.324	0.635		-1.095	-0.655	0.182	0.973		0.585	1.17	-0.167	1.568	-1.077	0.023	0.023	down-regulated
P54103	Cellular component	GO:0043229	4	intracellular organelle	Dnajc2	DnaJ homolog subfamily C member 2	-0.324	0.635		-1.095	-0.655	0.182	0.973		0.585	1.17	-0.167	1.568	-1.077	0.023	0.023	down-regulated
P54103	Cellular component	GO:0005575	1	cellular_component	Dnajc2	DnaJ homolog subfamily C member 2	-0.324	0.635		-1.095	-0.655	0.182	0.973		0.585	1.17	-0.167	1.568	-1.077	0.023	0.023	down-regulated
P54103	Cellular component	GO:0031981	6	nuclear lumen	Dnajc2	DnaJ homolog subfamily C member 2	-0.324	0.635		-1.095	-0.655	0.182	0.973		0.585	1.17	-0.167	1.568	-1.077	0.023	0.023	down-regulated
P54103	Cellular component	GO:0005634	6	nucleus	Dnajc2	DnaJ homolog subfamily C member 2	-0.324	0.635		-1.095	-0.655	0.182	0.973		0.585	1.17	-0.167	1.568	-1.077	0.023	0.023	down-regulated
P54103	Cellular component	GO:0043228	4	non-membrane-bounded organelle	Dnajc2	DnaJ homolog subfamily C member 2	-0.324	0.635		-1.095	-0.655	0.182	0.973		0.585	1.17	-0.167	1.568	-1.077	0.023	0.023	down-regulated
P54103	Cellular component	GO:0043231	5	intracellular membrane-bounded organelle	Dnajc2	DnaJ homolog subfamily C member 2	-0.324	0.635		-1.095	-0.655	0.182	0.973		0.585	1.17	-0.167	1.568	-1.077	0.023	0.023	down-regulated
P54103	Cellular component	GO:0070013	5	intracellular organelle lumen	Dnajc2	DnaJ homolog subfamily C member 2	-0.324	0.635		-1.095	-0.655	0.182	0.973		0.585	1.17	-0.167	1.568	-1.077	0.023	0.023	down-regulated
P54103	Cellular component	GO:0043232	5	intracellular non-membrane-bounded organelle	Dnajc2	DnaJ homolog subfamily C member 2	-0.324	0.635		-1.095	-0.655	0.182	0.973		0.585	1.17	-0.167	1.568	-1.077	0.023	0.023	down-regulated
P54103	Cellular component	GO:0031975	3	envelope	Dnajc2	DnaJ homolog subfamily C member 2	-0.324	0.635		-1.095	-0.655	0.182	0.973		0.585	1.17	-0.167	1.568	-1.077	0.023	0.023	down-regulated
P54103	Cellular component	GO:0031090	4	organelle membrane	Dnajc2	DnaJ homolog subfamily C member 2	-0.324	0.635		-1.095	-0.655	0.182	0.973		0.585	1.17	-0.167	1.568	-1.077	0.023	0.023	down-regulated
P54103	Cellular component	GO:0043227	4	membrane-bounded organelle	Dnajc2	DnaJ homolog subfamily C member 2	-0.324	0.635		-1.095	-0.655	0.182	0.973		0.585	1.17	-0.167	1.568	-1.077	0.023	0.023	down-regulated
P54103	Cellular component	GO:0005737	3	cytoplasm	Dnajc2	DnaJ homolog subfamily C member 2	-0.324	0.635		-1.095	-0.655	0.182	0.973		0.585	1.17	-0.167	1.568	-1.077	0.023	0.023	down-regulated
P54103	Cellular component	GO:0005622	3	intracellular anatomical structure	Dnajc2	DnaJ homolog subfamily C member 2	-0.324	0.635		-1.095	-0.655	0.182	0.973		0.585	1.17	-0.167	1.568	-1.077	0.023	0.023	down-regulated
P54103	Cellular component	GO:0043233	4	organelle lumen	Dnajc2	DnaJ homolog subfamily C member 2	-0.324	0.635		-1.095	-0.655	0.182	0.973		0.585	1.17	-0.167	1.568	-1.077	0.023	0.023	down-regulated
P60867	Cellular component	GO:0043228	4	non-membrane-bounded organelle	Rps20	Small ribosomal subunit protein uS10	-0.434	0.408	-1.156	-0.688	0.384	-0.452	1.074	0.832	0.546	-0.114	0.805	0.418	-0.917	0.0132	0.0132	down-regulated
P60867	Cellular component	GO:1990904	3	ribonucleoprotein complex	Rps20	Small ribosomal subunit protein uS10	-0.434	0.408	-1.156	-0.688	0.384	-0.452	1.074	0.832	0.546	-0.114	0.805	0.418	-0.917	0.0132	0.0132	down-regulated
P60867	Cellular component	GO:0030054	3	cell junction	Rps20	Small ribosomal subunit protein uS10	-0.434	0.408	-1.156	-0.688	0.384	-0.452	1.074	0.832	0.546	-0.114	0.805	0.418	-0.917	0.0132	0.0132	down-regulated
P60867	Cellular component	GO:0015935	5	small ribosomal subunit	Rps20	Small ribosomal subunit protein uS10	-0.434	0.408	-1.156	-0.688	0.384	-0.452	1.074	0.832	0.546	-0.114	0.805	0.418	-0.917	0.0132	0.0132	down-regulated
P60867	Cellular component	GO:0005622	3	intracellular anatomical structure	Rps20	Small ribosomal subunit protein uS10	-0.434	0.408	-1.156	-0.688	0.384	-0.452	1.074	0.832	0.546	-0.114	0.805	0.418	-0.917	0.0132	0.0132	down-regulated
P60867	Cellular component	GO:0005737	3	cytoplasm	Rps20	Small ribosomal subunit protein uS10	-0.434	0.408	-1.156	-0.688	0.384	-0.452	1.074	0.832	0.546	-0.114	0.805	0.418	-0.917	0.0132	0.0132	down-regulated
P60867	Cellular component	GO:0043232	5	intracellular non-membrane-bounded organelle	Rps20	Small ribosomal subunit protein uS10	-0.434	0.408	-1.156	-0.688	0.384	-0.452	1.074	0.832	0.546	-0.114	0.805	0.418	-0.917	0.0132	0.0132	down-regulated
P60867	Cellular component	GO:0005840	6	ribosome	Rps20	Small ribosomal subunit protein uS10	-0.434	0.408	-1.156	-0.688	0.384	-0.452	1.074	0.832	0.546	-0.114	0.805	0.418	-0.917	0.0132	0.0132	down-regulated
P60867	Cellular component	GO:0044391	4	ribosomal subunit	Rps20	Small ribosomal subunit protein uS10	-0.434	0.408	-1.156	-0.688	0.384	-0.452	1.074	0.832	0.546	-0.114	0.805	0.418	-0.917	0.0132	0.0132	down-regulated
P60867	Cellular component	GO:0110165	2	cellular anatomical entity	Rps20	Small ribosomal subunit protein uS10	-0.434	0.408	-1.156	-0.688	0.384	-0.452	1.074	0.832	0.546	-0.114	0.805	0.418	-0.917	0.0132	0.0132	down-regulated
P60867	Cellular component	GO:0022626	4	cytosolic ribosome	Rps20	Small ribosomal subunit protein uS10	-0.434	0.408	-1.156	-0.688	0.384	-0.452	1.074	0.832	0.546	-0.114	0.805	0.418	-0.917	0.0132	0.0132	down-regulated
P60867	Cellular component	GO:0043226	3	organelle	Rps20	Small ribosomal subunit protein uS10	-0.434	0.408	-1.156	-0.688	0.384	-0.452	1.074	0.832	0.546	-0.114	0.805	0.418	-0.917	0.0132	0.0132	down-regulated
P60867	Cellular component	GO:0005575	1	cellular_component	Rps20	Small ribosomal subunit protein uS10	-0.434	0.408	-1.156	-0.688	0.384	-0.452	1.074	0.832	0.546	-0.114	0.805	0.418	-0.917	0.0132	0.0132	down-regulated
P60867	Cellular component	GO:0043229	4	intracellular organelle	Rps20	Small ribosomal subunit protein uS10	-0.434	0.408	-1.156	-0.688	0.384	-0.452	1.074	0.832	0.546	-0.114	0.805	0.418	-0.917	0.0132	0.0132	down-regulated
P60867	Cellular component	GO:0005829	3	cytosol	Rps20	Small ribosomal subunit protein uS10	-0.434	0.408	-1.156	-0.688	0.384	-0.452	1.074	0.832	0.546	-0.114	0.805	0.418	-0.917	0.0132	0.0132	down-regulated
P60867	Cellular component	GO:0032991	2	protein-containing complex	Rps20	Small ribosomal subunit protein uS10	-0.434	0.408	-1.156	-0.688	0.384	-0.452	1.074	0.832	0.546	-0.114	0.805	0.418	-0.917	0.0132	0.0132	down-regulated
P60867	Cellular component	GO:0045202	4	synapse	Rps20	Small ribosomal subunit protein uS10	-0.434	0.408	-1.156	-0.688	0.384	-0.452	1.074	0.832	0.546	-0.114	0.805	0.418	-0.917	0.0132	0.0132	down-regulated
P61255	Cellular component	GO:0030424	6	axon	Rpl26	Large ribosomal subunit protein uL24	-0.482	-0.284	-1.126	-0.882	-0.096	-0.056	0.381	1.197	0.508	-0.662	0.626	-0.124	-0.809	0.0289	0.0289	down-regulated
P61255	Cellular component	GO:0043232	5	intracellular non-membrane-bounded organelle	Rpl26	Large ribosomal subunit protein uL24	-0.482	-0.284	-1.126	-0.882	-0.096	-0.056	0.381	1.197	0.508	-0.662	0.626	-0.124	-0.809	0.0289	0.0289	down-regulated
P61255	Cellular component	GO:0043227	4	membrane-bounded organelle	Rpl26	Large ribosomal subunit protein uL24	-0.482	-0.284	-1.126	-0.882	-0.096	-0.056	0.381	1.197	0.508	-0.662	0.626	-0.124	-0.809	0.0289	0.0289	down-regulated
P61255	Cellular component	GO:0043679	4	axon terminus	Rpl26	Large ribosomal subunit protein uL24	-0.482	-0.284	-1.126	-0.882	-0.096	-0.056	0.381	1.197	0.508	-0.662	0.626	-0.124	-0.809	0.0289	0.0289	down-regulated
P61255	Cellular component	GO:0005622	3	intracellular anatomical structure	Rpl26	Large ribosomal subunit protein uL24	-0.482	-0.284	-1.126	-0.882	-0.096	-0.056	0.381	1.197	0.508	-0.662	0.626	-0.124	-0.809	0.0289	0.0289	down-regulated
P61255	Cellular component	GO:0030054	3	cell junction	Rpl26	Large ribosomal subunit protein uL24	-0.482	-0.284	-1.126	-0.882	-0.096	-0.056	0.381	1.197	0.508	-0.662	0.626	-0.124	-0.809	0.0289	0.0289	down-regulated
P61255	Cellular component	GO:0031981	6	nuclear lumen	Rpl26	Large ribosomal subunit protein uL24	-0.482	-0.284	-1.126	-0.882	-0.096	-0.056	0.381	1.197	0.508	-0.662	0.626	-0.124	-0.809	0.0289	0.0289	down-regulated
P61255	Cellular component	GO:1990904	3	ribonucleoprotein complex	Rpl26	Large ribosomal subunit protein uL24	-0.482	-0.284	-1.126	-0.882	-0.096	-0.056	0.381	1.197	0.508	-0.662	0.626	-0.124	-0.809	0.0289	0.0289	down-regulated
P61255	Cellular component	GO:0042995	3	cell projection	Rpl26	Large ribosomal subunit protein uL24	-0.482	-0.284	-1.126	-0.882	-0.096	-0.056	0.381	1.197	0.508	-0.662	0.626	-0.124	-0.809	0.0289	0.0289	down-regulated
P61255	Cellular component	GO:0005634	6	nucleus	Rpl26	Large ribosomal subunit protein uL24	-0.482	-0.284	-1.126	-0.882	-0.096	-0.056	0.381	1.197	0.508	-0.662	0.626	-0.124	-0.809	0.0289	0.0289	down-regulated
P61255	Cellular component	GO:0044306	3	neuron projection terminus	Rpl26	Large ribosomal subunit protein uL24	-0.482	-0.284	-1.126	-0.882	-0.096	-0.056	0.381	1.197	0.508	-0.662	0.626	-0.124	-0.809	0.0289	0.0289	down-regulated
P61255	Cellular component	GO:0045202	4	synapse	Rpl26	Large ribosomal subunit protein uL24	-0.482	-0.284	-1.126	-0.882	-0.096	-0.056	0.381	1.197	0.508	-0.662	0.626	-0.124	-0.809	0.0289	0.0289	down-regulated
P61255	Cellular component	GO:0043229	4	intracellular organelle	Rpl26	Large ribosomal subunit protein uL24	-0.482	-0.284	-1.126	-0.882	-0.096	-0.056	0.381	1.197	0.508	-0.662	0.626	-0.124	-0.809	0.0289	0.0289	down-regulated
P61255	Cellular component	GO:0120025	4	plasma membrane bounded cell projection	Rpl26	Large ribosomal subunit protein uL24	-0.482	-0.284	-1.126	-0.882	-0.096	-0.056	0.381	1.197	0.508	-0.662	0.626	-0.124	-0.809	0.0289	0.0289	down-regulated
P61255	Cellular component	GO:0044391	4	ribosomal subunit	Rpl26	Large ribosomal subunit protein uL24	-0.482	-0.284	-1.126	-0.882	-0.096	-0.056	0.381	1.197	0.508	-0.662	0.626	-0.124	-0.809	0.0289	0.0289	down-regulated
P61255	Cellular component	GO:0070013	5	intracellular organelle lumen	Rpl26	Large ribosomal subunit protein uL24	-0.482	-0.284	-1.126	-0.882	-0.096	-0.056	0.381	1.197	0.508	-0.662	0.626	-0.124	-0.809	0.0289	0.0289	down-regulated
P61255	Cellular component	GO:0005840	6	ribosome	Rpl26	Large ribosomal subunit protein uL24	-0.482	-0.284	-1.126	-0.882	-0.096	-0.056	0.381	1.197	0.508	-0.662	0.626	-0.124	-0.809	0.0289	0.0289	down-regulated
P61255	Cellular component	GO:0015934	5	large ribosomal subunit	Rpl26	Large ribosomal subunit protein uL24	-0.482	-0.284	-1.126	-0.882	-0.096	-0.056	0.381	1.197	0.508	-0.662	0.626	-0.124	-0.809	0.0289	0.0289	down-regulated
P61255	Cellular component	GO:0005737	3	cytoplasm	Rpl26	Large ribosomal subunit protein uL24	-0.482	-0.284	-1.126	-0.882	-0.096	-0.056	0.381	1.197	0.508	-0.662	0.626	-0.124	-0.809	0.0289	0.0289	down-regulated
P61255	Cellular component	GO:0043233	4	organelle lumen	Rpl26	Large ribosomal subunit protein uL24	-0.482	-0.284	-1.126	-0.882	-0.096	-0.056	0.381	1.197	0.508	-0.662	0.626	-0.124	-0.809	0.0289	0.0289	down-regulated
P61255	Cellular component	GO:0098793	3	presynapse	Rpl26	Large ribosomal subunit protein uL24	-0.482	-0.284	-1.126	-0.882	-0.096	-0.056	0.381	1.197	0.508	-0.662	0.626	-0.124	-0.809	0.0289	0.0289	down-regulated
P61255	Cellular component	GO:0043228	4	non-membrane-bounded organelle	Rpl26	Large ribosomal subunit protein uL24	-0.482	-0.284	-1.126	-0.882	-0.096	-0.056	0.381	1.197	0.508	-0.662	0.626	-0.124	-0.809	0.0289	0.0289	down-regulated
P61255	Cellular component	GO:0043231	5	intracellular membrane-bounded organelle	Rpl26	Large ribosomal subunit protein uL24	-0.482	-0.284	-1.126	-0.882	-0.096	-0.056	0.381	1.197	0.508	-0.662	0.626	-0.124	-0.809	0.0289	0.0289	down-regulated
P61255	Cellular component	GO:0150034	3	distal axon	Rpl26	Large ribosomal subunit protein uL24	-0.482	-0.284	-1.126	-0.882	-0.096	-0.056	0.381	1.197	0.508	-0.662	0.626	-0.124	-0.809	0.0289	0.0289	down-regulated
P61255	Cellular component	GO:0032991	2	protein-containing complex	Rpl26	Large ribosomal subunit protein uL24	-0.482	-0.284	-1.126	-0.882	-0.096	-0.056	0.381	1.197	0.508	-0.662	0.626	-0.124	-0.809	0.0289	0.0289	down-regulated
P61255	Cellular component	GO:0005829	3	cytosol	Rpl26	Large ribosomal subunit protein uL24	-0.482	-0.284	-1.126	-0.882	-0.096	-0.056	0.381	1.197	0.508	-0.662	0.626	-0.124	-0.809	0.0289	0.0289	down-regulated
P61255	Cellular component	GO:0005575	1	cellular_component	Rpl26	Large ribosomal subunit protein uL24	-0.482	-0.284	-1.126	-0.882	-0.096	-0.056	0.381	1.197	0.508	-0.662	0.626	-0.124	-0.809	0.0289	0.0289	down-regulated
P61255	Cellular component	GO:0043226	3	organelle	Rpl26	Large ribosomal subunit protein uL24	-0.482	-0.284	-1.126	-0.882	-0.096	-0.056	0.381	1.197	0.508	-0.662	0.626	-0.124	-0.809	0.0289	0.0289	down-regulated
P61255	Cellular component	GO:0022626	4	cytosolic ribosome	Rpl26	Large ribosomal subunit protein uL24	-0.482	-0.284	-1.126	-0.882	-0.096	-0.056	0.381	1.197	0.508	-0.662	0.626	-0.124	-0.809	0.0289	0.0289	down-regulated
P61255	Cellular component	GO:0043005	5	neuron projection	Rpl26	Large ribosomal subunit protein uL24	-0.482	-0.284	-1.126	-0.882	-0.096	-0.056	0.381	1.197	0.508	-0.662	0.626	-0.124	-0.809	0.0289	0.0289	down-regulated
P61255	Cellular component	GO:0110165	2	cellular anatomical entity	Rpl26	Large ribosomal subunit protein uL24	-0.482	-0.284	-1.126	-0.882	-0.096	-0.056	0.381	1.197	0.508	-0.662	0.626	-0.124	-0.809	0.0289	0.0289	down-regulated
P61255	Cellular component	GO:0031974	3	membrane-enclosed lumen	Rpl26	Large ribosomal subunit protein uL24	-0.482	-0.284	-1.126	-0.882	-0.096	-0.056	0.381	1.197	0.508	-0.662	0.626	-0.124	-0.809	0.0289	0.0289	down-regulated
P61939	Cellular component	GO:0005576	3	extracellular region	Serpina7	Thyroxine-binding globulin	-0.282	-2.043	-2.513	-1.432	-1.083	0.567	-0.883	1.657	0.379	-0.479	0.323	0.042	-1.304	0.026	0.026	down-regulated
P61939	Cellular component	GO:0110165	2	cellular anatomical entity	Serpina7	Thyroxine-binding globulin	-0.282	-2.043	-2.513	-1.432	-1.083	0.567	-0.883	1.657	0.379	-0.479	0.323	0.042	-1.304	0.026	0.026	down-regulated
P61939	Cellular component	GO:0005575	1	cellular_component	Serpina7	Thyroxine-binding globulin	-0.282	-2.043	-2.513	-1.432	-1.083	0.567	-0.883	1.657	0.379	-0.479	0.323	0.042	-1.304	0.026	0.026	down-regulated
P62082	Cellular component	GO:0044391	4	ribosomal subunit	Rps7	Small ribosomal subunit protein eS7	-0.599	-0.549	-0.944	-1.308	0.199	0.249	0.43	0.842	0.536	-0.395	-0.336	0.317	-0.724	0.0495	0.0495	down-regulated
P62082	Cellular component	GO:0043229	4	intracellular organelle	Rps7	Small ribosomal subunit protein eS7	-0.599	-0.549	-0.944	-1.308	0.199	0.249	0.43	0.842	0.536	-0.395	-0.336	0.317	-0.724	0.0495	0.0495	down-regulated
P62082	Cellular component	GO:0012505	3	endomembrane system	Rps7	Small ribosomal subunit protein eS7	-0.599	-0.549	-0.944	-1.308	0.199	0.249	0.43	0.842	0.536	-0.395	-0.336	0.317	-0.724	0.0495	0.0495	down-regulated
P62082	Cellular component	GO:0030684	4	preribosome	Rps7	Small ribosomal subunit protein eS7	-0.599	-0.549	-0.944	-1.308	0.199	0.249	0.43	0.842	0.536	-0.395	-0.336	0.317	-0.724	0.0495	0.0495	down-regulated
P62082	Cellular component	GO:0045202	4	synapse	Rps7	Small ribosomal subunit protein eS7	-0.599	-0.549	-0.944	-1.308	0.199	0.249	0.43	0.842	0.536	-0.395	-0.336	0.317	-0.724	0.0495	0.0495	down-regulated
P62082	Cellular component	GO:0015630	7	microtubule cytoskeleton	Rps7	Small ribosomal subunit protein eS7	-0.599	-0.549	-0.944	-1.308	0.199	0.249	0.43	0.842	0.536	-0.395	-0.336	0.317	-0.724	0.0495	0.0495	down-regulated
P62082	Cellular component	GO:0005815	3	microtubule organizing center	Rps7	Small ribosomal subunit protein eS7	-0.599	-0.549	-0.944	-1.308	0.199	0.249	0.43	0.842	0.536	-0.395	-0.336	0.317	-0.724	0.0495	0.0495	down-regulated
P62082	Cellular component	GO:0031981	6	nuclear lumen	Rps7	Small ribosomal subunit protein eS7	-0.599	-0.549	-0.944	-1.308	0.199	0.249	0.43	0.842	0.536	-0.395	-0.336	0.317	-0.724	0.0495	0.0495	down-regulated
P62082	Cellular component	GO:0005634	6	nucleus	Rps7	Small ribosomal subunit protein eS7	-0.599	-0.549	-0.944	-1.308	0.199	0.249	0.43	0.842	0.536	-0.395	-0.336	0.317	-0.724	0.0495	0.0495	down-regulated
P62082	Cellular component	GO:1990904	3	ribonucleoprotein complex	Rps7	Small ribosomal subunit protein eS7	-0.599	-0.549	-0.944	-1.308	0.199	0.249	0.43	0.842	0.536	-0.395	-0.336	0.317	-0.724	0.0495	0.0495	down-regulated
P62082	Cellular component	GO:0005622	3	intracellular anatomical structure	Rps7	Small ribosomal subunit protein eS7	-0.599	-0.549	-0.944	-1.308	0.199	0.249	0.43	0.842	0.536	-0.395	-0.336	0.317	-0.724	0.0495	0.0495	down-regulated
P62082	Cellular component	GO:0030054	3	cell junction	Rps7	Small ribosomal subunit protein eS7	-0.599	-0.549	-0.944	-1.308	0.199	0.249	0.43	0.842	0.536	-0.395	-0.336	0.317	-0.724	0.0495	0.0495	down-regulated
P62082	Cellular component	GO:0043227	4	membrane-bounded organelle	Rps7	Small ribosomal subunit protein eS7	-0.599	-0.549	-0.944	-1.308	0.199	0.249	0.43	0.842	0.536	-0.395	-0.336	0.317	-0.724	0.0495	0.0495	down-regulated
P62082	Cellular component	GO:0043232	5	intracellular non-membrane-bounded organelle	Rps7	Small ribosomal subunit protein eS7	-0.599	-0.549	-0.944	-1.308	0.199	0.249	0.43	0.842	0.536	-0.395	-0.336	0.317	-0.724	0.0495	0.0495	down-regulated
P62082	Cellular component	GO:0031974	3	membrane-enclosed lumen	Rps7	Small ribosomal subunit protein eS7	-0.599	-0.549	-0.944	-1.308	0.199	0.249	0.43	0.842	0.536	-0.395	-0.336	0.317	-0.724	0.0495	0.0495	down-regulated
P62082	Cellular component	GO:0005856	6	cytoskeleton	Rps7	Small ribosomal subunit protein eS7	-0.599	-0.549	-0.944	-1.308	0.199	0.249	0.43	0.842	0.536	-0.395	-0.336	0.317	-0.724	0.0495	0.0495	down-regulated
P62082	Cellular component	GO:0110165	2	cellular anatomical entity	Rps7	Small ribosomal subunit protein eS7	-0.599	-0.549	-0.944	-1.308	0.199	0.249	0.43	0.842	0.536	-0.395	-0.336	0.317	-0.724	0.0495	0.0495	down-regulated
P62082	Cellular component	GO:0022626	4	cytosolic ribosome	Rps7	Small ribosomal subunit protein eS7	-0.599	-0.549	-0.944	-1.308	0.199	0.249	0.43	0.842	0.536	-0.395	-0.336	0.317	-0.724	0.0495	0.0495	down-regulated
P62082	Cellular component	GO:0043226	3	organelle	Rps7	Small ribosomal subunit protein eS7	-0.599	-0.549	-0.944	-1.308	0.199	0.249	0.43	0.842	0.536	-0.395	-0.336	0.317	-0.724	0.0495	0.0495	down-regulated
P62082	Cellular component	GO:0005575	1	cellular_component	Rps7	Small ribosomal subunit protein eS7	-0.599	-0.549	-0.944	-1.308	0.199	0.249	0.43	0.842	0.536	-0.395	-0.336	0.317	-0.724	0.0495	0.0495	down-regulated
P62082	Cellular component	GO:0032991	2	protein-containing complex	Rps7	Small ribosomal subunit protein eS7	-0.599	-0.549	-0.944	-1.308	0.199	0.249	0.43	0.842	0.536	-0.395	-0.336	0.317	-0.724	0.0495	0.0495	down-regulated
P62082	Cellular component	GO:0005829	3	cytosol	Rps7	Small ribosomal subunit protein eS7	-0.599	-0.549	-0.944	-1.308	0.199	0.249	0.43	0.842	0.536	-0.395	-0.336	0.317	-0.724	0.0495	0.0495	down-regulated
P62082	Cellular component	GO:0043231	5	intracellular membrane-bounded organelle	Rps7	Small ribosomal subunit protein eS7	-0.599	-0.549	-0.944	-1.308	0.199	0.249	0.43	0.842	0.536	-0.395	-0.336	0.317	-0.724	0.0495	0.0495	down-regulated
P62082	Cellular component	GO:0043228	4	non-membrane-bounded organelle	Rps7	Small ribosomal subunit protein eS7	-0.599	-0.549	-0.944	-1.308	0.199	0.249	0.43	0.842	0.536	-0.395	-0.336	0.317	-0.724	0.0495	0.0495	down-regulated
P62082	Cellular component	GO:0015935	5	small ribosomal subunit	Rps7	Small ribosomal subunit protein eS7	-0.599	-0.549	-0.944	-1.308	0.199	0.249	0.43	0.842	0.536	-0.395	-0.336	0.317	-0.724	0.0495	0.0495	down-regulated
P62082	Cellular component	GO:0043233	4	organelle lumen	Rps7	Small ribosomal subunit protein eS7	-0.599	-0.549	-0.944	-1.308	0.199	0.249	0.43	0.842	0.536	-0.395	-0.336	0.317	-0.724	0.0495	0.0495	down-regulated
P62082	Cellular component	GO:0005737	3	cytoplasm	Rps7	Small ribosomal subunit protein eS7	-0.599	-0.549	-0.944	-1.308	0.199	0.249	0.43	0.842	0.536	-0.395	-0.336	0.317	-0.724	0.0495	0.0495	down-regulated
P62082	Cellular component	GO:0070013	5	intracellular organelle lumen	Rps7	Small ribosomal subunit protein eS7	-0.599	-0.549	-0.944	-1.308	0.199	0.249	0.43	0.842	0.536	-0.395	-0.336	0.317	-0.724	0.0495	0.0495	down-regulated
P62082	Cellular component	GO:0005840	6	ribosome	Rps7	Small ribosomal subunit protein eS7	-0.599	-0.549	-0.944	-1.308	0.199	0.249	0.43	0.842	0.536	-0.395	-0.336	0.317	-0.724	0.0495	0.0495	down-regulated
P62267	Cellular component	GO:0032991	2	protein-containing complex	Rps23	Small ribosomal subunit protein uS12	-0.586	-0.346	-0.424	-1.958	0.176	-1.43	1.087	1.621	0.41	-0.69	0.913	-0.212	-1.283	0.0115	0.0115	down-regulated
P62267	Cellular component	GO:0005783	4	endoplasmic reticulum	Rps23	Small ribosomal subunit protein uS12	-0.586	-0.346	-0.424	-1.958	0.176	-1.43	1.087	1.621	0.41	-0.69	0.913	-0.212	-1.283	0.0115	0.0115	down-regulated
P62267	Cellular component	GO:0005829	3	cytosol	Rps23	Small ribosomal subunit protein uS12	-0.586	-0.346	-0.424	-1.958	0.176	-1.43	1.087	1.621	0.41	-0.69	0.913	-0.212	-1.283	0.0115	0.0115	down-regulated
P62267	Cellular component	GO:0005737	3	cytoplasm	Rps23	Small ribosomal subunit protein uS12	-0.586	-0.346	-0.424	-1.958	0.176	-1.43	1.087	1.621	0.41	-0.69	0.913	-0.212	-1.283	0.0115	0.0115	down-regulated
P62267	Cellular component	GO:0015935	5	small ribosomal subunit	Rps23	Small ribosomal subunit protein uS12	-0.586	-0.346	-0.424	-1.958	0.176	-1.43	1.087	1.621	0.41	-0.69	0.913	-0.212	-1.283	0.0115	0.0115	down-regulated
P62267	Cellular component	GO:0043233	4	organelle lumen	Rps23	Small ribosomal subunit protein uS12	-0.586	-0.346	-0.424	-1.958	0.176	-1.43	1.087	1.621	0.41	-0.69	0.913	-0.212	-1.283	0.0115	0.0115	down-regulated
P62267	Cellular component	GO:0005622	3	intracellular anatomical structure	Rps23	Small ribosomal subunit protein uS12	-0.586	-0.346	-0.424	-1.958	0.176	-1.43	1.087	1.621	0.41	-0.69	0.913	-0.212	-1.283	0.0115	0.0115	down-regulated
P62267	Cellular component	GO:0043229	4	intracellular organelle	Rps23	Small ribosomal subunit protein uS12	-0.586	-0.346	-0.424	-1.958	0.176	-1.43	1.087	1.621	0.41	-0.69	0.913	-0.212	-1.283	0.0115	0.0115	down-regulated
P62267	Cellular component	GO:0012505	3	endomembrane system	Rps23	Small ribosomal subunit protein uS12	-0.586	-0.346	-0.424	-1.958	0.176	-1.43	1.087	1.621	0.41	-0.69	0.913	-0.212	-1.283	0.0115	0.0115	down-regulated
P62267	Cellular component	GO:0005575	1	cellular_component	Rps23	Small ribosomal subunit protein uS12	-0.586	-0.346	-0.424	-1.958	0.176	-1.43	1.087	1.621	0.41	-0.69	0.913	-0.212	-1.283	0.0115	0.0115	down-regulated
P62267	Cellular component	GO:0030054	3	cell junction	Rps23	Small ribosomal subunit protein uS12	-0.586	-0.346	-0.424	-1.958	0.176	-1.43	1.087	1.621	0.41	-0.69	0.913	-0.212	-1.283	0.0115	0.0115	down-regulated
P62267	Cellular component	GO:0070013	5	intracellular organelle lumen	Rps23	Small ribosomal subunit protein uS12	-0.586	-0.346	-0.424	-1.958	0.176	-1.43	1.087	1.621	0.41	-0.69	0.913	-0.212	-1.283	0.0115	0.0115	down-regulated
P62267	Cellular component	GO:0045202	4	synapse	Rps23	Small ribosomal subunit protein uS12	-0.586	-0.346	-0.424	-1.958	0.176	-1.43	1.087	1.621	0.41	-0.69	0.913	-0.212	-1.283	0.0115	0.0115	down-regulated
P62267	Cellular component	GO:0005840	6	ribosome	Rps23	Small ribosomal subunit protein uS12	-0.586	-0.346	-0.424	-1.958	0.176	-1.43	1.087	1.621	0.41	-0.69	0.913	-0.212	-1.283	0.0115	0.0115	down-regulated
P62267	Cellular component	GO:0043232	5	intracellular non-membrane-bounded organelle	Rps23	Small ribosomal subunit protein uS12	-0.586	-0.346	-0.424	-1.958	0.176	-1.43	1.087	1.621	0.41	-0.69	0.913	-0.212	-1.283	0.0115	0.0115	down-regulated
P62267	Cellular component	GO:0030684	4	preribosome	Rps23	Small ribosomal subunit protein uS12	-0.586	-0.346	-0.424	-1.958	0.176	-1.43	1.087	1.621	0.41	-0.69	0.913	-0.212	-1.283	0.0115	0.0115	down-regulated
P62267	Cellular component	GO:0043227	4	membrane-bounded organelle	Rps23	Small ribosomal subunit protein uS12	-0.586	-0.346	-0.424	-1.958	0.176	-1.43	1.087	1.621	0.41	-0.69	0.913	-0.212	-1.283	0.0115	0.0115	down-regulated
P62267	Cellular component	GO:0110165	2	cellular anatomical entity	Rps23	Small ribosomal subunit protein uS12	-0.586	-0.346	-0.424	-1.958	0.176	-1.43	1.087	1.621	0.41	-0.69	0.913	-0.212	-1.283	0.0115	0.0115	down-regulated
P62267	Cellular component	GO:0043231	5	intracellular membrane-bounded organelle	Rps23	Small ribosomal subunit protein uS12	-0.586	-0.346	-0.424	-1.958	0.176	-1.43	1.087	1.621	0.41	-0.69	0.913	-0.212	-1.283	0.0115	0.0115	down-regulated
P62267	Cellular component	GO:0044391	4	ribosomal subunit	Rps23	Small ribosomal subunit protein uS12	-0.586	-0.346	-0.424	-1.958	0.176	-1.43	1.087	1.621	0.41	-0.69	0.913	-0.212	-1.283	0.0115	0.0115	down-regulated
P62267	Cellular component	GO:0031974	3	membrane-enclosed lumen	Rps23	Small ribosomal subunit protein uS12	-0.586	-0.346	-0.424	-1.958	0.176	-1.43	1.087	1.621	0.41	-0.69	0.913	-0.212	-1.283	0.0115	0.0115	down-regulated
P62267	Cellular component	GO:0031981	6	nuclear lumen	Rps23	Small ribosomal subunit protein uS12	-0.586	-0.346	-0.424	-1.958	0.176	-1.43	1.087	1.621	0.41	-0.69	0.913	-0.212	-1.283	0.0115	0.0115	down-regulated
P62267	Cellular component	GO:1990904	3	ribonucleoprotein complex	Rps23	Small ribosomal subunit protein uS12	-0.586	-0.346	-0.424	-1.958	0.176	-1.43	1.087	1.621	0.41	-0.69	0.913	-0.212	-1.283	0.0115	0.0115	down-regulated
P62267	Cellular component	GO:0005634	6	nucleus	Rps23	Small ribosomal subunit protein uS12	-0.586	-0.346	-0.424	-1.958	0.176	-1.43	1.087	1.621	0.41	-0.69	0.913	-0.212	-1.283	0.0115	0.0115	down-regulated
P62267	Cellular component	GO:0043226	3	organelle	Rps23	Small ribosomal subunit protein uS12	-0.586	-0.346	-0.424	-1.958	0.176	-1.43	1.087	1.621	0.41	-0.69	0.913	-0.212	-1.283	0.0115	0.0115	down-regulated
P62267	Cellular component	GO:0043228	4	non-membrane-bounded organelle	Rps23	Small ribosomal subunit protein uS12	-0.586	-0.346	-0.424	-1.958	0.176	-1.43	1.087	1.621	0.41	-0.69	0.913	-0.212	-1.283	0.0115	0.0115	down-regulated
P62267	Cellular component	GO:0022626	4	cytosolic ribosome	Rps23	Small ribosomal subunit protein uS12	-0.586	-0.346	-0.424	-1.958	0.176	-1.43	1.087	1.621	0.41	-0.69	0.913	-0.212	-1.283	0.0115	0.0115	down-regulated
P62311	Cellular component	GO:0032991	2	protein-containing complex	Lsm3	U6 snRNA-associated Sm-like protein LSm3	-1.667	0.158	-2.213	-0.299	0.075	-0.768	0.417	1.191	1.114	0.195	0.88	-0.189	-1.387	0.00574	0.00574	down-regulated
P62311	Cellular component	GO:0097525	5	spliceosomal snRNP complex	Lsm3	U6 snRNA-associated Sm-like protein LSm3	-1.667	0.158	-2.213	-0.299	0.075	-0.768	0.417	1.191	1.114	0.195	0.88	-0.189	-1.387	0.00574	0.00574	down-regulated
P62311	Cellular component	GO:0120114	3	Sm-like protein family complex	Lsm3	U6 snRNA-associated Sm-like protein LSm3	-1.667	0.158	-2.213	-0.299	0.075	-0.768	0.417	1.191	1.114	0.195	0.88	-0.189	-1.387	0.00574	0.00574	down-regulated
P62311	Cellular component	GO:0005681	4	spliceosomal complex	Lsm3	U6 snRNA-associated Sm-like protein LSm3	-1.667	0.158	-2.213	-0.299	0.075	-0.768	0.417	1.191	1.114	0.195	0.88	-0.189	-1.387	0.00574	0.00574	down-regulated
P62311	Cellular component	GO:0005737	3	cytoplasm	Lsm3	U6 snRNA-associated Sm-like protein LSm3	-1.667	0.158	-2.213	-0.299	0.075	-0.768	0.417	1.191	1.114	0.195	0.88	-0.189	-1.387	0.00574	0.00574	down-regulated
P62311	Cellular component	GO:0005622	3	intracellular anatomical structure	Lsm3	U6 snRNA-associated Sm-like protein LSm3	-1.667	0.158	-2.213	-0.299	0.075	-0.768	0.417	1.191	1.114	0.195	0.88	-0.189	-1.387	0.00574	0.00574	down-regulated
P62311	Cellular component	GO:0043229	4	intracellular organelle	Lsm3	U6 snRNA-associated Sm-like protein LSm3	-1.667	0.158	-2.213	-0.299	0.075	-0.768	0.417	1.191	1.114	0.195	0.88	-0.189	-1.387	0.00574	0.00574	down-regulated
P62311	Cellular component	GO:0097526	6	spliceosomal tri-snRNP complex	Lsm3	U6 snRNA-associated Sm-like protein LSm3	-1.667	0.158	-2.213	-0.299	0.075	-0.768	0.417	1.191	1.114	0.195	0.88	-0.189	-1.387	0.00574	0.00574	down-regulated
P62311	Cellular component	GO:0140513	3	nuclear protein-containing complex	Lsm3	U6 snRNA-associated Sm-like protein LSm3	-1.667	0.158	-2.213	-0.299	0.075	-0.768	0.417	1.191	1.114	0.195	0.88	-0.189	-1.387	0.00574	0.00574	down-regulated
P62311	Cellular component	GO:0036464	4	cytoplasmic ribonucleoprotein granule	Lsm3	U6 snRNA-associated Sm-like protein LSm3	-1.667	0.158	-2.213	-0.299	0.075	-0.768	0.417	1.191	1.114	0.195	0.88	-0.189	-1.387	0.00574	0.00574	down-regulated
P62311	Cellular component	GO:0005575	1	cellular_component	Lsm3	U6 snRNA-associated Sm-like protein LSm3	-1.667	0.158	-2.213	-0.299	0.075	-0.768	0.417	1.191	1.114	0.195	0.88	-0.189	-1.387	0.00574	0.00574	down-regulated
P62311	Cellular component	GO:0035770	4	ribonucleoprotein granule	Lsm3	U6 snRNA-associated Sm-like protein LSm3	-1.667	0.158	-2.213	-0.299	0.075	-0.768	0.417	1.191	1.114	0.195	0.88	-0.189	-1.387	0.00574	0.00574	down-regulated
P62311	Cellular component	GO:0005684	5	U2-type spliceosomal complex	Lsm3	U6 snRNA-associated Sm-like protein LSm3	-1.667	0.158	-2.213	-0.299	0.075	-0.768	0.417	1.191	1.114	0.195	0.88	-0.189	-1.387	0.00574	0.00574	down-regulated
P62311	Cellular component	GO:0099080	3	supramolecular complex	Lsm3	U6 snRNA-associated Sm-like protein LSm3	-1.667	0.158	-2.213	-0.299	0.075	-0.768	0.417	1.191	1.114	0.195	0.88	-0.189	-1.387	0.00574	0.00574	down-regulated
P62311	Cellular component	GO:0043232	5	intracellular non-membrane-bounded organelle	Lsm3	U6 snRNA-associated Sm-like protein LSm3	-1.667	0.158	-2.213	-0.299	0.075	-0.768	0.417	1.191	1.114	0.195	0.88	-0.189	-1.387	0.00574	0.00574	down-regulated
P62311	Cellular component	GO:0043227	4	membrane-bounded organelle	Lsm3	U6 snRNA-associated Sm-like protein LSm3	-1.667	0.158	-2.213	-0.299	0.075	-0.768	0.417	1.191	1.114	0.195	0.88	-0.189	-1.387	0.00574	0.00574	down-regulated
P62311	Cellular component	GO:0030532	4	small nuclear ribonucleoprotein complex	Lsm3	U6 snRNA-associated Sm-like protein LSm3	-1.667	0.158	-2.213	-0.299	0.075	-0.768	0.417	1.191	1.114	0.195	0.88	-0.189	-1.387	0.00574	0.00574	down-regulated
P62311	Cellular component	GO:0110165	2	cellular anatomical entity	Lsm3	U6 snRNA-associated Sm-like protein LSm3	-1.667	0.158	-2.213	-0.299	0.075	-0.768	0.417	1.191	1.114	0.195	0.88	-0.189	-1.387	0.00574	0.00574	down-regulated
P62311	Cellular component	GO:1902494	3	catalytic complex	Lsm3	U6 snRNA-associated Sm-like protein LSm3	-1.667	0.158	-2.213	-0.299	0.075	-0.768	0.417	1.191	1.114	0.195	0.88	-0.189	-1.387	0.00574	0.00574	down-regulated
P62311	Cellular component	GO:0043231	5	intracellular membrane-bounded organelle	Lsm3	U6 snRNA-associated Sm-like protein LSm3	-1.667	0.158	-2.213	-0.299	0.075	-0.768	0.417	1.191	1.114	0.195	0.88	-0.189	-1.387	0.00574	0.00574	down-regulated
P62311	Cellular component	GO:0071011	5	precatalytic spliceosome	Lsm3	U6 snRNA-associated Sm-like protein LSm3	-1.667	0.158	-2.213	-0.299	0.075	-0.768	0.417	1.191	1.114	0.195	0.88	-0.189	-1.387	0.00574	0.00574	down-regulated
P62311	Cellular component	GO:1990904	3	ribonucleoprotein complex	Lsm3	U6 snRNA-associated Sm-like protein LSm3	-1.667	0.158	-2.213	-0.299	0.075	-0.768	0.417	1.191	1.114	0.195	0.88	-0.189	-1.387	0.00574	0.00574	down-regulated
P62311	Cellular component	GO:0005634	6	nucleus	Lsm3	U6 snRNA-associated Sm-like protein LSm3	-1.667	0.158	-2.213	-0.299	0.075	-0.768	0.417	1.191	1.114	0.195	0.88	-0.189	-1.387	0.00574	0.00574	down-regulated
P62311	Cellular component	GO:0043226	3	organelle	Lsm3	U6 snRNA-associated Sm-like protein LSm3	-1.667	0.158	-2.213	-0.299	0.075	-0.768	0.417	1.191	1.114	0.195	0.88	-0.189	-1.387	0.00574	0.00574	down-regulated
P62311	Cellular component	GO:0043228	4	non-membrane-bounded organelle	Lsm3	U6 snRNA-associated Sm-like protein LSm3	-1.667	0.158	-2.213	-0.299	0.075	-0.768	0.417	1.191	1.114	0.195	0.88	-0.189	-1.387	0.00574	0.00574	down-regulated
P62317	Cellular component	GO:1990904	3	ribonucleoprotein complex	Snrpd2	Small nuclear ribonucleoprotein Sm D2	-1.507	0.866	-0.62	-0.381	-0.002	-0.463	0.588	1.315	0.121	0.299	0.69	-0.107	-0.836	0.042	0.042	down-regulated
P62317	Cellular component	GO:0005634	6	nucleus	Snrpd2	Small nuclear ribonucleoprotein Sm D2	-1.507	0.866	-0.62	-0.381	-0.002	-0.463	0.588	1.315	0.121	0.299	0.69	-0.107	-0.836	0.042	0.042	down-regulated
P62317	Cellular component	GO:0030532	4	small nuclear ribonucleoprotein complex	Snrpd2	Small nuclear ribonucleoprotein Sm D2	-1.507	0.866	-0.62	-0.381	-0.002	-0.463	0.588	1.315	0.121	0.299	0.69	-0.107	-0.836	0.042	0.042	down-regulated
P62317	Cellular component	GO:1990234	4	transferase complex	Snrpd2	Small nuclear ribonucleoprotein Sm D2	-1.507	0.866	-0.62	-0.381	-0.002	-0.463	0.588	1.315	0.121	0.299	0.69	-0.107	-0.836	0.042	0.042	down-regulated
P62317	Cellular component	GO:0071011	5	precatalytic spliceosome	Snrpd2	Small nuclear ribonucleoprotein Sm D2	-1.507	0.866	-0.62	-0.381	-0.002	-0.463	0.588	1.315	0.121	0.299	0.69	-0.107	-0.836	0.042	0.042	down-regulated
P62317	Cellular component	GO:0043231	5	intracellular membrane-bounded organelle	Snrpd2	Small nuclear ribonucleoprotein Sm D2	-1.507	0.866	-0.62	-0.381	-0.002	-0.463	0.588	1.315	0.121	0.299	0.69	-0.107	-0.836	0.042	0.042	down-regulated
P62317	Cellular component	GO:0034708	4	methyltransferase complex	Snrpd2	Small nuclear ribonucleoprotein Sm D2	-1.507	0.866	-0.62	-0.381	-0.002	-0.463	0.588	1.315	0.121	0.299	0.69	-0.107	-0.836	0.042	0.042	down-regulated
P62317	Cellular component	GO:0005684	5	U2-type spliceosomal complex	Snrpd2	Small nuclear ribonucleoprotein Sm D2	-1.507	0.866	-0.62	-0.381	-0.002	-0.463	0.588	1.315	0.121	0.299	0.69	-0.107	-0.836	0.042	0.042	down-regulated
P62317	Cellular component	GO:0043227	4	membrane-bounded organelle	Snrpd2	Small nuclear ribonucleoprotein Sm D2	-1.507	0.866	-0.62	-0.381	-0.002	-0.463	0.588	1.315	0.121	0.299	0.69	-0.107	-0.836	0.042	0.042	down-regulated
P62317	Cellular component	GO:0005737	3	cytoplasm	Snrpd2	Small nuclear ribonucleoprotein Sm D2	-1.507	0.866	-0.62	-0.381	-0.002	-0.463	0.588	1.315	0.121	0.299	0.69	-0.107	-0.836	0.042	0.042	down-regulated
P62317	Cellular component	GO:0005681	4	spliceosomal complex	Snrpd2	Small nuclear ribonucleoprotein Sm D2	-1.507	0.866	-0.62	-0.381	-0.002	-0.463	0.588	1.315	0.121	0.299	0.69	-0.107	-0.836	0.042	0.042	down-regulated
P62317	Cellular component	GO:0097525	5	spliceosomal snRNP complex	Snrpd2	Small nuclear ribonucleoprotein Sm D2	-1.507	0.866	-0.62	-0.381	-0.002	-0.463	0.588	1.315	0.121	0.299	0.69	-0.107	-0.836	0.042	0.042	down-regulated
P62317	Cellular component	GO:0097526	6	spliceosomal tri-snRNP complex	Snrpd2	Small nuclear ribonucleoprotein Sm D2	-1.507	0.866	-0.62	-0.381	-0.002	-0.463	0.588	1.315	0.121	0.299	0.69	-0.107	-0.836	0.042	0.042	down-regulated
P62317	Cellular component	GO:0005622	3	intracellular anatomical structure	Snrpd2	Small nuclear ribonucleoprotein Sm D2	-1.507	0.866	-0.62	-0.381	-0.002	-0.463	0.588	1.315	0.121	0.299	0.69	-0.107	-0.836	0.042	0.042	down-regulated
P62317	Cellular component	GO:0071013	4	catalytic step 2 spliceosome	Snrpd2	Small nuclear ribonucleoprotein Sm D2	-1.507	0.866	-0.62	-0.381	-0.002	-0.463	0.588	1.315	0.121	0.299	0.69	-0.107	-0.836	0.042	0.042	down-regulated
P62317	Cellular component	GO:0043226	3	organelle	Snrpd2	Small nuclear ribonucleoprotein Sm D2	-1.507	0.866	-0.62	-0.381	-0.002	-0.463	0.588	1.315	0.121	0.299	0.69	-0.107	-0.836	0.042	0.042	down-regulated
P62317	Cellular component	GO:1902494	3	catalytic complex	Snrpd2	Small nuclear ribonucleoprotein Sm D2	-1.507	0.866	-0.62	-0.381	-0.002	-0.463	0.588	1.315	0.121	0.299	0.69	-0.107	-0.836	0.042	0.042	down-regulated
P62317	Cellular component	GO:0110165	2	cellular anatomical entity	Snrpd2	Small nuclear ribonucleoprotein Sm D2	-1.507	0.866	-0.62	-0.381	-0.002	-0.463	0.588	1.315	0.121	0.299	0.69	-0.107	-0.836	0.042	0.042	down-regulated
P62317	Cellular component	GO:0120114	3	Sm-like protein family complex	Snrpd2	Small nuclear ribonucleoprotein Sm D2	-1.507	0.866	-0.62	-0.381	-0.002	-0.463	0.588	1.315	0.121	0.299	0.69	-0.107	-0.836	0.042	0.042	down-regulated
P62317	Cellular component	GO:0032991	2	protein-containing complex	Snrpd2	Small nuclear ribonucleoprotein Sm D2	-1.507	0.866	-0.62	-0.381	-0.002	-0.463	0.588	1.315	0.121	0.299	0.69	-0.107	-0.836	0.042	0.042	down-regulated
P62317	Cellular component	GO:0005575	1	cellular_component	Snrpd2	Small nuclear ribonucleoprotein Sm D2	-1.507	0.866	-0.62	-0.381	-0.002	-0.463	0.588	1.315	0.121	0.299	0.69	-0.107	-0.836	0.042	0.042	down-regulated
P62317	Cellular component	GO:0140513	3	nuclear protein-containing complex	Snrpd2	Small nuclear ribonucleoprotein Sm D2	-1.507	0.866	-0.62	-0.381	-0.002	-0.463	0.588	1.315	0.121	0.299	0.69	-0.107	-0.836	0.042	0.042	down-regulated
P62317	Cellular component	GO:0043229	4	intracellular organelle	Snrpd2	Small nuclear ribonucleoprotein Sm D2	-1.507	0.866	-0.62	-0.381	-0.002	-0.463	0.588	1.315	0.121	0.299	0.69	-0.107	-0.836	0.042	0.042	down-regulated
P62320	Cellular component	GO:0043229	4	intracellular organelle	Snrpd3	Small nuclear ribonucleoprotein Sm D3	-1.317	0.773	-0.842	-0.298	0.12	-0.682	0.931	1.436	-0.211	0.029	0.686	0.139	-0.876	0.0397	0.0397	down-regulated
P62320	Cellular component	GO:0140513	3	nuclear protein-containing complex	Snrpd3	Small nuclear ribonucleoprotein Sm D3	-1.317	0.773	-0.842	-0.298	0.12	-0.682	0.931	1.436	-0.211	0.029	0.686	0.139	-0.876	0.0397	0.0397	down-regulated
P62320	Cellular component	GO:0005575	1	cellular_component	Snrpd3	Small nuclear ribonucleoprotein Sm D3	-1.317	0.773	-0.842	-0.298	0.12	-0.682	0.931	1.436	-0.211	0.029	0.686	0.139	-0.876	0.0397	0.0397	down-regulated
P62320	Cellular component	GO:0032991	2	protein-containing complex	Snrpd3	Small nuclear ribonucleoprotein Sm D3	-1.317	0.773	-0.842	-0.298	0.12	-0.682	0.931	1.436	-0.211	0.029	0.686	0.139	-0.876	0.0397	0.0397	down-regulated
P62320	Cellular component	GO:0120114	3	Sm-like protein family complex	Snrpd3	Small nuclear ribonucleoprotein Sm D3	-1.317	0.773	-0.842	-0.298	0.12	-0.682	0.931	1.436	-0.211	0.029	0.686	0.139	-0.876	0.0397	0.0397	down-regulated
P62320	Cellular component	GO:0031974	3	membrane-enclosed lumen	Snrpd3	Small nuclear ribonucleoprotein Sm D3	-1.317	0.773	-0.842	-0.298	0.12	-0.682	0.931	1.436	-0.211	0.029	0.686	0.139	-0.876	0.0397	0.0397	down-regulated
P62320	Cellular component	GO:0110165	2	cellular anatomical entity	Snrpd3	Small nuclear ribonucleoprotein Sm D3	-1.317	0.773	-0.842	-0.298	0.12	-0.682	0.931	1.436	-0.211	0.029	0.686	0.139	-0.876	0.0397	0.0397	down-regulated
P62320	Cellular component	GO:1902494	3	catalytic complex	Snrpd3	Small nuclear ribonucleoprotein Sm D3	-1.317	0.773	-0.842	-0.298	0.12	-0.682	0.931	1.436	-0.211	0.029	0.686	0.139	-0.876	0.0397	0.0397	down-regulated
P62320	Cellular component	GO:0043226	3	organelle	Snrpd3	Small nuclear ribonucleoprotein Sm D3	-1.317	0.773	-0.842	-0.298	0.12	-0.682	0.931	1.436	-0.211	0.029	0.686	0.139	-0.876	0.0397	0.0397	down-regulated
P62320	Cellular component	GO:0071013	4	catalytic step 2 spliceosome	Snrpd3	Small nuclear ribonucleoprotein Sm D3	-1.317	0.773	-0.842	-0.298	0.12	-0.682	0.931	1.436	-0.211	0.029	0.686	0.139	-0.876	0.0397	0.0397	down-regulated
P62320	Cellular component	GO:0005622	3	intracellular anatomical structure	Snrpd3	Small nuclear ribonucleoprotein Sm D3	-1.317	0.773	-0.842	-0.298	0.12	-0.682	0.931	1.436	-0.211	0.029	0.686	0.139	-0.876	0.0397	0.0397	down-regulated
P62320	Cellular component	GO:0043233	4	organelle lumen	Snrpd3	Small nuclear ribonucleoprotein Sm D3	-1.317	0.773	-0.842	-0.298	0.12	-0.682	0.931	1.436	-0.211	0.029	0.686	0.139	-0.876	0.0397	0.0397	down-regulated
P62320	Cellular component	GO:0097526	6	spliceosomal tri-snRNP complex	Snrpd3	Small nuclear ribonucleoprotein Sm D3	-1.317	0.773	-0.842	-0.298	0.12	-0.682	0.931	1.436	-0.211	0.029	0.686	0.139	-0.876	0.0397	0.0397	down-regulated
P62320	Cellular component	GO:0097525	5	spliceosomal snRNP complex	Snrpd3	Small nuclear ribonucleoprotein Sm D3	-1.317	0.773	-0.842	-0.298	0.12	-0.682	0.931	1.436	-0.211	0.029	0.686	0.139	-0.876	0.0397	0.0397	down-regulated
P62320	Cellular component	GO:0005681	4	spliceosomal complex	Snrpd3	Small nuclear ribonucleoprotein Sm D3	-1.317	0.773	-0.842	-0.298	0.12	-0.682	0.931	1.436	-0.211	0.029	0.686	0.139	-0.876	0.0397	0.0397	down-regulated
P62320	Cellular component	GO:0005737	3	cytoplasm	Snrpd3	Small nuclear ribonucleoprotein Sm D3	-1.317	0.773	-0.842	-0.298	0.12	-0.682	0.931	1.436	-0.211	0.029	0.686	0.139	-0.876	0.0397	0.0397	down-regulated
P62320	Cellular component	GO:0043227	4	membrane-bounded organelle	Snrpd3	Small nuclear ribonucleoprotein Sm D3	-1.317	0.773	-0.842	-0.298	0.12	-0.682	0.931	1.436	-0.211	0.029	0.686	0.139	-0.876	0.0397	0.0397	down-regulated
P62320	Cellular component	GO:0070013	5	intracellular organelle lumen	Snrpd3	Small nuclear ribonucleoprotein Sm D3	-1.317	0.773	-0.842	-0.298	0.12	-0.682	0.931	1.436	-0.211	0.029	0.686	0.139	-0.876	0.0397	0.0397	down-regulated
P62320	Cellular component	GO:0005684	5	U2-type spliceosomal complex	Snrpd3	Small nuclear ribonucleoprotein Sm D3	-1.317	0.773	-0.842	-0.298	0.12	-0.682	0.931	1.436	-0.211	0.029	0.686	0.139	-0.876	0.0397	0.0397	down-regulated
P62320	Cellular component	GO:0034708	4	methyltransferase complex	Snrpd3	Small nuclear ribonucleoprotein Sm D3	-1.317	0.773	-0.842	-0.298	0.12	-0.682	0.931	1.436	-0.211	0.029	0.686	0.139	-0.876	0.0397	0.0397	down-regulated
P62320	Cellular component	GO:0043231	5	intracellular membrane-bounded organelle	Snrpd3	Small nuclear ribonucleoprotein Sm D3	-1.317	0.773	-0.842	-0.298	0.12	-0.682	0.931	1.436	-0.211	0.029	0.686	0.139	-0.876	0.0397	0.0397	down-regulated
P62320	Cellular component	GO:0071011	5	precatalytic spliceosome	Snrpd3	Small nuclear ribonucleoprotein Sm D3	-1.317	0.773	-0.842	-0.298	0.12	-0.682	0.931	1.436	-0.211	0.029	0.686	0.139	-0.876	0.0397	0.0397	down-regulated
P62320	Cellular component	GO:1990234	4	transferase complex	Snrpd3	Small nuclear ribonucleoprotein Sm D3	-1.317	0.773	-0.842	-0.298	0.12	-0.682	0.931	1.436	-0.211	0.029	0.686	0.139	-0.876	0.0397	0.0397	down-regulated
P62320	Cellular component	GO:0030532	4	small nuclear ribonucleoprotein complex	Snrpd3	Small nuclear ribonucleoprotein Sm D3	-1.317	0.773	-0.842	-0.298	0.12	-0.682	0.931	1.436	-0.211	0.029	0.686	0.139	-0.876	0.0397	0.0397	down-regulated
P62320	Cellular component	GO:0005654	3	nucleoplasm	Snrpd3	Small nuclear ribonucleoprotein Sm D3	-1.317	0.773	-0.842	-0.298	0.12	-0.682	0.931	1.436	-0.211	0.029	0.686	0.139	-0.876	0.0397	0.0397	down-regulated
P62320	Cellular component	GO:0031981	6	nuclear lumen	Snrpd3	Small nuclear ribonucleoprotein Sm D3	-1.317	0.773	-0.842	-0.298	0.12	-0.682	0.931	1.436	-0.211	0.029	0.686	0.139	-0.876	0.0397	0.0397	down-regulated
P62320	Cellular component	GO:0005634	6	nucleus	Snrpd3	Small nuclear ribonucleoprotein Sm D3	-1.317	0.773	-0.842	-0.298	0.12	-0.682	0.931	1.436	-0.211	0.029	0.686	0.139	-0.876	0.0397	0.0397	down-regulated
P62320	Cellular component	GO:1990904	3	ribonucleoprotein complex	Snrpd3	Small nuclear ribonucleoprotein Sm D3	-1.317	0.773	-0.842	-0.298	0.12	-0.682	0.931	1.436	-0.211	0.029	0.686	0.139	-0.876	0.0397	0.0397	down-regulated
P62748	Cellular component	GO:0005575	1	cellular_component	Hpcal1	Hippocalcin-like protein 1		-1.016	-1.827	0.278		-0.281	0.604	0.55	0.086	0.679	1.159	0.556	-1.317	0.00652	0.00652	down-regulated
P62748	Cellular component	GO:0110165	2	cellular anatomical entity	Hpcal1	Hippocalcin-like protein 1		-1.016	-1.827	0.278		-0.281	0.604	0.55	0.086	0.679	1.159	0.556	-1.317	0.00652	0.00652	down-regulated
P62751	Cellular component	GO:0005737	3	cytoplasm	Rpl23a	Large ribosomal subunit protein uL23	-0.329	-0.631	-1.168	-1.956	0.01	0.219	0.695	1.104	0.535	-0.125	0.184	0.274	-1.087	0.0108	0.0108	down-regulated
P62751	Cellular component	GO:0032991	2	protein-containing complex	Rpl23a	Large ribosomal subunit protein uL23	-0.329	-0.631	-1.168	-1.956	0.01	0.219	0.695	1.104	0.535	-0.125	0.184	0.274	-1.087	0.0108	0.0108	down-regulated
P62751	Cellular component	GO:0005829	3	cytosol	Rpl23a	Large ribosomal subunit protein uL23	-0.329	-0.631	-1.168	-1.956	0.01	0.219	0.695	1.104	0.535	-0.125	0.184	0.274	-1.087	0.0108	0.0108	down-regulated
P62751	Cellular component	GO:0030054	3	cell junction	Rpl23a	Large ribosomal subunit protein uL23	-0.329	-0.631	-1.168	-1.956	0.01	0.219	0.695	1.104	0.535	-0.125	0.184	0.274	-1.087	0.0108	0.0108	down-regulated
P62751	Cellular component	GO:0005575	1	cellular_component	Rpl23a	Large ribosomal subunit protein uL23	-0.329	-0.631	-1.168	-1.956	0.01	0.219	0.695	1.104	0.535	-0.125	0.184	0.274	-1.087	0.0108	0.0108	down-regulated
P62751	Cellular component	GO:0043229	4	intracellular organelle	Rpl23a	Large ribosomal subunit protein uL23	-0.329	-0.631	-1.168	-1.956	0.01	0.219	0.695	1.104	0.535	-0.125	0.184	0.274	-1.087	0.0108	0.0108	down-regulated
P62751	Cellular component	GO:0005622	3	intracellular anatomical structure	Rpl23a	Large ribosomal subunit protein uL23	-0.329	-0.631	-1.168	-1.956	0.01	0.219	0.695	1.104	0.535	-0.125	0.184	0.274	-1.087	0.0108	0.0108	down-regulated
P62751	Cellular component	GO:0005840	6	ribosome	Rpl23a	Large ribosomal subunit protein uL23	-0.329	-0.631	-1.168	-1.956	0.01	0.219	0.695	1.104	0.535	-0.125	0.184	0.274	-1.087	0.0108	0.0108	down-regulated
P62751	Cellular component	GO:0015934	5	large ribosomal subunit	Rpl23a	Large ribosomal subunit protein uL23	-0.329	-0.631	-1.168	-1.956	0.01	0.219	0.695	1.104	0.535	-0.125	0.184	0.274	-1.087	0.0108	0.0108	down-regulated
P62751	Cellular component	GO:0043232	5	intracellular non-membrane-bounded organelle	Rpl23a	Large ribosomal subunit protein uL23	-0.329	-0.631	-1.168	-1.956	0.01	0.219	0.695	1.104	0.535	-0.125	0.184	0.274	-1.087	0.0108	0.0108	down-regulated
P62751	Cellular component	GO:0045202	4	synapse	Rpl23a	Large ribosomal subunit protein uL23	-0.329	-0.631	-1.168	-1.956	0.01	0.219	0.695	1.104	0.535	-0.125	0.184	0.274	-1.087	0.0108	0.0108	down-regulated
P62751	Cellular component	GO:0043227	4	membrane-bounded organelle	Rpl23a	Large ribosomal subunit protein uL23	-0.329	-0.631	-1.168	-1.956	0.01	0.219	0.695	1.104	0.535	-0.125	0.184	0.274	-1.087	0.0108	0.0108	down-regulated
P62751	Cellular component	GO:0110165	2	cellular anatomical entity	Rpl23a	Large ribosomal subunit protein uL23	-0.329	-0.631	-1.168	-1.956	0.01	0.219	0.695	1.104	0.535	-0.125	0.184	0.274	-1.087	0.0108	0.0108	down-regulated
P62751	Cellular component	GO:0044391	4	ribosomal subunit	Rpl23a	Large ribosomal subunit protein uL23	-0.329	-0.631	-1.168	-1.956	0.01	0.219	0.695	1.104	0.535	-0.125	0.184	0.274	-1.087	0.0108	0.0108	down-regulated
P62751	Cellular component	GO:0043231	5	intracellular membrane-bounded organelle	Rpl23a	Large ribosomal subunit protein uL23	-0.329	-0.631	-1.168	-1.956	0.01	0.219	0.695	1.104	0.535	-0.125	0.184	0.274	-1.087	0.0108	0.0108	down-regulated
P62751	Cellular component	GO:1990904	3	ribonucleoprotein complex	Rpl23a	Large ribosomal subunit protein uL23	-0.329	-0.631	-1.168	-1.956	0.01	0.219	0.695	1.104	0.535	-0.125	0.184	0.274	-1.087	0.0108	0.0108	down-regulated
P62751	Cellular component	GO:0043226	3	organelle	Rpl23a	Large ribosomal subunit protein uL23	-0.329	-0.631	-1.168	-1.956	0.01	0.219	0.695	1.104	0.535	-0.125	0.184	0.274	-1.087	0.0108	0.0108	down-regulated
P62751	Cellular component	GO:0043228	4	non-membrane-bounded organelle	Rpl23a	Large ribosomal subunit protein uL23	-0.329	-0.631	-1.168	-1.956	0.01	0.219	0.695	1.104	0.535	-0.125	0.184	0.274	-1.087	0.0108	0.0108	down-regulated
P62751	Cellular component	GO:0022626	4	cytosolic ribosome	Rpl23a	Large ribosomal subunit protein uL23	-0.329	-0.631	-1.168	-1.956	0.01	0.219	0.695	1.104	0.535	-0.125	0.184	0.274	-1.087	0.0108	0.0108	down-regulated
P62827	Cellular component	GO:0005622	3	intracellular anatomical structure	Ran	GTP-binding nuclear protein Ran	-0.577	0.235	-0.398	-0.331	0.017	-0.423	0.506	0.136	0.804	0.649	1.791	0.808	-1.029	0.00363	0.00363	down-regulated
P62827	Cellular component	GO:0043227	4	membrane-bounded organelle	Ran	GTP-binding nuclear protein Ran	-0.577	0.235	-0.398	-0.331	0.017	-0.423	0.506	0.136	0.804	0.649	1.791	0.808	-1.029	0.00363	0.00363	down-regulated
P62827	Cellular component	GO:0031514	6	motile cilium	Ran	GTP-binding nuclear protein Ran	-0.577	0.235	-0.398	-0.331	0.017	-0.423	0.506	0.136	0.804	0.649	1.791	0.808	-1.029	0.00363	0.00363	down-regulated
P62827	Cellular component	GO:0043232	5	intracellular non-membrane-bounded organelle	Ran	GTP-binding nuclear protein Ran	-0.577	0.235	-0.398	-0.331	0.017	-0.423	0.506	0.136	0.804	0.649	1.791	0.808	-1.029	0.00363	0.00363	down-regulated
P62827	Cellular component	GO:0031975	3	envelope	Ran	GTP-binding nuclear protein Ran	-0.577	0.235	-0.398	-0.331	0.017	-0.423	0.506	0.136	0.804	0.649	1.791	0.808	-1.029	0.00363	0.00363	down-regulated
P62827	Cellular component	GO:0005694	6	chromosome	Ran	GTP-binding nuclear protein Ran	-0.577	0.235	-0.398	-0.331	0.017	-0.423	0.506	0.136	0.804	0.649	1.791	0.808	-1.029	0.00363	0.00363	down-regulated
P62827	Cellular component	GO:0015630	7	microtubule cytoskeleton	Ran	GTP-binding nuclear protein Ran	-0.577	0.235	-0.398	-0.331	0.017	-0.423	0.506	0.136	0.804	0.649	1.791	0.808	-1.029	0.00363	0.00363	down-regulated
P62827	Cellular component	GO:0005815	3	microtubule organizing center	Ran	GTP-binding nuclear protein Ran	-0.577	0.235	-0.398	-0.331	0.017	-0.423	0.506	0.136	0.804	0.649	1.791	0.808	-1.029	0.00363	0.00363	down-regulated
P62827	Cellular component	GO:0005634	6	nucleus	Ran	GTP-binding nuclear protein Ran	-0.577	0.235	-0.398	-0.331	0.017	-0.423	0.506	0.136	0.804	0.649	1.791	0.808	-1.029	0.00363	0.00363	down-regulated
P62827	Cellular component	GO:0042995	3	cell projection	Ran	GTP-binding nuclear protein Ran	-0.577	0.235	-0.398	-0.331	0.017	-0.423	0.506	0.136	0.804	0.649	1.791	0.808	-1.029	0.00363	0.00363	down-regulated
P62827	Cellular component	GO:0031981	6	nuclear lumen	Ran	GTP-binding nuclear protein Ran	-0.577	0.235	-0.398	-0.331	0.017	-0.423	0.506	0.136	0.804	0.649	1.791	0.808	-1.029	0.00363	0.00363	down-regulated
P62827	Cellular component	GO:0140513	3	nuclear protein-containing complex	Ran	GTP-binding nuclear protein Ran	-0.577	0.235	-0.398	-0.331	0.017	-0.423	0.506	0.136	0.804	0.649	1.791	0.808	-1.029	0.00363	0.00363	down-regulated
P62827	Cellular component	GO:0012505	3	endomembrane system	Ran	GTP-binding nuclear protein Ran	-0.577	0.235	-0.398	-0.331	0.017	-0.423	0.506	0.136	0.804	0.649	1.791	0.808	-1.029	0.00363	0.00363	down-regulated
P62827	Cellular component	GO:0097729	7	9+2 motile cilium	Ran	GTP-binding nuclear protein Ran	-0.577	0.235	-0.398	-0.331	0.017	-0.423	0.506	0.136	0.804	0.649	1.791	0.808	-1.029	0.00363	0.00363	down-regulated
P62827	Cellular component	GO:0043229	4	intracellular organelle	Ran	GTP-binding nuclear protein Ran	-0.577	0.235	-0.398	-0.331	0.017	-0.423	0.506	0.136	0.804	0.649	1.791	0.808	-1.029	0.00363	0.00363	down-regulated
P62827	Cellular component	GO:0005929	5	cilium	Ran	GTP-binding nuclear protein Ran	-0.577	0.235	-0.398	-0.331	0.017	-0.423	0.506	0.136	0.804	0.649	1.791	0.808	-1.029	0.00363	0.00363	down-regulated
P62827	Cellular component	GO:0031967	4	organelle envelope	Ran	GTP-binding nuclear protein Ran	-0.577	0.235	-0.398	-0.331	0.017	-0.423	0.506	0.136	0.804	0.649	1.791	0.808	-1.029	0.00363	0.00363	down-regulated
P62827	Cellular component	GO:0005635	4	nuclear envelope	Ran	GTP-binding nuclear protein Ran	-0.577	0.235	-0.398	-0.331	0.017	-0.423	0.506	0.136	0.804	0.649	1.791	0.808	-1.029	0.00363	0.00363	down-regulated
P62827	Cellular component	GO:0120025	4	plasma membrane bounded cell projection	Ran	GTP-binding nuclear protein Ran	-0.577	0.235	-0.398	-0.331	0.017	-0.423	0.506	0.136	0.804	0.649	1.791	0.808	-1.029	0.00363	0.00363	down-regulated
P62827	Cellular component	GO:0031074	3	nucleocytoplasmic transport complex	Ran	GTP-binding nuclear protein Ran	-0.577	0.235	-0.398	-0.331	0.017	-0.423	0.506	0.136	0.804	0.649	1.791	0.808	-1.029	0.00363	0.00363	down-regulated
P62827	Cellular component	GO:0031982	5	vesicle	Ran	GTP-binding nuclear protein Ran	-0.577	0.235	-0.398	-0.331	0.017	-0.423	0.506	0.136	0.804	0.649	1.791	0.808	-1.029	0.00363	0.00363	down-regulated
P62827	Cellular component	GO:0005768	4	endosome	Ran	GTP-binding nuclear protein Ran	-0.577	0.235	-0.398	-0.331	0.017	-0.423	0.506	0.136	0.804	0.649	1.791	0.808	-1.029	0.00363	0.00363	down-regulated
P62827	Cellular component	GO:0043233	4	organelle lumen	Ran	GTP-binding nuclear protein Ran	-0.577	0.235	-0.398	-0.331	0.017	-0.423	0.506	0.136	0.804	0.649	1.791	0.808	-1.029	0.00363	0.00363	down-regulated
P62827	Cellular component	GO:0005737	3	cytoplasm	Ran	GTP-binding nuclear protein Ran	-0.577	0.235	-0.398	-0.331	0.017	-0.423	0.506	0.136	0.804	0.649	1.791	0.808	-1.029	0.00363	0.00363	down-regulated
P62827	Cellular component	GO:0043073	7	germ cell nucleus	Ran	GTP-binding nuclear protein Ran	-0.577	0.235	-0.398	-0.331	0.017	-0.423	0.506	0.136	0.804	0.649	1.791	0.808	-1.029	0.00363	0.00363	down-regulated
P62827	Cellular component	GO:0070013	5	intracellular organelle lumen	Ran	GTP-binding nuclear protein Ran	-0.577	0.235	-0.398	-0.331	0.017	-0.423	0.506	0.136	0.804	0.649	1.791	0.808	-1.029	0.00363	0.00363	down-regulated
P62827	Cellular component	GO:0043231	5	intracellular membrane-bounded organelle	Ran	GTP-binding nuclear protein Ran	-0.577	0.235	-0.398	-0.331	0.017	-0.423	0.506	0.136	0.804	0.649	1.791	0.808	-1.029	0.00363	0.00363	down-regulated
P62827	Cellular component	GO:0043228	4	non-membrane-bounded organelle	Ran	GTP-binding nuclear protein Ran	-0.577	0.235	-0.398	-0.331	0.017	-0.423	0.506	0.136	0.804	0.649	1.791	0.808	-1.029	0.00363	0.00363	down-regulated
P62827	Cellular component	GO:0005575	1	cellular_component	Ran	GTP-binding nuclear protein Ran	-0.577	0.235	-0.398	-0.331	0.017	-0.423	0.506	0.136	0.804	0.649	1.791	0.808	-1.029	0.00363	0.00363	down-regulated
P62827	Cellular component	GO:0032991	2	protein-containing complex	Ran	GTP-binding nuclear protein Ran	-0.577	0.235	-0.398	-0.331	0.017	-0.423	0.506	0.136	0.804	0.649	1.791	0.808	-1.029	0.00363	0.00363	down-regulated
P62827	Cellular component	GO:0097708	6	intracellular vesicle	Ran	GTP-binding nuclear protein Ran	-0.577	0.235	-0.398	-0.331	0.017	-0.423	0.506	0.136	0.804	0.649	1.791	0.808	-1.029	0.00363	0.00363	down-regulated
P62827	Cellular component	GO:0031974	3	membrane-enclosed lumen	Ran	GTP-binding nuclear protein Ran	-0.577	0.235	-0.398	-0.331	0.017	-0.423	0.506	0.136	0.804	0.649	1.791	0.808	-1.029	0.00363	0.00363	down-regulated
P62827	Cellular component	GO:0110165	2	cellular anatomical entity	Ran	GTP-binding nuclear protein Ran	-0.577	0.235	-0.398	-0.331	0.017	-0.423	0.506	0.136	0.804	0.649	1.791	0.808	-1.029	0.00363	0.00363	down-regulated
P62827	Cellular component	GO:0005856	6	cytoskeleton	Ran	GTP-binding nuclear protein Ran	-0.577	0.235	-0.398	-0.331	0.017	-0.423	0.506	0.136	0.804	0.649	1.791	0.808	-1.029	0.00363	0.00363	down-regulated
P62827	Cellular component	GO:0031410	4	cytoplasmic vesicle	Ran	GTP-binding nuclear protein Ran	-0.577	0.235	-0.398	-0.331	0.017	-0.423	0.506	0.136	0.804	0.649	1.791	0.808	-1.029	0.00363	0.00363	down-regulated
P62827	Cellular component	GO:0048770	5	pigment granule	Ran	GTP-binding nuclear protein Ran	-0.577	0.235	-0.398	-0.331	0.017	-0.423	0.506	0.136	0.804	0.649	1.791	0.808	-1.029	0.00363	0.00363	down-regulated
P62827	Cellular component	GO:0043226	3	organelle	Ran	GTP-binding nuclear protein Ran	-0.577	0.235	-0.398	-0.331	0.017	-0.423	0.506	0.136	0.804	0.649	1.791	0.808	-1.029	0.00363	0.00363	down-regulated
P62849	Cellular component	GO:0032991	2	protein-containing complex	Rps24	Small ribosomal subunit protein eS24	-0.791	-0.446	-1.134	-1.748	-0.084	0.346	0.78	0.947	0.422	-0.799	0.484	0.164	-0.976	0.0242	0.0242	down-regulated
P62849	Cellular component	GO:0005829	3	cytosol	Rps24	Small ribosomal subunit protein eS24	-0.791	-0.446	-1.134	-1.748	-0.084	0.346	0.78	0.947	0.422	-0.799	0.484	0.164	-0.976	0.0242	0.0242	down-regulated
P62849	Cellular component	GO:0005737	3	cytoplasm	Rps24	Small ribosomal subunit protein eS24	-0.791	-0.446	-1.134	-1.748	-0.084	0.346	0.78	0.947	0.422	-0.799	0.484	0.164	-0.976	0.0242	0.0242	down-regulated
P62849	Cellular component	GO:0005622	3	intracellular anatomical structure	Rps24	Small ribosomal subunit protein eS24	-0.791	-0.446	-1.134	-1.748	-0.084	0.346	0.78	0.947	0.422	-0.799	0.484	0.164	-0.976	0.0242	0.0242	down-regulated
P62849	Cellular component	GO:0015935	5	small ribosomal subunit	Rps24	Small ribosomal subunit protein eS24	-0.791	-0.446	-1.134	-1.748	-0.084	0.346	0.78	0.947	0.422	-0.799	0.484	0.164	-0.976	0.0242	0.0242	down-regulated
P62849	Cellular component	GO:0043233	4	organelle lumen	Rps24	Small ribosomal subunit protein eS24	-0.791	-0.446	-1.134	-1.748	-0.084	0.346	0.78	0.947	0.422	-0.799	0.484	0.164	-0.976	0.0242	0.0242	down-regulated
P62849	Cellular component	GO:0043229	4	intracellular organelle	Rps24	Small ribosomal subunit protein eS24	-0.791	-0.446	-1.134	-1.748	-0.084	0.346	0.78	0.947	0.422	-0.799	0.484	0.164	-0.976	0.0242	0.0242	down-regulated
P62849	Cellular component	GO:0005575	1	cellular_component	Rps24	Small ribosomal subunit protein eS24	-0.791	-0.446	-1.134	-1.748	-0.084	0.346	0.78	0.947	0.422	-0.799	0.484	0.164	-0.976	0.0242	0.0242	down-regulated
P62849	Cellular component	GO:0030054	3	cell junction	Rps24	Small ribosomal subunit protein eS24	-0.791	-0.446	-1.134	-1.748	-0.084	0.346	0.78	0.947	0.422	-0.799	0.484	0.164	-0.976	0.0242	0.0242	down-regulated
P62849	Cellular component	GO:0070013	5	intracellular organelle lumen	Rps24	Small ribosomal subunit protein eS24	-0.791	-0.446	-1.134	-1.748	-0.084	0.346	0.78	0.947	0.422	-0.799	0.484	0.164	-0.976	0.0242	0.0242	down-regulated
P62849	Cellular component	GO:0045202	4	synapse	Rps24	Small ribosomal subunit protein eS24	-0.791	-0.446	-1.134	-1.748	-0.084	0.346	0.78	0.947	0.422	-0.799	0.484	0.164	-0.976	0.0242	0.0242	down-regulated
P62849	Cellular component	GO:0005840	6	ribosome	Rps24	Small ribosomal subunit protein eS24	-0.791	-0.446	-1.134	-1.748	-0.084	0.346	0.78	0.947	0.422	-0.799	0.484	0.164	-0.976	0.0242	0.0242	down-regulated
P62849	Cellular component	GO:0043232	5	intracellular non-membrane-bounded organelle	Rps24	Small ribosomal subunit protein eS24	-0.791	-0.446	-1.134	-1.748	-0.084	0.346	0.78	0.947	0.422	-0.799	0.484	0.164	-0.976	0.0242	0.0242	down-regulated
P62849	Cellular component	GO:0030684	4	preribosome	Rps24	Small ribosomal subunit protein eS24	-0.791	-0.446	-1.134	-1.748	-0.084	0.346	0.78	0.947	0.422	-0.799	0.484	0.164	-0.976	0.0242	0.0242	down-regulated
P62849	Cellular component	GO:0043227	4	membrane-bounded organelle	Rps24	Small ribosomal subunit protein eS24	-0.791	-0.446	-1.134	-1.748	-0.084	0.346	0.78	0.947	0.422	-0.799	0.484	0.164	-0.976	0.0242	0.0242	down-regulated
P62849	Cellular component	GO:0110165	2	cellular anatomical entity	Rps24	Small ribosomal subunit protein eS24	-0.791	-0.446	-1.134	-1.748	-0.084	0.346	0.78	0.947	0.422	-0.799	0.484	0.164	-0.976	0.0242	0.0242	down-regulated
P62849	Cellular component	GO:0043231	5	intracellular membrane-bounded organelle	Rps24	Small ribosomal subunit protein eS24	-0.791	-0.446	-1.134	-1.748	-0.084	0.346	0.78	0.947	0.422	-0.799	0.484	0.164	-0.976	0.0242	0.0242	down-regulated
P62849	Cellular component	GO:0044391	4	ribosomal subunit	Rps24	Small ribosomal subunit protein eS24	-0.791	-0.446	-1.134	-1.748	-0.084	0.346	0.78	0.947	0.422	-0.799	0.484	0.164	-0.976	0.0242	0.0242	down-regulated
P62849	Cellular component	GO:0031974	3	membrane-enclosed lumen	Rps24	Small ribosomal subunit protein eS24	-0.791	-0.446	-1.134	-1.748	-0.084	0.346	0.78	0.947	0.422	-0.799	0.484	0.164	-0.976	0.0242	0.0242	down-regulated
P62849	Cellular component	GO:0031981	6	nuclear lumen	Rps24	Small ribosomal subunit protein eS24	-0.791	-0.446	-1.134	-1.748	-0.084	0.346	0.78	0.947	0.422	-0.799	0.484	0.164	-0.976	0.0242	0.0242	down-regulated
P62849	Cellular component	GO:1990904	3	ribonucleoprotein complex	Rps24	Small ribosomal subunit protein eS24	-0.791	-0.446	-1.134	-1.748	-0.084	0.346	0.78	0.947	0.422	-0.799	0.484	0.164	-0.976	0.0242	0.0242	down-regulated
P62849	Cellular component	GO:0005634	6	nucleus	Rps24	Small ribosomal subunit protein eS24	-0.791	-0.446	-1.134	-1.748	-0.084	0.346	0.78	0.947	0.422	-0.799	0.484	0.164	-0.976	0.0242	0.0242	down-regulated
P62849	Cellular component	GO:0043226	3	organelle	Rps24	Small ribosomal subunit protein eS24	-0.791	-0.446	-1.134	-1.748	-0.084	0.346	0.78	0.947	0.422	-0.799	0.484	0.164	-0.976	0.0242	0.0242	down-regulated
P62849	Cellular component	GO:0043228	4	non-membrane-bounded organelle	Rps24	Small ribosomal subunit protein eS24	-0.791	-0.446	-1.134	-1.748	-0.084	0.346	0.78	0.947	0.422	-0.799	0.484	0.164	-0.976	0.0242	0.0242	down-regulated
P62849	Cellular component	GO:0022626	4	cytosolic ribosome	Rps24	Small ribosomal subunit protein eS24	-0.791	-0.446	-1.134	-1.748	-0.084	0.346	0.78	0.947	0.422	-0.799	0.484	0.164	-0.976	0.0242	0.0242	down-regulated
P62900	Cellular component	GO:0005575	1	cellular_component	Rpl31	Large ribosomal subunit protein eL31	-0.518	-0.427	-2.224	-2.241	0.116	0.411	1.067	1.168	0.303	-0.216	0.127	0.154	-1.248	0.0202	0.0202	down-regulated
P62900	Cellular component	GO:0030054	3	cell junction	Rpl31	Large ribosomal subunit protein eL31	-0.518	-0.427	-2.224	-2.241	0.116	0.411	1.067	1.168	0.303	-0.216	0.127	0.154	-1.248	0.0202	0.0202	down-regulated
P62900	Cellular component	GO:0043233	4	organelle lumen	Rpl31	Large ribosomal subunit protein eL31	-0.518	-0.427	-2.224	-2.241	0.116	0.411	1.067	1.168	0.303	-0.216	0.127	0.154	-1.248	0.0202	0.0202	down-regulated
P62900	Cellular component	GO:0005622	3	intracellular anatomical structure	Rpl31	Large ribosomal subunit protein eL31	-0.518	-0.427	-2.224	-2.241	0.116	0.411	1.067	1.168	0.303	-0.216	0.127	0.154	-1.248	0.0202	0.0202	down-regulated
P62900	Cellular component	GO:0043229	4	intracellular organelle	Rpl31	Large ribosomal subunit protein eL31	-0.518	-0.427	-2.224	-2.241	0.116	0.411	1.067	1.168	0.303	-0.216	0.127	0.154	-1.248	0.0202	0.0202	down-regulated
P62900	Cellular component	GO:0005737	3	cytoplasm	Rpl31	Large ribosomal subunit protein eL31	-0.518	-0.427	-2.224	-2.241	0.116	0.411	1.067	1.168	0.303	-0.216	0.127	0.154	-1.248	0.0202	0.0202	down-regulated
P62900	Cellular component	GO:0032991	2	protein-containing complex	Rpl31	Large ribosomal subunit protein eL31	-0.518	-0.427	-2.224	-2.241	0.116	0.411	1.067	1.168	0.303	-0.216	0.127	0.154	-1.248	0.0202	0.0202	down-regulated
P62900	Cellular component	GO:0005829	3	cytosol	Rpl31	Large ribosomal subunit protein eL31	-0.518	-0.427	-2.224	-2.241	0.116	0.411	1.067	1.168	0.303	-0.216	0.127	0.154	-1.248	0.0202	0.0202	down-regulated
P62900	Cellular component	GO:0043227	4	membrane-bounded organelle	Rpl31	Large ribosomal subunit protein eL31	-0.518	-0.427	-2.224	-2.241	0.116	0.411	1.067	1.168	0.303	-0.216	0.127	0.154	-1.248	0.0202	0.0202	down-regulated
P62900	Cellular component	GO:0005840	6	ribosome	Rpl31	Large ribosomal subunit protein eL31	-0.518	-0.427	-2.224	-2.241	0.116	0.411	1.067	1.168	0.303	-0.216	0.127	0.154	-1.248	0.0202	0.0202	down-regulated
P62900	Cellular component	GO:0043232	5	intracellular non-membrane-bounded organelle	Rpl31	Large ribosomal subunit protein eL31	-0.518	-0.427	-2.224	-2.241	0.116	0.411	1.067	1.168	0.303	-0.216	0.127	0.154	-1.248	0.0202	0.0202	down-regulated
P62900	Cellular component	GO:0015934	5	large ribosomal subunit	Rpl31	Large ribosomal subunit protein eL31	-0.518	-0.427	-2.224	-2.241	0.116	0.411	1.067	1.168	0.303	-0.216	0.127	0.154	-1.248	0.0202	0.0202	down-regulated
P62900	Cellular component	GO:0070013	5	intracellular organelle lumen	Rpl31	Large ribosomal subunit protein eL31	-0.518	-0.427	-2.224	-2.241	0.116	0.411	1.067	1.168	0.303	-0.216	0.127	0.154	-1.248	0.0202	0.0202	down-regulated
P62900	Cellular component	GO:0045202	4	synapse	Rpl31	Large ribosomal subunit protein eL31	-0.518	-0.427	-2.224	-2.241	0.116	0.411	1.067	1.168	0.303	-0.216	0.127	0.154	-1.248	0.0202	0.0202	down-regulated
P62900	Cellular component	GO:0031974	3	membrane-enclosed lumen	Rpl31	Large ribosomal subunit protein eL31	-0.518	-0.427	-2.224	-2.241	0.116	0.411	1.067	1.168	0.303	-0.216	0.127	0.154	-1.248	0.0202	0.0202	down-regulated
P62900	Cellular component	GO:0044391	4	ribosomal subunit	Rpl31	Large ribosomal subunit protein eL31	-0.518	-0.427	-2.224	-2.241	0.116	0.411	1.067	1.168	0.303	-0.216	0.127	0.154	-1.248	0.0202	0.0202	down-regulated
P62900	Cellular component	GO:0043231	5	intracellular membrane-bounded organelle	Rpl31	Large ribosomal subunit protein eL31	-0.518	-0.427	-2.224	-2.241	0.116	0.411	1.067	1.168	0.303	-0.216	0.127	0.154	-1.248	0.0202	0.0202	down-regulated
P62900	Cellular component	GO:0110165	2	cellular anatomical entity	Rpl31	Large ribosomal subunit protein eL31	-0.518	-0.427	-2.224	-2.241	0.116	0.411	1.067	1.168	0.303	-0.216	0.127	0.154	-1.248	0.0202	0.0202	down-regulated
P62900	Cellular component	GO:0043228	4	non-membrane-bounded organelle	Rpl31	Large ribosomal subunit protein eL31	-0.518	-0.427	-2.224	-2.241	0.116	0.411	1.067	1.168	0.303	-0.216	0.127	0.154	-1.248	0.0202	0.0202	down-regulated
P62900	Cellular component	GO:0022626	4	cytosolic ribosome	Rpl31	Large ribosomal subunit protein eL31	-0.518	-0.427	-2.224	-2.241	0.116	0.411	1.067	1.168	0.303	-0.216	0.127	0.154	-1.248	0.0202	0.0202	down-regulated
P62900	Cellular component	GO:1990904	3	ribonucleoprotein complex	Rpl31	Large ribosomal subunit protein eL31	-0.518	-0.427	-2.224	-2.241	0.116	0.411	1.067	1.168	0.303	-0.216	0.127	0.154	-1.248	0.0202	0.0202	down-regulated
P62900	Cellular component	GO:0005634	6	nucleus	Rpl31	Large ribosomal subunit protein eL31	-0.518	-0.427	-2.224	-2.241	0.116	0.411	1.067	1.168	0.303	-0.216	0.127	0.154	-1.248	0.0202	0.0202	down-regulated
P62900	Cellular component	GO:0043226	3	organelle	Rpl31	Large ribosomal subunit protein eL31	-0.518	-0.427	-2.224	-2.241	0.116	0.411	1.067	1.168	0.303	-0.216	0.127	0.154	-1.248	0.0202	0.0202	down-regulated
P62900	Cellular component	GO:0031981	6	nuclear lumen	Rpl31	Large ribosomal subunit protein eL31	-0.518	-0.427	-2.224	-2.241	0.116	0.411	1.067	1.168	0.303	-0.216	0.127	0.154	-1.248	0.0202	0.0202	down-regulated
P62908	Cellular component	GO:0031974	3	membrane-enclosed lumen	Rps3	Small ribosomal subunit protein uS3	-0.68	-0.424	-1.278	-1.768	-0.138	-0.425	0.694	1.191	0.738	-0.787	1.27	0.169	-1.331	0.00403	0.00403	down-regulated
P62908	Cellular component	GO:0005856	6	cytoskeleton	Rps3	Small ribosomal subunit protein uS3	-0.68	-0.424	-1.278	-1.768	-0.138	-0.425	0.694	1.191	0.738	-0.787	1.27	0.169	-1.331	0.00403	0.00403	down-regulated
P62908	Cellular component	GO:0043005	5	neuron projection	Rps3	Small ribosomal subunit protein uS3	-0.68	-0.424	-1.278	-1.768	-0.138	-0.425	0.694	1.191	0.738	-0.787	1.27	0.169	-1.331	0.00403	0.00403	down-regulated
P62908	Cellular component	GO:0022626	4	cytosolic ribosome	Rps3	Small ribosomal subunit protein uS3	-0.68	-0.424	-1.278	-1.768	-0.138	-0.425	0.694	1.191	0.738	-0.787	1.27	0.169	-1.331	0.00403	0.00403	down-regulated
P62908	Cellular component	GO:0031256	3	leading edge membrane	Rps3	Small ribosomal subunit protein uS3	-0.68	-0.424	-1.278	-1.768	-0.138	-0.425	0.694	1.191	0.738	-0.787	1.27	0.169	-1.331	0.00403	0.00403	down-regulated
P62908	Cellular component	GO:0005575	1	cellular_component	Rps3	Small ribosomal subunit protein uS3	-0.68	-0.424	-1.278	-1.768	-0.138	-0.425	0.694	1.191	0.738	-0.787	1.27	0.169	-1.331	0.00403	0.00403	down-regulated
P62908	Cellular component	GO:0005829	3	cytosol	Rps3	Small ribosomal subunit protein uS3	-0.68	-0.424	-1.278	-1.768	-0.138	-0.425	0.694	1.191	0.738	-0.787	1.27	0.169	-1.331	0.00403	0.00403	down-regulated
P62908	Cellular component	GO:0043228	4	non-membrane-bounded organelle	Rps3	Small ribosomal subunit protein uS3	-0.68	-0.424	-1.278	-1.768	-0.138	-0.425	0.694	1.191	0.738	-0.787	1.27	0.169	-1.331	0.00403	0.00403	down-regulated
P62908	Cellular component	GO:0032279	6	asymmetric synapse	Rps3	Small ribosomal subunit protein uS3	-0.68	-0.424	-1.278	-1.768	-0.138	-0.425	0.694	1.191	0.738	-0.787	1.27	0.169	-1.331	0.00403	0.00403	down-regulated
P62908	Cellular component	GO:0031090	4	organelle membrane	Rps3	Small ribosomal subunit protein uS3	-0.68	-0.424	-1.278	-1.768	-0.138	-0.425	0.694	1.191	0.738	-0.787	1.27	0.169	-1.331	0.00403	0.00403	down-regulated
P62908	Cellular component	GO:0031966	5	mitochondrial membrane	Rps3	Small ribosomal subunit protein uS3	-0.68	-0.424	-1.278	-1.768	-0.138	-0.425	0.694	1.191	0.738	-0.787	1.27	0.169	-1.331	0.00403	0.00403	down-regulated
P62908	Cellular component	GO:0044391	4	ribosomal subunit	Rps3	Small ribosomal subunit protein uS3	-0.68	-0.424	-1.278	-1.768	-0.138	-0.425	0.694	1.191	0.738	-0.787	1.27	0.169	-1.331	0.00403	0.00403	down-regulated
P62908	Cellular component	GO:0071944	3	cell periphery	Rps3	Small ribosomal subunit protein uS3	-0.68	-0.424	-1.278	-1.768	-0.138	-0.425	0.694	1.191	0.738	-0.787	1.27	0.169	-1.331	0.00403	0.00403	down-regulated
P62908	Cellular component	GO:0043229	4	intracellular organelle	Rps3	Small ribosomal subunit protein uS3	-0.68	-0.424	-1.278	-1.768	-0.138	-0.425	0.694	1.191	0.738	-0.787	1.27	0.169	-1.331	0.00403	0.00403	down-regulated
P62908	Cellular component	GO:0012505	3	endomembrane system	Rps3	Small ribosomal subunit protein uS3	-0.68	-0.424	-1.278	-1.768	-0.138	-0.425	0.694	1.191	0.738	-0.787	1.27	0.169	-1.331	0.00403	0.00403	down-regulated
P62908	Cellular component	GO:0005819	6	spindle	Rps3	Small ribosomal subunit protein uS3	-0.68	-0.424	-1.278	-1.768	-0.138	-0.425	0.694	1.191	0.738	-0.787	1.27	0.169	-1.331	0.00403	0.00403	down-regulated
P62908	Cellular component	GO:0031967	4	organelle envelope	Rps3	Small ribosomal subunit protein uS3	-0.68	-0.424	-1.278	-1.768	-0.138	-0.425	0.694	1.191	0.738	-0.787	1.27	0.169	-1.331	0.00403	0.00403	down-regulated
P62908	Cellular component	GO:0099572	4	postsynaptic specialization	Rps3	Small ribosomal subunit protein uS3	-0.68	-0.424	-1.278	-1.768	-0.138	-0.425	0.694	1.191	0.738	-0.787	1.27	0.169	-1.331	0.00403	0.00403	down-regulated
P62908	Cellular component	GO:0098590	4	plasma membrane region	Rps3	Small ribosomal subunit protein uS3	-0.68	-0.424	-1.278	-1.768	-0.138	-0.425	0.694	1.191	0.738	-0.787	1.27	0.169	-1.331	0.00403	0.00403	down-regulated
P62908	Cellular component	GO:0031981	6	nuclear lumen	Rps3	Small ribosomal subunit protein uS3	-0.68	-0.424	-1.278	-1.768	-0.138	-0.425	0.694	1.191	0.738	-0.787	1.27	0.169	-1.331	0.00403	0.00403	down-regulated
P62908	Cellular component	GO:0005634	6	nucleus	Rps3	Small ribosomal subunit protein uS3	-0.68	-0.424	-1.278	-1.768	-0.138	-0.425	0.694	1.191	0.738	-0.787	1.27	0.169	-1.331	0.00403	0.00403	down-regulated
P62908	Cellular component	GO:0042995	3	cell projection	Rps3	Small ribosomal subunit protein uS3	-0.68	-0.424	-1.278	-1.768	-0.138	-0.425	0.694	1.191	0.738	-0.787	1.27	0.169	-1.331	0.00403	0.00403	down-regulated
P62908	Cellular component	GO:0098984	5	neuron to neuron synapse	Rps3	Small ribosomal subunit protein uS3	-0.68	-0.424	-1.278	-1.768	-0.138	-0.425	0.694	1.191	0.738	-0.787	1.27	0.169	-1.331	0.00403	0.00403	down-regulated
P62908	Cellular component	GO:0005739	4	mitochondrion	Rps3	Small ribosomal subunit protein uS3	-0.68	-0.424	-1.278	-1.768	-0.138	-0.425	0.694	1.191	0.738	-0.787	1.27	0.169	-1.331	0.00403	0.00403	down-regulated
P62908	Cellular component	GO:0043232	5	intracellular non-membrane-bounded organelle	Rps3	Small ribosomal subunit protein uS3	-0.68	-0.424	-1.278	-1.768	-0.138	-0.425	0.694	1.191	0.738	-0.787	1.27	0.169	-1.331	0.00403	0.00403	down-regulated
P62908	Cellular component	GO:0005740	5	mitochondrial envelope	Rps3	Small ribosomal subunit protein uS3	-0.68	-0.424	-1.278	-1.768	-0.138	-0.425	0.694	1.191	0.738	-0.787	1.27	0.169	-1.331	0.00403	0.00403	down-regulated
P62908	Cellular component	GO:0110165	2	cellular anatomical entity	Rps3	Small ribosomal subunit protein uS3	-0.68	-0.424	-1.278	-1.768	-0.138	-0.425	0.694	1.191	0.738	-0.787	1.27	0.169	-1.331	0.00403	0.00403	down-regulated
P62908	Cellular component	GO:0036477	3	somatodendritic compartment	Rps3	Small ribosomal subunit protein uS3	-0.68	-0.424	-1.278	-1.768	-0.138	-0.425	0.694	1.191	0.738	-0.787	1.27	0.169	-1.331	0.00403	0.00403	down-regulated
P62908	Cellular component	GO:0043226	3	organelle	Rps3	Small ribosomal subunit protein uS3	-0.68	-0.424	-1.278	-1.768	-0.138	-0.425	0.694	1.191	0.738	-0.787	1.27	0.169	-1.331	0.00403	0.00403	down-regulated
P62908	Cellular component	GO:0032991	2	protein-containing complex	Rps3	Small ribosomal subunit protein uS3	-0.68	-0.424	-1.278	-1.768	-0.138	-0.425	0.694	1.191	0.738	-0.787	1.27	0.169	-1.331	0.00403	0.00403	down-regulated
P62908	Cellular component	GO:0016020	3	membrane	Rps3	Small ribosomal subunit protein uS3	-0.68	-0.424	-1.278	-1.768	-0.138	-0.425	0.694	1.191	0.738	-0.787	1.27	0.169	-1.331	0.00403	0.00403	down-regulated
P62908	Cellular component	GO:0031253	5	cell projection membrane	Rps3	Small ribosomal subunit protein uS3	-0.68	-0.424	-1.278	-1.768	-0.138	-0.425	0.694	1.191	0.738	-0.787	1.27	0.169	-1.331	0.00403	0.00403	down-regulated
P62908	Cellular component	GO:0043231	5	intracellular membrane-bounded organelle	Rps3	Small ribosomal subunit protein uS3	-0.68	-0.424	-1.278	-1.768	-0.138	-0.425	0.694	1.191	0.738	-0.787	1.27	0.169	-1.331	0.00403	0.00403	down-regulated
P62908	Cellular component	GO:0098794	3	postsynapse	Rps3	Small ribosomal subunit protein uS3	-0.68	-0.424	-1.278	-1.768	-0.138	-0.425	0.694	1.191	0.738	-0.787	1.27	0.169	-1.331	0.00403	0.00403	down-regulated
P62908	Cellular component	GO:0015935	5	small ribosomal subunit	Rps3	Small ribosomal subunit protein uS3	-0.68	-0.424	-1.278	-1.768	-0.138	-0.425	0.694	1.191	0.738	-0.787	1.27	0.169	-1.331	0.00403	0.00403	down-regulated
P62908	Cellular component	GO:0043233	4	organelle lumen	Rps3	Small ribosomal subunit protein uS3	-0.68	-0.424	-1.278	-1.768	-0.138	-0.425	0.694	1.191	0.738	-0.787	1.27	0.169	-1.331	0.00403	0.00403	down-regulated
P62908	Cellular component	GO:0005737	3	cytoplasm	Rps3	Small ribosomal subunit protein uS3	-0.68	-0.424	-1.278	-1.768	-0.138	-0.425	0.694	1.191	0.738	-0.787	1.27	0.169	-1.331	0.00403	0.00403	down-regulated
P62908	Cellular component	GO:0070013	5	intracellular organelle lumen	Rps3	Small ribosomal subunit protein uS3	-0.68	-0.424	-1.278	-1.768	-0.138	-0.425	0.694	1.191	0.738	-0.787	1.27	0.169	-1.331	0.00403	0.00403	down-regulated
P62908	Cellular component	GO:0005840	6	ribosome	Rps3	Small ribosomal subunit protein uS3	-0.68	-0.424	-1.278	-1.768	-0.138	-0.425	0.694	1.191	0.738	-0.787	1.27	0.169	-1.331	0.00403	0.00403	down-regulated
P62908	Cellular component	GO:0019866	5	organelle inner membrane	Rps3	Small ribosomal subunit protein uS3	-0.68	-0.424	-1.278	-1.768	-0.138	-0.425	0.694	1.191	0.738	-0.787	1.27	0.169	-1.331	0.00403	0.00403	down-regulated
P62908	Cellular component	GO:0031252	3	cell leading edge	Rps3	Small ribosomal subunit protein uS3	-0.68	-0.424	-1.278	-1.768	-0.138	-0.425	0.694	1.191	0.738	-0.787	1.27	0.169	-1.331	0.00403	0.00403	down-regulated
P62908	Cellular component	GO:0005886	4	plasma membrane	Rps3	Small ribosomal subunit protein uS3	-0.68	-0.424	-1.278	-1.768	-0.138	-0.425	0.694	1.191	0.738	-0.787	1.27	0.169	-1.331	0.00403	0.00403	down-regulated
P62908	Cellular component	GO:0120025	4	plasma membrane bounded cell projection	Rps3	Small ribosomal subunit protein uS3	-0.68	-0.424	-1.278	-1.768	-0.138	-0.425	0.694	1.191	0.738	-0.787	1.27	0.169	-1.331	0.00403	0.00403	down-regulated
P62908	Cellular component	GO:0140513	3	nuclear protein-containing complex	Rps3	Small ribosomal subunit protein uS3	-0.68	-0.424	-1.278	-1.768	-0.138	-0.425	0.694	1.191	0.738	-0.787	1.27	0.169	-1.331	0.00403	0.00403	down-regulated
P62908	Cellular component	GO:0001726	4	ruffle	Rps3	Small ribosomal subunit protein uS3	-0.68	-0.424	-1.278	-1.768	-0.138	-0.425	0.694	1.191	0.738	-0.787	1.27	0.169	-1.331	0.00403	0.00403	down-regulated
P62908	Cellular component	GO:0097447	4	dendritic tree	Rps3	Small ribosomal subunit protein uS3	-0.68	-0.424	-1.278	-1.768	-0.138	-0.425	0.694	1.191	0.738	-0.787	1.27	0.169	-1.331	0.00403	0.00403	down-regulated
P62908	Cellular component	GO:0045202	4	synapse	Rps3	Small ribosomal subunit protein uS3	-0.68	-0.424	-1.278	-1.768	-0.138	-0.425	0.694	1.191	0.738	-0.787	1.27	0.169	-1.331	0.00403	0.00403	down-regulated
P62908	Cellular component	GO:0015630	7	microtubule cytoskeleton	Rps3	Small ribosomal subunit protein uS3	-0.68	-0.424	-1.278	-1.768	-0.138	-0.425	0.694	1.191	0.738	-0.787	1.27	0.169	-1.331	0.00403	0.00403	down-regulated
P62908	Cellular component	GO:1990904	3	ribonucleoprotein complex	Rps3	Small ribosomal subunit protein uS3	-0.68	-0.424	-1.278	-1.768	-0.138	-0.425	0.694	1.191	0.738	-0.787	1.27	0.169	-1.331	0.00403	0.00403	down-regulated
P62908	Cellular component	GO:0005622	3	intracellular anatomical structure	Rps3	Small ribosomal subunit protein uS3	-0.68	-0.424	-1.278	-1.768	-0.138	-0.425	0.694	1.191	0.738	-0.787	1.27	0.169	-1.331	0.00403	0.00403	down-regulated
P62908	Cellular component	GO:0030054	3	cell junction	Rps3	Small ribosomal subunit protein uS3	-0.68	-0.424	-1.278	-1.768	-0.138	-0.425	0.694	1.191	0.738	-0.787	1.27	0.169	-1.331	0.00403	0.00403	down-regulated
P62908	Cellular component	GO:0043227	4	membrane-bounded organelle	Rps3	Small ribosomal subunit protein uS3	-0.68	-0.424	-1.278	-1.768	-0.138	-0.425	0.694	1.191	0.738	-0.787	1.27	0.169	-1.331	0.00403	0.00403	down-regulated
P62908	Cellular component	GO:0031975	3	envelope	Rps3	Small ribosomal subunit protein uS3	-0.68	-0.424	-1.278	-1.768	-0.138	-0.425	0.694	1.191	0.738	-0.787	1.27	0.169	-1.331	0.00403	0.00403	down-regulated
P62960	Cellular component	GO:0065010	5	extracellular membrane-bounded organelle	Ybx1	Y-box-binding protein 1	-2.217	-0.414	-2.958		-0.385	0.6	0.822	-0.397	0.858	0.357	0.065	-0.496	-1.276	0.0431	0.0431	down-regulated
P62960	Cellular component	GO:0071944	3	cell periphery	Ybx1	Y-box-binding protein 1	-2.217	-0.414	-2.958		-0.385	0.6	0.822	-0.397	0.858	0.357	0.065	-0.496	-1.276	0.0431	0.0431	down-regulated
P62960	Cellular component	GO:0031982	5	vesicle	Ybx1	Y-box-binding protein 1	-2.217	-0.414	-2.958		-0.385	0.6	0.822	-0.397	0.858	0.357	0.065	-0.496	-1.276	0.0431	0.0431	down-regulated
P62960	Cellular component	GO:0120025	4	plasma membrane bounded cell projection	Ybx1	Y-box-binding protein 1	-2.217	-0.414	-2.958		-0.385	0.6	0.822	-0.397	0.858	0.357	0.065	-0.496	-1.276	0.0431	0.0431	down-regulated
P62960	Cellular component	GO:0012505	3	endomembrane system	Ybx1	Y-box-binding protein 1	-2.217	-0.414	-2.958		-0.385	0.6	0.822	-0.397	0.858	0.357	0.065	-0.496	-1.276	0.0431	0.0431	down-regulated
P62960	Cellular component	GO:0140513	3	nuclear protein-containing complex	Ybx1	Y-box-binding protein 1	-2.217	-0.414	-2.958		-0.385	0.6	0.822	-0.397	0.858	0.357	0.065	-0.496	-1.276	0.0431	0.0431	down-regulated
P62960	Cellular component	GO:0043229	4	intracellular organelle	Ybx1	Y-box-binding protein 1	-2.217	-0.414	-2.958		-0.385	0.6	0.822	-0.397	0.858	0.357	0.065	-0.496	-1.276	0.0431	0.0431	down-regulated
P62960	Cellular component	GO:0005576	3	extracellular region	Ybx1	Y-box-binding protein 1	-2.217	-0.414	-2.958		-0.385	0.6	0.822	-0.397	0.858	0.357	0.065	-0.496	-1.276	0.0431	0.0431	down-regulated
P62960	Cellular component	GO:0097447	4	dendritic tree	Ybx1	Y-box-binding protein 1	-2.217	-0.414	-2.958		-0.385	0.6	0.822	-0.397	0.858	0.357	0.065	-0.496	-1.276	0.0431	0.0431	down-regulated
P62960	Cellular component	GO:0035770	4	ribonucleoprotein granule	Ybx1	Y-box-binding protein 1	-2.217	-0.414	-2.958		-0.385	0.6	0.822	-0.397	0.858	0.357	0.065	-0.496	-1.276	0.0431	0.0431	down-regulated
P62960	Cellular component	GO:0099080	3	supramolecular complex	Ybx1	Y-box-binding protein 1	-2.217	-0.414	-2.958		-0.385	0.6	0.822	-0.397	0.858	0.357	0.065	-0.496	-1.276	0.0431	0.0431	down-regulated
P62960	Cellular component	GO:1990904	3	ribonucleoprotein complex	Ybx1	Y-box-binding protein 1	-2.217	-0.414	-2.958		-0.385	0.6	0.822	-0.397	0.858	0.357	0.065	-0.496	-1.276	0.0431	0.0431	down-regulated
P62960	Cellular component	GO:0042995	3	cell projection	Ybx1	Y-box-binding protein 1	-2.217	-0.414	-2.958		-0.385	0.6	0.822	-0.397	0.858	0.357	0.065	-0.496	-1.276	0.0431	0.0431	down-regulated
P62960	Cellular component	GO:0005634	6	nucleus	Ybx1	Y-box-binding protein 1	-2.217	-0.414	-2.958		-0.385	0.6	0.822	-0.397	0.858	0.357	0.065	-0.496	-1.276	0.0431	0.0431	down-regulated
P62960	Cellular component	GO:0005622	3	intracellular anatomical structure	Ybx1	Y-box-binding protein 1	-2.217	-0.414	-2.958		-0.385	0.6	0.822	-0.397	0.858	0.357	0.065	-0.496	-1.276	0.0431	0.0431	down-regulated
P62960	Cellular component	GO:1903561	6	extracellular vesicle	Ybx1	Y-box-binding protein 1	-2.217	-0.414	-2.958		-0.385	0.6	0.822	-0.397	0.858	0.357	0.065	-0.496	-1.276	0.0431	0.0431	down-regulated
P62960	Cellular component	GO:0030054	3	cell junction	Ybx1	Y-box-binding protein 1	-2.217	-0.414	-2.958		-0.385	0.6	0.822	-0.397	0.858	0.357	0.065	-0.496	-1.276	0.0431	0.0431	down-regulated
P62960	Cellular component	GO:0036464	4	cytoplasmic ribonucleoprotein granule	Ybx1	Y-box-binding protein 1	-2.217	-0.414	-2.958		-0.385	0.6	0.822	-0.397	0.858	0.357	0.065	-0.496	-1.276	0.0431	0.0431	down-regulated
P62960	Cellular component	GO:0005681	4	spliceosomal complex	Ybx1	Y-box-binding protein 1	-2.217	-0.414	-2.958		-0.385	0.6	0.822	-0.397	0.858	0.357	0.065	-0.496	-1.276	0.0431	0.0431	down-regulated
P62960	Cellular component	GO:0043227	4	membrane-bounded organelle	Ybx1	Y-box-binding protein 1	-2.217	-0.414	-2.958		-0.385	0.6	0.822	-0.397	0.858	0.357	0.065	-0.496	-1.276	0.0431	0.0431	down-regulated
P62960	Cellular component	GO:0043232	5	intracellular non-membrane-bounded organelle	Ybx1	Y-box-binding protein 1	-2.217	-0.414	-2.958		-0.385	0.6	0.822	-0.397	0.858	0.357	0.065	-0.496	-1.276	0.0431	0.0431	down-regulated
P62960	Cellular component	GO:0043005	5	neuron projection	Ybx1	Y-box-binding protein 1	-2.217	-0.414	-2.958		-0.385	0.6	0.822	-0.397	0.858	0.357	0.065	-0.496	-1.276	0.0431	0.0431	down-regulated
P62960	Cellular component	GO:0110165	2	cellular anatomical entity	Ybx1	Y-box-binding protein 1	-2.217	-0.414	-2.958		-0.385	0.6	0.822	-0.397	0.858	0.357	0.065	-0.496	-1.276	0.0431	0.0431	down-regulated
P62960	Cellular component	GO:0036477	3	somatodendritic compartment	Ybx1	Y-box-binding protein 1	-2.217	-0.414	-2.958		-0.385	0.6	0.822	-0.397	0.858	0.357	0.065	-0.496	-1.276	0.0431	0.0431	down-regulated
P62960	Cellular component	GO:0043226	3	organelle	Ybx1	Y-box-binding protein 1	-2.217	-0.414	-2.958		-0.385	0.6	0.822	-0.397	0.858	0.357	0.065	-0.496	-1.276	0.0431	0.0431	down-regulated
P62960	Cellular component	GO:0005575	1	cellular_component	Ybx1	Y-box-binding protein 1	-2.217	-0.414	-2.958		-0.385	0.6	0.822	-0.397	0.858	0.357	0.065	-0.496	-1.276	0.0431	0.0431	down-regulated
P62960	Cellular component	GO:0016020	3	membrane	Ybx1	Y-box-binding protein 1	-2.217	-0.414	-2.958		-0.385	0.6	0.822	-0.397	0.858	0.357	0.065	-0.496	-1.276	0.0431	0.0431	down-regulated
P62960	Cellular component	GO:0032991	2	protein-containing complex	Ybx1	Y-box-binding protein 1	-2.217	-0.414	-2.958		-0.385	0.6	0.822	-0.397	0.858	0.357	0.065	-0.496	-1.276	0.0431	0.0431	down-regulated
P62960	Cellular component	GO:0043231	5	intracellular membrane-bounded organelle	Ybx1	Y-box-binding protein 1	-2.217	-0.414	-2.958		-0.385	0.6	0.822	-0.397	0.858	0.357	0.065	-0.496	-1.276	0.0431	0.0431	down-regulated
P62960	Cellular component	GO:0044297	3	cell body	Ybx1	Y-box-binding protein 1	-2.217	-0.414	-2.958		-0.385	0.6	0.822	-0.397	0.858	0.357	0.065	-0.496	-1.276	0.0431	0.0431	down-regulated
P62960	Cellular component	GO:0043228	4	non-membrane-bounded organelle	Ybx1	Y-box-binding protein 1	-2.217	-0.414	-2.958		-0.385	0.6	0.822	-0.397	0.858	0.357	0.065	-0.496	-1.276	0.0431	0.0431	down-regulated
P62960	Cellular component	GO:0005615	3	extracellular space	Ybx1	Y-box-binding protein 1	-2.217	-0.414	-2.958		-0.385	0.6	0.822	-0.397	0.858	0.357	0.065	-0.496	-1.276	0.0431	0.0431	down-regulated
P62960	Cellular component	GO:0005737	3	cytoplasm	Ybx1	Y-box-binding protein 1	-2.217	-0.414	-2.958		-0.385	0.6	0.822	-0.397	0.858	0.357	0.065	-0.496	-1.276	0.0431	0.0431	down-regulated
P62960	Cellular component	GO:0043230	4	extracellular organelle	Ybx1	Y-box-binding protein 1	-2.217	-0.414	-2.958		-0.385	0.6	0.822	-0.397	0.858	0.357	0.065	-0.496	-1.276	0.0431	0.0431	down-regulated
P63158	Cellular component	GO:0043227	4	membrane-bounded organelle	Hmgb1	High mobility group protein B1	-0.794	0.186	-1.213	-0.716	0.414	-0.129	0.739	1.355	0.323	0.38	0.292	-0.381	-0.827	0.0344	0.0344	down-regulated
P63158	Cellular component	GO:0005622	3	intracellular anatomical structure	Hmgb1	High mobility group protein B1	-0.794	0.186	-1.213	-0.716	0.414	-0.129	0.739	1.355	0.323	0.38	0.292	-0.381	-0.827	0.0344	0.0344	down-regulated
P63158	Cellular component	GO:0031982	5	vesicle	Hmgb1	High mobility group protein B1	-0.794	0.186	-1.213	-0.716	0.414	-0.129	0.739	1.355	0.323	0.38	0.292	-0.381	-0.827	0.0344	0.0344	down-regulated
P63158	Cellular component	GO:0120025	4	plasma membrane bounded cell projection	Hmgb1	High mobility group protein B1	-0.794	0.186	-1.213	-0.716	0.414	-0.129	0.739	1.355	0.323	0.38	0.292	-0.381	-0.827	0.0344	0.0344	down-regulated
P63158	Cellular component	GO:0043231	5	intracellular membrane-bounded organelle	Hmgb1	High mobility group protein B1	-0.794	0.186	-1.213	-0.716	0.414	-0.129	0.739	1.355	0.323	0.38	0.292	-0.381	-0.827	0.0344	0.0344	down-regulated
P63158	Cellular component	GO:0005768	4	endosome	Hmgb1	High mobility group protein B1	-0.794	0.186	-1.213	-0.716	0.414	-0.129	0.739	1.355	0.323	0.38	0.292	-0.381	-0.827	0.0344	0.0344	down-regulated
P63158	Cellular component	GO:0005737	3	cytoplasm	Hmgb1	High mobility group protein B1	-0.794	0.186	-1.213	-0.716	0.414	-0.129	0.739	1.355	0.323	0.38	0.292	-0.381	-0.827	0.0344	0.0344	down-regulated
P63158	Cellular component	GO:0031410	4	cytoplasmic vesicle	Hmgb1	High mobility group protein B1	-0.794	0.186	-1.213	-0.716	0.414	-0.129	0.739	1.355	0.323	0.38	0.292	-0.381	-0.827	0.0344	0.0344	down-regulated
P63158	Cellular component	GO:0043226	3	organelle	Hmgb1	High mobility group protein B1	-0.794	0.186	-1.213	-0.716	0.414	-0.129	0.739	1.355	0.323	0.38	0.292	-0.381	-0.827	0.0344	0.0344	down-regulated
P63158	Cellular component	GO:0110165	2	cellular anatomical entity	Hmgb1	High mobility group protein B1	-0.794	0.186	-1.213	-0.716	0.414	-0.129	0.739	1.355	0.323	0.38	0.292	-0.381	-0.827	0.0344	0.0344	down-regulated
P63158	Cellular component	GO:0016020	3	membrane	Hmgb1	High mobility group protein B1	-0.794	0.186	-1.213	-0.716	0.414	-0.129	0.739	1.355	0.323	0.38	0.292	-0.381	-0.827	0.0344	0.0344	down-regulated
P63158	Cellular component	GO:0042995	3	cell projection	Hmgb1	High mobility group protein B1	-0.794	0.186	-1.213	-0.716	0.414	-0.129	0.739	1.355	0.323	0.38	0.292	-0.381	-0.827	0.0344	0.0344	down-regulated
P63158	Cellular component	GO:0043232	5	intracellular non-membrane-bounded organelle	Hmgb1	High mobility group protein B1	-0.794	0.186	-1.213	-0.716	0.414	-0.129	0.739	1.355	0.323	0.38	0.292	-0.381	-0.827	0.0344	0.0344	down-regulated
P63158	Cellular component	GO:0071944	3	cell periphery	Hmgb1	High mobility group protein B1	-0.794	0.186	-1.213	-0.716	0.414	-0.129	0.739	1.355	0.323	0.38	0.292	-0.381	-0.827	0.0344	0.0344	down-regulated
P63158	Cellular component	GO:0043229	4	intracellular organelle	Hmgb1	High mobility group protein B1	-0.794	0.186	-1.213	-0.716	0.414	-0.129	0.739	1.355	0.323	0.38	0.292	-0.381	-0.827	0.0344	0.0344	down-regulated
P63158	Cellular component	GO:0012505	3	endomembrane system	Hmgb1	High mobility group protein B1	-0.794	0.186	-1.213	-0.716	0.414	-0.129	0.739	1.355	0.323	0.38	0.292	-0.381	-0.827	0.0344	0.0344	down-regulated
P63158	Cellular component	GO:0005576	3	extracellular region	Hmgb1	High mobility group protein B1	-0.794	0.186	-1.213	-0.716	0.414	-0.129	0.739	1.355	0.323	0.38	0.292	-0.381	-0.827	0.0344	0.0344	down-regulated
P63158	Cellular component	GO:0043228	4	non-membrane-bounded organelle	Hmgb1	High mobility group protein B1	-0.794	0.186	-1.213	-0.716	0.414	-0.129	0.739	1.355	0.323	0.38	0.292	-0.381	-0.827	0.0344	0.0344	down-regulated
P63158	Cellular component	GO:0097708	6	intracellular vesicle	Hmgb1	High mobility group protein B1	-0.794	0.186	-1.213	-0.716	0.414	-0.129	0.739	1.355	0.323	0.38	0.292	-0.381	-0.827	0.0344	0.0344	down-regulated
P63158	Cellular component	GO:0005575	1	cellular_component	Hmgb1	High mobility group protein B1	-0.794	0.186	-1.213	-0.716	0.414	-0.129	0.739	1.355	0.323	0.38	0.292	-0.381	-0.827	0.0344	0.0344	down-regulated
P63158	Cellular component	GO:0098857	4	membrane microdomain	Hmgb1	High mobility group protein B1	-0.794	0.186	-1.213	-0.716	0.414	-0.129	0.739	1.355	0.323	0.38	0.292	-0.381	-0.827	0.0344	0.0344	down-regulated
P63242	Cellular component	GO:0031984	3	organelle subcompartment	Eif5a	Eukaryotic translation initiation factor 5A-1	-0.697	0.568	-0.29	-0.657	0.212	0.057	0.31	0.405	0.275	1.187	1.081	1.247	-0.885	0.0124	0.0124	down-regulated
P63242	Cellular component	GO:0098827	4	endoplasmic reticulum subcompartment	Eif5a	Eukaryotic translation initiation factor 5A-1	-0.697	0.568	-0.29	-0.657	0.212	0.057	0.31	0.405	0.275	1.187	1.081	1.247	-0.885	0.0124	0.0124	down-regulated
P63242	Cellular component	GO:0031090	4	organelle membrane	Eif5a	Eukaryotic translation initiation factor 5A-1	-0.697	0.568	-0.29	-0.657	0.212	0.057	0.31	0.405	0.275	1.187	1.081	1.247	-0.885	0.0124	0.0124	down-regulated
P63242	Cellular component	GO:0005737	3	cytoplasm	Eif5a	Eukaryotic translation initiation factor 5A-1	-0.697	0.568	-0.29	-0.657	0.212	0.057	0.31	0.405	0.275	1.187	1.081	1.247	-0.885	0.0124	0.0124	down-regulated
P63242	Cellular component	GO:0044297	3	cell body	Eif5a	Eukaryotic translation initiation factor 5A-1	-0.697	0.568	-0.29	-0.657	0.212	0.057	0.31	0.405	0.275	1.187	1.081	1.247	-0.885	0.0124	0.0124	down-regulated
P63242	Cellular component	GO:0043231	5	intracellular membrane-bounded organelle	Eif5a	Eukaryotic translation initiation factor 5A-1	-0.697	0.568	-0.29	-0.657	0.212	0.057	0.31	0.405	0.275	1.187	1.081	1.247	-0.885	0.0124	0.0124	down-regulated
P63242	Cellular component	GO:0016020	3	membrane	Eif5a	Eukaryotic translation initiation factor 5A-1	-0.697	0.568	-0.29	-0.657	0.212	0.057	0.31	0.405	0.275	1.187	1.081	1.247	-0.885	0.0124	0.0124	down-regulated
P63242	Cellular component	GO:0005783	4	endoplasmic reticulum	Eif5a	Eukaryotic translation initiation factor 5A-1	-0.697	0.568	-0.29	-0.657	0.212	0.057	0.31	0.405	0.275	1.187	1.081	1.247	-0.885	0.0124	0.0124	down-regulated
P63242	Cellular component	GO:0005575	1	cellular_component	Eif5a	Eukaryotic translation initiation factor 5A-1	-0.697	0.568	-0.29	-0.657	0.212	0.057	0.31	0.405	0.275	1.187	1.081	1.247	-0.885	0.0124	0.0124	down-regulated
P63242	Cellular component	GO:0043226	3	organelle	Eif5a	Eukaryotic translation initiation factor 5A-1	-0.697	0.568	-0.29	-0.657	0.212	0.057	0.31	0.405	0.275	1.187	1.081	1.247	-0.885	0.0124	0.0124	down-regulated
P63242	Cellular component	GO:0036477	3	somatodendritic compartment	Eif5a	Eukaryotic translation initiation factor 5A-1	-0.697	0.568	-0.29	-0.657	0.212	0.057	0.31	0.405	0.275	1.187	1.081	1.247	-0.885	0.0124	0.0124	down-regulated
P63242	Cellular component	GO:0110165	2	cellular anatomical entity	Eif5a	Eukaryotic translation initiation factor 5A-1	-0.697	0.568	-0.29	-0.657	0.212	0.057	0.31	0.405	0.275	1.187	1.081	1.247	-0.885	0.0124	0.0124	down-regulated
P63242	Cellular component	GO:0043005	5	neuron projection	Eif5a	Eukaryotic translation initiation factor 5A-1	-0.697	0.568	-0.29	-0.657	0.212	0.057	0.31	0.405	0.275	1.187	1.081	1.247	-0.885	0.0124	0.0124	down-regulated
P63242	Cellular component	GO:0043227	4	membrane-bounded organelle	Eif5a	Eukaryotic translation initiation factor 5A-1	-0.697	0.568	-0.29	-0.657	0.212	0.057	0.31	0.405	0.275	1.187	1.081	1.247	-0.885	0.0124	0.0124	down-regulated
P63242	Cellular component	GO:0030054	3	cell junction	Eif5a	Eukaryotic translation initiation factor 5A-1	-0.697	0.568	-0.29	-0.657	0.212	0.057	0.31	0.405	0.275	1.187	1.081	1.247	-0.885	0.0124	0.0124	down-regulated
P63242	Cellular component	GO:0005622	3	intracellular anatomical structure	Eif5a	Eukaryotic translation initiation factor 5A-1	-0.697	0.568	-0.29	-0.657	0.212	0.057	0.31	0.405	0.275	1.187	1.081	1.247	-0.885	0.0124	0.0124	down-regulated
P63242	Cellular component	GO:0042995	3	cell projection	Eif5a	Eukaryotic translation initiation factor 5A-1	-0.697	0.568	-0.29	-0.657	0.212	0.057	0.31	0.405	0.275	1.187	1.081	1.247	-0.885	0.0124	0.0124	down-regulated
P63242	Cellular component	GO:0097447	4	dendritic tree	Eif5a	Eukaryotic translation initiation factor 5A-1	-0.697	0.568	-0.29	-0.657	0.212	0.057	0.31	0.405	0.275	1.187	1.081	1.247	-0.885	0.0124	0.0124	down-regulated
P63242	Cellular component	GO:0012505	3	endomembrane system	Eif5a	Eukaryotic translation initiation factor 5A-1	-0.697	0.568	-0.29	-0.657	0.212	0.057	0.31	0.405	0.275	1.187	1.081	1.247	-0.885	0.0124	0.0124	down-regulated
P63242	Cellular component	GO:0043229	4	intracellular organelle	Eif5a	Eukaryotic translation initiation factor 5A-1	-0.697	0.568	-0.29	-0.657	0.212	0.057	0.31	0.405	0.275	1.187	1.081	1.247	-0.885	0.0124	0.0124	down-regulated
P63242	Cellular component	GO:0120025	4	plasma membrane bounded cell projection	Eif5a	Eukaryotic translation initiation factor 5A-1	-0.697	0.568	-0.29	-0.657	0.212	0.057	0.31	0.405	0.275	1.187	1.081	1.247	-0.885	0.0124	0.0124	down-regulated
P63242	Cellular component	GO:0042175	4	nuclear outer membrane-endoplasmic reticulum membrane network	Eif5a	Eukaryotic translation initiation factor 5A-1	-0.697	0.568	-0.29	-0.657	0.212	0.057	0.31	0.405	0.275	1.187	1.081	1.247	-0.885	0.0124	0.0124	down-regulated
P63276	Cellular component	GO:0043231	5	intracellular membrane-bounded organelle	Rps17	Small ribosomal subunit protein eS17	-0.806	-0.04	-0.857	-0.644	0.07	-0.26	0.531	1.209	0.405	-0.315	0.664	-0.407	-0.771	0.0308	0.0308	down-regulated
P63276	Cellular component	GO:1990904	3	ribonucleoprotein complex	Rps17	Small ribosomal subunit protein eS17	-0.806	-0.04	-0.857	-0.644	0.07	-0.26	0.531	1.209	0.405	-0.315	0.664	-0.407	-0.771	0.0308	0.0308	down-regulated
P63276	Cellular component	GO:0005634	6	nucleus	Rps17	Small ribosomal subunit protein eS17	-0.806	-0.04	-0.857	-0.644	0.07	-0.26	0.531	1.209	0.405	-0.315	0.664	-0.407	-0.771	0.0308	0.0308	down-regulated
P63276	Cellular component	GO:0031981	6	nuclear lumen	Rps17	Small ribosomal subunit protein eS17	-0.806	-0.04	-0.857	-0.644	0.07	-0.26	0.531	1.209	0.405	-0.315	0.664	-0.407	-0.771	0.0308	0.0308	down-regulated
P63276	Cellular component	GO:0043228	4	non-membrane-bounded organelle	Rps17	Small ribosomal subunit protein eS17	-0.806	-0.04	-0.857	-0.644	0.07	-0.26	0.531	1.209	0.405	-0.315	0.664	-0.407	-0.771	0.0308	0.0308	down-regulated
P63276	Cellular component	GO:0005737	3	cytoplasm	Rps17	Small ribosomal subunit protein eS17	-0.806	-0.04	-0.857	-0.644	0.07	-0.26	0.531	1.209	0.405	-0.315	0.664	-0.407	-0.771	0.0308	0.0308	down-regulated
P63276	Cellular component	GO:0030054	3	cell junction	Rps17	Small ribosomal subunit protein eS17	-0.806	-0.04	-0.857	-0.644	0.07	-0.26	0.531	1.209	0.405	-0.315	0.664	-0.407	-0.771	0.0308	0.0308	down-regulated
P63276	Cellular component	GO:0043233	4	organelle lumen	Rps17	Small ribosomal subunit protein eS17	-0.806	-0.04	-0.857	-0.644	0.07	-0.26	0.531	1.209	0.405	-0.315	0.664	-0.407	-0.771	0.0308	0.0308	down-regulated
P63276	Cellular component	GO:0015935	5	small ribosomal subunit	Rps17	Small ribosomal subunit protein eS17	-0.806	-0.04	-0.857	-0.644	0.07	-0.26	0.531	1.209	0.405	-0.315	0.664	-0.407	-0.771	0.0308	0.0308	down-regulated
P63276	Cellular component	GO:0005622	3	intracellular anatomical structure	Rps17	Small ribosomal subunit protein eS17	-0.806	-0.04	-0.857	-0.644	0.07	-0.26	0.531	1.209	0.405	-0.315	0.664	-0.407	-0.771	0.0308	0.0308	down-regulated
P63276	Cellular component	GO:0005840	6	ribosome	Rps17	Small ribosomal subunit protein eS17	-0.806	-0.04	-0.857	-0.644	0.07	-0.26	0.531	1.209	0.405	-0.315	0.664	-0.407	-0.771	0.0308	0.0308	down-regulated
P63276	Cellular component	GO:0043232	5	intracellular non-membrane-bounded organelle	Rps17	Small ribosomal subunit protein eS17	-0.806	-0.04	-0.857	-0.644	0.07	-0.26	0.531	1.209	0.405	-0.315	0.664	-0.407	-0.771	0.0308	0.0308	down-regulated
P63276	Cellular component	GO:0070013	5	intracellular organelle lumen	Rps17	Small ribosomal subunit protein eS17	-0.806	-0.04	-0.857	-0.644	0.07	-0.26	0.531	1.209	0.405	-0.315	0.664	-0.407	-0.771	0.0308	0.0308	down-regulated
P63276	Cellular component	GO:0043227	4	membrane-bounded organelle	Rps17	Small ribosomal subunit protein eS17	-0.806	-0.04	-0.857	-0.644	0.07	-0.26	0.531	1.209	0.405	-0.315	0.664	-0.407	-0.771	0.0308	0.0308	down-regulated
P63276	Cellular component	GO:0110165	2	cellular anatomical entity	Rps17	Small ribosomal subunit protein eS17	-0.806	-0.04	-0.857	-0.644	0.07	-0.26	0.531	1.209	0.405	-0.315	0.664	-0.407	-0.771	0.0308	0.0308	down-regulated
P63276	Cellular component	GO:0044391	4	ribosomal subunit	Rps17	Small ribosomal subunit protein eS17	-0.806	-0.04	-0.857	-0.644	0.07	-0.26	0.531	1.209	0.405	-0.315	0.664	-0.407	-0.771	0.0308	0.0308	down-regulated
P63276	Cellular component	GO:0031974	3	membrane-enclosed lumen	Rps17	Small ribosomal subunit protein eS17	-0.806	-0.04	-0.857	-0.644	0.07	-0.26	0.531	1.209	0.405	-0.315	0.664	-0.407	-0.771	0.0308	0.0308	down-regulated
P63276	Cellular component	GO:0043226	3	organelle	Rps17	Small ribosomal subunit protein eS17	-0.806	-0.04	-0.857	-0.644	0.07	-0.26	0.531	1.209	0.405	-0.315	0.664	-0.407	-0.771	0.0308	0.0308	down-regulated
P63276	Cellular component	GO:0022626	4	cytosolic ribosome	Rps17	Small ribosomal subunit protein eS17	-0.806	-0.04	-0.857	-0.644	0.07	-0.26	0.531	1.209	0.405	-0.315	0.664	-0.407	-0.771	0.0308	0.0308	down-regulated
P63276	Cellular component	GO:0032991	2	protein-containing complex	Rps17	Small ribosomal subunit protein eS17	-0.806	-0.04	-0.857	-0.644	0.07	-0.26	0.531	1.209	0.405	-0.315	0.664	-0.407	-0.771	0.0308	0.0308	down-regulated
P63276	Cellular component	GO:0005829	3	cytosol	Rps17	Small ribosomal subunit protein eS17	-0.806	-0.04	-0.857	-0.644	0.07	-0.26	0.531	1.209	0.405	-0.315	0.664	-0.407	-0.771	0.0308	0.0308	down-regulated
P63276	Cellular component	GO:0005575	1	cellular_component	Rps17	Small ribosomal subunit protein eS17	-0.806	-0.04	-0.857	-0.644	0.07	-0.26	0.531	1.209	0.405	-0.315	0.664	-0.407	-0.771	0.0308	0.0308	down-regulated
P63276	Cellular component	GO:0043229	4	intracellular organelle	Rps17	Small ribosomal subunit protein eS17	-0.806	-0.04	-0.857	-0.644	0.07	-0.26	0.531	1.209	0.405	-0.315	0.664	-0.407	-0.771	0.0308	0.0308	down-regulated
P63276	Cellular component	GO:0045202	4	synapse	Rps17	Small ribosomal subunit protein eS17	-0.806	-0.04	-0.857	-0.644	0.07	-0.26	0.531	1.209	0.405	-0.315	0.664	-0.407	-0.771	0.0308	0.0308	down-regulated
P63276	Cellular component	GO:0030684	4	preribosome	Rps17	Small ribosomal subunit protein eS17	-0.806	-0.04	-0.857	-0.644	0.07	-0.26	0.531	1.209	0.405	-0.315	0.664	-0.407	-0.771	0.0308	0.0308	down-regulated
P67984	Cellular component	GO:0005737	3	cytoplasm	Rpl22	Large ribosomal subunit protein eL22	-1.263	-0.276	-1.471	-1.011	0.155	-0.769	0.962	1.351	0.536	0.113	0.954	-0.436	-1.352	0.00229	0.00229	down-regulated
P67984	Cellular component	GO:0005622	3	intracellular anatomical structure	Rpl22	Large ribosomal subunit protein eL22	-1.263	-0.276	-1.471	-1.011	0.155	-0.769	0.962	1.351	0.536	0.113	0.954	-0.436	-1.352	0.00229	0.00229	down-regulated
P67984	Cellular component	GO:0030054	3	cell junction	Rpl22	Large ribosomal subunit protein eL22	-1.263	-0.276	-1.471	-1.011	0.155	-0.769	0.962	1.351	0.536	0.113	0.954	-0.436	-1.352	0.00229	0.00229	down-regulated
P67984	Cellular component	GO:0005840	6	ribosome	Rpl22	Large ribosomal subunit protein eL22	-1.263	-0.276	-1.471	-1.011	0.155	-0.769	0.962	1.351	0.536	0.113	0.954	-0.436	-1.352	0.00229	0.00229	down-regulated
P67984	Cellular component	GO:0015934	5	large ribosomal subunit	Rpl22	Large ribosomal subunit protein eL22	-1.263	-0.276	-1.471	-1.011	0.155	-0.769	0.962	1.351	0.536	0.113	0.954	-0.436	-1.352	0.00229	0.00229	down-regulated
P67984	Cellular component	GO:0043232	5	intracellular non-membrane-bounded organelle	Rpl22	Large ribosomal subunit protein eL22	-1.263	-0.276	-1.471	-1.011	0.155	-0.769	0.962	1.351	0.536	0.113	0.954	-0.436	-1.352	0.00229	0.00229	down-regulated
P67984	Cellular component	GO:0043227	4	membrane-bounded organelle	Rpl22	Large ribosomal subunit protein eL22	-1.263	-0.276	-1.471	-1.011	0.155	-0.769	0.962	1.351	0.536	0.113	0.954	-0.436	-1.352	0.00229	0.00229	down-regulated
P67984	Cellular component	GO:0043231	5	intracellular membrane-bounded organelle	Rpl22	Large ribosomal subunit protein eL22	-1.263	-0.276	-1.471	-1.011	0.155	-0.769	0.962	1.351	0.536	0.113	0.954	-0.436	-1.352	0.00229	0.00229	down-regulated
P67984	Cellular component	GO:1990904	3	ribonucleoprotein complex	Rpl22	Large ribosomal subunit protein eL22	-1.263	-0.276	-1.471	-1.011	0.155	-0.769	0.962	1.351	0.536	0.113	0.954	-0.436	-1.352	0.00229	0.00229	down-regulated
P67984	Cellular component	GO:0043228	4	non-membrane-bounded organelle	Rpl22	Large ribosomal subunit protein eL22	-1.263	-0.276	-1.471	-1.011	0.155	-0.769	0.962	1.351	0.536	0.113	0.954	-0.436	-1.352	0.00229	0.00229	down-regulated
P67984	Cellular component	GO:0032991	2	protein-containing complex	Rpl22	Large ribosomal subunit protein eL22	-1.263	-0.276	-1.471	-1.011	0.155	-0.769	0.962	1.351	0.536	0.113	0.954	-0.436	-1.352	0.00229	0.00229	down-regulated
P67984	Cellular component	GO:0005829	3	cytosol	Rpl22	Large ribosomal subunit protein eL22	-1.263	-0.276	-1.471	-1.011	0.155	-0.769	0.962	1.351	0.536	0.113	0.954	-0.436	-1.352	0.00229	0.00229	down-regulated
P67984	Cellular component	GO:0043229	4	intracellular organelle	Rpl22	Large ribosomal subunit protein eL22	-1.263	-0.276	-1.471	-1.011	0.155	-0.769	0.962	1.351	0.536	0.113	0.954	-0.436	-1.352	0.00229	0.00229	down-regulated
P67984	Cellular component	GO:0005575	1	cellular_component	Rpl22	Large ribosomal subunit protein eL22	-1.263	-0.276	-1.471	-1.011	0.155	-0.769	0.962	1.351	0.536	0.113	0.954	-0.436	-1.352	0.00229	0.00229	down-regulated
P67984	Cellular component	GO:0045202	4	synapse	Rpl22	Large ribosomal subunit protein eL22	-1.263	-0.276	-1.471	-1.011	0.155	-0.769	0.962	1.351	0.536	0.113	0.954	-0.436	-1.352	0.00229	0.00229	down-regulated
P67984	Cellular component	GO:0110165	2	cellular anatomical entity	Rpl22	Large ribosomal subunit protein eL22	-1.263	-0.276	-1.471	-1.011	0.155	-0.769	0.962	1.351	0.536	0.113	0.954	-0.436	-1.352	0.00229	0.00229	down-regulated
P67984	Cellular component	GO:0044391	4	ribosomal subunit	Rpl22	Large ribosomal subunit protein eL22	-1.263	-0.276	-1.471	-1.011	0.155	-0.769	0.962	1.351	0.536	0.113	0.954	-0.436	-1.352	0.00229	0.00229	down-regulated
P67984	Cellular component	GO:0043226	3	organelle	Rpl22	Large ribosomal subunit protein eL22	-1.263	-0.276	-1.471	-1.011	0.155	-0.769	0.962	1.351	0.536	0.113	0.954	-0.436	-1.352	0.00229	0.00229	down-regulated
P67984	Cellular component	GO:0022626	4	cytosolic ribosome	Rpl22	Large ribosomal subunit protein eL22	-1.263	-0.276	-1.471	-1.011	0.155	-0.769	0.962	1.351	0.536	0.113	0.954	-0.436	-1.352	0.00229	0.00229	down-regulated
P70389	Cellular component	GO:0005575	1	cellular_component	Igfals	Insulin-like growth factor-binding protein complex acid labile subunit	0.492	-0.043	0.849	0.626	0.567	0.335	-0.709	-0.987	-0.599	-0.18	-0.35	0.288	0.894	0.00563	0.00563	up-regulated
P70389	Cellular component	GO:0005576	3	extracellular region	Igfals	Insulin-like growth factor-binding protein complex acid labile subunit	0.492	-0.043	0.849	0.626	0.567	0.335	-0.709	-0.987	-0.599	-0.18	-0.35	0.288	0.894	0.00563	0.00563	up-regulated
P70389	Cellular component	GO:0032991	2	protein-containing complex	Igfals	Insulin-like growth factor-binding protein complex acid labile subunit	0.492	-0.043	0.849	0.626	0.567	0.335	-0.709	-0.987	-0.599	-0.18	-0.35	0.288	0.894	0.00563	0.00563	up-regulated
P70389	Cellular component	GO:0030312	3	external encapsulating structure	Igfals	Insulin-like growth factor-binding protein complex acid labile subunit	0.492	-0.043	0.849	0.626	0.567	0.335	-0.709	-0.987	-0.599	-0.18	-0.35	0.288	0.894	0.00563	0.00563	up-regulated
P70389	Cellular component	GO:0005615	3	extracellular space	Igfals	Insulin-like growth factor-binding protein complex acid labile subunit	0.492	-0.043	0.849	0.626	0.567	0.335	-0.709	-0.987	-0.599	-0.18	-0.35	0.288	0.894	0.00563	0.00563	up-regulated
P70389	Cellular component	GO:0036454	3	growth factor complex	Igfals	Insulin-like growth factor-binding protein complex acid labile subunit	0.492	-0.043	0.849	0.626	0.567	0.335	-0.709	-0.987	-0.599	-0.18	-0.35	0.288	0.894	0.00563	0.00563	up-regulated
P70389	Cellular component	GO:0110165	2	cellular anatomical entity	Igfals	Insulin-like growth factor-binding protein complex acid labile subunit	0.492	-0.043	0.849	0.626	0.567	0.335	-0.709	-0.987	-0.599	-0.18	-0.35	0.288	0.894	0.00563	0.00563	up-regulated
P70389	Cellular component	GO:0016942	4	insulin-like growth factor binding protein complex	Igfals	Insulin-like growth factor-binding protein complex acid labile subunit	0.492	-0.043	0.849	0.626	0.567	0.335	-0.709	-0.987	-0.599	-0.18	-0.35	0.288	0.894	0.00563	0.00563	up-regulated
P70389	Cellular component	GO:0071944	3	cell periphery	Igfals	Insulin-like growth factor-binding protein complex acid labile subunit	0.492	-0.043	0.849	0.626	0.567	0.335	-0.709	-0.987	-0.599	-0.18	-0.35	0.288	0.894	0.00563	0.00563	up-regulated
P84091	Cellular component	GO:0030120	5	vesicle coat	Ap2m1	AP-2 complex subunit mu	-0.768	-0.337		-0.807		0.351	0.175	0.636	0.67	0.854	0.328	0.339	-0.891	0.0156	0.0156	down-regulated
P84091	Cellular component	GO:0071944	3	cell periphery	Ap2m1	AP-2 complex subunit mu	-0.768	-0.337		-0.807		0.351	0.175	0.636	0.67	0.854	0.328	0.339	-0.891	0.0156	0.0156	down-regulated
P84091	Cellular component	GO:0030666	6	endocytic vesicle membrane	Ap2m1	AP-2 complex subunit mu	-0.768	-0.337		-0.807		0.351	0.175	0.636	0.67	0.854	0.328	0.339	-0.891	0.0156	0.0156	down-regulated
P84091	Cellular component	GO:0030119	4	AP-type membrane coat adaptor complex	Ap2m1	AP-2 complex subunit mu	-0.768	-0.337		-0.807		0.351	0.175	0.636	0.67	0.854	0.328	0.339	-0.891	0.0156	0.0156	down-regulated
P84091	Cellular component	GO:0031982	5	vesicle	Ap2m1	AP-2 complex subunit mu	-0.768	-0.337		-0.807		0.351	0.175	0.636	0.67	0.854	0.328	0.339	-0.891	0.0156	0.0156	down-regulated
P84091	Cellular component	GO:0019898	3	extrinsic component of membrane	Ap2m1	AP-2 complex subunit mu	-0.768	-0.337		-0.807		0.351	0.175	0.636	0.67	0.854	0.328	0.339	-0.891	0.0156	0.0156	down-regulated
P84091	Cellular component	GO:0012505	3	endomembrane system	Ap2m1	AP-2 complex subunit mu	-0.768	-0.337		-0.807		0.351	0.175	0.636	0.67	0.854	0.328	0.339	-0.891	0.0156	0.0156	down-regulated
P84091	Cellular component	GO:0030659	5	cytoplasmic vesicle membrane	Ap2m1	AP-2 complex subunit mu	-0.768	-0.337		-0.807		0.351	0.175	0.636	0.67	0.854	0.328	0.339	-0.891	0.0156	0.0156	down-regulated
P84091	Cellular component	GO:0043229	4	intracellular organelle	Ap2m1	AP-2 complex subunit mu	-0.768	-0.337		-0.807		0.351	0.175	0.636	0.67	0.854	0.328	0.339	-0.891	0.0156	0.0156	down-regulated
P84091	Cellular component	GO:0045202	4	synapse	Ap2m1	AP-2 complex subunit mu	-0.768	-0.337		-0.807		0.351	0.175	0.636	0.67	0.854	0.328	0.339	-0.891	0.0156	0.0156	down-regulated
P84091	Cellular component	GO:0030128	7	clathrin coat of endocytic vesicle	Ap2m1	AP-2 complex subunit mu	-0.768	-0.337		-0.807		0.351	0.175	0.636	0.67	0.854	0.328	0.339	-0.891	0.0156	0.0156	down-regulated
P84091	Cellular component	GO:0098590	4	plasma membrane region	Ap2m1	AP-2 complex subunit mu	-0.768	-0.337		-0.807		0.351	0.175	0.636	0.67	0.854	0.328	0.339	-0.891	0.0156	0.0156	down-regulated
P84091	Cellular component	GO:0030662	6	coated vesicle membrane	Ap2m1	AP-2 complex subunit mu	-0.768	-0.337		-0.807		0.351	0.175	0.636	0.67	0.854	0.328	0.339	-0.891	0.0156	0.0156	down-regulated
P84091	Cellular component	GO:0019897	4	extrinsic component of plasma membrane	Ap2m1	AP-2 complex subunit mu	-0.768	-0.337		-0.807		0.351	0.175	0.636	0.67	0.854	0.328	0.339	-0.891	0.0156	0.0156	down-regulated
P84091	Cellular component	GO:0030117	4	membrane coat	Ap2m1	AP-2 complex subunit mu	-0.768	-0.337		-0.807		0.351	0.175	0.636	0.67	0.854	0.328	0.339	-0.891	0.0156	0.0156	down-regulated
P84091	Cellular component	GO:0098588	5	bounding membrane of organelle	Ap2m1	AP-2 complex subunit mu	-0.768	-0.337		-0.807		0.351	0.175	0.636	0.67	0.854	0.328	0.339	-0.891	0.0156	0.0156	down-regulated
P84091	Cellular component	GO:0098797	4	plasma membrane protein complex	Ap2m1	AP-2 complex subunit mu	-0.768	-0.337		-0.807		0.351	0.175	0.636	0.67	0.854	0.328	0.339	-0.891	0.0156	0.0156	down-regulated
P84091	Cellular component	GO:0030665	7	clathrin-coated vesicle membrane	Ap2m1	AP-2 complex subunit mu	-0.768	-0.337		-0.807		0.351	0.175	0.636	0.67	0.854	0.328	0.339	-0.891	0.0156	0.0156	down-regulated
P84091	Cellular component	GO:0098835	4	presynaptic endocytic zone membrane	Ap2m1	AP-2 complex subunit mu	-0.768	-0.337		-0.807		0.351	0.175	0.636	0.67	0.854	0.328	0.339	-0.891	0.0156	0.0156	down-regulated
P84091	Cellular component	GO:0005622	3	intracellular anatomical structure	Ap2m1	AP-2 complex subunit mu	-0.768	-0.337		-0.807		0.351	0.175	0.636	0.67	0.854	0.328	0.339	-0.891	0.0156	0.0156	down-regulated
P84091	Cellular component	GO:0030054	3	cell junction	Ap2m1	AP-2 complex subunit mu	-0.768	-0.337		-0.807		0.351	0.175	0.636	0.67	0.854	0.328	0.339	-0.891	0.0156	0.0156	down-regulated
P84091	Cellular component	GO:0097060	5	synaptic membrane	Ap2m1	AP-2 complex subunit mu	-0.768	-0.337		-0.807		0.351	0.175	0.636	0.67	0.854	0.328	0.339	-0.891	0.0156	0.0156	down-regulated
P84091	Cellular component	GO:0098833	3	presynaptic endocytic zone	Ap2m1	AP-2 complex subunit mu	-0.768	-0.337		-0.807		0.351	0.175	0.636	0.67	0.854	0.328	0.339	-0.891	0.0156	0.0156	down-regulated
P84091	Cellular component	GO:0043227	4	membrane-bounded organelle	Ap2m1	AP-2 complex subunit mu	-0.768	-0.337		-0.807		0.351	0.175	0.636	0.67	0.854	0.328	0.339	-0.891	0.0156	0.0156	down-regulated
P84091	Cellular component	GO:0110165	2	cellular anatomical entity	Ap2m1	AP-2 complex subunit mu	-0.768	-0.337		-0.807		0.351	0.175	0.636	0.67	0.854	0.328	0.339	-0.891	0.0156	0.0156	down-regulated
P84091	Cellular component	GO:0030136	6	clathrin-coated vesicle	Ap2m1	AP-2 complex subunit mu	-0.768	-0.337		-0.807		0.351	0.175	0.636	0.67	0.854	0.328	0.339	-0.891	0.0156	0.0156	down-regulated
P84091	Cellular component	GO:0043226	3	organelle	Ap2m1	AP-2 complex subunit mu	-0.768	-0.337		-0.807		0.351	0.175	0.636	0.67	0.854	0.328	0.339	-0.891	0.0156	0.0156	down-regulated
P84091	Cellular component	GO:0031410	4	cytoplasmic vesicle	Ap2m1	AP-2 complex subunit mu	-0.768	-0.337		-0.807		0.351	0.175	0.636	0.67	0.854	0.328	0.339	-0.891	0.0156	0.0156	down-regulated
P84091	Cellular component	GO:0016020	3	membrane	Ap2m1	AP-2 complex subunit mu	-0.768	-0.337		-0.807		0.351	0.175	0.636	0.67	0.854	0.328	0.339	-0.891	0.0156	0.0156	down-regulated
P84091	Cellular component	GO:0098552	3	side of membrane	Ap2m1	AP-2 complex subunit mu	-0.768	-0.337		-0.807		0.351	0.175	0.636	0.67	0.854	0.328	0.339	-0.891	0.0156	0.0156	down-regulated
P84091	Cellular component	GO:0032991	2	protein-containing complex	Ap2m1	AP-2 complex subunit mu	-0.768	-0.337		-0.807		0.351	0.175	0.636	0.67	0.854	0.328	0.339	-0.891	0.0156	0.0156	down-regulated
P84091	Cellular component	GO:0005575	1	cellular_component	Ap2m1	AP-2 complex subunit mu	-0.768	-0.337		-0.807		0.351	0.175	0.636	0.67	0.854	0.328	0.339	-0.891	0.0156	0.0156	down-regulated
P84091	Cellular component	GO:0098562	4	cytoplasmic side of membrane	Ap2m1	AP-2 complex subunit mu	-0.768	-0.337		-0.807		0.351	0.175	0.636	0.67	0.854	0.328	0.339	-0.891	0.0156	0.0156	down-regulated
P84091	Cellular component	GO:0042734	4	presynaptic membrane	Ap2m1	AP-2 complex subunit mu	-0.768	-0.337		-0.807		0.351	0.175	0.636	0.67	0.854	0.328	0.339	-0.891	0.0156	0.0156	down-regulated
P84091	Cellular component	GO:0097708	6	intracellular vesicle	Ap2m1	AP-2 complex subunit mu	-0.768	-0.337		-0.807		0.351	0.175	0.636	0.67	0.854	0.328	0.339	-0.891	0.0156	0.0156	down-regulated
P84091	Cellular component	GO:0048475	4	coated membrane	Ap2m1	AP-2 complex subunit mu	-0.768	-0.337		-0.807		0.351	0.175	0.636	0.67	0.854	0.328	0.339	-0.891	0.0156	0.0156	down-regulated
P84091	Cellular component	GO:0043231	5	intracellular membrane-bounded organelle	Ap2m1	AP-2 complex subunit mu	-0.768	-0.337		-0.807		0.351	0.175	0.636	0.67	0.854	0.328	0.339	-0.891	0.0156	0.0156	down-regulated
P84091	Cellular component	GO:0099243	5	extrinsic component of synaptic membrane	Ap2m1	AP-2 complex subunit mu	-0.768	-0.337		-0.807		0.351	0.175	0.636	0.67	0.854	0.328	0.339	-0.891	0.0156	0.0156	down-regulated
P84091	Cellular component	GO:0098888	5	extrinsic component of presynaptic membrane	Ap2m1	AP-2 complex subunit mu	-0.768	-0.337		-0.807		0.351	0.175	0.636	0.67	0.854	0.328	0.339	-0.891	0.0156	0.0156	down-regulated
P84091	Cellular component	GO:0030132	5	clathrin coat of coated pit	Ap2m1	AP-2 complex subunit mu	-0.768	-0.337		-0.807		0.351	0.175	0.636	0.67	0.854	0.328	0.339	-0.891	0.0156	0.0156	down-regulated
P84091	Cellular component	GO:0030669	7	clathrin-coated endocytic vesicle membrane	Ap2m1	AP-2 complex subunit mu	-0.768	-0.337		-0.807		0.351	0.175	0.636	0.67	0.854	0.328	0.339	-0.891	0.0156	0.0156	down-regulated
P84091	Cellular component	GO:0045334	6	clathrin-coated endocytic vesicle	Ap2m1	AP-2 complex subunit mu	-0.768	-0.337		-0.807		0.351	0.175	0.636	0.67	0.854	0.328	0.339	-0.891	0.0156	0.0156	down-regulated
P84091	Cellular component	GO:0012506	5	vesicle membrane	Ap2m1	AP-2 complex subunit mu	-0.768	-0.337		-0.807		0.351	0.175	0.636	0.67	0.854	0.328	0.339	-0.891	0.0156	0.0156	down-regulated
P84091	Cellular component	GO:0005737	3	cytoplasm	Ap2m1	AP-2 complex subunit mu	-0.768	-0.337		-0.807		0.351	0.175	0.636	0.67	0.854	0.328	0.339	-0.891	0.0156	0.0156	down-regulated
P84091	Cellular component	GO:0030135	5	coated vesicle	Ap2m1	AP-2 complex subunit mu	-0.768	-0.337		-0.807		0.351	0.175	0.636	0.67	0.854	0.328	0.339	-0.891	0.0156	0.0156	down-regulated
P84091	Cellular component	GO:0099503	5	secretory vesicle	Ap2m1	AP-2 complex subunit mu	-0.768	-0.337		-0.807		0.351	0.175	0.636	0.67	0.854	0.328	0.339	-0.891	0.0156	0.0156	down-regulated
P84091	Cellular component	GO:0030131	5	clathrin adaptor complex	Ap2m1	AP-2 complex subunit mu	-0.768	-0.337		-0.807		0.351	0.175	0.636	0.67	0.854	0.328	0.339	-0.891	0.0156	0.0156	down-regulated
P84091	Cellular component	GO:0030139	5	endocytic vesicle	Ap2m1	AP-2 complex subunit mu	-0.768	-0.337		-0.807		0.351	0.175	0.636	0.67	0.854	0.328	0.339	-0.891	0.0156	0.0156	down-regulated
P84091	Cellular component	GO:0098793	3	presynapse	Ap2m1	AP-2 complex subunit mu	-0.768	-0.337		-0.807		0.351	0.175	0.636	0.67	0.854	0.328	0.339	-0.891	0.0156	0.0156	down-regulated
P84091	Cellular component	GO:0030125	6	clathrin vesicle coat	Ap2m1	AP-2 complex subunit mu	-0.768	-0.337		-0.807		0.351	0.175	0.636	0.67	0.854	0.328	0.339	-0.891	0.0156	0.0156	down-regulated
P84091	Cellular component	GO:0098796	3	membrane protein complex	Ap2m1	AP-2 complex subunit mu	-0.768	-0.337		-0.807		0.351	0.175	0.636	0.67	0.854	0.328	0.339	-0.891	0.0156	0.0156	down-regulated
P84091	Cellular component	GO:0005886	4	plasma membrane	Ap2m1	AP-2 complex subunit mu	-0.768	-0.337		-0.807		0.351	0.175	0.636	0.67	0.854	0.328	0.339	-0.891	0.0156	0.0156	down-regulated
P84091	Cellular component	GO:0031090	4	organelle membrane	Ap2m1	AP-2 complex subunit mu	-0.768	-0.337		-0.807		0.351	0.175	0.636	0.67	0.854	0.328	0.339	-0.891	0.0156	0.0156	down-regulated
P84091	Cellular component	GO:0005905	4	clathrin-coated pit	Ap2m1	AP-2 complex subunit mu	-0.768	-0.337		-0.807		0.351	0.175	0.636	0.67	0.854	0.328	0.339	-0.891	0.0156	0.0156	down-regulated
P84091	Cellular component	GO:0030118	5	clathrin coat	Ap2m1	AP-2 complex subunit mu	-0.768	-0.337		-0.807		0.351	0.175	0.636	0.67	0.854	0.328	0.339	-0.891	0.0156	0.0156	down-regulated
P84750	Cellular component	GO:0032991	2	protein-containing complex	P84750	Ig kappa chain V region Mem5 (Fragment)	-0.338	-0.04	-0.144	0.257	-1.103	0.839	-1.582	-0.341	-1.782	-1.102	-0.224	-0.879	0.897	0.0284	0.0284	up-regulated
P84750	Cellular component	GO:0005576	3	extracellular region	P84750	Ig kappa chain V region Mem5 (Fragment)	-0.338	-0.04	-0.144	0.257	-1.103	0.839	-1.582	-0.341	-1.782	-1.102	-0.224	-0.879	0.897	0.0284	0.0284	up-regulated
P84750	Cellular component	GO:0110165	2	cellular anatomical entity	P84750	Ig kappa chain V region Mem5 (Fragment)	-0.338	-0.04	-0.144	0.257	-1.103	0.839	-1.582	-0.341	-1.782	-1.102	-0.224	-0.879	0.897	0.0284	0.0284	up-regulated
P84750	Cellular component	GO:0005575	1	cellular_component	P84750	Ig kappa chain V region Mem5 (Fragment)	-0.338	-0.04	-0.144	0.257	-1.103	0.839	-1.582	-0.341	-1.782	-1.102	-0.224	-0.879	0.897	0.0284	0.0284	up-regulated
P98203	Cellular component	GO:0043226	3	organelle	Arvcf	Splicing regulator ARVCF	3.694	0.453	1.389		-0.073	-2.309	-3.889	-5.819	-1.653	-2.595	-0.432	0.253	2.987	0.0186	0.0186	up-regulated
P98203	Cellular component	GO:0071944	3	cell periphery	Arvcf	Splicing regulator ARVCF	3.694	0.453	1.389		-0.073	-2.309	-3.889	-5.819	-1.653	-2.595	-0.432	0.253	2.987	0.0186	0.0186	up-regulated
P98203	Cellular component	GO:0110165	2	cellular anatomical entity	Arvcf	Splicing regulator ARVCF	3.694	0.453	1.389		-0.073	-2.309	-3.889	-5.819	-1.653	-2.595	-0.432	0.253	2.987	0.0186	0.0186	up-regulated
P98203	Cellular component	GO:0005911	5	cell-cell junction	Arvcf	Splicing regulator ARVCF	3.694	0.453	1.389		-0.073	-2.309	-3.889	-5.819	-1.653	-2.595	-0.432	0.253	2.987	0.0186	0.0186	up-regulated
P98203	Cellular component	GO:0043231	5	intracellular membrane-bounded organelle	Arvcf	Splicing regulator ARVCF	3.694	0.453	1.389		-0.073	-2.309	-3.889	-5.819	-1.653	-2.595	-0.432	0.253	2.987	0.0186	0.0186	up-regulated
P98203	Cellular component	GO:0043227	4	membrane-bounded organelle	Arvcf	Splicing regulator ARVCF	3.694	0.453	1.389		-0.073	-2.309	-3.889	-5.819	-1.653	-2.595	-0.432	0.253	2.987	0.0186	0.0186	up-regulated
P98203	Cellular component	GO:0016020	3	membrane	Arvcf	Splicing regulator ARVCF	3.694	0.453	1.389		-0.073	-2.309	-3.889	-5.819	-1.653	-2.595	-0.432	0.253	2.987	0.0186	0.0186	up-regulated
P98203	Cellular component	GO:0070161	4	anchoring junction	Arvcf	Splicing regulator ARVCF	3.694	0.453	1.389		-0.073	-2.309	-3.889	-5.819	-1.653	-2.595	-0.432	0.253	2.987	0.0186	0.0186	up-regulated
P98203	Cellular component	GO:0005622	3	intracellular anatomical structure	Arvcf	Splicing regulator ARVCF	3.694	0.453	1.389		-0.073	-2.309	-3.889	-5.819	-1.653	-2.595	-0.432	0.253	2.987	0.0186	0.0186	up-regulated
P98203	Cellular component	GO:0043229	4	intracellular organelle	Arvcf	Splicing regulator ARVCF	3.694	0.453	1.389		-0.073	-2.309	-3.889	-5.819	-1.653	-2.595	-0.432	0.253	2.987	0.0186	0.0186	up-regulated
P98203	Cellular component	GO:0005575	1	cellular_component	Arvcf	Splicing regulator ARVCF	3.694	0.453	1.389		-0.073	-2.309	-3.889	-5.819	-1.653	-2.595	-0.432	0.253	2.987	0.0186	0.0186	up-regulated
P98203	Cellular component	GO:0030054	3	cell junction	Arvcf	Splicing regulator ARVCF	3.694	0.453	1.389		-0.073	-2.309	-3.889	-5.819	-1.653	-2.595	-0.432	0.253	2.987	0.0186	0.0186	up-regulated
Q00519	Cellular component	GO:0110165	2	cellular anatomical entity	Xdh	Xanthine dehydrogenase/oxidase	-1.207					-1.543	-0.219	0.458		0.044	-0.02	-0.15	-1.398	0.00624	0.00624	down-regulated
Q00519	Cellular component	GO:0043226	3	organelle	Xdh	Xanthine dehydrogenase/oxidase	-1.207					-1.543	-0.219	0.458		0.044	-0.02	-0.15	-1.398	0.00624	0.00624	down-regulated
Q00519	Cellular component	GO:0005783	4	endoplasmic reticulum	Xdh	Xanthine dehydrogenase/oxidase	-1.207					-1.543	-0.219	0.458		0.044	-0.02	-0.15	-1.398	0.00624	0.00624	down-regulated
Q00519	Cellular component	GO:0005575	1	cellular_component	Xdh	Xanthine dehydrogenase/oxidase	-1.207					-1.543	-0.219	0.458		0.044	-0.02	-0.15	-1.398	0.00624	0.00624	down-regulated
Q00519	Cellular component	GO:0043231	5	intracellular membrane-bounded organelle	Xdh	Xanthine dehydrogenase/oxidase	-1.207					-1.543	-0.219	0.458		0.044	-0.02	-0.15	-1.398	0.00624	0.00624	down-regulated
Q00519	Cellular component	GO:0005737	3	cytoplasm	Xdh	Xanthine dehydrogenase/oxidase	-1.207					-1.543	-0.219	0.458		0.044	-0.02	-0.15	-1.398	0.00624	0.00624	down-regulated
Q00519	Cellular component	GO:0016528	4	sarcoplasm	Xdh	Xanthine dehydrogenase/oxidase	-1.207					-1.543	-0.219	0.458		0.044	-0.02	-0.15	-1.398	0.00624	0.00624	down-regulated
Q00519	Cellular component	GO:0005576	3	extracellular region	Xdh	Xanthine dehydrogenase/oxidase	-1.207					-1.543	-0.219	0.458		0.044	-0.02	-0.15	-1.398	0.00624	0.00624	down-regulated
Q00519	Cellular component	GO:0042579	4	microbody	Xdh	Xanthine dehydrogenase/oxidase	-1.207					-1.543	-0.219	0.458		0.044	-0.02	-0.15	-1.398	0.00624	0.00624	down-regulated
Q00519	Cellular component	GO:0043229	4	intracellular organelle	Xdh	Xanthine dehydrogenase/oxidase	-1.207					-1.543	-0.219	0.458		0.044	-0.02	-0.15	-1.398	0.00624	0.00624	down-regulated
Q00519	Cellular component	GO:0012505	3	endomembrane system	Xdh	Xanthine dehydrogenase/oxidase	-1.207					-1.543	-0.219	0.458		0.044	-0.02	-0.15	-1.398	0.00624	0.00624	down-regulated
Q00519	Cellular component	GO:0005622	3	intracellular anatomical structure	Xdh	Xanthine dehydrogenase/oxidase	-1.207					-1.543	-0.219	0.458		0.044	-0.02	-0.15	-1.398	0.00624	0.00624	down-regulated
Q00519	Cellular component	GO:0043227	4	membrane-bounded organelle	Xdh	Xanthine dehydrogenase/oxidase	-1.207					-1.543	-0.219	0.458		0.044	-0.02	-0.15	-1.398	0.00624	0.00624	down-regulated
Q00623	Cellular component	GO:0005576	3	extracellular region	Apoa1	Apolipoprotein A-I	0.328	0.075	1.653	1.057	1.075	0.377	0.387	-1.352	0.245	-0.161	-0.693	-0.081	1.037	0.0121	0.0121	up-regulated
Q00623	Cellular component	GO:0043229	4	intracellular organelle	Apoa1	Apolipoprotein A-I	0.328	0.075	1.653	1.057	1.075	0.377	0.387	-1.352	0.245	-0.161	-0.693	-0.081	1.037	0.0121	0.0121	up-regulated
Q00623	Cellular component	GO:0034385	5	triglyceride-rich plasma lipoprotein particle	Apoa1	Apolipoprotein A-I	0.328	0.075	1.653	1.057	1.075	0.377	0.387	-1.352	0.245	-0.161	-0.693	-0.081	1.037	0.0121	0.0121	up-regulated
Q00623	Cellular component	GO:0065010	5	extracellular membrane-bounded organelle	Apoa1	Apolipoprotein A-I	0.328	0.075	1.653	1.057	1.075	0.377	0.387	-1.352	0.245	-0.161	-0.693	-0.081	1.037	0.0121	0.0121	up-regulated
Q00623	Cellular component	GO:0034358	4	plasma lipoprotein particle	Apoa1	Apolipoprotein A-I	0.328	0.075	1.653	1.057	1.075	0.377	0.387	-1.352	0.245	-0.161	-0.693	-0.081	1.037	0.0121	0.0121	up-regulated
Q00623	Cellular component	GO:0005575	1	cellular_component	Apoa1	Apolipoprotein A-I	0.328	0.075	1.653	1.057	1.075	0.377	0.387	-1.352	0.245	-0.161	-0.693	-0.081	1.037	0.0121	0.0121	up-regulated
Q00623	Cellular component	GO:0097708	6	intracellular vesicle	Apoa1	Apolipoprotein A-I	0.328	0.075	1.653	1.057	1.075	0.377	0.387	-1.352	0.245	-0.161	-0.693	-0.081	1.037	0.0121	0.0121	up-regulated
Q00623	Cellular component	GO:0005622	3	intracellular anatomical structure	Apoa1	Apolipoprotein A-I	0.328	0.075	1.653	1.057	1.075	0.377	0.387	-1.352	0.245	-0.161	-0.693	-0.081	1.037	0.0121	0.0121	up-regulated
Q00623	Cellular component	GO:0043227	4	membrane-bounded organelle	Apoa1	Apolipoprotein A-I	0.328	0.075	1.653	1.057	1.075	0.377	0.387	-1.352	0.245	-0.161	-0.693	-0.081	1.037	0.0121	0.0121	up-regulated
Q00623	Cellular component	GO:0031982	5	vesicle	Apoa1	Apolipoprotein A-I	0.328	0.075	1.653	1.057	1.075	0.377	0.387	-1.352	0.245	-0.161	-0.693	-0.081	1.037	0.0121	0.0121	up-regulated
Q00623	Cellular component	GO:0005737	3	cytoplasm	Apoa1	Apolipoprotein A-I	0.328	0.075	1.653	1.057	1.075	0.377	0.387	-1.352	0.245	-0.161	-0.693	-0.081	1.037	0.0121	0.0121	up-regulated
Q00623	Cellular component	GO:0034364	5	high-density lipoprotein particle	Apoa1	Apolipoprotein A-I	0.328	0.075	1.653	1.057	1.075	0.377	0.387	-1.352	0.245	-0.161	-0.693	-0.081	1.037	0.0121	0.0121	up-regulated
Q00623	Cellular component	GO:0043230	4	extracellular organelle	Apoa1	Apolipoprotein A-I	0.328	0.075	1.653	1.057	1.075	0.377	0.387	-1.352	0.245	-0.161	-0.693	-0.081	1.037	0.0121	0.0121	up-regulated
Q00623	Cellular component	GO:0032994	3	protein-lipid complex	Apoa1	Apolipoprotein A-I	0.328	0.075	1.653	1.057	1.075	0.377	0.387	-1.352	0.245	-0.161	-0.693	-0.081	1.037	0.0121	0.0121	up-regulated
Q00623	Cellular component	GO:0043231	5	intracellular membrane-bounded organelle	Apoa1	Apolipoprotein A-I	0.328	0.075	1.653	1.057	1.075	0.377	0.387	-1.352	0.245	-0.161	-0.693	-0.081	1.037	0.0121	0.0121	up-regulated
Q00623	Cellular component	GO:1990777	4	lipoprotein particle	Apoa1	Apolipoprotein A-I	0.328	0.075	1.653	1.057	1.075	0.377	0.387	-1.352	0.245	-0.161	-0.693	-0.081	1.037	0.0121	0.0121	up-regulated
Q00623	Cellular component	GO:0005615	3	extracellular space	Apoa1	Apolipoprotein A-I	0.328	0.075	1.653	1.057	1.075	0.377	0.387	-1.352	0.245	-0.161	-0.693	-0.081	1.037	0.0121	0.0121	up-regulated
Q00623	Cellular component	GO:0032991	2	protein-containing complex	Apoa1	Apolipoprotein A-I	0.328	0.075	1.653	1.057	1.075	0.377	0.387	-1.352	0.245	-0.161	-0.693	-0.081	1.037	0.0121	0.0121	up-regulated
Q00623	Cellular component	GO:0110165	2	cellular anatomical entity	Apoa1	Apolipoprotein A-I	0.328	0.075	1.653	1.057	1.075	0.377	0.387	-1.352	0.245	-0.161	-0.693	-0.081	1.037	0.0121	0.0121	up-regulated
Q00623	Cellular component	GO:0043226	3	organelle	Apoa1	Apolipoprotein A-I	0.328	0.075	1.653	1.057	1.075	0.377	0.387	-1.352	0.245	-0.161	-0.693	-0.081	1.037	0.0121	0.0121	up-regulated
Q00623	Cellular component	GO:0031410	4	cytoplasmic vesicle	Apoa1	Apolipoprotein A-I	0.328	0.075	1.653	1.057	1.075	0.377	0.387	-1.352	0.245	-0.161	-0.693	-0.081	1.037	0.0121	0.0121	up-regulated
Q01405	Cellular component	GO:0110165	2	cellular anatomical entity	Sec23a	Protein transport protein Sec23A	0.373	-0.236	1.912	1.321	0.786	0.118	0.374	-1.41	-0.516	-0.334	-1.366		1.363	0.00855	0.00855	up-regulated
Q01405	Cellular component	GO:0012507	6	ER to Golgi transport vesicle membrane	Sec23a	Protein transport protein Sec23A	0.373	-0.236	1.912	1.321	0.786	0.118	0.374	-1.41	-0.516	-0.334	-1.366		1.363	0.00855	0.00855	up-regulated
Q01405	Cellular component	GO:0030120	5	vesicle coat	Sec23a	Protein transport protein Sec23A	0.373	-0.236	1.912	1.321	0.786	0.118	0.374	-1.41	-0.516	-0.334	-1.366		1.363	0.00855	0.00855	up-regulated
Q01405	Cellular component	GO:0042175	4	nuclear outer membrane-endoplasmic reticulum membrane network	Sec23a	Protein transport protein Sec23A	0.373	-0.236	1.912	1.321	0.786	0.118	0.374	-1.41	-0.516	-0.334	-1.366		1.363	0.00855	0.00855	up-regulated
Q01405	Cellular component	GO:0043226	3	organelle	Sec23a	Protein transport protein Sec23A	0.373	-0.236	1.912	1.321	0.786	0.118	0.374	-1.41	-0.516	-0.334	-1.366		1.363	0.00855	0.00855	up-regulated
Q01405	Cellular component	GO:0031982	5	vesicle	Sec23a	Protein transport protein Sec23A	0.373	-0.236	1.912	1.321	0.786	0.118	0.374	-1.41	-0.516	-0.334	-1.366		1.363	0.00855	0.00855	up-regulated
Q01405	Cellular component	GO:0031410	4	cytoplasmic vesicle	Sec23a	Protein transport protein Sec23A	0.373	-0.236	1.912	1.321	0.786	0.118	0.374	-1.41	-0.516	-0.334	-1.366		1.363	0.00855	0.00855	up-regulated
Q01405	Cellular component	GO:0005783	4	endoplasmic reticulum	Sec23a	Protein transport protein Sec23A	0.373	-0.236	1.912	1.321	0.786	0.118	0.374	-1.41	-0.516	-0.334	-1.366		1.363	0.00855	0.00855	up-regulated
Q01405	Cellular component	GO:0032991	2	protein-containing complex	Sec23a	Protein transport protein Sec23A	0.373	-0.236	1.912	1.321	0.786	0.118	0.374	-1.41	-0.516	-0.334	-1.366		1.363	0.00855	0.00855	up-regulated
Q01405	Cellular component	GO:0016020	3	membrane	Sec23a	Protein transport protein Sec23A	0.373	-0.236	1.912	1.321	0.786	0.118	0.374	-1.41	-0.516	-0.334	-1.366		1.363	0.00855	0.00855	up-regulated
Q01405	Cellular component	GO:0005575	1	cellular_component	Sec23a	Protein transport protein Sec23A	0.373	-0.236	1.912	1.321	0.786	0.118	0.374	-1.41	-0.516	-0.334	-1.366		1.363	0.00855	0.00855	up-regulated
Q01405	Cellular component	GO:0043229	4	intracellular organelle	Sec23a	Protein transport protein Sec23A	0.373	-0.236	1.912	1.321	0.786	0.118	0.374	-1.41	-0.516	-0.334	-1.366		1.363	0.00855	0.00855	up-regulated
Q01405	Cellular component	GO:0012505	3	endomembrane system	Sec23a	Protein transport protein Sec23A	0.373	-0.236	1.912	1.321	0.786	0.118	0.374	-1.41	-0.516	-0.334	-1.366		1.363	0.00855	0.00855	up-regulated
Q01405	Cellular component	GO:0030659	5	cytoplasmic vesicle membrane	Sec23a	Protein transport protein Sec23A	0.373	-0.236	1.912	1.321	0.786	0.118	0.374	-1.41	-0.516	-0.334	-1.366		1.363	0.00855	0.00855	up-regulated
Q01405	Cellular component	GO:0098791	4	Golgi apparatus subcompartment	Sec23a	Protein transport protein Sec23A	0.373	-0.236	1.912	1.321	0.786	0.118	0.374	-1.41	-0.516	-0.334	-1.366		1.363	0.00855	0.00855	up-regulated
Q01405	Cellular component	GO:0097708	6	intracellular vesicle	Sec23a	Protein transport protein Sec23A	0.373	-0.236	1.912	1.321	0.786	0.118	0.374	-1.41	-0.516	-0.334	-1.366		1.363	0.00855	0.00855	up-regulated
Q01405	Cellular component	GO:0048475	4	coated membrane	Sec23a	Protein transport protein Sec23A	0.373	-0.236	1.912	1.321	0.786	0.118	0.374	-1.41	-0.516	-0.334	-1.366		1.363	0.00855	0.00855	up-regulated
Q01405	Cellular component	GO:0030662	6	coated vesicle membrane	Sec23a	Protein transport protein Sec23A	0.373	-0.236	1.912	1.321	0.786	0.118	0.374	-1.41	-0.516	-0.334	-1.366		1.363	0.00855	0.00855	up-regulated
Q01405	Cellular component	GO:0030117	4	membrane coat	Sec23a	Protein transport protein Sec23A	0.373	-0.236	1.912	1.321	0.786	0.118	0.374	-1.41	-0.516	-0.334	-1.366		1.363	0.00855	0.00855	up-regulated
Q01405	Cellular component	GO:0043231	5	intracellular membrane-bounded organelle	Sec23a	Protein transport protein Sec23A	0.373	-0.236	1.912	1.321	0.786	0.118	0.374	-1.41	-0.516	-0.334	-1.366		1.363	0.00855	0.00855	up-regulated
Q01405	Cellular component	GO:0005794	4	Golgi apparatus	Sec23a	Protein transport protein Sec23A	0.373	-0.236	1.912	1.321	0.786	0.118	0.374	-1.41	-0.516	-0.334	-1.366		1.363	0.00855	0.00855	up-regulated
Q01405	Cellular component	GO:0098588	5	bounding membrane of organelle	Sec23a	Protein transport protein Sec23A	0.373	-0.236	1.912	1.321	0.786	0.118	0.374	-1.41	-0.516	-0.334	-1.366		1.363	0.00855	0.00855	up-regulated
Q01405	Cellular component	GO:0030135	5	coated vesicle	Sec23a	Protein transport protein Sec23A	0.373	-0.236	1.912	1.321	0.786	0.118	0.374	-1.41	-0.516	-0.334	-1.366		1.363	0.00855	0.00855	up-regulated
Q01405	Cellular component	GO:0030134	6	COPII-coated ER to Golgi transport vesicle	Sec23a	Protein transport protein Sec23A	0.373	-0.236	1.912	1.321	0.786	0.118	0.374	-1.41	-0.516	-0.334	-1.366		1.363	0.00855	0.00855	up-regulated
Q01405	Cellular component	GO:0012506	5	vesicle membrane	Sec23a	Protein transport protein Sec23A	0.373	-0.236	1.912	1.321	0.786	0.118	0.374	-1.41	-0.516	-0.334	-1.366		1.363	0.00855	0.00855	up-regulated
Q01405	Cellular component	GO:0005737	3	cytoplasm	Sec23a	Protein transport protein Sec23A	0.373	-0.236	1.912	1.321	0.786	0.118	0.374	-1.41	-0.516	-0.334	-1.366		1.363	0.00855	0.00855	up-regulated
Q01405	Cellular component	GO:0005622	3	intracellular anatomical structure	Sec23a	Protein transport protein Sec23A	0.373	-0.236	1.912	1.321	0.786	0.118	0.374	-1.41	-0.516	-0.334	-1.366		1.363	0.00855	0.00855	up-regulated
Q01405	Cellular component	GO:0031984	3	organelle subcompartment	Sec23a	Protein transport protein Sec23A	0.373	-0.236	1.912	1.321	0.786	0.118	0.374	-1.41	-0.516	-0.334	-1.366		1.363	0.00855	0.00855	up-regulated
Q01405	Cellular component	GO:0098796	3	membrane protein complex	Sec23a	Protein transport protein Sec23A	0.373	-0.236	1.912	1.321	0.786	0.118	0.374	-1.41	-0.516	-0.334	-1.366		1.363	0.00855	0.00855	up-regulated
Q01405	Cellular component	GO:0030658	5	transport vesicle membrane	Sec23a	Protein transport protein Sec23A	0.373	-0.236	1.912	1.321	0.786	0.118	0.374	-1.41	-0.516	-0.334	-1.366		1.363	0.00855	0.00855	up-regulated
Q01405	Cellular component	GO:0098827	4	endoplasmic reticulum subcompartment	Sec23a	Protein transport protein Sec23A	0.373	-0.236	1.912	1.321	0.786	0.118	0.374	-1.41	-0.516	-0.334	-1.366		1.363	0.00855	0.00855	up-regulated
Q01405	Cellular component	GO:0030133	4	transport vesicle	Sec23a	Protein transport protein Sec23A	0.373	-0.236	1.912	1.321	0.786	0.118	0.374	-1.41	-0.516	-0.334	-1.366		1.363	0.00855	0.00855	up-regulated
Q01405	Cellular component	GO:0043227	4	membrane-bounded organelle	Sec23a	Protein transport protein Sec23A	0.373	-0.236	1.912	1.321	0.786	0.118	0.374	-1.41	-0.516	-0.334	-1.366		1.363	0.00855	0.00855	up-regulated
Q01405	Cellular component	GO:0031090	4	organelle membrane	Sec23a	Protein transport protein Sec23A	0.373	-0.236	1.912	1.321	0.786	0.118	0.374	-1.41	-0.516	-0.334	-1.366		1.363	0.00855	0.00855	up-regulated
Q02819	Cellular component	GO:0019898	3	extrinsic component of membrane	Nucb1	Nucleobindin-1	1.073	-0.097	0.635	-0.172	0.249	0.966	-0.403	-0.588	-0.72	-1.277	-1.551	0.271	1.154	0.00511	0.00511	up-regulated
Q02819	Cellular component	GO:0031410	4	cytoplasmic vesicle	Nucb1	Nucleobindin-1	1.073	-0.097	0.635	-0.172	0.249	0.966	-0.403	-0.588	-0.72	-1.277	-1.551	0.271	1.154	0.00511	0.00511	up-regulated
Q02819	Cellular component	GO:0031982	5	vesicle	Nucb1	Nucleobindin-1	1.073	-0.097	0.635	-0.172	0.249	0.966	-0.403	-0.588	-0.72	-1.277	-1.551	0.271	1.154	0.00511	0.00511	up-regulated
Q02819	Cellular component	GO:0043226	3	organelle	Nucb1	Nucleobindin-1	1.073	-0.097	0.635	-0.172	0.249	0.966	-0.403	-0.588	-0.72	-1.277	-1.551	0.271	1.154	0.00511	0.00511	up-regulated
Q02819	Cellular component	GO:0065010	5	extracellular membrane-bounded organelle	Nucb1	Nucleobindin-1	1.073	-0.097	0.635	-0.172	0.249	0.966	-0.403	-0.588	-0.72	-1.277	-1.551	0.271	1.154	0.00511	0.00511	up-regulated
Q02819	Cellular component	GO:0110165	2	cellular anatomical entity	Nucb1	Nucleobindin-1	1.073	-0.097	0.635	-0.172	0.249	0.966	-0.403	-0.588	-0.72	-1.277	-1.551	0.271	1.154	0.00511	0.00511	up-regulated
Q02819	Cellular component	GO:0098791	4	Golgi apparatus subcompartment	Nucb1	Nucleobindin-1	1.073	-0.097	0.635	-0.172	0.249	0.966	-0.403	-0.588	-0.72	-1.277	-1.551	0.271	1.154	0.00511	0.00511	up-regulated
Q02819	Cellular component	GO:0097708	6	intracellular vesicle	Nucb1	Nucleobindin-1	1.073	-0.097	0.635	-0.172	0.249	0.966	-0.403	-0.588	-0.72	-1.277	-1.551	0.271	1.154	0.00511	0.00511	up-regulated
Q02819	Cellular component	GO:0012505	3	endomembrane system	Nucb1	Nucleobindin-1	1.073	-0.097	0.635	-0.172	0.249	0.966	-0.403	-0.588	-0.72	-1.277	-1.551	0.271	1.154	0.00511	0.00511	up-regulated
Q02819	Cellular component	GO:0043229	4	intracellular organelle	Nucb1	Nucleobindin-1	1.073	-0.097	0.635	-0.172	0.249	0.966	-0.403	-0.588	-0.72	-1.277	-1.551	0.271	1.154	0.00511	0.00511	up-regulated
Q02819	Cellular component	GO:0005795	5	Golgi stack	Nucb1	Nucleobindin-1	1.073	-0.097	0.635	-0.172	0.249	0.966	-0.403	-0.588	-0.72	-1.277	-1.551	0.271	1.154	0.00511	0.00511	up-regulated
Q02819	Cellular component	GO:0005575	1	cellular_component	Nucb1	Nucleobindin-1	1.073	-0.097	0.635	-0.172	0.249	0.966	-0.403	-0.588	-0.72	-1.277	-1.551	0.271	1.154	0.00511	0.00511	up-regulated
Q02819	Cellular component	GO:0016020	3	membrane	Nucb1	Nucleobindin-1	1.073	-0.097	0.635	-0.172	0.249	0.966	-0.403	-0.588	-0.72	-1.277	-1.551	0.271	1.154	0.00511	0.00511	up-regulated
Q02819	Cellular component	GO:0098552	3	side of membrane	Nucb1	Nucleobindin-1	1.073	-0.097	0.635	-0.172	0.249	0.966	-0.403	-0.588	-0.72	-1.277	-1.551	0.271	1.154	0.00511	0.00511	up-regulated
Q02819	Cellular component	GO:0005576	3	extracellular region	Nucb1	Nucleobindin-1	1.073	-0.097	0.635	-0.172	0.249	0.966	-0.403	-0.588	-0.72	-1.277	-1.551	0.271	1.154	0.00511	0.00511	up-regulated
Q02819	Cellular component	GO:0098576	4	lumenal side of membrane	Nucb1	Nucleobindin-1	1.073	-0.097	0.635	-0.172	0.249	0.966	-0.403	-0.588	-0.72	-1.277	-1.551	0.271	1.154	0.00511	0.00511	up-regulated
Q02819	Cellular component	GO:0005615	3	extracellular space	Nucb1	Nucleobindin-1	1.073	-0.097	0.635	-0.172	0.249	0.966	-0.403	-0.588	-0.72	-1.277	-1.551	0.271	1.154	0.00511	0.00511	up-regulated
Q02819	Cellular component	GO:0098588	5	bounding membrane of organelle	Nucb1	Nucleobindin-1	1.073	-0.097	0.635	-0.172	0.249	0.966	-0.403	-0.588	-0.72	-1.277	-1.551	0.271	1.154	0.00511	0.00511	up-regulated
Q02819	Cellular component	GO:0000139	5	Golgi membrane	Nucb1	Nucleobindin-1	1.073	-0.097	0.635	-0.172	0.249	0.966	-0.403	-0.588	-0.72	-1.277	-1.551	0.271	1.154	0.00511	0.00511	up-regulated
Q02819	Cellular component	GO:0005794	4	Golgi apparatus	Nucb1	Nucleobindin-1	1.073	-0.097	0.635	-0.172	0.249	0.966	-0.403	-0.588	-0.72	-1.277	-1.551	0.271	1.154	0.00511	0.00511	up-regulated
Q02819	Cellular component	GO:0043231	5	intracellular membrane-bounded organelle	Nucb1	Nucleobindin-1	1.073	-0.097	0.635	-0.172	0.249	0.966	-0.403	-0.588	-0.72	-1.277	-1.551	0.271	1.154	0.00511	0.00511	up-regulated
Q02819	Cellular component	GO:0031312	4	extrinsic component of organelle membrane	Nucb1	Nucleobindin-1	1.073	-0.097	0.635	-0.172	0.249	0.966	-0.403	-0.588	-0.72	-1.277	-1.551	0.271	1.154	0.00511	0.00511	up-regulated
Q02819	Cellular component	GO:0031090	4	organelle membrane	Nucb1	Nucleobindin-1	1.073	-0.097	0.635	-0.172	0.249	0.966	-0.403	-0.588	-0.72	-1.277	-1.551	0.271	1.154	0.00511	0.00511	up-regulated
Q02819	Cellular component	GO:0043227	4	membrane-bounded organelle	Nucb1	Nucleobindin-1	1.073	-0.097	0.635	-0.172	0.249	0.966	-0.403	-0.588	-0.72	-1.277	-1.551	0.271	1.154	0.00511	0.00511	up-regulated
Q02819	Cellular component	GO:0031984	3	organelle subcompartment	Nucb1	Nucleobindin-1	1.073	-0.097	0.635	-0.172	0.249	0.966	-0.403	-0.588	-0.72	-1.277	-1.551	0.271	1.154	0.00511	0.00511	up-regulated
Q02819	Cellular component	GO:0043230	4	extracellular organelle	Nucb1	Nucleobindin-1	1.073	-0.097	0.635	-0.172	0.249	0.966	-0.403	-0.588	-0.72	-1.277	-1.551	0.271	1.154	0.00511	0.00511	up-regulated
Q02819	Cellular component	GO:0005768	4	endosome	Nucb1	Nucleobindin-1	1.073	-0.097	0.635	-0.172	0.249	0.966	-0.403	-0.588	-0.72	-1.277	-1.551	0.271	1.154	0.00511	0.00511	up-regulated
Q02819	Cellular component	GO:0005622	3	intracellular anatomical structure	Nucb1	Nucleobindin-1	1.073	-0.097	0.635	-0.172	0.249	0.966	-0.403	-0.588	-0.72	-1.277	-1.551	0.271	1.154	0.00511	0.00511	up-regulated
Q02819	Cellular component	GO:1903561	6	extracellular vesicle	Nucb1	Nucleobindin-1	1.073	-0.097	0.635	-0.172	0.249	0.966	-0.403	-0.588	-0.72	-1.277	-1.551	0.271	1.154	0.00511	0.00511	up-regulated
Q02819	Cellular component	GO:0031985	5	Golgi cisterna	Nucb1	Nucleobindin-1	1.073	-0.097	0.635	-0.172	0.249	0.966	-0.403	-0.588	-0.72	-1.277	-1.551	0.271	1.154	0.00511	0.00511	up-regulated
Q02819	Cellular component	GO:0005737	3	cytoplasm	Nucb1	Nucleobindin-1	1.073	-0.097	0.635	-0.172	0.249	0.966	-0.403	-0.588	-0.72	-1.277	-1.551	0.271	1.154	0.00511	0.00511	up-regulated
Q05816	Cellular component	GO:0043229	4	intracellular organelle	Fabp5	Fatty acid-binding protein 5	2.463	0.726	-0.507		-0.255				-1.3	-0.988	-0.52	-0.484	1.43	0.0385	0.0385	up-regulated
Q05816	Cellular component	GO:0005575	1	cellular_component	Fabp5	Fatty acid-binding protein 5	2.463	0.726	-0.507		-0.255				-1.3	-0.988	-0.52	-0.484	1.43	0.0385	0.0385	up-regulated
Q05816	Cellular component	GO:0005576	3	extracellular region	Fabp5	Fatty acid-binding protein 5	2.463	0.726	-0.507		-0.255				-1.3	-0.988	-0.52	-0.484	1.43	0.0385	0.0385	up-regulated
Q05816	Cellular component	GO:0045202	4	synapse	Fabp5	Fatty acid-binding protein 5	2.463	0.726	-0.507		-0.255				-1.3	-0.988	-0.52	-0.484	1.43	0.0385	0.0385	up-regulated
Q05816	Cellular component	GO:0110165	2	cellular anatomical entity	Fabp5	Fatty acid-binding protein 5	2.463	0.726	-0.507		-0.255				-1.3	-0.988	-0.52	-0.484	1.43	0.0385	0.0385	up-regulated
Q05816	Cellular component	GO:0043226	3	organelle	Fabp5	Fatty acid-binding protein 5	2.463	0.726	-0.507		-0.255				-1.3	-0.988	-0.52	-0.484	1.43	0.0385	0.0385	up-regulated
Q05816	Cellular component	GO:0005622	3	intracellular anatomical structure	Fabp5	Fatty acid-binding protein 5	2.463	0.726	-0.507		-0.255				-1.3	-0.988	-0.52	-0.484	1.43	0.0385	0.0385	up-regulated
Q05816	Cellular component	GO:0030054	3	cell junction	Fabp5	Fatty acid-binding protein 5	2.463	0.726	-0.507		-0.255				-1.3	-0.988	-0.52	-0.484	1.43	0.0385	0.0385	up-regulated
Q05816	Cellular component	GO:0032279	6	asymmetric synapse	Fabp5	Fatty acid-binding protein 5	2.463	0.726	-0.507		-0.255				-1.3	-0.988	-0.52	-0.484	1.43	0.0385	0.0385	up-regulated
Q05816	Cellular component	GO:0005737	3	cytoplasm	Fabp5	Fatty acid-binding protein 5	2.463	0.726	-0.507		-0.255				-1.3	-0.988	-0.52	-0.484	1.43	0.0385	0.0385	up-regulated
Q05816	Cellular component	GO:0098984	5	neuron to neuron synapse	Fabp5	Fatty acid-binding protein 5	2.463	0.726	-0.507		-0.255				-1.3	-0.988	-0.52	-0.484	1.43	0.0385	0.0385	up-regulated
Q05816	Cellular component	GO:0043227	4	membrane-bounded organelle	Fabp5	Fatty acid-binding protein 5	2.463	0.726	-0.507		-0.255				-1.3	-0.988	-0.52	-0.484	1.43	0.0385	0.0385	up-regulated
Q05816	Cellular component	GO:0099572	4	postsynaptic specialization	Fabp5	Fatty acid-binding protein 5	2.463	0.726	-0.507		-0.255				-1.3	-0.988	-0.52	-0.484	1.43	0.0385	0.0385	up-regulated
Q05816	Cellular component	GO:0098794	3	postsynapse	Fabp5	Fatty acid-binding protein 5	2.463	0.726	-0.507		-0.255				-1.3	-0.988	-0.52	-0.484	1.43	0.0385	0.0385	up-regulated
Q05816	Cellular component	GO:0043231	5	intracellular membrane-bounded organelle	Fabp5	Fatty acid-binding protein 5	2.463	0.726	-0.507		-0.255				-1.3	-0.988	-0.52	-0.484	1.43	0.0385	0.0385	up-regulated
Q07079	Cellular component	GO:0005576	3	extracellular region	Igfbp5	Insulin-like growth factor-binding protein 5	0.087	0.759	-0.061	0.317	0.441	0.023	-0.45	-1.211	0.164	-0.537	-0.42	0.246	0.629	0.0488	0.0488	up-regulated
Q07079	Cellular component	GO:0016942	4	insulin-like growth factor binding protein complex	Igfbp5	Insulin-like growth factor-binding protein 5	0.087	0.759	-0.061	0.317	0.441	0.023	-0.45	-1.211	0.164	-0.537	-0.42	0.246	0.629	0.0488	0.0488	up-regulated
Q07079	Cellular component	GO:0005615	3	extracellular space	Igfbp5	Insulin-like growth factor-binding protein 5	0.087	0.759	-0.061	0.317	0.441	0.023	-0.45	-1.211	0.164	-0.537	-0.42	0.246	0.629	0.0488	0.0488	up-regulated
Q07079	Cellular component	GO:0005575	1	cellular_component	Igfbp5	Insulin-like growth factor-binding protein 5	0.087	0.759	-0.061	0.317	0.441	0.023	-0.45	-1.211	0.164	-0.537	-0.42	0.246	0.629	0.0488	0.0488	up-regulated
Q07079	Cellular component	GO:0032991	2	protein-containing complex	Igfbp5	Insulin-like growth factor-binding protein 5	0.087	0.759	-0.061	0.317	0.441	0.023	-0.45	-1.211	0.164	-0.537	-0.42	0.246	0.629	0.0488	0.0488	up-regulated
Q07079	Cellular component	GO:0036454	3	growth factor complex	Igfbp5	Insulin-like growth factor-binding protein 5	0.087	0.759	-0.061	0.317	0.441	0.023	-0.45	-1.211	0.164	-0.537	-0.42	0.246	0.629	0.0488	0.0488	up-regulated
Q07079	Cellular component	GO:0110165	2	cellular anatomical entity	Igfbp5	Insulin-like growth factor-binding protein 5	0.087	0.759	-0.061	0.317	0.441	0.023	-0.45	-1.211	0.164	-0.537	-0.42	0.246	0.629	0.0488	0.0488	up-regulated
Q2PZL6	Cellular component	GO:0071944	3	cell periphery	Fat4	Protocadherin Fat 4	-0.286	0.039	0.139	-0.755	-0.428	-0.938	0.581	0.873	0.006	-0.181	0.216	0.047	-0.629	0.044	0.044	down-regulated
Q2PZL6	Cellular component	GO:0110165	2	cellular anatomical entity	Fat4	Protocadherin Fat 4	-0.286	0.039	0.139	-0.755	-0.428	-0.938	0.581	0.873	0.006	-0.181	0.216	0.047	-0.629	0.044	0.044	down-regulated
Q2PZL6	Cellular component	GO:0016020	3	membrane	Fat4	Protocadherin Fat 4	-0.286	0.039	0.139	-0.755	-0.428	-0.938	0.581	0.873	0.006	-0.181	0.216	0.047	-0.629	0.044	0.044	down-regulated
Q2PZL6	Cellular component	GO:0070161	4	anchoring junction	Fat4	Protocadherin Fat 4	-0.286	0.039	0.139	-0.755	-0.428	-0.938	0.581	0.873	0.006	-0.181	0.216	0.047	-0.629	0.044	0.044	down-regulated
Q2PZL6	Cellular component	GO:0005575	1	cellular_component	Fat4	Protocadherin Fat 4	-0.286	0.039	0.139	-0.755	-0.428	-0.938	0.581	0.873	0.006	-0.181	0.216	0.047	-0.629	0.044	0.044	down-regulated
Q2PZL6	Cellular component	GO:0030054	3	cell junction	Fat4	Protocadherin Fat 4	-0.286	0.039	0.139	-0.755	-0.428	-0.938	0.581	0.873	0.006	-0.181	0.216	0.047	-0.629	0.044	0.044	down-regulated
Q2VIS4	Cellular component	GO:0043227	4	membrane-bounded organelle	Flg2	Filaggrin-2	0.381	-0.635	-0.836	-0.585	-1.239	-0.824	-0.103	1.484	0.514	0.304	1.093	-0.95	-1.013	0.024	0.024	down-regulated
Q2VIS4	Cellular component	GO:0005886	4	plasma membrane	Flg2	Filaggrin-2	0.381	-0.635	-0.836	-0.585	-1.239	-0.824	-0.103	1.484	0.514	0.304	1.093	-0.95	-1.013	0.024	0.024	down-regulated
Q2VIS4	Cellular component	GO:0005622	3	intracellular anatomical structure	Flg2	Filaggrin-2	0.381	-0.635	-0.836	-0.585	-1.239	-0.824	-0.103	1.484	0.514	0.304	1.093	-0.95	-1.013	0.024	0.024	down-regulated
Q2VIS4	Cellular component	GO:0043229	4	intracellular organelle	Flg2	Filaggrin-2	0.381	-0.635	-0.836	-0.585	-1.239	-0.824	-0.103	1.484	0.514	0.304	1.093	-0.95	-1.013	0.024	0.024	down-regulated
Q2VIS4	Cellular component	GO:0005575	1	cellular_component	Flg2	Filaggrin-2	0.381	-0.635	-0.836	-0.585	-1.239	-0.824	-0.103	1.484	0.514	0.304	1.093	-0.95	-1.013	0.024	0.024	down-regulated
Q2VIS4	Cellular component	GO:0016020	3	membrane	Flg2	Filaggrin-2	0.381	-0.635	-0.836	-0.585	-1.239	-0.824	-0.103	1.484	0.514	0.304	1.093	-0.95	-1.013	0.024	0.024	down-regulated
Q2VIS4	Cellular component	GO:0005737	3	cytoplasm	Flg2	Filaggrin-2	0.381	-0.635	-0.836	-0.585	-1.239	-0.824	-0.103	1.484	0.514	0.304	1.093	-0.95	-1.013	0.024	0.024	down-regulated
Q2VIS4	Cellular component	GO:0043226	3	organelle	Flg2	Filaggrin-2	0.381	-0.635	-0.836	-0.585	-1.239	-0.824	-0.103	1.484	0.514	0.304	1.093	-0.95	-1.013	0.024	0.024	down-regulated
Q2VIS4	Cellular component	GO:0043231	5	intracellular membrane-bounded organelle	Flg2	Filaggrin-2	0.381	-0.635	-0.836	-0.585	-1.239	-0.824	-0.103	1.484	0.514	0.304	1.093	-0.95	-1.013	0.024	0.024	down-regulated
Q2VIS4	Cellular component	GO:0071944	3	cell periphery	Flg2	Filaggrin-2	0.381	-0.635	-0.836	-0.585	-1.239	-0.824	-0.103	1.484	0.514	0.304	1.093	-0.95	-1.013	0.024	0.024	down-regulated
Q2VIS4	Cellular component	GO:0110165	2	cellular anatomical entity	Flg2	Filaggrin-2	0.381	-0.635	-0.836	-0.585	-1.239	-0.824	-0.103	1.484	0.514	0.304	1.093	-0.95	-1.013	0.024	0.024	down-regulated
Q3TC93	Cellular component	GO:0043226	3	organelle	Hs1bp3	HCLS1-binding protein 3		-0.159	-1.777			-0.512	1.062	-0.562	0.502	-0.182	0.718	0.882	-1.219	0.0267	0.0267	down-regulated
Q3TC93	Cellular component	GO:0110165	2	cellular anatomical entity	Hs1bp3	HCLS1-binding protein 3		-0.159	-1.777			-0.512	1.062	-0.562	0.502	-0.182	0.718	0.882	-1.219	0.0267	0.0267	down-regulated
Q3TC93	Cellular component	GO:0043231	5	intracellular membrane-bounded organelle	Hs1bp3	HCLS1-binding protein 3		-0.159	-1.777			-0.512	1.062	-0.562	0.502	-0.182	0.718	0.882	-1.219	0.0267	0.0267	down-regulated
Q3TC93	Cellular component	GO:0043227	4	membrane-bounded organelle	Hs1bp3	HCLS1-binding protein 3		-0.159	-1.777			-0.512	1.062	-0.562	0.502	-0.182	0.718	0.882	-1.219	0.0267	0.0267	down-regulated
Q3TC93	Cellular component	GO:0005737	3	cytoplasm	Hs1bp3	HCLS1-binding protein 3		-0.159	-1.777			-0.512	1.062	-0.562	0.502	-0.182	0.718	0.882	-1.219	0.0267	0.0267	down-regulated
Q3TC93	Cellular component	GO:0012505	3	endomembrane system	Hs1bp3	HCLS1-binding protein 3		-0.159	-1.777			-0.512	1.062	-0.562	0.502	-0.182	0.718	0.882	-1.219	0.0267	0.0267	down-regulated
Q3TC93	Cellular component	GO:0005622	3	intracellular anatomical structure	Hs1bp3	HCLS1-binding protein 3		-0.159	-1.777			-0.512	1.062	-0.562	0.502	-0.182	0.718	0.882	-1.219	0.0267	0.0267	down-regulated
Q3TC93	Cellular component	GO:0043229	4	intracellular organelle	Hs1bp3	HCLS1-binding protein 3		-0.159	-1.777			-0.512	1.062	-0.562	0.502	-0.182	0.718	0.882	-1.219	0.0267	0.0267	down-regulated
Q3TC93	Cellular component	GO:0005575	1	cellular_component	Hs1bp3	HCLS1-binding protein 3		-0.159	-1.777			-0.512	1.062	-0.562	0.502	-0.182	0.718	0.882	-1.219	0.0267	0.0267	down-regulated
Q3TIV5	Cellular component	GO:0005575	1	cellular_component	Zc3h15	Zinc finger CCCH domain-containing protein 15	-0.97	0.073	-1.283		0.168	-1.264	0.557	0.411	0.34	-0.365	0.929	-0.505	-0.883	0.038	0.038	down-regulated
Q3TIV5	Cellular component	GO:0005622	3	intracellular anatomical structure	Zc3h15	Zinc finger CCCH domain-containing protein 15	-0.97	0.073	-1.283		0.168	-1.264	0.557	0.411	0.34	-0.365	0.929	-0.505	-0.883	0.038	0.038	down-regulated
Q3TIV5	Cellular component	GO:0043229	4	intracellular organelle	Zc3h15	Zinc finger CCCH domain-containing protein 15	-0.97	0.073	-1.283		0.168	-1.264	0.557	0.411	0.34	-0.365	0.929	-0.505	-0.883	0.038	0.038	down-regulated
Q3TIV5	Cellular component	GO:0005737	3	cytoplasm	Zc3h15	Zinc finger CCCH domain-containing protein 15	-0.97	0.073	-1.283		0.168	-1.264	0.557	0.411	0.34	-0.365	0.929	-0.505	-0.883	0.038	0.038	down-regulated
Q3TIV5	Cellular component	GO:0043227	4	membrane-bounded organelle	Zc3h15	Zinc finger CCCH domain-containing protein 15	-0.97	0.073	-1.283		0.168	-1.264	0.557	0.411	0.34	-0.365	0.929	-0.505	-0.883	0.038	0.038	down-regulated
Q3TIV5	Cellular component	GO:0043231	5	intracellular membrane-bounded organelle	Zc3h15	Zinc finger CCCH domain-containing protein 15	-0.97	0.073	-1.283		0.168	-1.264	0.557	0.411	0.34	-0.365	0.929	-0.505	-0.883	0.038	0.038	down-regulated
Q3TIV5	Cellular component	GO:0110165	2	cellular anatomical entity	Zc3h15	Zinc finger CCCH domain-containing protein 15	-0.97	0.073	-1.283		0.168	-1.264	0.557	0.411	0.34	-0.365	0.929	-0.505	-0.883	0.038	0.038	down-regulated
Q3TIV5	Cellular component	GO:0043226	3	organelle	Zc3h15	Zinc finger CCCH domain-containing protein 15	-0.97	0.073	-1.283		0.168	-1.264	0.557	0.411	0.34	-0.365	0.929	-0.505	-0.883	0.038	0.038	down-regulated
Q3UGC7	Cellular component	GO:0005575	1	cellular_component	Eif3j1	Eukaryotic translation initiation factor 3 subunit J-A	-0.085	0.134	-0.838	-0.289	0.124	-0.425	0.337	0.261	0.597	1.039	1.253	1.028	-0.982	0.00319	0.00319	down-regulated
Q3UGC7	Cellular component	GO:0005622	3	intracellular anatomical structure	Eif3j1	Eukaryotic translation initiation factor 3 subunit J-A	-0.085	0.134	-0.838	-0.289	0.124	-0.425	0.337	0.261	0.597	1.039	1.253	1.028	-0.982	0.00319	0.00319	down-regulated
Q3UGC7	Cellular component	GO:0005737	3	cytoplasm	Eif3j1	Eukaryotic translation initiation factor 3 subunit J-A	-0.085	0.134	-0.838	-0.289	0.124	-0.425	0.337	0.261	0.597	1.039	1.253	1.028	-0.982	0.00319	0.00319	down-regulated
Q3UGC7	Cellular component	GO:0032991	2	protein-containing complex	Eif3j1	Eukaryotic translation initiation factor 3 subunit J-A	-0.085	0.134	-0.838	-0.289	0.124	-0.425	0.337	0.261	0.597	1.039	1.253	1.028	-0.982	0.00319	0.00319	down-regulated
Q3UGC7	Cellular component	GO:1990904	3	ribonucleoprotein complex	Eif3j1	Eukaryotic translation initiation factor 3 subunit J-A	-0.085	0.134	-0.838	-0.289	0.124	-0.425	0.337	0.261	0.597	1.039	1.253	1.028	-0.982	0.00319	0.00319	down-regulated
Q3UGC7	Cellular component	GO:0070993	4	translation preinitiation complex	Eif3j1	Eukaryotic translation initiation factor 3 subunit J-A	-0.085	0.134	-0.838	-0.289	0.124	-0.425	0.337	0.261	0.597	1.039	1.253	1.028	-0.982	0.00319	0.00319	down-regulated
Q3UGC7	Cellular component	GO:0110165	2	cellular anatomical entity	Eif3j1	Eukaryotic translation initiation factor 3 subunit J-A	-0.085	0.134	-0.838	-0.289	0.124	-0.425	0.337	0.261	0.597	1.039	1.253	1.028	-0.982	0.00319	0.00319	down-regulated
Q3UIZ8	Cellular component	GO:0005622	3	intracellular anatomical structure	Mylk3	Myosin light chain kinase 3	-0.334	0.604	0.335	1.037	1.198	0.6	0.23		-0.428	-0.489	0.046	-0.487	0.799	0.0263	0.0263	up-regulated
Q3UIZ8	Cellular component	GO:0043227	4	membrane-bounded organelle	Mylk3	Myosin light chain kinase 3	-0.334	0.604	0.335	1.037	1.198	0.6	0.23		-0.428	-0.489	0.046	-0.487	0.799	0.0263	0.0263	up-regulated
Q3UIZ8	Cellular component	GO:0043229	4	intracellular organelle	Mylk3	Myosin light chain kinase 3	-0.334	0.604	0.335	1.037	1.198	0.6	0.23		-0.428	-0.489	0.046	-0.487	0.799	0.0263	0.0263	up-regulated
Q3UIZ8	Cellular component	GO:0005737	3	cytoplasm	Mylk3	Myosin light chain kinase 3	-0.334	0.604	0.335	1.037	1.198	0.6	0.23		-0.428	-0.489	0.046	-0.487	0.799	0.0263	0.0263	up-regulated
Q3UIZ8	Cellular component	GO:0043231	5	intracellular membrane-bounded organelle	Mylk3	Myosin light chain kinase 3	-0.334	0.604	0.335	1.037	1.198	0.6	0.23		-0.428	-0.489	0.046	-0.487	0.799	0.0263	0.0263	up-regulated
Q3UIZ8	Cellular component	GO:0005575	1	cellular_component	Mylk3	Myosin light chain kinase 3	-0.334	0.604	0.335	1.037	1.198	0.6	0.23		-0.428	-0.489	0.046	-0.487	0.799	0.0263	0.0263	up-regulated
Q3UIZ8	Cellular component	GO:0110165	2	cellular anatomical entity	Mylk3	Myosin light chain kinase 3	-0.334	0.604	0.335	1.037	1.198	0.6	0.23		-0.428	-0.489	0.046	-0.487	0.799	0.0263	0.0263	up-regulated
Q3UIZ8	Cellular component	GO:0043226	3	organelle	Mylk3	Myosin light chain kinase 3	-0.334	0.604	0.335	1.037	1.198	0.6	0.23		-0.428	-0.489	0.046	-0.487	0.799	0.0263	0.0263	up-regulated
Q3UNW5	Cellular component	GO:0110165	2	cellular anatomical entity	Tfcp2l1	Transcription factor CP2-like protein 1	0.471	0.478	1.472	1.274	1.83	-0.296	-0.067	-0.647	-0.062	-0.094	-1.119	-0.067	1.214	0.00514	0.00514	up-regulated
Q3UNW5	Cellular component	GO:0043226	3	organelle	Tfcp2l1	Transcription factor CP2-like protein 1	0.471	0.478	1.472	1.274	1.83	-0.296	-0.067	-0.647	-0.062	-0.094	-1.119	-0.067	1.214	0.00514	0.00514	up-regulated
Q3UNW5	Cellular component	GO:0043229	4	intracellular organelle	Tfcp2l1	Transcription factor CP2-like protein 1	0.471	0.478	1.472	1.274	1.83	-0.296	-0.067	-0.647	-0.062	-0.094	-1.119	-0.067	1.214	0.00514	0.00514	up-regulated
Q3UNW5	Cellular component	GO:0005575	1	cellular_component	Tfcp2l1	Transcription factor CP2-like protein 1	0.471	0.478	1.472	1.274	1.83	-0.296	-0.067	-0.647	-0.062	-0.094	-1.119	-0.067	1.214	0.00514	0.00514	up-regulated
Q3UNW5	Cellular component	GO:0032991	2	protein-containing complex	Tfcp2l1	Transcription factor CP2-like protein 1	0.471	0.478	1.472	1.274	1.83	-0.296	-0.067	-0.647	-0.062	-0.094	-1.119	-0.067	1.214	0.00514	0.00514	up-regulated
Q3UNW5	Cellular component	GO:0043231	5	intracellular membrane-bounded organelle	Tfcp2l1	Transcription factor CP2-like protein 1	0.471	0.478	1.472	1.274	1.83	-0.296	-0.067	-0.647	-0.062	-0.094	-1.119	-0.067	1.214	0.00514	0.00514	up-regulated
Q3UNW5	Cellular component	GO:0005622	3	intracellular anatomical structure	Tfcp2l1	Transcription factor CP2-like protein 1	0.471	0.478	1.472	1.274	1.83	-0.296	-0.067	-0.647	-0.062	-0.094	-1.119	-0.067	1.214	0.00514	0.00514	up-regulated
Q3UNW5	Cellular component	GO:0043227	4	membrane-bounded organelle	Tfcp2l1	Transcription factor CP2-like protein 1	0.471	0.478	1.472	1.274	1.83	-0.296	-0.067	-0.647	-0.062	-0.094	-1.119	-0.067	1.214	0.00514	0.00514	up-regulated
Q3V2T4	Cellular component	GO:0031982	5	vesicle	Krtdap	Keratinocyte differentiation-associated protein	0.67	1.014	0.126	0.398	1.087	0.501	0.227	0.173	-0.464	-0.208	-0.084	-0.053	0.701	0.0156	0.0156	up-regulated
Q3V2T4	Cellular component	GO:0097708	6	intracellular vesicle	Krtdap	Keratinocyte differentiation-associated protein	0.67	1.014	0.126	0.398	1.087	0.501	0.227	0.173	-0.464	-0.208	-0.084	-0.053	0.701	0.0156	0.0156	up-regulated
Q3V2T4	Cellular component	GO:0043226	3	organelle	Krtdap	Keratinocyte differentiation-associated protein	0.67	1.014	0.126	0.398	1.087	0.501	0.227	0.173	-0.464	-0.208	-0.084	-0.053	0.701	0.0156	0.0156	up-regulated
Q3V2T4	Cellular component	GO:0043227	4	membrane-bounded organelle	Krtdap	Keratinocyte differentiation-associated protein	0.67	1.014	0.126	0.398	1.087	0.501	0.227	0.173	-0.464	-0.208	-0.084	-0.053	0.701	0.0156	0.0156	up-regulated
Q3V2T4	Cellular component	GO:0031410	4	cytoplasmic vesicle	Krtdap	Keratinocyte differentiation-associated protein	0.67	1.014	0.126	0.398	1.087	0.501	0.227	0.173	-0.464	-0.208	-0.084	-0.053	0.701	0.0156	0.0156	up-regulated
Q3V2T4	Cellular component	GO:0030141	4	secretory granule	Krtdap	Keratinocyte differentiation-associated protein	0.67	1.014	0.126	0.398	1.087	0.501	0.227	0.173	-0.464	-0.208	-0.084	-0.053	0.701	0.0156	0.0156	up-regulated
Q3V2T4	Cellular component	GO:0005737	3	cytoplasm	Krtdap	Keratinocyte differentiation-associated protein	0.67	1.014	0.126	0.398	1.087	0.501	0.227	0.173	-0.464	-0.208	-0.084	-0.053	0.701	0.0156	0.0156	up-regulated
Q3V2T4	Cellular component	GO:0110165	2	cellular anatomical entity	Krtdap	Keratinocyte differentiation-associated protein	0.67	1.014	0.126	0.398	1.087	0.501	0.227	0.173	-0.464	-0.208	-0.084	-0.053	0.701	0.0156	0.0156	up-regulated
Q3V2T4	Cellular component	GO:0005576	3	extracellular region	Krtdap	Keratinocyte differentiation-associated protein	0.67	1.014	0.126	0.398	1.087	0.501	0.227	0.173	-0.464	-0.208	-0.084	-0.053	0.701	0.0156	0.0156	up-regulated
Q3V2T4	Cellular component	GO:0012505	3	endomembrane system	Krtdap	Keratinocyte differentiation-associated protein	0.67	1.014	0.126	0.398	1.087	0.501	0.227	0.173	-0.464	-0.208	-0.084	-0.053	0.701	0.0156	0.0156	up-regulated
Q3V2T4	Cellular component	GO:0043231	5	intracellular membrane-bounded organelle	Krtdap	Keratinocyte differentiation-associated protein	0.67	1.014	0.126	0.398	1.087	0.501	0.227	0.173	-0.464	-0.208	-0.084	-0.053	0.701	0.0156	0.0156	up-regulated
Q3V2T4	Cellular component	GO:0005622	3	intracellular anatomical structure	Krtdap	Keratinocyte differentiation-associated protein	0.67	1.014	0.126	0.398	1.087	0.501	0.227	0.173	-0.464	-0.208	-0.084	-0.053	0.701	0.0156	0.0156	up-regulated
Q3V2T4	Cellular component	GO:0043229	4	intracellular organelle	Krtdap	Keratinocyte differentiation-associated protein	0.67	1.014	0.126	0.398	1.087	0.501	0.227	0.173	-0.464	-0.208	-0.084	-0.053	0.701	0.0156	0.0156	up-regulated
Q3V2T4	Cellular component	GO:0099503	5	secretory vesicle	Krtdap	Keratinocyte differentiation-associated protein	0.67	1.014	0.126	0.398	1.087	0.501	0.227	0.173	-0.464	-0.208	-0.084	-0.053	0.701	0.0156	0.0156	up-regulated
Q3V2T4	Cellular component	GO:0005575	1	cellular_component	Krtdap	Keratinocyte differentiation-associated protein	0.67	1.014	0.126	0.398	1.087	0.501	0.227	0.173	-0.464	-0.208	-0.084	-0.053	0.701	0.0156	0.0156	up-regulated
Q5SV06	Cellular component	GO:0043228	4	non-membrane-bounded organelle	Spata22	Spermatogenesis-associated protein 22	0.384	-0.192	1.322	-0.468	1.044	0.003	-0.265	-0.336	-0.712	-0.055	-1.174	-1.132	0.961	0.0162	0.0162	up-regulated
Q5SV06	Cellular component	GO:0005622	3	intracellular anatomical structure	Spata22	Spermatogenesis-associated protein 22	0.384	-0.192	1.322	-0.468	1.044	0.003	-0.265	-0.336	-0.712	-0.055	-1.174	-1.132	0.961	0.0162	0.0162	up-regulated
Q5SV06	Cellular component	GO:0043232	5	intracellular non-membrane-bounded organelle	Spata22	Spermatogenesis-associated protein 22	0.384	-0.192	1.322	-0.468	1.044	0.003	-0.265	-0.336	-0.712	-0.055	-1.174	-1.132	0.961	0.0162	0.0162	up-regulated
Q5SV06	Cellular component	GO:0110165	2	cellular anatomical entity	Spata22	Spermatogenesis-associated protein 22	0.384	-0.192	1.322	-0.468	1.044	0.003	-0.265	-0.336	-0.712	-0.055	-1.174	-1.132	0.961	0.0162	0.0162	up-regulated
Q5SV06	Cellular component	GO:0043226	3	organelle	Spata22	Spermatogenesis-associated protein 22	0.384	-0.192	1.322	-0.468	1.044	0.003	-0.265	-0.336	-0.712	-0.055	-1.174	-1.132	0.961	0.0162	0.0162	up-regulated
Q5SV06	Cellular component	GO:0005575	1	cellular_component	Spata22	Spermatogenesis-associated protein 22	0.384	-0.192	1.322	-0.468	1.044	0.003	-0.265	-0.336	-0.712	-0.055	-1.174	-1.132	0.961	0.0162	0.0162	up-regulated
Q5SV06	Cellular component	GO:0043229	4	intracellular organelle	Spata22	Spermatogenesis-associated protein 22	0.384	-0.192	1.322	-0.468	1.044	0.003	-0.265	-0.336	-0.712	-0.055	-1.174	-1.132	0.961	0.0162	0.0162	up-regulated
Q5XKE0	Cellular component	GO:0043228	4	non-membrane-bounded organelle	Mybpc2	Myosin-binding protein C, fast-type		1.411	1.229	0.861	0.862	-0.448	0.759	-0.996	-0.565	-0.894	-0.927		1.308	0.0114	0.0114	up-regulated
Q5XKE0	Cellular component	GO:0043226	3	organelle	Mybpc2	Myosin-binding protein C, fast-type		1.411	1.229	0.861	0.862	-0.448	0.759	-0.996	-0.565	-0.894	-0.927		1.308	0.0114	0.0114	up-regulated
Q5XKE0	Cellular component	GO:0110165	2	cellular anatomical entity	Mybpc2	Myosin-binding protein C, fast-type		1.411	1.229	0.861	0.862	-0.448	0.759	-0.996	-0.565	-0.894	-0.927		1.308	0.0114	0.0114	up-regulated
Q5XKE0	Cellular component	GO:0099512	5	supramolecular fiber	Mybpc2	Myosin-binding protein C, fast-type		1.411	1.229	0.861	0.862	-0.448	0.759	-0.996	-0.565	-0.894	-0.927		1.308	0.0114	0.0114	up-regulated
Q5XKE0	Cellular component	GO:0099080	3	supramolecular complex	Mybpc2	Myosin-binding protein C, fast-type		1.411	1.229	0.861	0.862	-0.448	0.759	-0.996	-0.565	-0.894	-0.927		1.308	0.0114	0.0114	up-regulated
Q5XKE0	Cellular component	GO:0043232	5	intracellular non-membrane-bounded organelle	Mybpc2	Myosin-binding protein C, fast-type		1.411	1.229	0.861	0.862	-0.448	0.759	-0.996	-0.565	-0.894	-0.927		1.308	0.0114	0.0114	up-regulated
Q5XKE0	Cellular component	GO:0099081	4	supramolecular polymer	Mybpc2	Myosin-binding protein C, fast-type		1.411	1.229	0.861	0.862	-0.448	0.759	-0.996	-0.565	-0.894	-0.927		1.308	0.0114	0.0114	up-regulated
Q5XKE0	Cellular component	GO:0043229	4	intracellular organelle	Mybpc2	Myosin-binding protein C, fast-type		1.411	1.229	0.861	0.862	-0.448	0.759	-0.996	-0.565	-0.894	-0.927		1.308	0.0114	0.0114	up-regulated
Q5XKE0	Cellular component	GO:0005622	3	intracellular anatomical structure	Mybpc2	Myosin-binding protein C, fast-type		1.411	1.229	0.861	0.862	-0.448	0.759	-0.996	-0.565	-0.894	-0.927		1.308	0.0114	0.0114	up-regulated
Q5XKE0	Cellular component	GO:0005575	1	cellular_component	Mybpc2	Myosin-binding protein C, fast-type		1.411	1.229	0.861	0.862	-0.448	0.759	-0.996	-0.565	-0.894	-0.927		1.308	0.0114	0.0114	up-regulated
Q60668	Cellular component	GO:0031981	6	nuclear lumen	Hnrnpd	Heterogeneous nuclear ribonucleoprotein D0	-2.361	0.527		-2.186	-0.268	-0.677	0.349	0.876	1.022	0.152	1.452	0.449	-1.71	0.00432	0.00432	down-regulated
Q60668	Cellular component	GO:0005634	6	nucleus	Hnrnpd	Heterogeneous nuclear ribonucleoprotein D0	-2.361	0.527		-2.186	-0.268	-0.677	0.349	0.876	1.022	0.152	1.452	0.449	-1.71	0.00432	0.00432	down-regulated
Q60668	Cellular component	GO:0099572	4	postsynaptic specialization	Hnrnpd	Heterogeneous nuclear ribonucleoprotein D0	-2.361	0.527		-2.186	-0.268	-0.677	0.349	0.876	1.022	0.152	1.452	0.449	-1.71	0.00432	0.00432	down-regulated
Q60668	Cellular component	GO:0098984	5	neuron to neuron synapse	Hnrnpd	Heterogeneous nuclear ribonucleoprotein D0	-2.361	0.527		-2.186	-0.268	-0.677	0.349	0.876	1.022	0.152	1.452	0.449	-1.71	0.00432	0.00432	down-regulated
Q60668	Cellular component	GO:0043227	4	membrane-bounded organelle	Hnrnpd	Heterogeneous nuclear ribonucleoprotein D0	-2.361	0.527		-2.186	-0.268	-0.677	0.349	0.876	1.022	0.152	1.452	0.449	-1.71	0.00432	0.00432	down-regulated
Q60668	Cellular component	GO:0005622	3	intracellular anatomical structure	Hnrnpd	Heterogeneous nuclear ribonucleoprotein D0	-2.361	0.527		-2.186	-0.268	-0.677	0.349	0.876	1.022	0.152	1.452	0.449	-1.71	0.00432	0.00432	down-regulated
Q60668	Cellular component	GO:0030054	3	cell junction	Hnrnpd	Heterogeneous nuclear ribonucleoprotein D0	-2.361	0.527		-2.186	-0.268	-0.677	0.349	0.876	1.022	0.152	1.452	0.449	-1.71	0.00432	0.00432	down-regulated
Q60668	Cellular component	GO:0045202	4	synapse	Hnrnpd	Heterogeneous nuclear ribonucleoprotein D0	-2.361	0.527		-2.186	-0.268	-0.677	0.349	0.876	1.022	0.152	1.452	0.449	-1.71	0.00432	0.00432	down-regulated
Q60668	Cellular component	GO:0043229	4	intracellular organelle	Hnrnpd	Heterogeneous nuclear ribonucleoprotein D0	-2.361	0.527		-2.186	-0.268	-0.677	0.349	0.876	1.022	0.152	1.452	0.449	-1.71	0.00432	0.00432	down-regulated
Q60668	Cellular component	GO:0043231	5	intracellular membrane-bounded organelle	Hnrnpd	Heterogeneous nuclear ribonucleoprotein D0	-2.361	0.527		-2.186	-0.268	-0.677	0.349	0.876	1.022	0.152	1.452	0.449	-1.71	0.00432	0.00432	down-regulated
[truncated: 1,296 more rows]
