# Supplementary material for: Multi-Omics and Experimental Validation Reveal the Protective Effect of Paeoniflorin Against Coronary Heart Disease in Mice via Inhibiting the C3-Cfd-C3aR Pathway
Source: Int J Mol Sci. 2026 Jul 13;27(14):6236. doi: 10.3390/ijms27146236 (PMC13410309; doi:10.3390/ijms27146236)
Supplement: Supplementary file 1 [file ijms-27-06236-s001.zip › Supplementary Materials/ijms-4276706_Proteomics_Dataset/2-Differentially_expressed_protein/Table 2. DEPs list of Model-vs-Paeoniflorin.xls]

Protein accession	Gene name	Protein description	Model1	Model2	Model3	Model4	Model5	Model6	PA1	PA2	PA3	PA4	PA5	PA6	log2FC	P.Value	adj.P.Val	Regulation
A2ASS6	Ttn	Titin	0.138	0.481	1.02	0.155	-0.328	-0.391	-0.189	-0.062	-0.463	0.01	-0.206	0.35	0.273	0.335	0.335	unchanged
O55226	Chad	Chondroadherin	0.366	-0.81	0.781	0.174	0.025	0.064	0.36	-0.22	-0.117	0.289	0.458	0.034	-0.034	0.903	0.903	unchanged
Q62189	Snrpa	U1 small nuclear ribonucleoprotein A	0.463	0.838	0.114	-0.151	0.611	-0.023	-0.046	0.226	-0.287	0.292	-0.425	-0.296	0.398	0.13	0.13	unchanged
Q62241	Snrpc	U1 small nuclear ribonucleoprotein C		0.224	-1.215		1.519	-1.294	0.166		-2.113	-0.749		0.706	0.306	0.69	0.69	unchanged
Q62266	Sprr1a	Cornifin-A	-0.608	-0.881	-1.289	0.703	1.038	-1.851		-0.617	0.914	0.456	-0.751	0.043	-0.49	0.365	0.365	unchanged
Q62351	Tfrc	Transferrin receptor protein 1	-0.093	0.204	-1.012	-0.159	-0.009	0.413	-0.198	0.606	0.328	0.128	0.699	-0.27	-0.325	0.272	0.272	unchanged
Q62376	Snrnp70	U1 small nuclear ribonucleoprotein 70 kDa	0.771	1.567	0.043	0.014	0.739	-0.313	0.259	-0.425	-0.49	0.459	-0.562	0.025	0.593	0.0964	0.0964	unchanged
Q62422	Ostf1	Osteoclast-stimulating factor 1	0.398		-0.061	-0.792	-0.026	-0.077	-0.145		-0.513		0.523		-0.067	0.863	0.863	unchanged
O55234	Psmb5	Proteasome subunit beta type-5		0.194		-0.257	-0.584	0.766	-0.729	0.84	0.245		1.052	-0.721	-0.108	0.819	0.819	unchanged
Q62465	Vat1	Synaptic vesicle membrane protein VAT-1 homolog	0.108	0.132	-0.421	0.486	0.062	0.151	-0.811	0.032	-0.503	-1.382	-0.27	-0.487	0.657	0.0272	0.0272	up-regulated
Q62469	Itga2	Integrin alpha-2	0.668	-0.678	0.821	0.24	0.509	-0.017	-0.44	-0.254	-0.314	0.654	-0.383	0.388	0.315	0.32	0.32	unchanged
Q62523	Zyx	Zyxin	0.039	-0.001	-0.123	0.407	0.607	-0.069	0.281	0.17	-1.036	0.884	-0.166	-0.347	0.179	0.566	0.566	unchanged
Q63836	Selenbp2	Selenium-binding protein 2	-0.758	-0.008	0.672	0.363	-1.327	1.299	0.108	-0.349	0.52		-2.11		0.498	0.411	0.411	unchanged
Q63880	Ces3a	Carboxylesterase 3A	-0.722	0.068	-0.884	-0.43	-0.307	0.069	-0.113	0.044	-0.122	-0.172	-0.141	-0.187	-0.253	0.289	0.289	unchanged
Q63918	Cavin2	Caveolae-associated protein 2	0.265	0.318	0.331	1.24	0.136	1.132	0.388	-0.321	0.218	-0.264	-0.169	0.147	0.571	0.0496	0.0496	up-regulated
Q640N1	Aebp1	Adipocyte enhancer-binding protein 1	-0.068	1.2	0.553	0.286	0.293	-0.55		0.073	-0.112	-0.084	-0.176	0.208	0.304	0.33	0.33	unchanged
Q64253	Ly6e	Lymphocyte antigen 6E	-0.289	-1.684	0.527	-0.47	-0.997	-0.264	-1.091	-0.293	-0.493	0.53	0.049	-0.349	-0.255	0.497	0.497	unchanged
Q64339	Isg15	Ubiquitin-like protein ISG15	0.019	0.035	-0.413	-0.277	0.452	0.561	-0.613	-0.266	-0.394	-1.149	-0.491	0.098	0.532	0.0652	0.0652	unchanged
Q64437	Adh7	All-trans-retinol dehydrogenase [NAD(+)] ADH7	0.698	-2.749	0.131	0.018	0.085	-0.413	-0.61	-0.212	-0.114		-0.167	-0.653	-0.02	0.968	0.968	unchanged
Q64442	Sord	Sorbitol dehydrogenase	-0.326	-0.518	0.015	-0.08	-0.808	-0.132	0.137	0.072	-0.109	-0.959	0.276	-0.218	-0.175	0.512	0.512	unchanged
Q64522	H2ac21	Histone H2A type 2-B	0.429	0.75		-0.516	-0.193				0.157	-0.106	-0.81	1.047	0.046	0.922	0.922	unchanged
O70138	Mmp8	Neutrophil collagenase	-0.789	0.437	-0.438	-0.433	-0.461	-0.269	0.16	0.176	-0.071	0.127	0.273	-0.354	-0.377	0.143	0.143	unchanged
Q64726	Azgp1	Zinc-alpha-2-glycoprotein	-2.045	0.013	-2.621	-0.001	-0.313	0.345	0.122	0.969	0.959	-3.084	0.582	0.488	-0.776	0.288	0.288	unchanged
Q64727	Vcl	Vinculin	0.644	0.035	0.029	1.075	0.591	0.672	0.294	0.364	0.291	-1.089	0.28	-0.102	0.501	0.116	0.116	unchanged
Q64737	Gart	Trifunctional purine biosynthetic protein adenosine-3	0.239	-0.255	0.247	-0.951	-0.639	-0.361	-0.525	-0.418	-0.526	0.264	0.005	0.082	-0.1	0.718	0.718	unchanged
Q64739	Col11a2	Collagen alpha-2(XI) chain	0.178	-1.906	0.142	-0.441	0.666	0.393	0.479	-0.173	0.302	0.507	-0.029	0.201	-0.376	0.338	0.338	unchanged
Q672J9	Nox3	NADPH oxidase 3	0.829	-0.653	0.038	0.203	-0.273	0.433	0.009	0.197		0.235	-0.05	0.203	-0.023	0.937	0.937	unchanged
Q68FD5	Cltc	Clathrin heavy chain 1	0.077	0.395	-0.365	0.757	-0.049	0.352	0.836	-0.399	1.492	-1.552		-0.444	0.208	0.664	0.664	unchanged
Q68FL4	Ahcyl2	Putative adenosylhomocysteinase 3		0.083		0.124	-0.242		0.087	0.033	0.276		0.375		-0.204	0.534	0.534	unchanged
Q69ZH9	Arhgap23	Rho GTPase-activating protein 23	-0.108	0.341	0.202	-0.425	-1.216	-1.416	0.491	0.671			0.542	0.138	-0.897	0.0363	0.0363	down-regulated
Q6DFV6	Fndc3c1	Fibronectin type III domain containing protein 3C1	-0.401	0.481	0.912	-0.051	-0.119	0.096	0.172	-0.656	0.53	-0.201	-0.254	0.602	0.121	0.689	0.689	unchanged
Q6DFX2	Antxr2	Anthrax toxin receptor 2	0.378	-1.362	0.582	-0.065	-0.065	-0.231	-1.523	0.04	-0.37	-0.386	-0.087	-0.472	0.339	0.35	0.35	unchanged
Q6GQT1	A2m	Alpha-2-macroglobulin-P		-0.245			-0.942	-0.818		-0.785	1.978		0.742	-0.609	-1	0.159	0.159	unchanged
Q6GU68	Islr	Immunoglobulin superfamily containing leucine-rich repeat protein	-0.168	0.122		-0.01	-0.104	0.453	-0.147	1.29	0.8		0.094	0.281	-0.405	0.221	0.221	unchanged
Q6IFX2	Krt42	Keratin, type I cytoskeletal 42	-1.488	-4.316	-0.588	-0.14	-0.018	-0.331	-1.544	-1.211	1.776	1.435	-0.772	0.15	-1.119	0.162	0.162	unchanged
Q6IRU2	Tpm4	Tropomyosin alpha-4 chain	-0.794	0.164		1.054	-0.25	1.269	0	0.116	-0.225		-0.198	0.624	0.225	0.585	0.585	unchanged
Q6NVF9	Cpsf6	Cleavage and polyadenylation specificity factor subunit 6	-0.134	0.144	-0.341	-0.064	-0.108	-0.173	0.326	-0.035	-0.108	0.788	0.027	-0.534	-0.19	0.449	0.449	unchanged
Q6NWW9	Fndc3b	Fibronectin type III domain-containing protein 3B		1.85		-0.548		-1.066	0.298	0.78	1.425		0.767	-0.703	-0.435	0.535	0.535	unchanged
O70161	Pip5k1c	Phosphatidylinositol 4-phosphate 5-kinase type-1 gamma	-0.452	-0.163	0.251	0.491	-0.334	-0.236	-0.291	-0.131	1.122	0.201	0.212	-0.334	-0.204	0.492	0.492	unchanged
Q6NXH9	Krt73	Keratin, type II cytoskeletal 73	-1.238	-4.499	-0.651	0.395	0.435	-1.327	-0.809	-1.037	0.922	1.195	-1.714	0.875	-1.053	0.195	0.195	unchanged
Q6NZJ6	Eif4g1	Eukaryotic translation initiation factor 4 gamma 1	0.31	0.013	0.239	-0.061	0.689	0.345	0.141	-0.333	-0.171	0.98	-0.101	0	0.17	0.523	0.523	unchanged
Q6P069	Sri	Sorcin		-0.217		-0.412		-0.786	0.281	-0.522	0.23			-1.55	-0.081	0.872	0.872	unchanged
Q6P1C6	Lrig3	Leucine-rich repeats and immunoglobulin-like domains protein 3	0.055	-0.635	0.204	0.01	-0.295	-0.401	0.617	0.037	0.359	0.238	0.395	0.717	-0.571	0.0257	0.0257	down-regulated
Q6P1F6	Ppp2r2a	Serine/threonine-protein phosphatase 2A 55 kDa regulatory subunit B alpha isoform	-0.925		0.04	-0.776	0.244	0.125	1.611	-0.817		0.576	-0.137	0.569	-0.619	0.185	0.185	unchanged
Q6P253	Dmkn	Dermokine	-1.312	-0.659	1	0.288	0.046	-0.527	-1.329		-0.092	-0.647	0.411	0.138	0.11	0.802	0.802	unchanged
Q6P2L7	Golm2	Protein GOLM2	-2.352	0.357		0.161	0.543	0.384	-0.155	1.395	1.097	-3.664	0.98	0.492	-0.206	0.81	0.81	unchanged
Q6P542	Abcf1	ATP-binding cassette sub-family F member 1	0.221	1.238	0.411	-0.174	0.752	0.217	-0.369	-0.61	0.297	0.523	-0.287	0.059	0.509	0.1	0.1	unchanged
Q6P5F6	Slc39a10	Zinc transporter ZIP10	0.784	-1.603	0.1	-0.207	0.778	0.497	-0.598	-0.342	-0.828	-0.118	-0.523	-0.662	0.57	0.145	0.145	unchanged
O70165	Fcn1	Ficolin-1	-1.273	-0.353	-1.619	-1.076	-0.725	0.485	-0.434	0.822	0.444	-1.398	0.152	-0.238	-0.652	0.137	0.137	unchanged
Q6P9R2	Oxsr1	Serine/threonine-protein kinase OSR1	1.003	-0.986	1.12	0.437	0.947	1.052		0.516		-0.455			0.565	0.355	0.355	unchanged
Q6PAL1	Draxin	Draxin	-1.507	0.497	0.858	0.22	-0.303	0.912	0.123	0.364	-0.293	1.624	0.402	-1.446	-0.016	0.975	0.975	unchanged
Q6PB93	Galnt2	Polypeptide N-acetylgalactosaminyltransferase 2		-0.312	-0.545	0.195	0.16	-0.032	0.353	0.296		0.032	0.828	1.072	-0.623	0.0515	0.0515	unchanged
Q6PDM2	Srsf1	Serine/arginine-rich splicing factor 1	0.767	-1.253	-0.721	0.76	-0.441		-0.257			-0.976		-1.878	0.859	0.156	0.156	unchanged
Q6PDN3	Mylk	Myosin light chain kinase, smooth muscle	-0.224	-0.271	0.013	0.79	0.64	0.683		0.437	0.388				-0.141	0.74	0.74	unchanged
Q6PE55	Pdgfrl	Platelet-derived growth factor receptor-like protein	0.368	0.837	1.377	-0.476	1.058	0.225	-0.265	-0.713	0.231	-0.006	-2.407	-0.053	1.1	0.026	0.026	up-regulated
Q6PEV3	Wipf2	WAS/WASL-interacting protein family member 2	-0.634	0.985		0.281	-0.859	-0.464	1.042	-0.044		-0.36	-0.676	-0.104	-0.11	0.799	0.799	unchanged
O70172	Pip4k2a	Phosphatidylinositol 5-phosphate 4-kinase type-2 alpha	0.91	-0.54	0.895	0.932	1.206	1.423	-0.123	-0.12	-0.762	-1.093	-0.718	-1.215	1.476	0.000641	0.000641	up-regulated
Q6PGC1	Dhx29	ATP-dependent RNA helicase DHX29	-1.59		-0.258		1.362	-1.699	-0.317		0.727	0.411	0.556		-0.89	0.19	0.19	unchanged
Q6PJN8	Dalrd3	DALR anticodon-binding domain-containing protein 3		-0.301		-0.643	0.025	0.75	-1.27	0.83	0.345	-3.124	1.109	-1.271	0.521	0.489	0.489	unchanged
Q6S5C2	Gnptg	N-acetylglucosamine-1-phosphotransferase subunit gamma	0.815	-3.557		-0.822		-0.056	0.474		-1.078		-0.319		-0.597	0.532	0.532	unchanged
Q6UGQ3	Scgb2b2	Secretoglobin family 2B member 2	-1.777	1.325			-1.009	-0.758	-1.489	0.382	-0.153				-0.135	0.859	0.859	unchanged
Q6WVG3	Kctd12	BTB/POZ domain-containing protein KCTD12	0.62	0.132	0.179	-1.135	0.726	0.38	0.141	-0.185	-0.629	0.081	0.023	-0.525	0.333	0.308	0.308	unchanged
Q6YGZ1	Hpse	Heparanase	-0.737	-0.579	0.213	0.75	-0.024	0.522	-0.575	-0.237	-0.221	-0.639	-0.185	0.32	0.28	0.362	0.362	unchanged
Q6ZPJ3	Ube2o	(E3-independent) E2 ubiquitin-conjugating enzyme UBE2O	1.093	0.657	1.037	1.565	0.603	1.246	0.697	-0.049	-0.818	0.119	-0.013	-0.498	1.127	0.00138	0.00138	up-regulated
Q6ZQ38	Cand1	Cullin-associated NEDD8-dissociated protein 1	0.309	-0.019	-0.227	1.86	-0.259	-0.323	0.183	-0.099	-0.491	-0.525	-0.291		0.468	0.242	0.242	unchanged
O70194	Eif3d	Eukaryotic translation initiation factor 3 subunit D		0.592	-0.322	0.014	0.101	0.17	-0.543	0.708	-1.225	0.64			0.216	0.622	0.622	unchanged
Q6ZQ58	Larp1	La-related protein 1	-0.179	1.215	-0.701		0.374	-0.786	0.203	-0.483	0.127	0.789	-0.635	0.849	-0.157	0.709	0.709	unchanged
Q6ZWM4	Lsm8	U6 snRNA-associated Sm-like protein LSm8	-0.066	0.226	0.151	-0.648	0.485	-0.043	-0.266	-0.429	-0.32	-0.409		-0.161	0.334	0.199	0.199	unchanged
Q6ZWN5	Rps9	Small ribosomal subunit protein uS4	0.916	1.392	-0.058	-0.162	1.223	-0.545	0.367	0.212	-0.274	0.845	-1.385	0.497	0.417	0.348	0.348	unchanged
Q6ZWU9	Rps27	Small ribosomal subunit protein eS27	0.751	0.642	-0.227	-0.071	1.014	-0.098	0.472	0.134	0.745	0.983	0.214	0.267	-0.134	0.641	0.641	unchanged
Q6ZWV3	Rpl10	Large ribosomal subunit protein uL16	-0.054	1.314	0.061	-0.244	0.47	-0.149	0.47	-0.238	0.467	0.948	0.217	0.269	-0.122	0.691	0.691	unchanged
Q6ZWV7	Rpl35	Large ribosomal subunit protein uL29	-0.114	1.387	-0.22	-1.431	-0.303	-0.571	-0.182	-0.103	0.213	1.155	-1.076	0.071	-0.222	0.621	0.621	unchanged
Q6ZWX6	Eif2s1	Eukaryotic translation initiation factor 2 subunit 1	0.388	0.37	0.625	0.293	1.232	0.786	-0.443	0.348	-1.784	0.174	-0.715	-0.488	1.1	0.00586	0.00586	up-regulated
Q71KU9	Fgl1	Fibrinogen-like protein 1	-2.05	1.538	-1.686	-0.074	-1.818	-0.529	-0.027	0.007	1.137	0.189	-0.83	-0.484	-0.768	0.188	0.188	unchanged
Q76MZ3	Ppp2r1a	Serine/threonine-protein phosphatase 2A 65 kDa regulatory subunit A alpha isoform	0.364	0.055	-0.026	0.592	0.307	0.296	0.472	0.4	-0.24	-0.449	-0.861	-0.541	0.468	0.104	0.104	unchanged
Q794H2	Nap1l3	Nucleosome assembly protein 1-like 3	-0.045	-1.531	-0.38	-0.241	0.058	0.089	-0.472	0.085	-0.402	-0.71	0.013	0.355	-0.153	0.629	0.629	unchanged
Q7SIG6	Asap2	Arf-GAP with SH3 domain, ANK repeat and PH domain-containing protein 2	-1.042	-3.869	-0.679	0.807	0.355	-1.12	-0.337	-0.676	0.966	0.781	-0.822	0.582	-1.007	0.143	0.143	unchanged
Q7TMK9	Syncrip	Heterogeneous nuclear ribonucleoprotein Q	0.376	1.401	0.052	0.194	0.465	0.054	0.164	-0.132	-0.393	0.601	-0.286	0.088	0.417	0.16	0.16	unchanged
Q7TMM9	Tubb2a	Tubulin beta-2A chain	0.798	-0.213	-0.659	0.914	0.41	0.561	-0.563	-1.05	-2.011	3.903	-0.438		0.334	0.691	0.691	unchanged
Q7TMY8	Huwe1	E3 ubiquitin-protein ligase HUWE1		0.18	0.447	1.631	-0.082	0.557	0.529	-0.456	-0.828	-0.013	0.266		0.647	0.111	0.111	unchanged
O70251	Eef1b	Elongation factor 1-beta	0.158	-0.97	-0.28	0.885	0.635	0.488	-0.496	0.115	-1.1	-1.102			0.798	0.0709	0.0709	unchanged
Q7TNC4	Luc7l2	Putative RNA-binding protein Luc7-like 2	0.569	1.116	-0.284	0.223	0.171	-0.492	0.269	-0.093	-0.831	0.096	-0.299	0.086	0.346	0.271	0.271	unchanged
Q7TPR4	Actn1	Alpha-actinin-1	-0.665	-0.553	-0.409	0.968	0.241	0.722	-0.325	0.083	0.532	-0.584	-1.28	0.19	0.281	0.463	0.463	unchanged
Q7TQD2	Tppp	Tubulin polymerization-promoting protein	0.584	0.512	0.598	-0.869	1.075	-0.01	-0.113	0.034	-0.389	-0.147	-0.83	-0.106	0.574	0.0884	0.0884	unchanged
Q7TSU7	Kirrel2	Kin of IRRE-like protein 2	0.31	-1.32	0.024	-0.166	-0.783	-0.336	0.04	-0.005	-0.564	0.09	0.276		-0.346	0.291	0.291	unchanged
Q7TT50	Cdc42bpb	Serine/threonine-protein kinase MRCK beta	0.41	0.075	0.861	0.657	0.331	1.555	0.362	0.294		-1.661		-1.011	1.152	0.0231	0.0231	up-regulated
Q80SY5	Prpf38b	Pre-mRNA-splicing factor 38B	0.909	0.594	-1.45	-0.008	0.242		0.448	-0.228	0.43	0.042			-0.116	0.802	0.802	unchanged
Q80T21	Adamtsl4	ADAMTS-like protein 4	-0.868	-1.181	-0.846		0.326	-0.273	-1.38	1.158	-0.044	-0.839		-0.947	-0.158	0.745	0.745	unchanged
Q80TY0	Fnbp1	Formin-binding protein 1	0.639	-0.08	0.765	1.138	0.922	0.967	0.449	0.326	0.268	-0.48	0.594	-0.211	0.568	0.0573	0.0573	unchanged
O70293	Grk6	G protein-coupled receptor kinase 6	0.567	0.12	0.834	0.903	0.946	1.281	0.626	-0.081	-1.196	-0.319	-0.498	-0.565	1.114	0.00267	0.00267	up-regulated
Q80UM3	Naa15	N-alpha-acetyltransferase 15, NatA auxiliary subunit	1.486	-0.867	0.134	1.572	1.933	1.095		-1.118		-0.342	0.369	-0.136	1.199	0.0422	0.0422	up-regulated
Q80UM7	Mogs	Mannosyl-oligosaccharide glucosidase	-0.059		-3.808	-0.077	-1.752	-0.012	-0.569	1.417	-1.24		0.177	1.159	-1.33	0.105	0.105	unchanged
Q80V26	Bpnt2	Golgi-resident adenosine 3',5'-bisphosphate 3'-phosphatase	0.549	-0.983		-0.021	-1.519			0.085		-1.272		-0.686	0.131	0.82	0.82	unchanged
Q80W65	Pcsk9	Proprotein convertase subtilisin/kexin type 9		-2.634		-0.439	-1.251	-0.626	-0.057	-0.803		-0.331	-0.096	-0.738	-0.832	0.0862	0.0862	unchanged
Q80X50	Ubap2l	Ubiquitin-associated protein 2-like	-0.665	1.268	0.13	0.065	0.464	-0.305	-0.103	-0.316	-1.039	0.226	-0.273	-0.271	0.456	0.183	0.183	unchanged
Q80X82	Sympk	Symplekin	0.419	-0.513	-0.513	0.341	0.083	-0.383	-0.616	-0.574	0.143		-0.037	0.096	0.103	0.721	0.721	unchanged
Q80X90	Flnb	Filamin-B	0.259	-0.322	0.613	0.222	-0.319	-0.401	0.154	0.388	-0.444	-0.137	0.366	-0.194	-0.014	0.959	0.959	unchanged
Q80XD8	Prap1	Proline-rich acidic protein 1		-0.233	-0.599		0.063	-0.765	-1.102		0.372		0.891	0.244	-0.485	0.299	0.299	unchanged
Q80XI7	Bpifb9a	Vomeromodulin	-0.689	0.828		1.677	0.415	0.777	-0.153	0.56				-0.543	0.647	0.233	0.233	unchanged
Q80XU3	Nucks1	Nuclear ubiquitous casein and cyclin-dependent kinase substrate 1	1.323	-0.993	-0.305		-0.843		0.969	-0.656	0.751	-0.999	-1.878	0.039	0.091	0.883	0.883	unchanged
Q80YC5	F12	Coagulation factor XII	0.7	-1.812	0.53	0.232	0.741	0.675	-0.193	0.086	-0.472	-0.441	0	0.238	0.308	0.452	0.452	unchanged
Q80YX1	Tnc	Tenascin		0.352		-0.474	-0.643	-0.622		0.141	1.52	-0.458	-0.011		-0.645	0.189	0.189	unchanged
Q80ZA4	Pkhd1l1	Fibrocystin-L	-0.586	-0.78	-0.072	0.289	-0.253	-0.09	-0.526	-0.559	-0.089		0.139	-1.998	0.358	0.351	0.351	unchanged
Q810U3	Nfasc	Neurofascin	-0.481	2.495	1.686	0.058	0.762	-1.754	-0.114	0.296	-0.221	1.882	-0.419	0.707	0.106	0.868	0.868	unchanged
Q8BFR1	Zc3hav1l	Zinc finger CCCH-type antiviral protein 1-like	-0.331	-0.489		-0.403	-0.337	0.141	-0.645	-0.18			0.19		-0.072	0.829	0.829	unchanged
O70318	Epb41l2	Band 4.1-like protein 2	-0.117	1.195	0.206	1.007	0.414	-0.137	-0.623	0.031	-0.133	-0.24	0.131	-0.419	0.637	0.0407	0.0407	up-regulated
Q8BG05	Hnrnpa3	Heterogeneous nuclear ribonucleoprotein A3	-0.001	0.322	0.444	-0.596	0.785	0.217	0.3	-0.268	-0.766	0.336	-0.289	0.052	0.301	0.304	0.304	unchanged
Q8BGD9	Eif4b	Eukaryotic translation initiation factor 4B	-0.35	-0.1	-0.234	0.203	-0.32	-0.265	0.045	-0.343	0.488	0.651	-0.413	0.236	-0.288	0.26	0.26	unchanged
Q8BGG7	Ubash3b	Ubiquitin-associated and SH3 domain-containing protein B	0.378	0.222	-0.033	0.458	1.087	0.858	0.221	1.145		-1.953	-0.719		0.822	0.131	0.131	unchanged
Q8BGV0	Nars2	Asparaginyl-tRNA synthetase	0.286	-0.3	-0.119	0.274	-0.346	-0.085	0.443	-0.056	-0.22	0.108	-0.339	0.122	-0.058	0.802	0.802	unchanged
Q8BH35	C8b	Complement component C8 beta chain	-0.681	-0.71	-1.528	-0.016	-0.053	0.453	-0.215	0.63	0.44	-1.941	0.387	-0.264	-0.262	0.563	0.563	unchanged
Q8BH61	F13a1	Coagulation factor XIII A chain	0.194	-0.838	-0.271	-0.331	0.643	-0.039	-1.792	-0.33	1.95	-1.548	-0.939	0.799	0.203	0.72	0.72	unchanged
Q8BH64	Ehd2	EH domain-containing protein 2	0.087	0.306	0.403	0.379	1.208	1.441	-0.143	0.192	-1.721	-0.06	-0.859	-0.035	1.075	0.0098	0.0098	up-regulated
O70325	Gpx4	Phospholipid hydroperoxide glutathione peroxidase GPX4	-0.096	-0.041	0.156	0.589	0.174	0.376	0.327	-0.119	-0.634	-0.309	-0.161	0.151	0.317	0.196	0.196	unchanged
Q8BHC0	Lyve1	Lymphatic vessel endothelial hyaluronic acid receptor 1		-0.341		-0.555	-0.027	-0.796	-0.557	0.233	0.141		0.182	-0.065	-0.417	0.185	0.185	unchanged
Q8BHL3	Tbc1d10b	TBC1 domain family member 10B	0.292	0.267	0.233	-0.046	0.016	-0.118	0.183	0.806	-0.414	0.823	-0.079	-0.34	-0.056	0.838	0.838	unchanged
Q8BHN3	Ganab	Neutral alpha-glucosidase AB	-0.273	0.068	-0.913	0.308	-0.498	-0.253	-0.041	0.846	0.595	-1.268	-1.004	0.226	-0.153	0.691	0.691	unchanged
Q8BIP0	Dars2	Aspartate--tRNA ligase, mitochondrial	0.505	-0.303	0.14	-0.217	-0.618	-0.246	0.114	-0.137	0.061	0.512	0.161	0.223	-0.279	0.261	0.261	unchanged
Q8BJW6	Eif2a	Eukaryotic translation initiation factor 2A	0.505	-0.202	0.384	-0.438	0.708	0.199	-0.196	0.05	0.23	0.033	-0.189	-1.028	0.376	0.202	0.202	unchanged
Q8BK26	Fbxo44	F-box only protein 44	0.572	-1.979	0.529	-0.357	-0.646	-0.471	-0.598	-0.338	-0.119	0.458	-0.661	-0.814	-0.047	0.909	0.909	unchanged
Q8BK48	Ces2e	Pyrethroid hydrolase Ces2e	-0.472	-0.973	-0.975	-0.317	-0.837	0.517	-0.187	0.118	0.302	-1.252	-0.266	0.632	-0.401	0.269	0.269	unchanged
Q8BK67	Rcc2	Protein RCC2	1.138	0.276	-0.386	0.06	0.335	-0.43	0.405	0.266	0.326	0.083	0.18	-0.159	-0.018	0.949	0.949	unchanged
O70362	Gpld1	Phosphatidylinositol-glycan-specific phospholipase D	0.181	-1.575	-0.068	-0.398	-0.4	0.299	-0.739	0.595	-0.099	-1.172	0.464	0.021	-0.172	0.656	0.656	unchanged
Q8BL97	Srsf7	Serine/arginine-rich splicing factor 7	0.252	1.605		-0.305	-1.562	-3.454	-0.094	-2.729	-0.526	1.094		-1.234	0.005	0.996	0.996	unchanged
Q8BLY1	Smoc1	SPARC-related modular calcium-binding protein 1	-0.541	0.615	0.459	-0.124	-0.752	-0.281	0.303	-0.314	-0.099	0.184	0.343	-0.279	-0.127	0.656	0.656	unchanged
Q8BM88	Ctso	Cathepsin O	-1.231	0.208		0.079	-0.291		-0.174				0.138	0.427	-0.439	0.33	0.33	unchanged
Q8BMA6	Srp68	Signal recognition particle subunit SRP68	0.536	1.211	0.683	0.883	0.227	1.071	0.84	-0.452	-0.001	0.836	0.394	0.288	0.451	0.128	0.128	unchanged
Q8BMJ3	Eif1ax	Eukaryotic translation initiation factor 1A, X-chromosomal	0.308	0.939	0.526	1.059	0.738	0.593	0.268	-0.273	-0.213	0.022	-0.215	-0.013	0.765	0.00336	0.00336	up-regulated
Q8BND5	Qsox1	Sulfhydryl oxidase 1	-0.244	-0.01	-0.734	0.102	-0.78	-0.067	-0.571	0.199	0.526	-0.29	0.034	-0.097	-0.256	0.341	0.341	unchanged
Q8BNE1	Tcaf1	TRPM8 channel-associated factor 1	1.874		-0.238	-0.017		-0.932		0.102	-0.01		-1.247		0.557	0.42	0.42	unchanged
O70370	Ctss	Cathepsin S	0.008	0.365	0.61	0.367	-0.589	0.101	1.18	0.838	-0.024	0.554	1.07	0.404	-0.527	0.0794	0.0794	unchanged
Q8BP47	Nars1	Asparagine--tRNA ligase, cytoplasmic	0.15	-0.707	0.246	0.324	1.463	0.818	0.362	0.014	-0.32	0.067	-0.131	-0.2	0.417	0.212	0.212	unchanged
Q8BP67	Rpl24	Large ribosomal subunit protein eL24	0.131	1.505	0.07	-1.379	0.359	-0.558	0.313	-0.37	0.053	1.551	-0.196	0.146	-0.228	0.615	0.615	unchanged
Q8BPB5	Efemp1	EGF-containing fibulin-like extracellular matrix protein 1	-1.037	-0.239	-1.191	0.01	0.035	0.148	-0.281	0.613	0.952	-1.844	0.352	0.252	-0.386	0.39	0.39	unchanged
Q8BTM8	Flna	Filamin-A	0.604	-0.272	-0.074	1.191	0.586	0.915	0.363	0.011	-0.401	-0.744	-0.319	-0.105	0.691	0.0349	0.0349	up-regulated
Q8BTZ4	Anapc5	Anaphase-promoting complex subunit 5	0.996	-0.09	0.096	-0.159	-0.266	-0.034	0.149		-0.154	-0.055	0.394	-0.092	0.042	0.88	0.88	unchanged
Q8BTZ7	Gmppb	Mannose-1-phosphate guanyltransferase beta	0.846	0.431	-0.092	0.23	-0.955	-0.289	0.06	0.36	-1.277	0.626	0.535	-0.192	0.01	0.979	0.979	unchanged
Q8BVA4	Lmod1	Leiomodin-1	-0.849	-2.254	0.03	-0.01	1.197	0.095	-0.303	-0.43		4.383		0.133	-1.244	0.195	0.195	unchanged
Q8BVY0	Rsl1d1	Ribosomal L1 domain-containing protein 1		-0.043	0.127	-2.067		-0.322	1.462		-0.475	0.397			-1.038	0.136	0.136	unchanged
Q8BWT1	Acaa2	3-ketoacyl-CoA thiolase, mitochondrial	-0.629	0.631	-1.279	0.973	0.421		0.774	1.789				-0.942	-0.517	0.463	0.463	unchanged
O70400	Pdlim1	PDZ and LIM domain protein 1		-0.125	-0.818	0	-1.27	0.607	-0.069	0.002		-0.105	0.044		-0.289	0.462	0.462	unchanged
Q8BWY3	Etf1	Eukaryotic peptide chain release factor subunit 1	0.722	0.277	0.45	0.651	0.494	0.886	-0.268			-0.592			1.01	0.0126	0.0126	up-regulated
Q8BXQ6	Aopep	Aminopeptidase O	-0.717	-0.181	0.194	0.196	-0.202	-0.036	0.609	-0.675	0.273	0.441	0.166	0.66	-0.37	0.198	0.198	unchanged
Q8BYC6	Taok3	Serine/threonine-protein kinase TAO3	0.482	-0.763	0.788	0.669	0.501	0.858	0.203	0.228	-0.313	0.477	-0.209	0.277	0.312	0.307	0.307	unchanged
Q8BYI6	Lpcat2	Lysophosphatidylcholine acyltransferase 2	0.689	-0.53	0.184	0.243	-0.581	-0.166	0.132	-0.252	-0.363	0.196	0.074	0.146	-0.016	0.953	0.953	unchanged
Q8BYP3	Rhof	Rho-related GTP-binding protein RhoF	-0.314	-0.215	-0.663	0.478	0.41	1.117	-0.196	0.439	-1.109	-0.215	-0.8		0.512	0.192	0.192	unchanged
Q8BYY9	Serpina3b	Serine protease inhibitor A3B		0.419			-0.632	0.693	-0.393	1.075	-0.366	-0.148		0.724	-0.018	0.97	0.97	unchanged
Q8BZQ2	Crispld2	Cysteine-rich secretory protein LCCL domain-containing 2	0.591	1.317	-0.315	-0.062	0.367	0.275	-0.199	0.411	-0.359	0.325	0.558	0.118	0.22	0.467	0.467	unchanged
O70410	Vmn2r1	Vomeronasal type-2 receptor 1	0.465	-0.426	-0.368	-0.265	-0.582	-0.442	0.523	-0.873	-0.593	0.697	-0.472	-0.152	-0.125	0.694	0.694	unchanged
Q8C119	Ndnf	Protein NDNF		0.672	-1.254	-0.637	0.169	0.734	-0.228					-0.277	0.189	0.751	0.751	unchanged
Q8C142	Ldlrap1	Low density lipoprotein receptor adapter protein 1	-0.216	-0.364	0.811	1.244	0.132	0.027	1.131	-0.512	0.393		-0.457	0.262	0.109	0.779	0.779	unchanged
Q8C165	Pm20d1	N-fatty-acyl-amino acid synthase/hydrolase PM20D1	0.196	-0.256	-0.109	-0.428	0.366	-0.38	-0.268	-0.243	0.144	-0.326	0.923	0.309	-0.192	0.489	0.489	unchanged
Q8C1C1	Psapl1	Proactivator polypeptide-like 1	0.469	-1.735	0.263	-0.287	0.538	0.383	-0.426	0.414	-0.421	0.254	0.502	-0.128	-0.094	0.807	0.807	unchanged
Q8C255	Dpep2	Dipeptidase 2		-0.554		0.02	-0.675	0.269	0.346	0.3	1.132		0.58	-0.214	-0.664	0.0814	0.0814	unchanged
O70435	Psma3	Proteasome subunit alpha type-3	-2.671	0.061		-0.566	0.222	0.029	-0.16	1.016	0.558		0.604	-0.623	-0.864	0.136	0.136	unchanged
Q8C4U3	Sfrp1	Secreted frizzled-related protein 1	-0.128	0.516	0.377	-0.002	-0.199	-0.076	0.338	-0.152	-0.543	-0.012	0.158	-0.267	0.161	0.504	0.504	unchanged
Q8C7G5	Apoa5	Apolipoprotein A-V	-1.146	-0.225	-0.728	-0.428	-0.968	-0.504	0.368	-0.594	-0.486	0.447	0.115	-0.682	-0.528	0.079	0.079	unchanged
Q8CCJ3	Ufl1	E3 UFM1-protein ligase 1	-0.646	0.252	0.961	0.096	0.69	0.416		-0.095	-0.556			-0.558	0.698	0.0873	0.0873	unchanged
Q8CCS6	Pabpn1	Polyadenylate-binding protein 2	-0.265	0.716	0.063	-0.73	0.717	-0.381	-0.077	-0.528	-0.66	-0.502	-0.342	-0.297	0.421	0.159	0.159	unchanged
Q8CD91	Smoc2	SPARC-related modular calcium-binding protein 2	-0.54	0.579	0.207	-0.652	-0.759	0.122	0.113	0.374	-0.215	1.446	0.654	0.161	-0.596	0.091	0.091	unchanged
Q8CDG5	Crebrf	CREB3 regulatory factor			-1.038	1.52	0.236	-0.759	-0.572	-0.349	0.933	0.628	-0.624	0.464	-0.09	0.863	0.863	unchanged
Q8CF98	Colec10	Collectin-10		-0.648	0.557	0.056	-1.124	-0.998		-0.348	0.758			-0.13	-0.525	0.287	0.287	unchanged
A6X935	Itih4	Inter alpha-trypsin inhibitor, heavy chain 4	0.046	-0.283	0.088	0.275	-0.128	0.069	0.182	-0.32	-0.223	0.301	0.042	0.051	0.006	0.979	0.979	unchanged
Q8CFG8	C1s2	Complement C1s-1 subcomponent	-0.982	1.688	0.74	0.196	-0.018	-1.165	-0.944	0.52	0.599	1.053	0.254	-0.204	-0.136	0.778	0.778	unchanged
Q8CFX1	H6pd	GDH/6PGL endoplasmic bifunctional protein	-0.917	1.541	-0.625	-0.408	-0.643	-0.671	0.782	0.929	1.484	-0.99	-0.32	0.543	-0.692	0.168	0.168	unchanged
Q8CG03	Pde5a	cGMP-specific 3',5'-cyclic phosphodiesterase	0.43	-0.938		0.498	-0.596	-0.046	-0.189				-0.508		0.218	0.662	0.662	unchanged
Q8CG14	C1s1	Complement C1s-1 subcomponent	-0.445	1.634	1.086	0.41	0.263	-0.836	-0.641	0.583	0.405	1.648	0.372	-0.262	0.001	0.998	0.998	unchanged
Q8CG16	C1ra	Complement C1r-A subcomponent	-0.325	1.718	1.215	0.436	0.33	-0.736	-0.719	0.639	0.295	1.6	0.228	-0.061	0.109	0.811	0.811	unchanged
Q8CG19	Ltbp1	Latent-transforming growth factor beta-binding protein 1	-1.377	-0.278	-0.278	-1.084	-0.369	-0.149	0.005	-0.793	-1.166	1.472	-0.701	-0.268	-0.347	0.409	0.409	unchanged
Q8CGM2	Rp1l1	Retinitis pigmentosa 1-like 1 protein	-0.186	-0.076	-0.037	-0.182	-0.113	-0.148	-0.314	-0.028	0.086	0.31	-0.154	-0.73	0.015	0.948	0.948	unchanged
Q8CGN5	Plin1	Perilipin-1	-0.068	-1.068	1.713	0.173	-1.124	-0.134	0.681	-0.544		-1.506	-0.574	-0.829	0.47	0.371	0.371	unchanged
Q8CGR5	Klk14	Kallikrein-14	0.181	0.227	0.392		-0.679	-0.153	0.086	-0.546	1.138	0.855	0.168	-0.53	-0.202	0.581	0.581	unchanged
O70458	Osmr	Oncostatin-M-specific receptor subunit beta		-2.798		0.723		-0.008	-1.625	0.369		1.618	-0.431		-0.677	0.489	0.489	unchanged
Q8CHG5	Arel1	Apoptosis-resistant E3 ubiquitin protein ligase 1	-1.184						0.94	0.827	0.429	-0.68	0.052	-0.5	-1.362	0.0773	0.0773	unchanged
Q8CHP5	Pym1	Partner of Y14 and mago		1.438	0.77	0.704	-0.339	-1.039	0.051			0.845			-0.141	0.834	0.834	unchanged
Q8CHP8	Pgp	Glycerol-3-phosphate phosphatase	-1.141	0.117		-0.007	-0.141	-0.463	-0.152	0.093		-0.283		0.417	-0.346	0.318	0.318	unchanged
Q8CIE0	Serpina11	Serpin A11	0.537	-3.644	-1.901	0.782	-0.181	0.137	0.459			0.458	0.061		-1.038	0.249	0.249	unchanged
Q8CIE6	Copa	Coatomer subunit alpha		-0.144	-0.145	-0.118	-1.027	-0.59			-1.393			0.015	0.284	0.57	0.57	unchanged
Q8CIF4	Btd	Biotinidase		0.286	-3.284	-0.284	-0.504	0.636	-0.394	0.699	0.992		0.307	0.31	-1.013	0.134	0.134	unchanged
O70460	Ccl19	C-C motif chemokine 19		0.551	0.233		-0.636	-0.645	0.333	0.411	-0.568	0.558	0.051	0.71	-0.373	0.307	0.307	unchanged
Q8CIT9	Sbsn	Suprabasin	0.257	-0.933	0.259	0.092	0.314	0.145	-0.495	-0.25	-0.367	-0.213	-0.422	-0.227	0.351	0.178	0.178	unchanged
Q8CIZ8	Vwf	von Willebrand factor	-0.433	0.294	-1.287	-0.156	-0.133	0.244	-0.197	0.277	0.556	-1.108	0.295	0.074	-0.228	0.51	0.51	unchanged
Q8JZQ9	Eif3b	Eukaryotic translation initiation factor 3 subunit B	-0.674	0.61	-1.364	-0.513	-0.017	0.027	-0.389	-0.356	0.115	-0.517	-0.561	-0.794	0.095	0.767	0.767	unchanged
Q8K003	Tma7	Translation machinery-associated protein 7	0.345	1.493	0.487	0.513	0.435	-0.293	-0.216	-0.782	0.154	0.533	-0.394	0.373	0.552	0.104	0.104	unchanged
Q8K0D0	Cdk17	Cyclin-dependent kinase 17	-0.004	0.849	0.475	0.307	0.223	-0.448	-0.121	0.154	0.109	0.856	0.17	-0.054	0.048	0.859	0.859	unchanged
Q8K0D2	Habp2	Hyaluronan-binding protein 2	-1.034	-0.802	-0.546	-0.576	-0.557	-0.198	-0.529	-0.295	-0.307	-0.997	0.052	0.167	-0.301	0.252	0.252	unchanged
Q8K0E8	Fgb	Fibrinogen beta chain	-3.171	0.968	-1.695	-1.529	-2.469	-2.624	-1.804	-2.821	4.918	1.53	-1.959	2.145	-2.088	0.094	0.094	unchanged
Q8K0F1	Tbc1d23	TBC1 domain family member 23	-0.201	-0.216	0.457	0.21	-0.508	0.068	0.057	0.007	0.475	0.367	-0.401		-0.133	0.622	0.622	unchanged
Q8K0Q5	Arhgap18	Rho GTPase-activating protein 18	0.834	-0.236	1.753	1.438	0.534	1.368	1.092	-0.592	0.292	0.42	0.289	-0.196	0.731	0.0655	0.0655	unchanged
Q8K0R6	Gltpd2	Glycolipid transfer protein domain-containing protein 2	-0.506	0.157	-0.44	-0.217	-0.987	-0.081	-0.569	-1.245	-0.519	0.459	-0.568	-0.157	0.088	0.773	0.773	unchanged
Q8K124	Plekho2	Pleckstrin homology domain-containing family O member 2	0.88	0.186	0.986	1.353	0.617	1.295	0.468	-0.163	0.469	-0.051	0.248	0.183	0.694	0.0156	0.0156	up-regulated
Q8K182	C8a	Complement component C8 alpha chain	-0.651	-0.744	-1.461	-0.127	-0.046	0.447	-0.253	0.649	0.442	-2.024	0.43	-0.165	-0.277	0.545	0.545	unchanged
Q8K1B8	Fermt3	Fermitin family homolog 3	0.942	-0.031	0.557	1.549	1.218	1.329	0.046	0.013	-0.532	-0.486	-0.152	-0.452	1.188	0.000913	0.000913	up-regulated
Q8K1I3	Spp2	Secreted phosphoprotein 24	-0.626	-1.258	-0.274	0.119	-0.646	-0.359	0.378	0.282	1.059	-0.859	-0.188	0.528	-0.707	0.05	0.05	unchanged
Q8K1I7	Wipf1	WAS/WASL-interacting protein family member 1	0.223	0.75	0.367	0.597	0.564	0.378	0.502	0.319	-0.699	0.392	0.092	-0.191	0.411	0.12	0.12	unchanged
O70492	Snx3	Sorting nexin-3	0.666	-0.99	-0.491	0.946	0.651	0.971		-0.553	-0.296	-1.144		0.785	0.594	0.241	0.241	unchanged
Q8K2F8	Lsm14a	Protein LSM14 homolog A	0.027	1.217	-0.379	0.624	0.449	-0.418	0.256	0.541	0.074	0.432	-2.033	-0.588	0.473	0.298	0.298	unchanged
Q8K2K6	Agfg1	Arf-GAP domain and FG repeat-containing protein 1		-1.39	-1.076	-1.015	-0.355		-0.359	0.269	-0.076		0.173	0.63	-1.086	0.0058	0.0058	down-regulated
Q8K386	Rab15	Ras-related protein Rab-15	0.705	-0.23	0.594	1.154	0.554	0.664	0.259	-0.078	-1.092	0.054	-0.174	-0.448	0.82	0.0131	0.0131	up-regulated
Q8K426	Retnlg	Resistin-like gamma	0.045	0.004	-0.23	0.213	-0.01	0.031	0.42	0.273	-0.175	-0.048	0.081	0.579	-0.18	0.414	0.414	unchanged
Q8K480	Mfrp	Membrane frizzled-related protein	0.042	-0.164	-0.341	0.914	-0.085		0.469	0.567	-0.007	-0.82	0.405		-0.05	0.889	0.889	unchanged
Q8K4G1	Ltbp4	Latent-transforming growth factor beta-binding protein 4	0.037	-0.682	0.46	-0.829	0.061	-0.893	-0.158	-0.05	-0.169	-0.225	0.093	-0.052	-0.214	0.439	0.439	unchanged
Q8K4L4	Pof1b	Protein POF1B			-0.242	1.984	-1.264		-0.969	-1.721	0.874	0.528	0.4		0.337	0.678	0.678	unchanged
Q8K558	Treml1	Trem-like transcript 1 protein	-2.756	0.386	-2.02	0.422	0.08	1.247	0.372	0.965	1.279	-2.755	0.978	0.857	-0.723	0.364	0.364	unchanged
Q8QZR3	Ces2a	Pyrethroid hydrolase Ces2a	-0.94	-1.181	-1.257	-0.31	-0.619	-0.71	-0.303	-0.572	-0.051		-0.957	0.555	-0.571	0.0843	0.0843	unchanged
Q8QZR4	Oaf	Out at first protein homolog	0.349	-0.761	-0.522	-0.366	-0.142	0.267	-0.767	0.044	-0.474	0.017	-0.627	0.284	0.058	0.838	0.838	unchanged
Q8QZY9	Sf3b4	Splicing factor 3B subunit 4	-0.373	-0.57	-0.299	-1.272	-1.277	-0.152		-0.138		-0.366	-1.189		-0.093	0.812	0.812	unchanged
Q8R001	Mapre2	Microtubule-associated protein RP/EB family member 2	0.4	-0.028	0.786	-0.229	0.893	0.732	-0.024	-0.968		-0.161			0.81	0.0492	0.0492	up-regulated
Q8R016	Blmh	Bleomycin hydrolase		-0.264		0.601	0.18	-0.753		-0.09	-0.347		0.56		-0.1	0.82	0.82	unchanged
Q8R050	Gspt1	Eukaryotic peptide chain release factor GTP-binding subunit ERF3A	0.362		0.223	0.659	0.454	0.413	0.157	-0.761	-0.035	-0.632	1.626	-0.008	0.364	0.353	0.353	unchanged
Q8R081	Hnrnpl	Heterogeneous nuclear ribonucleoprotein L	-0.199	-0.02	0.159	-0.853	1.18	0.181	0.131	-0.073	-0.254	0.609	-0.637	0.19	0.08	0.808	0.808	unchanged
Q8R121	Serpina10	Protein Z-dependent protease inhibitor	-1.624	0.772	-1.398	0.024	-1.304	-0.529	0.045	0.19	0.542	-0.92	0.492	-0.1	-0.718	0.104	0.104	unchanged
Q8R1Q3	Angptl7	Angiopoietin-related protein 7	0.89	-0.264	-0.648	0.188			0.022			0.668	0.081	-0.586	-0.005	0.991	0.991	unchanged
Q8R1S4	Mtss1	Protein MTSS 1	0.963	-0.913	1.161	1.551	1.317	1.17	-0.133		-0.552		0.209	-0.264	1.06	0.0337	0.0337	up-regulated
Q8R1U2	Cgref1	Cell growth regulator with EF hand domain protein 1	0.011	-1.228		-1.016	-1.869	-0.107	0.005			0.684	0.646	0.12	-1.206	0.0142	0.0142	down-regulated
Q8R242	Ctbs	Di-N-acetylchitobiase	-2.307	0.136			-0.583	-0.521		-0.134	-0.715		-0.45	0.234	-0.552	0.299	0.299	unchanged
O70554	Sprr2b	Small proline-rich protein 2B			-1.154	-0.152	0.545	0.068	-2.172	-0.512	1.735	0.467	-1.539	-0.353	0.222	0.742	0.742	unchanged
Q8R2G6	Ccdc80	Coiled-coil domain-containing protein 80	0.864	-0.819	0.541	-0.154	-0.736	-0.25	0.511	-0.067	0.564	0.836	-0.983	0.48	-0.316	0.41	0.41	unchanged
Q8R2Y2	Mcam	Cell surface glycoprotein MUC18		-0.918			-1.191	1.234	-1.242	-0.224	-0.297	-2.598	0.332		0.514	0.498	0.498	unchanged
Q8R4H2	Arhgef12	Rho guanine nucleotide exchange factor 12	0.141	-1.078	1.141	-0.387	0.24	0.377	1.516		-0.211	0.702	-0.444	-1.083	-0.024	0.962	0.962	unchanged
Q8R4V4	Cpz	Carboxypeptidase Z	0.015	-3.683	0.634	-1.387		-0.943	-0.815			-0.249	-0.354	-0.77	-0.526	0.477	0.477	unchanged
Q8R4W6	Pcolce2	Procollagen C-endopeptidase enhancer 2	0.438	0.499	0.882	0.337	0.288		-0.157		-0.076	0.575	-0.494	0.139	0.491	0.0963	0.0963	unchanged
O70570	Pigr	Polymeric immunoglobulin receptor	-0.434	-1.034	0.443	-0.351	0.802	-1.162	0.381	0.461	-0.276	-2.01	-0.655	0.669	-0.051	0.916	0.916	unchanged
Q8R550	Sh3kbp1	SH3 domain-containing kinase-binding protein 1	-1.117	0.411	0.019	-2.179	1.049	0.459		-0.154		-0.238		0.194	-0.16	0.802	0.802	unchanged
Q8R555	Crtac1	Cartilage acidic protein 1	0.797	-1.971	-0.861	1.129	-1.504	0.37	-0.391	0.184		0.316		-0.835	-0.159	0.796	0.796	unchanged
Q8VC49	Ifi27l2b	Interferon alpha-inducible protein 27-like protein 2B	-0.237		-0.632	0.479	-0.641	-0.537	-0.909	0.103	-0.511	-1.007	0.538	0.615	-0.118	0.752	0.752	unchanged
Q8VCC9	Spon1	Spondin-1			0.382	-0.34	-1.15		0.676		-0.228	0.523		0.033	-0.62	0.196	0.196	unchanged
Q8VCG4	C8g	Complement component C8 gamma chain	-0.786	-0.696	-1.618	-0.063	-0.075	0.532	-0.203	0.643	0.459	-1.807	0.486	-0.261	-0.337	0.459	0.459	unchanged
Q8VCM7	Fgg	Fibrinogen gamma chain	-2.993	1.077	-1.529	-1.669	-2.351	-2.532	-1.746	-2.557	4.843	1.694	-2.299	2.023	-1.993	0.106	0.106	unchanged
Q8VCN5	Cth	Cystathionine gamma-lyase	-1.012	0.095	0.559	-0.505	-1.285		-0.3	0.131		0.137	0.229	0.088	-0.487	0.199	0.199	unchanged
Q8VCP9	Clec14a	C-type lectin domain family 14 member A	0.559	-0.177		-0.598		0.114	0.87			-3.112	0.063	1.044	0.258	0.756	0.756	unchanged
O88199	Chst3	Carbohydrate sulfotransferase 3	0.635	-0.159	0.042	-0.321	-0.458	-0.391	0.214	-0.086		-0.171	-0.101	0.042	-0.088	0.735	0.735	unchanged
Q8VCS0	Pglyrp2	N-acetylmuramoyl-L-alanine amidase	-2.09	0.098	-1.505	-0.508	-0.169	0.467	-0.468	0.774	0.976	-1.76	0.544	0.034	-0.635	0.241	0.241	unchanged
Q8VCT3	Rnpep	Aminopeptidase B	0.06	-0.337		-0.092		-0.177	-0.258	0.4	-0.396		-0.056	0.085	-0.092	0.746	0.746	unchanged
Q8VDD5	Myh9	Myosin-9	0.068	1.075	-0.222	0.924	0.561	0.674	-0.102	-0.38	-0.412	-0.541	-0.347	-0.28	0.857	0.00465	0.00465	up-regulated
Q8VE62	Paip1	Polyadenylate-binding protein-interacting protein 1	1.182	0.17			1.086			-0.939	-1.443	1.289		-1.13	1.368	0.0647	0.0647	unchanged
Q8VE88	Fam114a2	Protein FAM114A2	-0.517	1.615		1.17	-0.3	-0.779	0.502	0.108	-0.649		0.865	-0.748	0.222	0.673	0.673	unchanged
Q8VED5	Krt79	Keratin, type II cytoskeletal 79	-1.261	-4.25	-0.85	1.098	0.274	-0.186	-1.006	-0.444	1.424	1.393	-0.855	0.393	-1.013	0.203	0.203	unchanged
Q8VED9	Lgalsl	Galectin-related protein	0.261		-1.031	1.467	-0.735	0.154		0.952			0.879	0.295	-0.685	0.231	0.231	unchanged
Q8VEK3	Hnrnpu	Heterogeneous nuclear ribonucleoprotein U	-0.136	1.334	0.188	-0.448	0.809	-0.376	0.467	-0.124	0.015	0.572	-0.26	0.508	0.032	0.923	0.923	unchanged
O88200	Clec11a	C-type lectin domain family 11 member A	-0.115	-0.892	-1.046	-0.542	0.031	0.116	-0.924	0.022	0.208	-0.68	0.65	-1.4	-0.054	0.884	0.884	unchanged
Q8VHX6	Flnc	Filamin-C	0.225	-0.045	0.594	1.139	0.216	0.956	0.578	0.064	-0.119		0.224	-2.02	0.769	0.0968	0.0968	unchanged
Q8VI47	Abcc2	ATP-binding cassette sub-family C member 2	-0.859	-1.8	0.721	-0.639	-0.024		-0.621		-0.326		-0.034	0.843	-0.486	0.35	0.35	unchanged
Q8VI78	Pla1a	Phospholipase A1 member A	-0.247	-0.775	0.342	0.255	0.718	-0.108	0.149	0.064	0.02	0.014	0.046	-0.242	0.022	0.933	0.933	unchanged
Q8VIJ6	Sfpq	Splicing factor, proline- and glutamine-rich	-0.097	1.058	-0.587	-0.603	0.053	-0.954	-0.306	-1.214	-0.672	1.39	-0.88	-0.954	0.251	0.582	0.582	unchanged
Q91V41	Rab14	Ras-related protein Rab-14	0.327	0.686	1.009	0.057	0.403	0.001	0.378	0.839	0.666		0.085	-0.349	0.09	0.762	0.762	unchanged
Q91V80	Apof	Apolipoprotein F	0.573	1.488	-1.01	0.538	-1.677	-0.239	0.401	0.071	0.713	-0.466	-0.548	0.328	-0.138	0.774	0.774	unchanged
Q91V88	Npnt	Nephronectin	-0.095	-0.869	-0.075	-1.112	0.423	-0.361	-0.578	-0.542	-0.378	0.679	-0.006	-0.019	-0.208	0.516	0.516	unchanged
Q91V98	Cd248	Endosialin	-0.733		-0.083		-1.044	-1.586		-0.209	0.72		0.771		-1.289	0.0185	0.0185	down-regulated
Q91VC7	Ppp1r14a	Protein phosphatase 1 regulatory subunit 14A	0.103		0.433	0.065	0.19	0.009	0.445	0.17	-0.575	0.318	0.378	0.178	0.008	0.976	0.976	unchanged
Q91VH2	Snx9	Sorting nexin-9	1.022	-0.382	1.378	1.79	1.567	1.551	0.123	0.474	-0.403	-0.08	-0.054	-0.049	1.153	0.00454	0.00454	up-regulated
Q91VM5	Rbmxl1	RNA binding motif protein, X-linked-like-1	-0.293	0.546		-0.505	0.216	-0.101	-1.145			0.136	-1.083	-0.611	0.648	0.0958	0.0958	unchanged
Q91VR5	Ddx1	ATP-dependent RNA helicase DDX1	-0.585	-0.288	0.889	-0.564	-0.122	-0.235	-0.561		-1.02		1.046		0.027	0.956	0.956	unchanged
Q91W90	Txndc5	Thioredoxin domain-containing protein 5	0.829	-0.27	0.229	0.165	-0.715	-0.355	0.379	-0.329	-0.633	-0.104	0.335	-0.321	0.093	0.758	0.758	unchanged
Q91WB4	Plekhf2	Pleckstrin homology domain-containing family F member 2	0.53	0.614	0.755	1.389	0.504	1.166	0.152	0.132	-0.667	0.099	0.215	-0.748	0.963	0.00298	0.00298	up-regulated
O88342	Wdr1	WD repeat-containing protein 1	0.338	0.13	-0.451	0.322		-0.233		0.09	0.348	0.653	0.175	-0.252	-0.182	0.526	0.526	unchanged
Q91WG0	Ces2c	Acylcarnitine hydrolase	-0.223	-0.864	-1.335	0.575	-0.774	0.171	-1.701	-0.674	-0.266		-0.662	0.338	0.185	0.663	0.663	unchanged
Q91WJ8	Fubp1	Far upstream element-binding protein 1	-0.148	-0.14	0.076	0.398	0.839	0.608	-0.242	-0.053	-1.029	0.759	0.032	0.442	0.287	0.373	0.373	unchanged
Q91WP0	Masp2	Mannan-binding lectin serine protease 2	-1.385	0.519	0.166	-0.564	0.122	0.377	-0.532	0.693	0.663	-0.876	0.408	0.301	-0.237	0.543	0.543	unchanged
Q91WP6	Serpina3n	Serine protease inhibitor A3N	-0.372	0.49	-0.362	-0.036	-0.897	-0.357	-0.142	-0.201	0.437	-0.075	0.195	0.26	-0.335	0.212	0.212	unchanged
Q91X17	Umod	Uromodulin		-1.247		-0.742	-1.602	-1.23	0.096		0.949		0.294		-1.652	0.00157	0.00157	down-regulated
Q91X72	Hpx	Hemopexin	-3.63	1.054	-2.891	-0.331	-0.308	0.262	-0.36	1.448	1.142	-2.811	0.367	0.258	-0.981	0.264	0.264	unchanged
Q91X79	Cela1	Chymotrypsin-like elastase family member 1				-1.329	-1.525	-0.62		0.383	-1.784		-0.371	-1.047	-0.453	0.415	0.415	unchanged
O88452	Stc2	Stanniocalcin-2	0.651	-0.527	-0.395	-0.255	0.79	0.282	-0.64	0.157	-0.688	0.168	0.138	0.993	0.07	0.841	0.841	unchanged
Q91XE9	Creb3l3	Cyclic AMP-responsive element-binding protein 3-like protein 3	0.178	1.414		1.172	-1.223	-0.539	0.939	0.722	0.317	-0.61	-0.165	0.566	-0.094	0.845	0.845	unchanged
Q91Y47	F11	Coagulation factor XI	0.287	-0.111	-0.042	-0.191	-0.628	-0.018	0.009	0.243	-0.412	0.444	-0.053	-0.043	-0.149	0.532	0.532	unchanged
Q91Y97	Aldob	Fructose-bisphosphate aldolase B	-1.169	0.68	0.068	-0.904	-1.419	0.407	0.494	-0.466	0.676		-0.995	0.221	-0.376	0.419	0.419	unchanged
Q91YD9	Wasl	Actin nucleation-promoting factor WASL	0.251	0.268	-0.035	0.025	0.468	0.115	-0.044	0.272	-0.778	0.374	-0.12	0.208	0.197	0.428	0.428	unchanged
Q91YE7	Rbm5	RNA-binding protein 5	0.366	-0.611	0.187	-0.257	-0.818	-0.147	0.246	-0.06		0.148	0.122	-0.011	-0.302	0.273	0.273	unchanged
Q91YI0	Asl	Argininosuccinate lyase	-0.307	0.832	1.172	-0.072	-0.636	-0.175	-0.308	-0.683	-1.277		-0.558	0.253	0.65	0.109	0.109	unchanged
Q91YI4	Arrb2	Beta-arrestin-2	0.615	-1.173	-0.649	0.52	-0.451			0.588	-0.408				-0.318	0.592	0.592	unchanged
O88456	Capns1	Calpain small subunit 1	0.279	1.172	0.201	0.423	0.152	-0.032	0.325	-0.489	-0.504	-0.044	-0.372	-0.218	0.583	0.0396	0.0396	up-regulated
Q91YR1	Twf1	Twinfilin-1	-0.415	0.062	0.163	0.892	-0.206	0.524	0.041	0.159			-0.029	-0.227	0.184	0.552	0.552	unchanged
Q91ZX7	Lrp1	Prolow-density lipoprotein receptor-related protein 1	-0.576	0.257	-1.415	-0.254	0.218	0.416	0.214	0.187	0.696	-0.725	0.333	-0.168	-0.315	0.372	0.372	unchanged
Q921C5	Bicd2	Protein bicaudal D homolog 2	-0.285	0.097	0.665		-0.472					0.303	-0.23	0.56	-0.21	0.611	0.611	unchanged
Q921I1	Tf	Serotransferrin	-2.101	0.639	-2.321	-0.514	0.055	0.13	0.171	0.694	1.382	-1.884	0.488	0.589	-0.925	0.145	0.145	unchanged
Q922B2	Dars1	Aspartate--tRNA ligase, cytoplasmic	0.742	-1.075	0.349	1.314	-1.137	0.9	1.006	-0.569	-0.662	-0.312	-0.166	0.544	0.209	0.658	0.658	unchanged
Q922D8	Mthfd1	C-1-tetrahydrofolate synthase, cytoplasmic	0.164	-0.423	-0.004	1.213	1.228	0.249	0.419	0.149	-0.822	-0.726	-0.58	-0.31	0.716	0.0537	0.0537	unchanged
Q922H1	Prmt3	Protein arginine N-methyltransferase 3	0.583	0.677	0.09	0.392	1.149	0.978	0.46	0.677	-0.417	0.649	0.005	-0.549	0.507	0.103	0.103	unchanged
O88491	Nsd1	Histone-lysine N-methyltransferase, H3 lysine-36 specific	0.649	-0.898	-0.758	-0.672				0.369	-0.005	0.35	0.364		-0.689	0.106	0.106	unchanged
Q922H9	Znf330	Zinc finger protein 330	0.597	0.255	0.876	1.642	0.761	1.549	0.731	0.186	-2.397	-1.565	-0.693		1.694	0.0054	0.0054	up-regulated
Q922L6	Nelfcd	Negative elongation factor D		-0.776	-1	-1.149	0.044			-0.765	0.293		-0.377	0.047	-0.52	0.199	0.199	unchanged
Q922Q8	Lrrc59	Leucine-rich repeat-containing protein 59	0.528	1.725	0.307	0.415	1.098	0.495	0.032	-0.645	-0.003	0.548	0.348	0.413	0.646	0.0493	0.0493	up-regulated
Q922U2	Krt5	Keratin, type II cytoskeletal 5	-1.348	-3.091	-0.787	0.831	0.389	-0.776	-0.895	-0.946	1.37	0.964	-1.019	0.5	-0.793	0.228	0.228	unchanged
Q923D2	Blvrb	Flavin reductase (NADPH)	-1.472	0.859	-0.608	-0.529	0.427	0.744	-1.893	1.18	0.773		-0.562	0.001	0.004	0.995	0.995	unchanged
Q925I7	Pdgfd	Platelet-derived growth factor D	0.086	-0.765	0.392	-1.158	-1.163	0.731	0.45	-0.748	-1.341	0.011	0.59		-0.105	0.821	0.821	unchanged
Q93092	Taldo1	Transaldolase	0.158	-0.303	-0.501	-0.504	-0.083		-0.121	-0.269	0.168	1.111	0.355	-0.293	-0.405	0.194	0.194	unchanged
Q99020	Hnrnpab	Heterogeneous nuclear ribonucleoprotein A/B	0.003	0.668	0.393	-0.307	1.337	-0.812	-0.006	0.06	-0.564	0.576	-0.899	-0.143	0.376	0.317	0.317	unchanged
Q99JI6	Rap1b	Ras-related protein Rap-1b	0.786	-0.049	1.121	1.326	0.507	0.927	0.083	-0.14	-0.331	-0.534	-0.508	-0.745	1.132	0.000831	0.000831	up-regulated
Q99JW4	Lims1	LIM and senescent cell antigen-like-containing domain protein 1	0.452	-0.348	-0.218	0.523	0.625	0.843	-0.238	0.242	-1.362	-1.309	-0.445	-0.115	0.851	0.0229	0.0229	up-regulated
O88492	Plin4	Perilipin-4	-0.282	-1.114	0.136	0.514	-1.201	-0.834	-0.889	-0.641	-0.229	-0.038	-0.281	-1.443	0.123	0.73	0.73	unchanged
Q99JY9	Actr3	Actin-related protein 3		-0.42		0.016	0.293	-0.106	-1.538	-0.332	-0.114	-0.497		-0.397	0.521	0.156	0.156	unchanged
Q99K41	Emilin1	EMILIN-1	0.097	-0.58	-0.389	-0.202	-0.792	-0.162	0.427	0.215	1.091	0.324	0.001	-0.159	-0.655	0.0244	0.0244	down-regulated
Q99K48	Nono	Non-POU domain-containing octamer-binding protein	-1.357	1.418	-0.696	-1.697	0.407		-0.167		-0.92	1.48	-1.555	-0.146	-0.123	0.854	0.854	unchanged
Q99KK2	Cmas	N-acylneuraminate cytidylyltransferase	0.384	0.875	0.067	0.182	1.185	0.379	-0.433	0.749	0.238	0.547		-0.302	0.352	0.273	0.273	unchanged
Q99L45	Eif2s2	Eukaryotic translation initiation factor 2 subunit 2	0.076	0.171	0.535	0.415	0.76	0.502	0.333	-0.732	-1.019	-0.121	0.112	-0.528	0.736	0.0161	0.0161	up-regulated
O88569	Hnrnpa2b1	Heterogeneous nuclear ribonucleoproteins A2/B1	-3.026	0.485	-0.615	0.282	0.051	-0.028	-0.05	0.599	-0.358	0.24	0.316	0.095	-0.616	0.234	0.234	unchanged
Q99L47	St13	Hsc70-interacting protein	0.512	-1.957	-0.101	-0.272	1.176	0.783	-0.035	-0.223		-0.3	0.568	0.294	-0.037	0.939	0.939	unchanged
Q99LE6	Abcf2	ATP-binding cassette sub-family F member 2		-0.359	0.48		0.396		-0.555	0.563	-2.51	1.089	-0.071		0.469	0.521	0.521	unchanged
Q99LF4	Rtcb	RNA-splicing ligase RtcB homolog	-0.207	0.699	0.175	0.296	0.905	0.021	0.113	0.236	-0.313	0.209	0.158	0.059	0.238	0.343	0.343	unchanged
Q99LG1	Tmem51	Transmembrane protein 51	-0.199	0.213	1.02	0.038	0.03	0.134	0.131	-0.62	0.287	0.161	-0.077	0.491	0.144	0.599	0.599	unchanged
Q99LJ1	Fuca1	Tissue alpha-L-fucosidase		-0.744		-1.232	-0.008	-1.103	-0.91	-0.259	-0.009		-0.158	0.759	-0.656	0.119	0.119	unchanged
Q99LX0	Park7	Parkinson disease protein 7 homolog	-0.786	0.218	-0.843	-0.365	0.209	0.316	-0.126	0.111	-0.43		-0.322	-0.622	0.069	0.818	0.818	unchanged
Q99MQ4	Aspn	Asporin	0.894	-0.532	0.646	0.549	0.91	0.749	0.022	-0.147	-0.326	-0.152	0.239	0.122	0.576	0.0506	0.0506	unchanged
O88668	Creg1	Protein CREG1	-2.938	-0.922			0.257	0.53	-0.369	0.058	0.681		0.084		-0.882	0.224	0.224	unchanged
Q99MS7	Ehbp1l1	EH domain-binding protein 1-like protein 1	0.641	-0.197	1.298	1.226	-0.185	0.914	0.098	0.006	-0.812	-0.106	-0.725	-0.339	0.929	0.0116	0.0116	up-regulated
Q99P27	Pla2g12b	Group XIIB secretory phospholipase A2-like protein	-0.987	-0.689	-1.181	0.724	-0.59		-0.636	0.498		-2.013	-2.491	-1.768	0.737	0.21	0.21	unchanged
Q99P68	Sost	Sclerostin	0.286	0.301	-0.965	0.118	-1.249	-1.678	-0.936	-1.164	-0.645	1.153	-1.397	0.716	-0.152	0.767	0.767	unchanged
Q99P87	Retn	Resistin	0.506	-0.479	-0.121	-0.564	0.843	0.085	-0.948	0.311	-0.191	-0.745	-0.222	-0.086	0.359	0.261	0.261	unchanged
Q99P91	Gpnmb	Transmembrane glycoprotein NMB	-0.402	0.836	-0.608	0.077	0.79	0.86	0.25	-0.788	1.191		1.223	-0.146	-0.087	0.842	0.842	unchanged
Q99PL5	Rrbp1	Ribosome-binding protein 1	0.154	0.952	0.273	0.989	0.363	1.062	0.703	0.116	0.234	0.377	0.216	-0.308	0.409	0.133	0.133	unchanged
O88783	F5	Coagulation factor V	-0.571	-0.31	-0.426	-0.383	-0.622	-0.078	-0.434	-0.05	0.001	-0.131	-0.172	-0.202	-0.234	0.265	0.265	unchanged
Q9CPR1	Rwdd4	RWD domain-containing protein 4	0.76	0.317	-0.149	1.384	0.85	0.12	0.051	-0.422	-1.698	0.559	-1.158		1.081	0.0223	0.0223	up-regulated
Q9CPR4	Rpl17	Large ribosomal subunit protein uL22	-0.012	0.603	0.319	-0.422	1.189	-1.115	-0.099	0.564	0.48	0.337	-0.326	-0.641	0.041	0.913	0.913	unchanged
Q9CPW4	Arpc5	Actin-related protein 2/3 complex subunit 5		0.152		-0.113	-0.967	-0.235	-0.691	-0.126	-1.592	-1.069	0.141	-0.746	0.39	0.317	0.317	unchanged
Q9CPY7	Lap3	Cytosol aminopeptidase	-0.562	0.26	-1.026	-0.349	-0.222	-0.061	-0.227	0.045	-0.261	0.306	0.193	-0.758	-0.21	0.453	0.453	unchanged
Q9CQ18	Rnaseh2c	Ribonuclease H2 subunit C	0.546	-0.27	0.298	0.559	-0.324	-0.371	0.675	-0.921	0.834	0.552	0.084		-0.172	0.632	0.632	unchanged
Q9CQ19	Myl9	Myosin regulatory light polypeptide 9	-0.095	1.246	-0.547	0.937	1.008	0.829	-0.673	-1.066	-0.799	-0.862	-0.538	-0.499	1.303	0.000949	0.000949	up-regulated
Q9CQB5	Cisd2	CDGSH iron-sulfur domain-containing protein 2	0.007	-1.555	0.157	-0.738	-0.787	-1.612	0.154	-0.749	-0.679	0.427	0.424	-1.267	-0.473	0.254	0.254	unchanged
Q9CQC6	Bzw1	eIF5-mimic protein 2	0.363	-0.256	0.756	0.683	0.146	0.962	0.314	-0.42	-0.98	0.017	-0.681		0.792	0.0247	0.0247	up-regulated
Q9CQC9	Sar1b	Small COPII coat GTPase SAR1B	0.307	1.343	-0.167	0.81	0.265	0.127	1.313	0.653	0.044	-0.329	-0.473	0.159	0.22	0.535	0.535	unchanged
B1AZP2	Dlgap4	Disks large-associated protein 4	0.925	-0.64	1.03	0.68	0.758	0.564	0.666	0.266		-0.564		-0.878	0.68	0.119	0.119	unchanged
O88803	Lect2	Leukocyte cell-derived chemotaxin-2	0.81	0.616	1.079	0.35	-0.682	-0.054	0.542	-0.782	1.482	-0.3	0.581	0.866	-0.045	0.912	0.912	unchanged
Q9CQE8	RTRAF	RNA transcription, translation and transport factor protein	0.449	-0.391	0.196	0.491	1.52	-0.042	0.43	-0.574	-1.244	0.89	-0.858	-0.372	0.659	0.121	0.121	unchanged
Q9CQF3	Nudt21	Cleavage and polyadenylation specificity factor subunit 5	-0.069	-0.276	-0.21	-0.041	0.766	-0.461	-0.422	0.127	-0.63	1.014	0.627	-0.079	-0.155	0.633	0.633	unchanged
Q9CQF9	Pcyox1	Prenylcysteine oxidase 1	0.019	-1.283	0.043	-0.505	-0.124	-0.124	-0.635	0.059	-0.412	-0.235	0.17	0.223	-0.191	0.505	0.505	unchanged
Q9CQI7	Snrpb2	U2 small nuclear ribonucleoprotein B''	-0.839	1.24	-1.272	-0.646	0.018	-0.51	-0.97			1.033		0.337	-0.468	0.431	0.431	unchanged
Q9CQM6	Ankrd61	Ankyrin repeat domain-containing protein 61		-0.12			-0.398	-0.194		-1.082		-0.616	-0.229	-1.415	0.598	0.149	0.149	unchanged
Q9CQQ8	Lsm7	U6 snRNA-associated Sm-like protein LSm7	0.064	0.506	0.319	-0.686	-0.122	0.218	-1.536	-1.684	-0.629	-0.241	-0.855		1.039	0.00684	0.00684	up-regulated
Q9CQS6	Gkn2	Gastrokine-2	0.039	0.072	-1.814	1.149	0.408	0.436	0.41	0.823	-1.251	-0.465	-0.35	0.177	0.158	0.738	0.738	unchanged
Q9CQW2	Arl8b	ADP-ribosylation factor-like protein 8B	-0.501	0.023	-0.853	0.308	0.239	0.214	-0.608	0.305		0.259	-0.227	-0.883	0.136	0.676	0.676	unchanged
Q9CQW3	Proz	Vitamin K-dependent protein Z	-2.296	-0.131	-2.811	-0.337	-0.915	0.81	0.163	0.605	1.305	-3.814	1.057	0.443	-0.906	0.289	0.289	unchanged
Q9CR35	Ctrb1	Chymotrypsinogen B			0.017	-0.648		-0.151	-2.354	-0.711	0.627	-2.621	0.537	-0.04	0.5	0.505	0.505	unchanged
Q9CR57	Rpl14	Large ribosomal subunit protein eL14	0.725	1.855	0.243	-0.502	0.349	0.303	-0.99	-0.651	-0.61	-0.004	-0.292	0.42	0.85	0.0358	0.0358	up-regulated
Q9CR86	Carhsp1	Calcium-regulated heat stable protein 1	-0.009	0.121	0.325	-0.078	0.626	0.347	-0.169	-2.082	0.474	-0.78		-0.113	0.756	0.076	0.076	unchanged
Q9CRB3	Urah	5-hydroxyisourate hydrolase	0.594	1.468	0.837	-0.071	-1.239	-1.547	0.595	-1.113	-0.394	0.404	-0.505	-0.09	0.191	0.707	0.707	unchanged
Q9CWJ9	Atic	Bifunctional purine biosynthesis protein ATIC	0.797	0.318	-0.11	1.08	-1.052	0.448	-0.117	-0.264	-1.239	0.742	0.861	0.063	0.239	0.57	0.57	unchanged
Q9CWK8	Snx2	Sorting nexin-2	0.502	-0.43		0.542	0.212	0.617	0.396	-0.752		0.149	0.316	-1.025	0.472	0.211	0.211	unchanged
O88947	F10	Coagulation factor X	-1.162	-0.216	-1.306	-0.619	-0.064	0.412	-0.713	0.456	0.67	-1.785	0.335	0.261	-0.363	0.418	0.418	unchanged
Q9CWW6	Pin4	Peptidyl-prolyl cis-trans isomerase NIMA-interacting 4	0.345	1.141	0.642	0.929	0.616	0.306	0.534	-0.001	-0.14	0.676	0.256	0.425	0.372	0.143	0.143	unchanged
Q9CXI5	Manf	Mesencephalic astrocyte-derived neurotrophic factor	0.499	1.041		1.263	1.968	1.06	1.191			0.749		1.149	0.137	0.722	0.722	unchanged
Q9CXW4	Rpl11	Large ribosomal subunit protein uL5	0.271	-0.132	-0.452		0.607		-0.827		0.291	-0.033		0.148	0.179	0.64	0.64	unchanged
Q9CXY6	Ilf2	Interleukin enhancer-binding factor 2	0.242	0.247	0.299	0.221	0.56	-0.037	-0.1	-0.793	-0.44	0	0.221	-0.769	0.569	0.0335	0.0335	up-regulated
Q9CY58	Serbp1	SERPINE1 mRNA-binding protein 1	0.487	1.247	0.146	-0.464	0.502	-0.195	0.064	-0.363	-0.308	1.009	-0.156	-0.026	0.251	0.454	0.454	unchanged
O88968	Tcn2	Transcobalamin-2	-0.546	-0.942	-0.849	-0.247	-0.178	0.038	-0.507	0.402	0.333	-1.082	-0.159	0.299	-0.335	0.288	0.288	unchanged
Q9CYG7	Tomm34	Mitochondrial import receptor subunit TOM34	-0.126	0.637	0.558	0.443	0.604	0.158	0.534	0.093	0.199	0.691	0.161	0.217	0.063	0.783	0.783	unchanged
Q9CYN9	Atp6ap2	Renin receptor	-0.438	0.057		1.665	-0.3	-0.061	-0.189	-0.041	-0.86	-0.825		0.063	0.555	0.199	0.199	unchanged
Q9CZ30	Ola1	Obg-like ATPase 1	0.68	0.897	0.657	0.396	1.437	1.104	0.069	0.303	-0.24	-0.372	-0.968	-0.693	1.179	0.000723	0.000723	up-regulated
Q9CZ42	Naxd	ATP-dependent (S)-NAD(P)H-hydrate dehydratase	0.568	1.555		1.065		-0.523	-0.126	-0.073	0.115	-0.599			0.837	0.0899	0.0899	unchanged
Q9CZ52	Antxr1	Anthrax toxin receptor 1	0.575	-1.085	0.325	0.019	0.226	-0.141	-0.858	-0.031	-0.661	-0.419	0.008	-0.164	0.341	0.269	0.269	unchanged
O88998	Olfm1	Noelin	-0.606	-0.249		0.746	-0.19	0.573	-0.533	0.876	0.86		0.319	-0.473	-0.155	0.698	0.698	unchanged
Q9CZX8	Rps19	Small ribosomal subunit protein eS19	0.749	2.114	0.29	-1.386	0.581	-0.048	0.005	-1.552	0.176	1.4	-0.69	-1.275	0.706	0.235	0.235	unchanged
Q9D0E1	Hnrnpm	Heterogeneous nuclear ribonucleoprotein M	0.174	-0.086	0.102		-0.269	0.432	0.591				0.211	1.731	-0.774	0.0769	0.0769	unchanged
Q9D0M1	Prpsap1	Phosphoribosyl pyrophosphate synthase-associated protein 1	-0.242	0.199	0.243	-0.235	-0.543	0.111	0.167	0.255	0.932	-1.195	0.245	-0.339	-0.089	0.788	0.788	unchanged
Q9D0R2	Tars1	Threonine--tRNA ligase 1, cytoplasmic	0.85	-0.782	-0.483	-0.266	-0.963	-0.118	0.31		-0.696	0.373		-0.317	-0.211	0.591	0.591	unchanged
Q9D115	Znf706	Zinc finger protein 706	0.21	0.64	0.387	-0.068	0.299	-0.074	0.142	-1.201	-1.139	0.109	-0.118	-0.165	0.628	0.0505	0.0505	unchanged
Q9D154	Serpinb1a	Leukocyte elastase inhibitor A	-2.412	-0.2		-0.826	-1.035	0.19	0.933	0.601	0.151	-1.883	0.242	-0.392	-0.799	0.161	0.161	unchanged
O89001	Cpd	Carboxypeptidase D	0.074	0.807	0.821	0.378	0.485	0.169	-0.226	-0.028	-0.191	0.6	0.32	-0.113	0.395	0.122	0.122	unchanged
Q9D1D6	Cthrc1	Collagen triple helix repeat-containing protein 1	-0.62	0.275	0.309	-0.306	0.792	0.199	-0.692		0.034	0.142	-0.052	-1.179	0.458	0.19	0.19	unchanged
Q9D1H9	Mfap4	Microfibril-associated glycoprotein 4			-2.296	0.652	1.114	0.698	-1.093	-0.294		-1.283	0.498	0.187	0.439	0.527	0.527	unchanged
Q9D1J3	Sarnp	SAP domain-containing ribonucleoprotein	0.38	-0.01	0.246	0.087	0.594	-0.318	-0.363	0.092	0.725	0.032	-0.299	0.031	0.127	0.621	0.621	unchanged
Q9D1Q6	Erp44	Endoplasmic reticulum resident protein 44	0.606	-0.354		-0.918	0.407	-1.653		0.373				0.794	-0.966	0.152	0.152	unchanged
Q9D2H2	Ak7	Adenylate kinase 7		0.485	-1.349	-1.223	0.532	0.146	-1.052	1.302	0.607		-0.067	0.605	-0.561	0.296	0.296	unchanged
Q9D2H9	Dnaaf1	Dynein axonemal assembly factor 1		-0.052		-0.024	0.403	1.119	0.696	1.157	-1.169		1.244	-0.751	0.126	0.821	0.821	unchanged
Q9D358	Acp1	Low molecular weight phosphotyrosine protein phosphatase	-0.397	0.044	0.175	0.534	0.892	0.83		-0.355	-1.561			-0.479	1.145	0.0148	0.0148	up-regulated
O89020	Afm	Afamin	-2.633	-0.011	-2.708	0.023	-0.234	0.989	0.049	1.124	1.214	-2.961	1.063	1.047	-1.018	0.218	0.218	unchanged
Q9D3H2	Obp1a	Odorant-binding protein 1a	-2.481	1.265	-1.421	-0.652	0.58	0.894	-1.962	-0.091	0.145		0.257	-0.674	0.162	0.808	0.808	unchanged
Q9D6A1	Myo1h	Unconventional myosin-Ih	0.236	1.448	1.438	0.187	0.575		0.114	-0.196	-1.412	1.654	-0.404	0.567	0.723	0.154	0.154	unchanged
Q9D735	Trir	Telomerase RNA component interacting RNase	-2.132	0.962		-1.819	0.522		-0.143	-0.398	-0.054	1.134	-1.044	0.652	-0.641	0.335	0.335	unchanged
Q9D7J7	Capns2	Calpain small subunit 2	-0.331	0.515	-0.564	0.246	-0.786	0.095	-0.412	-0.471	1.867	-2.221	-0.442	1.088	-0.039	0.944	0.944	unchanged
Q9D7S7	Rpl22l1	Ribosomal protein eL22-like 1	0.591	0.313	-0.088	0.103	-0.046	0.532	-0.107	0.26	-0.23	0.944	0.176	-0.346	0.118	0.66	0.66	unchanged
Q9D832	Dnajb4	DnaJ homolog subfamily B member 4	0.972	-0.087	0.578	1.529	1.246	1.21	0.479	0.279	0.142	0.059	0.453	-0.274	0.718	0.0252	0.0252	up-regulated
Q9D883	U2af1	Splicing factor U2AF 35 kDa subunit	0.305	1.153	-0.369	-0.027	0.254		0.149	-0.606	0.274			-0.191	0.357	0.338	0.338	unchanged
Q9D8B3	Chmp4b	Charged multivesicular body protein 4b	0.63	-0.707	1.132	-0.316	0.176	-0.285	-1.476	-0.037	0.649	0.692	0.203	-0.866	0.244	0.57	0.57	unchanged
Q9D8E6	Rpl4	Large ribosomal subunit protein uL4	-0.022	0.097	0.322	1.006	0.336	0.045	-0.43	-1.397	0.085	0.378	-0.069	-0.852	0.678	0.0502	0.0502	unchanged
Q9D8M4	Rpl7l1	Large ribosomal subunit protein uL30-like 1		-0.707		-0.657	-1.074	-0.146	-0.801	0.416	0.895		-0.235	-0.268	-0.647	0.116	0.116	unchanged
Q9D8N0	Eef1g	Elongation factor 1-gamma	0.837	-0.021	0.769	1.262	1.514	1.025	0.32	0.069	-0.677	-0.706	0.048	-0.897	1.205	0.00165	0.00165	up-regulated
Q9D8X2	Ccdc124	Coiled-coil domain-containing protein 124	-0.166	1.448	0.188	-0.648	-0.101	-0.545	0.256	-0.045	-0.641	0.89	-0.047	0.189	-0.071	0.847	0.847	unchanged
O89032	Sh3pxd2a	SH3 and PX domain-containing protein 2A	0.163	-0.192	0.591	0.095	-0.08	-0.123	0.244	-0.004	-0.278	0.201	0.256	0.417	-0.064	0.78	0.78	unchanged
Q9DAM7	Tmem263	Transmembrane protein 263	0.471	-0.3	0.752	0.06	0.083	-0.319	-0.605	-0.283	-0.967	0.442	-0.068	0.389	0.307	0.325	0.325	unchanged
Q9DAS9	Gng12	Guanine nucleotide-binding protein G(I)/G(S)/G(O) subunit gamma-12	-0.801	0.107			-0.127	0.531	0.52	0.455		-0.328	-0.037		-0.225	0.56	0.56	unchanged
Q9DB20	Atp5po	ATP synthase subunit O, mitochondrial	-0.057	0.542	0.11	0.574	-1	-1.221	-1.701	1.077	-0.01	-1.03	-0.23	0.192	0.108	0.818	0.818	unchanged
Q9DB34	Chmp2a	Charged multivesicular body protein 2a	0.462	0.999	0.277	1.356	0.765	1.256	0.452	0.712	-0.871	0.054	-0.046	0.692	0.687	0.0446	0.0446	up-regulated
Q9DB76	Emc9	ER membrane protein complex subunit 9	0.006	-1.391	0.269	-0.126	-0.235	0.349	-0.834	-0.493	-1.2	-0.866	0.484	-0.187	0.328	0.364	0.364	unchanged
Q9DBB9	Cpn2	Carboxypeptidase N subunit 2	-1.535	-0.179	-1.632	-0.122	-0.257	0.326	-0.062	0.703	0.861	-1.937	0.554	0.092	-0.602	0.235	0.235	unchanged
Q9DBD0	Inhca	Inhibitor of carbonic anhydrase	-1.164	-0.316	-1.714	-0.334	-0.196	0.475	-0.334	0.532	0.599	-1.722	0.432	0.312	-0.511	0.269	0.269	unchanged
O89051	Itm2b	Integral membrane protein 2B	-0.158	-0.138	-2.174	-0.322	0.668	0.257	0.669	-0.463	-0.839	-0.277	-1.053	0.188	-0.015	0.973	0.973	unchanged
Q9DBG5	Plin3	Perilipin-3	-1.1	-0.284	-0.59	0.826	-0.404	0.536	-1.081	-0.587	-0.228	-0.105	-2.443	-1.236	0.777	0.0889	0.0889	unchanged
Q9DBH5	Lman2	Vesicular integral-membrane protein VIP36	0.403	-0.569	-0.376	0.685	0.415	0.059	0.187	-0.922	-0.316	-0.059	0.061	-0.816	0.414	0.182	0.182	unchanged
Q9DBJ1	Pgam1	Phosphoglycerate mutase 1	0.418	-0.13	-2.531	-0.683	-0.225	-0.093	-1.096	-0.283	-0.311	0.076	0.965	-0.898	-0.283	0.559	0.559	unchanged
Q9DBY5	Cbx6	Chromobox protein homolog 6	-0.139	-1.655	-0.206	-0.403	-0.284		0.005	-0.296		0.365	-0.321		-0.476	0.22	0.22	unchanged
Q9DC11	Plxdc2	Plexin domain-containing protein 2	-0.789	-0.46	0.432	-0.41	0.577	0.289	-0.095	0.247	0.921	-1.922	0.448	0.97	-0.155	0.737	0.737	unchanged
Q9DCD0	Pgd	6-phosphogluconate dehydrogenase, decarboxylating		0.22	-0.618	-0.337	-0.557	-0.521	-0.972	0.009	-0.011	-1.255	-1.096	-0.155	0.217	0.505	0.505	unchanged
Q9DCJ9	Npl	N-acetylneuraminate lyase	-0.421	-0.149	0.519	0.654	-0.22	0.633	-1.146	1.4	-1.242	0.269	-0.169		0.347	0.456	0.456	unchanged
B2RPV6	Mmrn1	Multimerin-1	-1.698	0.478	-0.752	-0.827	-0.901	-0.708	0.205	-1.194	-0.043	1.322	-0.922	-0.629	-0.525	0.248	0.248	unchanged
O89053	Coro1a	Coronin-1A	0.735	0.136	0.104	0.709	0.772	0.906	0.275	-0.186	-0.944	-0.521	0.17	0.11	0.743	0.0159	0.0159	up-regulated
Q9DCN2	Cyb5r3	NADH-cytochrome b5 reductase 3	0.891		-0.457			0.647	-0.171	-0.361		-1.102		-0.909	0.996	0.0488	0.0488	up-regulated
Q9DCT8	Crip2	Cysteine-rich protein 2	0.02	-0.386	0.232	-0.722	0.301		-0.145	0.418	-0.15	0.148	0.352	-1.861	0.095	0.815	0.815	unchanged
Q9DCW4	Etfb	Electron transfer flavoprotein subunit beta	0.347	0.335	0.668	-0.956	0.723	0.5	0.033	-0.198	-0.51	-0.077			0.458	0.211	0.211	unchanged
Q9DCZ1	Gmpr	GMP reductase 1	0.471		-0.048	0.897	0.546	0.925	0.026	0.304	-0.79			-1.113	0.951	0.0253	0.0253	up-regulated
Q9DD03	Rab13	Ras-related protein Rab-13	0.333	-1.03	1.368	1.276	0.564	0.727	0.248	0.531	0.428	-0.206	0.293	0.168	0.296	0.425	0.425	unchanged
Q9DD06	Rarres2	Retinoic acid receptor responder protein 2	0.446	-0.633	0.141	-0.126	0.168	0.21	0.2	-0.024	0.029	0.137	0.221	0.246	-0.101	0.664	0.664	unchanged
Q9EP95	Retnla	Resistin-like alpha	0.19	-0.949	-0.091	-0.57	-1.392	0.383	-0.5	0.488	-0.583	-0.196	0.628	1.196	-0.577	0.156	0.156	unchanged
Q9EPW4	Clec3a	C-type lectin domain family 3 member A	0.961	-0.359	0.513	0.135	0.702	0.398	-0.343	0.194	0.423	-0.694	-0.021	-0.015	0.468	0.113	0.113	unchanged
O89086	Rbm3	RNA-binding protein 3	-0.04	1.142	0.347	-0.055	0.137	0.702	0.64	0.062	0.572	0.16	-0.58	-0.291	0.278	0.359	0.359	unchanged
Q9EPX2	Papln	Papilin	0.149	-1.751	-0.211	-0.635	0.024	-0.333	-0.05	0.28	-1.161	0.544	-0.024	0.168	-0.419	0.265	0.265	unchanged
Q9EQ21	Hamp	Hepcidin		-0.84	-0.705	0.184	-0.757	-0.366	0.042	-0.316	0.603		0.419	0.751	-0.797	0.0234	0.0234	down-regulated
Q9EQH2	Erap1	Endoplasmic reticulum aminopeptidase 1	-1.011	-0.21	-1.287	0.089	-0.19	-0.109	0.022	0.146	-0.167	-0.803	0.018	0.051	-0.331	0.273	0.273	unchanged
Q9EQP2	Ehd4	EH domain-containing protein 4	0.924	0.308	0.147	2.22	1.005	1.374	0.214	-0.111	-0.892	-0.454	-0.225	-0.552	1.333	0.00159	0.00159	up-regulated
Q9ER38	Tor3a	Torsin-3A	0.66		0.094	0.334	0.543	-1.36	-1.242	-0.275		0.741	0.056		0.234	0.647	0.647	unchanged
Q9ERI2	Rab27a	Ras-related protein Rab-27A	-1.043	-0.534		0.305	-0.926	1.203	-1.45			-0.781		0.58	0.351	0.578	0.578	unchanged
O89103	Cd93	Complement component C1q receptor		-1.264		-1.652	-0.215			-0.496	-1.644		-0.824	-0.444	-0.192	0.691	0.691	unchanged
Q9ERK4	Cse1l	Exportin-2	0.104	0.196	-0.299	1.548	0.967	0.119	0.394	0.531	-0.461	0.442	-0.309	0.155	0.314	0.357	0.357	unchanged
Q9ES30	C1qtnf3	Complement C1q tumor necrosis factor-related protein 3	1.089	0.549	0.465	-0.167	-0.212	0.735	0.447	0.492	0.099	-2.246	0.714	-0.269	0.537	0.255	0.255	unchanged
Q9ES46	Parvb	Beta-parvin	0.742	0.345	0.099	1.702	0.813	1.285	0.731	0.146	0.117	-0.245	0.226	-0.362	0.729	0.0304	0.0304	up-regulated
Q9ES89	Extl2	Exostosin-like 2		-1.495		1.152	-1.504	-0.879	-0.342	0.094	-0.643	-1.084	0.319	0.8	-0.539	0.337	0.337	unchanged
Q9ESB3	Hrg	Histidine-rich glycoprotein	0.217	-0.053	-0.046	0.14	-0.391	-0.145	0.415	0.245	0.06	0.137	0.227	0.411	-0.296	0.168	0.168	unchanged
Q9ESX5	Dkc1	H/ACA ribonucleoprotein complex subunit DKC1	0.501	-0.184	-0.853	-1.284	-0.742	0.293	0.454	0.738	0.121	0.273		0.349	-0.765	0.0403	0.0403	down-regulated
Q9ET66	Pi16	Peptidase inhibitor 16	-4.719	0.194	-2.82	-0.202	-0.895	0.755	-0.054	0.977	1.413		1.088	-0.012	-1.964	0.0347	0.0347	down-regulated
O89112	Lancl1	Glutathione S-transferase LANCL1	0.489	0.242	0.607	-0.236	0.799	0.886	-0.447	0.074	0.152	-0.126	-0.147	0.24	0.507	0.0585	0.0585	unchanged
Q9JHH6	Cpb2	Carboxypeptidase B2	-0.37	-0.142	-0.859	-0.214	-0.432	-0.24	-0.416	-0.17	0.092	-0.244	-0.28	-0.215	-0.171	0.432	0.432	unchanged
Q9JHI0	Mmp19	Matrix metalloproteinase-19	0.199	-0.325	-0.014	-0.04	0.258	0.236	-0.054	-0.483	-0.419	-0.277	-0.258	-0.116	0.32	0.143	0.143	unchanged
Q9JHJ8	Icoslg	ICOS ligand		0.358		-0.447	-0.514	0.419	-0.721	-0.406				-0.657	0.549	0.178	0.178	unchanged
Q9JHK5	Plek	Pleckstrin	0.842	-0.565	0.94	1.455	1.342	1.442	0.824	0.442	-0.654	-0.679	0.028	0.387	0.851	0.0432	0.0432	up-regulated
Q9JHU4	Dync1h1	Cytoplasmic dynein 1 heavy chain 1	-0.162	-0.444	-0.826	1.062	-0.039	0.255	0.019	0.044	-0.375	-0.208	-0.111	-0.309	0.131	0.662	0.662	unchanged
Q9JHW4	Eefsec	Selenocysteine-specific elongation factor	0.588	1.237	1.901		1.073	-0.248			0.679			0.508	0.317	0.58	0.58	unchanged
Q9JI33	Ntn4	Netrin-4	-2.251	-0.165	1.271	-0.647	0.091	-0.44	-2.46	-0.051			0.263	-2.448	0.817	0.269	0.269	unchanged
P00329	Adh1	Alcohol dehydrogenase 1	0.493	0.579	1.118	0.818	0.484	-0.13	0.764	-0.088	-0.257	-0.954	-1.709	-0.826	1.072	0.0119	0.0119	up-regulated
Q9JII5	Dazap1	DAZ-associated protein 1	-0.339	0.071	-0.571	-0.113	0.242	-0.676	0.027	-0.366		1.01		-0.102	-0.373	0.278	0.278	unchanged
Q9JIL2	Ccl28	C-C motif chemokine 28	-0.171	0.617	0.307	-0.822	-1.712	-0.157	0.464	-0.396	0.783	0.651	-1.44	0.197	-0.366	0.424	0.424	unchanged
Q9JIY0	Plekho1	Pleckstrin homology domain-containing family O member 1	-0.884	-0.924	0.76	0.333	0.167	0.199	0.328	0.624	0.488		0.17	-1.153	-0.15	0.716	0.716	unchanged
Q9JJ28	Flii	Protein flightless-1 homolog	0.421	-0.576	0.287	0.171	0.495	0.343	0.002	-0.012	-0.09	-0.192		-0.993	0.447	0.138	0.138	unchanged
Q9JJ59	Abcb9	ABC-type oligopeptide transporter ABCB9	-4.025	1.235	-1.812	-1.595	-2.318	-2.645	-2.3	-2.87	4.542	1.479		1.761	-2.382	0.0749	0.0749	unchanged
Q9JJH1	Rnase4	Ribonuclease 4	0.406	-0.114	0.117	0.295	-0.144	0.016	0.596	-0.139	0.98	0.335	0.506	0.223	-0.321	0.196	0.196	unchanged
Q9JJH7	Trpm5	Transient receptor potential cation channel subfamily M member 5	0.875		0.583	0.071	0.579	0.319	0.707	-1.269	0.671	0.452	0.085	0.754	0.252	0.502	0.502	unchanged
Q9JJI8	Rpl38	Large ribosomal subunit protein eL38	0.453	0.577	0.093	-0.234	0.066	-0.421	0.802	-0.687	1.1	1.344	0.137	0.212	-0.396	0.265	0.265	unchanged
Q9JJN5	Cpn1	Carboxypeptidase N catalytic chain	0.441	-1.057	0.961	0.041	0.172	0.736	-0.776	-0.367	-0.208	-0.517	0.062	0.12	0.497	0.15	0.15	unchanged
P00687	Amy1	Alpha-amylase 1		-1.408		-1.095	-0.712	0.454	-0.85	0.385	0.188		0.156	-0.096	-0.647	0.149	0.149	unchanged
Q9JJZ2	Tuba8	Tubulin alpha-8 chain	-1.079	-0.062	-0.291	0.026	0.247	0.449	0.223	-0.571			-2.048	0.228	0.424	0.379	0.379	unchanged
Q9JK53	Prelp	Prolargin	0.661	0.206	0.53	-0.031	1.197	0.18	-0.169	0.027	-0.137	-0.064	0.097	-0.339	0.555	0.0383	0.0383	up-regulated
Q9JKB3	Ybx3	Y-box-binding protein 3	-0.318	-0.087	0.537	-0.298	0.147	0.488	0.015	-1.037	-0.241	0.796	0.259	-0.698	0.229	0.483	0.483	unchanged
Q9JKC0	Ccl24	C-C motif chemokine 24	0.784	0.698	0.677	1.091	-0.149	-0.486	0.239	-1.203	-1.256	0.221	-0.733	1.378	0.662	0.162	0.162	unchanged
Q9JKF1	Iqgap1	Ras GTPase-activating-like protein IQGAP1	-0.928	0.473	-0.44	-0.091	0.332	-0.166	-0.207		0.227	0.668			-0.366	0.347	0.347	unchanged
Q9JKR6	Hyou1	Hypoxia up-regulated protein 1	-0.196	-0.216	0.212	1.12	0.523	0.464	0.041	-0.099	-1.046	-0.266	-0.738	-0.401	0.736	0.0225	0.0225	up-regulated
Q9JKV2	Cilk1	Serine/threonine-protein kinase ICK		-0.042	0.813	-0.124	0.694	0.18	0.383	0.83		0.441			-0.247	0.489	0.489	unchanged
Q9JLF6	Tgm1	Protein-glutamine gamma-glutamyltransferase K				-0.178	-0.587	-0.337	-1.15		0.17	-0.178		0.002	-0.078	0.85	0.85	unchanged
Q9JLJ0	Litaf	Lipopolysaccharide-induced tumor necrosis factor-alpha factor homolog	-2.494	-1.032		-0.59	0.5	0.763	0.087	0.528	0.285	-1.32	0.596	-0.362	-0.54	0.343	0.343	unchanged
P00688	Amy2a5	Pancreatic alpha-amylase 2a5		-0.394		0.476	-1.575			-0.57	-0.084	-1.212	-0.752	0.706	-0.115	0.837	0.837	unchanged
Q9JLJ2	Aldh9a1	4-trimethylaminobutyraldehyde dehydrogenase	0.438	-0.099	0.234	0.656	0.436	0.547	-0.048	0.077	0.091	-0.996	-2.133	0.34	0.814	0.052	0.052	unchanged
Q9JLY7	Dusp14	Dual specificity protein phosphatase 14		0.284	-0.751	-0.025	0.21		-0.864		0.378		0.375		-0.034	0.942	0.942	unchanged
Q9JM76	Arpc3	Actin-related protein 2/3 complex subunit 3	-0.406	-0.698		0.027	0.623	0.955	-0.589	-0.496	-0.286	-1.431		0.016	0.657	0.112	0.112	unchanged
Q9JM99	Prg4	Proteoglycan 4	-0.392	1.974	0.29	-0.289	-0.224	-1.24	0.532	-0.896	0.711	1.358	-0.497	-0.158	-0.155	0.762	0.762	unchanged
Q9JMG1	Edf1	Endothelial differentiation-related factor 1	0.373	1.42	0.527	0.34	0.824	0.106	-0.329	-0.578	0.262	0.477	-0.241	0.004	0.666	0.0307	0.0307	up-regulated
Q9JMG7	Hdgfl3	Hepatoma-derived growth factor-related protein 3	-0.025	0.513	0.48	0.48	1.144	-0.178	0.202	-0.597	0.621	-0.249	0.419	0.388	0.272	0.365	0.365	unchanged
Q9QUG9	Rasgrp2	RAS guanyl-releasing protein 2	0.78	-0.375	0.52	1.429	0.796	1.039	0.886	0.284	-0.432	0.079	0.238	-0.184	0.553	0.103	0.103	unchanged
Q9QUI0	Rhoa	Transforming protein RhoA	0.743	0.147	1.007	0.709	1.571	1.14	-0.031	-0.249	0.248	-0.012	-1.141	-0.702	1.201	0.00136	0.00136	up-regulated
P00920	Ca2	Carbonic anhydrase 2	-0.261	0.768	-1.425	-0.755	0.822	0.276	-0.134	0.108	0.035	-1.401	-0.017	0.169	0.111	0.791	0.791	unchanged
Q9QUM0	Itga2b	Integrin alpha-IIb	0.089		-0.675	-0.378	-0.192	0.363	0.568	-1.519	-0.084	0.033	-0.812	0.131	0.122	0.747	0.747	unchanged
Q9QUM9	Psma6	Proteasome subunit alpha type-6	-2.38	0.326		-0.586	-0.032	0.453	-0.196	0.738	0.288		0.758	-0.638	-0.634	0.245	0.245	unchanged
Q9QWK4	Cd5l	CD5 antigen-like	-0.072	1.843	1.374	0.606	0.675	-0.901	-0.019	0.553	-0.23	1.636	-0.185	0.257	0.252	0.586	0.586	unchanged
Q9QWL7	Krt17	Keratin, type I cytoskeletal 17	-0.87	-4.201	-0.462	0.428	0.119	-0.817	-0.439	-0.87	0.651	1.331	-0.961	0.216	-0.955	0.179	0.179	unchanged
Q9QXA5	Lsm4	U6 snRNA-associated Sm-like protein LSm4	0.432	-0.329	0.191	-0.104	0.411	-0.206	-0.184	0.153	-0.182	0.211	-0.183	0.043	0.089	0.694	0.694	unchanged
Q9QXC1	Fetub	Fetuin-B	-1.7	0.563	-1.754	-0.289	-0.521	0.371	0.108	0.851	1.1	-2.083	0.545	-0.135	-0.619	0.28	0.28	unchanged
Q9QXF8	Gnmt	Glycine N-methyltransferase	0.441	-0.017	1.288	-0.035			0.396	-0.674				-0.969	0.835	0.114	0.114	unchanged
P01027	C3	Complement C3	-0.541	-0.347	-0.665	-0.526	-1.183	-0.867	1.242	0.59	0.685	0.821	0.153	-0.191	-1.238	0.000431	0.000431	down-regulated
Q9QXS1	Plec	Plectin		-2.136	-0.622	0.175	-0.518	0.362	-0.009	-0.239	0.645	0.146	-0.649	-0.574	-0.434	0.324	0.324	unchanged
Q9QXY6	Ehd3	EH domain-containing protein 3	-0.202	0.318	-0.784	1.457	0.865	0.607	0.953	-0.448	-0.569	-0.573	-0.719	-0.434	0.675	0.106	0.106	unchanged
Q9QY06	Myo9b	Unconventional myosin-IXb	-0.117	-0.314	0.929	0.703	0.21	0.822	0.837	0.038	1.066	-0.56	0.685	0.117	0.008	0.98	0.98	unchanged
Q9QYB5	Add3	Gamma-adducin	0.433	0.473	0.838	0.275	-0.975	0.299	0.388					0.134	-0.037	0.939	0.939	unchanged
Q9QYJ3	Dnajb1	DnaJ homolog subfamily B member 1	0.831	-0.431	0.366	1.388	1.191	0.899	0.576	0.53	-0.25	0.194	0.171	-0.222	0.541	0.107	0.107	unchanged
Q9QYY8	Spast	Spastin	-0.419	-0.081		-0.933	-1.786	-0.049	-0.874		0.129	0.719		-0.551	-0.509	0.282	0.282	unchanged
Q9QZ25	Vnn3	Vascular non-inflammatory molecule 3	0.141	-0.228	0.396	0.007	-0.198	-0.385	-0.094	-0.04		0.627	0.111	0.251	-0.216	0.395	0.395	unchanged
Q9QZ47	Tnnt3	Troponin T, fast skeletal muscle	0.144	0.117	0.921	0.457	0.003	-0.571	-0.007	-0.435	-0.056	0.432	-0.062	-0.646	0.308	0.291	0.291	unchanged
P01029	C4b	Complement C4-B	-0.218	-0.164	-0.527	-0.606	-1.152	-0.489	-0.457	-0.026	0.499	1.307	0.282	-0.297	-0.744	0.0307	0.0307	down-regulated
Q9QZQ8	Macroh2a1	Core histone macro-H2A.1	-0.259	0.377	-0.75		-0.332	0.854	0.107	-0.737	-0.048	0.108		-0.632	0.218	0.543	0.543	unchanged
Q9QZS6	Hs3st3b1	Heparan sulfate glucosamine 3-O-sulfotransferase 3B1	-0.237	-0.066	0.474	-0.776	0.588	-0.301	0.193		0.007	-0.615	-0.307		0.127	0.702	0.702	unchanged
Q9R098	Hgfac	Hepatocyte growth factor activator	-0.224	-0.727	-0.823	-0.32	-0.339	0.174	-0.309	0.699	0.405	-1.571	0.162	0.301	-0.324	0.377	0.377	unchanged
Q9R0C8	Vav3	Guanine nucleotide exchange factor VAV3	0.433	0.071	0.248	0.238	-0.26		-0.124	-0.212	-0.41	0.214		0.037	0.245	0.348	0.348	unchanged
Q9R0E2	Plod1	Procollagen-lysine,2-oxoglutarate 5-dioxygenase 1		0.413		-0.32	-0.287	0.119		-0.588	-0.452		-0.558		0.514	0.162	0.162	unchanged
Q9R0P5	Dstn	Destrin	0.938	0.23	0.782	1.441	1.601	1.368	0.534	-0.077	0.098	-0.254	0.027	-0.071	1.017	0.00201	0.00201	up-regulated
B2RUP2	Unc13d	Protein unc-13 homolog D	-0.373	-0.524		-0.346	0.23	0.822	-0.225	0.483			0.199	-0.078	-0.133	0.708	0.708	unchanged
P01592	Jchain	Immunoglobulin J chain	-0.324	1.839	1.233	0.637	0.55	-0.934	-0.037	0.474	-0.412	1.48	-0.22	0.153	0.261	0.576	0.576	unchanged
Q9R0Q1	Sytl4	Synaptotagmin-like protein 4	1.097	-0.168	1.212	1.598	1.111	1.457	-0.328	0.388	0.178	0.396	0.583	0.046	0.841	0.0149	0.0149	up-regulated
Q9R0T7	Try4	Trypsin-4	0.532	-0.923	0.236	0.004	-0.888	-0.443	0.368	-0.184		0.473		0.27	-0.479	0.19	0.19	unchanged
Q9R0Y5	Ak1	Adenylate kinase isoenzyme 1	-0.41	-0.108		-0.327	0.182	0.406	-0.837	-0.054	0.295	-1.079	0.163	-0.934	0.356	0.289	0.289	unchanged
Q9R111	Gda	Guanine deaminase	-0.384	0.872	-1.023	0.018	0.157	-0.368	0.213	-0.2	0.388	-0.236	0.022	0.046	-0.16	0.597	0.597	unchanged
Q9R118	Htra1	Serine protease HTRA1	0.439	-0.592	0.821	0.194	0.559	0.023	0.223	-1.32	-0.414	0.118	0.206	0.16	0.412	0.226	0.226	unchanged
Q9R171	Cbln1	Cerebellin-1	-0.451	1.684	1.083	0.632	0				-0.343		0.073	0.088	0.65	0.205	0.205	unchanged
Q9R182	Angptl3	Angiopoietin-related protein 3	-0.122	-0.333	0	-0.617	-0.498	-0.088	0.438	-0.03	-0.311	-0.12	-0.047	-0.421	-0.195	0.403	0.403	unchanged
P01626	P01626	Ig kappa chain V-II region MOPC 167	1.497	4.238	3.757	1.927	2.203	-4.134	-0.633	1.641	-0.162	3.594	-2.573	1.603	1.003	0.446	0.446	unchanged
Q9R1E6	Enpp2	Ectonucleotide pyrophosphatase/phosphodiesterase family member 2	0.531	-0.945		-1.057	0.07	-0.226	-0.021	0.232	0.286		0.194	0.552	-0.574	0.111	0.111	unchanged
Q9R1P0	Psma4	Proteasome subunit alpha type-4	-2.015	0.118		-0.667	0.808	0.257	-0.754	0.89	0.58		0.57	-0.823	-0.392	0.481	0.481	unchanged
Q9R1P1	Psmb3	Proteasome subunit beta type-3		0.413		-1.262	0.111	0.073	-0.556	0.338	0.908		-0.031	-0.585	-0.181	0.684	0.684	unchanged
Q9R1P3	Psmb2	Proteasome subunit beta type-2	-1.859	0.528	-3.386	-0.273	0.097	0.578	0.455	0.742	0.604	-1.906	0.635	-0.369	-0.746	0.285	0.285	unchanged
Q9R1P4	Psma1	Proteasome subunit alpha type-1	-0.821	0.161	-1.984	-0.08	-0.203	0.608	0.159	0.708	0.311	-1.699	0.658	-0.245	-0.368	0.45	0.45	unchanged
Q9WTP6	Ak2	Adenylate kinase 2, mitochondrial	0.54	-0.153	-0.663	-1.282	0.496	0.8	0.267			0.555	-0.857	0.741	-0.22	0.642	0.642	unchanged
P01627	Igkv2-112	Immunoglobulin kappa variable 2-112	2.087	4.38	4.26	2.409	2.808	-4.508	-0.322	1.879	0.191	4.327	-3.313	2.229	1.074	0.471	0.471	unchanged
Q9WTU6	Mapk9	Mitogen-activated protein kinase 9	-1.082	0.631	0.759	-0.321	-0.162	-2.657	1.072	-1.033	0.685	-1.218	0.065		-0.386	0.54	0.54	unchanged
Q9WUA3	Pfkp	ATP-dependent 6-phosphofructokinase, platelet type	0.298	-1.327		0.985	1.125	0.866	0.277		1.067		-1.152		0.325	0.626	0.626	unchanged
Q9WUB3	Pygm	Glycogen phosphorylase, muscle form	-0.843	1.322	-0.083	0.483	-0.43	-0.615	-0.21	-0.727	-0.355	-0.559	-0.166	-0.939	0.465	0.202	0.202	unchanged
Q9WUK2	Eif4h	Eukaryotic translation initiation factor 4H	-0.154	0.207	0.569	0.553	0.462	0.271	0.623	0.006	0.505	0.998	-0.067	0.322	-0.08	0.751	0.751	unchanged
Q9WUM4	Coro1c	Coronin-1C	0.986		0.301	0.722	1.015	0.885	0.099	0.372	-1.56		0.509	-0.03	0.904	0.0368	0.0368	up-regulated
Q9WUM5	Suclg1	Succinate--CoA ligase [ADP/GDP-forming] subunit alpha, mitochondrial	0.488	0.526	1.689	-0.008	0.833	0.45	0.312	0.01	-0.574	0.204	-0.524	0.072	0.746	0.0246	0.0246	up-regulated
Q9WUQ5	Cxcl14	C-X-C motif chemokine 14	0.51	-1.405	0.972	0.867	-0.621	-0.655	-0.517	-0.746	-1.988	0.58	-0.14	-0.063	0.424	0.394	0.394	unchanged
Q9WUU7	Ctsz	Cathepsin Z		0.402		-0.366	-0.657	-0.188	-0.082	0.013	0.579		0.616	-0.653	-0.297	0.42	0.42	unchanged
P01628	P01628	Ig kappa chain V-II region MOPC 511	0.072	2.831	1.06	0.628	1.481		-2.368	0.002	-0.836	1.604		-0.196	1.573	0.0386	0.0386	up-regulated
Q9WVA4	Tagln2	Transgelin-2	0.066	0.227	-0.65	0.73	0.307	1.039	0.425	0.388	-0.102	-0.704	0.082	-0.186	0.303	0.339	0.339	unchanged
Q9WVA8	Npff	Pro-FMRFamide-related neuropeptide FF	0.317	-0.768	-0.074	0.161	-0.684	0.424	-0.62	0.622	-1.702	-0.581	0.586	-0.692	0.294	0.468	0.468	unchanged
Q9WVE8	Pacsin2	Protein kinase C and casein kinase substrate in neurons protein 2	0.526	-1.143	0.492	1.207	0.334	0.919	-0.443	-0.254		-0.168	-1.47	0.618	0.733	0.12	0.12	unchanged
Q9WVF6	Pla2g2d	Group IID secretory phospholipase A2		1.325		-0.21	-0.806		-0.64			-0.66	0.069	1.312	0.083	0.9	0.9	unchanged
Q9WVH9	Fbln5	Fibulin-5	-0.523	-0.203	0.773	-0.992	-0.446	-0.074		-0.202	0.751		0.312	-0.157	-0.42	0.264	0.264	unchanged
Q9WVJ3	Cpq	Carboxypeptidase Q	-1.425	-1.258		0.082	-0.219	0.155	-0.574	1	0.112	-2.126	0.256	0.211	-0.346	0.511	0.511	unchanged
Q9WVJ9	Efemp2	EGF-containing fibulin-like extracellular matrix protein 2		-0.216	-1.28	-1.697	-0.418	0.522	-0.36	-0.587	0.318		-0.62	0.532	-0.474	0.292	0.292	unchanged
P01629	P01629	Ig kappa chain V-II region 2S1.3		-1.214	0.9	2.116	-2.235	-1.549	-0.659	0.432	1.585	-1.008		0.907	-0.648	0.433	0.433	unchanged
Q9WVK4	Ehd1	EH domain-containing protein 1	0.552	-0.313	-0.194	1.086	0.653	0.688	-0.739	0.042	0.05	-0.457	-0.413	-1.012	0.834	0.0144	0.0144	up-regulated
Q9Z0L8	Ggh	Gamma-glutamyl hydrolase		-0.053	-0.029	-0.329	-0.649	-0.25		0.518	0.49	-1.272	1.275	0.588	-0.582	0.186	0.186	unchanged
Q9Z0M6	Adgre5	Adhesion G protein-coupled receptor E5	0.361	-0.943	0.232	-0.21	-0.181	-0.157	0.104	0.48	-0.65	-0.421	0.526	-0.278	-0.11	0.713	0.713	unchanged
Q9Z0M9	Il18bp	Interleukin-18-binding protein	-0.727	-0.182	-0.948	0.344	-0.824	0.117	0.26	0.066	1.147		0.025	0.309	-0.731	0.0398	0.0398	down-regulated
Q9Z0N1	Eif2s3x	Eukaryotic translation initiation factor 2 subunit 3, X-linked	0.492	-0.079	0.934	0.026	1.52	0.603		-0.171	-0.316	-0.079	0.12	-0.81	0.834	0.0213	0.0213	up-regulated
Q9Z0U1	Tjp2	Tight junction protein ZO-2	1.29	-0.659	0.399	1.673	0.032	0.712	0.993	0.399	-0.92	0.046	0.441	-0.375	0.477	0.267	0.267	unchanged
Q9Z121	Ccl8	C-C motif chemokine 8	-0.188	-0.574	-0.276	-0.391	-0.065	0.211	0.541	-0.035	0.146	0.028	-0.067	0.073	-0.328	0.155	0.155	unchanged
Q9Z126	Pf4	Platelet factor 4	-0.372	0.37	0.917	0.213	-0.058	-0.088	0.29	-0.645	0.494	0.056	0.154	0.825	-0.032	0.915	0.915	unchanged
P01630	P01630	Ig kappa chain V-II region 7S34.1	-0.573	-0.082	-0.842	-1.303	0.857	-0.187	1.745	0.455	1.297	-0.673	-0.381	3.377	-1.325	0.045	0.045	down-regulated
Q9Z1N2	Orc1	Origin recognition complex subunit 1	0.075	-1.141	1.698	0.579	1.938	0.819	0.803		0.153	0.553	0.737	-0.216	0.255	0.608	0.608	unchanged
Q9Z1Q2	Abhd16a	Phosphatidylserine lipase ABHD16A	-0.941	-0.334	-0.932	-0.739	0.57	0.382		0.045	1.113		0.754	1.278	-1.13	0.0139	0.0139	down-regulated
Q9Z1Q5	Clic1	Chloride intracellular channel protein 1	-0.137	0.066	0.362	1.008	0.018	-0.001				-0.69			0.909	0.126	0.126	unchanged
Q9Z1Q9	Vars1	Valine--tRNA ligase	0.561	-0.32	0.626	0.164	0.692	-0.236	0.401	0.54	-0.289	0.362	-0.171	0.446	0.033	0.903	0.903	unchanged
Q9Z1R3	Apom	Apolipoprotein M	-0.015	-1.31	-0.114	-0.366	-0.198	-0.321	-0.405	0.091	-0.351	-0.043	-0.029	0.039	-0.271	0.304	0.304	unchanged
Q9Z1T2	Thbs4	Thrombospondin-4	-0.408	-0.281	-0.357	-0.058	0.409	0.123	-0.228	0.515	0.169	-0.923	0.15	-0.135	-0.02	0.942	0.942	unchanged
Q9Z1X4	Ilf3	Interleukin enhancer-binding factor 3	0.319	0.363	0.856	0.253	0.776	0.235	-0.089	-1.061	-0.209	0.412	-0.718	-0.034	0.75	0.0157	0.0157	up-regulated
P01631	P01631	Ig kappa chain V-II region 26-10	-1.06	-0.523	-0.515	0.156	-0.063	-0.234	0.451	-0.079	1.083	-1.334	0.3	0.033	-0.449	0.234	0.234	unchanged
Q9Z204	Hnrnpc	Heterogeneous nuclear ribonucleoproteins C1/C2	-0.194	1.641	-1.225	-0.525		0.122	-0.34		-0.136	0.26	0.303	-0.079	-0.038	0.935	0.935	unchanged
Q9Z2A5	Ate1	Arginyl-tRNA--protein transferase 1	0.243	-0.053	0.455	0.79	1.465		-0.381		0.283	-1.319	0.315	0.468	0.707	0.105	0.105	unchanged
Q9Z2H7	Gipc2	PDZ domain-containing protein GIPC2			0.281	0.218	1.307	0.496	-0.54	-1.923				0.9	1.097	0.113	0.113	unchanged
Q9Z2K1	Krt16	Keratin, type I cytoskeletal 16	-2.058	-3.762	-0.714	-0.379	-0.21	0.369	-1.548	-0.705	2.283	1.783	-0.933	-0.22	-1.236	0.13	0.13	unchanged
Q9Z2M7	Pmm2	Phosphomannomutase 2	0.937		0.415	0.596	0.312	0.517	-0.1	-0.313	-0.375	-0.195		-0.493	0.851	0.00385	0.00385	up-regulated
Q9Z2T6	Krt85	Keratin, type II cuticular Hb5	-1.253	-3.666	-0.784	0.577	0.354	-0.865	-1.096	-0.395	1.21	0.912	-0.865	0.692	-1.016	0.138	0.138	unchanged
Q9Z2U0	Psma7	Proteasome subunit alpha type-7	0.419	0.077	-2.354	0.138	0.439	0.699	0.085	0.584	0.506	-1.013	0.751	0.09	-0.264	0.591	0.591	unchanged
Q9Z2U1	Psma5	Proteasome subunit alpha type-5	-1.884	0.516		-0.542	0.043	0.702	-0.113	0.606	0.72		0.892	-0.388	-0.576	0.252	0.252	unchanged
P01632	Igkv7-33	Ig kappa chain V-I region S107A	0.034	-0.204	-1.784	0.097	2.053	-1.991	1.525	0.966	0.601	-0.847	-1.148	0.54	-0.572	0.391	0.391	unchanged
Q9Z2W0	Dnpep	Aspartyl aminopeptidase		-1.411	-0.959		-0.596			-0.112	-1.264	0.111		0.685	-0.844	0.118	0.118	unchanged
P01633	Igkv6-17	Immunoglobulin kappa chain variable 6-17	-1.013	0.96	-1.945	-0.578	-0.493	0.626	1.259	0.33	1.008	-0.627	-0.469	-0.227	-0.62	0.227	0.227	unchanged
P01635	Igkv12-41	Immunoglobulin kappa chain variable 12-41 (Fragment)	-3.15	-0.279	-2.963	-1.289	-0.911	-1.108	1.189	0.748	0.8	-1.31	1.013	0.542	-2.114	0.00151	0.00151	down-regulated
B2RUR8	Otud7b	OTU domain-containing protein 7B	0.146	-0.468	0.313	0.305	-0.325	0.072	0.148	-0.041	0.135	-0.179	0.142	0.574	-0.123	0.605	0.605	unchanged
P01636	P01636	Ig kappa chain V-V region MOPC 149		0.552	-1.894	-1.537	-0.563	-0.214	1.224	1.497	1.631	-1.54	0.407	0.12	-1.288	0.0472	0.0472	down-regulated
P01638	P01638	Ig kappa chain V-V region L6 (Fragment)	-2.65	2.05	-1.32	0.904	-0.142	-0.001	0.643	0.833	-0.721	1.112	1.962	-0.5	-0.748	0.295	0.295	unchanged
P01639	Igkv9-120	Immunoglobulin kappa chain variable 9-120	-3.197	1.169	-1.597	-0.939	-0.815	-0.878	1.4	0.92	0.921	-2.338	-0.009	2.212	-1.561	0.0551	0.0551	unchanged
P01642	Gm10881	Ig kappa chain V-V region L7 (Fragment)	-1.257	0.592	-3.268	-0.71	-0.544	-0.079	0.829	1.348	1.643	-2.399	1.142	0.338	-1.361	0.0739	0.0739	unchanged
P01643	P01643	Ig kappa chain V-V region MOPC 173		-0.227			-0.607	-0.549	0.495	0.889	0.257	-1.259	1.278	0.495	-0.82	0.119	0.119	unchanged
P01644	P01644	Ig kappa chain V-V region HP R16.7	-2.011	0.323	-1.358	-1.889	0.509	0.007	0.578	1.36	1.781	-1.656	0.891	-0.125	-1.208	0.0652	0.0652	unchanged
P01654	P01654	Ig kappa chain V-III region PC 2880/PC 1229	-0.08	2.973	-2.827	-2.448	-0.584	-0.396	3.84	0.564	0.091	1.118	0.608	0.091	-1.612	0.0877	0.0877	unchanged
P01660	P01660	Ig kappa chain V-III region PC 3741/TEPC 111	-2.488	-0.939	3.741	-0.275	0.348	1.129	1.479	0.1	0.906	-2.35	0.048	-0.722	0.343	0.701	0.701	unchanged
P01665	P01665	Ig kappa chain V-III region PC 7043	-2.485	1.478	-4.954		-1.53	-0.983	2.745	0.785	0.259	-4.326	0.2	-0.606	-1.538	0.216	0.216	unchanged
B2RX12	Abcc3	ATP-binding cassette sub-family C member 3	-3.124	0.608	-2.529	-0.54	-1.415	0.107	0.034	0.733	1.202	-1.617	0.663	0.366	-1.379	0.0474	0.0474	down-regulated
P01671	P01671	Ig kappa chain V-III region PC 7175	-0.989	-0.232			-0.704	-0.181	2.211	0.487	0.547	-0.563	0.323	0.712	-1.146	0.0253	0.0253	down-regulated
P01674	P01674	Ig kappa chain V-III region PC 2154		-1.538	-1.461	-1.577	0.042	-0.977	1.585	0.667	0.966	1.338	0.576	-0.632	-1.852	0.000671	0.000671	down-regulated
P01675	P01675	Ig kappa chain V-VI region XRPC 44	-1.534	-0.608	-2.074	0.546	0.345	-0.737	-0.011	0.134	0.526	-0.831	-0.51	-0.41	-0.493	0.27	0.27	unchanged
P01680	P01680	Ig kappa chain V-IV region S107B	-1.139	1.503	-1.425	-1.336	0.22	-0.598	2.906	0.096	0.712	-1.098	-0.643	-0.8	-0.658	0.34	0.34	unchanged
P01728	P01728	Ig lambda-2 chain V region	-1.601	0.217	-1.423	-1.081	-0.772	0.57	0.335	2.269	2.28	-1.58	1.79	-0.341	-1.474	0.0389	0.0389	down-regulated
P01747	P01747	Ig heavy chain V region 36-65	-1.127	-0.462	-0.69	0.176	-0.16	-0.553	0.609	0.117	2.514	0.084	0.343	0.222	-1.118	0.014	0.014	down-regulated
P01749	Ighv1-61	Ig heavy chain V region 3	-0.251	-0.609	-1.163	-0.9	-0.889	0.253	0.353	1.153	0.631	3.285	0.244	0.155	-1.563	0.00569	0.00569	down-regulated
B5X0G2	Mup17	Major urinary protein 17	0.513	-2.01	-0.165	-0.022	0.326	0.671	-0.064	0.538	-0.752	-1.02	0.598	-0.107	0.02	0.965	0.965	unchanged
P01750	P01750	Ig heavy chain V region 102	-2.409	-0.993	-2.016	-1.379	0.794	0.053	1.137	1.389	2.074	-0.632	-0.296	0.218	-1.64	0.0136	0.0136	down-regulated
P01754	Ighv1-62-3	Ig heavy chain V region 1-62-3	-0.856	-0.149	-2.118	0.471	0.144	-0.654	0.62	0.73	0.783	1.351	0.291	0.056	-1.166	0.0105	0.0105	down-regulated
P01758	Igh-VJ558	Ig heavy chain V region 108A	-0.574	-0.745	-0.288	-1.23	-1.263	-0.627	2.508	0.775	-0.55	-0.938	-0.006	0.009	-1.088	0.0386	0.0386	down-regulated
P01786	P01786	Ig heavy chain V region MOPC 47A	0.566	-0.494	-2.053	-0.449	0.087	-1.307	0.517	3.938	0.732	-2.977	1.835	1.008	-1.451	0.112	0.112	unchanged
P01787	P01787	Ig heavy chain V regions TEPC 15/S107/HPCM1/HPCM2/HPCM3	-2.133	-0.579	-2.95	-0.349	0.668	-0.712	0.661	1.205	0.839	-1.491	0.028	0.438	-1.289	0.0441	0.0441	down-regulated
P01798	P01798	Ig heavy chain V-III region E109	0.454	-0.113	0.173	-0.907			0.064	0.003	-0.296	-0.679	-0.379		0.159	0.645	0.645	unchanged
P01801	P01801	Ig heavy chain V-III region J606	-0.679	1.754	-0.805	0.111	-0.055	-0.583	1.746	0.483	0.031	0.329	0.823	0.951	-0.77	0.0923	0.0923	unchanged
A0JP43	Efcab5	EF-hand calcium-binding domain-containing protein 5	0.485	-0.51	0.67	0.734	-0.55	0.011	0.068	0.206	-0.86	-0.174	0.507	0.23	0.144	0.655	0.655	unchanged
C0HKE1	H2ac4	Histone H2A type 1-B	0.352	1.129	-0.369	-0.231	0.477	-1.474	0.222	-0.645	0.251	0.585	-1.001	0.846	-0.062	0.888	0.888	unchanged
P01806	P01806	Ig heavy chain V region 441	-2.145	0.792	-2.07	-0.539	-0.385	1.296	0.643	1.292	1.692	-0.818	3.388	-0.225	-1.504	0.0582	0.0582	unchanged
P01819	P01819	Ig heavy chain V region MOPC 141	-0.326		0.347		0.027		0.624	0.701	0.261	-0.763	1.233	-1.372	-0.098	0.859	0.859	unchanged
P01837	Igkc	Immunoglobulin kappa constant	-0.611	1.609	1.009	0.382	0.334	-1.002	0.266	0.533	0.414	1.132	-0.11	0.106	-0.103	0.804	0.804	unchanged
P01843	P01843	Ig lambda-1 chain C region	-1.256	-1.15	-0.717	-0.899	-0.548	0.508	0.147	0.816	2.478	-0.679	0.824	-0.375	-1.212	0.0242	0.0242	down-regulated
P01844	Iglc2	Ig lambda-2 chain C region	-1.045	0.559	-2.685	-0.728	-0.884	0.259	0.403	2.855	0.987	-2.698	2.098	0.241	-1.402	0.097	0.097	unchanged
P01845	Iglc3	Ig lambda-3 chain C region		-0.982	-0.253	-0.613	-0.989	1.633	-0.106	1.53	0.63	-0.722	3.25	-0.022	-1.001	0.163	0.163	unchanged
P01863	Ighg	Ig gamma-2A chain C region, A allele	-2.001	-0.171	-1.389	-0.634	-0.27	-0.058	0.721	0.714	1.06	-1.246	0.195	0.12	-1.015	0.0325	0.0325	down-regulated
P01864	P01864	Ig gamma-2A chain C region secreted form	-2.314	-0.11	-0.98	-0.482	0.215	0.312	0.582	0.949	0.977	-2.046	-0.449	-0.215	-0.526	0.354	0.354	unchanged
D3YVF0	Akap5	A-kinase anchor protein 5	1.144	-0.183	0.111	0.831	-2.028	-0.241	0.389	-0.079	-1.019	1.056	-1.167	-0.267	0.12	0.818	0.818	unchanged
P01867	Ighg2b	Immunoglobulin heavy constant gamma 2B	-2.397	0.2	-2.425	-0.351	-0.509	-1.088	1.224	1.173	1.597	-0.854	-0.051	0.231	-1.648	0.00731	0.00731	down-regulated
P01868	Ighg1	Ig gamma-1 chain C region secreted form	-3.299	1.702	-3.129	-0.762	-0.973	-0.277	3.009	2.621	3.641	-0.358	2.381	-1.068	-2.827	0.00934	0.00934	down-regulated
P01872	Ighm	Immunoglobulin heavy constant mu	-0.116	1.867	1.346	0.62	0.537	-0.996	0.072	0.422	-0.32	1.521	-0.141	0.315	0.232	0.618	0.618	unchanged
P01878	P01878	Ig alpha chain C region	-1.521	-1.321	-0.994	-0.084	-0.14	-0.524	-0.061	0.689	0.68	-1.677	-0.382	0.224	-0.676	0.121	0.121	unchanged
P01887	B2m	Beta-2-microglobulin	-0.297	-0.574	-0.958	-0.189	-0.977	0.246	0.289	0.298	0.021	-1.115	0.39	0.34	-0.495	0.138	0.138	unchanged
P01898	H2-Q10	H-2 class I histocompatibility antigen, Q10 alpha chain	-0.634	-0.293	-0.499	-0.073	-1.174	-0.272	0.361	-0.067	0.651	-0.186	0.172	0.561	-0.74	0.0111	0.0111	down-regulated
P01899	H2-D1	H-2 class I histocompatibility antigen, D-B alpha chain	-0.846	-0.192	-0.711	-0.395	-0.551	-0.198	-0.088	-0.103	0.818	-0.223	0.292	0.791	-0.73	0.0136	0.0136	down-regulated
P01902	H2-K1	H-2 class I histocompatibility antigen, K-D alpha chain	-0.342	-1.407	-0.43	0.277	-0.687	-0.086	-0.132	0.247	-0.237	-0.088	-0.455	0.093	-0.351	0.233	0.233	unchanged
P01942	Hba	Hemoglobin subunit alpha	2.073	0.703	0.088	-0.609	1.856	2.101	-0.831	0.143	0.434	-4.446	-0.205	-0.58	1.95	0.021	0.021	up-regulated
D3Z6Q9	Bin2	Bridging integrator 2	0.286	-0.305	0.121	1.157	0.922	1.282	-0.014	0.095	-0.08	-0.33	0.302	0.998	0.415	0.222	0.222	unchanged
P02088	Hbb-b1	Hemoglobin subunit beta-1	1.575	1.115	-0.539	-0.375	1.454	1.308	-0.385	0.44	0.841	-4.169	0.024	-0.214	1.334	0.0872	0.0872	unchanged
P02301	H3-5	Histone H3.3C	0.407	0.832	-0.428	-0.348	-0.201	-0.96	0.269	-0.089	0.696	0.577	0.211	1.326	-0.615	0.0844	0.0844	unchanged
P02535	Krt10	Keratin, type I cytoskeletal 10	-1.474	-2.933	-1.252	1.43	0.123	-0.916	-0.268	-0.09	1.055	0.325	-0.799	0.284	-0.922	0.135	0.135	unchanged
P02816	Pip	Prolactin-inducible protein homolog		0.544			0.141	-0.16		-0.902	-0.432		-0.038	0.661	0.353	0.438	0.438	unchanged
P03953	Cfd	Complement factor D	-3.289	0.164	-2.236	-0.933	0.368	0.867	-0.108	0.863	1.156	-3.224	0.819	0.34	-0.818	0.33	0.33	unchanged
P03976	P03976	Ig kappa chain V-II region 17S29.1	-1.171	0.805		-1.662	-0.722	0.004	1.072	0.39	0.831	-0.432	-0.87	1.386	-0.945	0.0828	0.0828	unchanged
P03977	P03977	Ig kappa chain V-III region 50S10.1	1.702	4.716		-1.881	-0.161	-0.872	3.45	0.771	1.011	2.575	0.165	0.359	-0.688	0.51	0.51	unchanged
P03987	P03987	Ig gamma-3 chain C region	-2.095	0.165	-2.701	-0.585	-0.973	0.05	0.861	1.562	2.023	-1.381	1.815	0.377	-1.899	0.00797	0.00797	down-regulated
P04104	Krt1	Keratin, type II cytoskeletal 1	-1.351	-3.494	-0.651	0.598	0.403	-1.053	-0.581	-0.737	0.933	0.568	-0.964	0.749	-0.919	0.155	0.155	unchanged
P04117	Fabp4	Fatty acid-binding protein, adipocyte	-0.847	0.41	-0.9	0.151	0.934	1.004		0.572	-0.048	-1.087	-0.405	0.562	0.207	0.644	0.644	unchanged
E9PV24	Fga	Fibrinogen alpha chain	-2.199	0.25	-1.25	-0.961	-1.987	-1.616	-0.725	-0.761	3.755	0.697	-0.94	1.051	-1.807	0.023	0.023	down-regulated
P04186	Cfb	Complement factor B	-0.918	-0.925	-1.32	-0.291	-0.71	-0.076	-0.505	0.537	0.104	-1.555	0.078	0.136	-0.506	0.17	0.17	unchanged
P04202	Tgfb1	Transforming growth factor beta-1 proprotein	-1.417	-0.183	-0.4	-0.97	-0.38	0.006	-0.19	-0.886	-1.029	1.39	-0.985	-0.535	-0.185	0.657	0.657	unchanged
P04223	H2-K1	H-2 class I histocompatibility antigen, K-K alpha chain	-0.193	0		0.137	-0.066	-0.74	-0.84	-0.411	0.266	-0.655	0.72	0.387	-0.084	0.803	0.803	unchanged
P04247	Mb	Myoglobin	-0.035	0.535		-0.474	-0.314	0.26	-1.984	0.235	-1.187	-1.352	0.569	-0.803	0.748	0.111	0.111	unchanged
P04444	Hbb-bh1	Hemoglobin subunit beta-H1	-0.02	-0.064	-0.788	0.285	0.639	0.411	-0.428	0.142				-0.068	0.195	0.594	0.594	unchanged
P04918	Saa3	Serum amyloid A-3 protein	-0.055	0.949	-0.149	-0.224	-1.087	-0.531	0.852	-0.249	1.104	0.991	0.745	0.029	-0.762	0.0466	0.0466	down-regulated
P04919	Slc4a1	Band 3 anion transport protein	-0.257	-0.963	0.083	-0.979	-1.416	-0.425	-0.547	-1.917	1.198	3.387	-0.901	0.749	-0.988	0.177	0.177	unchanged
P04925	Prnp	Major prion protein	0.44	-0.727	0.403	-0.247	-0.618	0.395	0.198	-0.109	-0.112	0.583	-0.033	0.143	-0.171	0.546	0.546	unchanged
P04939	Mup3	Major urinary protein 3	-0.667	-0.537	-1.227	0.047	-0.111	0.481	-0.446	0.937	0.595	-1.147	0.816	-0.151	-0.436	0.286	0.286	unchanged
P04940	P04940	Ig kappa chain V-VI region NQ2-17.4.1	-2.95	0.154	-2.377	1.711	1.399	-0.302	0.924	0.634	0.97	-1.265	0.194	0.283	-0.684	0.37	0.37	unchanged
E9PZ36	Pkhd1	Fibrocystin	0.226	0.022	0.224	0.129	-0.787	0		0.089	-0.748	-0.153	-0.187	-0.003	0.169	0.538	0.538	unchanged
P04945	P04945	Ig kappa chain V-VI region NQ2-6.1	-2.4	0.279	-4.375	1.371	-0.465	-0.054	2.425	0.703	1.309	-1.247	0.224	0.736	-1.632	0.0742	0.0742	unchanged
P05017	Igf1	Insulin-like growth factor I	0.141	-1.48	0.413	-0.257	-0.279	0.462	-0.369	0.225	-0.626	0.285	0.142	-0.472	-0.031	0.928	0.928	unchanged
P05064	Aldoa	Fructose-bisphosphate aldolase A	-1.041	0.777	-0.535	-0.031	-0.224	-0.125	-0.759	0.273	-0.579	-1.449	-0.529	-0.195	0.343	0.328	0.328	unchanged
P05208	Cela2a	Chymotrypsin-like elastase family member 2A		-2.402		0.246	-0.376	0.168	-0.411	0.33	-0.214		0.216	-0.753	-0.425	0.434	0.434	unchanged
P05366	Saa1	Serum amyloid A-1 protein	-1.609	1.088	-0.388	-0.081	-2.582	-1.823	0.602	-0.542	1.396	2.088	0.041	-0.019	-1.494	0.0258	0.0258	down-regulated
P05367	Saa2	Serum amyloid A-2 protein	-1.586	1.32	-0.561	-0.159	-3.456	-2.162	1.117	-0.91	1.498	2.532	-0.211	0.103	-1.789	0.0296	0.0296	down-regulated
P05555	Itgam	Integrin alpha-M	0.762	-0.97	0.589	0.05	0.674	-0.152	-0.405	-0.158	-0.059	-0.435	0.197	-0.517	0.388	0.225	0.225	unchanged
P05977	Myl1	Myosin light chain 1/3, skeletal muscle isoform	0.599	1.9	2.062	0.698	0.074				1.405	-0.926			0.827	0.291	0.291	unchanged
P06151	Ldha	L-lactate dehydrogenase A chain		0.371	-0.876	-0.168	-0.248	0.667	-0.601	0.351	-0.047	0.224	0.045	-0.208	-0.011	0.971	0.971	unchanged
P06327	Gm5629	Ig heavy chain V region VH558 A1/A4	0.48	-0.325	-1.19	-0.946	-1.377	-0.025	0.608	0.136	0.432	-0.098	-0.406	0.24	-0.716	0.0494	0.0494	down-regulated
E9Q414	Apob	Apolipoprotein B-100	0.214	-0.373	0.016	-0.01	-0.36	-0.258	-0.018	0	-0.286	-0.097	0.216	0.103	-0.115	0.59	0.59	unchanged
P06330	P06330	Ig heavy chain V region AC38 205.12	-0.599	1.11	-0.955	-0.6	0.195	-1.04	0.892	0.008	0.878	-0.897	0.319	-0.393	-0.449	0.297	0.297	unchanged
P06683	C9	Complement component C9	-0.657	-0.842	-1.372	-0.058	-0.317	0.267	-0.901	0.414	0.469	-1.41	0.136	-0.383	-0.217	0.573	0.573	unchanged
P06684	C5	Complement C5	-0.221	0.708	-1.14	0.572	0.488	0.874	0.65	0.706	-3.59	-0.848	1.348	0.616	0.4	0.577	0.577	unchanged
P06728	Apoa4	Apolipoprotein A-IV	-0.248	-0.027	0.203	-0.197	-0.086	0.149	-0.627	0.158	0.044	-0.83	0.06	-0.313	0.217	0.378	0.378	unchanged
P06797	Ctsl	Procathepsin L		0.742			-1.03	-0.324	-0.356		0.447		0.097	-1.401	0.099	0.863	0.863	unchanged
P06801	Me1	NADP-dependent malic enzyme		0.244	-2.624	-1.26	-0.918	-0.772	-0.944	-0.004	0.4		-0.745	0.077	-0.823	0.112	0.112	unchanged
P06876	Myb	Transcriptional activator Myb	0.628	0.356	0.341	0.566	-0.49	-0.5	0.616	-0.012	0.151	-0.095	0.275	0.222	-0.043	0.876	0.876	unchanged
E9Q557	Dsp	Desmoplakin	-1.501	-0.12	-1.249	1.218	0.194	-0.87	-0.92	-1.085	0.815	0.721	-1.086	0.23	-0.167	0.744	0.744	unchanged
P06909	Cfh	Complement factor H	-0.649	-0.409	-0.845	-0.302	-0.399	-0.712	0.758	0.294	0.901	0.933	-0.103	0.268	-1.061	0.000634	0.000634	down-regulated
P07091	S100a4	Protein S100-A4	0.972	-0.142	-0.154	0.423	0.229	0.161	0.307	0.351	0.246	-0.098	0.163	0.137	0.064	0.793	0.793	unchanged
P07146	Prss2	Anionic trypsin-2	-0.098	-0.13	-0.635	-0.114	-0.031		0.402	-0.893	-0.122			0.137	-0.083	0.803	0.803	unchanged
P07309	Ttr	Transthyretin	-0.042	0.536	-0.822	0.001	-0.45	0.298	-0.42	-0.075	-0.139	-0.785	-0.286	-0.168	0.232	0.395	0.395	unchanged
P07310	Ckm	Creatine kinase M-type	0.911	-0.428	0.965	0.123	0.866	1.357	-1.337	-0.451	-0.827	-0.875	-0.813	-0.803	1.483	0.000245	0.000245	up-regulated
P07356	Anxa2	Annexin A2	-1.177	-1.141	-0.98	0.523	0.07	-0.202	-0.038	0.729	-0.063	0.046	-0.397	-0.148	-0.506	0.15	0.15	unchanged
P07361	Orm2	Alpha-1-acid glycoprotein 2		2.782	-2.18	-0.367	-1.473	-1.012	2.194	2.456	3.172	-1.478	1.154	-0.033	-1.694	0.0923	0.0923	unchanged
P07724	Alb	Albumin	-2.619	-0.194	-2.36	-0.154	0.187	0.571	-0.043	0.919	1.226	-2.842	0.623	0.875	-0.888	0.24	0.24	unchanged
P07743	Bpifa2	BPI fold-containing family A member 2	0.374	-2.459	0.694	-0.116	-0.801	-0.327	-1.366	-0.484	-2.612	-0.977	0.365	-0.254	0.449	0.431	0.431	unchanged
E9Q634	Myo1e	Unconventional myosin-Ie	0.067	0.415	0.127	0.675	0.669	0.02	0.047	-0.328	-0.312	0.629	0.531		0.215	0.445	0.445	unchanged
P07758	Serpina1a	Alpha-1-antitrypsin 1-1	-1.723	-0.318	-1.499	-0.218	-1.007	0.326	-0.483	0.223	0.43	-0.901	0.952	0.535	-0.866	0.0506	0.0506	unchanged
P07759	Serpina3k	Serine protease inhibitor A3K	-0.97	-0.539	-1.241	0.341	-0.417	0.069	-0.636	-0.12	0.572	-1.633	1.053	0.468	-0.41	0.358	0.358	unchanged
P07901	Hsp90aa1	Heat shock protein HSP 90-alpha		-0.337	0.261	0.596	-0.245	-0.943			-1.086	0.014	0.724		-0.018	0.972	0.972	unchanged
P08003	Pdia4	Protein disulfide-isomerase A4	-0.257	-0.538	-0.241	0.668	-0.182	0.728	-0.549		0.152	0.762	-0.237		-0.002	0.995	0.995	unchanged
P08032	Spta1	Spectrin alpha chain, erythrocytic 1	-0.571	-1.132	-0.667	-0.037		-1.256	-1.299		-0.169	1.577	0.363	0.023	-0.832	0.1	0.1	unchanged
P08071	Ltf	Lactotransferrin	0.185	0.089	0.005	0.071	0.34	0.094	0.378	0.057	-0.087	0.423	0.211	0.418	-0.103	0.617	0.617	unchanged
P08074	Cbr2	Carbonyl reductase [NADPH] 2	1.603	0.433	-1.207	0.876	1.535	0.51	-0.541	0.588	-1.505	-1.278	0.053	-2.674	1.518	0.0175	0.0175	up-regulated
P08113	Hsp90b1	Endoplasmin	0.038	0.37	-0.075	0.561	-0.514	-0.382	-1.154	-1.019	-0.251	0.012	-0.708	0.232	0.481	0.133	0.133	unchanged
E9Q6I0	Vmn2r116	Vomeronasal type-2 receptor 116	-0.437	0.425			-0.65	-0.746	-0.294	-0.684	-0.22	0.087			-0.074	0.839	0.839	unchanged
P08607	C4bpa	C4b-binding protein	-0.822	-0.107	-1.512	-0.531	-0.97	-0.263	-0.186	0.218	1.216	-0.341	-0.151	0.807	-0.961	0.0115	0.0115	down-regulated
P08752	Gnai2	Guanine nucleotide-binding protein G(i) subunit alpha-2	0.316		-0.862	0.257		-0.471	-0.514	-0.85	0.428	-0.501	0.296	0.056	-0.009	0.98	0.98	unchanged
P08905	Lyz2	Lysozyme C-2	-0.234	-0.506	0.09	-0.378	0.082	0.107	0.16	0.319	0.19	0.049	0.355	0.442	-0.392	0.0833	0.0833	unchanged
P09036	Spink1	Serine protease inhibitor Kazal-type 1	0.342	-1.761	0.237	0.111	1.006	0.334	-0.134	-0.654	0.24	-0.76	-0.199	-0.053	0.305	0.449	0.449	unchanged
P09055	Itgb1	Integrin beta-1	-0.331	-0.809	0.015	-0.563	0.077	0.351	-0.322	0.853	0.02	-1.069	-0.253	-0.176	-0.052	0.872	0.872	unchanged
P09103	P4hb	Protein disulfide-isomerase	-0.258	-0.151	-2.435	-0.206	-0.383	-0.319	-0.306	-0.478	0.582	-0.134	0.09	0.052	-0.593	0.138	0.138	unchanged
E9Q7E2	Arid2	AT-rich interactive domain-containing protein 2	-0.348	0.581	1.21	0.48	0.052	-0.081	0.332	-0.911	0.241	0.519	-0.322	0.704	0.222	0.519	0.519	unchanged
P09405	Ncl	Nucleolin	1.055	1.869	-0.741	0.697	0.014	-1.019	0.679	-0.152	0.565	-0.211	-0.873	0.157	0.285	0.548	0.548	unchanged
P09411	Pgk1	Phosphoglycerate kinase 1		-0.105		-0.771	-0.584	-0.261	0.251	-0.356	-0.957	0.2	-0.778	-1.693	0.125	0.754	0.754	unchanged
P09470	Ace	Angiotensin-converting enzyme	-4.844	-0.354		-0.334	0.347	0.636	0.208	0.812	0.764		1.131	-0.238	-1.445	0.119	0.119	unchanged
P09581	Csf1r	Macrophage colony-stimulating factor 1 receptor		0.108	-3.607	-0.398	-0.296	0.37	-0.318	0.988	1.141	-2.098	0.6	0.045	-0.824	0.277	0.277	unchanged
P09602	Hmgn2	Non-histone chromosomal protein HMG-17	0.199	1.12	0.044	-0.553	-0.201	-0.571	0.275	-0.775	-0.051	0.185	-0.565	0.033	0.156	0.631	0.631	unchanged
P09803	Cdh1	Cadherin-1	-0.49	-0.579	0.109	0.1	-0.992	-0.338	0.301	-0.345	-0.249	0.089	0.001	0.241	-0.371	0.159	0.159	unchanged
P09813	Apoa2	Apolipoprotein A-II	-0.244	-0.348	-0.066	-0.067	-0.816	-0.056	-0.301	0.509	-0.003	-0.208	0.107	0.182	-0.314	0.196	0.196	unchanged
P0C0S6	H2az1	Histone H2A.Z	0.467	0.618	-1.064	-0.397	-0.314	-0.564	0.421	-1.058	-0.087	0.189	-0.56	0.523	-0.114	0.753	0.753	unchanged
P0C7L0	Wipf3	WAS/WASL-interacting protein family member 3	0.512	-0.647	-0.781	-0.561	0.917	-1.743	-0.665	-0.105	-0.465	0.387	-0.003	0.162	-0.269	0.511	0.511	unchanged
P0DP26	Calm1	Calmodulin-1	-1.649	0.205	-3.153		-0.02	0.092		-0.271	0.626	-0.165	0.329	0.072	-1.023	0.107	0.107	unchanged
E9Q8T7	Dnah1	Dynein axonemal heavy chain 1	0.513	0.892	0.055	0.128	-0.086	0.047	0.247	-0.144	-0.184	0.324	0.151	-0.078	0.206	0.396	0.396	unchanged
P10107	Anxa1	Annexin A1	-1.326	0.266	-1.977	-0.125	0.328		-0.677	0.465	-0.398	0.343	-0.079	0.275	-0.555	0.221	0.221	unchanged
P10126	Eef1a1	Elongation factor 1-alpha 1	0.654	0.628	0.714	0.009	1.424	0.64	0.441	-0.235	-0.197	0.71	0.162	0.204	0.497	0.0861	0.0861	unchanged
P10404	P10404	MLV-related proviral Env polyprotein	-0.405	-1.187		-2.048		-0.529	-3.031	-0.185			-1.005	1.852	-0.45	0.615	0.615	unchanged
P10493	Nid1	Nidogen-1	0.239	-0.281	0.993		-0.357	-0.309		-0.052	-0.301		-0.564	-0.571	0.429	0.237	0.237	unchanged
P10605	Ctsb	Cathepsin B	-2.652	0.189	-2.14	-0.329	-0.214	0.658	0.019	0.653	0.831	-2.401	0.918	0.04	-0.758	0.263	0.263	unchanged
P10637	Mapt	Microtubule-associated protein tau	-0.061	0.234	0.243	0.237	-0.225	0.019	-0.386	0.041	0.144	0.826	-0.22	-0.511	0.092	0.723	0.723	unchanged
P10639	Txn	Thioredoxin	0.018	0.736	0.079	0.473	-0.058	-0.008	0.623	-0.05	0.097	0.043	-0.156	0.291	0.065	0.784	0.784	unchanged
P10810	Cd14	Monocyte differentiation antigen CD14		0.51			-1.155	-1.308		-0.292	-0.548	0.696	0.479		-0.735	0.203	0.203	unchanged
P10852	Slc3a2	Amino acid transporter heavy chain SLC3A2		-1.776		-0.12	-0.461	-0.112	-0.266	1.031	0.129		-0.024	0.23	-0.837	0.0674	0.0674	unchanged
P10853	H2bc7	Histone H2B type 1-F/J/L	0.264	0.98	-0.494	-0.504	0.317	-1.382	-0.02	-0.69	0.188	0.538	-1.151	0.709	-0.065	0.878	0.878	unchanged
P10922	H1-0	Histone H1.0	-0.626	0.98	-0.002	-0.164	0.681	0.616	-0.236	-0.355	0.815	0.411		1.102	-0.1	0.791	0.791	unchanged
P11087	Col1a1	Collagen alpha-1(I) chain	0.265		-0.302	-1.217	-0.044	-0.508	-0.473	0.594	0.56	-1	-0.284	-0.355	-0.202	0.583	0.583	unchanged
P11088	Flg	Filaggrin (Fragment)	-0.148	1.773	-0.222		-1.236			0.617		-1.337	-2.369	1.814	0.361	0.7	0.7	unchanged
P11152	Lpl	Lipoprotein lipase	0.755	0.019	-0.542	-0.493	0.623	0.125	-0.396	0.725	-0.473	-0.024	0.439	-0.651	0.145	0.66	0.66	unchanged
P11247	Mpo	Myeloperoxidase	0.239	0.823	-1.439	-1.142	-0.894	-0.258	0.553	0.166	0.35	-0.484	0.506	0.867	-0.772	0.0637	0.0637	unchanged
P11276	Fn1	Fibronectin	-1.754	0.238	-1.727	-1.077	-0.965	-0.396	-1.399	-0.541	2.535	-1.107	-0.724	0.553	-0.833	0.183	0.183	unchanged
P11352	Gpx1	Glutathione peroxidase 1	0.275	0.69	0.005	0.423	0.267	0.799	-0.242	-0.038	0.012	-1.035	-1.083	-0.185	0.838	0.00755	0.00755	up-regulated
G5E8Q8	Adgrf5	Adhesion G protein-coupled receptor F5		-1.222		0.134	0.362	0.515	0.118	-0.88	-0.189	-0.373	-0.22	0.828	0.067	0.874	0.874	unchanged
P11477	Defa1	Alpha-defensin 1	-0.573	-1.321	0.313	0.195	-1.679	-0.622	-0.188	-1.672	1.956	-0.516	-0.971	1.285	-0.597	0.317	0.317	unchanged
P11499	Hsp90ab1	Heat shock protein HSP 90-beta	-0.558	0.415	-0.049	0.597	-0.307	-0.077	-0.9	-0.575	-0.263	0.452			0.325	0.356	0.356	unchanged
P11589	Mup2	Major urinary protein 2	-0.666	-1.775	-0.807	-0.117	0.271	0.44	-0.323	0.032	0.152	-0.079	0.339	0.328	-0.517	0.157	0.157	unchanged
P11672	Lcn2	Neutrophil gelatinase-associated lipocalin	-0.821	2.001	-2.374	-0.327	-0.926	-0.384	0.514	0.531	1.043	-1.032	0.215	-0.342	-0.627	0.296	0.296	unchanged
P11680	Cfp	Properdin	-0.45	-1.12	-0.624	-1.58	-0.79	-1.134	1.964	1.206	1.361	1.329	-0.126	-0.92	-1.752	0.0013	0.0013	down-regulated
P11835	Itgb2	Integrin beta-2	0.835	-0.693	0.394	-0.129	0.201	-0.297	-0.083	-0.16	-0.184	-0.241	0.002	0.142	0.139	0.607	0.607	unchanged
O08529	Capn2	Calpain-2 catalytic subunit	0.487	0.976	0.294	0.564	0.196	0.103	0.101	-0.552	-0.611	0.104	-0.366	-0.19	0.689	0.0116	0.0116	up-regulated
P11859	Agt	Angiotensinogen	-2.379	0.084	-2.306	-0.503	-1.193	0.349	-0.223	0.515	0.954	-1.962	0.495	0.029	-0.959	0.112	0.112	unchanged
P12025	Mdk	Midkine	-0.666	0.112	-0.092		0.705	0.414	0.46	-0.627	-0.582	-0.547	0.009	0.144	0.285	0.381	0.381	unchanged
P12246	Apcs	Serum amyloid P-component	-4.656	2.67	0.675	-0.846	-1.599	-0.545	-0.094	0.672	1.385	-0.58	0.238	-0.305	-0.936	0.31	0.31	unchanged
P12399	Ctla2a	Protein CTLA-2-alpha	-1.176	0.191	-0.766	-0.544	-0.546	0.162	-0.081	0.158	0.385	-0.617	0.281	0.16	-0.494	0.107	0.107	unchanged
P12970	Rpl7a	Large ribosomal subunit protein eL8	0.414	0.728	0.15	0.023	-0.402	-0.293	0	-0.937	-0.212	0.542	-0.134	-0.765	0.354	0.253	0.253	unchanged
P13020	Gsn	Gelsolin	0.199	-0.947	-0.376	0.009	0.324	0.301	-0.243	0.339	0.161	-0.849	0.197	0.165	-0.043	0.884	0.884	unchanged
P13412	Tnni2	Troponin I, fast skeletal muscle	0.34	0.11	1.708	-0.047	0.338	0.145	-1.088	-0.674	0.22	0.396	0.181	-0.337	0.649	0.0837	0.0837	unchanged
O08538	Angpt1	Angiopoietin-1	-0.444	-0.849	0.19	-0.174	-0.311	0.087	1.082	0.058	-0.212	-0.457	0.019	0.295	-0.381	0.208	0.208	unchanged
P13595	Ncam1	Neural cell adhesion molecule 1		-1.04			-1.276	0.404	-0.198	0.382	0.777		0.358	0.18	-0.937	0.055	0.055	unchanged
P13597	Icam1	Intercellular adhesion molecule 1	-0.382	-0.5	-0.62	-0.297	-1.135	0.011	-0.585	0.026	0.024	-0.745	0.114	0.127	-0.314	0.249	0.249	unchanged
P13609	Srgn	Serglycin		-0.168	-0.91	-0.883	-1.002	-0.075	-0.477	0.321	-0.625		0.11	-0.542	-0.365	0.263	0.263	unchanged
P13634	Ca1	Carbonic anhydrase 1		0.369		0.216	-0.295	0.043	-1.409	0.552	0.361		-0.352	-0.461	0.345	0.412	0.412	unchanged
P14069	S100a6	Protein S100-A6		0.577	-1.827	0.551	0.401	-0.847	-0.761	-0.22	0.465			-1.498	0.274	0.639	0.639	unchanged
P14106	C1qb	Complement C1q subcomponent subunit B	-0.307	1.943	1.481	0.768	0.25	-1.576	-0.757	0.515	-0.035	1.514	0.293	0.467	0.094	0.864	0.864	unchanged
P14115	Rpl27a	Large ribosomal subunit protein uL15	0.426	1.854	0.342	-0.825	-0.088	-0.354	-0.212	-0.698	-0.317	1.458	-0.727	-0.457	0.385	0.417	0.417	unchanged
P14131	Rps16	Small ribosomal subunit protein uS9	0.608	1.551	0.489	-0.917	0.349	-0.261	-0.321	-0.818	-0.183	0.796	-0.434	-1.018	0.633	0.139	0.139	unchanged
P14148	Rpl7	Large ribosomal subunit protein uL30	0.413	0.819	0.03	0.891	-0.099	-0.922		-0.273		0.027		-3.004	1.272	0.0733	0.0733	unchanged
P14152	Mdh1	Malate dehydrogenase, cytoplasmic	-2.815	0.239		0.02	-1.078	-0.359	0.187	0.511	-0.131		-0.084	-1.855	-0.524	0.397	0.397	unchanged
P14206	Rpsa	Small ribosomal subunit protein uS2	0.821	0.712	0.152	0.965	0.484	0.475	1.306	-0.271		0.668	0.184	-0.83	0.39	0.293	0.293	unchanged
P14211	Calr	Calreticulin		0.097		-0.15	-1.358	0.435	-0.773	-0.555	-0.271	-0.417	0.131	-0.041	0.077	0.834	0.834	unchanged
P14426	H2-D1	H-2 class I histocompatibility antigen, D-K alpha chain	0.043	-0.79	-0.816	-0.04	-0.782	-0.441	-0.983	0.415	0.043	-0.149	0.065	-0.135	-0.347	0.232	0.232	unchanged
P14430	H2-Q8	H-2 class I histocompatibility antigen, Q8 alpha chain	0.068	-0.604	-0.879	-0.2	-0.418	-0.705	-0.462	-0.213	0.636	0.063	-0.021	0.472	-0.536	0.0583	0.0583	unchanged
P14576	Srp54	Signal recognition particle subunit SRP54	0.025	0.945	0.659	0.606	0.156	0.237	0.668	-0.603		-0.034	0.059		0.416	0.208	0.208	unchanged
P14847	Crp	C-reactive protein	-3.129	-0.563	-2.839	-0.284	-0.444	0.891	-0.162	0.957	0.676	-3.059	0.88	0.419	-1.013	0.212	0.212	unchanged
O08582	Gtpbp1	GTP-binding protein 1	-0.449		0.616	-0.817	0.911	-0.308	-0.725	-0.855	1.095	-0.728	-0.551	-0.269	0.329	0.444	0.444	unchanged
P14873	Map1b	Microtubule-associated protein 1B	-0.547	0.516	0.742		0.503	-0.652	-0.697	-0.086	0.077	-0.057	-0.136		0.292	0.406	0.406	unchanged
P15327	Bpgm	Bisphosphoglycerate mutase	-0.29	0.389		-0.634	0.575	0.808	-1.654	0.393	0.375		-0.941		0.626	0.227	0.227	unchanged
P15379	Cd44	CD44 antigen	-2.28	-0.064		-0.733	-0.827	0.122	0.021	0.858	1.126		0.543	-0.279	-1.21	0.0208	0.0208	down-regulated
P15508	Sptb	Spectrin beta chain, erythrocytic	0.407	-1.24	-0.38	-1.14	0.637	-0.141		0.702	0.027	1.573		0.298	-0.959	0.0515	0.0515	unchanged
P15535	B4galt1	Beta-1,4-galactosyltransferase 1	-0.371	-1.187	-0.738	0.271	-0.623	-0.08	-0.211	-0.027	-0.257	-0.395	-0.328	0.476	-0.331	0.25	0.25	unchanged
P15864	H1-2	Histone H1.2	0.279	0.839	0.715	-0.517	0.088	-0.239	0.152	-1.254	0.394	0.198	-0.262	0.294	0.274	0.425	0.425	unchanged
O08583	Alyref	THO complex subunit 4	-0.133	1.552	-0.302	-0.444	0.165	-0.651	0.219	-0.627	-0.467	0.25	-0.008	0.514	0.051	0.89	0.89	unchanged
P16045	Lgals1	Galectin-1	-0.083	0.273	-0.083	-0.679	0.008	-0.001	-0.233	0.619	0.54	-1.508	-0.309	0.332	-0.001	0.998	0.998	unchanged
P16092	Fgfr1	Fibroblast growth factor receptor 1	-0.321	1.799	1.174	0.745	0.649	-0.761	-0.077	0.607	-0.151	1.503	-0.05	0.89	0.094	0.833	0.833	unchanged
P16110	Lgals3	Galectin-3	-0.494	0.245	-0.61	0.062	-0.048	0.214	0.538	0.642	0.143	0.256	0.833	0.226	-0.545	0.0394	0.0394	down-regulated
P16254	Srp14	Signal recognition particle 14 kDa protein	0.881	0.904	0.506	0.746	-0.296	0.579	0.027	-2.04	-0.099	1.052	-1.385		1.042	0.0501	0.0501	unchanged
P16294	F9	Coagulation factor IX	-1.106	0.034	-2.062	-0.385	-0.721	0.323	-0.233	0.145	0.627	-0.809	0.335	-0.06	-0.654	0.112	0.112	unchanged
P16301	Lcat	Phosphatidylcholine-sterol acyltransferase	-0.512	-0.19	-0.778	-0.416	-0.64	0.082	-0.154	-0.008	0.335	-0.931	0.309	0.062	-0.345	0.214	0.214	unchanged
P16330	Cnp	2',3'-cyclic-nucleotide 3'-phosphodiesterase	0.491	-0.127	0.963	1.221	1.12	1.077	-0.06	0.077	-0.52	-0.139	0.091	-0.676	0.995	0.00289	0.00289	up-regulated
P16381	D1Pas1	Putative ATP-dependent RNA helicase Pl10	0.142	0.532	-0.243	-0.411	0.429	-0.484	0.251	-0.388	0.002	1.566	-0.287	0.652	-0.305	0.388	0.388	unchanged
P16460	Ass1	Argininosuccinate synthase	0.545	-0.226	-0.227	0.486	0.015	-0.38	-0.703	0.034	-0.47	0.158	-0.217	-0.177	0.265	0.311	0.311	unchanged
P16675	Ctsa	Lysosomal protective protein	-0.087	-0.464	-0.705	0.03	-0.669	-0.151	0.537	-0.107	0.619	-0.465	0.444	0.105	-0.53	0.0579	0.0579	unchanged
P16858	Gapdh	Glyceraldehyde-3-phosphate dehydrogenase	-0.145	1.03	-0.454	2.012	0.658	0.415	0.481	-0.256	-0.264	-0.055	-0.651	-0.361	0.77	0.0595	0.0595	unchanged
P16882	Ghr	Growth hormone receptor	-0.504	-0.314	-0.394	1.307	-0.259	0.553	0.123	-0.416	0.205		0.101	-0.109	0.084	0.81	0.81	unchanged
P17095	Hmga1	High mobility group protein HMG-I/HMG-Y	-0.358	1.455	0.263	-0.02	0.187	-0.742	0.327	-1.804	0.268	0.585	-0.028	0.48	0.16	0.722	0.722	unchanged
P17182	Eno1	Alpha-enolase	-1.208	0.286	-0.453	0.274	0.17	0.055	-0.015	-0.571	-0.33	-0.603	-0.419	-0.782	0.307	0.302	0.302	unchanged
O08677	Kng1	Kininogen-1	-0.021	0.291	-0.233	-0.242	-0.29	-0.173	0.067	-0.212	-0.373	0.432	-0.375	-0.286	0.013	0.954	0.954	unchanged
P17742	Ppia	Peptidyl-prolyl cis-trans isomerase A	-2.963	0.659		-0.166	0.483	0.369	-0.006	0.05	0.415	-1.369	-0.339	0.486	-0.196	0.747	0.747	unchanged
P17751	Tpi1	Triosephosphate isomerase	-0.285	-0.038	-0.48	0.397	0.1	0.348	-0.063	0.126	0.105	-0.258	-0.626	-0.104	0.144	0.556	0.556	unchanged
P17879	Hspa1b	Heat shock 70 kDa protein 1B	0.256	-1.494	0.262	-0.741	-0.294	-0.265	0.068	-0.192	-0.608	0.155	0.12		-0.288	0.405	0.405	unchanged
P17897	Lyz1	Lysozyme C-1	0.707	0.09	0.275	0.355	0.55	-0.063	0.623	-0.351	1.053	-0.065	0.695	1.262	-0.217	0.479	0.479	unchanged
P18242	Ctsd	Cathepsin D	-0.459	-0.211	-0.623	-0.362	-0.002	-0.372	-0.685	-0.173	-0.362	-0.353	-0.012	-0.859	0.069	0.762	0.762	unchanged
P18337	Sell	L-selectin	0.313	-0.486	-0.053	-0.226	-0.546	-0.301	-0.189	-0.035	0.132	0.513	0.158	-0.448	-0.238	0.338	0.338	unchanged
P18406	Ccn1	CCN family member 1	-0.573	0.28	-0.328	0.366	-0.709	-0.544	0.589	-0.326	0.1	0.665	-0.141	0.36	-0.459	0.12	0.12	unchanged
P18524	P18524	Ig heavy chain V region RF	-2.223	0.028	-0.672	1.802	0.139	-0.418	0.93	0.642	1.723	0.429	3.57	-0.463	-1.363	0.0638	0.0638	unchanged
P18525	P18525	Ig heavy chain V region 5-84	-3.13	2.219	-3.588	-1.209	-0.291	-1.357	0.48	1.365	0.604	-1.331	-0.219	0.812	-1.511	0.0823	0.0823	unchanged
A1L317	Krt24	Keratin, type I cytoskeletal 24			-2.044	0.897	-0.117			-1.664	0.017	0.363	0.331	0.371	-0.305	0.665	0.665	unchanged
O08689	Mstn	Growth/differentiation factor 8	0.706	-1.335	-0.776	-0.741	-0.393	-1.23		-0.375				0.125	-0.503	0.363	0.363	unchanged
P18528	P18528	Ig heavy chain V region 6.96	-2.563	3.312	-0.406	1.283	-0.963	0.236	0.108	1.743	0.018	2.659	2.724	-1.108	-0.874	0.345	0.345	unchanged
P18531	Ighv3-6	Ig heavy chain V region 3-6	-1.322	0.888		-1.387	-0.059	-1.946	0.912	0.358	1.53	-1.232		0.139	-1.107	0.0898	0.0898	unchanged
P18760	Cfl1	Cofilin-1	0.554	0.3	0.495	1.434	1.11	1.178	0.587	0.111	-0.839	-0.226	-0.086	-0.284	0.968	0.00472	0.00472	up-regulated
P18761	Ca6	Carbonic anhydrase 6	1.398	1.021	3.482	-1.642	-0.121	-1.083	-0.21	0.033	-0.838	-0.54	-0.269	0.416	0.744	0.294	0.294	unchanged
P19001	Krt19	Keratin, type I cytoskeletal 19	-0.141	-0.768		-0.248	-0.51	-0.011		-0.521	0.129	1.256	-1.11	-0.015	-0.283	0.492	0.492	unchanged
P19157	Gstp1	Glutathione S-transferase P 1	0.533	-0.691	-0.176	0.123	0.587	-0.382	0.918	-0.399	0.666	-0.882	-0.91	-0.248	0.142	0.705	0.705	unchanged
P19221	F2	Prothrombin	-0.542	-0.345	-0.452	0.076	-0.236	0.18	-0.622	-0.088	-0.057	-0.658	-0.197	-0.115	0.07	0.765	0.765	unchanged
P19253	Rpl13a	Large ribosomal subunit protein uL13	0.186	0.651	-0.413	-1.987	0.832	-0.089	-2.181	-0.416	0.145	-0.919	-1.272	-0.268	0.682	0.182	0.182	unchanged
O08692	Ngp	Neutrophilic granule protein	1.05	0.627	-0.526	0.99	0.836	1.032	0.174	0.752	-0.491	-0.154	0.775	0.41	0.424	0.214	0.214	unchanged
P19788	Mgp	Matrix Gla protein	-0.21	-1.065	0.253	-0.46	-0.653	-0.492	0.958	-0.291	-0.074	1.289	0.238	-0.53	-0.703	0.0587	0.0587	unchanged
P20029	Hspa5	Endoplasmic reticulum chaperone BiP	-0.406	0.038	-0.536	-0.125	-0.564	-0.178	-0.031	0.076	0.139	-0.015	-0.309	0.02	-0.275	0.206	0.206	unchanged
P20033	Pdgfa	Platelet-derived growth factor subunit A	-0.507	-1.265	0.331	-0.243	-1.036	-0.089	0.743	-0.129	-0.525	0.543	-0.023	0.265	-0.614	0.0735	0.0735	unchanged
P20152	Vim	Vimentin	-0.699	0.684	-0.288	0.522	-0.121	0.114	-0.094	-0.402	-0.25	0.016	0.203	0.098	0.107	0.694	0.694	unchanged
P20444	Prkca	Protein kinase C alpha type	0.269	-1.164	1.033	1.11	0.357	-0.047	-0.499				-1.33		1.174	0.0716	0.0716	unchanged
P20801	Tnnc2	Troponin C, skeletal muscle	0.021	-0.034	0.377	-1.706	0.324	-0.096	-1.545	-0.152		0.698	-0.905	-1.561	0.507	0.305	0.305	unchanged
P20918	Plg	Plasminogen	-0.221	-0.31	-0.85	-0.173	-0.289	-0.214	0.177	0.383	0.396	-0.527	0.299	0.292	-0.513	0.0466	0.0466	down-regulated
P21107	Tpm3	Tropomyosin alpha-3 chain	-1.649		-2.683	-0.023	0.063	0.062		-0.65	0.67	0.138			-0.899	0.211	0.211	unchanged
P21180	C2	Complement C2	-1.653	-0.283	-1.467	-0.331	-0.502	0.218	-0.473	0.748	0.665	-2.03	0.596	0.072	-0.599	0.231	0.231	unchanged
O08709	Prdx6	Peroxiredoxin-6	0.332	0.193		-0.017		-0.035	0.076		-0.508		0	-1.027	0.483	0.18	0.18	unchanged
P21274	Bmp2	Bone morphogenetic protein 2	0.414	-0.454	0.393	-1.273	-1.007	0.485	-0.054	0.19	-0.843	0.503	0.006		-0.201	0.615	0.615	unchanged
P21460	Cst3	Cystatin-C	-0.287	-0.765	-0.194	-1.126	-0.137	0.261	0.038	0.064	-0.343	-0.09	0.52	-0.395	-0.34	0.234	0.234	unchanged
P21550	Eno3	Beta-enolase	-1.416	-3.177		0.154	-1.003	-0.037			-0.262		-0.923		-0.503	0.553	0.553	unchanged
P21570	Ang	Angiogenin	0.612	0.47	1.18	0.455	-0.384	-0.658	0.264	-1.065	1.861	0.624	0.818	1.228	-0.343	0.46	0.46	unchanged
P21614	Gc	Vitamin D-binding protein	-2.529	0.297	-2.563	-0.158	-0.456	0.38	-0.013	0.926	1.38	-3.043	0.7	0.784	-0.961	0.218	0.218	unchanged
P21765	Gpx5	Epididymal secretory glutathione peroxidase	0.588	-0.736	0.55	-0.69	0.5	-0.407	-0.218	-0.751		-0.031	0.172	0.432	0.047	0.894	0.894	unchanged
P22599	Serpina1b	Alpha-1-antitrypsin 1-2	-0.607	-0.929	-1.66	0.435	-0.051	-0.37	-0.798	0.165	-0.278	-0.298	0.301	0.78	-0.509	0.181	0.181	unchanged
P22682	Cbl	E3 ubiquitin-protein ligase CBL	0.5	-0.61	0.14	0.986	1.212	0.489	0.051	0.149	0.26	-1.228	0.247	0.761	0.413	0.28	0.28	unchanged
P22892	Ap1g1	AP-1 complex subunit gamma-1	-0.14	-0.315	-0.05	-0.187	-0.802	0.251	0.413	0.344	-0.307	-0.027	0.082	0.258	-0.334	0.179	0.179	unchanged
O08739	Ampd3	AMP deaminase 3	0.348	0.479	-0.484	-0.072	-0.315	-0.719	0.145	0.531	-0.286	0.789	-0.451	-1.44	-0.008	0.982	0.982	unchanged
P23116	Eif3a	Eukaryotic translation initiation factor 3 subunit A	0.884	-1.025	0.355	0.735	0.05	-0.006	0.59	-0.094		0.762	0.514	-0.766	-0.036	0.928	0.928	unchanged
P23492	Pnp	Purine nucleoside phosphorylase		-0.492	0.29	-0.891	-1.287		-1.253		0.057	0.095	-0.925	-1.082	0.027	0.951	0.951	unchanged
P23927	Cryab	Alpha-crystallin B chain	-0.596	0.637		0.037	-0.802	-0.178	0.508	0.51	0.463	-1.634	0.829	0.556	-0.386	0.392	0.392	unchanged
P23953	Ces1c	Carboxylesterase 1C	-4.091	0.102	-3.701	0.234	0.644	1.412	-0.005	1.342	1.024	-3.98	1.473	0.63	-0.981	0.384	0.384	unchanged
P24063	Itgal	Integrin alpha-L	0.357	-0.343	-0.079	-0.072	-0.379	-0.243	0.067	-0.081	-0.207	-0.062	0.328	0.175	-0.163	0.461	0.461	unchanged
P24270	Cat	Catalase	0.215	-0.491	-0.077	0.136	0.275	-0.076	-0.38	-0.012	-0.312	-1.216	-0.431	0.27	0.344	0.221	0.221	unchanged
P24369	Ppib	Peptidyl-prolyl cis-trans isomerase B	0.632	0.643	0.988	1.295	0.787	0.945	0.848	0.112	0.192	0.075	0.491	0.43	0.524	0.0357	0.0357	up-regulated
P24527	Lta4h	Leukotriene A-4 hydrolase	-2.281	-0.344			0.571		-1.064	-0.382			-1.138	-0.474	0.08	0.901	0.901	unchanged
P24549	Aldh1a1	Aldehyde dehydrogenase 1A1	0.389	-0.301	0.268	0.491	0.418	1	-0.064	0.585			-1.573	-0.765	0.832	0.0639	0.0639	unchanged
O08742	Gp5	Platelet glycoprotein V		-0.084	-0.742	-0.223	-0.612	0.553	0.288	0.653	0.695	-1.774	0.719	0.044	-0.326	0.475	0.475	unchanged
P25444	Rps2	Small ribosomal subunit protein uS5	0.69	1.769	0.189	-0.433	0.576	-0.304	-0.058	-0.646	-0.466	1.081	-0.768	-0.467	0.635	0.138	0.138	unchanged
P25911	Lyn	Tyrosine-protein kinase Lyn	0.727	-0.662		0.669	-0.817	-0.19	-1.335	-0.222			0.992		0.134	0.819	0.819	unchanged
P26039	Tln1	Talin-1	1.003	0.229	0.239	2.015	0.794	1.125	0.255	-0.064	-0.376	-0.304	-0.221	-0.497	1.102	0.00281	0.00281	up-regulated
P26040	Ezr	Ezrin		-0.398	0.212	0.685	0.689	0.626			-1.813	-1.621		-0.659	1.727	0.00146	0.00146	up-regulated
P26041	Msn	Moesin	0.692	-0.049	0.759	1.177	0.985	0.898	-0.089	-0.449	-0.399	-0.133	-0.061	-0.049	0.94	0.00158	0.00158	up-regulated
P26262	Klkb1	Plasma kallikrein	0.152	-0.861	0.135	0.014	-0.718	-0.331	0.437	0	0.219	-0.009	0.378	0.441	-0.513	0.0574	0.0574	unchanged
P26369	U2af2	Splicing factor U2AF 65 kDa subunit	0.324	0.867	0.299	-0.281	0.08	-0.586	0.054	-0.05	-0.386	0.713	-0.392	-0.003	0.128	0.664	0.664	unchanged
O08807	Prdx4	Peroxiredoxin-4	-0.112	0.29	0.277	0.323	-0.243	0.318	0.501	0.22	0.248	-0.483	0.072	0.73	-0.073	0.773	0.773	unchanged
P26618	Pdgfra	Platelet-derived growth factor receptor alpha	-0.516	-0.168	-1.036	-0.273	-0.062	-0.016	-0.027	0.134	-0.268	-0.388	0.083		-0.252	0.343	0.343	unchanged
P26638	Sars1	Serine--tRNA ligase, cytoplasmic	0.148	-0.239	-1.718	0.3	1.194	0.895	-0.21	0.028		0.574	0.558	1.377	-0.369	0.454	0.454	unchanged
P26928	Mst1	Hepatocyte growth factor-like protein	-0.35	-0.725	-1.07	-0.392	-0.437	0.213	-0.532	0.583	0.297	-0.996	0.164	0.011	-0.381	0.235	0.235	unchanged
P27005	S100a8	Protein S100-A8	-0.998	0.822	-0.512	0.551	-0.186	-0.271	1.411	-0.102	-0.747	-0.341	0.253	0.616	-0.281	0.488	0.488	unchanged
P27046	Man2a1	Alpha-mannosidase 2	-0.087	-0.759	-0.244	0.037	0.09	0.179	-0.356	-0.136	-0.15		-0.378	0.523	-0.031	0.908	0.908	unchanged
P27048	Snrpb	Small nuclear ribonucleoprotein-associated protein B	0.579	1.375	0.012	-0.066	0.505	-0.218	0.144	-0.176	-0.781	0.02	-0.318	-0.144	0.574	0.071	0.071	unchanged
P27546	Map4	Microtubule-associated protein 4	0.003	1.047	0.413	-0.454	0.676	-0.269	0.169	-0.152	0.052	0.347	-0.32	-1.103	0.404	0.23	0.23	unchanged
P27656	Lipc	Hepatic triacylglycerol lipase	0.31	-0.691	-0.439	0.094	-0.311	0.547	-0.429	-0.069	-0.53	-1.107	-0.221	-0.054	0.32	0.272	0.272	unchanged
P27773	Pdia3	Protein disulfide-isomerase A3	-0.116	-0.229	-0.821	0.811	0.279	0.328	0.487	0.001	0.039	-0.274	0.761	0.761	-0.254	0.418	0.418	unchanged
O08808	Diaph1	Protein diaphanous homolog 1	0.283	0.139	0.385	0.541	0.13	0.607	0.404	-0.224	0.121	-0.106	-0.034	-0.155	0.347	0.122	0.122	unchanged
P27784	Ccl6	C-C motif chemokine 6	-0.06	1.197	0.67	0.637	0.752	0.016	0.782	-0.06	1.327	0.016	0.228	0.692	0.038	0.903	0.903	unchanged
P27870	Vav1	Proto-oncogene vav	-0.672		-0.519	0.854	0.3	0.06	0.544		-0.856				0.161	0.776	0.776	unchanged
P27931	Il1r2	Interleukin-1 receptor type 2		0.231		-0.712	-0.38	0.289	-0.015	0.396	0.659	-3.106	0.98	-0.874	0.184	0.791	0.791	unchanged
P28063	Psmb8	Proteasome subunit beta type-8		-0.177	0.377	-0.674	0.071	-0.046	-0.259	0.304	0.336		0.857	-0.289	-0.28	0.384	0.384	unchanged
P28293	Ctsg	Cathepsin G	-0.221	0.301	0.116	0.236	-0.066	0.158	1.12	0.859	-1.774	-0.341	-0.57	1.326	-0.016	0.973	0.973	unchanged
P28301	Lox	Protein-lysine 6-oxidase	-0.285	-0.562	0.497	-0.845	0.085	-0.527	0.253	-0.284	-0.218	0.644	-0.039	-0.402	-0.265	0.363	0.363	unchanged
P28352	Apex1	DNA repair nuclease/redox regulator APEX1	-0.515	0.212	0.013	-0.42	1.124	0.104	-0.876		-0.387			-0.267	0.596	0.151	0.151	unchanged
P28474	Adh5	Alcohol dehydrogenase class-3	0.869	-0.392	0.058	-0.377	-0.998	-0.599	-0.145	-0.698	-0.02	0.714	-0.404	-0.145	-0.124	0.713	0.713	unchanged
P28665	Mug1	Murinoglobulin-1	-0.533	-0.373	-1.189	0.112	-0.327	0.224	-0.128	0.687	0.566	-1.588	0.33	0.308	-0.377	0.341	0.341	unchanged
P28666	Mug2	Murinoglobulin-2	-0.867	0.045	-0.484	0.362	-0.08	-0.163	-0.123	0.77	1.198	-0.886	0.598	0.605	-0.558	0.129	0.129	unchanged
P28740	Kif2a	Kinesin-like protein KIF2A	0.886	-0.391	1.168	1.761	1.527	1.236	0.967	0.8	0.107	0.265	0.512	0.077	0.577	0.114	0.114	unchanged
P28798	Grn	Progranulin	-0.249	0.004	-0.219	-0.111	-0.163	-0.216	-0.342	0.126	0.281	-0.192	0.287	0.129	-0.207	0.33	0.33	unchanged
P28862	Mmp3	Stromelysin-1	-1.072	-0.494	-0.061	-0.193	-0.122	0.369	-0.556	0.092	-0.507	-0.952	0.324		0.058	0.86	0.86	unchanged
P28867	Prkcd	Protein kinase C delta type	0.696	-0.053	1.167	0.352	0.476	0.156	0.844	0.268	-0.198	0.661	-0.024	0.36	0.147	0.595	0.595	unchanged
P29268	Ccn2	CCN family member 2	-0.201	1.119	0.175	-0.689	0.366	0.11	0.684	-1.53	0.667	-0.047	-0.623	0.69	0.173	0.683	0.683	unchanged
P29341	Pabpc1	Polyadenylate-binding protein 1	0.405	0.906	0.068	-0.442	0.605	-0.486	-0.328	-0.738	-0.666	1.091	-0.343	-0.48	0.42	0.253	0.253	unchanged
P29416	Hexa	Beta-hexosaminidase subunit alpha		0.297		0.118	-2.021	-0.18	-0.555	-0.882				-0.232	0.11	0.85	0.85	unchanged
P29533	Vcam1	Vascular cell adhesion protein 1	-0.655	-0.461	-0.618	-0.42	-0.658	-0.158	-0.349	0.225	0.347	-0.726	0.168	-0.105	-0.422	0.0994	0.0994	unchanged
P29699	Ahsg	Alpha-2-HS-glycoprotein	-1.709	0.447	-1.928	-0.48	-0.454	0.413	-0.613	0.677	0.829	-1.917	0.436	-0.043	-0.513	0.348	0.348	unchanged
P29788	Vtn	Vitronectin	-0.15	-0.182	0.059	0.071	-0.148	0.206	-0.392	-0.382	-0.224	-0.176	-0.213	-0.452	0.283	0.168	0.168	unchanged
P30412	Ppic	Peptidyl-prolyl cis-trans isomerase C	-0.137	-1.286	0.543	-0.463	-0.249	-0.476	-0.876	0.076	-0.324	-0.248	-0.059	0.188	-0.138	0.656	0.656	unchanged
P30677	Gna14	Guanine nucleotide-binding protein subunit alpha-14	0.874	-1.544	0.149		-0.455	-0.15		-1.333	0.502	1		0.178	-0.312	0.584	0.584	unchanged
P30681	Hmgb2	High mobility group protein B2	0.309	1.685	-0.049	0.007	0.636	-0.315	0.44	0.108	0.11	0.174	-0.146	0.641	0.158	0.631	0.631	unchanged
P30999	Ctnnd1	Catenin delta-1	0.243	-0.375	0.182	0.176	-0.005	-0.094	0.345	0.727	-0.369	0.716	-0.527	0.199	-0.161	0.561	0.561	unchanged
P31240	Pdgfb	Platelet-derived growth factor subunit B	-1.118	-0.312	0.412	-0.719	-1.089	-0.31	0.699	-0.414	-0.865	0.877	0.195	-0.275	-0.559	0.138	0.138	unchanged
O08976	Pbsn	Probasin	-0.613	-0.731	-0.751	0.308	-1.157	-2.043	-0.001	0.695	0.107	0.617	0.159	1.422	-1.331	0.00277	0.00277	down-regulated
P31482	Pla2g2a	Phospholipase A2, membrane associated	-0.07		-1.188		-1.332		0.285		-2.181		-0.172	0.979	-0.591	0.425	0.425	unchanged
P31532	Saa4	Serum amyloid A-4 protein	0.184	-1.242	0.189	-0.158	-0.907	-0.228	-0.662	-0.513	-0.203	0.541	0.301	-0.448	-0.196	0.547	0.547	unchanged
P31725	S100a9	Protein S100-A9	0.003	0.267	-0.67	-0.368	0.14	-0.27	0.992	0.028	-0.339	0.115	0.329	0.151	-0.362	0.194	0.194	unchanged
P31786	Dbi	Acyl-CoA-binding protein	-2.373	0.251		-2.141	0.98	0.624	-0.398					0.396	-0.531	0.591	0.591	unchanged
P31938	Map2k1	Dual specificity mitogen-activated protein kinase kinase 1	-0.578	0.479	0.576	0.388	-0.143	-0.344	0.091		-0.681	0.7			0.026	0.948	0.948	unchanged
P32067	Ssb	Lupus La protein homolog	0.577	0.712	0.756	-0.251	1.009	0.159	-0.067	-0.392	-0.164	0.434	0.124	0.1	0.488	0.0812	0.0812	unchanged
P32233	Drg1	Developmentally-regulated GTP-binding protein 1	0.833	0.58	0.06	0.207	0.369	-0.55	0.326	-0.212	-0.731	0.86	-1.146	0.185	0.37	0.31	0.31	unchanged
P32261	Serpinc1	Antithrombin-III	-0.588	-0.262	-0.747	-0.251	-0.087	0.083	-0.678	-0.289	0.303	-0.821	0.074	0.681	-0.187	0.53	0.53	unchanged
P32883	Kras	GTPase KRas	0.843	-0.079	0.816	1.15	0.401	0.818	0.309	0.136	-0.381	0.15	0.159	-0.214	0.632	0.025	0.025	up-regulated
A2A8L5	Ptprf	Receptor-type tyrosine-protein phosphatase F	0.253		0.438	-0.231	-0.1		-0.023	-0.43	0.422	-0.036	-0.034	0.477	0.027	0.924	0.924	unchanged
P33434	Mmp2	72 kDa type IV collagenase	-1.17	-0.997	-0.928	-0.379	-0.242	-1.801		0.337	0.316	-1.864	-0.407	0.24	-0.644	0.155	0.155	unchanged
P33587	Proc	Vitamin K-dependent protein C	-1.089	-0.146	-1.374	-0.208	-1.013	0.368	-0.169	0.544	0.841	-1.224	0.39	-0.019	-0.638	0.122	0.122	unchanged
P33622	Apoc3	Apolipoprotein C-III	-0.109	-0.61	0	-0.259	-0.43	-0.148	0.12	0.014	-0.178	-0.113	0.215	0.48	-0.349	0.126	0.126	unchanged
P34821	Bmp8a	Bone morphogenetic protein 8A	-0.392	-0.468	-0.236	-0.474	-0.391	-0.388	0.277		-0.046	0.372	0.449	-0.471	-0.508	0.0519	0.0519	unchanged
P34884	Mif	Macrophage migration inhibitory factor		0.803		0.285	-0.027	0.558	-0.591	0.122			-0.448		0.71	0.0821	0.0821	unchanged
P34928	Apoc1	Apolipoprotein C-I	0.198	-1.387	0.505	-0.214	-0.83	-0.345	0.059	0.023	-0.299	0.072	0.286	0.041	-0.376	0.237	0.237	unchanged
P35230	Reg3b	Regenerating islet-derived protein 3-beta		-1.4		1.669	0.193		-0.69	0.497	0.681	-1.134	-1.056	-0.01	0.439	0.508	0.508	unchanged
P35278	Rab5c	Ras-related protein Rab-5C	0.278	0.119	-0.114	-0.166	0.094	-0.256	-1.559	0.214	-0.733	0.098	-0.474	0.047	0.394	0.215	0.215	unchanged
P35279	Rab6a	Ras-related protein Rab-6A			0.275	0.741	-0.05	0.569	0.095		-1.917	0.047	0.15	0.072	0.694	0.15	0.15	unchanged
P35441	Thbs1	Thrombospondin-1	-0.811	-0.602	-0.364	0.028	0.356	0.16	-0.338	0.172	0.019	-0.361	0.059	0.285	-0.178	0.501	0.501	unchanged
P35550	Fbl	rRNA 2'-O-methyltransferase fibrillarin	0.305	1.636	-0.208	-0.666	0.508	-0.857	0.369	0.254	0.077	0.412	-0.376	0.769	-0.131	0.738	0.738	unchanged
P35700	Prdx1	Peroxiredoxin-1	0.001	0.583	0.051	0.329	0.455	-0.036	0.071	-0.38	-0.274	-0.534	-0.424	-0.059	0.497	0.0387	0.0387	up-regulated
O09043	Napsa	Napsin-A	0.328	-0.751	-0.046	0.066	-0.394	0.321	-0.107	0.44	-0.129	0.003	0.033	-0.277	-0.073	0.772	0.772	unchanged
P35831	Ptpn12	Tyrosine-protein phosphatase non-receptor type 12	0.148	-0.61	0.092	-0.134	0.067	0.327	0.63	-0.291	-0.17		0.238		-0.12	0.687	0.687	unchanged
P35917	Flt4	Vascular endothelial growth factor receptor 3	-0.522	-0.337		0.012	-0.605	0.274	-0.739	0.948	0.412	1.396	0.236	-1.203	-0.411	0.364	0.364	unchanged
P35979	Rpl12	Large ribosomal subunit protein uL11	0.535	0.721	0.42	0.105	-0.123	-0.358	0.141	-0.841	-0.342	0.228	-0.209	-0.73	0.509	0.0859	0.0859	unchanged
P35991	Btk	Tyrosine-protein kinase BTK	0.922	-0.199	0.895	1.272	1.42	1.256	0.393	0.39	-0.388	-0.144	-0.1	-0.915	1.055	0.00532	0.00532	up-regulated
P36536	Sar1a	Small COPII coat GTPase SAR1A	0.188	1.28	0.115	1.168	0.56	-0.234	1.515	0.508	0.67	0.215	-0.627	0.495	0.05	0.893	0.893	unchanged
P36916	Gnl1	Guanine nucleotide-binding protein-like 1		1.203	0.616	-0.288	-0.179		0.576	-0.188	0.825	-0.544	-0.016		0.207	0.622	0.622	unchanged
P37804	Tagln	Transgelin	1.216	0.102	1.88	0.914	0.442	0.825	-0.511		0.477				0.914	0.097	0.097	unchanged
P38647	Hspa9	Stress-70 protein, mitochondrial	0.334	-0.73	0.671	0.33	-0.605	0.137	0.879	-0.499	-0.786	0.813	-0.47	-0.395	0.099	0.789	0.789	unchanged
O09049	Reg3g	Regenerating islet-derived protein 3-gamma			-0.146	1.677	-0.736	-1.82	0.056	-0.15	0.581	-0.549	0.473	0.318	-0.378	0.502	0.502	unchanged
P39039	Mbl1	Mannose-binding protein A	-0.528	-0.206	-0.436	-0.068	0.343	0.288	-0.332	0.418	0.733	-0.791	0.312	0.119	-0.178	0.551	0.551	unchanged
P39054	Dnm2	Dynamin-2	0.445	-0.65	0.107	0.89	0.213	0.416	-0.317	-0.007	-0.91	0.223	-0.077	-0.246	0.459	0.13	0.13	unchanged
P39061	Col18a1	Collagen alpha-1(XVIII) chain	0.243	-0.567	0.11	-0.162	-0.003	-0.02	0.062	-0.172	-0.466	0.444	0.231	0.035	-0.089	0.709	0.709	unchanged
P39655	Alox12	Polyunsaturated fatty acid lipoxygenase ALOX12	0.844	-0.524	0.433	0.742	0.425	0.549	0.278	0.344	-0.065	-0.934	0.247	0.087	0.419	0.18	0.18	unchanged
P39876	Timp3	Metalloproteinase inhibitor 3	-0.396	-0.027	0.524	0.09	-0.287	-0.245	0.293	-0.192	0.296	0.221	0.099	0.659	-0.286	0.245	0.245	unchanged
P40124	Cap1	Adenylyl cyclase-associated protein 1	0.961	-0.01	0.365	0.728	1.043	1.137	-0.093	-0.266	-1.031	-0.451	-0.214	-0.531	1.135	0.000719	0.000719	up-regulated
P40142	Tkt	Transketolase	-0.409	0.1		-0.02	0.328	-0.437	0.66	0.278	0.283	-1.062	-0.11	-0.926	0.059	0.868	0.868	unchanged
P40224	Cxcl12	Stromal cell-derived factor 1	0.079	-0.495	0.702	0.153	-0.295	-0.188	0.277	-0.531	-0.275	-0.19	0.226	0.88	-0.072	0.808	0.808	unchanged
P41105	Rpl28	Large ribosomal subunit protein eL28	0.602	1.298	-0.328		0.884	-1.782	-0.135			0.678			-0.137	0.863	0.863	unchanged
O09061	Psmb1	Proteasome subunit beta type-1	-0.173	0.101		-0.675	0.194	-0.162	-0.37	-0.045	-0.049		0.526	0.133	-0.182	0.521	0.521	unchanged
P41241	Csk	Tyrosine-protein kinase CSK	0.524	0.572	0.154	0.189	-0.688	-1.614	0.496	0.181	-0.418	0.335	-0.021	0.289	-0.288	0.439	0.439	unchanged
P41317	Mbl2	Mannose-binding protein C	-0.956	-0.531	-1.021	-1.217	-0.201	0.146	-0.676	0.583	1.075	-0.902	0.51	0.547	-0.82	0.0452	0.0452	down-regulated
P42669	Pura	Transcriptional activator protein Pur-alpha	0.621	-0.815	0.111	1.06	0.86	0.801	-0.299	-0.013	0.318	-0.11	0.303	0.135	0.384	0.237	0.237	unchanged
P42703	Lifr	Leukemia inhibitory factor receptor	-1.437	-1.737	-1.379	-0.181	0.003	0.639	-1.09	0.576	0.428	-2.041	0.513	-0.266	-0.369	0.493	0.493	unchanged
P43025	Clec3b	Tetranectin	0.887	-0.491	1.11	0.396	1.303	0.67	-1.063	-0.38	0.142	-0.726	-0.318	-0.113	1.056	0.00539	0.00539	up-regulated
P43274	H1-4	Histone H1.4	0.85	0.947	0.373	-0.218	0.47	-0.2	0.411	-0.62	0.168	0.177	-0.044	0.433	0.283	0.335	0.335	unchanged
P43275	H1-1	Histone H1.1	0.666	0.965	0.497	-0.194	0.578	-1.033	-0.396	0.169	0.182	0.003	-0.041	0.728	0.139	0.685	0.685	unchanged
P43276	H1-5	Histone H1.5	0.284	0.837	0.27	-0.129	0.489	-0.268	0.638	-0.833	0.322	0.371	-0.389	0.857	0.086	0.79	0.79	unchanged
P45376	Akr1b1	Aldo-keto reductase family 1 member B1	0.284	-0.351	-0.695	-0.709	0.218	-0.175			-0.21			-0.392	0.063	0.876	0.876	unchanged
P45700	Man1a1	Mannosyl-oligosaccharide 1,2-alpha-mannosidase IA	-0.605	-0.571	-1.128	-0.542	-0.251	0.3	-0.105	0.426	0.356	-1.01	-0.125	-0.238	-0.35	0.264	0.264	unchanged
P46412	Gpx3	Glutathione peroxidase 3	-0.602	0.124	-1.331	0.017	-0.35	0.135	0.018	0.427	0.448	-0.694	0.175	-0.007	-0.396	0.213	0.213	unchanged
P46460	Nsf	Vesicle-fusing ATPase	0.028	0.377	-0.558	1.38	0.665	1.003	0.478	-0.691	-0.463	-0.202	-0.755	-0.009	0.756	0.0427	0.0427	up-regulated
P46467	Vps4b	Vacuolar protein sorting-associated protein 4B	0.316	0.084	0.234	0.334	-0.608	-0.539	0.171	-0.335	-0.17	0.447		0.727	-0.198	0.512	0.512	unchanged
P46638	Rab11b	Ras-related protein Rab-11B	0.405	-0.196	-0.332	0.449	0.309	0.229	0.034	0.195	-1.349	0.194	-0.421	-0.572	0.464	0.14	0.14	unchanged
P46935	Nedd4	E3 ubiquitin-protein ligase NEDD4	-0.213	0.012	0.012	1.251	0.285	1.693	0.612	-0.57	1.439	-2.307		0.546	0.563	0.363	0.363	unchanged
O09131	Gsto1	Glutathione S-transferase omega-1		1.426		-0.745	0.288	0.452	-0.246	0.403	0.934		0.759	0.147	-0.044	0.921	0.921	unchanged
P47739	Aldh3a1	Aldehyde dehydrogenase, dimeric NADP-preferring	-1.674	-0.051		0.54	-1.002			0.692	-1.119	0.684		-0.657	-0.447	0.46	0.46	unchanged
P47753	Capza1	F-actin-capping protein subunit alpha-1	0.215	0.019	-0.117	1.145	0.438	0.223	0.509	0.374	0.303	-0.255	-0.146	-0.486	0.271	0.341	0.341	unchanged
P47754	Capza2	F-actin-capping protein subunit alpha-2	1.34	-0.089		0.063	0.349	0.785	-0.113		-0.383	0.564	-1.061	0.043	0.68	0.0914	0.0914	unchanged
P47757	Capzb	F-actin-capping protein subunit beta	-0.378	0.211	-1.278	0.62	0.612	0.448	0.346	-0.76	-1.314	-0.902	0.007	-1.568	0.738	0.0892	0.0892	unchanged
P47791	Gsr	Glutathione reductase, mitochondrial	-1.48	0.105		-0.082	-0.627	-0.006	0.077	0.642	1.134	-1.578	1.224	-0.196	-0.635	0.216	0.216	unchanged
P47811	Mapk14	Mitogen-activated protein kinase 14	0.059	-0.157	0	0.886	0.298	0.303	0.596	0.12	0.055	-0.277	-0.015	0.11	0.133	0.591	0.591	unchanged
P47857	Pfkm	ATP-dependent 6-phosphofructokinase, muscle type	0.322	-0.33	0.018	1.056	0.679	0.337	-0.261	0.513	0.079	0.094	-0.534	0.313	0.313	0.281	0.281	unchanged
P47876	Igfbp1	Insulin-like growth factor-binding protein 1	0.204	-0.042	0.158	-0.418	0.377	-0.362	-0.079	-1.123	-0.886		0.292	0.241	0.297	0.367	0.367	unchanged
P47877	Igfbp2	Insulin-like growth factor-binding protein 2	0.8	-1.398	0.341	-0.252	0.639	0.467	-0.38	0.576	-0.209	-0.485	0.115	-0.287	0.211	0.567	0.567	unchanged
P47878	Igfbp3	Insulin-like growth factor-binding protein 3	0.696	-0.027	1.056	0.14	0.416	-0.012	-0.488	-0.794	0.582	-0.299	-0.593	-0.14	0.667	0.0359	0.0359	up-regulated
O09159	Man2b1	Lysosomal alpha-mannosidase	-0.381	-0.54	0.794	-1.004	-0.461	0.023	-0.868	0.059	0.213		-0.006	-0.155	-0.11	0.747	0.747	unchanged
P47879	Igfbp4	Insulin-like growth factor-binding protein 4	-0.311	-2.015	-0.263	-0.453	-0.356	0.276	0.277	0.145	-0.41	0.47	0.369	-0.172	-0.634	0.0856	0.0856	unchanged
P47880	Igfbp6	Insulin-like growth factor-binding protein 6	-0.002	-1.119	0.363	-0.581	0.153	-0.065	-0.04	-0.019	-0.275	0.225	0.512	0.224	-0.313	0.278	0.278	unchanged
P47911	Rpl6	Large ribosomal subunit protein eL6	0.547	1.58	-0.413	-0.387	0.386		0.171	-0.023	-0.891	0.48	-0.817	-0.662	0.633	0.137	0.137	unchanged
P47915	Rpl29	Large ribosomal subunit protein eL29	0.332	1.193	-0.13		0.042		-1.502		-1.472	1.257	-0.722	-0.603	0.968	0.105	0.105	unchanged
P47962	Rpl5	Large ribosomal subunit protein uL18	0.341	1.474	0.534	-0.525	-0.442	-0.193	0.732	-0.879	-0.719	0.688	0.297	-0.191	0.21	0.604	0.604	unchanged
P47963	Rpl13	Large ribosomal subunit protein eL13	0.453	1.861	0.176		0.39	-1.023	-0.221	-1.451	-1.465	0.897		-0.2	0.859	0.151	0.151	unchanged
P48025	Syk	Tyrosine-protein kinase SYK	-0.473	-0.206	0.94	0.768	0.286	0.282	0.394	0.147	-0.786	-0.277	0.609	-0.294	0.301	0.355	0.355	unchanged
P48193	Epb41	Protein 4.1	0.012	-0.38	0.927	0.758	0.876	0.049	0.451	-0.302	0.967	-0.024	0.086	0.799	0.044	0.89	0.89	unchanged
P48298	Ccl11	Eotaxin	0.116	0.576	0.956	-0.918		-0.661	0.686		0.24	0.737			-0.541	0.27	0.27	unchanged
O09164	Sod3	Extracellular superoxide dismutase [Cu-Zn]	-1.421	0.12		-0.331	-0.42	0.438	-0.04	0.645	0.538		0.239	0.287	-0.657	0.0835	0.0835	unchanged
P49182	Serpind1	Heparin cofactor 2	-1.864	0.035	-2.362	-0.191	-0.515	0.515	-0.367	0.63	0.963	-2.737	0.556	0.258	-0.614	0.348	0.348	unchanged
P49222	Epb42	Protein 4.2	-1.498	-0.175	-1.619	-0.685	-0.982	-0.176	-0.401	0.84	0.609	0.498	-0.188	-0.002	-1.082	0.00527	0.00527	down-regulated
P49722	Psma2	Proteasome subunit alpha type-2	-3.444	-0.219		-1.766	0.204	-0.051	0.061	0.108	0.563	-0.847	0.478	-0.991	-0.951	0.139	0.139	unchanged
P49962	Srp9	Signal recognition particle 9 kDa protein	1.415	0.859	0.771	1.085	0.234	0.967	0.678	-0.672	0.353	0.538	-0.006	-0.256	0.783	0.0162	0.0162	up-regulated
P50228	Cxcl5	C-X-C motif chemokine 5	-0.81	-0.298	0.883	0.185	-0.75	-0.003	1.095	-0.241	0.402	0.214	0.553	1.289	-0.684	0.0664	0.0664	unchanged
P50247	Ahcy	Adenosylhomocysteinase	-0.274	0.038	-0.103	-0.47	-0.278	-0.088	-0.15	-0.521	-0.379	0.199		-1.125	0.199	0.467	0.467	unchanged
P50405	Sftpb	Pulmonary surfactant-associated protein B	-0.355		-0.199	-0.175	1.875	0.022	0.544	0.505	0.565	-0.459	0.633	0.681	-0.178	0.665	0.665	unchanged
P50446	Krt6a	Keratin, type II cytoskeletal 6A	-1.319	-3.709	-0.207	-1.758	0.452	0.615	-2.692	-1.055	2.346	2.311	-1.618	-0.113	-0.851	0.373	0.373	unchanged
P50543	S100a11	Protein S100-A11	-0.294	0.687	-1.344	-0.163	-0.099	-0.671	0.49	-0.278	-0.488	0.025	0.08	-0.319	-0.232	0.477	0.477	unchanged
P51125	Cast	Calpastatin	0.472	0.889	0.01	-0.371	0.459	-0.471	1.36	0.214	0.25	0.405	-0.737		-0.134	0.727	0.727	unchanged
P51150	Rab7a	Ras-related protein Rab-7a	-0.375	0.239	-0.794	0.408	0.872	-0.296	0.175	-1.517	-2.425	1.406	-0.383	-0.424	0.537	0.331	0.331	unchanged
P51410	Rpl9	Large ribosomal subunit protein uL6	0.361	1.162	0.182	-0.754	0.694	-0.598	-0.079	-0.196	0.179	1.459	-0.524	0.428	-0.037	0.927	0.927	unchanged
P51432	Plcb3	1-phosphatidylinositol 4,5-bisphosphate phosphodiesterase beta-3	0.553	-0.305	-0.194	1.249	0.019	1.111	0.229	0.108			-0.361		0.414	0.34	0.34	unchanged
P51437	Camp	Cathelicidin antimicrobial peptide	-0.812	-0.13	0.206	-0.276	-0.696	-0.644	0.419	0.128	0.387	0.798	0.325	0.249	-0.776	0.00591	0.00591	down-regulated
A2AGT5	Ckap5	Cytoskeleton-associated protein 5	0.883	-0.47	0.771	0.525	1.163	1.235	-0.053	-0.267	-0.213	0.212	-0.395	-0.138	0.827	0.0126	0.0126	up-regulated
P51670	Ccl9	C-C motif chemokine 9	-0.27	1.022	1.065	0.715	0.645	-0.315	-0.164	-0.728	0.94	-0.329	0.038	0.901	0.367	0.329	0.329	unchanged
P51859	Hdgf	Hepatoma-derived growth factor	0.66	0.593	0.982	0.491	1.135	0.41	-0.207	-0.48	0.052	-0.299	0.041	0.365	0.8	0.00381	0.00381	up-regulated
P51885	Lum	Lumican	-2.575	-0.031	-2.061	-0.135	0.03	0.909	-0.867	1.285	0.932	-2.591	0.285	0.36	-0.545	0.449	0.449	unchanged
P51910	Apod	Apolipoprotein D	0.365	0.012	0.517	-0.443	-0.099	-0.199	-0.028	-0.533	0.463	-0.524	0.493	0.543	-0.044	0.879	0.879	unchanged
P52430	Pon1	Serum paraoxonase/arylesterase 1	-0.014	-1.166	0.157	-0.292	-0.327	-0.078	-0.965	-0.232	-0.466	-0.324	0.372	-0.06	-0.008	0.979	0.979	unchanged
P52480	Pkm	Pyruvate kinase PKM	0.149	0.141	-0.398	0.578	0.785	0.58	-0.118	-0.236	-0.469	-1.129	-0.502	-0.351	0.773	0.0109	0.0109	up-regulated
O09173	Hgd	Homogentisate 1,2-dioxygenase	-1.531	1.289	1.115		-0.968	-0.728	1.02	-0.447	-0.574			0.077	-0.184	0.773	0.773	unchanged
P53996	Cnbp	CCHC-type zinc finger nucleic acid binding protein	0.813	0.476	0.254	0.55	0.863	0.18	0.038	0.013	0.258	0.212	-0.335	0.176	0.462	0.0533	0.0533	unchanged
P54103	Dnajc2	DnaJ homolog subfamily C member 2	0.973		0.585	1.17	-0.167	1.568	0.223	0.122		0.198		-1.377	1.034	0.0408	0.0408	up-regulated
P54320	Eln	Elastin	0.076	0.012	-0.013	-0.624	1.173	-0.365	0.388	0.311	-0.233	0.86	0.153	-0.239	-0.164	0.61	0.61	unchanged
P54822	Adsl	Adenylosuccinate lyase	-0.044	-0.049		-0.24	0.856	-0.783	-0.862	0.492			-0.867	1.602	-0.143	0.793	0.793	unchanged
P55065	Pltp	Phospholipid transfer protein	0.213	-0.167	0.025	0.515	-0.473	-0.403	-0.775	-0.42	-0.324	-0.453	-0.225	-0.299	0.368	0.137	0.137	unchanged
P55194	Sh3bp1	SH3 domain-binding protein 1	-0.736	0.842	-0.835		0.724	-0.808	-0.306		-1.644	-0.941	0.421	0.876	0.156	0.773	0.773	unchanged
P55284	Cdh5	Cadherin-5	-0.18	-0.776	-0.38	-0.58	-1.057	0	-0.837	0.538	0.05	-0.139	0.207	-0.145	-0.441	0.132	0.132	unchanged
P55849	Dsc1	Desmocollin-1		-2.985		1.017	0.942			-0.19	0.97	1.244		-0.199	-0.798	0.412	0.412	unchanged
P56395	Cyb5a	Cytochrome b5	-1.097	0.729	1.425	1.085	-0.886	-0.471			-0.031	-0.578			0.435	0.546	0.546	unchanged
P56400	Gp1bb	Platelet glycoprotein Ib beta chain			-1.383	-1.179	0.411	-3.043	0.927	0.027	-0.304	0.298	-1.101	-0.042	-1.266	0.0474	0.0474	down-regulated
P56480	Atp5f1b	ATP synthase subunit beta, mitochondrial	-0.12	1.072	0.056	0.814	-0.112	-0.312	-0.182	-0.218	-0.669	0.952	-0.026		0.262	0.471	0.471	unchanged
P56959	Fus	RNA-binding protein FUS	-0.439	1.149	-0.1	0.251	0.178	-0.203	-0.277	-0.56	-0.544	0.694	-0.257	-0.543	0.387	0.234	0.234	unchanged
P58252	Eef2	Elongation factor 2	0.319	-0.12	-0.657	0.271	0.661	-0.198	-0.308	-0.221	-0.33	0.392	-0.078	-0.432	0.209	0.44	0.44	unchanged
P58771	Tpm1	Tropomyosin alpha-1 chain		0.458		0.673			0.516		-0.802	0.146	-0.426	-0.537	0.786	0.11	0.11	unchanged
O35286	Dhx15	ATP-dependent RNA helicase DHX15	-0.787		0.082	-0.554	1.648		-0.59	-0.83		-0.55			0.754	0.216	0.216	unchanged
P59325	Eif5	Eukaryotic translation initiation factor 5	0.856	0.326	0.693	0.794	0.136	0.841	0.242	-0.414	-0.816	0.444	-0.659	-0.397	0.874	0.00608	0.00608	up-regulated
P59999	Arpc4	Actin-related protein 2/3 complex subunit 4	-0.844	-0.425	-0.315	-0.47	0.435	-0.101	-0.425	0.227	0.043		-0.555	0.155	-0.176	0.543	0.543	unchanged
P60335	Pcbp1	Poly(rC)-binding protein 1	0.236	0.355	-1.759	0.925	0.976	0.859		-0.083	0.272	-0.34	-0.579	0.698	0.272	0.57	0.57	unchanged
P60766	Cdc42	Cell division control protein 42 homolog	0.259	0.002	0.019	1.003	0.81	0.524	-0.09	0.379	-0.779	-0.216	-0.749	-0.484	0.759	0.0156	0.0156	up-regulated
P60824	Cirbp	Cold-inducible RNA-binding protein	0.273	1.287	0.518	0.737	-0.52	0.262	0.781	0.08	0.118	0.759	0.044	0.289	0.081	0.79	0.79	unchanged
P60843	Eif4a1	Eukaryotic initiation factor 4A-I	0.082	0.43	-0.096	1.017	-0.337	0.745	-0.415	0.11	-1.007	-0.253	-0.325	0.639	0.515	0.126	0.126	unchanged
P60867	Rps20	Small ribosomal subunit protein uS10	1.074	0.832	0.546	-0.114	0.805	0.418	-0.177	-0.88	0.92	0.591	-0.947	-0.097	0.692	0.066	0.066	unchanged
P61027	Rab10	Ras-related protein Rab-10	0.456	0.065	1.005	0.561	0.576	-0.069	-0.052	-0.074	-1.213	-0.25	-0.5		0.85	0.0122	0.0122	up-regulated
P61028	Rab8b	Ras-related protein Rab-8B	0.853	-0.329	0.906	1.11	0.834	0.503	0.116	0.051	-0.529	0.073	-0.808	-0.598	0.929	0.00632	0.00632	up-regulated
O35292	Rnase2b	Ribonuclease 2B	0.128	0.893	0.558	-0.277	0.766	0.081	0.273	-0.76	-0.788	0.151	0.097	0.356	0.47	0.138	0.138	unchanged
P61079	Ube2d3	Ubiquitin-conjugating enzyme E2 D3	0.848	-0.194	-0.713	0.771	0.147	0.683	-0.523	-0.662		0.007	-0.964		0.792	0.0495	0.0495	up-regulated
P61082	Ube2m	NEDD8-conjugating enzyme Ubc12			0.779	0.236			0.31	-1.993	0.448	0.72		-1.709	0.952	0.26	0.26	unchanged
P61089	Ube2n	Ubiquitin-conjugating enzyme E2 N	-0.212	0.521	-0.538	0.946	0.329	0.276	-0.106	0.199	-1.101	-0.296	0.766		0.328	0.38	0.38	unchanged
P61205	Arf3	ADP-ribosylation factor 3	0.532	0.846	-0.45	1.106	0.459	0.625	0.117	0.386	-0.581	-0.338	-0.519	-1.085	0.856	0.0163	0.0163	up-regulated
P61211	Arl1	ADP-ribosylation factor-like protein 1	0.306	0.194	0.321	0.291	-0.919	0.239	0.053	0.389	-0.196	-0.579		-0.464	0.231	0.453	0.453	unchanged
P61255	Rpl26	Large ribosomal subunit protein uL24	0.381	1.197	0.508	-0.662	0.626	-0.124	0.208	-0.227	-0.459	0.994	-0.348	0.374	0.231	0.511	0.511	unchanged
P61358	Rpl27	Large ribosomal subunit protein eL27	0.614	1.611	0.639	-0.992	-0.127	0.049	0.872		0.647	1.281	-1.356	-2.501	0.51	0.457	0.457	unchanged
P61514	Rpl37a	Large ribosomal subunit protein eL43	-0.06	1.615	-0.738	-0.461	0.002	-0.636	0.373	-0.18	0.325	0.761	-0.462	-0.512	-0.097	0.807	0.807	unchanged
P61750	Arf4	ADP-ribosylation factor 4	0.346	0.687	0.075	0.919	0.843	0.319	-0.583	-0.719	-1.13	-0.017	-0.509	-0.21	1.06	0.000913	0.000913	up-regulated
O35295	Purb	Transcriptional regulator protein Pur-beta	-0.378	-0.004	0.423	1.615	0.999	0.798	0.002	-0.951					1.05	0.0797	0.0797	unchanged
P61939	Serpina7	Thyroxine-binding globulin	-0.883	1.657	0.379	-0.479	0.323	0.042	0.857	1.004	1.92	-1.016	0.642	0.201	-0.428	0.391	0.391	unchanged
P61979	Hnrnpk	Heterogeneous nuclear ribonucleoprotein K	-0.419	1.05	0.01	-0.135	0.59	-0.425	0.381	-0.21	-0.224	0.853	-0.309	0.179	0	1	1	unchanged
P62082	Rps7	Small ribosomal subunit protein eS7	0.43	0.842	0.536	-0.395	-0.336	0.317	0.235	-0.895	0.019	1.512	0.148	-0.434	0.135	0.723	0.723	unchanged
P62137	Ppp1ca	Serine/threonine-protein phosphatase PP1-alpha catalytic subunit	0.29	-0.881	0.238	0.665	0.867	0.109	-0.076	0.617	0.314	1.255	-0.854	0.421	-0.065	0.863	0.863	unchanged
P62242	Rps8	Small ribosomal subunit protein eS8	0.356	1.226	-0.209	-0.808	0.124	-0.731	-0.078	-0.307	-0.311	0.827	-0.627	0.459	-0.001	0.998	0.998	unchanged
P62245	Rps15a	Small ribosomal subunit protein uS8	0.731	1.175	0.086	-0.775	0.789	-0.514	0.54	-0.127	0.373	1.317	-0.11	0.362	-0.144	0.704	0.704	unchanged
P62259	Ywhae	14-3-3 protein epsilon	-2.674	0.304		-0.917	0.198	0.563	-0.172	0.579	-0.621	-1.641	0.138	-1.02	-0.049	0.933	0.933	unchanged
P62264	Rps14	Small ribosomal subunit protein uS11	-0.114	1.36	-0.094	-1.006	0.239	-1.123	0.493	-0.457	0.548	1.263	-0.297	-0.042	-0.374	0.39	0.39	unchanged
P62267	Rps23	Small ribosomal subunit protein uS12	1.087	1.621	0.41	-0.69	0.913	-0.212	0.194	-0.075	0.241	1.458	-0.881	0.321	0.312	0.483	0.483	unchanged
O35350	Capn1	Calpain-1 catalytic subunit	0.154	0.983	0.081	0.059	-0.05	-0.308	0.324	-0.631	-0.291	0.226	-0.549	-0.284	0.354	0.214	0.214	unchanged
P62270	Rps18	Small ribosomal subunit protein uS13	0.773	2.11	0.182	-1.015	0.59	-0.223	-0.406	-1.354	-0.17	0.934	-0.561	-0.869	0.807	0.117	0.117	unchanged
P62274	Rps29	Small ribosomal subunit protein uS14	0.246	0.904	0.372	-1.09	0.031	-0.672	0.111	-0.553	-0.111	0.921	-1.036	-0.036	0.083	0.832	0.832	unchanged
P62281	Rps11	Small ribosomal subunit protein uS17	0.488	0.924	0.02	-0.164	0.034	-0.362	0.547	-0.011	0.33	0.999	-0.609	-0.357	0.007	0.983	0.983	unchanged
P62301	Rps13	Small ribosomal subunit protein uS15	0.432	1.513	0.137	-0.78	0.071	-0.404	0.226	-0.439	0.028	1.579	-0.214	-0.238	0.004	0.991	0.991	unchanged
P62305	Snrpe	Small nuclear ribonucleoprotein E	1.025	1.312	-0.013	-0.35	0.276	-0.084	-0.152	-0.344	-0.167	0.253	-0.923	-0.38	0.647	0.0626	0.0626	unchanged
P62307	Snrpf	Small nuclear ribonucleoprotein F	0.506	1.776	0.382		0.898	-1.532	0.048	-0.075	-0.926	-1.117	-0.049	-0.272	0.804	0.122	0.122	unchanged
P62309	Snrpg	Small nuclear ribonucleoprotein G	0.961	1.622	0.31	-0.074	0.325	-0.298	0.041	-0.067	-0.45	0.389	-0.4	-0.194	0.588	0.0886	0.0886	unchanged
P62311	Lsm3	U6 snRNA-associated Sm-like protein LSm3	0.417	1.191	1.114	0.195	0.88	-0.189	-0.152	-1.005	-1.216	0.3	-0.269	-1.666	1.269	0.0037	0.0037	up-regulated
P62313	Lsm6	U6 snRNA-associated Sm-like protein LSm6		0.713	0.474	-2.343	0.296			-0.827		0.576		0.379	-0.258	0.736	0.736	unchanged
P62315	Snrpd1	Small nuclear ribonucleoprotein Sm D1	0.203	1.052	-0.093	0.012	0.311	0.184	0.408	-0.137	-0.066	-0.181	-0.148	0.052	0.29	0.25	0.25	unchanged
O35453	Hpn	Serine protease hepsin	0.978	-0.878	0.365	0.211	-0.831	0.646	0.797	0.269	-2.895	0.53	0.272	-0.935	0.409	0.488	0.488	unchanged
P62317	Snrpd2	Small nuclear ribonucleoprotein Sm D2	0.588	1.315	0.121	0.299	0.69	-0.107	0.153	-0.359	-0.719	-0.146	-0.884	-0.412	0.879	0.00749	0.00749	up-regulated
P62320	Snrpd3	Small nuclear ribonucleoprotein Sm D3	0.931	1.436	-0.211	0.029	0.686	0.139	0.16	-0.612	-1.19	0.053	-0.535	0.15	0.831	0.0273	0.0273	up-regulated
P62331	Arf6	ADP-ribosylation factor 6	0.592	-0.314	1.413	1.313	0.283	0.769	0.096	-0.993	-0.639	0.462	-0.187	-0.643	0.993	0.0114	0.0114	up-regulated
P62631	Eef1a2	Elongation factor 1-alpha 2	0.292	-0.969	0.792	0.137	0.501	0.266	-0.616	0.163	0.124	0.887	-0.417	-0.594	0.245	0.483	0.483	unchanged
P62702	Rps4x	Small ribosomal subunit protein eS4	0.823	1.322	0.174	-0.253	0.5	-0.368	0.227	-0.181	-0.159	1.229	-0.395	0.034	0.241	0.503	0.503	unchanged
P62717	Rpl18a	Large ribosomal subunit protein eL20	0.601	1.076	0.301	-1.252	-0.378	-0.987			-1.785	0.955			0.308	0.702	0.702	unchanged
P62737	Acta2	Actin, aortic smooth muscle	-0.853	1.303	-1.039	0.443	-0.083	0.546	-0.177	-0.07	0.089	-0.653	-0.369	-0.254	0.292	0.44	0.44	unchanged
P62746	Rhob	Rho-related GTP-binding protein RhoB		-0.747	-1.519	0.233	-0.347				0.472	-0.51	0.638	0.112	-0.773	0.104	0.104	unchanged
P62748	Hpcal1	Hippocalcin-like protein 1	0.604	0.55	0.086	0.679	1.159	0.556		0.35	-0.603		-0.727	-1.153	1.139	0.00482	0.00482	up-regulated
P62751	Rpl23a	Large ribosomal subunit protein uL23	0.695	1.104	0.535	-0.125	0.184	0.274	0.402	-0.662	-0.176	1.107	-0.08	-0.414	0.415	0.216	0.216	unchanged
O35490	Bhmt	Betaine--homocysteine S-methyltransferase 1	0.742	0.151	1.916	0.404	-0.531	-0.165	0.923	0.123	-0.581	-0.403	-2.033	0.532	0.659	0.206	0.206	unchanged
P62754	Rps6	Small ribosomal subunit protein eS6	0.563	0.865	-0.084	-0.311	0.656	-0.289	0.471	-0.218	0.143	0.84	-1.134	0.065	0.206	0.56	0.56	unchanged
P62806	H4c1	Histone H4	0.534	0.988	-0.976	-0.151	-0.524	-1.09	0.43	-0.826	0.927	0.408	0.071	1.261	-0.582	0.187	0.187	unchanged
P62821	Rab1A	Ras-related protein Rab-1A	0.362	-0.464	0.146	0.42	0.628	0.505	-0.329	-0.163	-0.04	0.286	-0.291		0.374	0.174	0.174	unchanged
P62827	Ran	GTP-binding nuclear protein Ran	0.506	0.136	0.804	0.649	1.791	0.808	-0.348	-0.615	-0.103	-0.051	-0.681	-0.591	1.181	0.000826	0.000826	up-regulated
P62830	Rpl23	Large ribosomal subunit protein uL14	0.387	1.301	0.009	-0.642	0.285	-0.703	0.512	-0.318	0.27	1.636	-0.286	0.144	-0.22	0.589	0.589	unchanged
P62835	Rap1a	Ras-related protein Rap-1A	0.535	-0.34	1.569	1.091	0.726	0.667	-0.141	-0.008	-0.008	-0.098	-0.675	-1.272	1.075	0.00603	0.00603	up-regulated
P62843	Rps15	Small ribosomal subunit protein uS19	0.319	1.743	0.107	-1.141	0.539	-0.324	0.233	-0.529	0.064	1.129	-0.183	-0.299	0.138	0.751	0.751	unchanged
P62849	Rps24	Small ribosomal subunit protein eS24	0.78	0.947	0.422	-0.799	0.484	0.164	-0.048	-0.506	-0.543	1.209	-0.367	-0.546	0.467	0.222	0.222	unchanged
P62852	Rps25	Small ribosomal subunit protein eS25	0.785	2.206	0.093	-0.782	0.644	-0.243	-0.211	-1.04	-0.267	1.32	-0.825	-0.91	0.773	0.144	0.144	unchanged
P62855	Rps26	Small ribosomal subunit protein eS26	0.58	0.729	0.124	-0.605	0.25	-0.15	0.278	-0.298	-0.659	0.776	-0.126	-0.161	0.186	0.545	0.545	unchanged
P62862	Fau	Ubiquitin-like FUBI-ribosomal protein eS30 fusion protein	0.451	1.197	0.836	0.087	-0.177	-1.279	0.922	-0.677	0.363	1.997	0.078	-1.425	-0.024	0.965	0.965	unchanged
P62880	Gnb2	Guanine nucleotide-binding protein G(I)/G(S)/G(T) subunit beta-2	-0.007	-0.411	0.292	1.219	0.019	0.552	-0.673	0.09	-0.352	-0.693	-0.756	1.04	0.501	0.182	0.182	unchanged
P62889	Rpl30	Large ribosomal subunit protein eL30	0.531	-0.377	-2.55	-0.156	-0.652	-1.355	-0.79		-0.325	0.582		0.128	-0.659	0.237	0.237	unchanged
P62892	Rpl39	Large ribosomal subunit protein eL39	0.153	0.782	0.253	-0.33	0.058		0.32			0.319	-0.726	0.261	0.14	0.688	0.688	unchanged
P62900	Rpl31	Large ribosomal subunit protein eL31	1.067	1.168	0.303	-0.216	0.127	0.154	0.477	-0.371	0.019	1.326	0.175	-0.24	0.203	0.558	0.558	unchanged
P62908	Rps3	Small ribosomal subunit protein uS3	0.694	1.191	0.738	-0.787	1.27	0.169	-0.248	-1.331	-0.141	1.076	-0.667	-1.503	1.015	0.0415	0.0415	up-regulated
P62911	Rpl32	Large ribosomal subunit protein eL32	0.925	1.757	0.225	-0.513	0.431	-0.462	0.038	-0.593	-1.218	1.038	-0.674	-0.218	0.665	0.15	0.15	unchanged
A2AJ76	Hmcn2	Hemicentin-2	-0.143	-0.546	0.156	-0.513	-0.019	-0.591	0.171	-0.011	0.066	0.869	0.013	0.155	-0.487	0.0626	0.0626	unchanged
O35601	Fyb1	FYN-binding protein 1	0.658	-0.143	0.502	0.812	0.692	0.789	0.511	0.272	-0.294	0.093	0.209	-0.092	0.435	0.0916	0.0916	unchanged
P62918	Rpl8	Large ribosomal subunit protein uL2	-0.211	1.237	-0.181	-0.86	0.261	-0.162	0.49	-0.858	-0.242	0.692	-0.799	0.179	0.104	0.786	0.786	unchanged
P62960	Ybx1	Y-box-binding protein 1	0.822	-0.397	0.858	0.357	0.065	-0.496	-1.265	-1.618	-1.088	1.24	-0.462		0.84	0.102	0.102	unchanged
P62962	Pfn1	Profilin-1	-0.832	0.71	-1.058	0.867	0.292	1.087	0.197	0.302	0.147	-1.286	-0.092	-0.181	0.33	0.438	0.438	unchanged
P62983	Rps27a	Ubiquitin-ribosomal protein eS31 fusion protein	0.356	-0.24	0.168	-0.027	-0.301	-0.121	0.073	-0.097	-0.189	0.158	0.135	0.137	-0.064	0.764	0.764	unchanged
P63001	Rac1	Ras-related C3 botulinum toxin substrate 1	0.848	0.333	0.873	0.735	0.33	0.692	-0.044	-0.65	-0.527	-0.236	-0.573	-0.831	1.112	0.000198	0.000198	up-regulated
P63017	Hspa8	Heat shock cognate 71 kDa protein	-0.657	0.326	-0.533	0.047	-0.287	0.082	-0.485	0.162	-0.212	-0.106	-0.237	-0.587	0.074	0.766	0.766	unchanged
P63038	Hspd1	60 kDa heat shock protein, mitochondrial	0.61	2.763	0.526	2.369	-0.5		0.613	-0.222	-1.067	-0.301	-1.019	-0.437	1.559	0.0136	0.0136	up-regulated
P63056	Olfm3	Noelin-3	-0.061			-0.353		0.004		-0.927		0.245	-0.409	0.001	0.136	0.729	0.729	unchanged
P63089	Ptn	Pleiotrophin	0.099	-0.6	0.482	0.039	-0.09	0.36	0.328	-0.238	0.043	-0.045	0.102	0.312	-0.035	0.883	0.883	unchanged
P63101	Ywhaz	14-3-3 protein zeta/delta	-0.771	0.202	-0.98	0.15	0.067	0.355	0.113	-0.271	0.213	1.298	-0.082	-0.326	-0.32	0.356	0.356	unchanged
P63158	Hmgb1	High mobility group protein B1	0.739	1.355	0.323	0.38	0.292	-0.381	0.111	0.021	0.461	0.255	-0.261	0.78	0.224	0.462	0.462	unchanged
P63242	Eif5a	Eukaryotic translation initiation factor 5A-1	0.31	0.405	0.275	1.187	1.081	1.247	0.683	0.255	0.297	-0.013	0.101	0.054	0.521	0.0622	0.0622	unchanged
P63254	Crip1	Cysteine-rich protein 1	0.128	0.312	-0.683	0.51	1.172	-0.501	0.048	0.204	0.157	-0.238	0.043	0.146	0.096	0.754	0.754	unchanged
P63260	Actg1	Actin, cytoplasmic 2	-0.748	0.598	-1.262	0.686	0.173	0.547	-0.258	0.26	0.217	-1.059	0.073	-0.483	0.207	0.59	0.59	unchanged
P63276	Rps17	Small ribosomal subunit protein eS17	0.531	1.209	0.405	-0.315	0.664	-0.407	0.385	-0.418	0.163	1.136	-0.379	-0.156	0.226	0.521	0.521	unchanged
P63325	Rps10	Small ribosomal subunit protein eS10	0.853	1.56	0.263	-0.747	0.46	-0.292	-0.003	-0.706	-0.31	1.242	-0.697	-0.531	0.517	0.238	0.238	unchanged
P67984	Rpl22	Large ribosomal subunit protein eL22	0.962	1.351	0.536	0.113	0.954	-0.436	0.744	0.005	0.567	1.312	0.18	0.609	0.01	0.975	0.975	unchanged
P68254	Ywhaq	14-3-3 protein theta	-0.828	-0.023	-0.062	0.908	-0.275	-0.391	0.395	-0.903		1.016	0.943	-0.053	-0.391	0.339	0.339	unchanged
P68368	Tuba4a	Tubulin alpha-4A chain	0.354	-0.209	-0.02	1.085	1.126	0.878	0.634	0.242	-0.458	0.001	-0.216	-0.087	0.516	0.106	0.106	unchanged
P68369	Tuba1a	Tubulin alpha-1A chain	0.15	0.294	-0.209	0.994	1.241	0.83	0.291	0.191	-0.65	1.669	-0.702	-0.215	0.453	0.276	0.276	unchanged
P68372	Tubb4b	Tubulin beta-4B chain	0.038	0.395	-0.163	0.959	0.711	0.469	0.403	0.111	-0.389	1.18	-0.263	-0.499	0.311	0.343	0.343	unchanged
P68404	Prkcb	Protein kinase C beta type	0.334	-0.491	0.027	1.023	0.231	0.939	0.238	0.263	-1.138	-0.685	-0.463	0.011	0.64	0.0725	0.0725	unchanged
P68510	Ywhah	14-3-3 protein eta	0.083			-1.751	0.885	0.206	-0.375	0.144			0.249		-0.15	0.804	0.804	unchanged
P70122	Sbds	Ribosome maturation protein SBDS	0.552	0.471	0.045	1.07	1.215	0.154	-0.152	0.731	0.422	0.964	-0.495		0.291	0.4	0.4	unchanged
P70168	Kpnb1	Importin subunit beta-1	-3.212	-0.987	0.07	1.111		1.034	-0.284		0.735		-1.067		-0.191	0.838	0.838	unchanged
O35664	Ifnar2	Interferon alpha/beta receptor 2	-1.761	0.019	-2.13	-0.169	-0.367	0.262	-0.403	1.141	1.206	-2.934	0.739	-0.137	-0.626	0.358	0.358	unchanged
P70194	Clec4f	C-type lectin domain family 4 member F	0.763	-0.239	-0.088	-0.234	1.067	0.297	-0.244	-0.347	0.562	-0.418	0.367	0.066	0.263	0.39	0.39	unchanged
P70269	Ctse	Cathepsin E	0.043	-0.336	-1.297	-0.412	-1.05	-0.313	-1.245	0.758	0.044	-0.246	0.365	0	-0.507	0.161	0.161	unchanged
P70274	Selenop	Selenoprotein P	0.504	-1.539	-0.031	-0.19	1.049	0.815	-0.344	0.141	-0.215	-0.265	-0.287	0.367	0.202	0.605	0.605	unchanged
P70290	Mpp1	55 kDa erythrocyte membrane protein	0.252	-0.573	-0.604	0.403	0.14	0.15		-0.72	0.028	-0.475	0.361	-0.577	0.238	0.439	0.439	unchanged
P70315	Was	Actin nucleation-promoting factor WAS	0.236	0.615	-0.15	0.507	0.114	0.196	0.543	0.173	-0.887	0.457	0.199	-0.479	0.252	0.387	0.387	unchanged
P70362	Ufd1	Ubiquitin recognition factor in ER-associated degradation protein 1	-0.448	0.547	-0.429	0.445	0.243	0.8		-0.339	-0.292	-0.371	0.197		0.394	0.241	0.241	unchanged
O35681	Syt3	Synaptotagmin-3	0.48	-0.373	0.321	-0.064	-0.371	-0.12	0.061	-0.499	-0.045	-0.031	0.229	0.423	-0.044	0.859	0.859	unchanged
P70375	F7	Coagulation factor VII	-1.237	-0.076	-1.45	-0.198	-1.235	0.176	-0.436	0.352	0.503	-1.191	0.358	0.188	-0.632	0.117	0.117	unchanged
P70389	Igfals	Insulin-like growth factor-binding protein complex acid labile subunit	-0.709	-0.987	-0.599	-0.18	-0.35	0.288	-0.329	0.548	0.073	-0.801	0.354	0.11	-0.415	0.176	0.176	unchanged
P70441	Nherf1	Na(+)/H(+) exchange regulatory cofactor NHE-RF1	-2.635	0.93		-0.167	-0.55		0.839	0.885	1.295		0.852	0.059	-1.391	0.0397	0.0397	down-regulated
P70460	Vasp	Vasodilator-stimulated phosphoprotein	0.358	0.351	0.162	-0.612	0.134	-0.252	-0.834	-0.523	-0.545	0.063	0.077	-0.413	0.386	0.155	0.155	unchanged
P70663	Sparcl1	SPARC-like protein 1	0.077	-0.917	-0.473	-0.218	0.045	-0.169	-0.304	0.17	-0.048	-1.581	-0.409	0.002	0.086	0.787	0.787	unchanged
P70670	Naca	Nascent polypeptide-associated complex subunit alpha, muscle-specific form	0.93	0.567	1.24	0.991	-0.136	0.077	1.474	-0.464	-0.129	0.273	0.113	-0.492	0.482	0.202	0.202	unchanged
P80313	Cct7	T-complex protein 1 subunit eta	-0.181	-0.157	0.396	0.819	0.699	-0.024	-0.193	-0.076					0.393	0.344	0.344	unchanged
O35737	Hnrnph1	Heterogeneous nuclear ribonucleoprotein H	-0.03	0.573		-0.467	0.215		-1.614		0.496		-0.39		0.575	0.295	0.295	unchanged
P80315	Cct4	T-complex protein 1 subunit delta	-0.019	-1.058	-0.535	1.022	-0.209	0.41	0.134	0.393	-1.955	-0.588	-0.307	-0.393	0.388	0.368	0.368	unchanged
P80317	Cct6a	T-complex protein 1 subunit zeta	-0.362	0.576	-1.077	1.215	-0.506	0.301	0.073		0.119		-0.291	0.16	0.009	0.982	0.982	unchanged
P80318	Cct3	T-complex protein 1 subunit gamma	0.07	0.362	0.222	0.179	-0.018	0.198	0.003	0.33		-0.45		-0.721	0.378	0.189	0.189	unchanged
P82198	Tgfbi	Transforming growth factor-beta-induced protein ig-h3	-0.758	0.102	-0.947	-0.254	-0.601	-0.053	-0.597	0.098	-0.164	-0.206	-0.132	0.098	-0.268	0.297	0.297	unchanged
P83510	Tnik	Traf2 and NCK-interacting protein kinase	0.795	-0.346	1.162	1.642	0.726	1.518	0.136	-0.417	-0.602	0.522	-0.613	-0.624	1.183	0.00432	0.00432	up-regulated
P83882	Rpl36a	Large ribosomal subunit protein eL42	0.409		-0.092	-2.213			0.44		0.135	0.527	-0.533	-0.153	-0.715	0.232	0.232	unchanged
P84084	Arf5	ADP-ribosylation factor 5	0.592	0.37	0.371	0.967	0.054	0.461	-0.906	0.617	-1.16	-0.737	-1.076	-0.227	1.051	0.00453	0.00453	up-regulated
P84091	Ap2m1	AP-2 complex subunit mu	0.175	0.636	0.67	0.854	0.328	0.339	0.271		-0.53	0.407	-1.277	-0.432	0.813	0.0232	0.0232	up-regulated
P84096	Rhog	Rho-related GTP-binding protein RhoG	0.794	0.005	0.218	0.59	0.917	0.624	-0.435	0.205	0.549	0.34	0.01	-0.051	0.422	0.111	0.111	unchanged
O35744	Chil3	Chitinase-like protein 3	-0.287	1.096	0.117	-0.885	-0.67	-0.033	-0.112	0.265	-0.202	-0.754	0.509	0.364	-0.122	0.726	0.726	unchanged
P84104	Srsf3	Serine/arginine-rich splicing factor 3	0.673	0.32	-0.996	0.451	-0.19	-1.667	0.384	-0.016	0.676	0.062	-0.58	-0.158	-0.296	0.464	0.464	unchanged
P84444	Ccl21a	C-C motif chemokine 21a	-0.285	1.306	0.4	-0.087	0.595	-0.593	0.679	0.093	0.323	0.306	0.361	0.541	-0.161	0.607	0.607	unchanged
P84750	P84750	Ig kappa chain V region Mem5 (Fragment)	-1.582	-0.341	-1.782	-1.102	-0.224	-0.879	-0.333	0.168	1.039	-0.729	-0.517	0.875	-1.069	0.0138	0.0138	down-regulated
P86792	Ccl21b	C-C motif chemokine 21b	0.501	0.955	0.136	0.92	0.568	-0.938	1	0.236	0.265	0.655	-0.915	-0.283	0.197	0.613	0.613	unchanged
P97290	Serping1	Plasma protease C1 inhibitor	-0.209	0.129	-0.338	-0.056	0.128	-0.133	-0.388	0.224	0.43	-1.022	0.277	0.072	-0.012	0.965	0.965	unchanged
P97298	Serpinf1	Pigment epithelium-derived factor	-0.078	-1.263	-0.085	-0.094	0.051	0.365	-0.431	0.158	-0.598	-0.601	-0.024	0.056	0.056	0.849	0.849	unchanged
P97299	Sfrp2	Secreted frizzled-related protein 2	0.012	-0.762	0.556	0.097	-0.113	-0.702	0.174	-0.171	-0.619	0.369	0.101	0.051	-0.136	0.631	0.631	unchanged
P97315	Csrp1	Cysteine and glycine-rich protein 1	0.156	0.194	0.517	0.83	0.784	0.59	0.397	-0.052	-0.514	-0.183	-0.358	-0.494	0.713	0.00964	0.00964	up-regulated
P97321	Fap	Prolyl endopeptidase FAP	-0.313		-1.091	-0.356	0.173	0.405	-0.056	0.584	-0.472	-0.3	0.273	-0.286	-0.194	0.548	0.548	unchanged
O35841	Api5	Apoptosis inhibitor 5	0.353	0.782	0.096	-0.185	0.368	-0.182	-0.318	-0.154	-0.491	0.277	-0.272	0.319	0.312	0.233	0.233	unchanged
P97333	Nrp1	Neuropilin-1	-0.331	-0.879	-0.549	-0.199	-0.062	0.032	-0.581	0.664	-0.089	-0.654	0.271	-0.648	-0.159	0.59	0.59	unchanged
P97350	Pkp1	Plakophilin-1		0.753	-0.71	1.098	0.043	-0.767		-0.609	-0.345	0.097	-0.96	0.211	0.405	0.346	0.346	unchanged
P97351	Rps3a	Small ribosomal subunit protein eS1	0.286	1.05	0.45	-0.658	-0.026	0.127	0.537	-0.447	-0.059	1.102	-0.14	-0.043	0.047	0.889	0.889	unchanged
P97361	Bpifa1	BPI fold-containing family A member 1	-0.418	-0.471	-2.256	-0.073	-1.882	-0.624	1.512	0.552	1.64	-0.162	-0.34	0.955	-1.647	0.00275	0.00275	down-regulated
P97371	Psme1	Proteasome activator complex subunit 1	0.689	0.724	0.074	0.827	0.035	-0.421	-0.758	-1.142	-1.068	-1.365	-0.971	0.026	1.201	0.0013	0.0013	up-regulated
P97372	Psme2	Proteasome activator complex subunit 2	0.466	0.26	0.31	0.659	-0.384	-0.247	-0.232	-0.474	-0.93	-0.722	-0.023	0.287	0.526	0.0782	0.0782	unchanged
P97376	Frg1	Protein FRG1	-0.08	0.716		-0.728	-0.535	-0.994	-0.558	-0.388		0.295		0.738	-0.346	0.423	0.423	unchanged
P97379	G3bp2	Ras GTPase-activating protein-binding protein 2	0.623	1.168	0.326	-0.275	-1.286	-0.835	0.336	-1.131	0.244	1.233	-0.12	0.034	-0.146	0.751	0.751	unchanged
P97386	Lig3	DNA ligase 3	0.268	-0.287	-0.272	-0.018	-0.262	0.18	-0.285	0.116	0.28	-0.244	0.268	0.375	-0.15	0.513	0.513	unchanged
O35900	Lsm2	U6 snRNA-associated Sm-like protein LSm2	-0.968		1.324	-0.558	0.509	0.852	-0.557			1.05	-0.993		0.398	0.537	0.537	unchanged
P97401	Frzb	Secreted frizzled-related protein 3	-0.951	1.083	0.889	0.357	0.131	-0.467	-0.998	-1.094	0.543	0.453	-0.466	0.551	0.342	0.429	0.429	unchanged
P97411	Ica1	Islet cell autoantigen 1	0.433	-0.187	0.025	0.23	-0.696	-0.029	-0.05	0.298	-0.047	-0.192	0.241	0.743	-0.203	0.438	0.438	unchanged
P97430	Slpi	Antileukoproteinase	-0.341	0	0.331	-0.069	-0.519	-0.318	0.646	-0.272	-0.312	0.173	0.314	0.496	-0.327	0.212	0.212	unchanged
P97447	Fhl1	Four and a half LIM domains protein 1	0.678	0.465	-0.062	0.618	0.794	0.236	0.59	-0.171	-0.824	-0.219	-0.331	-0.584	0.711	0.0192	0.0192	up-regulated
P97461	Rps5	Small ribosomal subunit protein uS7	0.141	0.756	0.388	-1.09	0.491	-0.67	-0.592	-1.034	-0.2	0.637	-0.549	-0.559	0.386	0.307	0.307	unchanged
P97812	Ihh	Indian hedgehog protein	1.296		-0.795	-0.394	-0.125	0.806	-0.525	0.125	0.162	1.146	0.843	-0.284	-0.087	0.841	0.841	unchanged
O35903	Ccl25	C-C motif chemokine 25	-1.563	-0.772	-0.285	-1.674	-1.387		1.631		-0.061	0.723	0.25	0.132	-1.671	0.00103	0.00103	down-regulated
P97855	G3bp1	Ras GTPase-activating protein-binding protein 1	0.024	1.584	-0.092	-0.498	-0.044	-0.532	0.478	-0.622	0.161	1.931	-0.471	0.109	-0.191	0.678	0.678	unchanged
P97873	Loxl1	Lysyl oxidase homolog 1	-0.675	-0.169	-0.291	-0.742	0.074	-0.175	-0.026	-0.183	-0.564	0.373	0.007	0.066	-0.275	0.266	0.266	unchanged
P97927	Lama4	Laminin subunit alpha-4	-0.508	0.599	0.502	0.258	0.662	-0.344	0.618	-0.136	-0.372	0.319	0.054	0.699	-0.002	0.994	0.994	unchanged
P98063	Bmp1	Bone morphogenetic protein 1	-0.857	-1.465			1.523	0.514		0.041	0.325	-0.741		0.764	-0.168	0.794	0.794	unchanged
P98064	Masp1	Mannan-binding lectin serine protease 1	-0.865	1.403	0.829	0.066	-0.125	-0.207	-0.481	0.34	0.815	-1.225	0.395	0.944	0.052	0.907	0.907	unchanged
P98086	C1qa	Complement C1q subcomponent subunit A	-0.706	1.828	1.47	0.754	0.231	-1.407	-0.863	0.557	-0.013	1.521	0.358	0.362	0.041	0.94	0.94	unchanged
P98203	Arvcf	Splicing regulator ARVCF	-3.889	-5.819	-1.653	-2.595	-0.432	0.253	-2.755	-2.56	2.453	2.543	-1.905	-0.469	-1.907	0.118	0.118	unchanged
P99024	Tubb5	Tubulin beta-5 chain	-0.298	0.293	-0.22	0.836	0.455	0.963	0.118	0.273	-0.086	-0.196	-0.158	-0.958	0.506	0.108	0.108	unchanged
P99026	Psmb4	Proteasome subunit beta type-4		-0.544		-0.925	-0.266	-0.24	-0.796	-0.082	0.328		0.325	-0.192	-0.41	0.229	0.229	unchanged
A2AKG8	Focad	Focadhesin	0.483	0.17	0.42	0.139	0.799	0.353	0.785	0.172	0.513	-0.318	-0.298		0.223	0.427	0.427	unchanged
O35930	Gp1ba	Platelet glycoprotein Ib alpha chain	-3.313	0.256	-1.993	0.039	-0.428	0.796	0.373	0.822	0.733	-2.169	0.868	0.207	-0.913	0.208	0.208	unchanged
P99029	Prdx5	Peroxiredoxin-5, mitochondrial		-0.073	-2.032	0.407	-0.363	-0.591	-0.403	0.019	-1.172		-1.831	-0.596	0.266	0.585	0.585	unchanged
Q00519	Xdh	Xanthine dehydrogenase/oxidase	-0.219	0.458		0.044	-0.02	-0.15	-0.239	-0.51	0.381		0.279	0.68	-0.096	0.751	0.751	unchanged
Q00612	G6pdx	Glucose-6-phosphate 1-dehydrogenase X	-0.887	0.51			-0.397		-1.024	0.293	-0.627	-0.051	0.389	-1.602	0.179	0.725	0.725	unchanged
Q00623	Apoa1	Apolipoprotein A-I	0.387	-1.352	0.245	-0.161	-0.693	-0.081	-0.864	-0.152	-0.549	0.161	0.088	-0.519	0.03	0.926	0.926	unchanged
Q00690	Sele	E-selectin	0.179	0.813	-0.874	0.82	-0.869	-0.418	0.219	1.266	1.685	-0.478	-0.239	0.394	-0.533	0.24	0.24	unchanged
Q00724	Rbp4	Retinol-binding protein 4	-1.634	-0.97	-1.509	-0.184	-0.123	0.438	-0.346	0.73	0.738	-3.018	0.55	0.822	-0.576	0.365	0.365	unchanged
Q00896	Serpina1c	Alpha-1-antitrypsin 1-3	-0.986	-0.183	-1.547	0.085	-0.42	0.013	-0.272	0.169	0.749	-1.768	0.778	0.722	-0.569	0.219	0.219	unchanged
Q00897	Serpina1d	Alpha-1-antitrypsin 1-4	-1.28	-0.525	-1.81	-0.21	-0.47	0.393	-0.381	0.691	0.83	-2.033	0.786	0.362	-0.693	0.188	0.188	unchanged
Q00898	Serpina1e	Alpha-1-antitrypsin 1-5	-2.772	-0.131	-2.63	0.033	0.243	0.763	-0.854	0.678	0.243	-2.828	0.848	-0.456	-0.354	0.634	0.634	unchanged
Q01149	Col1a2	Collagen alpha-2(I) chain	-0.594	-0.371	0.602	-0.476	0.156	-0.307	-0.681	0.03	0.083	-1.342	0.12	-0.262	0.177	0.578	0.578	unchanged
Q01279	Egfr	Epidermal growth factor receptor	-0.832	-0.482	-1.413	-0.192	0.012	0.082	-0.401	0.269	1.214	-1.621	0.32	0.625	-0.539	0.23	0.23	unchanged
Q01339	Apoh	Beta-2-glycoprotein 1	-0.529	-0.542	-0.941	-0.309	-0.144	-0.294	-0.855	0.538	0.669	-0.888	-0.359	1.133	-0.5	0.185	0.185	unchanged
Q01405	Sec23a	Protein transport protein Sec23A	0.374	-1.41	-0.516	-0.334	-1.366			-0.491	-0.291	0.505		-1.609	-0.179	0.721	0.721	unchanged
Q01730	Rsu1	Ras suppressor protein 1	1.134	-0.425	0.539	1.331	1.14	1.227	0.161	0.475	-0.954	-0.257	0.322	-1.361	1.093	0.0136	0.0136	up-regulated
Q01768	Nme2	Nucleoside diphosphate kinase B		0.772	-1.76	-0.471	0.161	0.48	-0.074	0.336	0.511	0.03	0.229	-0.136	-0.313	0.449	0.449	unchanged
Q01853	Vcp	Transitional endoplasmic reticulum ATPase		-0.192		-0.523	-0.231	0.349		-1.074	2.153	0.117	-0.248	-0.443	-0.25	0.664	0.664	unchanged
O54724	Cavin1	Caveolae-associated protein 1	-0.707	-0.229	0.228	0.153	0.042	-0.112	1.075	0.137	-0.176	0.737	0.764	0.135	-0.55	0.063	0.063	unchanged
Q02105	C1qc	Complement C1q subcomponent subunit C	-0.332	1.924	1.609	0.864	0.35	-1.433	-0.789	0.618	-0.015	1.66	0.368	0.436	0.117	0.832	0.832	unchanged
Q02111	Prkcq	Protein kinase C theta type	-0.001	-0.375	0.788	0.063	0.613	0.093	-0.809	-0.387		1.349	-0.17	0.531	0.094	0.809	0.809	unchanged
Q02257	Jup	Junction plakoglobin	-1.257	-1.453	-0.932	1.345	0.323	-0.729	-1.244	-1.369	1.013	0.968	-1.217	0.216	-0.178	0.758	0.758	unchanged
Q02357	Ank1	Ankyrin-1	-0.62		-0.659	-1.031	-0.857	-0.551	-1.031	-0.911	0.698	1.528		0.458	-0.892	0.0747	0.0747	unchanged
Q02819	Nucb1	Nucleobindin-1	-0.403	-0.588	-0.72	-1.277	-1.551	0.271	-0.116	0.282	-0.241	0.354	0.202	-1.925	-0.471	0.271	0.271	unchanged
Q03265	Atp5f1a	ATP synthase subunit alpha, mitochondrial	0.551			0.364	-0.804		0.045		0.23	2.602	-0.105	0.129	-0.543	0.411	0.411	unchanged
Q03311	Bche	Cholinesterase	-2.303	0.115		-0.922	-0.533	0.079	0.01	0.236	0.624		0.23	0.109	-0.955	0.0448	0.0448	down-regulated
Q03401	Crisp1	Cysteine-rich secretory protein 1	0.538	-1.056	0.023	-0.546	-0.15	-0.176	-0.197	-0.011	-0.561	-0.317	-0.259	-0.069	0.008	0.977	0.977	unchanged
Q03734	Serpina3m	Serine protease inhibitor A3M	-0.251	0.17	-0.245	0.261	-0.932	-0.134	0.299	-0.354	-0.202	-0.251	0.424	0.639	-0.281	0.32	0.32	unchanged
Q04447	Ckb	Creatine kinase B-type	-1.132	0.246			0.485	1.047		-0.44	0.219		-1.348	2.139	0.019	0.979	0.979	unchanged
Q04750	Top1	DNA topoisomerase 1	-1.109	-0.16	-0.076		-1.556	-1.984		-0.637				0.423	-0.87	0.184	0.184	unchanged
Q05020	Apoc2	Apolipoprotein C-II	0.19	-0.42	0.378	0.355	-0.084	-0.199	0.01	0.426	0.197	0.334	0.422	0.55	-0.287	0.22	0.22	unchanged
Q05144	Rac2	Ras-related C3 botulinum toxin substrate 2	-0.157	1.152	0.129	-0.305	-0.004	-0.002	0.31	0.049	-0.7	0.205	-0.794	-0.332	0.346	0.271	0.271	unchanged
Q05793	Hspg2	Basement membrane-specific heparan sulfate proteoglycan core protein	-0.529	0.227	-0.36	-0.522	-0.414	0.153	-0.264	0.038	-0.066	0.111	-0.221	-0.508	-0.089	0.704	0.704	unchanged
Q05816	Fabp5	Fatty acid-binding protein 5			-1.3	-0.988	-0.52	-0.484			-1.27	2.83		-0.449	-1.193	0.191	0.191	unchanged
Q05860	Fmn1	Formin-1	-0.139	-0.388	1.121	-0.22	-0.964	0.489	-0.025	-1.097	-0.476	0.38	0.025	-0.891	0.33	0.382	0.382	unchanged
Q05909	Ptprg	Receptor-type tyrosine-protein phosphatase gamma		-0.618		-0.57	-1.274	0.196	-0.613	-0.695	0.382		0.346	-1.103	-0.23	0.59	0.59	unchanged
Q05D44	Eif5b	Eukaryotic translation initiation factor 5B	1.121	1.682	0.308	0.384	-0.16	-0.196	0.465	-0.286	0.225	0.168	-0.788	-0.538	0.649	0.0886	0.0886	unchanged
O54774	Ap3d1	AP-3 complex subunit delta-1	0.475	0.314	0.541	1.175	0.464	0.326	0.684	0.179	-0.223	0.432	0.257	0.042	0.321	0.2	0.2	unchanged
Q06318	Scgb1a1	Uteroglobin		0.232		-0.52	-0.559	0.334		0.194			-0.072	-0.608	0.034	0.933	0.933	unchanged
Q06770	Serpina6	Corticosteroid-binding globulin	-4.356	0.106	-3.216	0.02	0.396	1.132	0.24	1.328	1.544		1.398	0.786	-2.046	0.0357	0.0357	down-regulated
Q06890	Clu	Clusterin	-0.466	0.288	-1.008	-0.071	-1.143	-0.357	-0.249	0.109	0.674	-0.407	-0.218	-0.319	-0.391	0.207	0.207	unchanged
Q07079	Igfbp5	Insulin-like growth factor-binding protein 5	-0.45	-1.211	0.164	-0.537	-0.42	0.246	0.025	0.298	0.007	0.494	0.342	0.332	-0.618	0.0357	0.0357	down-regulated
Q07235	Serpine2	Glia-derived nexin	-0.031	0	0.618	0.39	-0.183	0.066	0.116	-0.043	-0.741	-0.059	0.162	0.347	0.18	0.477	0.477	unchanged
Q07456	Ambp	Protein AMBP	-1.284	0.753	-1.174	-0.332	-0.593	-0.421	0.137	0.188	0.654	0.271	0.115	-0.306	-0.685	0.0552	0.0552	unchanged
Q07797	Lgals3bp	Galectin-3-binding protein	-0.933	-0.534		-0.004	-1.097	0.074	-0.158	0.52	0.924	-0.653	0.099	-0.093	-0.605	0.0947	0.0947	unchanged
Q07968	F13b	Coagulation factor XIII B chain	0.362	-1.247	-0.369	0.128	0.013	-0.025	-0.884	0.419	0.794	-1.602	-0.112	0.573	-0.054	0.898	0.898	unchanged
Q08048	Hgf	Hepatocyte growth factor	-0.27	0.042	0.766	0.19	-0.396	-0.354	0.799	-0.162	0.26	0.122	0.25	0.756	-0.341	0.226	0.226	unchanged
O54819	Tfpi	Tissue factor pathway inhibitor	-0.254	-1.155	0.366	-0.393	0.225	0.016	-0.144	0.068	-0.5	0.025	0.166	0.075	-0.148	0.6	0.6	unchanged
Q08093	Cnn2	Calponin-2	0.134	0.148	-0.599	1.478	0.131	1.096	-0.466	-0.672				-0.178	0.837	0.0851	0.0851	unchanged
Q08761	Pros1	Vitamin K-dependent protein S	-1.843	-0.071	-1.474	-0.296	-0.473	0.155	-0.388	0.607	0.784	-1.331	0.229	0.114	-0.67	0.136	0.136	unchanged
Q08879	Fbln1	Fibulin-1	-0.862	-0.188	-1.356	-0.05	0.423	0.165	0.047	0.073	0.555	-1.971	0.223	0.489	-0.214	0.631	0.631	unchanged
Q08EC4	Cass4	Cas scaffolding protein family member 4	0.976	-1.649	0.773	1.124	0.781	1.016		0.27		-0.499	0.294	0.606	0.336	0.526	0.526	unchanged
Q09014	Ncf1	Neutrophil cytosol factor 1	-0.223	-0.025	0.196	-1.267	0.604	0.529			-0.139	-0.847			0.462	0.387	0.387	unchanged
Q0GNC1	Inf2	Inverted formin-2	-0.031		0.181	1.036	-0.234	0.791	0.236	-0.741		-0.37	-0.293	0.24	0.534	0.131	0.131	unchanged
Q11011	Npepps	Puromycin-sensitive aminopeptidase	-1.073	-0.019		-2.082	-0.715	-0.282				-1.095	0.578		-0.576	0.393	0.393	unchanged
Q11136	Pepd	Xaa-Pro dipeptidase	-0.298	0.206	-1.583	0.633	0.662	0.637	0.021	1.042	0.334	-0.607	0.889	-0.629	-0.132	0.763	0.763	unchanged
Q14C59	Tmprss11b	Transmembrane protease serine 11B-like protein				-0.208		-0.616	-0.178	-0.185	0.199	0.011		-0.105	-0.36	0.329	0.329	unchanged
Q2L4X1	Bzw2	eIF5-mimic protein 1	0.607	0.547	0.878	0.353	0.633	0.037	-0.081	-0.772		-0.498	-0.047	0.525	0.684	0.0291	0.0291	up-regulated
Q2LA85	Treml2	Trem-like transcript 2 protein	-0.28	-0.365	0.017	0.018	-0.598	-0.282	0.435	0.144	-0.476	0.319	0.43	0.552	-0.482	0.0614	0.0614	unchanged
Q2PZL6	Fat4	Protocadherin Fat 4	0.581	0.873	0.006	-0.181	0.216	0.047	0.247	-0.23	-0.642	0.749	-0.071	-0.397	0.314	0.287	0.287	unchanged
Q2VIS4	Flg2	Filaggrin-2	-0.103	1.484	0.514	0.304	1.093	-0.95	-0.108	0.886		0.166	0.475	0.778	-0.049	0.905	0.905	unchanged
Q2VLH6	Cd163	Scavenger receptor cysteine-rich type 1 protein M130		-1.315		0.681	-0.39	-0.486	-2.177	0.429	0.046	-0.329	1.585	0.639	-0.41	0.523	0.523	unchanged
Q3SXB8	Colec11	Collectin-11	-0.056	-0.873	-3.071		-0.117	0.191	-0.645		0.502	-0.414	-0.196		-0.597	0.35	0.35	unchanged
Q3TB82	Plekhf1	Pleckstrin homology domain-containing family F member 1	0.517	-0.079	0.576	0.581		0.807	0.298	-0.369	-0.133		-0.696		0.705	0.0433	0.0433	up-regulated
O54879	Hmgb3	High mobility group protein B3	0.226	1.534	0.007	0.174	0.738	-0.024	0.056	-0.508	0.128	0.226	0.132	0.108	0.419	0.17	0.17	unchanged
Q3TBD2	Arhgap45	Rho GTPase-activating protein 45	0.931	-0.141	0.967	1.952	0.981	1.3	0.962	0.551	-0.067	0.204	0.513	-0.118	0.658	0.0645	0.0645	unchanged
Q3TC93	Hs1bp3	HCLS1-binding protein 3	1.062	-0.562	0.502	-0.182	0.718	0.882	0.564	-0.645			-0.475		0.589	0.207	0.207	unchanged
Q3TEA8	Hp1bp3	Heterochromatin protein 1-binding protein 3	0.469	0.31	0.227	0.195	0.006		0.161	-0.556	0.533		-0.985	0.142	0.382	0.249	0.249	unchanged
Q3THE2	Myl12b	Myosin regulatory light chain 12B	0.108	1.821		0.963	0.38	0.37		-1.436		-0.888	-1.532	-0.343	1.778	0.00116	0.00116	up-regulated
Q3TIV5	Zc3h15	Zinc finger CCCH domain-containing protein 15	0.557	0.411	0.34	-0.365	0.929	-0.505	0.495	-0.157	-0.482	0.874	-0.164	0.585	0.036	0.912	0.912	unchanged
Q3TJD7	Pdlim7	PDZ and LIM domain protein 7	-0.106	-0.228	-0.142	0.551	0.404	0.466	0.626	-0.318		-0.162	0.03		0.114	0.707	0.707	unchanged
Q3TJZ6	Fam98a	Protein FAM98A	-0.269	0.324	-0.499	0.571	0.424	0.043	0.27	-0.059		0.146	0.193	-1.129	0.215	0.511	0.511	unchanged
Q3TTY5	Krt2	Keratin, type II cytoskeletal 2 epidermal	-0.804	-3.523	-1.176	1.524	0.295	-1.158	-0.303	-0.296	1.019	-0.269	-0.618	0.862	-0.873	0.202	0.202	unchanged
O54890	Itgb3	Integrin beta-3	-0.796	0.287	0.725	0.75	-0.048	-3.253	0.394		0.389				-0.781	0.415	0.415	unchanged
Q3TW96	Uap1l1	UDP-N-acetylhexosamine pyrophosphorylase-like protein 1	-0.321	-0.454	0.556	-0.061	-0.026	0.03	0.708	0.037	0.301	0.523	0.013	0.304	-0.36	0.151	0.151	unchanged
Q3TWW8	Srsf6	Serine/arginine-rich splicing factor 6	0.042	1.09		-0.177	-0.866	-1.617	0.308			0.349		-1.688	0.038	0.955	0.955	unchanged
Q3TYD4	Arsg	Arylsulfatase G		0.397		-0.06	-0.097			-1.093		0.524	-1.002	0.966	0.231	0.687	0.687	unchanged
Q3U0V1	Khsrp	Far upstream element-binding protein 2	0.415	-0.162	-0.387	0.192	0.336	-0.321	-0.344	0.04	-0.519	0.71	-0.256	-0.439	0.147	0.593	0.593	unchanged
Q3U515	Vwce	von Willebrand factor C and EGF domain-containing protein	-1.328	-0.368	-0.653			-0.45	-0.591		0.193	0.202	-0.052	-1.086	-0.433	0.255	0.255	unchanged
Q3UGC7	Eif3j1	Eukaryotic translation initiation factor 3 subunit J-A	0.337	0.261	0.597	1.039	1.253	1.028	0.405	-0.038	-0.295	-0.191	-0.418	0.105	0.825	0.00553	0.00553	up-regulated
Q3UHD9	Agap2	Arf-GAP with GTPase, ANK repeat and PH domain-containing protein 2		0.561	0.054	-0.6	-0.425	-0.368	0.593	0.584	0.02	0.631	-0.661	0.461	-0.427	0.199	0.199	unchanged
Q3UHX2	Pdap1	28 kDa heat- and acid-stable phosphoprotein	-0.572	0.693	0.103	-0.607	0.338	0	0.109	-0.471	-0.166	1.311	-0.414	-0.145	-0.045	0.897	0.897	unchanged
Q3UIZ8	Mylk3	Myosin light chain kinase 3	0.23		-0.428	-0.489	0.046	-0.487	0.096	0.311	0.449	0.075	0.683	0.6	-0.595	0.0317	0.0317	down-regulated
O54908	Dkk1	Dickkopf-related protein 1	-0.669	0.142	-0.094	-0.418	-0.726	-0.068	0.872	0.003	-0.14	0.213	0.433	0.598	-0.635	0.0255	0.0255	down-regulated
Q3UJB0	Sf3b2	Splicing factor 3B subunit 2	-0.62	1.303	-0.584	0.249	-0.07	-1.04	0.395	-0.593	-0.677	0.388			-0.005	0.991	0.991	unchanged
Q3UMR0	Ankrd27	Ankyrin repeat domain-containing protein 27	0.296	0.177	-0.123	0.311			0.388	0.267	0.322	0.622	-0.266	0.654	-0.166	0.547	0.547	unchanged
Q3UNW5	Tfcp2l1	Transcription factor CP2-like protein 1	-0.067	-0.647	-0.062	-0.094	-1.119	-0.067	0.209	0.311	-0.544	-0.375	0.242	-0.29	-0.268	0.337	0.337	unchanged
Q3UPH1	Prrc1	Protein PRRC1	0.407	1.671	0.308	0.439		-0.98	-0.179	-1.58	-0.613	-0.226		0.494	0.79	0.131	0.131	unchanged
Q3USZ8	Dipk2a	Divergent protein kinase domain 2A	-0.238	-0.519	0.489	-0.688	-0.075	-0.095	-0.295	0.018	-0.663	0.186	0.45	0.022	-0.141	0.605	0.605	unchanged
Q3UV17	Krt76	Keratin, type II cytoskeletal 2 oral	0.183		-0.568		-0.076	-0.445	-0.995	-0.691	0.075	-0.357		-0.202	0.207	0.524	0.524	unchanged
A2AQ07	Tubb1	Tubulin beta-1 chain	-0.039	-0.014	0.24	1.034	0.923	0.59	0.629	0.29	-0.79	-0.191	-0.038	0.074	0.46	0.138	0.138	unchanged
O54962	Banf1	Barrier-to-autointegration factor	0.653	-0.364	-0.591	0.574	0.814				1.474	-0.519	-0.157	0.635	-0.141	0.768	0.768	unchanged
Q3UXZ9	Kdm5a	Lysine-specific demethylase 5A	-0.143	0.499		-0.248	-0.525		-0.048	-1.298			0.868	0.158	-0.024	0.959	0.959	unchanged
Q3UZ39	Lrrfip1	Leucine-rich repeat flightless-interacting protein 1	0.07	0.237	0.778	0.804	0.767	1.453	0.808		-1.135		-0.537	-0.736	1.085	0.0193	0.0193	up-regulated
Q3V132	Slc25a31	ADP/ATP translocase 4		-2.734	-1.999	0.204		0.502	0.592		0.964	-1.769	0.073	1.146	-1.208	0.143	0.143	unchanged
Q3V2D2	Gm94	Uncharacterized protein C5orf46 homolog	0.108	1.508	-0.699	0.467	-0.383		0.672	0.431	0.709		-0.559	0.324	-0.115	0.789	0.789	unchanged
Q3V2T4	Krtdap	Keratinocyte differentiation-associated protein	0.227	0.173	-0.464	-0.208	-0.084	-0.053	0.213	-0.423	0.276	-0.015	-0.231	0.04	-0.045	0.843	0.843	unchanged
Q45VN2	Defa20	Alpha-defensin 20	-0.511	-1.41	0.578	0.161	-1.692	0.305	0.015	-0.322	0.728	-0.056	-0.259	1.507	-0.697	0.139	0.139	unchanged
Q4ACU6	Shank3	SH3 and multiple ankyrin repeat domains protein 3	0.067	-0.68	-0.512				-2.524		-0.207	1.199	0.138	-0.055	-0.085	0.905	0.905	unchanged
O54988	Slk	STE20-like serine/threonine-protein kinase	-0.185	-0.295	1.459	0.938	0.474	0.926	0.566	-0.371	-0.539	-0.707	-0.031	-0.683	0.847	0.0266	0.0266	up-regulated
Q4KML4	Abracl	Costars family protein ABRACL	0.39	1.193		0.574	0.716	0.911	-0.127					-1.272	1.456	0.00807	0.00807	up-regulated
Q4LFA9	Sema3g	Semaphorin-3G	0.88	-0.613	-0.695		0.634	-0.84	-0.486	-0.052		0.767	1.086	0.25	-0.44	0.327	0.327	unchanged
Q505F5	Lrrc47	Leucine-rich repeat-containing protein 47	0.681	-0.222	0.355	0.626	1.027	1.188	0.313	0.501	-0.364	0.032	0.128	-1.068	0.686	0.0485	0.0485	up-regulated
Q5FW60	Mup20	Major urinary protein 20	1.132	-0.602	-1.407	0.014	-0.464	0.125	-0.335	0.918	-0.101	-0.007	0.199	-0.758	-0.186	0.644	0.644	unchanged
Q5FWK3	Arhgap1	Rho GTPase-activating protein 1	0.072	0.57	-0.45	1.123	-0.344	0.335	-0.23	-0.159	-1.133	-0.786	-1.124		0.904	0.0182	0.0182	up-regulated
Q5M8N4	Sdr39u1	Epimerase family protein SDR39U1	0.454	-0.077	0.588	0.208	-0.556	-0.272	0.338	0.043	-0.087	0.386	-0.067	0.225	-0.082	0.744	0.744	unchanged
Q5ND52	Mrm3	rRNA methyltransferase 3, mitochondrial	0.525	-0.697	0.083	0.087	-0.265	-0.024	-0.128	-0.065	-0.581	0.291	0.281	0.437	-0.088	0.744	0.744	unchanged
Q5SUF2	Luc7l3	Luc7-like protein 3	0.337	0.494			-1.726		1.181	-1.127	0.779	0.051	-0.745		-0.326	0.631	0.631	unchanged
Q5SV06	Spata22	Spermatogenesis-associated protein 22	-0.265	-0.336	-0.712	-0.055	-1.174	-1.132	1.562	0.745	0.667	1.659	0.04	-0.249	-1.35	0.00211	0.00211	down-regulated
Q5SX39	Myh4	Myosin-4	1.23	2.207	2.593	0.993	-0.115	-2.631	-2.68	-0.903	-1.865	0.665	-1.281	-0.079	1.737	0.0453	0.0453	up-regulated
Q5SX40	Myh1	Myosin-1		-0.646	1.075		-1.175	-0.174			-0.061		-0.09	-0.655	0.039	0.943	0.943	unchanged
Q5U405	Tmprss13	Transmembrane protease serine 13	1.424	-0.793	0.706	0.14	-0.369	0.42	1.217	0.127	-2.475	0.59	0.326	-1.11	0.476	0.413	0.413	unchanged
Q5UW37	Cxcl17	C-X-C motif chemokine 17	0.053	-0.079	0.435	-0.821	-0.13	-0.43	0.482	-1.051	0.262	0.766	0.491	0.351	-0.379	0.259	0.259	unchanged
Q5XKE0	Mybpc2	Myosin-binding protein C, fast-type	0.759	-0.996	-0.565	-0.894	-0.927		0.054	-0.698			-0.84	0.945	-0.39	0.429	0.429	unchanged
O55038	Cxcl13	C-X-C motif chemokine 13	0.091	1.144	0.311	0.234	0.371	-0.524	0.717	-0.924	0.157	0.497	-0.081	-0.646	0.318	0.365	0.365	unchanged
Q60590	Orm1	Alpha-1-acid glycoprotein 1	-4.193	1.625	-3.156	-0.227	-0.785	0.367	0.878	1.473	1.751	-3.079	1.031	-0.096	-1.388	0.182	0.182	unchanged
Q60605	Myl6	Myosin light polypeptide 6	0.133	1.202	-0.386	0.556	0.688	0.735	-0.357	-0.182	0.536	-0.793	-0.331	-0.327	0.73	0.0293	0.0293	up-regulated
Q60631	Grb2	Growth factor receptor-bound protein 2	0.49	-0.513	-0.275	0.475	0.751	0.389		0.016		-0.25	0.274	-0.71	0.387	0.263	0.263	unchanged
Q60668	Hnrnpd	Heterogeneous nuclear ribonucleoprotein D0	0.349	0.876	1.022	0.152	1.452	0.449	-0.393	-0.848	-0.705	1.135	-1.511	-0.433	1.176	0.00912	0.00912	up-regulated
Q60675	Lama2	Laminin subunit alpha-2	0.358	-0.999	0.596	-0.237	-0.928	-0.527	0.56	0.157	-0.91	0.272	0.526	0.194	-0.423	0.239	0.239	unchanged
Q60692	Psmb6	Proteasome subunit beta type-6	-0.895	0.098		-0.776	-0.556	0.545	-0.786	0.433	0.511		-0.01	-1.507	-0.045	0.92	0.92	unchanged
Q60749	Khdrbs1	KH domain-containing, RNA-binding, signal transduction-associated protein 1	-0.086	1.082	-0.849	-0.318	0.044	-0.558	0.137	-0.822	-0.207	0.684	-0.475	-0.06	0.01	0.978	0.978	unchanged
O55042	Snca	Alpha-synuclein	1.054	4.136	-1.124	1.453	-0.446	0.416	0.722	0.398	0.572	-0.65	-0.296	0.315	0.738	0.297	0.297	unchanged
Q60759	Gcdh	Glutaryl-CoA dehydrogenase, mitochondrial	1.677	1.423	3.662	2.048	-0.689	0.3	0.737	-0.106	-1.027	-0.246	-1.09	0.248	1.651	0.015	0.015	up-regulated
Q60787	Lcp2	Lymphocyte cytosolic protein 2	0.283	0.294	-0.011	0.369	0.033	0.485	0.805	-0.002	-0.107	0.592	0.046	0.159	-0.007	0.977	0.977	unchanged
Q60790	Rasa3	Ras GTPase-activating protein 3	1.333		-0.001	0.459	0.271	0.368	-0.365					-0.137	0.737	0.122	0.122	unchanged
Q60805	Mertk	Tyrosine-protein kinase Mer		-2.387		-0.639	-0.802	0.646	-0.294	0.154	0.412		0.138	0.521	-0.982	0.0796	0.0796	unchanged
Q60841	Reln	Reelin	-0.337	0.038		-0.344	-0.56	-1.278	0.055	-0.749	-0.184	-0.451	-0.135	-1.044	-0.078	0.798	0.798	unchanged
Q60847	Col12a1	Collagen alpha-1(XII) chain		-0.711		0.473	-0.05	-1.417	0.005	-0.688	-0.618				0.007	0.988	0.988	unchanged
Q60864	Stip1	Stress-induced-phosphoprotein 1	0.646	0.321	0.525	1.037	1.294	0.961	-0.233	0.016	-0.467	-0.485	-0.27	0.06	1.027	0.000611	0.000611	up-regulated
Q60872	Eif1a	Eukaryotic translation initiation factor 1A	0.222	0.728	0.487	1.093	0.696	0.747	0.162	-0.184	-0.385	0.382	0.021	0.377	0.6	0.022	0.022	up-regulated
Q60875	Arhgef2	Rho guanine nucleotide exchange factor 2		0.802	-0.107	-0.35	-0.78	0.29	0.658	-0.597	1.07	0.674	0.065		-0.403	0.319	0.319	unchanged
O55070	Dnase1l3	Deoxyribonuclease gamma		0.382	0.29	0.534		-0.415	0.251	-0.867			-0.55		0.586	0.183	0.183	unchanged
Q60963	Pla2g7	Platelet-activating factor acetylhydrolase	0.164	-0.279	0.102	0.477	-0.429	-0.29	-0.619	-0.741	-0.178	-0.364	-0.108	-0.116	0.312	0.209	0.209	unchanged
Q61001	Lama5	Laminin subunit alpha-5	0.295	-0.402	0.19	-1.905	-1.584	0.513	-0.654	-0.332	-2.542	-0.325	-0.069	-0.724	0.292	0.57	0.57	unchanged
Q61029	Tmpo	Lamina-associated polypeptide 2, isoforms beta/delta/epsilon/gamma	-0.483	0.828	0.242	0.406	-0.339	-0.036	0.525		-1.315	0.35	-1.204	-0.109	0.454	0.27	0.27	unchanged
Q61114	Bpifb1	BPI fold-containing family B member 1	-1.462	-1.489	0.028	0.514	-0.06	0.076	-0.576	0.358		-0.936	-0.595	-0.954	0.142	0.739	0.739	unchanged
Q61129	Cfi	Complement factor I	-2.127	-0.041	-1.885	-0.39	-0.329	0.287	-0.628	0.808	0.951	-2.21	0.342	0.202	-0.658	0.26	0.26	unchanged
Q61143	Trpc6	Short transient receptor potential channel 6	-0.493				0.341	0.451		-0.835	0.132	-0.169	-2.96	-0.164	0.899	0.202	0.202	unchanged
Q61147	Cp	Ceruloplasmin	-2.82	0.861	-2.839	-0.292	-0.579	0.428	0.431	1.056	1.469	-3.299	0.675	0.212	-0.964	0.262	0.262	unchanged
O55098	Stk10	Serine/threonine-protein kinase 10	0.585	0.189	0.455	0.479	0.825	1.291	0.978	0.271	0.538	0.161	0.394	0.197	0.214	0.401	0.401	unchanged
Q61166	Mapre1	Microtubule-associated protein RP/EB family member 1	-0.083	0.104	0.034	0.292	0.688	0.004	-0.044	-0.299	-0.521	0.329	-0.638	-0.099	0.385	0.129	0.129	unchanged
Q61171	Prdx2	Peroxiredoxin-2	-1.18	0.876	-1.271	0.526	0.54	0.637	-0.363	0.273	0.709	-0.55	-0.094	-0.084	0.04	0.925	0.925	unchanged
Q61176	Arg1	Arginase-1	0.455	0.722	0.292	-0.101	-0.358		-0.785		-0.824	-0.447	-1.185	0.722	0.706	0.0849	0.0849	unchanged
Q61207	Psap	Prosaposin	0.414	-0.246	0.526	0.045	-0.084	-0.081	-0.924	-0.221	-0.624	-0.202	-0.184	-0.744	0.579	0.0288	0.0288	up-regulated
Q61210	Arhgef1	Rho guanine nucleotide exchange factor 1	-0.015	0.762		1.081	1.012	-0.332		0.249		-0.787	0.234	-1.32	0.908	0.0643	0.0643	unchanged
Q61233	Lcp1	Plastin-2	-0.563	0.611	-1.076	0.301	0.132	0.081	0.561	0.378	0.48	-0.42	0.692	-0.212	-0.332	0.317	0.317	unchanged
Q61247	Serpinf2	Alpha-2-antiplasmin	0.174	-0.51	-0.434	0.288	0.066	-0.1	-1.057	-0.199	0.09	-0.403	-0.175	0.018	0.202	0.446	0.446	unchanged
Q61268	Apoc4	Apolipoprotein C-IV	-0.227	-1.439	0.107	-0.048	-0.454	-0.496	-0.144	0.331	-0.023	-0.162	0.594	0.127	-0.547	0.0717	0.0717	unchanged
Q61316	Hspa4	Heat shock 70 kDa protein 4	-0.58	0.317	-0.231	-0.304	0.017	-0.157	-0.239	0.176	-0.001	-3.431	0.139	0.119	0.383	0.483	0.483	unchanged
Q61398	Pcolce	Procollagen C-endopeptidase enhancer 1	0.662	-0.442	0.647	-0.372	1.158	0.321	-0.261	-0.235	0.218	-0.076	0.293	-0.001	0.339	0.267	0.267	unchanged
Q61495	Dsg1a	Desmoglein-1-alpha	-1.655		-1.708	0.774	0.203	-0.439	-0.71	-0.047	0.297	0.612	-0.739	-0.162	-0.44	0.36	0.36	unchanged
Q61508	Ecm1	Extracellular matrix protein 1	-0.998	-0.122	-0.44	-0.934	-0.051	-0.146	-0.491	-0.837	0.724	0.514	-1	0.047	-0.275	0.43	0.43	unchanged
Q61545	Ewsr1	RNA-binding protein EWS	-0.642	1.032	-0.062	0.446	-0.181	-0.16	0.26	-0.617	-0.79	0.555	-0.288	-0.77	0.347	0.315	0.315	unchanged
Q61581	Igfbp7	Insulin-like growth factor-binding protein 7	0.29	-0.084	0.466	-0.137	0.781	0.052	0.252	0.293	0.229	0.131	-0.066	-0.74	0.212	0.425	0.425	unchanged
Q61584	Fxr1	RNA-binding protein FXR1		0.826	-0.823	0.057	-0.27		-0.298			0.272		-0.741	0.203	0.67	0.67	unchanged
Q61598	Gdi2	Rab GDP dissociation inhibitor beta	-0.646		-1.802	0.141	1.451	-0.816	-2.117	-0.49	-0.709		0.85		0.282	0.689	0.689	unchanged
Q61646	Hp	Haptoglobin	-6.143	2.415	-3.089	0.568	-3.324	-0.035	1.687	1.814	2.595	-2.276	1.497	0.656	-2.597	0.0543	0.0543	unchanged
Q61656	Ddx5	Probable ATP-dependent RNA helicase DDX5	-0.108	0.246	0.228	-0.073	0.705	-0.404	0.529	0.108	-0.742	1.048	-0.291	-0.28	0.037	0.908	0.908	unchanged
Q61702	Itih1	Inter-alpha-trypsin inhibitor heavy chain H1	-1.481	-0.181	-1.598	-0.153	-0.564	0.159	-0.673	0.638	0.418	-1.595	0.093	0.165	-0.477	0.277	0.277	unchanged
O55123	Mmp10	Stromelysin-2				1.273		-1.25	0.219		0.903	0.386	-1.907	-0.939	0.279	0.754	0.754	unchanged
Q61703	Itih2	Inter-alpha-trypsin inhibitor heavy chain H2	-1.91	0.087	-1.903	-0.321	-0.461	0.294	-0.684	0.86	0.78	-2.211	0.218	0.203	-0.563	0.322	0.322	unchanged
Q61704	Itih3	Inter-alpha-trypsin inhibitor heavy chain H3	-3.007	1.646	-2.427	-0.177	-0.79	0.159	0.467	1.172	1.671	-1.486	0.778	-0.052	-1.191	0.122	0.122	unchanged
Q61730	Il1rap	Interleukin-1 receptor accessory protein	-1.249	-0.641	-2.135	-0.06	-0.302	0.569	-0.151	0.68	0.958	-2.622	0.722	0.307	-0.619	0.312	0.312	unchanged
Q61753	Phgdh	D-3-phosphoglycerate dehydrogenase	0.053	0.936	-0.159	1.547	0.482	0.352	0.186	-0.966		0.475	-0.706	-0.359	0.809	0.0449	0.0449	up-regulated
Q61768	Kif5b	Kinesin-1 heavy chain	0.4	-0.34	0.188	-0.909	-0.151	0.417		-0.6	0.488	-0.47	-1.04		0.34	0.374	0.374	unchanged
Q61781	Krt14	Keratin, type I cytoskeletal 14	-0.955	-3.208	-0.868	0.257	0.135	-0.568	-1.37	-0.731	1.667	1.202	-0.908	-0.115	-0.825	0.209	0.209	unchanged
Q61805	Lbp	Lipopolysaccharide-binding protein	-0.349	0.915	-0.754	1.057	-1.364	-0.966	-0.272	-1.089	0.148	0.933	-0.312	-0.522	-0.058	0.901	0.901	unchanged
O55222	Ilk	Integrin-linked protein kinase	0.961	-0.504	0.81	1.478	0.964	1.228	0.624	0.626	-0.547	0.28	0.139	-0.159	0.662	0.0699	0.0699	unchanged
Q61838	Pzp	Pregnancy zone protein	-3.292	0.525	-2.647	-0.224	0.136	0.605	0.265	1.188	1.621	-3.213	0.912	0.578	-1.041	0.244	0.244	unchanged
Q61900	Smr3a	Submaxillary gland androgen-regulated protein 3A	0.704	-0.483	-0.578	0.442	1.443		-0.292					-0.364	0.634	0.296	0.296	unchanged
Q61941	Nnt	NAD(P) transhydrogenase, mitochondrial	0.049	-0.173	0.711	0.52	-0.873	-0.078	-0.21	0.396	-0.888	-0.114	0.647	0.894	-0.095	0.789	0.789	unchanged
Q61982	Notch3	Neurogenic locus notch homolog protein 3	-0.316	-1.658		-2.766	0.678	-0.491	0.165	0.695				1.028	-1.54	0.0466	0.0466	down-regulated
Q61990	Pcbp2	Poly(rC)-binding protein 2	-0.289		-0.904	1.574	0.763	0.595	-0.346		-0.764	-0.064			0.739	0.193	0.193	unchanged
Q62009	Postn	Periostin	-0.288	-0.67	-0.629	0.048	-0.142	-0.205	-0.586	-0.419	-0.205	-0.518	0.09	-0.656	0.068	0.77	0.77	unchanged
Q62087	Pon3	Serum paraoxonase/lactonase 3	0.08	-0.715	0.477	-0.082	-0.178	0.245	-0.637	0.117	-0.329	-0.188	0.424	-0.371	0.135	0.617	0.617	unchanged
Q62093	Srsf2	Serine/arginine-rich splicing factor 2	0.217	0.768	-0.725	-0.828	-0.395		-0.402	-1.583	-0.819	-0.125		-2.317	0.857	0.087	0.087	unchanged
