# Supplementary material for: Multi-Omics and Experimental Validation Reveal the Protective Effect of Paeoniflorin Against Coronary Heart Disease in Mice via Inhibiting the C3-Cfd-C3aR Pathway
Source: Int J Mol Sci. 2026 Jul 13;27(14):6236. doi: 10.3390/ijms27146236 (PMC13410309; doi:10.3390/ijms27146236)
Supplement: Supplementary file 1 [file ijms-27-06236-s001.zip › Supplementary Materials/ijms-4276706_Proteomics_Dataset/4-Functional_classification/Table 3c. Subcell classify of Model-vs-Paeoniflorin.xls]

Terms	Regulation	Freq
Golgi apparatus	down-regulated	1
nuclear body	down-regulated	1
cytoskeleton	down-regulated	2
endoplasmic reticulum	down-regulated	3
plasma membrane	down-regulated	13
cytoplasm	down-regulated	16
extracellular region	down-regulated	45
vacuolar membrane	up-regulated	1
peroxisome	up-regulated	3
endoplasmic reticulum	up-regulated	7
Golgi apparatus	up-regulated	8
extracellular region	up-regulated	11
mitochondrion	up-regulated	11
plasma membrane	up-regulated	26
cytoskeleton	up-regulated	28
cytoplasm	up-regulated	91
