# Supplementary material for: Multi-Omics and Experimental Validation Reveal the Protective Effect of Paeoniflorin Against Coronary Heart Disease in Mice via Inhibiting the C3-Cfd-C3aR Pathway
Source: Int J Mol Sci. 2026 Jul 13;27(14):6236. doi: 10.3390/ijms27146236 (PMC13410309; doi:10.3390/ijms27146236)
Supplement: Supplementary file 1 [file ijms-27-06236-s001.zip › Supplementary Materials/ijms-4276706_Proteomics_Dataset/4-Functional_classification/Table 3a. GO classify of Model-vs-Paeoniflorin.xls]

Category	Terms	Regulation	Freq
Biological process	growth	down-regulated	1
Biological process	behavior	down-regulated	2
Biological process	multi-organism process	down-regulated	3
Biological process	reproduction	down-regulated	6
Biological process	reproductive process	down-regulated	6
Biological process	biological adhesion	down-regulated	7
Biological process	locomotion	down-regulated	10
Biological process	signaling	down-regulated	13
Biological process	localization	down-regulated	16
Biological process	metabolic process	down-regulated	19
Biological process	developmental process	down-regulated	20
Biological process	multicellular organismal process	down-regulated	24
Biological process	cellular process	down-regulated	32
Biological process	biological regulation	down-regulated	36
Biological process	immune system process	down-regulated	39
Biological process	response to stimulus	down-regulated	50
Biological process	detoxification	up-regulated	1
Biological process	viral process	up-regulated	1
Biological process	biomineralization	up-regulated	2
Biological process	rhythmic process	up-regulated	2
Biological process	growth	up-regulated	3
Biological process	multi-organism process	up-regulated	4
Biological process	reproduction	up-regulated	6
Biological process	reproductive process	up-regulated	6
Biological process	behavior	up-regulated	7
Biological process	biological adhesion	up-regulated	14
Biological process	locomotion	up-regulated	15
Biological process	immune system process	up-regulated	21
Biological process	signaling	up-regulated	31
Biological process	multicellular organismal process	up-regulated	46
Biological process	developmental process	up-regulated	48
Biological process	localization	up-regulated	48
Biological process	metabolic process	up-regulated	57
Biological process	response to stimulus	up-regulated	60
Biological process	biological regulation	up-regulated	82
Biological process	cellular process	up-regulated	104
Cellular component	protein-containing complex	down-regulated	34
Cellular component	cellular anatomical entity	down-regulated	60
Cellular component	protein-containing complex	up-regulated	47
Cellular component	cellular anatomical entity	up-regulated	118
Molecular function	ATPase	down-regulated	1
Molecular function	ion channel regulator activity	down-regulated	1
Molecular function	molecular adaptor activity	down-regulated	1
Molecular function	enzyme activator activity	down-regulated	2
Molecular function	structural molecule activity	down-regulated	2
Molecular function	transporter activity	down-regulated	2
Molecular function	molecular transducer activity	down-regulated	3
Molecular function	signaling receptor activator activity	down-regulated	3
Molecular function	enzyme inhibitor activity	down-regulated	4
Molecular function	catalytic activity	down-regulated	6
Molecular function	molecular function regulator	down-regulated	9
Molecular function	binding	down-regulated	44
Molecular function	ion channel regulator activity	up-regulated	1
Molecular function	molecular carrier activity	up-regulated	1
Molecular function	protein phosphatase regulator activity	up-regulated	1
Molecular function	signaling receptor activator activity	up-regulated	1
Molecular function	antioxidant activity	up-regulated	3
Molecular function	ATPase	up-regulated	4
Molecular function	molecular adaptor activity	up-regulated	4
Molecular function	transcription regulator activity	up-regulated	4
Molecular function	structural molecule activity	up-regulated	5
Molecular function	enzyme activator activity	up-regulated	8
Molecular function	translation regulator activity	up-regulated	9
Molecular function	molecular function regulator	up-regulated	16
Molecular function	catalytic activity	up-regulated	52
Molecular function	binding	up-regulated	112
