# Supplementary material for: Multi-Omics and Experimental Validation Reveal the Protective Effect of Paeoniflorin Against Coronary Heart Disease in Mice via Inhibiting the C3-Cfd-C3aR Pathway
Source: Int J Mol Sci. 2026 Jul 13;27(14):6236. doi: 10.3390/ijms27146236 (PMC13410309; doi:10.3390/ijms27146236)
Supplement: Supplementary file 1 [file ijms-27-06236-s001.zip › Supplementary Materials/ijms-4276706_Proteomics_Dataset/4-Functional_classification/Table 3c. Subcell classify of Control-vs-Model.xls]

Terms	Regulation	Freq
vacuolar membrane	down-regulated	1
Golgi apparatus	down-regulated	2
mitochondrion	down-regulated	2
nuclear body	down-regulated	4
endoplasmic reticulum	down-regulated	7
plasma membrane	down-regulated	12
cytoskeleton	down-regulated	14
extracellular region	down-regulated	23
cytoplasm	down-regulated	75
nuclear body	up-regulated	1
vacuolar membrane	up-regulated	1
mitochondrion	up-regulated	2
cytoskeleton	up-regulated	4
Golgi apparatus	up-regulated	7
endoplasmic reticulum	up-regulated	10
plasma membrane	up-regulated	15
cytoplasm	up-regulated	41
extracellular region	up-regulated	47
