# Supplementary material for: Multi-Omics and Experimental Validation Reveal the Protective Effect of Paeoniflorin Against Coronary Heart Disease in Mice via Inhibiting the C3-Cfd-C3aR Pathway
Source: Int J Mol Sci. 2026 Jul 13;27(14):6236. doi: 10.3390/ijms27146236 (PMC13410309; doi:10.3390/ijms27146236)
Supplement: Supplementary file 1 [file ijms-27-06236-s001.zip › Supplementary Materials/ijms-4276706_Proteomics_Dataset/4-Functional_classification/Table 3b. KOG classify of Control-vs-Model.xls]

Terms	Regulation	Freq
Cell motility	down-regulated	1
Lipid transport and metabolism	down-regulated	1
Nucleotide transport and metabolism	down-regulated	1
Carbohydrate transport and metabolism	down-regulated	2
Energy production and conversion	down-regulated	2
Inorganic ion transport and metabolism	down-regulated	2
RNA processing and modification	down-regulated	2
Secondary metabolites biosynthesis, transport and catabolism	down-regulated	2
Cell wall/membrane/envelope biogenesis	down-regulated	3
Signal transduction mechanisms	down-regulated	3
Coenzyme transport and metabolism	down-regulated	4
Cytoskeleton	down-regulated	5
Replication, recombination and repair	down-regulated	5
Intracellular trafficking, secretion, and vesicular transport	down-regulated	6
Transcription	down-regulated	8
Chromatin structure and dynamics	down-regulated	10
Posttranslational modification, protein turnover, chaperones	down-regulated	11
Function unknown	down-regulated	12
Translation, ribosomal structure and biogenesis	down-regulated	29
Coenzyme transport and metabolism	up-regulated	1
Defense mechanisms	up-regulated	1
Lipid transport and metabolism	up-regulated	1
Nucleotide transport and metabolism	up-regulated	1
RNA processing and modification	up-regulated	1
Secondary metabolites biosynthesis, transport and catabolism	up-regulated	1
Carbohydrate transport and metabolism	up-regulated	2
Energy production and conversion	up-regulated	2
Inorganic ion transport and metabolism	up-regulated	3
Signal transduction mechanisms	up-regulated	3
Amino acid transport and metabolism	up-regulated	4
Cell wall/membrane/envelope biogenesis	up-regulated	6
Intracellular trafficking, secretion, and vesicular transport	up-regulated	6
Translation, ribosomal structure and biogenesis	up-regulated	6
Posttranslational modification, protein turnover, chaperones	up-regulated	12
Function unknown	up-regulated	31
