# Supplementary material for: Multi-Omics and Experimental Validation Reveal the Protective Effect of Paeoniflorin Against Coronary Heart Disease in Mice via Inhibiting the C3-Cfd-C3aR Pathway
Source: Int J Mol Sci. 2026 Jul 13;27(14):6236. doi: 10.3390/ijms27146236 (PMC13410309; doi:10.3390/ijms27146236)
Supplement: Supplementary file 1 [file ijms-27-06236-s001.zip › Supplementary Materials/ijms-4276706_Proteomics_Dataset/4-Functional_classification/Table 3d. KEGG classify of Model-vs-Paeoniflorin.xls]

Pathway level 1	Pathway level 2	Regulation	Freq
Cellular Processes	Cell motility	down-regulated	1
Cellular Processes	Cell growth and death	down-regulated	2
Cellular Processes	Cellular community - eukaryotes	down-regulated	2
Cellular Processes	Transport and catabolism	down-regulated	6
Cellular Processes	Cell growth and death	up-regulated	10
Cellular Processes	Cell motility	up-regulated	11
Cellular Processes	Transport and catabolism	up-regulated	21
Cellular Processes	Cellular community - eukaryotes	up-regulated	31
Environmental Information Processing	Membrane transport	down-regulated	1
Environmental Information Processing	Signal transduction	down-regulated	7
Environmental Information Processing	Signaling molecules and interaction	down-regulated	8
Environmental Information Processing	Signal transduction	up-regulated	49
Genetic Information Processing	Translation	down-regulated	1
Genetic Information Processing	Transcription	up-regulated	4
Genetic Information Processing	Translation	up-regulated	5
Genetic Information Processing	Folding, sorting and degradation	up-regulated	10
Human Diseases	Cancer: specific types	down-regulated	1
Human Diseases	Cardiovascular disease	down-regulated	2
Human Diseases	Drug resistance: antineoplastic	down-regulated	2
Human Diseases	Infectious disease: parasitic	down-regulated	2
Human Diseases	Neurodegenerative disease	down-regulated	2
Human Diseases	Endocrine and metabolic disease	down-regulated	4
Human Diseases	Cancer: overview	down-regulated	7
Human Diseases	Immune disease	down-regulated	8
Human Diseases	Infectious disease: bacterial	down-regulated	12
Human Diseases	Infectious disease: viral	down-regulated	25
Human Diseases	Infectious disease: parasitic	up-regulated	1
Human Diseases	Drug resistance: antineoplastic	up-regulated	2
Human Diseases	Immune disease	up-regulated	2
Human Diseases	Substance dependence	up-regulated	2
Human Diseases	Endocrine and metabolic disease	up-regulated	11
Human Diseases	Cardiovascular disease	up-regulated	12
Human Diseases	Neurodegenerative disease	up-regulated	17
Human Diseases	Infectious disease: bacterial	up-regulated	22
Human Diseases	Cancer: specific types	up-regulated	23
Human Diseases	Infectious disease: viral	up-regulated	25
Human Diseases	Cancer: overview	up-regulated	28
Metabolism	Metabolism of other amino acids	up-regulated	1
Metabolism	Nucleotide metabolism	up-regulated	1
Metabolism	Metabolism of cofactors and vitamins	up-regulated	3
Metabolism	Xenobiotics biodegradation and metabolism	up-regulated	3
Metabolism	Lipid metabolism	up-regulated	4
Metabolism	Amino acid metabolism	up-regulated	5
Metabolism	Carbohydrate metabolism	up-regulated	10
Organismal Systems	Circulatory system	down-regulated	1
Organismal Systems	Digestive system	down-regulated	3
Organismal Systems	Endocrine system	down-regulated	3
Organismal Systems	Immune system	down-regulated	22
Organismal Systems	Environmental adaptation	up-regulated	1
Organismal Systems	Aging	up-regulated	2
Organismal Systems	Excretory system	up-regulated	3
Organismal Systems	Circulatory system	up-regulated	4
Organismal Systems	Digestive system	up-regulated	5
Organismal Systems	Development and regeneration	up-regulated	9
Organismal Systems	Nervous system	up-regulated	15
Organismal Systems	Endocrine system	up-regulated	19
Organismal Systems	Immune system	up-regulated	44
