# Supplementary material for: Multi-Omics and Experimental Validation Reveal the Protective Effect of Paeoniflorin Against Coronary Heart Disease in Mice via Inhibiting the C3-Cfd-C3aR Pathway
Source: Int J Mol Sci. 2026 Jul 13;27(14):6236. doi: 10.3390/ijms27146236 (PMC13410309; doi:10.3390/ijms27146236)
Supplement: Supplementary file 1 [file ijms-27-06236-s001.zip › Supplementary Materials/ijms-4276706_Proteomics_Dataset/4-Functional_classification/Table 3a. GO classify of Control-vs-Model.xls]

Category	Terms	Regulation	Freq
Biological process	detoxification	down-regulated	1
Biological process	rhythmic process	down-regulated	2
Biological process	viral process	down-regulated	3
Biological process	growth	down-regulated	4
Biological process	multi-organism process	down-regulated	4
Biological process	reproduction	down-regulated	4
Biological process	reproductive process	down-regulated	4
Biological process	biomineralization	down-regulated	5
Biological process	biological adhesion	down-regulated	7
Biological process	locomotion	down-regulated	16
Biological process	signaling	down-regulated	23
Biological process	immune system process	down-regulated	24
Biological process	localization	down-regulated	37
Biological process	developmental process	down-regulated	42
Biological process	multicellular organismal process	down-regulated	43
Biological process	response to stimulus	down-regulated	56
Biological process	metabolic process	down-regulated	60
Biological process	biological regulation	down-regulated	75
Biological process	cellular process	down-regulated	97
Biological process	detoxification	up-regulated	1
Biological process	pigmentation	up-regulated	2
Biological process	growth	up-regulated	4
Biological process	multi-organism process	up-regulated	4
Biological process	locomotion	up-regulated	9
Biological process	reproductive process	up-regulated	9
Biological process	reproduction	up-regulated	10
Biological process	biological adhesion	up-regulated	12
Biological process	signaling	up-regulated	14
Biological process	immune system process	up-regulated	20
Biological process	localization	up-regulated	28
Biological process	developmental process	up-regulated	34
Biological process	multicellular organismal process	up-regulated	37
Biological process	metabolic process	up-regulated	40
Biological process	biological regulation	up-regulated	48
Biological process	response to stimulus	up-regulated	48
Biological process	cellular process	up-regulated	63
Cellular component	protein-containing complex	down-regulated	51
Cellular component	cellular anatomical entity	down-regulated	105
Cellular component	protein-containing complex	up-regulated	28
Cellular component	cellular anatomical entity	up-regulated	83
Molecular function	antioxidant activity	down-regulated	1
Molecular function	molecular adaptor activity	down-regulated	1
Molecular function	molecular transducer activity	down-regulated	2
Molecular function	kinase regulator activity	down-regulated	3
Molecular function	enzyme inhibitor activity	down-regulated	5
Molecular function	enzyme activator activity	down-regulated	6
Molecular function	transcription regulator activity	down-regulated	7
Molecular function	translation regulator activity	down-regulated	8
Molecular function	molecular function regulator	down-regulated	9
Molecular function	signaling receptor activator activity	down-regulated	10
Molecular function	catalytic activity	down-regulated	22
Molecular function	structural molecule activity	down-regulated	22
Molecular function	binding	down-regulated	96
Molecular function	antioxidant activity	up-regulated	1
Molecular function	molecular adaptor activity	up-regulated	1
Molecular function	molecular carrier activity	up-regulated	1
Molecular function	neurotransmitter receptor regulator activity	up-regulated	1
Molecular function	transcription regulator activity	up-regulated	1
Molecular function	ion channel regulator activity	up-regulated	2
Molecular function	structural molecule activity	up-regulated	2
Molecular function	ATPase	up-regulated	3
Molecular function	molecular transducer activity	up-regulated	3
Molecular function	enzyme activator activity	up-regulated	5
Molecular function	signaling receptor activator activity	up-regulated	5
Molecular function	enzyme inhibitor activity	up-regulated	7
Molecular function	molecular function regulator	up-regulated	8
Molecular function	transporter activity	up-regulated	8
Molecular function	catalytic activity	up-regulated	23
Molecular function	binding	up-regulated	60
