# Supplementary material for: Multi-Omics and Experimental Validation Reveal the Protective Effect of Paeoniflorin Against Coronary Heart Disease in Mice via Inhibiting the C3-Cfd-C3aR Pathway
Source: Int J Mol Sci. 2026 Jul 13;27(14):6236. doi: 10.3390/ijms27146236 (PMC13410309; doi:10.3390/ijms27146236)
Supplement: Supplementary file 1 [file ijms-27-06236-s001.zip › Supplementary Materials/ijms-4276706_Proteomics_Dataset/4-Functional_classification/Table 3d. KEGG classify of Control-vs-Model.xls]

Pathway level 1	Pathway level 2	Regulation	Freq
Cellular Processes	Cell motility	down-regulated	3
Cellular Processes	Cell growth and death	down-regulated	5
Cellular Processes	Cellular community - eukaryotes	down-regulated	6
Cellular Processes	Transport and catabolism	down-regulated	10
Cellular Processes	Cell motility	up-regulated	1
Cellular Processes	Cell growth and death	up-regulated	2
Cellular Processes	Cellular community - eukaryotes	up-regulated	2
Cellular Processes	Transport and catabolism	up-regulated	6
Environmental Information Processing	Signaling molecules and interaction	down-regulated	6
Environmental Information Processing	Signal transduction	down-regulated	16
Environmental Information Processing	Membrane transport	up-regulated	1
Environmental Information Processing	Signaling molecules and interaction	up-regulated	5
Environmental Information Processing	Signal transduction	up-regulated	12
Genetic Information Processing	Replication and repair	down-regulated	1
Genetic Information Processing	Transcription	down-regulated	4
Genetic Information Processing	Folding, sorting and degradation	down-regulated	8
Genetic Information Processing	Translation	down-regulated	18
Genetic Information Processing	Transcription	up-regulated	1
Genetic Information Processing	Translation	up-regulated	1
Genetic Information Processing	Folding, sorting and degradation	up-regulated	2
Human Diseases	Endocrine and metabolic disease	down-regulated	1
Human Diseases	Infectious disease: parasitic	down-regulated	1
Human Diseases	Substance dependence	down-regulated	2
Human Diseases	Cardiovascular disease	down-regulated	3
Human Diseases	Cancer: specific types	down-regulated	4
Human Diseases	Immune disease	down-regulated	4
Human Diseases	Infectious disease: bacterial	down-regulated	9
Human Diseases	Cancer: overview	down-regulated	10
Human Diseases	Neurodegenerative disease	down-regulated	10
Human Diseases	Infectious disease: viral	down-regulated	28
Human Diseases	Drug resistance: antineoplastic	up-regulated	2
Human Diseases	Cardiovascular disease	up-regulated	3
Human Diseases	Neurodegenerative disease	up-regulated	3
Human Diseases	Endocrine and metabolic disease	up-regulated	4
Human Diseases	Infectious disease: parasitic	up-regulated	4
Human Diseases	Cancer: overview	up-regulated	5
Human Diseases	Infectious disease: bacterial	up-regulated	7
Human Diseases	Immune disease	up-regulated	9
Human Diseases	Infectious disease: viral	up-regulated	20
Metabolism	Biosynthesis of other secondary metabolites	down-regulated	1
Metabolism	Energy metabolism	down-regulated	1
Metabolism	Xenobiotics biodegradation and metabolism	down-regulated	1
Metabolism	Metabolism of other amino acids	down-regulated	2
Metabolism	Nucleotide metabolism	down-regulated	2
Metabolism	Metabolism of other amino acids	up-regulated	1
Metabolism	Metabolism of terpenoids and polyketides	up-regulated	1
Metabolism	Carbohydrate metabolism	up-regulated	5
Metabolism	Glycan biosynthesis and metabolism	up-regulated	7
Organismal Systems	Circulatory system	down-regulated	1
Organismal Systems	Environmental adaptation	down-regulated	1
Organismal Systems	Excretory system	down-regulated	1
Organismal Systems	Development and regeneration	down-regulated	2
Organismal Systems	Digestive system	down-regulated	2
Organismal Systems	Nervous system	down-regulated	2
Organismal Systems	Endocrine system	down-regulated	5
Organismal Systems	Immune system	down-regulated	18
Organismal Systems	Circulatory system	up-regulated	1
Organismal Systems	Environmental adaptation	up-regulated	1
Organismal Systems	Excretory system	up-regulated	1
Organismal Systems	Digestive system	up-regulated	9
Organismal Systems	Endocrine system	up-regulated	13
Organismal Systems	Immune system	up-regulated	16
