# Supplementary material for: Multi-Omics and Experimental Validation Reveal the Protective Effect of Paeoniflorin Against Coronary Heart Disease in Mice via Inhibiting the C3-Cfd-C3aR Pathway
Source: Int J Mol Sci. 2026 Jul 13;27(14):6236. doi: 10.3390/ijms27146236 (PMC13410309; doi:10.3390/ijms27146236)
Supplement: Supplementary file 1 [file ijms-27-06236-s001.zip › Supplementary Materials/ijms-4276706_Proteomics_Dataset/5-Functional_enrichment/Table 4. Functional enrichment of Model-vs-Paeoniflorin.xls]

Fun Category	Regulation	Terms	mapping	Fold enrich	p.value	fdr	Gene names	Proteins
Biological process	down-regulated	acid secretion	2	16.11	0.00682	1	Nherf1;Umod	P70441;Q91X17
Biological process	down-regulated	activation of immune response	10	10.39	3.51e-08	1.58e-05	C3;C4b;Ighg;Ighg2b;Ighg1;P03987;Cfh;C4bpa;Cfp;Mbl2	P01027;P01029;P01863;P01867;P01868;P03987;P06909;P08607;P11680;P41317
Biological process	down-regulated	acute inflammatory response	5	20.13	4.75e-06	0.00208	Ighg1;Saa3;Saa1;Saa2;Mylk3	P01868;P04918;P05366;P05367;Q3UIZ8
Biological process	down-regulated	adaptive immune response	18	17.7	3.62e-18	1.68e-15	C3;C4b;P01747;Ighv1-61;P01750;Ighv1-62-3;Igh-VJ558;P01787;P01843;Ighg;Ighg2b;Ighg1;H2-D1;P03987;Gm5629;C4bpa;Mbl2;Il18bp	P01027;P01029;P01747;P01749;P01750;P01754;P01758;P01787;P01843;P01863;P01867;P01868;P01899;P03987;P06327;P08607;P41317;Q9Z0M9
Biological process	down-regulated	adaptive immune response based on somatic recombination of immune receptors built from immunoglobulin superfamily domains	18	17.7	3.62e-18	1.68e-15	C3;C4b;P01747;Ighv1-61;P01750;Ighv1-62-3;Igh-VJ558;P01787;P01843;Ighg;Ighg2b;Ighg1;H2-D1;P03987;Gm5629;C4bpa;Mbl2;Il18bp	P01027;P01029;P01747;P01749;P01750;P01754;P01758;P01787;P01843;P01863;P01867;P01868;P01899;P03987;P06327;P08607;P41317;Q9Z0M9
Biological process	down-regulated	ameboidal-type cell migration	2	2.41	0.202	1	Nherf1;Cd248	P70441;Q91V98
Biological process	down-regulated	amide transport	2	3.63	0.105	1	Nherf1;Umod	P70441;Q91X17
Biological process	down-regulated	anatomical structure formation involved in morphogenesis	6	1.51	0.205	1	Dkk1;Cfh;Cd44;Mylk3;Notch3;Agfg1	O54908;P06909;P15379;Q3UIZ8;Q61982;Q8K2K6
Biological process	down-regulated	anatomical structure homeostasis	4	2.51	0.0751	1	Plg;Mbl2;Bpifa1;Dkc1	P20918;P41317;P97361;Q9ESX5
Biological process	down-regulated	anatomical structure maturation	2	2.03	0.259	1	C3;Epb42	P01027;P49222
Biological process	down-regulated	anatomical structure morphogenesis	12	1.32	0.192	1	Dkk1;Cfh;Cd44;Epb42;Nherf1;Igfbp5;Mylk3;Notch3;Lrig3;Agfg1;Cd248;Emilin1	O54908;P06909;P15379;P49222;P70441;Q07079;Q3UIZ8;Q61982;Q6P1C6;Q8K2K6;Q91V98;Q99K41
Biological process	down-regulated	animal organ development	15	1.12	0.363	1	Dkk1;Ighg1;Cfh;Cd44;Plg;Epb42;Gp1bb;Nherf1;Igfbp5;Mylk3;Notch3;Lrig3;Cd248;Umod;Emilin1	O54908;P01868;P06909;P15379;P20918;P49222;P56400;P70441;Q07079;Q3UIZ8;Q61982;Q6P1C6;Q91V98;Q91X17;Q99K41
Biological process	down-regulated	animal organ morphogenesis	5	1.27	0.359	1	Cfh;Cd44;Nherf1;Igfbp5;Lrig3	P06909;P15379;P70441;Q07079;Q6P1C6
Biological process	down-regulated	anion homeostasis	2	9.54	0.0186	1	Nherf1;Umod	P70441;Q91X17
Biological process	down-regulated	anion transport	3	1.95	0.2	1	Abcc3;Nherf1;Umod	B2RX12;P70441;Q91X17
Biological process	down-regulated	antigen processing and presentation	2	5.15	0.0575	1	H2-Q10;H2-D1	P01898;P01899
Biological process	down-regulated	antigen processing and presentation of endogenous antigen	2	14.32	0.00857	1	H2-Q10;H2-D1	P01898;P01899
Biological process	down-regulated	antigen processing and presentation of endogenous peptide antigen	2	15.16	0.00767	1	H2-Q10;H2-D1	P01898;P01899
Biological process	down-regulated	antigen processing and presentation of endogenous peptide antigen via MHC class I	2	17.18	0.00601	1	H2-Q10;H2-D1	P01898;P01899
Biological process	down-regulated	antigen processing and presentation of endogenous peptide antigen via MHC class I via ER pathway	2	17.18	0.00601	1	H2-Q10;H2-D1	P01898;P01899
Biological process	down-regulated	antigen processing and presentation of peptide antigen	2	6.28	0.0403	1	H2-Q10;H2-D1	P01898;P01899
Biological process	down-regulated	antigen processing and presentation of peptide antigen via MHC class I	2	11.71	0.0126	1	H2-Q10;H2-D1	P01898;P01899
Biological process	down-regulated	antigen processing and presentation of peptide antigen via MHC class Ib	2	16.62	0.00641	1	H2-Q10;H2-D1	P01898;P01899
Biological process	down-regulated	antigen processing and presentation via MHC class Ib	2	14.72	0.00812	1	H2-Q10;H2-D1	P01898;P01899
Biological process	down-regulated	antimicrobial humoral response	6	13.8	4.6e-06	0.00201	Ighg;Ighg2b;Ighg1;P03987;Camp;Bpifa1	P01863;P01867;P01868;P03987;P51437;P97361
Biological process	down-regulated	B cell mediated immunity	16	23.56	3.52e-18	1.64e-15	C3;C4b;P01747;Ighv1-61;P01750;Ighv1-62-3;Igh-VJ558;P01787;P01843;Ighg;Ighg2b;Ighg1;P03987;Gm5629;C4bpa;Mbl2	P01027;P01029;P01747;P01749;P01750;P01754;P01758;P01787;P01843;P01863;P01867;P01868;P03987;P06327;P08607;P41317
Biological process	down-regulated	biological adhesion	7	2.2	0.0387	1	Fga;Cfh;Cd44;Gp1bb;Cgref1;Umod;Emilin1	E9PV24;P06909;P15379;P56400;Q8R1U2;Q91X17;Q99K41
Biological process	down-regulated	biological process involved in interaction with symbiont	2	5.66	0.0487	1	Mbl2;Camp	P41317;P51437
Biological process	down-regulated	biological process involved in interspecies interaction between organisms	20	3.63	1.87e-07	8.4e-05	Fga;Ccl25;C3;C4b;Ighg;Ighg2b;Ighg1;P03987;Saa3;Saa1;Cfh;C4bpa;Cfp;Lgals3;Plg;Mbl2;Camp;Bpifa1;Umod;Hamp	E9PV24;O35903;P01027;P01029;P01863;P01867;P01868;P03987;P04918;P05366;P06909;P08607;P11680;P16110;P20918;P41317;P51437;P97361;Q91X17;Q9EQ21
Biological process	down-regulated	biological process involved in symbiotic interaction	3	4.63	0.027	1	Plg;Mbl2;Camp	P20918;P41317;P51437
Biological process	down-regulated	blood circulation	3	1.81	0.229	1	Mylk3;Umod;Emilin1	Q3UIZ8;Q91X17;Q99K41
Biological process	down-regulated	blood coagulation	3	10.59	0.00285	1	Fga;Cfh;Gp1bb	E9PV24;P06909;P56400
Biological process	down-regulated	blood coagulation, fibrin clot formation	2	57.26	0.000524	0.211	Fga;Gp1bb	E9PV24;P56400
Biological process	down-regulated	blood vessel development	3	1.46	0.339	1	Cfh;Plg;Notch3	P06909;P20918;Q61982
Biological process	down-regulated	blood vessel morphogenesis	2	1.16	0.516	1	Cfh;Notch3	P06909;Q61982
Biological process	down-regulated	calcium ion homeostasis	2	1.11	0.544	1	Gp1bb;Umod	P56400;Q91X17
Biological process	down-regulated	carboxylic acid transport	3	3.29	0.0631	1	Abcc3;Nherf1;Umod	B2RX12;P70441;Q91X17
Biological process	down-regulated	cation homeostasis	4	1.4	0.32	1	Epb42;Gp1bb;Umod;Hamp	P49222;P56400;Q91X17;Q9EQ21
Biological process	down-regulated	cation transport	4	1.38	0.329	1	Gp1bb;Nherf1;Umod;Hamp	P56400;P70441;Q91X17;Q9EQ21
Biological process	down-regulated	cell activation	5	1.74	0.158	1	Fga;Ighg1;Cfh;Camp;Hamp	E9PV24;P01868;P06909;P51437;Q9EQ21
Biological process	down-regulated	cell adhesion	4	1.74	0.197	1	Fga;Cfh;Umod;Emilin1	E9PV24;P06909;Q91X17;Q99K41
Biological process	down-regulated	cell chemotaxis	2	3.63	0.105	1	Ccl25;Lgals3	O35903;P16110
Biological process	down-regulated	cell development	9	1.2	0.33	1	C3;Cfh;Cd44;Epb42;Gp1bb;Nherf1;Mylk3;Notch3;Agfg1	P01027;P06909;P15379;P49222;P56400;P70441;Q3UIZ8;Q61982;Q8K2K6
Biological process	down-regulated	cell killing	5	11.93	6.1e-05	0.0261	C3;Ighg1;H2-D1;Mbl2;Camp	P01027;P01868;P01899;P41317;P51437
Biological process	down-regulated	cell maturation	2	3.01	0.142	1	C3;Epb42	P01027;P49222
Biological process	down-regulated	cell migration	8	2.71	0.00888	1	Ccl25;Saa3;Cd44;Lgals3;Plg;Nherf1;Cd248;Umod	O35903;P04918;P15379;P16110;P20918;P70441;Q91V98;Q91X17
Biological process	down-regulated	cell morphogenesis involved in neuron differentiation	2	1.04	0.576	1	Nherf1;Notch3	P70441;Q61982
Biological process	down-regulated	cell motility	9	2.12	0.0242	1	Ccl25;Saa3;Cd44;Lgals3;Plg;Nherf1;Cd248;Umod;Emilin1	O35903;P04918;P15379;P16110;P20918;P70441;Q91V98;Q91X17;Q99K41
Biological process	down-regulated	cell recognition	2	3.58	0.108	1	Ighg2b;Ighg1	P01867;P01868
Biological process	down-regulated	cell surface receptor signaling pathway	10	1.57	0.101	1	Ccl25;Dkk1;C3;Cd44;Mbl2;Nherf1;Igfbp5;Notch3;Umod;Hamp	O35903;O54908;P01027;P15379;P41317;P70441;Q07079;Q61982;Q91X17;Q9EQ21
Biological process	down-regulated	cell surface receptor signaling pathway involved in cell-cell signaling	3	2.43	0.126	1	Dkk1;Cd44;Nherf1	O54908;P15379;P70441
Biological process	down-regulated	cell-cell adhesion	3	2.2	0.155	1	Fga;Cfh;Umod	E9PV24;P06909;Q91X17
Biological process	down-regulated	cell-cell signaling	4	1.22	0.418	1	Dkk1;Cd44;Plg;Nherf1	O54908;P15379;P20918;P70441
Biological process	down-regulated	cell-cell signaling by wnt	3	2.91	0.0844	1	Dkk1;Cd44;Nherf1	O54908;P15379;P70441
Biological process	down-regulated	cellular anion homeostasis	2	20.61	0.0042	1	Nherf1;Umod	P70441;Q91X17
Biological process	down-regulated	cellular cation homeostasis	3	1.16	0.48	1	Gp1bb;Umod;Hamp	P56400;Q91X17;Q9EQ21
Biological process	down-regulated	cellular chemical homeostasis	4	1.29	0.376	1	Gp1bb;Nherf1;Umod;Hamp	P56400;P70441;Q91X17;Q9EQ21
Biological process	down-regulated	cellular component assembly involved in morphogenesis	2	4.03	0.0883	1	Mylk3;Agfg1	Q3UIZ8;Q8K2K6
Biological process	down-regulated	cellular component disassembly	2	1.85	0.294	1	C3;Plg	P01027;P20918
Biological process	down-regulated	cellular component morphogenesis	3	1.16	0.484	1	Mylk3;Notch3;Agfg1	Q3UIZ8;Q61982;Q8K2K6
Biological process	down-regulated	cellular divalent inorganic cation homeostasis	2	1.05	0.575	1	Gp1bb;Umod	P56400;Q91X17
Biological process	down-regulated	cellular homeostasis	5	1.44	0.267	1	Plg;Gp1bb;Nherf1;Umod;Hamp	P20918;P56400;P70441;Q91X17;Q9EQ21
Biological process	down-regulated	cellular ion homeostasis	4	1.5	0.275	1	Gp1bb;Nherf1;Umod;Hamp	P56400;P70441;Q91X17;Q9EQ21
Biological process	down-regulated	cellular metal ion homeostasis	3	1.3	0.406	1	Gp1bb;Umod;Hamp	P56400;Q91X17;Q9EQ21
Biological process	down-regulated	cellular process involved in reproduction in multicellular organism	2	1.02	0.588	1	Spata22;Agfg1	Q5SV06;Q8K2K6
Biological process	down-regulated	cellular response to cytokine stimulus	5	1.88	0.126	1	Ccl25;Saa3;Camp;Mylk3;Umod	O35903;P04918;P51437;Q3UIZ8;Q91X17
Biological process	down-regulated	cellular response to nitrogen compound	3	1.22	0.449	1	Camp;Nherf1;Igfbp5	P51437;P70441;Q07079
Biological process	down-regulated	cellular response to organic cyclic compound	2	1.25	0.478	1	Nherf1;Igfbp5	P70441;Q07079
Biological process	down-regulated	cellular response to organonitrogen compound	3	1.44	0.348	1	Camp;Nherf1;Igfbp5	P51437;P70441;Q07079
Biological process	down-regulated	cellular trivalent inorganic anion homeostasis	2	46.85	0.000796	0.316	Nherf1;Umod	P70441;Q91X17
Biological process	down-regulated	chemical homeostasis	8	1.72	0.0901	1	Mbl2;Epb42;Gp1bb;Nherf1;Bpifa1;Igfbp5;Umod;Hamp	P41317;P49222;P56400;P70441;P97361;Q07079;Q91X17;Q9EQ21
Biological process	down-regulated	chemical homeostasis within a tissue	2	23.43	0.00325	1	Mbl2;Bpifa1	P41317;P97361
Biological process	down-regulated	chemotaxis	4	2.21	0.107	1	Ccl25;Saa3;Lgals3;Notch3	O35903;P04918;P16110;Q61982
Biological process	down-regulated	circulatory system development	5	1.3	0.34	1	Cfh;Plg;Mylk3;Notch3;Emilin1	P06909;P20918;Q3UIZ8;Q61982;Q99K41
Biological process	down-regulated	circulatory system process	3	1.66	0.27	1	Mylk3;Umod;Emilin1	Q3UIZ8;Q91X17;Q99K41
Biological process	down-regulated	coagulation	4	8.31	0.00136	0.532	Fga;Cfh;Plg;Gp1bb	E9PV24;P06909;P20918;P56400
Biological process	down-regulated	cognition	2	1.5	0.386	1	Dkk1;Bche	O54908;Q03311
Biological process	down-regulated	complement activation	10	49.55	4.91e-15	2.25e-12	C3;C4b;Ighg;Ighg2b;Ighg1;P03987;Cfh;C4bpa;Cfp;Mbl2	P01027;P01029;P01863;P01867;P01868;P03987;P06909;P08607;P11680;P41317
Biological process	down-regulated	cytokine-mediated signaling pathway	2	2.41	0.202	1	Ccl25;Umod	O35903;Q91X17
Biological process	down-regulated	defense response	22	4.31	1.46e-09	6.63e-07	Fga;Ccl25;C3;C4b;Ighg;Ighg2b;Ighg1;P03987;Saa3;Saa1;Saa2;Cfh;C4bpa;Cfp;Cd44;Lgals3;Mbl2;Camp;Bpifa1;Mylk3;Umod;Hamp	E9PV24;O35903;P01027;P01029;P01863;P01867;P01868;P03987;P04918;P05366;P05367;P06909;P08607;P11680;P15379;P16110;P41317;P51437;P97361;Q3UIZ8;Q91X17;Q9EQ21
Biological process	down-regulated	defense response to bacterium	8	9.63	1.63e-06	0.000722	Ighg;Ighg2b;Ighg1;P03987;Mbl2;Camp;Bpifa1;Umod	P01863;P01867;P01868;P03987;P41317;P51437;P97361;Q91X17
Biological process	down-regulated	defense response to other organism	17	4.64	6.4e-08	2.88e-05	Fga;Ccl25;C3;C4b;Ighg;Ighg2b;Ighg1;P03987;Cfh;C4bpa;Cfp;Lgals3;Mbl2;Camp;Bpifa1;Umod;Hamp	E9PV24;O35903;P01027;P01029;P01863;P01867;P01868;P03987;P06909;P08607;P11680;P16110;P41317;P51437;P97361;Q91X17;Q9EQ21
Biological process	down-regulated	developmental maturation	2	1.67	0.336	1	C3;Epb42	P01027;P49222
Biological process	down-regulated	developmental process involved in reproduction	5	1.13	0.458	1	C3;Cd44;Plg;Spata22;Agfg1	P01027;P15379;P20918;Q5SV06;Q8K2K6
Biological process	down-regulated	DNA biosynthetic process	2	9.91	0.0173	1	Spata22;Dkc1	Q5SV06;Q9ESX5
Biological process	down-regulated	DNA metabolic process	3	1.18	0.472	1	Cfh;Spata22;Dkc1	P06909;Q5SV06;Q9ESX5
Biological process	down-regulated	ear development	2	2.04	0.257	1	Nherf1;Lrig3	P70441;Q6P1C6
Biological process	down-regulated	ear morphogenesis	2	3.68	0.103	1	Nherf1;Lrig3	P70441;Q6P1C6
Biological process	down-regulated	embryonic morphogenesis	3	1.19	0.463	1	Dkk1;Nherf1;Lrig3	O54908;P70441;Q6P1C6
Biological process	down-regulated	embryonic organ development	3	1.55	0.305	1	Plg;Nherf1;Lrig3	P20918;P70441;Q6P1C6
Biological process	down-regulated	embryonic organ morphogenesis	2	1.57	0.366	1	Nherf1;Lrig3	P70441;Q6P1C6
Biological process	down-regulated	endocytosis	3	2.82	0.0903	1	Ighg2b;Ighg1;Cd44	P01867;P01868;P15379
Biological process	down-regulated	endomembrane system organization	3	1.57	0.298	1	Nherf1;Agfg1;Umod	P70441;Q8K2K6;Q91X17
Biological process	down-regulated	eosinophil migration	2	27.12	0.00243	0.928	Ccl25;Lgals3	O35903;P16110
Biological process	down-regulated	epidermis development	3	2.78	0.0933	1	Dkk1;Nherf1;Igfbp5	O54908;P70441;Q07079
Biological process	down-regulated	epithelium development	7	1.51	0.179	1	Dkk1;C3;Cfh;Cd44;Nherf1;Igfbp5;Umod	O54908;P01027;P06909;P15379;P70441;Q07079;Q91X17
Biological process	down-regulated	external encapsulating structure organization	3	2.96	0.0807	1	Lgals3;Plg;Emilin1	P16110;P20918;Q99K41
Biological process	down-regulated	extracellular matrix organization	2	4.03	0.0883	1	Plg;Emilin1	P20918;Q99K41
Biological process	down-regulated	extracellular structure organization	3	2.95	0.0815	1	Lgals3;Plg;Emilin1	P16110;P20918;Q99K41
Biological process	down-regulated	generation of neurons	6	1.04	0.521	1	C3;Cfh;Cd44;Nherf1;Bche;Notch3	P01027;P06909;P15379;P70441;Q03311;Q61982
Biological process	down-regulated	gland development	3	1.53	0.313	1	Cd44;Nherf1;Igfbp5	P15379;P70441;Q07079
Biological process	down-regulated	gland morphogenesis	2	4.19	0.0825	1	Cd44;Igfbp5	P15379;Q07079
Biological process	down-regulated	granulocyte chemotaxis	2	6.96	0.0335	1	Ccl25;Lgals3	O35903;P16110
Biological process	down-regulated	granulocyte migration	3	8.59	0.00514	1	Ccl25;Lgals3;Umod	O35903;P16110;Q91X17
Biological process	down-regulated	hair cycle	2	5.31	0.0545	1	Dkk1;Igfbp5	O54908;Q07079
Biological process	down-regulated	hair cycle process	2	5.54	0.0506	1	Dkk1;Igfbp5	O54908;Q07079
Biological process	down-regulated	heart development	2	1.08	0.554	1	Mylk3;Emilin1	Q3UIZ8;Q99K41
Biological process	down-regulated	hematopoietic or lymphoid organ development	4	1.26	0.396	1	Ighg1;Epb42;Gp1bb;Cd248	P01868;P49222;P56400;Q91V98
Biological process	down-regulated	hemopoiesis	3	1.08	0.528	1	Ighg1;Epb42;Gp1bb	P01868;P49222;P56400
Biological process	down-regulated	hemostasis	4	8.31	0.00136	0.532	Fga;Cfh;Plg;Gp1bb	E9PV24;P06909;P20918;P56400
Biological process	down-regulated	homeostasis of number of cells	2	1.65	0.342	1	Epb42;Hamp	P49222;Q9EQ21
Biological process	down-regulated	homeostatic process	10	1.43	0.156	1	Plg;Mbl2;Epb42;Gp1bb;Nherf1;Bpifa1;Igfbp5;Umod;Hamp;Dkc1	P20918;P41317;P49222;P56400;P70441;P97361;Q07079;Q91X17;Q9EQ21;Q9ESX5
Biological process	down-regulated	homotypic cell-cell adhesion	2	11.2	0.0137	1	Fga;Cfh	E9PV24;P06909
Biological process	down-regulated	humoral immune response	12	19.7	7.23e-13	3.3e-10	C3;C4b;Ighg;Ighg2b;Ighg1;P03987;Cfh;C4bpa;Cfp;Mbl2;Camp;Bpifa1	P01027;P01029;P01863;P01867;P01868;P03987;P06909;P08607;P11680;P41317;P51437;P97361
Biological process	down-regulated	humoral immune response mediated by circulating immunoglobulin	8	49.08	3.37e-12	1.54e-09	C3;C4b;Ighg;Ighg2b;Ighg1;P03987;C4bpa;Mbl2	P01027;P01029;P01863;P01867;P01868;P03987;P08607;P41317
Biological process	down-regulated	immune effector process	19	11	2.49e-15	1.14e-12	C3;C4b;P01747;Ighv1-61;P01750;Ighv1-62-3;Igh-VJ558;P01787;P01843;Ighg;Ighg2b;Ighg1;H2-D1;P03987;Gm5629;Cfh;C4bpa;Cfp;Mbl2	P01027;P01029;P01747;P01749;P01750;P01754;P01758;P01787;P01843;P01863;P01867;P01868;P01899;P03987;P06327;P06909;P08607;P11680;P41317
Biological process	down-regulated	immune response	34	6.2	2.19e-20	1.02e-17	Fga;Ccl25;C3;C4b;P01630;Igkv12-41;P01636;P01671;P01674;P01728;P01747;Ighv1-61;P01750;Ighv1-62-3;Igh-VJ558;P01787;P01843;Ighg;Ighg2b;Ighg1;H2-D1;P03987;Gm5629;Cfh;C4bpa;Cfp;Lgals3;Mbl2;Camp;P84750;Bpifa1;Umod;Hamp;Il18bp	E9PV24;O35903;P01027;P01029;P01630;P01635;P01636;P01671;P01674;P01728;P01747;P01749;P01750;P01754;P01758;P01787;P01843;P01863;P01867;P01868;P01899;P03987;P06327;P06909;P08607;P11680;P16110;P41317;P51437;P84750;P97361;Q91X17;Q9EQ21;Q9Z0M9
Biological process	down-regulated	immune response-activating cell surface receptor signaling pathway	2	3.22	0.128	1	C3;Mbl2	P01027;P41317
Biological process	down-regulated	immune response-activating signal transduction	2	3.18	0.131	1	C3;Mbl2	P01027;P41317
Biological process	down-regulated	immune response-regulating cell surface receptor signaling pathway	2	3.05	0.14	1	C3;Mbl2	P01027;P41317
Biological process	down-regulated	immune response-regulating signaling pathway	2	3	0.144	1	C3;Mbl2	P01027;P41317
Biological process	down-regulated	immune system development	4	1.2	0.429	1	Ighg1;Epb42;Gp1bb;Cd248	P01868;P49222;P56400;Q91V98
Biological process	down-regulated	immune system process	39	4.18	6.24e-18	2.88e-15	Fga;Ccl25;C3;C4b;P01630;Igkv12-41;P01636;P01671;P01674;P01728;P01747;Ighv1-61;P01750;Ighv1-62-3;Igh-VJ558;P01787;P01843;Ighg;Ighg2b;Ighg1;H2-Q10;H2-D1;P03987;Gm5629;Cfh;C4bpa;Cfp;Lgals3;Plg;Mbl2;Epb42;Camp;Gp1bb;P84750;Bpifa1;Cd248;Umod;Hamp;Il18bp	E9PV24;O35903;P01027;P01029;P01630;P01635;P01636;P01671;P01674;P01728;P01747;P01749;P01750;P01754;P01758;P01787;P01843;P01863;P01867;P01868;P01898;P01899;P03987;P06327;P06909;P08607;P11680;P16110;P20918;P41317;P49222;P51437;P56400;P84750;P97361;Q91V98;Q91X17;Q9EQ21;Q9Z0M9
Biological process	down-regulated	immunoglobulin mediated immune response	8	24.25	1.21e-09	5.51e-07	C3;C4b;Ighg;Ighg2b;Ighg1;P03987;C4bpa;Mbl2	P01027;P01029;P01863;P01867;P01868;P03987;P08607;P41317
Biological process	down-regulated	inflammatory response	6	8.59	6.81e-05	0.0291	Ighg1;Saa3;Saa1;Saa2;Cd44;Mylk3	P01868;P04918;P05366;P05367;P15379;Q3UIZ8
Biological process	down-regulated	innate immune response	7	6.07	0.000145	0.0609	Ccl25;C3;Cfh;Cfp;Mbl2;Camp;Umod	O35903;P01027;P06909;P11680;P41317;P51437;Q91X17
Biological process	down-regulated	inner ear development	2	2.79	0.161	1	Nherf1;Lrig3	P70441;Q6P1C6
Biological process	down-regulated	inner ear morphogenesis	2	7.69	0.0279	1	Nherf1;Lrig3	P70441;Q6P1C6
Biological process	down-regulated	inorganic cation transmembrane transport	2	1.07	0.563	1	Gp1bb;Hamp	P56400;Q9EQ21
Biological process	down-regulated	inorganic ion homeostasis	5	1.72	0.166	1	Epb42;Gp1bb;Nherf1;Umod;Hamp	P49222;P56400;P70441;Q91X17;Q9EQ21
Biological process	down-regulated	ion homeostasis	5	1.62	0.195	1	Epb42;Gp1bb;Nherf1;Umod;Hamp	P49222;P56400;P70441;Q91X17;Q9EQ21
Biological process	down-regulated	ion transmembrane transport	3	1.17	0.476	1	Abcc3;Gp1bb;Hamp	B2RX12;P56400;Q9EQ21
Biological process	down-regulated	ion transport	5	1.23	0.385	1	Abcc3;Gp1bb;Nherf1;Umod;Hamp	B2RX12;P56400;P70441;Q91X17;Q9EQ21
Biological process	down-regulated	iron ion homeostasis	2	6.96	0.0335	1	Epb42;Hamp	P49222;Q9EQ21
Biological process	down-regulated	kidney development	4	4.48	0.0121	1	Cfh;Cd44;Notch3;Umod	P06909;P15379;Q61982;Q91X17
Biological process	down-regulated	kidney epithelium development	2	3.32	0.121	1	Cd44;Umod	P15379;Q91X17
Biological process	down-regulated	killing of cells in other organism involved in symbiotic interaction	2	28.63	0.00218	0.844	Mbl2;Camp	P41317;P51437
Biological process	down-regulated	killing of cells of other organism	2	21.47	0.00387	1	Mbl2;Camp	P41317;P51437
Biological process	down-regulated	learning or memory	2	1.78	0.309	1	Dkk1;Bche	O54908;Q03311
Biological process	down-regulated	leukocyte activation	3	1.21	0.456	1	Ighg1;Camp;Hamp	P01868;P51437;Q9EQ21
Biological process	down-regulated	leukocyte chemotaxis	2	4.19	0.0825	1	Ccl25;Lgals3	O35903;P16110
Biological process	down-regulated	leukocyte mediated cytotoxicity	2	7.58	0.0286	1	Ighg1;H2-D1	P01868;P01899
Biological process	down-regulated	leukocyte mediated immunity	17	14.7	8.14e-16	3.74e-13	C3;C4b;P01747;Ighv1-61;P01750;Ighv1-62-3;Igh-VJ558;P01787;P01843;Ighg;Ighg2b;Ighg1;H2-D1;P03987;Gm5629;C4bpa;Mbl2	P01027;P01029;P01747;P01749;P01750;P01754;P01758;P01787;P01843;P01863;P01867;P01868;P01899;P03987;P06327;P08607;P41317
Biological process	down-regulated	leukocyte migration	4	4.79	0.00966	1	Ccl25;Lgals3;Plg;Umod	O35903;P16110;P20918;Q91X17
Biological process	down-regulated	localization of cell	9	2.08	0.0271	1	Ccl25;Saa3;Cd44;Lgals3;Plg;Nherf1;Cd248;Umod;Emilin1	O35903;P04918;P15379;P16110;P20918;P70441;Q91V98;Q91X17;Q99K41
Biological process	down-regulated	locomotion	10	1.94	0.0306	1	Ccl25;Saa3;Cd44;Lgals3;Plg;Nherf1;Notch3;Cd248;Umod;Emilin1	O35903;P04918;P15379;P16110;P20918;P70441;Q61982;Q91V98;Q91X17;Q99K41
Biological process	down-regulated	lymphocyte mediated immunity	17	17.88	3.03e-17	1.4e-14	C3;C4b;P01747;Ighv1-61;P01750;Ighv1-62-3;Igh-VJ558;P01787;P01843;Ighg;Ighg2b;Ighg1;H2-D1;P03987;Gm5629;C4bpa;Mbl2	P01027;P01029;P01747;P01749;P01750;P01754;P01758;P01787;P01843;P01863;P01867;P01868;P01899;P03987;P06327;P08607;P41317
Biological process	down-regulated	macromolecule catabolic process	4	1.1	0.499	1	Cd44;Plg;Umod;Hamp	P15379;P20918;Q91X17;Q9EQ21
Biological process	down-regulated	membrane invagination	2	8.74	0.022	1	Ighg2b;Ighg1	P01867;P01868
Biological process	down-regulated	membrane organization	4	1.56	0.252	1	Ighg2b;Ighg1;Nherf1;Umod	P01867;P01868;P70441;Q91X17
Biological process	down-regulated	metal ion homeostasis	4	1.58	0.246	1	Epb42;Gp1bb;Umod;Hamp	P49222;P56400;Q91X17;Q9EQ21
Biological process	down-regulated	molting cycle	2	4.96	0.0617	1	Dkk1;Igfbp5	O54908;Q07079
Biological process	down-regulated	molting cycle process	2	5.31	0.0545	1	Dkk1;Igfbp5	O54908;Q07079
Biological process	down-regulated	monocarboxylic acid transport	2	5.42	0.0525	1	Abcc3;Nherf1	B2RX12;P70441
Biological process	down-regulated	mononuclear cell migration	2	5.73	0.0477	1	Ccl25;Lgals3	O35903;P16110
Biological process	down-regulated	morphogenesis of an epithelium	3	1.49	0.326	1	Cd44;Nherf1;Igfbp5	P15379;P70441;Q07079
Biological process	down-regulated	movement of cell or subcellular component	10	1.68	0.0694	1	Ccl25;Saa3;Cd44;Lgals3;Plg;Nherf1;Notch3;Cd248;Umod;Emilin1	O35903;P04918;P15379;P16110;P20918;P70441;Q61982;Q91V98;Q91X17;Q99K41
Biological process	down-regulated	multicellular organism development	19	1.01	0.524	1	Dkk1;C3;Ighg1;Cfh;Cd44;Lgals3;Plg;Epb42;Gp1bb;Nherf1;Bche;Igfbp5;Mylk3;Spata22;Notch3;Lrig3;Cd248;Umod;Emilin1	O54908;P01027;P01868;P06909;P15379;P16110;P20918;P49222;P56400;P70441;Q03311;Q07079;Q3UIZ8;Q5SV06;Q61982;Q6P1C6;Q91V98;Q91X17;Q99K41
Biological process	down-regulated	multicellular organismal homeostasis	5	3.19	0.02	1	Mbl2;Epb42;Bpifa1;Umod;Hamp	P41317;P49222;P97361;Q91X17;Q9EQ21
Biological process	down-regulated	muscle cell differentiation	3	2.55	0.113	1	Cfh;Igfbp5;Mylk3	P06909;Q07079;Q3UIZ8
Biological process	down-regulated	muscle structure development	4	1.94	0.15	1	Cfh;Plg;Igfbp5;Mylk3	P06909;P20918;Q07079;Q3UIZ8
Biological process	down-regulated	myeloid cell development	2	5.86	0.0458	1	Epb42;Gp1bb	P49222;P56400
Biological process	down-regulated	myeloid cell differentiation	2	1.75	0.317	1	Epb42;Gp1bb	P49222;P56400
Biological process	down-regulated	myeloid leukocyte activation	2	3.18	0.131	1	Camp;Hamp	P51437;Q9EQ21
Biological process	down-regulated	myeloid leukocyte migration	3	6.14	0.0129	1	Ccl25;Lgals3;Umod	O35903;P16110;Q91X17
Biological process	down-regulated	negative regulation of apoptotic process	3	1.34	0.389	1	Fga;Cd44;Lgals3	E9PV24;P15379;P16110
Biological process	down-regulated	negative regulation of apoptotic signaling pathway	3	3.87	0.0426	1	Fga;Cd44;Lgals3	E9PV24;P15379;P16110
Biological process	down-regulated	negative regulation of blood coagulation	2	16.11	0.00682	1	Fga;Plg	E9PV24;P20918
Biological process	down-regulated	negative regulation of blood vessel morphogenesis	2	5.15	0.0575	1	Plg;Emilin1	P20918;Q99K41
Biological process	down-regulated	negative regulation of cell activation	2	2.31	0.214	1	Cd44;Lgals3	P15379;P16110
Biological process	down-regulated	negative regulation of cell adhesion	3	3.08	0.0737	1	Cd44;Lgals3;Plg	P15379;P16110;P20918
Biological process	down-regulated	negative regulation of cell communication	8	1.51	0.155	1	Fga;Dkk1;Cd44;Lgals3;Nherf1;Bche;Igfbp5;Emilin1	E9PV24;O54908;P15379;P16110;P70441;Q03311;Q07079;Q99K41
Biological process	down-regulated	negative regulation of cell death	4	1.09	0.504	1	Fga;Dkk1;Cd44;Lgals3	E9PV24;O54908;P15379;P16110
Biological process	down-regulated	negative regulation of cell differentiation	5	1.89	0.125	1	Dkk1;Cd44;Igfbp5;Notch3;Pi16	O54908;P15379;Q07079;Q61982;Q9ET66
Biological process	down-regulated	negative regulation of cell migration	3	4.71	0.0258	1	Nherf1;Igfbp5;Emilin1	P70441;Q07079;Q99K41
Biological process	down-regulated	negative regulation of cell motility	3	2.75	0.0956	1	Nherf1;Igfbp5;Emilin1	P70441;Q07079;Q99K41
Biological process	down-regulated	negative regulation of cell population proliferation	3	1.78	0.237	1	Cd44;Lgals3;Igfbp5	P15379;P16110;Q07079
Biological process	down-regulated	negative regulation of cell projection organization	2	2.29	0.217	1	Dkk1;H2-D1	O54908;P01899
Biological process	down-regulated	negative regulation of cell-cell adhesion	2	2.76	0.164	1	Cd44;Lgals3	P15379;P16110
Biological process	down-regulated	negative regulation of cellular component movement	3	2.63	0.106	1	Nherf1;Igfbp5;Emilin1	P70441;Q07079;Q99K41
Biological process	down-regulated	negative regulation of cellular component organization	4	1.47	0.289	1	Dkk1;H2-D1;Lgals3;Emilin1	O54908;P01899;P16110;Q99K41
Biological process	down-regulated	negative regulation of cellular response to growth factor stimulus	2	5.48	0.0516	1	Dkk1;Emilin1	O54908;Q99K41
Biological process	down-regulated	negative regulation of coagulation	2	13.21	0.01	1	Fga;Plg	E9PV24;P20918
Biological process	down-regulated	negative regulation of defense response	2	2.19	0.232	1	Cd44;Hamp	P15379;Q9EQ21
Biological process	down-regulated	negative regulation of developmental process	7	1.81	0.0898	1	Dkk1;Cd44;Plg;Igfbp5;Notch3;Emilin1;Pi16	O54908;P15379;P20918;Q07079;Q61982;Q99K41;Q9ET66
Biological process	down-regulated	negative regulation of growth	2	2.13	0.242	1	Cgref1;Pi16	Q8R1U2;Q9ET66
Biological process	down-regulated	negative regulation of hemostasis	2	13.21	0.01	1	Fga;Plg	E9PV24;P20918
Biological process	down-regulated	negative regulation of immune effector process	2	4.12	0.0848	1	C4bpa;Lgals3	P08607;P16110
Biological process	down-regulated	negative regulation of immune response	2	2.73	0.167	1	C4bpa;Lgals3	P08607;P16110
Biological process	down-regulated	negative regulation of immune system process	4	2.23	0.105	1	C4bpa;Cd44;Lgals3;Emilin1	P08607;P15379;P16110;Q99K41
Biological process	down-regulated	negative regulation of intracellular signal transduction	3	1.54	0.309	1	Cd44;Nherf1;Emilin1	P15379;P70441;Q99K41
Biological process	down-regulated	negative regulation of ion transport	2	3.85	0.0954	1	Nherf1;Hamp	P70441;Q9EQ21
Biological process	down-regulated	negative regulation of leukocyte activation	2	2.54	0.186	1	Cd44;Lgals3	P15379;P16110
Biological process	down-regulated	negative regulation of leukocyte cell-cell adhesion	2	3.58	0.108	1	Cd44;Lgals3	P15379;P16110
Biological process	down-regulated	negative regulation of locomotion	3	2.42	0.128	1	Nherf1;Igfbp5;Emilin1	P70441;Q07079;Q99K41
Biological process	down-regulated	negative regulation of lymphocyte activation	2	3	0.144	1	Cd44;Lgals3	P15379;P16110
Biological process	down-regulated	negative regulation of MAPK cascade	2	4.73	0.0669	1	Nherf1;Emilin1	P70441;Q99K41
Biological process	down-regulated	negative regulation of multicellular organismal process	8	1.87	0.0623	1	Fga;Dkk1;Cd44;Plg;Igfbp5;Emilin1;Hamp;Pi16	E9PV24;O54908;P15379;P20918;Q07079;Q99K41;Q9EQ21;Q9ET66
Biological process	down-regulated	negative regulation of muscle cell differentiation	2	9.2	0.0199	1	Dkk1;Pi16	O54908;Q9ET66
Biological process	down-regulated	negative regulation of muscle hypertrophy	2	13.56	0.00952	1	Igfbp5;Pi16	Q07079;Q9ET66
Biological process	down-regulated	negative regulation of programmed cell death	4	1.11	0.491	1	Fga;Dkk1;Cd44;Lgals3	E9PV24;O54908;P15379;P16110
Biological process	down-regulated	negative regulation of response to external stimulus	4	2.71	0.0598	1	Fga;Cd44;Plg;Hamp	E9PV24;P15379;P20918;Q9EQ21
Biological process	down-regulated	negative regulation of response to stimulus	10	1.58	0.0963	1	Fga;Dkk1;C4bpa;Cd44;Lgals3;Plg;Nherf1;Igfbp5;Emilin1;Hamp	E9PV24;O54908;P08607;P15379;P16110;P20918;P70441;Q07079;Q99K41;Q9EQ21
Biological process	down-regulated	negative regulation of response to wounding	2	6.14	0.0421	1	Fga;Plg	E9PV24;P20918
Biological process	down-regulated	negative regulation of signal transduction	7	1.51	0.177	1	Fga;Dkk1;Cd44;Lgals3;Nherf1;Igfbp5;Emilin1	E9PV24;O54908;P15379;P16110;P70441;Q07079;Q99K41
Biological process	down-regulated	negative regulation of signaling	8	1.51	0.156	1	Fga;Dkk1;Cd44;Lgals3;Nherf1;Bche;Igfbp5;Emilin1	E9PV24;O54908;P15379;P16110;P70441;Q03311;Q07079;Q99K41
Biological process	down-regulated	negative regulation of striated muscle cell differentiation	2	13.21	0.01	1	Dkk1;Pi16	O54908;Q9ET66
Biological process	down-regulated	negative regulation of T cell activation	2	4.06	0.0871	1	Cd44;Lgals3	P15379;P16110
Biological process	down-regulated	negative regulation of transmembrane receptor protein serine/threonine kinase signaling pathway	2	3.68	0.103	1	Dkk1;Emilin1	O54908;Q99K41
Biological process	down-regulated	negative regulation of transport	3	1.67	0.266	1	Lgals3;Nherf1;Hamp	P16110;P70441;Q9EQ21
Biological process	down-regulated	negative regulation of vasculature development	2	5.1	0.0586	1	Plg;Emilin1	P20918;Q99K41
Biological process	down-regulated	negative regulation of Wnt signaling pathway	2	3.79	0.0978	1	Dkk1;Nherf1	O54908;P70441
Biological process	down-regulated	negative regulation of wound healing	2	10.97	0.0143	1	Fga;Plg	E9PV24;P20918
Biological process	down-regulated	nephron development	4	6.96	0.00259	0.987	Cfh;Cd44;Notch3;Umod	P06909;P15379;Q61982;Q91X17
Biological process	down-regulated	nephron epithelium development	2	4.33	0.0779	1	Cd44;Umod	P15379;Q91X17
Biological process	down-regulated	nephron tubule development	2	5.54	0.0506	1	Cd44;Umod	P15379;Q91X17
Biological process	down-regulated	neuron development	5	1.4	0.284	1	C3;Cfh;Cd44;Nherf1;Notch3	P01027;P06909;P15379;P70441;Q61982
Biological process	down-regulated	neuron differentiation	5	1.18	0.421	1	C3;Cfh;Cd44;Nherf1;Notch3	P01027;P06909;P15379;P70441;Q61982
Biological process	down-regulated	neutrophil migration	2	7.16	0.0318	1	Ccl25;Lgals3	O35903;P16110
Biological process	down-regulated	organic acid transport	3	2.85	0.0881	1	Abcc3;Nherf1;Umod	B2RX12;P70441;Q91X17
Biological process	down-regulated	organic anion transport	3	2.59	0.109	1	Abcc3;Nherf1;Umod	B2RX12;P70441;Q91X17
Biological process	down-regulated	organonitrogen compound catabolic process	5	1.26	0.366	1	Cd44;Plg;Umod;Hamp;Abhd16a	P15379;P20918;Q91X17;Q9EQ21;Q9Z1Q2
Biological process	down-regulated	pattern specification process	2	1.13	0.531	1	Dkk1;C3	O54908;P01027
Biological process	down-regulated	phagocytosis	2	5.26	0.0555	1	Ighg2b;Ighg1	P01867;P01868
Biological process	down-regulated	phosphate ion homeostasis	2	46.85	0.000796	0.316	Nherf1;Umod	P70441;Q91X17
Biological process	down-regulated	plasma membrane invagination	2	8.74	0.022	1	Ighg2b;Ighg1	P01867;P01868
Biological process	down-regulated	platelet activation	2	13.21	0.01	1	Fga;Cfh	E9PV24;P06909
Biological process	down-regulated	positive regulation of acute inflammatory response	3	32.21	0.000106	0.0448	C3;Ighg2b;Ighg1	P01027;P01867;P01868
Biological process	down-regulated	positive regulation of acute inflammatory response to antigenic stimulus	3	64.42	1.19e-05	0.00518	C3;Ighg2b;Ighg1	P01027;P01867;P01868
Biological process	down-regulated	positive regulation of adaptive immune response	5	9.01	0.000229	0.0941	C3;Ighg2b;Ighg1;H2-Q10;H2-D1	P01027;P01867;P01868;P01898;P01899
Biological process	down-regulated	positive regulation of adaptive immune response based on somatic recombination of immune receptors built from immunoglobulin superfamily domains	5	9.01	0.000229	0.0941	C3;Ighg2b;Ighg1;H2-Q10;H2-D1	P01027;P01867;P01868;P01898;P01899
Biological process	down-regulated	positive regulation of apoptotic process	3	2.24	0.15	1	Cd44;Nherf1;Cd248	P15379;P70441;Q91V98
Biological process	down-regulated	positive regulation of B cell mediated immunity	3	14.32	0.0012	0.473	C3;Ighg2b;Ighg1	P01027;P01867;P01868
Biological process	down-regulated	positive regulation of biological process	28	1.22	0.118	1	Fga;Ccl25;Dkk1;C3;C4b;Ighg;Ighg2b;Ighg1;H2-Q10;H2-D1;P03987;Cfh;C4bpa;Cfp;Cd44;Lgals3;Plg;Mbl2;Camp;Gp1bb;Nherf1;Igfbp5;Mylk3;Notch3;Cd248;Emilin1;Hamp;Dkc1	E9PV24;O35903;O54908;P01027;P01029;P01863;P01867;P01868;P01898;P01899;P03987;P06909;P08607;P11680;P15379;P16110;P20918;P41317;P51437;P56400;P70441;Q07079;Q3UIZ8;Q61982;Q91V98;Q99K41;Q9EQ21;Q9ESX5
Biological process	down-regulated	positive regulation of cell activation	2	1.28	0.467	1	Gp1bb;Hamp	P56400;Q9EQ21
Biological process	down-regulated	positive regulation of cell adhesion	2	1.17	0.511	1	Fga;Emilin1	E9PV24;Q99K41
Biological process	down-regulated	positive regulation of cell communication	7	1.02	0.539	1	Fga;Ccl25;Dkk1;C3;Cd44;Nherf1;Igfbp5	E9PV24;O35903;O54908;P01027;P15379;P70441;Q07079
Biological process	down-regulated	positive regulation of cell death	5	2.08	0.0921	1	Cd44;Nherf1;Mylk3;Cd248;Emilin1	P15379;P70441;Q3UIZ8;Q91V98;Q99K41
Biological process	down-regulated	positive regulation of cell killing	2	6.28	0.0403	1	H2-Q10;H2-D1	P01898;P01899
Biological process	down-regulated	positive regulation of cell migration	3	1.97	0.195	1	Fga;Plg;Igfbp5	E9PV24;P20918;Q07079
Biological process	down-regulated	positive regulation of cell motility	3	1.39	0.368	1	Fga;Plg;Igfbp5	E9PV24;P20918;Q07079
Biological process	down-regulated	positive regulation of cell population proliferation	3	1.18	0.47	1	Igfbp5;Notch3;Cd248	Q07079;Q61982;Q91V98
Biological process	down-regulated	positive regulation of cell-cell adhesion	2	1.75	0.318	1	Fga;Emilin1	E9PV24;Q99K41
Biological process	down-regulated	positive regulation of cellular component movement	3	1.32	0.399	1	Fga;Plg;Igfbp5	E9PV24;P20918;Q07079
Biological process	down-regulated	positive regulation of cellular process	23	1.09	0.34	1	Fga;Ccl25;Dkk1;C3;Ighg2b;Ighg1;H2-Q10;H2-D1;Cfp;Cd44;Lgals3;Plg;Mbl2;Camp;Gp1bb;Nherf1;Igfbp5;Mylk3;Notch3;Cd248;Emilin1;Hamp;Dkc1	E9PV24;O35903;O54908;P01027;P01867;P01868;P01898;P01899;P11680;P15379;P16110;P20918;P41317;P51437;P56400;P70441;Q07079;Q3UIZ8;Q61982;Q91V98;Q99K41;Q9EQ21;Q9ESX5
Biological process	down-regulated	positive regulation of cellular protein metabolic process	4	1.09	0.504	1	C3;Cd44;Mbl2;Camp	P01027;P15379;P41317;P51437
Biological process	down-regulated	positive regulation of coagulation	2	20.61	0.0042	1	Plg;Emilin1	P20918;Q99K41
Biological process	down-regulated	positive regulation of defense response	5	4.63	0.00442	1	C3;Ighg2b;Ighg1;Mbl2;Emilin1	P01027;P01867;P01868;P41317;Q99K41
Biological process	down-regulated	positive regulation of developmental process	7	1.2	0.366	1	Dkk1;C3;Lgals3;Camp;Mylk3;Emilin1;Hamp	O54908;P01027;P16110;P51437;Q3UIZ8;Q99K41;Q9EQ21
Biological process	down-regulated	positive regulation of growth	2	1.8	0.305	1	C3;Hamp	P01027;Q9EQ21
Biological process	down-regulated	positive regulation of hemostasis	2	20.61	0.0042	1	Plg;Emilin1	P20918;Q99K41
Biological process	down-regulated	positive regulation of humoral immune response	2	28.63	0.00218	0.844	C3;Mbl2	P01027;P41317
Biological process	down-regulated	positive regulation of hypersensitivity	3	70.28	8.97e-06	0.00391	C3;Ighg2b;Ighg1	P01027;P01867;P01868
Biological process	down-regulated	positive regulation of immune effector process	7	6.42	0.000103	0.0437	C3;Ighg2b;Ighg1;H2-Q10;H2-D1;Cfp;Mbl2	P01027;P01867;P01868;P01898;P01899;P11680;P41317
Biological process	down-regulated	positive regulation of immune response	14	7.07	6.51e-09	2.94e-06	C3;C4b;Ighg;Ighg2b;Ighg1;H2-Q10;H2-D1;P03987;Cfh;C4bpa;Cfp;Cd44;Mbl2;Emilin1	P01027;P01029;P01863;P01867;P01868;P01898;P01899;P03987;P06909;P08607;P11680;P15379;P41317;Q99K41
Biological process	down-regulated	positive regulation of immune system process	15	4.22	1.47e-06	0.000653	C3;C4b;Ighg;Ighg2b;Ighg1;H2-Q10;H2-D1;P03987;Cfh;C4bpa;Cfp;Cd44;Mbl2;Emilin1;Hamp	P01027;P01029;P01863;P01867;P01868;P01898;P01899;P03987;P06909;P08607;P11680;P15379;P41317;Q99K41;Q9EQ21
Biological process	down-regulated	positive regulation of immunoglobulin mediated immune response	3	14.87	0.00107	0.423	C3;Ighg2b;Ighg1	P01027;P01867;P01868
Biological process	down-regulated	positive regulation of inflammatory response	3	14.32	0.0012	0.473	C3;Ighg2b;Ighg1	P01027;P01867;P01868
Biological process	down-regulated	positive regulation of inflammatory response to antigenic stimulus	3	48.32	3e-05	0.0129	C3;Ighg2b;Ighg1	P01027;P01867;P01868
Biological process	down-regulated	positive regulation of intracellular signal transduction	7	1.82	0.0879	1	Fga;Ccl25;Dkk1;C3;Cd44;Nherf1;Igfbp5	E9PV24;O35903;O54908;P01027;P15379;P70441;Q07079
Biological process	down-regulated	positive regulation of ion transport	2	1.97	0.27	1	Lgals3;Nherf1	P16110;P70441
Biological process	down-regulated	positive regulation of leukocyte mediated cytotoxicity	2	7.06	0.0326	1	H2-Q10;H2-D1	P01898;P01899
Biological process	down-regulated	positive regulation of leukocyte mediated immunity	5	7.95	0.000407	0.166	C3;Ighg2b;Ighg1;H2-Q10;H2-D1	P01027;P01867;P01868;P01898;P01899
Biological process	down-regulated	positive regulation of locomotion	3	1.32	0.398	1	Fga;Plg;Igfbp5	E9PV24;P20918;Q07079
Biological process	down-regulated	positive regulation of lymphocyte mediated immunity	5	9.2	0.000207	0.0855	C3;Ighg2b;Ighg1;H2-Q10;H2-D1	P01027;P01867;P01868;P01898;P01899
Biological process	down-regulated	positive regulation of MAPK cascade	5	3.82	0.0098	1	Fga;Ccl25;Dkk1;C3;Cd44	E9PV24;O35903;O54908;P01027;P15379
Biological process	down-regulated	positive regulation of multicellular organismal process	7	1.08	0.476	1	Dkk1;C3;Lgals3;Plg;Camp;Emilin1;Hamp	O54908;P01027;P16110;P20918;P51437;Q99K41;Q9EQ21
Biological process	down-regulated	positive regulation of muscle cell differentiation	2	7.36	0.0302	1	Mylk3;Hamp	Q3UIZ8;Q9EQ21
Biological process	down-regulated	positive regulation of myeloid leukocyte mediated immunity	3	29.73	0.000136	0.0573	C3;Ighg2b;Ighg1	P01027;P01867;P01868
Biological process	down-regulated	positive regulation of phagocytosis	3	28.63	0.000152	0.0635	C3;Cfp;Mbl2	P01027;P11680;P41317
Biological process	down-regulated	positive regulation of phosphate metabolic process	3	1.24	0.437	1	C3;Cd44;Camp	P01027;P15379;P51437
Biological process	down-regulated	positive regulation of phosphorus metabolic process	3	1.24	0.437	1	C3;Cd44;Camp	P01027;P15379;P51437
Biological process	down-regulated	positive regulation of phosphorylation	3	1.43	0.35	1	C3;Cd44;Camp	P01027;P15379;P51437
Biological process	down-regulated	positive regulation of programmed cell death	5	2.09	0.0897	1	Cd44;Nherf1;Mylk3;Cd248;Emilin1	P15379;P70441;Q3UIZ8;Q91V98;Q99K41
Biological process	down-regulated	positive regulation of protein metabolic process	5	1.24	0.374	1	C3;Cd44;Mbl2;Camp;Hamp	P01027;P15379;P41317;P51437;Q9EQ21
Biological process	down-regulated	positive regulation of protein modification process	3	1.14	0.493	1	C3;Cd44;Camp	P01027;P15379;P51437
Biological process	down-regulated	positive regulation of response to biotic stimulus	2	3	0.144	1	Mbl2;Emilin1	P41317;Q99K41
Biological process	down-regulated	positive regulation of response to external stimulus	6	3.61	0.00616	1	C3;Ighg2b;Ighg1;Plg;Mbl2;Emilin1	P01027;P01867;P01868;P20918;P41317;Q99K41
Biological process	down-regulated	positive regulation of response to stimulus	20	2.34	0.000145	0.0609	Fga;Ccl25;Dkk1;C3;C4b;Ighg;Ighg2b;Ighg1;H2-Q10;H2-D1;P03987;Cfh;C4bpa;Cfp;Cd44;Plg;Mbl2;Nherf1;Igfbp5;Emilin1	E9PV24;O35903;O54908;P01027;P01029;P01863;P01867;P01868;P01898;P01899;P03987;P06909;P08607;P11680;P15379;P20918;P41317;P70441;Q07079;Q99K41
Biological process	down-regulated	positive regulation of response to wounding	2	7.69	0.0279	1	Plg;Emilin1	P20918;Q99K41
Biological process	down-regulated	positive regulation of secretion	2	1.29	0.464	1	Fga;Lgals3	E9PV24;P16110
Biological process	down-regulated	positive regulation of secretion by cell	2	1.43	0.41	1	Fga;Lgals3	E9PV24;P16110
Biological process	down-regulated	positive regulation of signal transduction	7	1.18	0.386	1	Fga;Ccl25;Dkk1;C3;Cd44;Nherf1;Igfbp5	E9PV24;O35903;O54908;P01027;P15379;P70441;Q07079
Biological process	down-regulated	positive regulation of signaling	7	1.01	0.546	1	Fga;Ccl25;Dkk1;C3;Cd44;Nherf1;Igfbp5	E9PV24;O35903;O54908;P01027;P15379;P70441;Q07079
Biological process	down-regulated	positive regulation of striated muscle cell differentiation	2	10.52	0.0155	1	Mylk3;Hamp	Q3UIZ8;Q9EQ21
Biological process	down-regulated	positive regulation of T cell mediated immunity	2	7.58	0.0286	1	H2-Q10;H2-D1	P01898;P01899
Biological process	down-regulated	positive regulation of transmembrane transport	2	2.77	0.163	1	C3;Nherf1	P01027;P70441
Biological process	down-regulated	positive regulation of transport	8	2.15	0.0314	1	Fga;C3;Ighg2b;Ighg1;Cfp;Lgals3;Mbl2;Nherf1	E9PV24;P01027;P01867;P01868;P11680;P16110;P41317;P70441
Biological process	down-regulated	positive regulation of type II hypersensitivity	3	96.63	3.07e-06	0.00136	C3;Ighg2b;Ighg1	P01027;P01867;P01868
Biological process	down-regulated	positive regulation of vasculature development	4	6.28	0.00375	1	C3;Lgals3;Camp;Emilin1	P01027;P16110;P51437;Q99K41
Biological process	down-regulated	positive regulation of wound healing	2	16.11	0.00682	1	Plg;Emilin1	P20918;Q99K41
Biological process	down-regulated	posttranscriptional regulation of gene expression	2	1.07	0.562	1	Igfbp5;Dkc1	Q07079;Q9ESX5
Biological process	down-regulated	protein activation cascade	2	28.63	0.00218	0.844	Fga;Gp1bb	E9PV24;P56400
Biological process	down-regulated	protein localization to cell periphery	2	1.88	0.288	1	Nherf1;Umod	P70441;Q91X17
Biological process	down-regulated	protein localization to membrane	2	1.11	0.541	1	Nherf1;Umod	P70441;Q91X17
Biological process	down-regulated	regionalization	2	1.4	0.419	1	Dkk1;C3	O54908;P01027
Biological process	down-regulated	regulation of acute inflammatory response	3	16.81	0.000749	0.299	C3;Ighg2b;Ighg1	P01027;P01867;P01868
Biological process	down-regulated	regulation of acute inflammatory response to antigenic stimulus	3	36.81	7.03e-05	0.0299	C3;Ighg2b;Ighg1	P01027;P01867;P01868
Biological process	down-regulated	regulation of adaptive immune response	7	8.09	2.38e-05	0.0103	C3;Ighg2b;Ighg1;H2-Q10;H2-D1;C4bpa;Cd44	P01027;P01867;P01868;P01898;P01899;P08607;P15379
Biological process	down-regulated	regulation of adaptive immune response based on somatic recombination of immune receptors built from immunoglobulin superfamily domains	6	7.33	0.000163	0.068	C3;Ighg2b;Ighg1;H2-Q10;H2-D1;C4bpa	P01027;P01867;P01868;P01898;P01899;P08607
Biological process	down-regulated	regulation of anatomical structure morphogenesis	9	2.43	0.0107	1	Dkk1;C3;Cd44;Lgals3;Plg;Epb42;Camp;Nherf1;Emilin1	O54908;P01027;P15379;P16110;P20918;P49222;P51437;P70441;Q99K41
Biological process	down-regulated	regulation of angiogenesis	5	4.92	0.00344	1	C3;Lgals3;Plg;Camp;Emilin1	P01027;P16110;P20918;P51437;Q99K41
Biological process	down-regulated	regulation of apoptotic process	8	1.47	0.174	1	Fga;Dkk1;Cd44;Lgals3;Nherf1;Mylk3;Cd248;Emilin1	E9PV24;O54908;P15379;P16110;P70441;Q3UIZ8;Q91V98;Q99K41
Biological process	down-regulated	regulation of apoptotic signaling pathway	4	2.66	0.0636	1	Fga;Cd44;Lgals3;Nherf1	E9PV24;P15379;P16110;P70441
Biological process	down-regulated	regulation of B cell mediated immunity	4	13.93	0.000193	0.0801	C3;Ighg2b;Ighg1;C4bpa	P01027;P01867;P01868;P08607
Biological process	down-regulated	regulation of biological quality	16	1.03	0.492	1	Fga;Dkk1;Cfh;Plg;Mbl2;Epb42;Gp1bb;Nherf1;Bpifa1;Bche;Igfbp5;Mylk3;Umod;Emilin1;Hamp;Dkc1	E9PV24;O54908;P06909;P20918;P41317;P49222;P56400;P70441;P97361;Q03311;Q07079;Q3UIZ8;Q91X17;Q99K41;Q9EQ21;Q9ESX5
Biological process	down-regulated	regulation of blood coagulation	3	13.33	0.00147	0.572	Fga;Plg;Emilin1	E9PV24;P20918;Q99K41
Biological process	down-regulated	regulation of body fluid levels	7	5.01	0.000468	0.19	Fga;Cfh;Plg;Gp1bb;Bpifa1;Umod;Emilin1	E9PV24;P06909;P20918;P56400;P97361;Q91X17;Q99K41
Biological process	down-regulated	regulation of canonical Wnt signaling pathway	2	2.32	0.213	1	Dkk1;Nherf1	O54908;P70441
Biological process	down-regulated	regulation of cardiac muscle hypertrophy	2	6.52	0.0377	1	Hamp;Pi16	Q9EQ21;Q9ET66
Biological process	down-regulated	regulation of cardiac muscle tissue growth	2	6.44	0.0386	1	Hamp;Pi16	Q9EQ21;Q9ET66
Biological process	down-regulated	regulation of cation transmembrane transport	2	1.95	0.273	1	Bpifa1;Hamp	P97361;Q9EQ21
Biological process	down-regulated	regulation of cell activation	5	1.95	0.112	1	Cd44;Lgals3;Gp1bb;Emilin1;Hamp	P15379;P16110;P56400;Q99K41;Q9EQ21
Biological process	down-regulated	regulation of cell adhesion	5	1.74	0.158	1	Fga;Cd44;Lgals3;Plg;Emilin1	E9PV24;P15379;P16110;P20918;Q99K41
Biological process	down-regulated	regulation of cell death	8	1.33	0.249	1	Fga;Dkk1;Cd44;Lgals3;Nherf1;Mylk3;Cd248;Emilin1	E9PV24;O54908;P15379;P16110;P70441;Q3UIZ8;Q91V98;Q99K41
Biological process	down-regulated	regulation of cell differentiation	7	1.08	0.472	1	Dkk1;Cd44;Igfbp5;Mylk3;Notch3;Hamp;Pi16	O54908;P15379;Q07079;Q3UIZ8;Q61982;Q9EQ21;Q9ET66
Biological process	down-regulated	regulation of cell growth	3	2.06	0.178	1	Cgref1;Hamp;Pi16	Q8R1U2;Q9EQ21;Q9ET66
Biological process	down-regulated	regulation of cell growth involved in cardiac muscle cell development	2	16.62	0.00641	1	Hamp;Pi16	Q9EQ21;Q9ET66
Biological process	down-regulated	regulation of cell killing	3	6.5	0.0111	1	H2-Q10;H2-D1;Cfh	P01898;P01899;P06909
Biological process	down-regulated	regulation of cell migration	5	1.51	0.238	1	Fga;Plg;Nherf1;Igfbp5;Emilin1	E9PV24;P20918;P70441;Q07079;Q99K41
Biological process	down-regulated	regulation of cell morphogenesis	3	2.64	0.105	1	Cd44;Epb42;Nherf1	P15379;P49222;P70441
Biological process	down-regulated	regulation of cell motility	5	1.32	0.326	1	Fga;Plg;Nherf1;Igfbp5;Emilin1	E9PV24;P20918;P70441;Q07079;Q99K41
Biological process	down-regulated	regulation of cell population proliferation	9	1.46	0.158	1	Cd44;Lgals3;Camp;Nherf1;Bche;Igfbp5;Notch3;Cd248;Dkc1	P15379;P16110;P51437;P70441;Q03311;Q07079;Q61982;Q91V98;Q9ESX5
Biological process	down-regulated	regulation of cell-cell adhesion	4	2.19	0.11	1	Fga;Cd44;Lgals3;Emilin1	E9PV24;P15379;P16110;Q99K41
Biological process	down-regulated	regulation of cell-substrate adhesion	2	2.5	0.19	1	Plg;Emilin1	P20918;Q99K41
Biological process	down-regulated	regulation of cellular component movement	5	1.22	0.389	1	Fga;Plg;Nherf1;Igfbp5;Emilin1	E9PV24;P20918;P70441;Q07079;Q99K41
Biological process	down-regulated	regulation of cellular component organization	12	1.27	0.224	1	Dkk1;C3;H2-D1;Cd44;Lgals3;Igfbp5;Mylk3;Cgref1;Emilin1;Hamp;Dkc1;Pi16	O54908;P01027;P01899;P15379;P16110;Q07079;Q3UIZ8;Q8R1U2;Q99K41;Q9EQ21;Q9ESX5;Q9ET66
Biological process	down-regulated	regulation of cellular protein metabolic process	7	1.1	0.453	1	Dkk1;C3;Cd44;Mbl2;Camp;Nherf1;Igfbp5	O54908;P01027;P15379;P41317;P51437;P70441;Q07079
Biological process	down-regulated	regulation of cellular response to growth factor stimulus	2	1.75	0.318	1	Dkk1;Emilin1	O54908;Q99K41
Biological process	down-regulated	regulation of coagulation	3	11.37	0.00233	0.892	Fga;Plg;Emilin1	E9PV24;P20918;Q99K41
Biological process	down-regulated	regulation of complement activation	3	42.95	4.35e-05	0.0187	C3;C4bpa;Mbl2	P01027;P08607;P41317
Biological process	down-regulated	regulation of defense response	7	2.95	0.00922	1	C3;Ighg2b;Ighg1;Cd44;Mbl2;Emilin1;Hamp	P01027;P01867;P01868;P15379;P41317;Q99K41;Q9EQ21
Biological process	down-regulated	regulation of developmental growth	3	2.03	0.184	1	C3;Hamp;Pi16	P01027;Q9EQ21;Q9ET66
Biological process	down-regulated	regulation of developmental process	14	1.37	0.131	1	Dkk1;C3;Cd44;Lgals3;Plg;Epb42;Camp;Nherf1;Igfbp5;Mylk3;Notch3;Emilin1;Hamp;Pi16	O54908;P01027;P15379;P16110;P20918;P49222;P51437;P70441;Q07079;Q3UIZ8;Q61982;Q99K41;Q9EQ21;Q9ET66
Biological process	down-regulated	regulation of endocytosis	3	3.65	0.0492	1	Dkk1;C3;Lgals3	O54908;P01027;P16110
Biological process	down-regulated	regulation of endothelial cell apoptotic process	2	10.31	0.0161	1	Fga;Cd248	E9PV24;Q91V98
Biological process	down-regulated	regulation of epithelial cell apoptotic process	2	4.29	0.0791	1	Fga;Cd248	E9PV24;Q91V98
Biological process	down-regulated	regulation of ERK1 and ERK2 cascade	6	5.52	0.000737	0.295	Fga;Ccl25;C3;Cd44;Nherf1;Emilin1	E9PV24;O35903;P01027;P15379;P70441;Q99K41
Biological process	down-regulated	regulation of extrinsic apoptotic signaling pathway	2	3.53	0.11	1	Fga;Lgals3	E9PV24;P16110
Biological process	down-regulated	regulation of growth	6	2.46	0.0346	1	C3;Cd44;Igfbp5;Cgref1;Hamp;Pi16	P01027;P15379;Q07079;Q8R1U2;Q9EQ21;Q9ET66
Biological process	down-regulated	regulation of heart growth	2	6.21	0.0412	1	Hamp;Pi16	Q9EQ21;Q9ET66
Biological process	down-regulated	regulation of hemostasis	3	12.08	0.00196	0.76	Fga;Plg;Emilin1	E9PV24;P20918;Q99K41
Biological process	down-regulated	regulation of humoral immune response	4	22.91	2.71e-05	0.0117	C3;Cfh;C4bpa;Mbl2	P01027;P06909;P08607;P41317
Biological process	down-regulated	regulation of hypersensitivity	3	51.54	2.45e-05	0.0106	C3;Ighg2b;Ighg1	P01027;P01867;P01868
Biological process	down-regulated	regulation of immune effector process	10	6.25	3.71e-06	0.00163	C3;Ighg2b;Ighg1;H2-Q10;H2-D1;Cfh;C4bpa;Cfp;Lgals3;Mbl2	P01027;P01867;P01868;P01898;P01899;P06909;P08607;P11680;P16110;P41317
Biological process	down-regulated	regulation of immune response	15	4.94	2.03e-07	9.09e-05	C3;C4b;Ighg;Ighg2b;Ighg1;H2-Q10;H2-D1;P03987;Cfh;C4bpa;Cfp;Cd44;Lgals3;Mbl2;Emilin1	P01027;P01029;P01863;P01867;P01868;P01898;P01899;P03987;P06909;P08607;P11680;P15379;P16110;P41317;Q99K41
Biological process	down-regulated	regulation of immune system process	16	2.9	7.38e-05	0.0314	C3;C4b;Ighg;Ighg2b;Ighg1;H2-Q10;H2-D1;P03987;Cfh;C4bpa;Cfp;Cd44;Lgals3;Mbl2;Emilin1;Hamp	P01027;P01029;P01863;P01867;P01868;P01898;P01899;P03987;P06909;P08607;P11680;P15379;P16110;P41317;Q99K41;Q9EQ21
Biological process	down-regulated	regulation of immunoglobulin mediated immune response	4	13.93	0.000193	0.0801	C3;Ighg2b;Ighg1;C4bpa	P01027;P01867;P01868;P08607
Biological process	down-regulated	regulation of inflammatory response	5	4.46	0.0052	1	C3;Ighg2b;Ighg1;Cd44;Hamp	P01027;P01867;P01868;P15379;Q9EQ21
Biological process	down-regulated	regulation of inflammatory response to antigenic stimulus	3	20.34	0.000426	0.173	C3;Ighg2b;Ighg1	P01027;P01867;P01868
Biological process	down-regulated	regulation of intracellular signal transduction	8	1.28	0.286	1	Fga;Ccl25;Dkk1;C3;Cd44;Nherf1;Igfbp5;Emilin1	E9PV24;O35903;O54908;P01027;P15379;P70441;Q07079;Q99K41
Biological process	down-regulated	regulation of intrinsic apoptotic signaling pathway	2	3.09	0.137	1	Cd44;Nherf1	P15379;P70441
Biological process	down-regulated	regulation of ion transmembrane transport	3	2.62	0.107	1	Nherf1;Bpifa1;Hamp	P70441;P97361;Q9EQ21
Biological process	down-regulated	regulation of ion transport	4	1.79	0.184	1	Lgals3;Nherf1;Bpifa1;Hamp	P16110;P70441;P97361;Q9EQ21
Biological process	down-regulated	regulation of leukocyte activation	3	1.27	0.422	1	Cd44;Lgals3;Hamp	P15379;P16110;Q9EQ21
Biological process	down-regulated	regulation of leukocyte cell-cell adhesion	2	1.42	0.414	1	Cd44;Lgals3	P15379;P16110
Biological process	down-regulated	regulation of leukocyte mediated cytotoxicity	2	5.1	0.0586	1	H2-Q10;H2-D1	P01898;P01899
Biological process	down-regulated	regulation of leukocyte mediated immunity	6	5.86	0.000542	0.217	C3;Ighg2b;Ighg1;H2-Q10;H2-D1;C4bpa	P01027;P01867;P01868;P01898;P01899;P08607
Biological process	down-regulated	regulation of localization	17	1.59	0.0293	1	Fga;Dkk1;C3;Ighg2b;Ighg1;Cfp;Lgals3;Plg;Mbl2;Gp1bb;Nherf1;Bpifa1;Igfbp5;Umod;Emilin1;Hamp;Dkc1	E9PV24;O54908;P01027;P01867;P01868;P11680;P16110;P20918;P41317;P56400;P70441;P97361;Q07079;Q91X17;Q99K41;Q9EQ21;Q9ESX5
Biological process	down-regulated	regulation of locomotion	5	1.26	0.362	1	Fga;Plg;Nherf1;Igfbp5;Emilin1	E9PV24;P20918;P70441;Q07079;Q99K41
Biological process	down-regulated	regulation of lymphocyte activation	2	1.01	0.592	1	Cd44;Lgals3	P15379;P16110
Biological process	down-regulated	regulation of lymphocyte mediated immunity	6	7.77	0.000118	0.0498	C3;Ighg2b;Ighg1;H2-Q10;H2-D1;C4bpa	P01027;P01867;P01868;P01898;P01899;P08607
Biological process	down-regulated	regulation of MAPK cascade	7	2.94	0.0093	1	Fga;Ccl25;Dkk1;C3;Cd44;Nherf1;Emilin1	E9PV24;O35903;O54908;P01027;P15379;P70441;Q99K41
Biological process	down-regulated	regulation of multicellular organismal development	9	1.5	0.143	1	Dkk1;C3;Cd44;Lgals3;Plg;Camp;Emilin1;Hamp;Pi16	O54908;P01027;P15379;P16110;P20918;P51437;Q99K41;Q9EQ21;Q9ET66
Biological process	down-regulated	regulation of multicellular organismal process	12	1.06	0.462	1	Fga;Dkk1;C3;Cd44;Lgals3;Plg;Camp;Nherf1;Igfbp5;Emilin1;Hamp;Pi16	E9PV24;O54908;P01027;P15379;P16110;P20918;P51437;P70441;Q07079;Q99K41;Q9EQ21;Q9ET66
Biological process	down-regulated	regulation of muscle adaptation	3	6.9	0.00939	1	Igfbp5;Hamp;Pi16	Q07079;Q9EQ21;Q9ET66
Biological process	down-regulated	regulation of muscle cell differentiation	4	6.69	0.00299	1	Dkk1;Mylk3;Hamp;Pi16	O54908;Q3UIZ8;Q9EQ21;Q9ET66
Biological process	down-regulated	regulation of muscle hypertrophy	3	9.31	0.0041	1	Igfbp5;Hamp;Pi16	Q07079;Q9EQ21;Q9ET66
Biological process	down-regulated	regulation of muscle system process	3	2.96	0.0807	1	Igfbp5;Hamp;Pi16	Q07079;Q9EQ21;Q9ET66
Biological process	down-regulated	regulation of myeloid leukocyte mediated immunity	3	11.54	0.00223	0.856	C3;Ighg2b;Ighg1	P01027;P01867;P01868
Biological process	down-regulated	regulation of neuron differentiation	2	2.5	0.19	1	Dkk1;Notch3	O54908;Q61982
Biological process	down-regulated	regulation of opsonization	2	85.89	0.00022	0.0906	Cfp;Mbl2	P11680;P41317
Biological process	down-regulated	regulation of organ growth	2	4.64	0.0691	1	Hamp;Pi16	Q9EQ21;Q9ET66
Biological process	down-regulated	regulation of peptidyl-serine phosphorylation	2	4.26	0.0802	1	Dkk1;Cd44	O54908;P15379
Biological process	down-regulated	regulation of phagocytosis	5	13.01	4.02e-05	0.0173	C3;Ighg2b;Ighg1;Cfp;Mbl2	P01027;P01867;P01868;P11680;P41317
Biological process	down-regulated	regulation of phosphate metabolic process	5	1.35	0.313	1	Dkk1;C3;Cd44;Camp;Nherf1	O54908;P01027;P15379;P51437;P70441
Biological process	down-regulated	regulation of phosphorus metabolic process	5	1.35	0.313	1	Dkk1;C3;Cd44;Camp;Nherf1	O54908;P01027;P15379;P51437;P70441
Biological process	down-regulated	regulation of phosphorylation	5	1.52	0.23	1	Dkk1;C3;Cd44;Camp;Nherf1	O54908;P01027;P15379;P51437;P70441
Biological process	down-regulated	regulation of plasma membrane bounded cell projection organization	3	1.02	0.567	1	Dkk1;H2-D1;Cd44	O54908;P01899;P15379
Biological process	down-regulated	regulation of platelet activation	2	12.27	0.0115	1	Gp1bb;Emilin1	P56400;Q99K41
Biological process	down-regulated	regulation of programmed cell death	8	1.34	0.246	1	Fga;Dkk1;Cd44;Lgals3;Nherf1;Mylk3;Cd248;Emilin1	E9PV24;O54908;P15379;P16110;P70441;Q3UIZ8;Q91V98;Q99K41
Biological process	down-regulated	regulation of protein kinase B signaling	2	2.25	0.223	1	Nherf1;Igfbp5	P70441;Q07079
Biological process	down-regulated	regulation of protein metabolic process	8	1.13	0.414	1	Dkk1;C3;Cd44;Mbl2;Camp;Nherf1;Igfbp5;Hamp	O54908;P01027;P15379;P41317;P51437;P70441;Q07079;Q9EQ21
Biological process	down-regulated	regulation of protein modification process	5	1.24	0.376	1	Dkk1;C3;Cd44;Camp;Nherf1	O54908;P01027;P15379;P51437;P70441
Biological process	down-regulated	regulation of protein phosphorylation	5	1.78	0.148	1	Dkk1;C3;Cd44;Camp;Nherf1	O54908;P01027;P15379;P51437;P70441
Biological process	down-regulated	regulation of receptor-mediated endocytosis	2	4.4	0.0757	1	Dkk1;C3	O54908;P01027
Biological process	down-regulated	regulation of response to biotic stimulus	2	1.54	0.373	1	Mbl2;Emilin1	P41317;Q99K41
Biological process	down-regulated	regulation of response to external stimulus	9	2.48	0.00966	1	Fga;C3;Ighg2b;Ighg1;Cd44;Plg;Mbl2;Emilin1;Hamp	E9PV24;P01027;P01867;P01868;P15379;P20918;P41317;Q99K41;Q9EQ21
Biological process	down-regulated	regulation of response to stimulus	23	1.54	0.0145	1	Fga;Ccl25;Dkk1;C3;C4b;Ighg;Ighg2b;Ighg1;H2-Q10;H2-D1;P03987;Cfh;C4bpa;Cfp;Cd44;Lgals3;Plg;Mbl2;Nherf1;Igfbp5;Emilin1;Hamp;Pi16	E9PV24;O35903;O54908;P01027;P01029;P01863;P01867;P01868;P01898;P01899;P03987;P06909;P08607;P11680;P15379;P16110;P20918;P41317;P70441;Q07079;Q99K41;Q9EQ21;Q9ET66
Biological process	down-regulated	regulation of response to stress	10	1.91	0.034	1	Fga;Dkk1;C3;Ighg2b;Ighg1;Cd44;Plg;Mbl2;Emilin1;Hamp	E9PV24;O54908;P01027;P01867;P01868;P15379;P20918;P41317;Q99K41;Q9EQ21
Biological process	down-regulated	regulation of response to wounding	3	4.99	0.0223	1	Fga;Plg;Emilin1	E9PV24;P20918;Q99K41
Biological process	down-regulated	regulation of secretion	3	1.06	0.545	1	Fga;Lgals3;Nherf1	E9PV24;P16110;P70441
Biological process	down-regulated	regulation of SMAD protein signal transduction	2	9.2	0.0199	1	Dkk1;Emilin1	O54908;Q99K41
Biological process	down-regulated	regulation of smooth muscle cell migration	2	5.48	0.0516	1	Fga;Igfbp5	E9PV24;Q07079
Biological process	down-regulated	regulation of smooth muscle cell proliferation	2	2.93	0.149	1	Igfbp5;Notch3	Q07079;Q61982
Biological process	down-regulated	regulation of sodium ion transport	2	10.52	0.0155	1	Nherf1;Bpifa1	P70441;P97361
Biological process	down-regulated	regulation of striated muscle cell differentiation	4	9.72	0.000758	0.302	Dkk1;Mylk3;Hamp;Pi16	O54908;Q3UIZ8;Q9EQ21;Q9ET66
Biological process	down-regulated	regulation of supramolecular fiber organization	2	1.35	0.439	1	Mylk3;Emilin1	Q3UIZ8;Q99K41
Biological process	down-regulated	regulation of system process	4	1.65	0.224	1	Nherf1;Igfbp5;Hamp;Pi16	P70441;Q07079;Q9EQ21;Q9ET66
Biological process	down-regulated	regulation of T cell activation	2	1.39	0.424	1	Cd44;Lgals3	P15379;P16110
Biological process	down-regulated	regulation of T cell mediated cytotoxicity	2	10.52	0.0155	1	H2-Q10;H2-D1	P01898;P01899
Biological process	down-regulated	regulation of T cell mediated immunity	2	5.42	0.0525	1	H2-Q10;H2-D1	P01898;P01899
Biological process	down-regulated	regulation of transmembrane receptor protein serine/threonine kinase signaling pathway	2	2.06	0.253	1	Dkk1;Emilin1	O54908;Q99K41
Biological process	down-regulated	regulation of transmembrane transport	4	2.55	0.072	1	C3;Nherf1;Bpifa1;Hamp	P01027;P70441;P97361;Q9EQ21
Biological process	down-regulated	regulation of transport	12	1.78	0.0333	1	Fga;Dkk1;C3;Ighg2b;Ighg1;Cfp;Lgals3;Mbl2;Nherf1;Bpifa1;Umod;Hamp	E9PV24;O54908;P01027;P01867;P01868;P11680;P16110;P41317;P70441;P97361;Q91X17;Q9EQ21
Biological process	down-regulated	regulation of type I hypersensitivity	2	57.26	0.000524	0.211	Ighg2b;Ighg1	P01867;P01868
Biological process	down-regulated	regulation of type II hypersensitivity	3	96.63	3.07e-06	0.00136	C3;Ighg2b;Ighg1	P01027;P01867;P01868
Biological process	down-regulated	regulation of type IIa hypersensitivity	3	96.63	3.07e-06	0.00136	C3;Ighg2b;Ighg1	P01027;P01867;P01868
Biological process	down-regulated	regulation of vasculature development	5	4.49	0.00506	1	C3;Lgals3;Plg;Camp;Emilin1	P01027;P16110;P20918;P51437;Q99K41
Biological process	down-regulated	regulation of vesicle-mediated transport	7	3.2	0.00594	1	Dkk1;C3;Ighg2b;Ighg1;Cfp;Lgals3;Mbl2	O54908;P01027;P01867;P01868;P11680;P16110;P41317
Biological process	down-regulated	regulation of Wnt signaling pathway	2	1.73	0.322	1	Dkk1;Nherf1	O54908;P70441
Biological process	down-regulated	regulation of wound healing	3	7.22	0.00829	1	Fga;Plg;Emilin1	E9PV24;P20918;Q99K41
Biological process	down-regulated	renal absorption	2	16.11	0.00682	1	Nherf1;Umod	P70441;Q91X17
Biological process	down-regulated	renal system development	4	2.92	0.048	1	Cfh;Cd44;Notch3;Umod	P06909;P15379;Q61982;Q91X17
Biological process	down-regulated	renal system process	2	4.6	0.0702	1	Nherf1;Umod	P70441;Q91X17
Biological process	down-regulated	renal tubule development	2	5.37	0.0535	1	Cd44;Umod	P15379;Q91X17
Biological process	down-regulated	reproductive structure development	3	1.51	0.32	1	C3;Cd44;Plg	P01027;P15379;P20918
Biological process	down-regulated	reproductive system development	3	1.5	0.324	1	C3;Cd44;Plg	P01027;P15379;P20918
Biological process	down-regulated	response to bacterium	9	3.82	0.000515	0.208	Ighg;Ighg2b;Ighg1;P03987;Mbl2;Camp;Bpifa1;Umod;Hamp	P01863;P01867;P01868;P03987;P41317;P51437;P97361;Q91X17;Q9EQ21
Biological process	down-regulated	response to biotic stimulus	19	3.62	4.37e-07	0.000194	Fga;Ccl25;C3;C4b;Ighg;Ighg2b;Ighg1;P03987;Saa3;Saa1;Cfh;C4bpa;Cfp;Lgals3;Mbl2;Camp;Bpifa1;Umod;Hamp	E9PV24;O35903;P01027;P01029;P01863;P01867;P01868;P03987;P04918;P05366;P06909;P08607;P11680;P16110;P41317;P51437;P97361;Q91X17;Q9EQ21
Biological process	down-regulated	response to chemical	15	1.05	0.465	1	Abcc3;Ccl25;Dkk1;Saa3;Saa2;Cfh;Lgals3;Camp;Nherf1;Bche;Igfbp5;Mylk3;Notch3;Umod;Hamp	B2RX12;O35903;O54908;P04918;P05367;P06909;P16110;P51437;P70441;Q03311;Q07079;Q3UIZ8;Q61982;Q91X17;Q9EQ21
Biological process	down-regulated	response to cytokine	5	1.7	0.17	1	Ccl25;Saa3;Camp;Mylk3;Umod	O35903;P04918;P51437;Q3UIZ8;Q91X17
Biological process	down-regulated	response to external biotic stimulus	19	3.72	2.84e-07	0.000127	Fga;Ccl25;C3;C4b;Ighg;Ighg2b;Ighg1;P03987;Saa3;Saa1;Cfh;C4bpa;Cfp;Lgals3;Mbl2;Camp;Bpifa1;Umod;Hamp	E9PV24;O35903;P01027;P01029;P01863;P01867;P01868;P03987;P04918;P05366;P06909;P08607;P11680;P16110;P41317;P51437;P97361;Q91X17;Q9EQ21
Biological process	down-regulated	response to external stimulus	21	2.23	0.000189	0.0786	Fga;Ccl25;C3;C4b;Ighg;Ighg2b;Ighg1;P03987;Saa3;Saa1;Cfh;C4bpa;Cfp;Lgals3;Mbl2;Camp;Bpifa1;Bche;Notch3;Umod;Hamp	E9PV24;O35903;P01027;P01029;P01863;P01867;P01868;P03987;P04918;P05366;P06909;P08607;P11680;P16110;P41317;P51437;P97361;Q03311;Q61982;Q91X17;Q9EQ21
Biological process	down-regulated	response to extracellular stimulus	3	1.43	0.349	1	Cfh;Bche;Hamp	P06909;Q03311;Q9EQ21
Biological process	down-regulated	response to interleukin-1	4	10.97	0.000482	0.195	Ccl25;Saa3;Camp;Mylk3	O35903;P04918;P51437;Q3UIZ8
Biological process	down-regulated	response to lipid	4	1.22	0.42	1	Dkk1;Camp;Bche;Umod	O54908;P51437;Q03311;Q91X17
Biological process	down-regulated	response to molecule of bacterial origin	2	1.44	0.405	1	Camp;Umod	P51437;Q91X17
Biological process	down-regulated	response to nitrogen compound	5	1.18	0.42	1	Camp;Nherf1;Bche;Igfbp5;Umod	P51437;P70441;Q03311;Q07079;Q91X17
Biological process	down-regulated	response to nutrient levels	2	1.11	0.541	1	Cfh;Bche	P06909;Q03311
Biological process	down-regulated	response to organic cyclic compound	5	1.57	0.213	1	Saa3;Saa2;Nherf1;Bche;Igfbp5	P04918;P05367;P70441;Q03311;Q07079
Biological process	down-regulated	response to organic substance	11	1.03	0.505	1	Ccl25;Dkk1;Saa3;Saa2;Cfh;Camp;Nherf1;Bche;Igfbp5;Mylk3;Umod	O35903;O54908;P04918;P05367;P06909;P51437;P70441;Q03311;Q07079;Q3UIZ8;Q91X17
Biological process	down-regulated	response to organonitrogen compound	5	1.34	0.315	1	Camp;Nherf1;Bche;Igfbp5;Umod	P51437;P70441;Q03311;Q07079;Q91X17
Biological process	down-regulated	response to other organism	19	3.73	2.68e-07	0.00012	Fga;Ccl25;C3;C4b;Ighg;Ighg2b;Ighg1;P03987;Saa3;Saa1;Cfh;C4bpa;Cfp;Lgals3;Mbl2;Camp;Bpifa1;Umod;Hamp	E9PV24;O35903;P01027;P01029;P01863;P01867;P01868;P03987;P04918;P05366;P06909;P08607;P11680;P16110;P41317;P51437;P97361;Q91X17;Q9EQ21
Biological process	down-regulated	response to stimulus	50	1.78	5.56e-09	2.52e-06	Abcc3;Fga;Ccl25;Dkk1;C3;C4b;P01630;Igkv12-41;P01636;P01671;P01674;P01728;P01747;Ighv1-61;P01750;Ighv1-62-3;Igh-VJ558;P01787;P01843;Ighg;Ighg2b;Ighg1;H2-Q10;H2-D1;P03987;Saa3;Saa1;Saa2;Gm5629;Cfh;C4bpa;Cfp;Cd44;Lgals3;Plg;Mbl2;Camp;Gp1bb;Nherf1;P84750;Bpifa1;Bche;Igfbp5;Mylk3;Spata22;Notch3;Arhgap23;Umod;Hamp;Il18bp	B2RX12;E9PV24;O35903;O54908;P01027;P01029;P01630;P01635;P01636;P01671;P01674;P01728;P01747;P01749;P01750;P01754;P01758;P01787;P01843;P01863;P01867;P01868;P01898;P01899;P03987;P04918;P05366;P05367;P06327;P06909;P08607;P11680;P15379;P16110;P20918;P41317;P51437;P56400;P70441;P84750;P97361;Q03311;Q07079;Q3UIZ8;Q5SV06;Q61982;Q69ZH9;Q91X17;Q9EQ21;Q9Z0M9
Biological process	down-regulated	response to stress	25	1.97	0.000265	0.108	Fga;Ccl25;C3;C4b;Ighg;Ighg2b;Ighg1;P03987;Saa3;Saa1;Saa2;Cfh;C4bpa;Cfp;Cd44;Lgals3;Plg;Mbl2;Camp;Gp1bb;Bpifa1;Mylk3;Spata22;Umod;Hamp	E9PV24;O35903;P01027;P01029;P01863;P01867;P01868;P03987;P04918;P05366;P05367;P06909;P08607;P11680;P15379;P16110;P20918;P41317;P51437;P56400;P97361;Q3UIZ8;Q5SV06;Q91X17;Q9EQ21
Biological process	down-regulated	response to tumor necrosis factor	3	4.86	0.0238	1	Ccl25;Camp;Umod	O35903;P51437;Q91X17
Biological process	down-regulated	response to wounding	5	3.82	0.0098	1	Fga;Cfh;Cd44;Plg;Gp1bb	E9PV24;P06909;P15379;P20918;P56400
Biological process	down-regulated	RNA processing	3	1.03	0.564	1	Lgals3;Umod;Dkc1	P16110;Q91X17;Q9ESX5
Biological process	down-regulated	secretion	3	1.39	0.368	1	Abcc3;Nherf1;Umod	B2RX12;P70441;Q91X17
Biological process	down-regulated	sensory organ development	3	1.2	0.461	1	Cfh;Nherf1;Lrig3	P06909;P70441;Q6P1C6
Biological process	down-regulated	sensory organ morphogenesis	3	2.45	0.123	1	Cfh;Nherf1;Lrig3	P06909;P70441;Q6P1C6
Biological process	down-regulated	sensory system development	2	1.21	0.495	1	C3;Cfh	P01027;P06909
Biological process	down-regulated	skin development	2	2.09	0.247	1	Dkk1;Igfbp5	O54908;Q07079
Biological process	down-regulated	skin epidermis development	2	5.48	0.0516	1	Dkk1;Igfbp5	O54908;Q07079
Biological process	down-regulated	sodium ion transport	2	5.21	0.0565	1	Nherf1;Umod	P70441;Q91X17
Biological process	down-regulated	spermatogenesis	2	1.98	0.268	1	Spata22;Agfg1	Q5SV06;Q8K2K6
Biological process	down-regulated	steroid metabolic process	2	2.42	0.2	1	Saa1;Serpina6	P05366;Q06770
Biological process	down-regulated	supramolecular fiber organization	4	1.85	0.17	1	Camp;Mylk3;Agfg1;Emilin1	P51437;Q3UIZ8;Q8K2K6;Q99K41
Biological process	down-regulated	system development	19	1.09	0.377	1	Dkk1;C3;Ighg1;Cfh;Cd44;Lgals3;Plg;Epb42;Gp1bb;Nherf1;Bche;Igfbp5;Mylk3;Spata22;Notch3;Lrig3;Cd248;Umod;Emilin1	O54908;P01027;P01868;P06909;P15379;P16110;P20918;P49222;P56400;P70441;Q03311;Q07079;Q3UIZ8;Q5SV06;Q61982;Q6P1C6;Q91V98;Q91X17;Q99K41
Biological process	down-regulated	system process	7	1.07	0.482	1	Dkk1;Cfh;Nherf1;Bche;Mylk3;Umod;Emilin1	O54908;P06909;P70441;Q03311;Q3UIZ8;Q91X17;Q99K41
Biological process	down-regulated	taxis	4	1.99	0.141	1	Ccl25;Saa3;Lgals3;Notch3	O35903;P04918;P16110;Q61982
Biological process	down-regulated	tissue development	8	1.11	0.431	1	Dkk1;C3;Cfh;Cd44;Nherf1;Igfbp5;Mylk3;Umod	O54908;P01027;P06909;P15379;P70441;Q07079;Q3UIZ8;Q91X17
Biological process	down-regulated	tissue homeostasis	2	2.62	0.178	1	Mbl2;Bpifa1	P41317;P97361
Biological process	down-regulated	tissue morphogenesis	4	1.59	0.245	1	Dkk1;Cd44;Nherf1;Igfbp5	O54908;P15379;P70441;Q07079
Biological process	down-regulated	tissue remodeling	2	4.29	0.0791	1	Igfbp5;Umod	Q07079;Q91X17
Biological process	down-regulated	transition metal ion homeostasis	2	4.26	0.0802	1	Epb42;Hamp	P49222;Q9EQ21
Biological process	down-regulated	transmembrane transport	5	1.53	0.227	1	Abcc3;Gp1bb;Nherf1;Umod;Hamp	B2RX12;P56400;P70441;Q91X17;Q9EQ21
Biological process	down-regulated	trivalent inorganic anion homeostasis	2	23.43	0.00325	1	Nherf1;Umod	P70441;Q91X17
Biological process	down-regulated	tube development	6	1.52	0.202	1	C3;Cfh;Cd44;Igfbp5;Notch3;Umod	P01027;P06909;P15379;Q07079;Q61982;Q91X17
Biological process	down-regulated	tube morphogenesis	3	1.02	0.569	1	Cfh;Cd44;Notch3	P06909;P15379;Q61982
Biological process	down-regulated	urogenital system development	4	2.63	0.0655	1	Cfh;Cd44;Notch3;Umod	P06909;P15379;Q61982;Q91X17
Biological process	down-regulated	vasculature development	3	1.31	0.404	1	Cfh;Plg;Notch3	P06909;P20918;Q61982
Biological process	down-regulated	visual system development	2	1.22	0.49	1	C3;Cfh	P01027;P06909
Biological process	down-regulated	water homeostasis	2	7.36	0.0302	1	Bpifa1;Umod	P97361;Q91X17
Biological process	down-regulated	wound healing	5	6.19	0.00126	0.494	Fga;Cfh;Cd44;Plg;Gp1bb	E9PV24;P06909;P15379;P20918;P56400
Biological process	up-regulated	'de novo' posttranslational protein folding	2	8.45	0.0233	1	Hspd1;Dnajb4	P63038;Q9D832
Biological process	up-regulated	'de novo' protein folding	3	10.92	0.00258	1	Dnajc2;Hspd1;Dnajb4	P54103;P63038;Q9D832
Biological process	up-regulated	actin cytoskeleton organization	20	6.97	7.34e-12	7.3e-09	Epb41l2;Coro1a;Cfl1;Tln1;Ezr;Cap1;Cdc42;Arf6;Rac1;Csrp1;Cdc42bpb;Ehd2;Flna;Mtss1;Myh9;Myl9;Plek;Rhoa;Dstn;Coro1c	O70318;O89053;P18760;P26039;P26040;P40124;P60766;P62331;P63001;P97315;Q7TT50;Q8BH64;Q8BTM8;Q8R1S4;Q8VDD5;Q9CQ19;Q9JHK5;Q9QUI0;Q9R0P5;Q9WUM4
Biological process	up-regulated	actin filament bundle organization	3	6.24	0.0123	1	Ezr;Myh9;Rhoa	P26040;Q8VDD5;Q9QUI0
Biological process	up-regulated	actin filament depolymerization	2	65.51	0.000343	0.31	Cfl1;Dstn	P18760;Q9R0P5
Biological process	up-regulated	actin filament organization	9	7.71	2.57e-06	0.00251	Cfl1;Ezr;Cdc42;Rac1;Flna;Mtss1;Myh9;Rhoa;Dstn	P18760;P26040;P60766;P63001;Q8BTM8;Q8R1S4;Q8VDD5;Q9QUI0;Q9R0P5
Biological process	up-regulated	actin filament-based process	26	6.11	7.34e-14	7.31e-11	Epb41l2;Coro1a;Cfl1;Tln1;Ezr;Kras;Cap1;Cdc42;Arf6;Ran;Rac1;Tnik;Csrp1;Myl6;Cdc42bpb;Ehd2;Flna;Mtss1;Myh9;Ehbp1l1;Myl9;Parvb;Plek;Rhoa;Dstn;Coro1c	O70318;O89053;P18760;P26039;P26040;P32883;P40124;P60766;P62331;P62827;P63001;P83510;P97315;Q60605;Q7TT50;Q8BH64;Q8BTM8;Q8R1S4;Q8VDD5;Q99MS7;Q9CQ19;Q9ES46;Q9JHK5;Q9QUI0;Q9R0P5;Q9WUM4
Biological process	up-regulated	actin polymerization or depolymerization	4	11.15	0.000446	0.4	Cfl1;Rac1;Mtss1;Dstn	P18760;P63001;Q8R1S4;Q9R0P5
Biological process	up-regulated	actomyosin structure organization	3	4.42	0.0306	1	Csrp1;Myl9;Rhoa	P97315;Q9CQ19;Q9QUI0
Biological process	up-regulated	acyl-CoA metabolic process	2	3.97	0.0904	1	Gcdh;Suclg1	Q60759;Q9WUM5
Biological process	up-regulated	adenylate cyclase-modulating G protein-coupled receptor signaling pathway	2	1.29	0.46	1	Psap;Flna	Q61207;Q8BTM8
Biological process	up-regulated	adult behavior	2	1.76	0.315	1	Adh1;Cnp	P00329;P16330
Biological process	up-regulated	alpha-amino acid metabolic process	3	2.2	0.157	1	Gcdh;Phgdh;Eif2s3x	Q60759;Q61753;Q9Z0N1
Biological process	up-regulated	alpha-beta T cell activation	2	2.3	0.216	1	Psap;Rhoa	Q61207;Q9QUI0
Biological process	up-regulated	alpha-beta T cell differentiation	2	3.45	0.115	1	Psap;Rhoa	Q61207;Q9QUI0
Biological process	up-regulated	ameboidal-type cell migration	7	4.29	0.00127	1	Coro1a;Gpx1;Cfl1;Cdc42;Myh9;Rhoa;Coro1c	O89053;P11352;P18760;P60766;Q8VDD5;Q9QUI0;Q9WUM4
Biological process	up-regulated	amide biosynthetic process	14	3.77	2e-05	0.0191	Ckap5;Eif5;Rps3;Eif3j1;Lrrc47;Gcdh;Eif1a;Eif2s1;Eif1ax;Etf1;Eif2s2;Rpl14;Eef1g;Eif2s3x	A2AGT5;P59325;P62908;Q3UGC7;Q505F5;Q60759;Q60872;Q6ZWX6;Q8BMJ3;Q8BWY3;Q99L45;Q9CR57;Q9D8N0;Q9Z0N1
Biological process	up-regulated	anatomical structure development	45	1.11	0.216	1	Ckap5;Capn2;Pip4k2a;Adh1;Hba;Gpx1;Cnp;Cfl1;Ppib;Ezr;Msn;Kras;Btk;Cap1;Clec3b;Pkm;Cdc42;Rab10;Arf4;Arf6;Ran;Rap1a;Rac1;Hspd1;Tnik;Csrp1;Fhl1;Myl6;Hnrnpd;Psap;Phgdh;Naa15;Flna;Fermt3;Mtss1;Myh9;Rap1b;Lims1;Eif2s2;Myl9;Parvb;Plek;Rhoa;Coro1c;Ehd1	A2AGT5;O08529;O70172;P00329;P01942;P11352;P16330;P18760;P24369;P26040;P26041;P32883;P35991;P40124;P43025;P52480;P60766;P61027;P61750;P62331;P62827;P62835;P63001;P63038;P83510;P97315;P97447;Q60605;Q60668;Q61207;Q61753;Q80UM3;Q8BTM8;Q8K1B8;Q8R1S4;Q8VDD5;Q99JI6;Q99JW4;Q99L45;Q9CQ19;Q9ES46;Q9JHK5;Q9QUI0;Q9WUM4;Q9WVK4
Biological process	up-regulated	anatomical structure formation involved in morphogenesis	12	1.54	0.0909	1	Ckap5;Capn2;Gpx1;Cfl1;Cdc42;Csrp1;Psap;Naa15;Flna;Myh9;Myl9;Rhoa	A2AGT5;O08529;P11352;P18760;P60766;P97315;Q61207;Q80UM3;Q8BTM8;Q8VDD5;Q9CQ19;Q9QUI0
Biological process	up-regulated	anatomical structure maturation	3	1.55	0.306	1	Btk;Rac1;Rhoa	P35991;P63001;Q9QUI0
Biological process	up-regulated	anatomical structure morphogenesis	22	1.23	0.178	1	Ckap5;Capn2;Gpx1;Cnp;Cfl1;Msn;Kras;Cap1;Cdc42;Rab10;Rac1;Tnik;Csrp1;Psap;Naa15;Flna;Fermt3;Mtss1;Myh9;Myl9;Parvb;Rhoa	A2AGT5;O08529;P11352;P16330;P18760;P26041;P32883;P40124;P60766;P61027;P63001;P83510;P97315;Q61207;Q80UM3;Q8BTM8;Q8K1B8;Q8R1S4;Q8VDD5;Q9CQ19;Q9ES46;Q9QUI0
Biological process	up-regulated	angiogenesis	2	2.3	0.216	1	Gpx1;Cdc42	P11352;P60766
Biological process	up-regulated	animal organ development	28	1.06	0.4	1	Pip4k2a;Adh1;Hba;Gpx1;Cnp;Cfl1;Ppib;Msn;Kras;Btk;Clec3b;Pkm;Cdc42;Arf6;Ran;Rac1;Fhl1;Myl6;Hnrnpd;Psap;Phgdh;Flna;Mtss1;Myh9;Eif2s2;Plek;Rhoa;Coro1c	O70172;P00329;P01942;P11352;P16330;P18760;P24369;P26041;P32883;P35991;P43025;P52480;P60766;P62331;P62827;P63001;P97447;Q60605;Q60668;Q61207;Q61753;Q8BTM8;Q8R1S4;Q8VDD5;Q99L45;Q9JHK5;Q9QUI0;Q9WUM4
Biological process	up-regulated	anterograde trans-synaptic signaling	3	1.09	0.525	1	Ckap5;Rap1a;Rac1	A2AGT5;P62835;P63001
Biological process	up-regulated	apoptotic process	8	1.73	0.0922	1	Coro1a;Gpx1;Kras;Arf6;Hspd1;Plekho2;Lims1;Rhoa	O89053;P11352;P32883;P62331;P63038;Q8K124;Q99JW4;Q9QUI0
Biological process	up-regulated	aromatic compound catabolic process	3	1.28	0.415	1	Cnp;Etf1;Lsm7	P16330;Q8BWY3;Q9CQQ8
Biological process	up-regulated	associative learning	2	2.94	0.148	1	Ckap5;Kras	A2AGT5;P32883
Biological process	up-regulated	autophagy	2	1.37	0.429	1	Pip4k2a;Chmp2a	O70172;Q9DB34
Biological process	up-regulated	axon ensheathment	2	1.93	0.278	1	Ckap5;Psap	A2AGT5;Q61207
Biological process	up-regulated	B cell activation	2	1.36	0.432	1	Btk;Hspd1	P35991;P63038
Biological process	up-regulated	B cell mediated immunity	2	1.5	0.387	1	Btk;Hspd1	P35991;P63038
Biological process	up-regulated	behavior	7	1.22	0.347	1	Ckap5;Capn2;Adh1;Cnp;Kras;Arf4;Psap	A2AGT5;O08529;P00329;P16330;P32883;P61750;Q61207
Biological process	up-regulated	biological adhesion	14	2.24	0.00387	1	Coro1a;Tln1;Ezr;Msn;Cdc42;Rac1;Myl12b;Fermt3;Myh9;Lims1;Myl9;Parvb;Plek;Rhoa	O89053;P26039;P26040;P26041;P60766;P63001;Q3THE2;Q8K1B8;Q8VDD5;Q99JW4;Q9CQ19;Q9ES46;Q9JHK5;Q9QUI0
Biological process	up-regulated	biological process involved in interaction with symbiont	2	2.88	0.153	1	Ppib;Cdc42	P24369;P60766
Biological process	up-regulated	biological process involved in interspecies interaction between organisms	15	1.38	0.123	1	Capn2;Slk;Coro1a;Hba;Gpx1;Cnp;Ppib;Prdx1;Btk;Cdc42;Hspd1;Eef1g;Chmp2a;Rhoa;Ilf3	O08529;O54988;O89053;P01942;P11352;P16330;P24369;P35700;P35991;P60766;P63038;Q9D8N0;Q9DB34;Q9QUI0;Q9Z1X4
Biological process	up-regulated	biological process involved in symbiotic interaction	5	3.92	0.0091	1	Gpx1;Ppib;Cdc42;Hspd1;Chmp2a	P11352;P24369;P60766;P63038;Q9DB34
Biological process	up-regulated	biological regulation	82	1.02	0.438	1	Ckap5;Capn2;Slk;Pip4k2a;Grk6;Epb41l2;Coro1a;Adh1;Hba;Gpx1;Cnp;Cfl1;Ppib;Tln1;Ezr;Msn;Kras;Prdx1;Btk;Cap1;Clec3b;Nsf;Igfbp3;Srp9;Hdgf;Pkm;Dnajc2;Eif5;Cdc42;Rab8b;Arf4;Arf6;Ran;Rap1a;Rps3;Rac1;Hspd1;Tnik;Ap2m1;Psme1;Rsu1;Bzw2;Plekhf1;Myl12b;Lrrfip1;Abracl;Arhgap1;Hnrnpd;Psap;Phgdh;Vat1;Cavin2;Ube2o;Eif2s1;Ehd2;Flna;Etf1;Fermt3;Rab15;Mapre2;Mtss1;Myh9;Snx9;Rap1b;Lims1;Myl9;Bzw1;Lsm7;Ilf2;Dnajb4;Chmp…	A2AGT5;O08529;O54988;O70172;O70293;O70318;O89053;P00329;P01942;P11352;P16330;P18760;P24369;P26039;P26040;P26041;P32883;P35700;P35991;P40124;P43025;P46460;P47878;P49962;P51859;P52480;P54103;P59325;P60766;P61028;P61750;P62331;P62827;P62835;P62908;P63001;P63038;P83510;P84091;P97371;Q01730;Q2L4X1;Q3TB82;Q3THE2;Q3UZ39;Q4KML4;Q5FWK3;Q60668;Q61207;Q61753;Q62465;Q63918;Q6ZPJ3;Q6ZWX6;Q8BH64;Q8BTM8;Q8BWY3;…
Biological process	up-regulated	biomineral tissue development	2	2.94	0.148	1	Clec3b;Mtss1	P43025;Q8R1S4
Biological process	up-regulated	biomineralization	2	2.4	0.202	1	Clec3b;Mtss1	P43025;Q8R1S4
Biological process	up-regulated	biosynthetic process	26	1.38	0.049	1	Ckap5;Pip4k2a;Adh1;Ckm;Cnp;Pkm;Dnajc2;Eif5;Rps3;Eif3j1;Lrrc47;Hnrnpd;Gcdh;Eif1a;Phgdh;Eif2s1;Eif1ax;Flna;Etf1;Eif2s2;Rpl14;Eef1g;Cyb5r3;Gmpr;Eif2s3x;Pmm2	A2AGT5;O70172;P00329;P07310;P16330;P52480;P54103;P59325;P62908;Q3UGC7;Q505F5;Q60668;Q60759;Q60872;Q61753;Q6ZWX6;Q8BMJ3;Q8BTM8;Q8BWY3;Q99L45;Q9CR57;Q9D8N0;Q9DCN2;Q9DCZ1;Q9Z0N1;Q9Z2M7
Biological process	up-regulated	blood coagulation	6	10.77	1.95e-05	0.0187	Tln1;Myl12b;Flna;Fermt3;Myl9;Plek	P26039;Q3THE2;Q8BTM8;Q8K1B8;Q9CQ19;Q9JHK5
Biological process	up-regulated	blood vessel development	5	1.24	0.38	1	Gpx1;Cdc42;Naa15;Flna;Myh9	P11352;P60766;Q80UM3;Q8BTM8;Q8VDD5
Biological process	up-regulated	blood vessel diameter maintenance	2	1.61	0.354	1	Gpx1;Rhoa	P11352;Q9QUI0
Biological process	up-regulated	blood vessel morphogenesis	5	1.48	0.25	1	Gpx1;Cdc42;Naa15;Flna;Myh9	P11352;P60766;Q80UM3;Q8BTM8;Q8VDD5
Biological process	up-regulated	bone cell development	2	7.71	0.0276	1	Pip4k2a;Flna	O70172;Q8BTM8
Biological process	up-regulated	bone development	3	2.25	0.15	1	Pip4k2a;Flna;Rhoa	O70172;Q8BTM8;Q9QUI0
Biological process	up-regulated	brain development	9	1.95	0.0419	1	Cnp;Kras;Ran;Rac1;Hnrnpd;Psap;Flna;Rhoa;Coro1c	P16330;P32883;P62827;P63001;Q60668;Q61207;Q8BTM8;Q9QUI0;Q9WUM4
Biological process	up-regulated	carbohydrate derivative catabolic process	2	1.65	0.343	1	Btk;Psap	P35991;Q61207
Biological process	up-regulated	carbohydrate derivative metabolic process	9	1.3	0.256	1	Btk;Pkm;Ran;Gcdh;Psap;Gmpr;Rhoa;Suclg1;Pmm2	P35991;P52480;P62827;Q60759;Q61207;Q9DCZ1;Q9QUI0;Q9WUM5;Q9Z2M7
Biological process	up-regulated	carbohydrate metabolic process	3	1.12	0.506	1	Cbr2;Pkm;Pmm2	P08074;P52480;Q9Z2M7
Biological process	up-regulated	carboxylic acid biosynthetic process	2	1.11	0.54	1	Pkm;Phgdh	P52480;Q61753
Biological process	up-regulated	carboxylic acid metabolic process	8	1.37	0.229	1	Adh1;Gpx1;Pkm;Lrrc47;Gcdh;Phgdh;Suclg1;Eif2s3x	P00329;P11352;P52480;Q505F5;Q60759;Q61753;Q9WUM5;Q9Z0N1
Biological process	up-regulated	catabolic process	16	1.16	0.308	1	Capn2;Pip4k2a;Capns1;Adh1;Hba;Gpx1;Cnp;Prdx1;Btk;Pkm;Ube2d3;Gcdh;Psap;Etf1;Lsm7;Chmp2a	O08529;O70172;O88456;P00329;P01942;P11352;P16330;P35700;P35991;P52480;P61079;Q60759;Q61207;Q8BWY3;Q9CQQ8;Q9DB34
Biological process	up-regulated	cell activation	13	2.3	0.00418	1	Coro1a;Tln1;Msn;Prdx1;Btk;Hspd1;Myl12b;Psap;Fermt3;Myh9;Myl9;Plek;Rhoa	O89053;P26039;P26041;P35700;P35991;P63038;Q3THE2;Q61207;Q8K1B8;Q8VDD5;Q9CQ19;Q9JHK5;Q9QUI0
Biological process	up-regulated	cell activation involved in immune response	3	1.92	0.206	1	Coro1a;Btk;Hspd1	O89053;P35991;P63038
Biological process	up-regulated	cell adhesion	14	3.1	0.000166	0.153	Coro1a;Tln1;Ezr;Msn;Cdc42;Rac1;Myl12b;Fermt3;Myh9;Lims1;Myl9;Parvb;Plek;Rhoa	O89053;P26039;P26040;P26041;P60766;P63001;Q3THE2;Q8K1B8;Q8VDD5;Q99JW4;Q9CQ19;Q9ES46;Q9JHK5;Q9QUI0
Biological process	up-regulated	cell chemotaxis	3	2.77	0.0948	1	Coro1a;Ppib;Rac1	O89053;P24369;P63001
Biological process	up-regulated	cell cycle	12	1.73	0.0443	1	Ckap5;Cfl1;Ezr;Ran;Rps3;Phgdh;Flna;Mapre2;Myh9;Snx9;Chmp2a;Rhoa	A2AGT5;P18760;P26040;P62827;P62908;Q61753;Q8BTM8;Q8R001;Q8VDD5;Q91VH2;Q9DB34;Q9QUI0
Biological process	up-regulated	cell cycle process	12	1.92	0.0221	1	Ckap5;Cfl1;Ezr;Ran;Rps3;Phgdh;Flna;Mapre2;Myh9;Snx9;Chmp2a;Rhoa	A2AGT5;P18760;P26040;P62827;P62908;Q61753;Q8BTM8;Q8R001;Q8VDD5;Q91VH2;Q9DB34;Q9QUI0
Biological process	up-regulated	cell death	15	1.87	0.014	1	Slk;Coro1a;Gpx1;Kras;Btk;Igfbp3;Pkm;Ube2d3;Arf6;Rps3;Hspd1;Plekhf1;Plekho2;Lims1;Rhoa	O54988;O89053;P11352;P32883;P35991;P47878;P52480;P61079;P62331;P62908;P63038;Q3TB82;Q8K124;Q99JW4;Q9QUI0
Biological process	up-regulated	cell development	29	1.97	0.00022	0.201	Ckap5;Pip4k2a;Hba;Gpx1;Cnp;Cfl1;Ezr;Msn;Kras;Btk;Cdc42;Rab10;Arf4;Ran;Rap1a;Rac1;Tnik;Csrp1;Psap;Phgdh;Flna;Fermt3;Myh9;Rap1b;Myl9;Parvb;Rhoa;Coro1c;Ehd1	A2AGT5;O70172;P01942;P11352;P16330;P18760;P26040;P26041;P32883;P35991;P60766;P61027;P61750;P62827;P62835;P63001;P83510;P97315;Q61207;Q61753;Q8BTM8;Q8K1B8;Q8VDD5;Q99JI6;Q9CQ19;Q9ES46;Q9QUI0;Q9WUM4;Q9WVK4
Biological process	up-regulated	cell differentiation	33	1.25	0.0929	1	Ckap5;Capn2;Pip4k2a;Hba;Gpx1;Cnp;Cfl1;Ezr;Msn;Kras;Btk;Igfbp3;Cdc42;Rab10;Arf4;Ran;Rap1a;Rac1;Tnik;Csrp1;Psap;Phgdh;Flna;Fermt3;Mtss1;Myh9;Rap1b;Myl9;Parvb;Plek;Rhoa;Coro1c;Ehd1	A2AGT5;O08529;O70172;P01942;P11352;P16330;P18760;P26040;P26041;P32883;P35991;P47878;P60766;P61027;P61750;P62827;P62835;P63001;P83510;P97315;Q61207;Q61753;Q8BTM8;Q8K1B8;Q8R1S4;Q8VDD5;Q99JI6;Q9CQ19;Q9ES46;Q9JHK5;Q9QUI0;Q9WUM4;Q9WVK4
Biological process	up-regulated	cell division	6	4.49	0.00224	1	Cfl1;Rab10;Myh9;Snx9;Chmp2a;Rhoa	P18760;P61027;Q8VDD5;Q91VH2;Q9DB34;Q9QUI0
Biological process	up-regulated	cell fate commitment	3	1.77	0.24	1	Cdc42;Rab10;Rhoa	P60766;P61027;Q9QUI0
Biological process	up-regulated	cell junction maintenance	2	5.7	0.0481	1	Arf6;Mtss1	P62331;Q8R1S4
Biological process	up-regulated	cell junction organization	13	3.14	0.000251	0.229	Ckap5;Cfl1;Tln1;Ezr;Cdc42;Rab8b;Arf6;Rac1;Flna;Mtss1;Rap1b;Lims1;Rhoa	A2AGT5;P18760;P26039;P26040;P60766;P61028;P62331;P63001;Q8BTM8;Q8R1S4;Q99JI6;Q99JW4;Q9QUI0
Biological process	up-regulated	cell killing	2	2.43	0.199	1	Coro1a;Prdx1	O89053;P35700
Biological process	up-regulated	cell migration	12	2.06	0.0135	1	Coro1a;Gpx1;Cfl1;Ppib;Msn;Cap1;Cdc42;Rac1;Flna;Myh9;Rhoa;Coro1c	O89053;P11352;P18760;P24369;P26041;P40124;P60766;P63001;Q8BTM8;Q8VDD5;Q9QUI0;Q9WUM4
Biological process	up-regulated	cell morphogenesis	10	1.82	0.0478	1	Cnp;Cdc42;Rab10;Rac1;Tnik;Flna;Fermt3;Myh9;Parvb;Rhoa	P16330;P60766;P61027;P63001;P83510;Q8BTM8;Q8K1B8;Q8VDD5;Q9ES46;Q9QUI0
Biological process	up-regulated	cell morphogenesis involved in differentiation	9	1.89	0.0489	1	Cnp;Cdc42;Rab10;Rac1;Flna;Fermt3;Myh9;Parvb;Rhoa	P16330;P60766;P61027;P63001;Q8BTM8;Q8K1B8;Q8VDD5;Q9ES46;Q9QUI0
Biological process	up-regulated	cell morphogenesis involved in neuron differentiation	4	1.06	0.524	1	Cnp;Cdc42;Rab10;Rac1	P16330;P60766;P61027;P63001
Biological process	up-regulated	cell motility	14	1.68	0.0388	1	Coro1a;Gpx1;Cfl1;Ppib;Msn;Cap1;Cdc42;Arf4;Rac1;Cdc42bpb;Flna;Myh9;Rhoa;Coro1c	O89053;P11352;P18760;P24369;P26041;P40124;P60766;P61750;P63001;Q7TT50;Q8BTM8;Q8VDD5;Q9QUI0;Q9WUM4
Biological process	up-regulated	cell part morphogenesis	5	1.18	0.42	1	Cnp;Cdc42;Rab10;Rac1;Tnik	P16330;P60766;P61027;P63001;P83510
Biological process	up-regulated	cell population proliferation	13	2.36	0.00339	1	Coro1a;Gpx1;Msn;Kras;Prdx1;Btk;Igfbp3;Rab10;Hspd1;Rsu1;Mtss1;Lims1;Eif2s2	O89053;P11352;P26041;P32883;P35700;P35991;P47878;P61027;P63038;Q01730;Q8R1S4;Q99JW4;Q99L45
Biological process	up-regulated	cell projection assembly	9	2.74	0.00567	1	Ezr;Cdc42;Arf6;Rac1;Ehd2;Flna;Ehd4;Parvb;Ehd1	P26040;P60766;P62331;P63001;Q8BH64;Q8BTM8;Q9EQP2;Q9ES46;Q9WVK4
Biological process	up-regulated	cell projection morphogenesis	5	1.19	0.414	1	Cnp;Cdc42;Rab10;Rac1;Tnik	P16330;P60766;P61027;P63001;P83510
Biological process	up-regulated	cell projection organization	18	1.91	0.00579	1	Ckap5;Coro1a;Cnp;Ezr;Cdc42;Rab10;Arf4;Arf6;Rac1;Tnik;Phgdh;Ehd2;Flna;Myh9;Ehd4;Parvb;Plek;Ehd1	A2AGT5;O89053;P16330;P26040;P60766;P61027;P61750;P62331;P63001;P83510;Q61753;Q8BH64;Q8BTM8;Q8VDD5;Q9EQP2;Q9ES46;Q9JHK5;Q9WVK4
Biological process	up-regulated	cell surface receptor signaling pathway	16	1.27	0.187	1	Ckap5;Grk6;Coro1a;Tln1;Kras;Btk;Cdc42;Arf4;Rap1a;Rac1;Tnik;Flna;Fermt3;Lims1;Plek;Rhoa	A2AGT5;O70293;O89053;P26039;P32883;P35991;P60766;P61750;P62835;P63001;P83510;Q8BTM8;Q8K1B8;Q99JW4;Q9JHK5;Q9QUI0
Biological process	up-regulated	cell surface receptor signaling pathway involved in cell-cell signaling	4	1.65	0.225	1	Ckap5;Grk6;Rac1;Tnik	A2AGT5;O70293;P63001;P83510
Biological process	up-regulated	cell-cell adhesion	7	2.61	0.0181	1	Tln1;Ezr;Msn;Myl12b;Fermt3;Myl9;Plek	P26039;P26040;P26041;Q3THE2;Q8K1B8;Q9CQ19;Q9JHK5
Biological process	up-regulated	cell-cell fusion	2	6.39	0.039	1	Capn2;Myh9	O08529;Q8VDD5
Biological process	up-regulated	cell-cell junction organization	3	2.6	0.109	1	Cdc42;Mtss1;Rhoa	P60766;Q8R1S4;Q9QUI0
Biological process	up-regulated	cell-cell signaling	7	1.08	0.469	1	Ckap5;Grk6;Btk;Rap1a;Rac1;Tnik;Sytl4	A2AGT5;O70293;P35991;P62835;P63001;P83510;Q9R0Q1
Biological process	up-regulated	cell-cell signaling by wnt	3	1.48	0.332	1	Grk6;Rac1;Tnik	O70293;P63001;P83510
Biological process	up-regulated	cell-substrate adhesion	5	4.07	0.00784	1	Rac1;Fermt3;Lims1;Parvb;Rhoa	P63001;Q8K1B8;Q99JW4;Q9ES46;Q9QUI0
Biological process	up-regulated	cellular amide metabolic process	17	2.89	7.53e-05	0.0709	Ckap5;Gpx1;Eif5;Rps3;Eif3j1;Lrrc47;Gcdh;Eif1a;Psap;Eif2s1;Eif1ax;Etf1;Eif2s2;Rpl14;Eef1g;Suclg1;Eif2s3x	A2AGT5;P11352;P59325;P62908;Q3UGC7;Q505F5;Q60759;Q60872;Q61207;Q6ZWX6;Q8BMJ3;Q8BWY3;Q99L45;Q9CR57;Q9D8N0;Q9WUM5;Q9Z0N1
Biological process	up-regulated	cellular amino acid metabolic process	4	2.13	0.119	1	Lrrc47;Gcdh;Phgdh;Eif2s3x	Q505F5;Q60759;Q61753;Q9Z0N1
Biological process	up-regulated	cellular aromatic compound metabolic process	20	1.01	0.528	1	Cnp;Pkm;Ube2d3;Lsm3;Snrpd2;Snrpd3;Ran;Rps3;Hspd1;Lrrc47;Hnrnpd;Gcdh;Flna;Etf1;Lsm7;Rpl14;Gmpr;Rhoa;Suclg1;Pmm2	P16330;P52480;P61079;P62311;P62317;P62320;P62827;P62908;P63038;Q505F5;Q60668;Q60759;Q8BTM8;Q8BWY3;Q9CQQ8;Q9CR57;Q9DCZ1;Q9QUI0;Q9WUM5;Q9Z2M7
Biological process	up-regulated	cellular biosynthetic process	24	1.35	0.0759	1	Ckap5;Pip4k2a;Adh1;Cnp;Pkm;Dnajc2;Eif5;Rps3;Eif3j1;Lrrc47;Hnrnpd;Gcdh;Eif1a;Phgdh;Eif2s1;Eif1ax;Flna;Etf1;Eif2s2;Rpl14;Eef1g;Gmpr;Eif2s3x;Pmm2	A2AGT5;O70172;P00329;P16330;P52480;P54103;P59325;P62908;Q3UGC7;Q505F5;Q60668;Q60759;Q60872;Q61753;Q6ZWX6;Q8BMJ3;Q8BTM8;Q8BWY3;Q99L45;Q9CR57;Q9D8N0;Q9DCZ1;Q9Z0N1;Q9Z2M7
Biological process	up-regulated	cellular catabolic process	13	1.1	0.404	1	Capn2;Pip4k2a;Hba;Gpx1;Cnp;Prdx1;Btk;Ube2d3;Gcdh;Psap;Etf1;Lsm7;Chmp2a	O08529;O70172;P01942;P11352;P16330;P35700;P35991;P61079;Q60759;Q61207;Q8BWY3;Q9CQQ8;Q9DB34
Biological process	up-regulated	cellular component assembly	34	1.93	7.84e-05	0.0737	Ckap5;Coro1a;Tln1;Ezr;Pkm;Eif5;Cdc42;Lsm3;Snrpd2;Snrpd3;Arf6;Rps3;Rac1;Ap2m1;Csrp1;Eif3j1;Psap;Eif2s1;Ehd2;Flna;Fermt3;Mapre2;Mtss1;Myh9;Snx9;Eif2s2;Myl9;Chmp2a;Ehd4;Parvb;Rhoa;Coro1c;Ehd1;Eif2s3x	A2AGT5;O89053;P26039;P26040;P52480;P59325;P60766;P62311;P62317;P62320;P62331;P62908;P63001;P84091;P97315;Q3UGC7;Q61207;Q6ZWX6;Q8BH64;Q8BTM8;Q8K1B8;Q8R001;Q8R1S4;Q8VDD5;Q91VH2;Q99L45;Q9CQ19;Q9DB34;Q9EQP2;Q9ES46;Q9QUI0;Q9WUM4;Q9WVK4;Q9Z0N1
Biological process	up-regulated	cellular component assembly involved in morphogenesis	3	3.07	0.0746	1	Ckap5;Csrp1;Myl9	A2AGT5;P97315;Q9CQ19
Biological process	up-regulated	cellular component biogenesis	36	1.84	0.000117	0.108	Ckap5;Coro1a;Tln1;Ezr;Pkm;Eif5;Cdc42;Lsm3;Snrpd2;Snrpd3;Arf6;Ran;Rps3;Rac1;Ap2m1;Csrp1;Eif3j1;Psap;Eif2s1;Ehd2;Flna;Fermt3;Mapre2;Mtss1;Myh9;Snx9;Eif2s2;Myl9;Rpl14;Chmp2a;Ehd4;Parvb;Rhoa;Coro1c;Ehd1;Eif2s3x	A2AGT5;O89053;P26039;P26040;P52480;P59325;P60766;P62311;P62317;P62320;P62331;P62827;P62908;P63001;P84091;P97315;Q3UGC7;Q61207;Q6ZWX6;Q8BH64;Q8BTM8;Q8K1B8;Q8R001;Q8R1S4;Q8VDD5;Q91VH2;Q99L45;Q9CQ19;Q9CR57;Q9DB34;Q9EQP2;Q9ES46;Q9QUI0;Q9WUM4;Q9WVK4;Q9Z0N1
Biological process	up-regulated	cellular component disassembly	7	3.3	0.00545	1	Cfl1;Nsf;Rac1;Etf1;Chmp2a;Rhoa;Dstn	P18760;P46460;P63001;Q8BWY3;Q9DB34;Q9QUI0;Q9R0P5
Biological process	up-regulated	cellular component maintenance	3	6.24	0.0123	1	Ckap5;Arf6;Mtss1	A2AGT5;P62331;Q8R1S4
Biological process	up-regulated	cellular component morphogenesis	8	1.57	0.139	1	Ckap5;Cnp;Cdc42;Rab10;Rac1;Tnik;Csrp1;Myl9	A2AGT5;P16330;P60766;P61027;P63001;P83510;P97315;Q9CQ19
Biological process	up-regulated	cellular component organization	63	1.59	6.43e-06	0.00626	Ckap5;Slk;Pip4k2a;Epb41l2;Coro1a;Cnp;Cfl1;Tln1;Ezr;Msn;Kras;Cap1;Nsf;Hdgf;Pkm;Dnajc2;Eif5;Cdc42;Rab10;Rab8b;Arf4;Lsm3;Snrpd2;Snrpd3;Arf6;Ran;Rps3;Rac1;Hspd1;Tnik;Ap2m1;Csrp1;Plekhf1;Eif3j1;Psap;Phgdh;Cavin2;Eif2s1;Cdc42bpb;Ehd2;Flna;Etf1;Fermt3;Mapre2;Mtss1;Myh9;Snx9;Plekhf2;Rap1b;Lims1;Eif2s2;Ehbp1l1;Myl9;Chmp2a;Ehd4;Parvb;Plek;Rhoa;Dstn;Sytl4;Coro1c;Ehd1;Eif2s3x	A2AGT5;O54988;O70172;O70318;O89053;P16330;P18760;P26039;P26040;P26041;P32883;P40124;P46460;P51859;P52480;P54103;P59325;P60766;P61027;P61028;P61750;P62311;P62317;P62320;P62331;P62827;P62908;P63001;P63038;P83510;P84091;P97315;Q3TB82;Q3UGC7;Q61207;Q61753;Q63918;Q6ZWX6;Q7TT50;Q8BH64;Q8BTM8;Q8BWY3;Q8K1B8;Q8R001;Q8R1S4;Q8VDD5;Q91VH2;Q91WB4;Q99JI6;Q99JW4;Q99L45;Q99MS7;Q9CQ19;Q9DB34;Q9EQP2;Q9ES46;Q9JHK5;…
Biological process	up-regulated	cellular component organization or biogenesis	64	1.55	1.27e-05	0.0122	Ckap5;Slk;Pip4k2a;Epb41l2;Coro1a;Cnp;Cfl1;Tln1;Ezr;Msn;Kras;Cap1;Nsf;Hdgf;Pkm;Dnajc2;Eif5;Cdc42;Rab10;Rab8b;Arf4;Lsm3;Snrpd2;Snrpd3;Arf6;Ran;Rps3;Rac1;Hspd1;Tnik;Ap2m1;Csrp1;Plekhf1;Eif3j1;Psap;Phgdh;Cavin2;Eif2s1;Cdc42bpb;Ehd2;Flna;Etf1;Fermt3;Mapre2;Mtss1;Myh9;Snx9;Plekhf2;Rap1b;Lims1;Eif2s2;Ehbp1l1;Myl9;Rpl14;Chmp2a;Ehd4;Parvb;Plek;Rhoa;Dstn;Sytl4;Coro1c;Ehd1;Eif2s3x	A2AGT5;O54988;O70172;O70318;O89053;P16330;P18760;P26039;P26040;P26041;P32883;P40124;P46460;P51859;P52480;P54103;P59325;P60766;P61027;P61028;P61750;P62311;P62317;P62320;P62331;P62827;P62908;P63001;P63038;P83510;P84091;P97315;Q3TB82;Q3UGC7;Q61207;Q61753;Q63918;Q6ZWX6;Q7TT50;Q8BH64;Q8BTM8;Q8BWY3;Q8K1B8;Q8R001;Q8R1S4;Q8VDD5;Q91VH2;Q91WB4;Q99JI6;Q99JW4;Q99L45;Q99MS7;Q9CQ19;Q9CR57;Q9DB34;Q9EQP2;Q9ES46;…
Biological process	up-regulated	cellular developmental process	39	1.32	0.0317	1	Ckap5;Capn2;Pip4k2a;Hba;Gpx1;Cnp;Cfl1;Ezr;Msn;Kras;Btk;Igfbp3;Cdc42;Rab10;Arf4;Arf6;Ran;Rap1a;Rac1;Tnik;Csrp1;Fhl1;Hnrnpd;Psap;Phgdh;Naa15;Flna;Fermt3;Mtss1;Myh9;Rap1b;Myl9;Parvb;Plek;Prelp;Edf1;Rhoa;Coro1c;Ehd1	A2AGT5;O08529;O70172;P01942;P11352;P16330;P18760;P26040;P26041;P32883;P35991;P47878;P60766;P61027;P61750;P62331;P62827;P62835;P63001;P83510;P97315;P97447;Q60668;Q61207;Q61753;Q80UM3;Q8BTM8;Q8K1B8;Q8R1S4;Q8VDD5;Q99JI6;Q9CQ19;Q9ES46;Q9JHK5;Q9JK53;Q9JMG1;Q9QUI0;Q9WUM4;Q9WVK4
Biological process	up-regulated	cellular lipid catabolic process	2	1.42	0.411	1	Gcdh;Psap	Q60759;Q61207
Biological process	up-regulated	cellular localization	38	2.02	8.05e-06	0.00779	Ckap5;Pip4k2a;Coro1a;Cfl1;Ezr;Btk;Nsf;Srp9;Hdgf;Cdc42;Rab10;Rab8b;Arf3;Arf4;Arf6;Ran;Rap1a;Rac1;Hspd1;Arf5;Ap2m1;Plekhf1;Psap;Ube2o;Ehd2;Flna;Mapre2;Myh9;Snx9;Plekhf2;Rap1b;Chmp2a;Ehd4;Plek;Hyou1;Sytl4;Coro1c;Ehd1	A2AGT5;O70172;O89053;P18760;P26040;P35991;P46460;P49962;P51859;P60766;P61027;P61028;P61205;P61750;P62331;P62827;P62835;P63001;P63038;P84084;P84091;Q3TB82;Q61207;Q6ZPJ3;Q8BH64;Q8BTM8;Q8R001;Q8VDD5;Q91VH2;Q91WB4;Q99JI6;Q9DB34;Q9EQP2;Q9JHK5;Q9JKR6;Q9R0Q1;Q9WUM4;Q9WVK4
Biological process	up-regulated	cellular macromolecule biosynthetic process	17	1.63	0.03	1	Ckap5;Dnajc2;Eif5;Rps3;Eif3j1;Lrrc47;Hnrnpd;Eif1a;Eif2s1;Eif1ax;Flna;Etf1;Eif2s2;Rpl14;Eef1g;Eif2s3x;Pmm2	A2AGT5;P54103;P59325;P62908;Q3UGC7;Q505F5;Q60668;Q60872;Q6ZWX6;Q8BMJ3;Q8BTM8;Q8BWY3;Q99L45;Q9CR57;Q9D8N0;Q9Z0N1;Q9Z2M7
Biological process	up-regulated	cellular macromolecule catabolic process	7	1.19	0.371	1	Capn2;Btk;Ube2d3;Psap;Etf1;Lsm7;Chmp2a	O08529;P35991;P61079;Q61207;Q8BWY3;Q9CQQ8;Q9DB34
Biological process	up-regulated	cellular macromolecule localization	26	2.52	8.4e-06	0.00811	Ckap5;Cfl1;Ezr;Nsf;Srp9;Hdgf;Rab10;Rab8b;Arf3;Arf4;Arf6;Ran;Rap1a;Rac1;Hspd1;Arf5;Ap2m1;Plekhf1;Psap;Ehd2;Flna;Mapre2;Snx9;Ehd4;Sytl4;Ehd1	A2AGT5;P18760;P26040;P46460;P49962;P51859;P61027;P61028;P61205;P61750;P62331;P62827;P62835;P63001;P63038;P84084;P84091;Q3TB82;Q61207;Q8BH64;Q8BTM8;Q8R001;Q91VH2;Q9EQP2;Q9R0Q1;Q9WVK4
Biological process	up-regulated	cellular macromolecule metabolic process	32	1.22	0.123	1	Ckap5;Capn2;Slk;Ppib;Ezr;Btk;Dnajc2;Eif5;Ube2d3;Rps3;Hspd1;Tnik;Ap2m1;Eif3j1;Lrrc47;Hnrnpd;Eif1a;Psap;Ube2o;Eif2s1;Cdc42bpb;Eif1ax;Flna;Etf1;Eif2s2;Lsm7;Rpl14;Eef1g;Chmp2a;Eif2s3x;Ilf3;Pmm2	A2AGT5;O08529;O54988;P24369;P26040;P35991;P54103;P59325;P61079;P62908;P63038;P83510;P84091;Q3UGC7;Q505F5;Q60668;Q60872;Q61207;Q6ZPJ3;Q6ZWX6;Q7TT50;Q8BMJ3;Q8BTM8;Q8BWY3;Q99L45;Q9CQQ8;Q9CR57;Q9D8N0;Q9DB34;Q9Z0N1;Q9Z1X4;Q9Z2M7
Biological process	up-regulated	cellular metabolic process	51	1.07	0.298	1	Ckap5;Capn2;Slk;Pip4k2a;Grk6;Adh1;Hba;Ckm;Gpx1;Cnp;Ppib;Ezr;Prdx1;Btk;Pkm;Dnajc2;Eif5;Ube2d3;Lsm3;Snrpd2;Snrpd3;Ran;Rps3;Hspd1;Tnik;Ap2m1;Eif3j1;Lrrc47;Hnrnpd;Gcdh;Eif1a;Psap;Phgdh;Ube2o;Eif2s1;Cdc42bpb;Eif1ax;Flna;Etf1;Eif2s2;Lsm7;Rpl14;Eef1g;Chmp2a;Gmpr;Plek;Rhoa;Suclg1;Eif2s3x;Ilf3;Pmm2	A2AGT5;O08529;O54988;O70172;O70293;P00329;P01942;P07310;P11352;P16330;P24369;P26040;P35700;P35991;P52480;P54103;P59325;P61079;P62311;P62317;P62320;P62827;P62908;P63038;P83510;P84091;Q3UGC7;Q505F5;Q60668;Q60759;Q60872;Q61207;Q61753;Q6ZPJ3;Q6ZWX6;Q7TT50;Q8BMJ3;Q8BTM8;Q8BWY3;Q99L45;Q9CQQ8;Q9CR57;Q9D8N0;Q9DB34;Q9DCZ1;Q9JHK5;Q9QUI0;Q9WUM5;Q9Z0N1;Q9Z1X4;Q9Z2M7
Biological process	up-regulated	cellular modified amino acid metabolic process	2	1.62	0.351	1	Ckm;Gpx1	P07310;P11352
Biological process	up-regulated	cellular nitrogen compound biosynthetic process	19	1.76	0.0103	1	Ckap5;Cnp;Eif5;Rps3;Eif3j1;Lrrc47;Hnrnpd;Gcdh;Eif1a;Eif2s1;Eif1ax;Flna;Etf1;Eif2s2;Rpl14;Eef1g;Gmpr;Eif2s3x;Pmm2	A2AGT5;P16330;P59325;P62908;Q3UGC7;Q505F5;Q60668;Q60759;Q60872;Q6ZWX6;Q8BMJ3;Q8BTM8;Q8BWY3;Q99L45;Q9CR57;Q9D8N0;Q9DCZ1;Q9Z0N1;Q9Z2M7
Biological process	up-regulated	cellular nitrogen compound catabolic process	3	1.36	0.377	1	Cnp;Etf1;Lsm7	P16330;Q8BWY3;Q9CQQ8
Biological process	up-regulated	cellular nitrogen compound metabolic process	31	1.31	0.0626	1	Ckap5;Gpx1;Cnp;Pkm;Eif5;Ube2d3;Lsm3;Snrpd2;Snrpd3;Ran;Rps3;Hspd1;Eif3j1;Lrrc47;Hnrnpd;Gcdh;Eif1a;Psap;Eif2s1;Eif1ax;Flna;Etf1;Eif2s2;Lsm7;Rpl14;Eef1g;Gmpr;Rhoa;Suclg1;Eif2s3x;Pmm2	A2AGT5;P11352;P16330;P52480;P59325;P61079;P62311;P62317;P62320;P62827;P62908;P63038;Q3UGC7;Q505F5;Q60668;Q60759;Q60872;Q61207;Q6ZWX6;Q8BMJ3;Q8BTM8;Q8BWY3;Q99L45;Q9CQQ8;Q9CR57;Q9D8N0;Q9DCZ1;Q9QUI0;Q9WUM5;Q9Z0N1;Q9Z2M7
Biological process	up-regulated	cellular process	104	1.01	0.441	1	Ckap5;Capn2;Slk;Pip4k2a;Grk6;Epb41l2;Coro1a;Adh1;Hba;Ckm;Gpx1;Cnp;Cfl1;Ppib;Tln1;Ezr;Msn;Kras;Prdx1;Btk;Cap1;Nsf;Igfbp3;Srp9;Hdgf;Pkm;Dnajc2;Eif5;Cdc42;Rab10;Rab8b;Ube2d3;Arf3;Arf4;Lsm3;Snrpd2;Snrpd3;Arf6;Ran;Rap1a;Rps3;Rac1;Hspd1;Tnik;Arf5;Ap2m1;Csrp1;Fhl1;Rsu1;Plekhf1;Myl12b;Eif3j1;Lrrc47;Arhgap1;Myl6;Hnrnpd;Gcdh;Stip1;Eif1a;Psap;Phgdh;Cavin2;Ube2o;Eif2s1;Cdc42bpb;Naa15;Ehd2;Eif1ax;Flna;Etf1;Pl…	A2AGT5;O08529;O54988;O70172;O70293;O70318;O89053;P00329;P01942;P07310;P11352;P16330;P18760;P24369;P26039;P26040;P26041;P32883;P35700;P35991;P40124;P46460;P47878;P49962;P51859;P52480;P54103;P59325;P60766;P61027;P61028;P61079;P61205;P61750;P62311;P62317;P62320;P62331;P62827;P62835;P62908;P63001;P63038;P83510;P84084;P84091;P97315;P97447;Q01730;Q3TB82;Q3THE2;Q3UGC7;Q505F5;Q5FWK3;Q60605;Q60668;Q60759;…
Biological process	up-regulated	cellular protein complex disassembly	5	11.1	8.57e-05	0.0802	Cfl1;Nsf;Etf1;Rhoa;Dstn	P18760;P46460;Q8BWY3;Q9QUI0;Q9R0P5
Biological process	up-regulated	cellular protein localization	25	2.44	2.27e-05	0.0217	Cfl1;Ezr;Nsf;Srp9;Hdgf;Rab10;Rab8b;Arf3;Arf4;Arf6;Ran;Rap1a;Rac1;Hspd1;Arf5;Ap2m1;Plekhf1;Psap;Ehd2;Flna;Mapre2;Snx9;Ehd4;Sytl4;Ehd1	P18760;P26040;P46460;P49962;P51859;P61027;P61028;P61205;P61750;P62331;P62827;P62835;P63001;P63038;P84084;P84091;Q3TB82;Q61207;Q8BH64;Q8BTM8;Q8R001;Q91VH2;Q9EQP2;Q9R0Q1;Q9WVK4
Biological process	up-regulated	cellular protein metabolic process	24	1.52	0.0223	1	Ckap5;Capn2;Slk;Ppib;Eif5;Ube2d3;Rps3;Tnik;Eif3j1;Lrrc47;Eif1a;Psap;Ube2o;Eif2s1;Cdc42bpb;Eif1ax;Etf1;Eif2s2;Rpl14;Eef1g;Chmp2a;Eif2s3x;Ilf3;Pmm2	A2AGT5;O08529;O54988;P24369;P59325;P61079;P62908;P83510;Q3UGC7;Q505F5;Q60872;Q61207;Q6ZPJ3;Q6ZWX6;Q7TT50;Q8BMJ3;Q8BWY3;Q99L45;Q9CR57;Q9D8N0;Q9DB34;Q9Z0N1;Q9Z1X4;Q9Z2M7
Biological process	up-regulated	cellular protein-containing complex assembly	11	1.99	0.0227	1	Ckap5;Eif5;Snrpd2;Snrpd3;Rac1;Eif3j1;Mtss1;Snx9;Eif2s2;Chmp2a;Eif2s3x	A2AGT5;P59325;P62317;P62320;P63001;Q3UGC7;Q8R1S4;Q91VH2;Q99L45;Q9DB34;Q9Z0N1
Biological process	up-regulated	cellular response to acid chemical	2	2.76	0.164	1	Capn2;Hnrnpd	O08529;Q60668
Biological process	up-regulated	cellular response to biotic stimulus	3	1.56	0.302	1	Capn2;Btk;Rhoa	O08529;P35991;Q9QUI0
Biological process	up-regulated	cellular response to chemical stimulus	31	1.58	0.00504	1	Capn2;Slk;Coro1a;Gpx1;Cfl1;Ppib;Ezr;Msn;Kras;Prdx1;Btk;Hdgf;Pkm;Cdc42;Rab10;Arf6;Ran;Rap1a;Rps3;Rac1;Hspd1;Hnrnpd;Stip1;Psap;Eif2s1;Flna;Rap1b;Ehd4;Hyou1;Rhoa;Ehd1	O08529;O54988;O89053;P11352;P18760;P24369;P26040;P26041;P32883;P35700;P35991;P51859;P52480;P60766;P61027;P62331;P62827;P62835;P62908;P63001;P63038;Q60668;Q60864;Q61207;Q6ZWX6;Q8BTM8;Q99JI6;Q9EQP2;Q9JKR6;Q9QUI0;Q9WVK4
Biological process	up-regulated	cellular response to chemical stress	7	3.21	0.00635	1	Gpx1;Cfl1;Prdx1;Btk;Rps3;Psap;Eif2s1	P11352;P18760;P35700;P35991;P62908;Q61207;Q6ZWX6
Biological process	up-regulated	cellular response to cytokine stimulus	12	2.3	0.00601	1	Capn2;Slk;Coro1a;Cfl1;Kras;Btk;Hdgf;Cdc42;Rps3;Hspd1;Stip1;Rhoa	O08529;O54988;O89053;P18760;P32883;P35991;P51859;P60766;P62908;P63038;Q60864;Q9QUI0
Biological process	up-regulated	cellular response to endogenous stimulus	16	2	0.00604	1	Capn2;Coro1a;Cfl1;Ezr;Pkm;Rab10;Arf6;Ran;Rap1a;Rps3;Rac1;Hnrnpd;Flna;Rap1b;Rhoa;Ehd1	O08529;O89053;P18760;P26040;P52480;P61027;P62331;P62827;P62835;P62908;P63001;Q60668;Q8BTM8;Q99JI6;Q9QUI0;Q9WVK4
Biological process	up-regulated	cellular response to growth factor stimulus	6	1.78	0.122	1	Coro1a;Cfl1;Arf6;Rap1a;Rps3;Ehd1	O89053;P18760;P62331;P62835;P62908;Q9WVK4
Biological process	up-regulated	cellular response to hormone stimulus	6	1.8	0.118	1	Cfl1;Pkm;Rab10;Ran;Rac1;Rhoa	P18760;P52480;P61027;P62827;P63001;Q9QUI0
Biological process	up-regulated	cellular response to inorganic substance	2	1.13	0.531	1	Hnrnpd;Eif2s1	Q60668;Q6ZWX6
Biological process	up-regulated	cellular response to lipid	5	1.35	0.315	1	Capn2;Msn;Ran;Hnrnpd;Rhoa	O08529;P26041;P62827;Q60668;Q9QUI0
Biological process	up-regulated	cellular response to molecule of bacterial origin	2	1.18	0.507	1	Capn2;Rhoa	O08529;Q9QUI0
Biological process	up-regulated	cellular response to nerve growth factor stimulus	2	11.39	0.0132	1	Coro1a;Rap1a	O89053;P62835
Biological process	up-regulated	cellular response to nitrogen compound	10	2.07	0.0232	1	Capn2;Cfl1;Ezr;Pkm;Rab10;Rap1a;Rac1;Hnrnpd;Flna;Rap1b	O08529;P18760;P26040;P52480;P61027;P62835;P63001;Q60668;Q8BTM8;Q99JI6
Biological process	up-regulated	cellular response to organic cyclic compound	8	2.54	0.0137	1	Ezr;Msn;Ran;Rap1a;Hnrnpd;Flna;Rap1b;Rhoa	P26040;P26041;P62827;P62835;Q60668;Q8BTM8;Q99JI6;Q9QUI0
Biological process	up-regulated	cellular response to organic substance	28	1.88	0.000631	0.557	Capn2;Slk;Coro1a;Gpx1;Cfl1;Ezr;Msn;Kras;Btk;Hdgf;Pkm;Cdc42;Rab10;Arf6;Ran;Rap1a;Rps3;Rac1;Hspd1;Hnrnpd;Stip1;Eif2s1;Flna;Rap1b;Ehd4;Hyou1;Rhoa;Ehd1	O08529;O54988;O89053;P11352;P18760;P26040;P26041;P32883;P35991;P51859;P52480;P60766;P61027;P62331;P62827;P62835;P62908;P63001;P63038;Q60668;Q60864;Q6ZWX6;Q8BTM8;Q99JI6;Q9EQP2;Q9JKR6;Q9QUI0;Q9WVK4
Biological process	up-regulated	cellular response to organonitrogen compound	10	2.44	0.00812	1	Capn2;Cfl1;Ezr;Pkm;Rab10;Rap1a;Rac1;Hnrnpd;Flna;Rap1b	O08529;P18760;P26040;P52480;P61027;P62835;P63001;Q60668;Q8BTM8;Q99JI6
Biological process	up-regulated	cellular response to oxidative stress	6	4.79	0.00161	1	Gpx1;Cfl1;Prdx1;Btk;Rps3;Psap	P11352;P18760;P35700;P35991;P62908;Q61207
Biological process	up-regulated	cellular response to oxygen-containing compound	17	2.07	0.00332	1	Capn2;Gpx1;Cfl1;Ezr;Msn;Prdx1;Btk;Pkm;Rab10;Rap1a;Rps3;Rac1;Hnrnpd;Psap;Flna;Rap1b;Rhoa	O08529;P11352;P18760;P26040;P26041;P35700;P35991;P52480;P61027;P62835;P62908;P63001;Q60668;Q61207;Q8BTM8;Q99JI6;Q9QUI0
Biological process	up-regulated	cellular response to peptide	4	1.78	0.189	1	Cfl1;Pkm;Rab10;Rac1	P18760;P52480;P61027;P63001
Biological process	up-regulated	cellular response to peptide hormone stimulus	4	2.22	0.107	1	Cfl1;Pkm;Rab10;Rac1	P18760;P52480;P61027;P63001
Biological process	up-regulated	cellular response to reactive oxygen species	3	4.01	0.0391	1	Cfl1;Prdx1;Rps3	P18760;P35700;P62908
Biological process	up-regulated	cellular response to steroid hormone stimulus	2	2.13	0.242	1	Ran;Rhoa	P62827;Q9QUI0
Biological process	up-regulated	cellular response to stimulus	48	1.16	0.125	1	Ckap5;Capn2;Slk;Grk6;Coro1a;Gpx1;Cfl1;Ppib;Tln1;Ezr;Msn;Kras;Prdx1;Btk;Cap1;Igfbp3;Hdgf;Pkm;Cdc42;Rab10;Ube2d3;Arf4;Arf6;Ran;Rap1a;Rps3;Rac1;Hspd1;Tnik;Rsu1;Arhgap1;Hnrnpd;Stip1;Psap;Eif2s1;Flna;Fermt3;Rab15;Mtss1;Myh9;Rap1b;Lims1;Ehd4;Plek;Prelp;Hyou1;Rhoa;Ehd1	A2AGT5;O08529;O54988;O70293;O89053;P11352;P18760;P24369;P26039;P26040;P26041;P32883;P35700;P35991;P40124;P47878;P51859;P52480;P60766;P61027;P61079;P61750;P62331;P62827;P62835;P62908;P63001;P63038;P83510;Q01730;Q5FWK3;Q60668;Q60864;Q61207;Q6ZWX6;Q8BTM8;Q8K1B8;Q8K386;Q8R1S4;Q8VDD5;Q99JI6;Q99JW4;Q9EQP2;Q9JHK5;Q9JK53;Q9JKR6;Q9QUI0;Q9WVK4
Biological process	up-regulated	cellular response to stress	13	1.09	0.415	1	Gpx1;Cfl1;Prdx1;Btk;Ube2d3;Rps3;Hspd1;Psap;Eif2s1;Mtss1;Prelp;Hyou1;Rhoa	P11352;P18760;P35700;P35991;P61079;P62908;P63038;Q61207;Q6ZWX6;Q8R1S4;Q9JK53;Q9JKR6;Q9QUI0
Biological process	up-regulated	cellular response to topologically incorrect protein	3	4.85	0.024	1	Hspd1;Eif2s1;Hyou1	P63038;Q6ZWX6;Q9JKR6
Biological process	up-regulated	cellular response to unfolded protein	3	7.02	0.00895	1	Hspd1;Eif2s1;Hyou1	P63038;Q6ZWX6;Q9JKR6
Biological process	up-regulated	central nervous system development	11	1.51	0.112	1	Ckap5;Cnp;Kras;Ran;Rac1;Hnrnpd;Psap;Phgdh;Flna;Rhoa;Coro1c	A2AGT5;P16330;P32883;P62827;P63001;Q60668;Q61207;Q61753;Q8BTM8;Q9QUI0;Q9WUM4
Biological process	up-regulated	central nervous system neuron differentiation	2	1.21	0.493	1	Rac1;Psap	P63001;Q61207
Biological process	up-regulated	cerebral cortex development	2	4.52	0.0724	1	Rac1;Rhoa	P63001;Q9QUI0
Biological process	up-regulated	chaperone-mediated protein folding	2	8.45	0.0233	1	Hspd1;Dnajb4	P63038;Q9D832
Biological process	up-regulated	chemical synaptic transmission	3	1.44	0.346	1	Ckap5;Rap1a;Rac1	A2AGT5;P62835;P63001
Biological process	up-regulated	chemotaxis	4	1.12	0.478	1	Coro1a;Ppib;Rac1;Rhoa	O89053;P24369;P63001;Q9QUI0
Biological process	up-regulated	chordate embryonic development	7	1.12	0.439	1	Capn2;Hba;Cfl1;Phgdh;Mtss1;Myh9;Eif2s2	O08529;P01942;P18760;Q61753;Q8R1S4;Q8VDD5;Q99L45
Biological process	up-regulated	chromosome segregation	2	1.09	0.552	1	Ran;Chmp2a	P62827;Q9DB34
Biological process	up-regulated	cilium organization	4	1.48	0.287	1	Ehd2;Flna;Ehd4;Ehd1	Q8BH64;Q8BTM8;Q9EQP2;Q9WVK4
Biological process	up-regulated	circulatory system process	4	1.13	0.476	1	Gpx1;Cdc42;Rac1;Rhoa	P11352;P60766;P63001;Q9QUI0
Biological process	up-regulated	coagulation	6	6.34	0.000373	0.336	Tln1;Myl12b;Flna;Fermt3;Myl9;Plek	P26039;Q3THE2;Q8BTM8;Q8K1B8;Q9CQ19;Q9JHK5
Biological process	up-regulated	cognition	3	1.15	0.488	1	Ckap5;Kras;Arf4	A2AGT5;P32883;P61750
Biological process	up-regulated	cortical actin cytoskeleton organization	2	21.84	0.00363	1	Ezr;Coro1c	P26040;Q9WUM4
Biological process	up-regulated	cortical cytoskeleton organization	7	21.84	2.73e-08	2.71e-05	Epb41l2;Tln1;Ezr;Arf6;Ehd2;Plek;Coro1c	O70318;P26039;P26040;P62331;Q8BH64;Q9JHK5;Q9WUM4
Biological process	up-regulated	cytokinesis	5	6.01	0.00148	1	Cfl1;Myh9;Snx9;Chmp2a;Rhoa	P18760;Q8VDD5;Q91VH2;Q9DB34;Q9QUI0
Biological process	up-regulated	cytokinetic process	3	10.92	0.00258	1	Snx9;Chmp2a;Rhoa	Q91VH2;Q9DB34;Q9QUI0
Biological process	up-regulated	cytoplasmic translation	5	17.71	8.53e-06	0.00823	Eif5;Eif3j1;Etf1;Eif2s2;Eif2s3x	P59325;Q3UGC7;Q8BWY3;Q99L45;Q9Z0N1
Biological process	up-regulated	cytoplasmic translational initiation	4	18.07	6.61e-05	0.0624	Eif5;Eif3j1;Eif2s2;Eif2s3x	P59325;Q3UGC7;Q99L45;Q9Z0N1
Biological process	up-regulated	cytoskeleton organization	29	3.38	4.08e-09	4.05e-06	Ckap5;Slk;Epb41l2;Coro1a;Cfl1;Tln1;Ezr;Kras;Cap1;Cdc42;Arf6;Ran;Rps3;Rac1;Tnik;Csrp1;Cdc42bpb;Ehd2;Flna;Mapre2;Mtss1;Myh9;Ehbp1l1;Myl9;Parvb;Plek;Rhoa;Dstn;Coro1c	A2AGT5;O54988;O70318;O89053;P18760;P26039;P26040;P32883;P40124;P60766;P62331;P62827;P62908;P63001;P83510;P97315;Q7TT50;Q8BH64;Q8BTM8;Q8R001;Q8R1S4;Q8VDD5;Q99MS7;Q9CQ19;Q9ES46;Q9JHK5;Q9QUI0;Q9R0P5;Q9WUM4
Biological process	up-regulated	cytoskeleton-dependent cytokinesis	4	5.64	0.00559	1	Cfl1;Snx9;Chmp2a;Rhoa	P18760;Q91VH2;Q9DB34;Q9QUI0
Biological process	up-regulated	cytosolic transport	4	3.94	0.0189	1	Pip4k2a;Coro1a;Ube2o;Flna	O70172;O89053;Q6ZPJ3;Q8BTM8
Biological process	up-regulated	dendrite development	3	4.05	0.0381	1	Cdc42;Arf4;Rac1	P60766;P61750;P63001
Biological process	up-regulated	dendritic spine organization	2	7.94	0.0261	1	Ckap5;Cdc42	A2AGT5;P60766
Biological process	up-regulated	development of primary male sexual characteristics	2	1.63	0.348	1	Flna;Eif2s2	Q8BTM8;Q99L45
Biological process	up-regulated	development of primary sexual characteristics	3	1.52	0.317	1	Flna;Myh9;Eif2s2	Q8BTM8;Q8VDD5;Q99L45
Biological process	up-regulated	developmental maturation	3	1.28	0.419	1	Btk;Rac1;Rhoa	P35991;P63001;Q9QUI0
Biological process	up-regulated	developmental process	48	1.09	0.247	1	Ckap5;Capn2;Pip4k2a;Adh1;Hba;Gpx1;Cnp;Cfl1;Ppib;Ezr;Msn;Kras;Btk;Cap1;Clec3b;Igfbp3;Pkm;Cdc42;Rab10;Arf4;Arf6;Ran;Rap1a;Rac1;Hspd1;Tnik;Csrp1;Fhl1;Myl6;Hnrnpd;Psap;Phgdh;Naa15;Flna;Fermt3;Mtss1;Myh9;Rap1b;Lims1;Eif2s2;Myl9;Parvb;Plek;Prelp;Edf1;Rhoa;Coro1c;Ehd1	A2AGT5;O08529;O70172;P00329;P01942;P11352;P16330;P18760;P24369;P26040;P26041;P32883;P35991;P40124;P43025;P47878;P52480;P60766;P61027;P61750;P62331;P62827;P62835;P63001;P63038;P83510;P97315;P97447;Q60605;Q60668;Q61207;Q61753;Q80UM3;Q8BTM8;Q8K1B8;Q8R1S4;Q8VDD5;Q99JI6;Q99JW4;Q99L45;Q9CQ19;Q9ES46;Q9JHK5;Q9JK53;Q9JMG1;Q9QUI0;Q9WUM4;Q9WVK4
Biological process	up-regulated	ear development	2	1.04	0.578	1	Rac1;Psap	P63001;Q61207
Biological process	up-regulated	embryo development	10	1.07	0.462	1	Capn2;Hba;Cfl1;Cdc42;Rac1;Phgdh;Mtss1;Myh9;Lims1;Eif2s2	O08529;P01942;P18760;P60766;P63001;Q61753;Q8R1S4;Q8VDD5;Q99JW4;Q99L45
Biological process	up-regulated	embryo development ending in birth or egg hatching	8	1.26	0.301	1	Capn2;Hba;Cfl1;Phgdh;Mtss1;Myh9;Lims1;Eif2s2	O08529;P01942;P18760;Q61753;Q8R1S4;Q8VDD5;Q99JW4;Q99L45
Biological process	up-regulated	endocytosis	9	4.3	0.000251	0.229	Ezr;Cap1;Cdc42;Arf6;Rac1;Ap2m1;Myh9;Snx9;Ehd4	P26040;P40124;P60766;P62331;P63001;P84091;Q8VDD5;Q91VH2;Q9EQP2
Biological process	up-regulated	endomembrane system organization	13	3.46	9.69e-05	0.0903	Cdc42;Rab10;Plekhf1;Psap;Cavin2;Ehd2;Mtss1;Myh9;Snx9;Plekhf2;Chmp2a;Sytl4;Coro1c	P60766;P61027;Q3TB82;Q61207;Q63918;Q8BH64;Q8R1S4;Q8VDD5;Q91VH2;Q91WB4;Q9DB34;Q9R0Q1;Q9WUM4
Biological process	up-regulated	endosomal transport	7	5.15	0.000429	0.385	Rab8b;Arf6;Ube2o;Ehd2;Chmp2a;Ehd4;Ehd1	P61028;P62331;Q6ZPJ3;Q8BH64;Q9DB34;Q9EQP2;Q9WVK4
Biological process	up-regulated	endosome organization	2	10.08	0.0167	1	Chmp2a;Coro1c	Q9DB34;Q9WUM4
Biological process	up-regulated	endothelial cell development	4	10.48	0.000566	0.501	Ezr;Msn;Rap1a;Rap1b	P26040;P26041;P62835;Q99JI6
Biological process	up-regulated	endothelial cell differentiation	5	8.97	0.000236	0.216	Gpx1;Ezr;Msn;Rap1a;Rap1b	P11352;P26040;P26041;P62835;Q99JI6
Biological process	up-regulated	endothelial cell migration	2	5.82	0.0462	1	Gpx1;Myh9	P11352;Q8VDD5
Biological process	up-regulated	endothelium development	6	8.36	8.2e-05	0.0769	Gpx1;Ezr;Msn;Rap1a;Rap1b;Rhoa	P11352;P26040;P26041;P62835;Q99JI6;Q9QUI0
Biological process	up-regulated	ensheathment of neurons	2	1.89	0.287	1	Ckap5;Psap	A2AGT5;Q61207
Biological process	up-regulated	epiboly	2	9.04	0.0205	1	Flna;Rhoa	Q8BTM8;Q9QUI0
Biological process	up-regulated	epiboly involved in wound healing	2	9.36	0.0192	1	Flna;Rhoa	Q8BTM8;Q9QUI0
Biological process	up-regulated	epidermal cell differentiation	2	1.37	0.429	1	Rac1;Psap	P63001;Q61207
Biological process	up-regulated	epithelial cell apoptotic process	2	5.35	0.0538	1	Arf6;Lims1	P62331;Q99JW4
Biological process	up-regulated	epithelial cell development	8	4.3	0.000564	0.501	Gpx1;Ezr;Msn;Rap1a;Rac1;Psap;Flna;Rap1b	P11352;P26040;P26041;P62835;P63001;Q61207;Q8BTM8;Q99JI6
Biological process	up-regulated	epithelial cell differentiation	13	2.9	0.000547	0.486	Gpx1;Ezr;Msn;Kras;Cdc42;Rab10;Rap1a;Rac1;Psap;Flna;Mtss1;Rap1b;Rhoa	P11352;P26040;P26041;P32883;P60766;P61027;P62835;P63001;Q61207;Q8BTM8;Q8R1S4;Q99JI6;Q9QUI0
Biological process	up-regulated	epithelial cell migration	3	4.27	0.0333	1	Gpx1;Myh9;Rhoa	P11352;Q8VDD5;Q9QUI0
Biological process	up-regulated	epithelial cell proliferation	3	2.55	0.114	1	Igfbp3;Mtss1;Lims1	P47878;Q8R1S4;Q99JW4
Biological process	up-regulated	epithelial tube morphogenesis	4	1.41	0.316	1	Cfl1;Kras;Mtss1;Rhoa	P18760;P32883;Q8R1S4;Q9QUI0
Biological process	up-regulated	epithelium development	15	1.65	0.0381	1	Gpx1;Cfl1;Ezr;Msn;Kras;Cdc42;Rab10;Rap1a;Rac1;Psap;Phgdh;Flna;Mtss1;Rap1b;Rhoa	P11352;P18760;P26040;P26041;P32883;P60766;P61027;P62835;P63001;Q61207;Q61753;Q8BTM8;Q8R1S4;Q99JI6;Q9QUI0
Biological process	up-regulated	epithelium migration	4	4.76	0.01	1	Coro1a;Gpx1;Myh9;Rhoa	O89053;P11352;Q8VDD5;Q9QUI0
Biological process	up-regulated	erythrocyte differentiation	2	3.85	0.0951	1	Hba;Rac1	P01942;P63001
Biological process	up-regulated	erythrocyte homeostasis	2	2.2	0.23	1	Hba;Rac1	P01942;P63001
Biological process	up-regulated	establishment of apical/basal cell polarity	3	21.84	0.000325	0.295	Msn;Cdc42;Rhoa	P26041;P60766;Q9QUI0
Biological process	up-regulated	establishment of cell polarity	6	7.94	0.000109	0.101	Msn;Cdc42;Rab10;Arf6;Myh9;Rhoa	P26041;P60766;P61027;P62331;Q8VDD5;Q9QUI0
Biological process	up-regulated	establishment of epithelial cell polarity	3	20.69	0.000384	0.346	Msn;Cdc42;Rhoa	P26041;P60766;Q9QUI0
Biological process	up-regulated	establishment of localization	40	1.47	0.0049	1	Ckap5;Pip4k2a;Coro1a;Hba;Cnp;Cfl1;Ezr;Btk;Cap1;Nsf;Srp9;Cdc42;Rab10;Rab8b;Arf3;Arf4;Arf6;Ran;Rap1a;Rac1;Hspd1;Arf5;Ap2m1;Plekhf1;Psap;Ube2o;Ehd2;Flna;Rab15;Myh9;Snx9;Plekhf2;Rap1b;Chmp2a;Ehd4;Plek;Hyou1;Sytl4;Coro1c;Ehd1	A2AGT5;O70172;O89053;P01942;P16330;P18760;P26040;P35991;P40124;P46460;P49962;P60766;P61027;P61028;P61205;P61750;P62331;P62827;P62835;P63001;P63038;P84084;P84091;Q3TB82;Q61207;Q6ZPJ3;Q8BH64;Q8BTM8;Q8K386;Q8VDD5;Q91VH2;Q91WB4;Q99JI6;Q9DB34;Q9EQP2;Q9JHK5;Q9JKR6;Q9R0Q1;Q9WUM4;Q9WVK4
Biological process	up-regulated	establishment of localization in cell	33	2.54	2.81e-07	0.000277	Pip4k2a;Coro1a;Cfl1;Ezr;Btk;Nsf;Srp9;Cdc42;Rab10;Rab8b;Arf3;Arf4;Arf6;Ran;Rap1a;Hspd1;Arf5;Ap2m1;Plekhf1;Psap;Ube2o;Ehd2;Flna;Myh9;Snx9;Plekhf2;Chmp2a;Ehd4;Plek;Hyou1;Sytl4;Coro1c;Ehd1	O70172;O89053;P18760;P26040;P35991;P46460;P49962;P60766;P61027;P61028;P61205;P61750;P62331;P62827;P62835;P63038;P84084;P84091;Q3TB82;Q61207;Q6ZPJ3;Q8BH64;Q8BTM8;Q8VDD5;Q91VH2;Q91WB4;Q9DB34;Q9EQP2;Q9JHK5;Q9JKR6;Q9R0Q1;Q9WUM4;Q9WVK4
Biological process	up-regulated	establishment of monopolar cell polarity	3	17.09	0.000687	0.606	Msn;Cdc42;Rhoa	P26041;P60766;Q9QUI0
Biological process	up-regulated	establishment of organelle localization	7	2.41	0.0268	1	Cfl1;Ezr;Btk;Cdc42;Ran;Myh9;Chmp2a	P18760;P26040;P35991;P60766;P62827;Q8VDD5;Q9DB34
Biological process	up-regulated	establishment of protein localization	21	2.26	0.00032	0.291	Cfl1;Nsf;Srp9;Rab10;Rab8b;Arf3;Arf4;Arf6;Ran;Hspd1;Arf5;Ap2m1;Psap;Rab15;Myh9;Snx9;Plekhf2;Chmp2a;Plek;Sytl4;Ehd1	P18760;P46460;P49962;P61027;P61028;P61205;P61750;P62331;P62827;P63038;P84084;P84091;Q61207;Q8K386;Q8VDD5;Q91VH2;Q91WB4;Q9DB34;Q9JHK5;Q9R0Q1;Q9WVK4
Biological process	up-regulated	establishment of protein localization to endoplasmic reticulum	2	5.96	0.0444	1	Srp9;Rab10	P49962;P61027
Biological process	up-regulated	establishment of protein localization to extracellular region	4	3.97	0.0185	1	Rab8b;Psap;Plek;Sytl4	P61028;Q61207;Q9JHK5;Q9R0Q1
Biological process	up-regulated	establishment of protein localization to membrane	4	2.52	0.075	1	Nsf;Srp9;Rab10;Rab8b	P46460;P49962;P61027;P61028
Biological process	up-regulated	establishment of protein localization to organelle	6	2.39	0.0403	1	Cfl1;Srp9;Rab10;Rab8b;Ran;Hspd1	P18760;P49962;P61027;P61028;P62827;P63038
Biological process	up-regulated	establishment of protein localization to plasma membrane	2	4.94	0.0619	1	Nsf;Rab10	P46460;P61027
Biological process	up-regulated	establishment of RNA localization	2	2.03	0.258	1	Ckap5;Ran	A2AGT5;P62827
Biological process	up-regulated	establishment or maintenance of apical/basal cell polarity	4	8.74	0.00113	0.983	Msn;Cdc42;Arf4;Rhoa	P26041;P60766;P61750;Q9QUI0
Biological process	up-regulated	establishment or maintenance of bipolar cell polarity	5	10.57	0.000109	0.101	Ezr;Msn;Cdc42;Arf4;Rhoa	P26040;P26041;P60766;P61750;Q9QUI0
Biological process	up-regulated	establishment or maintenance of cell polarity	11	7.96	1.35e-07	0.000133	Ckap5;Cfl1;Ezr;Msn;Cdc42;Rab10;Arf4;Arf6;Myh9;Parvb;Rhoa	A2AGT5;P18760;P26040;P26041;P60766;P61027;P61750;P62331;Q8VDD5;Q9ES46;Q9QUI0
Biological process	up-regulated	establishment or maintenance of epithelial cell apical/basal polarity	3	14.56	0.00111	0.967	Msn;Cdc42;Rhoa	P26041;P60766;Q9QUI0
Biological process	up-regulated	establishment or maintenance of monopolar cell polarity	3	16.38	0.00078	0.685	Msn;Cdc42;Rhoa	P26041;P60766;Q9QUI0
Biological process	up-regulated	exocytic process	3	4.98	0.0225	1	Btk;Rab8b;Plek	P35991;P61028;Q9JHK5
Biological process	up-regulated	exocytosis	8	5.73	7.98e-05	0.0749	Coro1a;Btk;Rab10;Rab8b;Rap1a;Myh9;Rap1b;Plek	O89053;P35991;P61027;P61028;P62835;Q8VDD5;Q99JI6;Q9JHK5
Biological process	up-regulated	export from cell	10	2.75	0.0035	1	Coro1a;Btk;Rab10;Rab8b;Rap1a;Psap;Myh9;Rap1b;Plek;Sytl4	O89053;P35991;P61027;P61028;P62835;Q61207;Q8VDD5;Q99JI6;Q9JHK5;Q9R0Q1
Biological process	up-regulated	forebrain cell migration	2	4.03	0.0881	1	Rac1;Rhoa	P63001;Q9QUI0
Biological process	up-regulated	forebrain development	6	1.93	0.0923	1	Kras;Ran;Rac1;Flna;Rhoa;Coro1c	P32883;P62827;P63001;Q8BTM8;Q9QUI0;Q9WUM4
Biological process	up-regulated	forebrain generation of neurons	2	3.49	0.112	1	Rac1;Rhoa	P63001;Q9QUI0
Biological process	up-regulated	G protein-coupled receptor signaling pathway	7	2.11	0.0491	1	Ezr;Cdc42;Rac1;Psap;Flna;Myh9;Plek	P26040;P60766;P63001;Q61207;Q8BTM8;Q8VDD5;Q9JHK5
Biological process	up-regulated	G protein-coupled receptor signaling pathway involved in heart process	2	32.76	0.00157	1	Cdc42;Rac1	P60766;P63001
Biological process	up-regulated	gene expression	22	1.57	0.0207	1	Ckap5;Capn2;Btk;Eif5;Lsm3;Snrpd2;Snrpd3;Rps3;Hspd1;Eif3j1;Lrrc47;Hnrnpd;Eif1a;Eif2s1;Eif1ax;Flna;Etf1;Eif2s2;Lsm7;Rpl14;Eef1g;Eif2s3x	A2AGT5;O08529;P35991;P59325;P62311;P62317;P62320;P62908;P63038;Q3UGC7;Q505F5;Q60668;Q60872;Q6ZWX6;Q8BMJ3;Q8BTM8;Q8BWY3;Q99L45;Q9CQQ8;Q9CR57;Q9D8N0;Q9Z0N1
Biological process	up-regulated	generation of precursor metabolites and energy	3	1.12	0.504	1	Adh1;Pkm;Suclg1	P00329;P52480;Q9WUM5
Biological process	up-regulated	gland development	6	1.55	0.19	1	Msn;Pkm;Cdc42;Arf6;Hnrnpd;Psap	P26041;P52480;P60766;P62331;Q60668;Q61207
Biological process	up-regulated	glial cell development	2	1.97	0.27	1	Ckap5;Kras	A2AGT5;P32883
Biological process	up-regulated	glial cell differentiation	5	2.87	0.0305	1	Ckap5;Cnp;Kras;Phgdh;Rhoa	A2AGT5;P16330;P32883;Q61753;Q9QUI0
Biological process	up-regulated	gliogenesis	5	2.13	0.087	1	Ckap5;Cnp;Kras;Phgdh;Rhoa	A2AGT5;P16330;P32883;Q61753;Q9QUI0
Biological process	up-regulated	glycerolipid metabolic process	3	1.21	0.455	1	Pip4k2a;Gpx1;Plek	O70172;P11352;Q9JHK5
Biological process	up-regulated	glycerophospholipid metabolic process	2	1.03	0.582	1	Pip4k2a;Plek	O70172;Q9JHK5
Biological process	up-regulated	Golgi to plasma membrane transport	2	8.45	0.0233	1	Nsf;Rab10	P46460;P61027
Biological process	up-regulated	Golgi vesicle transport	7	3.65	0.00313	1	Nsf;Rab10;Rab8b;Arf3;Arf4;Arf5;Hyou1	P46460;P61027;P61028;P61205;P61750;P84084;Q9JKR6
Biological process	up-regulated	gonad development	3	1.59	0.292	1	Flna;Myh9;Eif2s2	Q8BTM8;Q8VDD5;Q99L45
Biological process	up-regulated	head development	9	1.46	0.163	1	Cnp;Kras;Ran;Rac1;Hnrnpd;Psap;Flna;Rhoa;Coro1c	P16330;P32883;P62827;P63001;Q60668;Q61207;Q8BTM8;Q9QUI0;Q9WUM4
Biological process	up-regulated	heart process	3	4.23	0.0343	1	Gpx1;Cdc42;Rac1	P11352;P60766;P63001
Biological process	up-regulated	hematopoietic or lymphoid organ development	9	1.44	0.175	1	Pip4k2a;Hba;Btk;Rac1;Psap;Flna;Myh9;Plek;Rhoa	O70172;P01942;P35991;P63001;Q61207;Q8BTM8;Q8VDD5;Q9JHK5;Q9QUI0
Biological process	up-regulated	hemopoiesis	9	1.65	0.0956	1	Pip4k2a;Hba;Btk;Rac1;Psap;Flna;Myh9;Plek;Rhoa	O70172;P01942;P35991;P63001;Q61207;Q8BTM8;Q8VDD5;Q9JHK5;Q9QUI0
Biological process	up-regulated	hemostasis	6	6.34	0.000373	0.336	Tln1;Myl12b;Flna;Fermt3;Myl9;Plek	P26039;Q3THE2;Q8BTM8;Q8K1B8;Q9CQ19;Q9JHK5
Biological process	up-regulated	hepaticobiliary system development	3	2.41	0.129	1	Pkm;Arf6;Hnrnpd	P52480;P62331;Q60668
Biological process	up-regulated	heterocycle catabolic process	3	1.37	0.373	1	Cnp;Etf1;Lsm7	P16330;Q8BWY3;Q9CQQ8
Biological process	up-regulated	heterocycle metabolic process	20	1.03	0.477	1	Cnp;Pkm;Ube2d3;Lsm3;Snrpd2;Snrpd3;Ran;Rps3;Hspd1;Lrrc47;Hnrnpd;Gcdh;Flna;Etf1;Lsm7;Rpl14;Gmpr;Rhoa;Suclg1;Pmm2	P16330;P52480;P61079;P62311;P62317;P62320;P62827;P62908;P63038;Q505F5;Q60668;Q60759;Q8BTM8;Q8BWY3;Q9CQQ8;Q9CR57;Q9DCZ1;Q9QUI0;Q9WUM5;Q9Z2M7
Biological process	up-regulated	hexose metabolic process	3	2.59	0.11	1	Cbr2;Pkm;Pmm2	P08074;P52480;Q9Z2M7
Biological process	up-regulated	hindbrain development	3	2.18	0.159	1	Hnrnpd;Psap;Flna	Q60668;Q61207;Q8BTM8
Biological process	up-regulated	homeostasis of number of cells	6	2.52	0.0324	1	Coro1a;Hba;Kras;Prdx1;Btk;Rac1	O89053;P01942;P32883;P35700;P35991;P63001
Biological process	up-regulated	homotypic cell-cell adhesion	5	14.24	2.54e-05	0.0242	Tln1;Myl12b;Fermt3;Myl9;Plek	P26039;Q3THE2;Q8K1B8;Q9CQ19;Q9JHK5
Biological process	up-regulated	hormone secretion	2	2.57	0.183	1	Btk;Sytl4	P35991;Q9R0Q1
Biological process	up-regulated	hormone transport	2	2.38	0.205	1	Btk;Sytl4	P35991;Q9R0Q1
Biological process	up-regulated	hydrogen peroxide metabolic process	3	12.28	0.00183	1	Hba;Gpx1;Prdx1	P01942;P11352;P35700
Biological process	up-regulated	immune effector process	4	1.18	0.442	1	Coro1a;Prdx1;Btk;Hspd1	O89053;P35700;P35991;P63038
Biological process	up-regulated	immune system development	10	1.53	0.12	1	Pip4k2a;Hba;Btk;Rac1;Hspd1;Psap;Flna;Myh9;Plek;Rhoa	O70172;P01942;P35991;P63001;P63038;Q61207;Q8BTM8;Q8VDD5;Q9JHK5;Q9QUI0
Biological process	up-regulated	immune system process	21	1.14	0.285	1	Slk;Pip4k2a;Coro1a;P01628;Hba;Ppib;Msn;Prdx1;Btk;Cdc42;Rab10;Rab8b;Rac1;Hspd1;Psme1;Psap;Flna;Myh9;Plek;Rhoa;Ilf3	O54988;O70172;O89053;P01628;P01942;P24369;P26041;P35700;P35991;P60766;P61027;P61028;P63001;P63038;P97371;Q61207;Q8BTM8;Q8VDD5;Q9JHK5;Q9QUI0;Q9Z1X4
Biological process	up-regulated	immunoglobulin mediated immune response	2	3.08	0.137	1	Btk;Hspd1	P35991;P63038
Biological process	up-regulated	immunoglobulin production	2	5.04	0.0598	1	Btk;Hspd1	P35991;P63038
Biological process	up-regulated	immunoglobulin production involved in immunoglobulin-mediated immune response	2	7.49	0.0292	1	Btk;Hspd1	P35991;P63038
Biological process	up-regulated	import into nucleus	2	2.38	0.205	1	Cfl1;Ran	P18760;P62827
Biological process	up-regulated	innate immune response	4	1.76	0.192	1	Slk;Coro1a;Prdx1;Cdc42	O54988;O89053;P35700;P60766
Biological process	up-regulated	inner ear development	2	1.42	0.414	1	Rac1;Psap	P63001;Q61207
Biological process	up-regulated	intracellular protein transport	5	1.46	0.259	1	Cfl1;Srp9;Rab8b;Ran;Hspd1	P18760;P49962;P61028;P62827;P63038
Biological process	up-regulated	intracellular signal transduction	16	1.87	0.0114	1	Gpx1;Ezr;Kras;Prdx1;Cap1;Igfbp3;Cdc42;Rap1a;Rac1;Tnik;Rsu1;Arhgap1;Rab15;Rap1b;Plek;Rhoa	P11352;P26040;P32883;P35700;P40124;P47878;P60766;P62835;P63001;P83510;Q01730;Q5FWK3;Q8K386;Q99JI6;Q9JHK5;Q9QUI0
Biological process	up-regulated	intracellular transport	28	2.91	1.87e-07	0.000185	Pip4k2a;Coro1a;Cfl1;Nsf;Srp9;Cdc42;Rab10;Rab8b;Arf3;Arf4;Arf6;Ran;Hspd1;Arf5;Ap2m1;Plekhf1;Psap;Ube2o;Ehd2;Flna;Snx9;Plekhf2;Chmp2a;Ehd4;Hyou1;Sytl4;Coro1c;Ehd1	O70172;O89053;P18760;P46460;P49962;P60766;P61027;P61028;P61205;P61750;P62331;P62827;P63038;P84084;P84091;Q3TB82;Q61207;Q6ZPJ3;Q8BH64;Q8BTM8;Q91VH2;Q91WB4;Q9DB34;Q9EQP2;Q9JKR6;Q9R0Q1;Q9WUM4;Q9WVK4
Biological process	up-regulated	lamellipodium organization	2	5.96	0.0444	1	Rac1;Parvb	P63001;Q9ES46
Biological process	up-regulated	learning	2	1.81	0.304	1	Ckap5;Kras	A2AGT5;P32883
Biological process	up-regulated	learning or memory	3	1.36	0.38	1	Ckap5;Kras;Arf4	A2AGT5;P32883;P61750
Biological process	up-regulated	leukocyte activation	8	1.64	0.117	1	Coro1a;Msn;Prdx1;Btk;Hspd1;Psap;Myh9;Rhoa	O89053;P26041;P35700;P35991;P63038;Q61207;Q8VDD5;Q9QUI0
Biological process	up-regulated	leukocyte activation involved in immune response	3	1.98	0.195	1	Coro1a;Btk;Hspd1	O89053;P35991;P63038
Biological process	up-regulated	leukocyte chemotaxis	2	2.13	0.242	1	Ppib;Rac1	P24369;P63001
Biological process	up-regulated	leukocyte degranulation	2	5.96	0.0444	1	Coro1a;Btk	O89053;P35991
Biological process	up-regulated	leukocyte differentiation	4	1.16	0.454	1	Btk;Psap;Myh9;Rhoa	P35991;Q61207;Q8VDD5;Q9QUI0
Biological process	up-regulated	leukocyte homeostasis	2	2.26	0.222	1	Coro1a;Btk	O89053;P35991
Biological process	up-regulated	leukocyte mediated cytotoxicity	2	3.85	0.0951	1	Coro1a;Prdx1	O89053;P35700
Biological process	up-regulated	leukocyte mediated immunity	4	1.76	0.193	1	Coro1a;Prdx1;Btk;Hspd1	O89053;P35700;P35991;P63038
Biological process	up-regulated	leukocyte migration	5	3.05	0.0245	1	Coro1a;Ppib;Msn;Cdc42;Rac1	O89053;P24369;P26041;P60766;P63001
Biological process	up-regulated	leukocyte proliferation	4	2.93	0.0483	1	Coro1a;Msn;Btk;Hspd1	O89053;P26041;P35991;P63038
Biological process	up-regulated	lipid catabolic process	2	1.25	0.478	1	Gcdh;Psap	Q60759;Q61207
Biological process	up-regulated	localization	48	1.3	0.0199	1	Ckap5;Pip4k2a;Coro1a;Hba;Gpx1;Cnp;Cfl1;Ppib;Ezr;Msn;Btk;Cap1;Nsf;Srp9;Hdgf;Cdc42;Rab10;Rab8b;Arf3;Arf4;Arf6;Ran;Rap1a;Rac1;Hspd1;Arf5;Ap2m1;Plekhf1;Psap;Ube2o;Cdc42bpb;Ehd2;Flna;Rab15;Mapre2;Myh9;Snx9;Plekhf2;Rap1b;Chmp2a;Ehd4;Plek;Hyou1;Rhoa;Dstn;Sytl4;Coro1c;Ehd1	A2AGT5;O70172;O89053;P01942;P11352;P16330;P18760;P24369;P26040;P26041;P35991;P40124;P46460;P49962;P51859;P60766;P61027;P61028;P61205;P61750;P62331;P62827;P62835;P63001;P63038;P84084;P84091;Q3TB82;Q61207;Q6ZPJ3;Q7TT50;Q8BH64;Q8BTM8;Q8K386;Q8R001;Q8VDD5;Q91VH2;Q91WB4;Q99JI6;Q9DB34;Q9EQP2;Q9JHK5;Q9JKR6;Q9QUI0;Q9R0P5;Q9R0Q1;Q9WUM4;Q9WVK4
Biological process	up-regulated	localization of cell	15	1.76	0.0225	1	Coro1a;Gpx1;Cfl1;Ppib;Msn;Cap1;Cdc42;Arf4;Rac1;Cdc42bpb;Flna;Myh9;Rhoa;Dstn;Coro1c	O89053;P11352;P18760;P24369;P26041;P40124;P60766;P61750;P63001;Q7TT50;Q8BTM8;Q8VDD5;Q9QUI0;Q9R0P5;Q9WUM4
Biological process	up-regulated	localization within membrane	13	3.07	0.000311	0.283	Ezr;Nsf;Srp9;Rab10;Rab8b;Arf6;Rap1a;Rac1;Plekhf1;Ehd2;Flna;Ehd4;Ehd1	P26040;P46460;P49962;P61027;P61028;P62331;P62835;P63001;Q3TB82;Q8BH64;Q8BTM8;Q9EQP2;Q9WVK4
Biological process	up-regulated	locomotion	15	1.48	0.0804	1	Coro1a;Gpx1;Cfl1;Ppib;Msn;Cap1;Cdc42;Arf4;Rac1;Cdc42bpb;Flna;Myh9;Rhoa;Dstn;Coro1c	O89053;P11352;P18760;P24369;P26041;P40124;P60766;P61750;P63001;Q7TT50;Q8BTM8;Q8VDD5;Q9QUI0;Q9R0P5;Q9WUM4
Biological process	up-regulated	locomotory behavior	2	1.65	0.343	1	Cnp;Psap	P16330;Q61207
Biological process	up-regulated	lymphocyte activation	8	2.05	0.0419	1	Coro1a;Msn;Prdx1;Btk;Hspd1;Psap;Myh9;Rhoa	O89053;P26041;P35700;P35991;P63038;Q61207;Q8VDD5;Q9QUI0
Biological process	up-regulated	lymphocyte activation involved in immune response	2	1.94	0.275	1	Coro1a;Hspd1	O89053;P63038
Biological process	up-regulated	lymphocyte differentiation	3	1.26	0.429	1	Btk;Psap;Rhoa	P35991;Q61207;Q9QUI0
Biological process	up-regulated	lymphocyte mediated immunity	4	2.14	0.118	1	Coro1a;Prdx1;Btk;Hspd1	O89053;P35700;P35991;P63038
Biological process	up-regulated	lymphocyte migration	2	4.09	0.0858	1	Coro1a;Msn	O89053;P26041
Biological process	up-regulated	lymphocyte proliferation	3	2.54	0.115	1	Coro1a;Msn;Hspd1	O89053;P26041;P63038
Biological process	up-regulated	lysosomal transport	3	3.67	0.0486	1	Plekhf1;Plekhf2;Chmp2a	Q3TB82;Q91WB4;Q9DB34
Biological process	up-regulated	lysosome organization	2	4.68	0.0681	1	Coro1a;Chmp2a	O89053;Q9DB34
Biological process	up-regulated	lytic vacuole organization	2	2.73	0.167	1	Coro1a;Chmp2a	O89053;Q9DB34
Biological process	up-regulated	macroautophagy	2	1.64	0.346	1	Pip4k2a;Chmp2a	O70172;Q9DB34
Biological process	up-regulated	macromolecule biosynthetic process	17	1.61	0.033	1	Ckap5;Dnajc2;Eif5;Rps3;Eif3j1;Lrrc47;Hnrnpd;Eif1a;Eif2s1;Eif1ax;Flna;Etf1;Eif2s2;Rpl14;Eef1g;Eif2s3x;Pmm2	A2AGT5;P54103;P59325;P62908;Q3UGC7;Q505F5;Q60668;Q60872;Q6ZWX6;Q8BMJ3;Q8BTM8;Q8BWY3;Q99L45;Q9CR57;Q9D8N0;Q9Z0N1;Q9Z2M7
Biological process	up-regulated	macromolecule catabolic process	8	1.12	0.427	1	Capn2;Capns1;Btk;Ube2d3;Psap;Etf1;Lsm7;Chmp2a	O08529;O88456;P35991;P61079;Q61207;Q8BWY3;Q9CQQ8;Q9DB34
Biological process	up-regulated	macromolecule localization	34	1.93	7.63e-05	0.0718	Ckap5;Pip4k2a;Cfl1;Ezr;Nsf;Srp9;Hdgf;Cdc42;Rab10;Rab8b;Arf3;Arf4;Arf6;Ran;Rap1a;Rac1;Hspd1;Arf5;Ap2m1;Plekhf1;Psap;Ehd2;Flna;Rab15;Mapre2;Myh9;Snx9;Plekhf2;Chmp2a;Ehd4;Plek;Sytl4;Coro1c;Ehd1	A2AGT5;O70172;P18760;P26040;P46460;P49962;P51859;P60766;P61027;P61028;P61205;P61750;P62331;P62827;P62835;P63001;P63038;P84084;P84091;Q3TB82;Q61207;Q8BH64;Q8BTM8;Q8K386;Q8R001;Q8VDD5;Q91VH2;Q91WB4;Q9DB34;Q9EQP2;Q9JHK5;Q9R0Q1;Q9WUM4;Q9WVK4
Biological process	up-regulated	macromolecule metabolic process	38	1.04	0.408	1	Ckap5;Capn2;Slk;Capns1;Ppib;Ezr;Kras;Btk;Dnajc2;Eif5;Ube2d3;Lsm3;Snrpd2;Snrpd3;Rps3;Hspd1;Tnik;Ap2m1;Eif3j1;Lrrc47;Hnrnpd;Eif1a;Psap;Ube2o;Eif2s1;Cdc42bpb;Eif1ax;Flna;Etf1;Myh9;Eif2s2;Lsm7;Rpl14;Eef1g;Chmp2a;Eif2s3x;Ilf3;Pmm2	A2AGT5;O08529;O54988;O88456;P24369;P26040;P32883;P35991;P54103;P59325;P61079;P62311;P62317;P62320;P62908;P63038;P83510;P84091;Q3UGC7;Q505F5;Q60668;Q60872;Q61207;Q6ZPJ3;Q6ZWX6;Q7TT50;Q8BMJ3;Q8BTM8;Q8BWY3;Q8VDD5;Q99L45;Q9CQQ8;Q9CR57;Q9D8N0;Q9DB34;Q9Z0N1;Q9Z1X4;Q9Z2M7
Biological process	up-regulated	male sex differentiation	2	1.42	0.411	1	Flna;Eif2s2	Q8BTM8;Q99L45
Biological process	up-regulated	megakaryocyte differentiation	2	10.92	0.0143	1	Pip4k2a;Flna	O70172;Q8BTM8
Biological process	up-regulated	membrane assembly	2	4.76	0.066	1	Psap;Chmp2a	Q61207;Q9DB34
Biological process	up-regulated	membrane biogenesis	2	4.23	0.0813	1	Psap;Chmp2a	Q61207;Q9DB34
Biological process	up-regulated	membrane docking	4	6.17	0.00406	1	Ezr;Msn;Rab8b;Plek	P26040;P26041;P61028;Q9JHK5
Biological process	up-regulated	membrane fusion	4	3.74	0.0224	1	Pip4k2a;Coro1a;Rab8b;Chmp2a	O70172;O89053;P61028;Q9DB34
Biological process	up-regulated	membrane invagination	5	11.1	8.57e-05	0.0802	Cdc42;Rac1;Myh9;Snx9;Rhoa	P60766;P63001;Q8VDD5;Q91VH2;Q9QUI0
Biological process	up-regulated	membrane organization	17	3.38	1.03e-05	0.00993	Pip4k2a;Coro1a;Cnp;Cdc42;Rab8b;Rac1;Ap2m1;Psap;Cavin2;Ehd2;Mtss1;Myh9;Snx9;Chmp2a;Rhoa;Sytl4;Coro1c	O70172;O89053;P16330;P60766;P61028;P63001;P84091;Q61207;Q63918;Q8BH64;Q8R1S4;Q8VDD5;Q91VH2;Q9DB34;Q9QUI0;Q9R0Q1;Q9WUM4
Biological process	up-regulated	mesenchymal cell development	3	4.62	0.0272	1	Cfl1;Cdc42;Coro1c	P18760;P60766;Q9WUM4
Biological process	up-regulated	mesenchymal cell differentiation	4	2.96	0.0467	1	Cfl1;Cdc42;Flna;Coro1c	P18760;P60766;Q8BTM8;Q9WUM4
Biological process	up-regulated	mesenchyme development	4	2.14	0.118	1	Cfl1;Cdc42;Flna;Coro1c	P18760;P60766;Q8BTM8;Q9WUM4
Biological process	up-regulated	metabolic process	57	1.04	0.366	1	Ckap5;Capn2;Slk;Pip4k2a;Grk6;Capns1;Adh1;Hba;Ckm;Cbr2;Gpx1;Cnp;Ppib;Ezr;Kras;Prdx1;Btk;Pkm;Dnajc2;Eif5;Ube2d3;Lsm3;Snrpd2;Snrpd3;Ran;Rps3;Hspd1;Tnik;Ap2m1;Eif3j1;Lrrc47;Hnrnpd;Gcdh;Eif1a;Psap;Phgdh;Ube2o;Eif2s1;Cdc42bpb;Eif1ax;Flna;Etf1;Myh9;Eif2s2;Lsm7;Rpl14;Ola1;Eef1g;Chmp2a;Cyb5r3;Gmpr;Plek;Rhoa;Suclg1;Eif2s3x;Ilf3;Pmm2	A2AGT5;O08529;O54988;O70172;O70293;O88456;P00329;P01942;P07310;P08074;P11352;P16330;P24369;P26040;P32883;P35700;P35991;P52480;P54103;P59325;P61079;P62311;P62317;P62320;P62827;P62908;P63038;P83510;P84091;Q3UGC7;Q505F5;Q60668;Q60759;Q60872;Q61207;Q61753;Q6ZPJ3;Q6ZWX6;Q7TT50;Q8BMJ3;Q8BTM8;Q8BWY3;Q8VDD5;Q99L45;Q9CQQ8;Q9CR57;Q9CZ30;Q9D8N0;Q9DB34;Q9DCN2;Q9DCZ1;Q9JHK5;Q9QUI0;Q9WUM5;Q9Z0N1;Q9Z1X4;Q9Z2M7
Biological process	up-regulated	metencephalon development	2	1.87	0.29	1	Hnrnpd;Psap	Q60668;Q61207
Biological process	up-regulated	microtubule cytoskeleton organization	9	2.48	0.0106	1	Ckap5;Slk;Cfl1;Ezr;Rps3;Flna;Mapre2;Myh9;Rhoa	A2AGT5;O54988;P18760;P26040;P62908;Q8BTM8;Q8R001;Q8VDD5;Q9QUI0
Biological process	up-regulated	microtubule cytoskeleton organization involved in mitosis	3	2.93	0.083	1	Ckap5;Flna;Rhoa	A2AGT5;Q8BTM8;Q9QUI0
Biological process	up-regulated	microtubule polymerization or depolymerization	2	4.3	0.079	1	Ckap5;Rhoa	A2AGT5;Q9QUI0
Biological process	up-regulated	microtubule-based process	10	1.58	0.1	1	Ckap5;Slk;Cfl1;Ezr;Cdc42;Rps3;Flna;Mapre2;Myh9;Rhoa	A2AGT5;O54988;P18760;P26040;P60766;P62908;Q8BTM8;Q8R001;Q8VDD5;Q9QUI0
Biological process	up-regulated	mitochondrial transport	2	1.12	0.538	1	Cnp;Hspd1	P16330;P63038
Biological process	up-regulated	mitotic cell cycle	7	1.82	0.0918	1	Ckap5;Cfl1;Ran;Flna;Snx9;Chmp2a;Rhoa	A2AGT5;P18760;P62827;Q8BTM8;Q91VH2;Q9DB34;Q9QUI0
Biological process	up-regulated	mitotic cell cycle process	7	1.83	0.0896	1	Ckap5;Cfl1;Ran;Flna;Snx9;Chmp2a;Rhoa	A2AGT5;P18760;P62827;Q8BTM8;Q91VH2;Q9DB34;Q9QUI0
Biological process	up-regulated	mitotic cytokinesis	2	11.39	0.0132	1	Chmp2a;Rhoa	Q9DB34;Q9QUI0
Biological process	up-regulated	mitotic cytokinetic process	2	12.48	0.011	1	Chmp2a;Rhoa	Q9DB34;Q9QUI0
Biological process	up-regulated	mitotic nuclear division	4	3.22	0.0362	1	Ran;Flna;Chmp2a;Rhoa	P62827;Q8BTM8;Q9DB34;Q9QUI0
Biological process	up-regulated	mitotic spindle organization	2	5.04	0.0598	1	Flna;Rhoa	Q8BTM8;Q9QUI0
Biological process	up-regulated	modification of synaptic structure	2	15.41	0.00729	1	Cfl1;Rap1b	P18760;Q99JI6
Biological process	up-regulated	modulation by host of symbiont process	2	3.49	0.112	1	Ppib;Cdc42	P24369;P60766
Biological process	up-regulated	modulation of chemical synaptic transmission	6	1.53	0.199	1	Ckap5;Cfl1;Kras;Rap1a;Rac1;Rap1b	A2AGT5;P18760;P32883;P62835;P63001;Q99JI6
Biological process	up-regulated	modulation of process of other organism	2	2.17	0.236	1	Ppib;Cdc42	P24369;P60766
Biological process	up-regulated	modulation of process of other organism involved in symbiotic interaction	2	3.4	0.117	1	Ppib;Cdc42	P24369;P60766
Biological process	up-regulated	monocarboxylic acid metabolic process	5	1.32	0.331	1	Adh1;Gpx1;Pkm;Gcdh;Phgdh	P00329;P11352;P52480;Q60759;Q61753
Biological process	up-regulated	mononuclear cell differentiation	4	1.46	0.294	1	Btk;Psap;Myh9;Rhoa	P35991;Q61207;Q8VDD5;Q9QUI0
Biological process	up-regulated	mononuclear cell migration	3	4.37	0.0315	1	Coro1a;Msn;Cdc42	O89053;P26041;P60766
Biological process	up-regulated	mononuclear cell proliferation	3	2.43	0.127	1	Coro1a;Msn;Hspd1	O89053;P26041;P63038
Biological process	up-regulated	monosaccharide metabolic process	3	2.26	0.148	1	Cbr2;Pkm;Pmm2	P08074;P52480;Q9Z2M7
Biological process	up-regulated	morphogenesis of a polarized epithelium	4	10.92	0.000484	0.432	Msn;Cdc42;Rab10;Rhoa	P26041;P60766;P61027;Q9QUI0
Biological process	up-regulated	morphogenesis of an epithelial sheet	2	5.96	0.0444	1	Flna;Rhoa	Q8BTM8;Q9QUI0
Biological process	up-regulated	morphogenesis of an epithelium	8	2.02	0.0448	1	Cfl1;Msn;Kras;Cdc42;Rab10;Flna;Mtss1;Rhoa	P18760;P26041;P32883;P60766;P61027;Q8BTM8;Q8R1S4;Q9QUI0
Biological process	up-regulated	movement of cell or subcellular component	16	1.37	0.122	1	Coro1a;Gpx1;Cfl1;Ppib;Msn;Cap1;Cdc42;Arf4;Rac1;Myl6;Cdc42bpb;Flna;Myh9;Rhoa;Dstn;Coro1c	O89053;P11352;P18760;P24369;P26041;P40124;P60766;P61750;P63001;Q60605;Q7TT50;Q8BTM8;Q8VDD5;Q9QUI0;Q9R0P5;Q9WUM4
Biological process	up-regulated	mRNA catabolic process	2	2.76	0.164	1	Etf1;Lsm7	Q8BWY3;Q9CQQ8
Biological process	up-regulated	mRNA metabolic process	7	1.62	0.141	1	Lsm3;Snrpd2;Snrpd3;Hnrnpd;Flna;Etf1;Lsm7	P62311;P62317;P62320;Q60668;Q8BTM8;Q8BWY3;Q9CQQ8
Biological process	up-regulated	mRNA processing	4	2.12	0.121	1	Lsm3;Snrpd2;Snrpd3;Lsm7	P62311;P62317;P62320;Q9CQQ8
Biological process	up-regulated	mRNA splicing, via spliceosome	2	2.38	0.205	1	Snrpd2;Snrpd3	P62317;P62320
Biological process	up-regulated	mRNA transcription	2	5.35	0.0538	1	Hnrnpd;Flna	Q60668;Q8BTM8
Biological process	up-regulated	multicellular organism development	38	1.03	0.45	1	Ckap5;Capn2;Pip4k2a;Adh1;Hba;Gpx1;Cnp;Cfl1;Ppib;Msn;Kras;Btk;Clec3b;Pkm;Cdc42;Rab10;Arf4;Arf6;Ran;Rap1a;Rac1;Hspd1;Tnik;Fhl1;Myl6;Hnrnpd;Psap;Phgdh;Naa15;Flna;Mtss1;Myh9;Lims1;Eif2s2;Plek;Rhoa;Coro1c;Ehd1	A2AGT5;O08529;O70172;P00329;P01942;P11352;P16330;P18760;P24369;P26041;P32883;P35991;P43025;P52480;P60766;P61027;P61750;P62331;P62827;P62835;P63001;P63038;P83510;P97447;Q60605;Q60668;Q61207;Q61753;Q80UM3;Q8BTM8;Q8R1S4;Q8VDD5;Q99JW4;Q99L45;Q9JHK5;Q9QUI0;Q9WUM4;Q9WVK4
Biological process	up-regulated	multicellular organismal homeostasis	4	1.3	0.372	1	Coro1a;Gpx1;Kras;Rac1	O89053;P11352;P32883;P63001
Biological process	up-regulated	muscle cell development	3	2.33	0.139	1	Gpx1;Csrp1;Myl9	P11352;P97315;Q9CQ19
Biological process	up-regulated	muscle cell differentiation	6	2.59	0.0287	1	Capn2;Gpx1;Kras;Csrp1;Myh9;Myl9	O08529;P11352;P32883;P97315;Q8VDD5;Q9CQ19
Biological process	up-regulated	muscle organ development	4	2.08	0.127	1	Gpx1;Kras;Myl6;Rhoa	P11352;P32883;Q60605;Q9QUI0
Biological process	up-regulated	muscle structure development	10	2.47	0.00735	1	Capn2;Gpx1;Kras;Csrp1;Fhl1;Myl6;Mtss1;Myh9;Myl9;Rhoa	O08529;P11352;P32883;P97315;P97447;Q60605;Q8R1S4;Q8VDD5;Q9CQ19;Q9QUI0
Biological process	up-regulated	muscle system process	2	1.04	0.576	1	Myh4;Myl6	Q5SX39;Q60605
Biological process	up-regulated	muscle tissue development	5	1.74	0.16	1	Gpx1;Kras;Cdc42;Myl6;Rhoa	P11352;P32883;P60766;Q60605;Q9QUI0
Biological process	up-regulated	myeloid cell apoptotic process	2	26.21	0.0025	1	Arf6;Plekho2	P62331;Q8K124
Biological process	up-regulated	myeloid cell development	4	5.96	0.00459	1	Pip4k2a;Hba;Rac1;Flna	O70172;P01942;P63001;Q8BTM8
Biological process	up-regulated	myeloid cell differentiation	5	2.23	0.0747	1	Pip4k2a;Hba;Rac1;Flna;Myh9	O70172;P01942;P63001;Q8BTM8;Q8VDD5
Biological process	up-regulated	myeloid cell homeostasis	4	3.4	0.0303	1	Hba;Prdx1;Btk;Rac1	P01942;P35700;P35991;P63001
Biological process	up-regulated	myeloid leukocyte migration	2	2.08	0.25	1	Ppib;Rac1	P24369;P63001
Biological process	up-regulated	myotube differentiation	3	5.24	0.0197	1	Capn2;Gpx1;Myh9	O08529;P11352;Q8VDD5
Biological process	up-regulated	NAD metabolic process	2	10.48	0.0155	1	Cbr2;Pkm	P08074;P52480
Biological process	up-regulated	NADH metabolic process	2	10.48	0.0155	1	Cbr2;Pkm	P08074;P52480
Biological process	up-regulated	natural killer cell mediated immunity	2	9.71	0.0179	1	Coro1a;Prdx1	O89053;P35700
Biological process	up-regulated	negative regulation of apoptotic process	8	1.82	0.0743	1	Coro1a;Gpx1;Kras;Hdgf;Hspd1;Lims1;Hyou1;Rhoa	O89053;P11352;P32883;P51859;P63038;Q99JW4;Q9JKR6;Q9QUI0
Biological process	up-regulated	negative regulation of apoptotic signaling pathway	2	1.31	0.453	1	Gpx1;Hyou1	P11352;Q9JKR6
Biological process	up-regulated	negative regulation of biological process	38	1.01	0.513	1	Pip4k2a;Grk6;Coro1a;Gpx1;Cfl1;Ezr;Kras;Btk;Igfbp3;Srp9;Hdgf;Dnajc2;Cdc42;Arf4;Arf6;Rap1a;Rps3;Hspd1;Ap2m1;Arhgap1;Hnrnpd;Vat1;Eif2s1;Flna;Etf1;Mtss1;Myh9;Rap1b;Lims1;Lsm7;Dnajb4;Chmp2a;Plek;Hyou1;Rhoa;Sytl4;Coro1c;Ilf3	O70172;O70293;O89053;P11352;P18760;P26040;P32883;P35991;P47878;P49962;P51859;P54103;P60766;P61750;P62331;P62835;P62908;P63038;P84091;Q5FWK3;Q60668;Q62465;Q6ZWX6;Q8BTM8;Q8BWY3;Q8R1S4;Q8VDD5;Q99JI6;Q99JW4;Q9CQQ8;Q9D832;Q9DB34;Q9JHK5;Q9JKR6;Q9QUI0;Q9R0Q1;Q9WUM4;Q9Z1X4
Biological process	up-regulated	negative regulation of biosynthetic process	14	1.29	0.198	1	Ezr;Srp9;Hdgf;Dnajc2;Rap1a;Rps3;Hspd1;Hnrnpd;Eif2s1;Flna;Dnajb4;Plek;Rhoa;Ilf3	P26040;P49962;P51859;P54103;P62835;P62908;P63038;Q60668;Q6ZWX6;Q8BTM8;Q9D832;Q9JHK5;Q9QUI0;Q9Z1X4
Biological process	up-regulated	negative regulation of cell adhesion	2	1.04	0.574	1	Rhoa;Coro1c	Q9QUI0;Q9WUM4
Biological process	up-regulated	negative regulation of cell communication	11	1.06	0.469	1	Pip4k2a;Grk6;Gpx1;Ezr;Igfbp3;Rap1a;Rap1b;Plek;Hyou1;Rhoa;Sytl4	O70172;O70293;P11352;P26040;P47878;P62835;Q99JI6;Q9JHK5;Q9JKR6;Q9QUI0;Q9R0Q1
Biological process	up-regulated	negative regulation of cell death	10	1.39	0.185	1	Coro1a;Gpx1;Kras;Hdgf;Arf4;Hspd1;Flna;Lims1;Hyou1;Rhoa	O89053;P11352;P32883;P51859;P61750;P63038;Q8BTM8;Q99JW4;Q9JKR6;Q9QUI0
Biological process	up-regulated	negative regulation of cell junction assembly	2	8.19	0.0247	1	Rhoa;Coro1c	Q9QUI0;Q9WUM4
Biological process	up-regulated	negative regulation of cell migration	4	3.2	0.0369	1	Igfbp3;Myh9;Rhoa;Coro1c	P47878;Q8VDD5;Q9QUI0;Q9WUM4
Biological process	up-regulated	negative regulation of cell motility	4	1.87	0.168	1	Igfbp3;Myh9;Rhoa;Coro1c	P47878;Q8VDD5;Q9QUI0;Q9WUM4
Biological process	up-regulated	negative regulation of cell population proliferation	5	1.51	0.237	1	Btk;Igfbp3;Mtss1;Lims1;Rhoa	P35991;P47878;Q8R1S4;Q99JW4;Q9QUI0
Biological process	up-regulated	negative regulation of cell projection organization	4	2.33	0.0936	1	Cfl1;Arf6;Flna;Rhoa	P18760;P62331;Q8BTM8;Q9QUI0
Biological process	up-regulated	negative regulation of cellular amide metabolic process	5	3.48	0.0146	1	Srp9;Rps3;Hnrnpd;Eif2s1;Ilf3	P49962;P62908;Q60668;Q6ZWX6;Q9Z1X4
Biological process	up-regulated	negative regulation of cellular biosynthetic process	11	1.04	0.494	1	Ezr;Srp9;Hdgf;Dnajc2;Rps3;Hnrnpd;Eif2s1;Flna;Dnajb4;Plek;Ilf3	P26040;P49962;P51859;P54103;P62908;Q60668;Q6ZWX6;Q8BTM8;Q9D832;Q9JHK5;Q9Z1X4
Biological process	up-regulated	negative regulation of cellular component movement	5	2.23	0.0747	1	Cfl1;Igfbp3;Myh9;Rhoa;Coro1c	P18760;P47878;Q8VDD5;Q9QUI0;Q9WUM4
Biological process	up-regulated	negative regulation of cellular component organization	9	1.68	0.0877	1	Coro1a;Gpx1;Cfl1;Cdc42;Arf6;Vat1;Flna;Rhoa;Coro1c	O89053;P11352;P18760;P60766;P62331;Q62465;Q8BTM8;Q9QUI0;Q9WUM4
Biological process	up-regulated	negative regulation of cellular process	36	1.05	0.4	1	Pip4k2a;Grk6;Coro1a;Gpx1;Cfl1;Ezr;Kras;Btk;Igfbp3;Srp9;Hdgf;Dnajc2;Cdc42;Arf4;Arf6;Rap1a;Rps3;Hspd1;Ap2m1;Arhgap1;Hnrnpd;Vat1;Eif2s1;Flna;Mtss1;Myh9;Rap1b;Lims1;Dnajb4;Chmp2a;Plek;Hyou1;Rhoa;Sytl4;Coro1c;Ilf3	O70172;O70293;O89053;P11352;P18760;P26040;P32883;P35991;P47878;P49962;P51859;P54103;P60766;P61750;P62331;P62835;P62908;P63038;P84091;Q5FWK3;Q60668;Q62465;Q6ZWX6;Q8BTM8;Q8R1S4;Q8VDD5;Q99JI6;Q99JW4;Q9D832;Q9DB34;Q9JHK5;Q9JKR6;Q9QUI0;Q9R0Q1;Q9WUM4;Q9Z1X4
Biological process	up-regulated	negative regulation of cellular protein localization	2	1.97	0.27	1	Arf6;Ap2m1	P62331;P84091
Biological process	up-regulated	negative regulation of cellular protein metabolic process	7	1.52	0.18	1	Igfbp3;Srp9;Rps3;Hnrnpd;Eif2s1;Coro1c;Ilf3	P47878;P49962;P62908;Q60668;Q6ZWX6;Q9WUM4;Q9Z1X4
Biological process	up-regulated	negative regulation of cytokine production	2	1.03	0.582	1	Ezr;Btk	P26040;P35991
Biological process	up-regulated	negative regulation of cytoskeleton organization	2	1.7	0.329	1	Coro1a;Cfl1	O89053;P18760
Biological process	up-regulated	negative regulation of DNA metabolic process	2	2.4	0.202	1	Dnajc2;Rps3	P54103;P62908
Biological process	up-regulated	negative regulation of exocytosis	2	8.74	0.0219	1	Rap1a;Rap1b	P62835;Q99JI6
Biological process	up-regulated	negative regulation of gene expression	9	1.87	0.0518	1	Ezr;Btk;Srp9;Rps3;Hnrnpd;Eif2s1;Etf1;Lsm7;Ilf3	P26040;P35991;P49962;P62908;Q60668;Q6ZWX6;Q8BWY3;Q9CQQ8;Q9Z1X4
Biological process	up-regulated	negative regulation of growth	2	1.08	0.554	1	Cfl1;Dnajc2	P18760;P54103
Biological process	up-regulated	negative regulation of hormone secretion	2	2.91	0.151	1	Igfbp3;Sytl4	P47878;Q9R0Q1
Biological process	up-regulated	negative regulation of intracellular signal transduction	4	1.04	0.536	1	Gpx1;Ezr;Hyou1;Rhoa	P11352;P26040;Q9JKR6;Q9QUI0
Biological process	up-regulated	negative regulation of intrinsic apoptotic signaling pathway	2	3.36	0.12	1	Gpx1;Hyou1	P11352;Q9JKR6
Biological process	up-regulated	negative regulation of locomotion	5	2.05	0.0984	1	Cfl1;Igfbp3;Myh9;Rhoa;Coro1c	P18760;P47878;Q8VDD5;Q9QUI0;Q9WUM4
Biological process	up-regulated	negative regulation of metabolic process	19	1.01	0.514	1	Ezr;Btk;Igfbp3;Srp9;Hdgf;Dnajc2;Rap1a;Rps3;Hspd1;Hnrnpd;Eif2s1;Flna;Etf1;Lsm7;Dnajb4;Plek;Rhoa;Coro1c;Ilf3	P26040;P35991;P47878;P49962;P51859;P54103;P62835;P62908;P63038;Q60668;Q6ZWX6;Q8BTM8;Q8BWY3;Q9CQQ8;Q9D832;Q9JHK5;Q9QUI0;Q9WUM4;Q9Z1X4
Biological process	up-regulated	negative regulation of mitochondrion organization	2	5.24	0.0558	1	Gpx1;Vat1	P11352;Q62465
Biological process	up-regulated	negative regulation of neuron apoptotic process	2	8.19	0.0247	1	Hyou1;Rhoa	Q9JKR6;Q9QUI0
Biological process	up-regulated	negative regulation of neuron death	6	3.8	0.0051	1	Coro1a;Kras;Hdgf;Hspd1;Hyou1;Rhoa	O89053;P32883;P51859;P63038;Q9JKR6;Q9QUI0
Biological process	up-regulated	negative regulation of neurotransmitter secretion	2	37.44	0.00118	1	Rap1a;Rap1b	P62835;Q99JI6
Biological process	up-regulated	negative regulation of neurotransmitter transport	2	17.47	0.00568	1	Rap1a;Rap1b	P62835;Q99JI6
Biological process	up-regulated	negative regulation of organelle organization	4	1.54	0.262	1	Coro1a;Gpx1;Cfl1;Vat1	O89053;P11352;P18760;Q62465
Biological process	up-regulated	negative regulation of phosphate metabolic process	3	1.34	0.388	1	Igfbp3;Plek;Coro1c	P47878;Q9JHK5;Q9WUM4
Biological process	up-regulated	negative regulation of phosphorus metabolic process	3	1.34	0.388	1	Igfbp3;Plek;Coro1c	P47878;Q9JHK5;Q9WUM4
Biological process	up-regulated	negative regulation of phosphorylation	2	1.06	0.565	1	Igfbp3;Coro1c	P47878;Q9WUM4
Biological process	up-regulated	negative regulation of programmed cell death	10	1.41	0.173	1	Coro1a;Gpx1;Kras;Hdgf;Arf4;Hspd1;Flna;Lims1;Hyou1;Rhoa	O89053;P11352;P32883;P51859;P61750;P63038;Q8BTM8;Q99JW4;Q9JKR6;Q9QUI0
Biological process	up-regulated	negative regulation of protein metabolic process	8	1.56	0.142	1	Igfbp3;Srp9;Rps3;Hnrnpd;Eif2s1;Flna;Coro1c;Ilf3	P47878;P49962;P62908;Q60668;Q6ZWX6;Q8BTM8;Q9WUM4;Q9Z1X4
Biological process	up-regulated	negative regulation of protein modification process	3	1.2	0.457	1	Igfbp3;Rps3;Coro1c	P47878;P62908;Q9WUM4
Biological process	up-regulated	negative regulation of reactive oxygen species metabolic process	2	9.71	0.0179	1	Hspd1;Rhoa	P63038;Q9QUI0
Biological process	up-regulated	negative regulation of regulated secretory pathway	2	10.48	0.0155	1	Rap1a;Rap1b	P62835;Q99JI6
Biological process	up-regulated	negative regulation of secretion	4	2.58	0.07	1	Igfbp3;Rap1a;Rap1b;Sytl4	P47878;P62835;Q99JI6;Q9R0Q1
Biological process	up-regulated	negative regulation of secretion by cell	4	2.85	0.0524	1	Igfbp3;Rap1a;Rap1b;Sytl4	P47878;P62835;Q99JI6;Q9R0Q1
Biological process	up-regulated	negative regulation of signaling	11	1.06	0.471	1	Pip4k2a;Grk6;Gpx1;Ezr;Igfbp3;Rap1a;Rap1b;Plek;Hyou1;Rhoa;Sytl4	O70172;O70293;P11352;P26040;P47878;P62835;Q99JI6;Q9JHK5;Q9JKR6;Q9QUI0;Q9R0Q1
Biological process	up-regulated	negative regulation of smooth muscle cell migration	2	16.38	0.00646	1	Myh9;Rhoa	Q8VDD5;Q9QUI0
Biological process	up-regulated	negative regulation of supramolecular fiber organization	2	1.7	0.329	1	Coro1a;Cfl1	O89053;P18760
Biological process	up-regulated	negative regulation of synaptic transmission	2	4.16	0.0835	1	Rap1a;Rap1b	P62835;Q99JI6
Biological process	up-regulated	negative regulation of translation	3	3.57	0.052	1	Srp9;Hnrnpd;Eif2s1	P49962;Q60668;Q6ZWX6
Biological process	up-regulated	negative regulation of transport	6	1.7	0.142	1	Coro1a;Igfbp3;Rap1a;Arhgap1;Rap1b;Sytl4	O89053;P47878;P62835;Q5FWK3;Q99JI6;Q9R0Q1
Biological process	up-regulated	nervous system development	17	1.04	0.478	1	Ckap5;Cnp;Cfl1;Kras;Cdc42;Rab10;Arf4;Ran;Rac1;Tnik;Hnrnpd;Psap;Phgdh;Flna;Rhoa;Coro1c;Ehd1	A2AGT5;P16330;P18760;P32883;P60766;P61027;P61750;P62827;P63001;P83510;Q60668;Q61207;Q61753;Q8BTM8;Q9QUI0;Q9WUM4;Q9WVK4
Biological process	up-regulated	neural crest cell development	3	5.96	0.014	1	Cfl1;Cdc42;Coro1c	P18760;P60766;Q9WUM4
Biological process	up-regulated	neural crest cell differentiation	3	4.52	0.0289	1	Cfl1;Cdc42;Coro1c	P18760;P60766;Q9WUM4
Biological process	up-regulated	neuron death	4	3.85	0.0203	1	Coro1a;Gpx1;Kras;Rhoa	O89053;P11352;P32883;Q9QUI0
Biological process	up-regulated	neuron development	8	1.14	0.402	1	Cnp;Cdc42;Rab10;Arf4;Rac1;Tnik;Phgdh;Ehd1	P16330;P60766;P61027;P61750;P63001;P83510;Q61753;Q9WVK4
Biological process	up-regulated	neuron differentiation	9	1.08	0.458	1	Cnp;Cdc42;Rab10;Arf4;Rac1;Tnik;Psap;Phgdh;Ehd1	P16330;P60766;P61027;P61750;P63001;P83510;Q61207;Q61753;Q9WVK4
Biological process	up-regulated	neuron projection development	6	1.15	0.426	1	Cnp;Cdc42;Rab10;Arf4;Rac1;Tnik	P16330;P60766;P61027;P61750;P63001;P83510
Biological process	up-regulated	neuron projection morphogenesis	4	1.06	0.522	1	Cnp;Cdc42;Rab10;Rac1	P16330;P60766;P61027;P63001
Biological process	up-regulated	neuron projection organization	2	5.24	0.0558	1	Ckap5;Cdc42	A2AGT5;P60766
Biological process	up-regulated	neurotrophin signaling pathway	2	10.48	0.0155	1	Coro1a;Rap1a	O89053;P62835
Biological process	up-regulated	nitrogen compound metabolic process	44	1.06	0.334	1	Ckap5;Capn2;Slk;Capns1;Ckm;Gpx1;Cnp;Ppib;Btk;Pkm;Eif5;Ube2d3;Lsm3;Snrpd2;Snrpd3;Ran;Rps3;Hspd1;Tnik;Eif3j1;Lrrc47;Hnrnpd;Gcdh;Eif1a;Psap;Phgdh;Ube2o;Eif2s1;Cdc42bpb;Eif1ax;Flna;Etf1;Myh9;Eif2s2;Lsm7;Rpl14;Eef1g;Chmp2a;Gmpr;Rhoa;Suclg1;Eif2s3x;Ilf3;Pmm2	A2AGT5;O08529;O54988;O88456;P07310;P11352;P16330;P24369;P35991;P52480;P59325;P61079;P62311;P62317;P62320;P62827;P62908;P63038;P83510;Q3UGC7;Q505F5;Q60668;Q60759;Q60872;Q61207;Q61753;Q6ZPJ3;Q6ZWX6;Q7TT50;Q8BMJ3;Q8BTM8;Q8BWY3;Q8VDD5;Q99L45;Q9CQQ8;Q9CR57;Q9D8N0;Q9DB34;Q9DCZ1;Q9QUI0;Q9WUM5;Q9Z0N1;Q9Z1X4;Q9Z2M7
Biological process	up-regulated	nitrogen compound transport	24	2.04	0.000538	0.479	Ckap5;Hba;Cfl1;Btk;Nsf;Srp9;Rab10;Rab8b;Arf3;Arf4;Arf6;Ran;Hspd1;Arf5;Ap2m1;Psap;Rab15;Myh9;Snx9;Plekhf2;Chmp2a;Plek;Sytl4;Ehd1	A2AGT5;P01942;P18760;P35991;P46460;P49962;P61027;P61028;P61205;P61750;P62331;P62827;P63038;P84084;P84091;Q61207;Q8K386;Q8VDD5;Q91VH2;Q91WB4;Q9DB34;Q9JHK5;Q9R0Q1;Q9WVK4
Biological process	up-regulated	nuclear chromosome segregation	2	1.11	0.54	1	Ran;Chmp2a	P62827;Q9DB34
Biological process	up-regulated	nuclear division	4	1.54	0.263	1	Ran;Flna;Chmp2a;Rhoa	P62827;Q8BTM8;Q9DB34;Q9QUI0
Biological process	up-regulated	nuclear transport	2	1.12	0.538	1	Cfl1;Ran	P18760;P62827
Biological process	up-regulated	nucleic acid transport	2	2.05	0.256	1	Ckap5;Ran	A2AGT5;P62827
Biological process	up-regulated	nucleobase-containing compound catabolic process	3	1.55	0.306	1	Cnp;Etf1;Lsm7	P16330;Q8BWY3;Q9CQQ8
Biological process	up-regulated	nucleobase-containing compound metabolic process	20	1.09	0.367	1	Cnp;Pkm;Ube2d3;Lsm3;Snrpd2;Snrpd3;Ran;Rps3;Hspd1;Lrrc47;Hnrnpd;Gcdh;Flna;Etf1;Lsm7;Rpl14;Gmpr;Rhoa;Suclg1;Pmm2	P16330;P52480;P61079;P62311;P62317;P62320;P62827;P62908;P63038;Q505F5;Q60668;Q60759;Q8BTM8;Q8BWY3;Q9CQQ8;Q9CR57;Q9DCZ1;Q9QUI0;Q9WUM5;Q9Z2M7
Biological process	up-regulated	nucleobase-containing compound transport	2	1.44	0.406	1	Ckap5;Ran	A2AGT5;P62827
Biological process	up-regulated	nucleobase-containing small molecule metabolic process	8	2.11	0.0365	1	Cnp;Pkm;Ran;Gcdh;Gmpr;Rhoa;Suclg1;Pmm2	P16330;P52480;P62827;Q60759;Q9DCZ1;Q9QUI0;Q9WUM5;Q9Z2M7
Biological process	up-regulated	nucleocytoplasmic transport	2	1.25	0.478	1	Cfl1;Ran	P18760;P62827
Biological process	up-regulated	nucleoside bisphosphate metabolic process	2	2.34	0.211	1	Gcdh;Suclg1	Q60759;Q9WUM5
Biological process	up-regulated	nucleoside phosphate biosynthetic process	2	1.12	0.538	1	Gcdh;Gmpr	Q60759;Q9DCZ1
Biological process	up-regulated	nucleoside phosphate metabolic process	7	2.08	0.0521	1	Cnp;Pkm;Ran;Gcdh;Gmpr;Rhoa;Suclg1	P16330;P52480;P62827;Q60759;Q9DCZ1;Q9QUI0;Q9WUM5
Biological process	up-regulated	nucleoside triphosphate metabolic process	2	2.02	0.261	1	Ran;Rhoa	P62827;Q9QUI0
Biological process	up-regulated	nucleotide biosynthetic process	2	1.12	0.533	1	Gcdh;Gmpr	Q60759;Q9DCZ1
Biological process	up-regulated	nucleotide metabolic process	7	2.13	0.0466	1	Cnp;Pkm;Ran;Gcdh;Gmpr;Rhoa;Suclg1	P16330;P52480;P62827;Q60759;Q9DCZ1;Q9QUI0;Q9WUM5
Biological process	up-regulated	organelle assembly	15	2.46	0.00109	0.95	Coro1a;Ezr;Eif5;Lsm3;Rps3;Csrp1;Eif2s1;Ehd2;Flna;Mapre2;Myl9;Chmp2a;Ehd4;Rhoa;Ehd1	O89053;P26040;P59325;P62311;P62908;P97315;Q6ZWX6;Q8BH64;Q8BTM8;Q8R001;Q9CQ19;Q9DB34;Q9EQP2;Q9QUI0;Q9WVK4
Biological process	up-regulated	organelle fission	5	1.77	0.153	1	Ran;Flna;Chmp2a;Rhoa;Coro1c	P62827;Q8BTM8;Q9DB34;Q9QUI0;Q9WUM4
Biological process	up-regulated	organelle fusion	4	3.97	0.0185	1	Pip4k2a;Coro1a;Rab8b;Chmp2a	O70172;O89053;P61028;Q9DB34
Biological process	up-regulated	organelle localization	10	2.53	0.00629	1	Cfl1;Ezr;Btk;Cdc42;Rab8b;Ran;Myh9;Chmp2a;Plek;Sytl4	P18760;P26040;P35991;P60766;P61028;P62827;Q8VDD5;Q9DB34;Q9JHK5;Q9R0Q1
Biological process	up-regulated	organelle localization by membrane tethering	2	3.4	0.117	1	Rab8b;Plek	P61028;Q9JHK5
Biological process	up-regulated	organelle membrane fusion	4	4.85	0.0094	1	Pip4k2a;Coro1a;Rab8b;Chmp2a	O70172;O89053;P61028;Q9DB34
Biological process	up-regulated	organelle organization	45	1.81	1.54e-05	0.0148	Ckap5;Slk;Pip4k2a;Epb41l2;Coro1a;Cnp;Cfl1;Tln1;Ezr;Kras;Cap1;Hdgf;Dnajc2;Eif5;Cdc42;Rab10;Rab8b;Lsm3;Arf6;Ran;Rps3;Rac1;Hspd1;Tnik;Ap2m1;Csrp1;Plekhf1;Eif2s1;Cdc42bpb;Ehd2;Flna;Mapre2;Mtss1;Myh9;Plekhf2;Ehbp1l1;Myl9;Chmp2a;Ehd4;Parvb;Plek;Rhoa;Dstn;Coro1c;Ehd1	A2AGT5;O54988;O70172;O70318;O89053;P16330;P18760;P26039;P26040;P32883;P40124;P51859;P54103;P59325;P60766;P61027;P61028;P62311;P62331;P62827;P62908;P63001;P63038;P83510;P84091;P97315;Q3TB82;Q6ZWX6;Q7TT50;Q8BH64;Q8BTM8;Q8R001;Q8R1S4;Q8VDD5;Q91WB4;Q99MS7;Q9CQ19;Q9DB34;Q9EQP2;Q9ES46;Q9JHK5;Q9QUI0;Q9R0P5;Q9WUM4;Q9WVK4
Biological process	up-regulated	organic acid biosynthetic process	2	1.07	0.561	1	Pkm;Phgdh	P52480;Q61753
Biological process	up-regulated	organic acid metabolic process	8	1.3	0.273	1	Adh1;Gpx1;Pkm;Lrrc47;Gcdh;Phgdh;Suclg1;Eif2s3x	P00329;P11352;P52480;Q505F5;Q60759;Q61753;Q9WUM5;Q9Z0N1
Biological process	up-regulated	organic cyclic compound catabolic process	3	1.18	0.467	1	Cnp;Etf1;Lsm7	P16330;Q8BWY3;Q9CQQ8
Biological process	up-regulated	organic substance biosynthetic process	26	1.42	0.0388	1	Ckap5;Pip4k2a;Adh1;Ckm;Cnp;Pkm;Dnajc2;Eif5;Rps3;Eif3j1;Lrrc47;Hnrnpd;Gcdh;Eif1a;Phgdh;Eif2s1;Eif1ax;Flna;Etf1;Eif2s2;Rpl14;Eef1g;Cyb5r3;Gmpr;Eif2s3x;Pmm2	A2AGT5;O70172;P00329;P07310;P16330;P52480;P54103;P59325;P62908;Q3UGC7;Q505F5;Q60668;Q60759;Q60872;Q61753;Q6ZWX6;Q8BMJ3;Q8BTM8;Q8BWY3;Q99L45;Q9CR57;Q9D8N0;Q9DCN2;Q9DCZ1;Q9Z0N1;Q9Z2M7
Biological process	up-regulated	organic substance catabolic process	12	1.01	0.526	1	Capn2;Capns1;Adh1;Cnp;Btk;Pkm;Ube2d3;Gcdh;Psap;Etf1;Lsm7;Chmp2a	O08529;O88456;P00329;P16330;P35991;P52480;P61079;Q60759;Q61207;Q8BWY3;Q9CQQ8;Q9DB34
Biological process	up-regulated	organic substance metabolic process	53	1.07	0.28	1	Ckap5;Capn2;Slk;Pip4k2a;Capns1;Adh1;Ckm;Cbr2;Gpx1;Cnp;Ppib;Ezr;Kras;Btk;Pkm;Dnajc2;Eif5;Ube2d3;Lsm3;Snrpd2;Snrpd3;Ran;Rps3;Hspd1;Tnik;Ap2m1;Eif3j1;Lrrc47;Hnrnpd;Gcdh;Eif1a;Psap;Phgdh;Ube2o;Eif2s1;Cdc42bpb;Eif1ax;Flna;Etf1;Myh9;Eif2s2;Lsm7;Rpl14;Eef1g;Chmp2a;Cyb5r3;Gmpr;Plek;Rhoa;Suclg1;Eif2s3x;Ilf3;Pmm2	A2AGT5;O08529;O54988;O70172;O88456;P00329;P07310;P08074;P11352;P16330;P24369;P26040;P32883;P35991;P52480;P54103;P59325;P61079;P62311;P62317;P62320;P62827;P62908;P63038;P83510;P84091;Q3UGC7;Q505F5;Q60668;Q60759;Q60872;Q61207;Q61753;Q6ZPJ3;Q6ZWX6;Q7TT50;Q8BMJ3;Q8BTM8;Q8BWY3;Q8VDD5;Q99L45;Q9CQQ8;Q9CR57;Q9D8N0;Q9DB34;Q9DCN2;Q9DCZ1;Q9JHK5;Q9QUI0;Q9WUM5;Q9Z0N1;Q9Z1X4;Q9Z2M7
Biological process	up-regulated	organic substance transport	26	1.82	0.00168	1	Ckap5;Pip4k2a;Hba;Cfl1;Ezr;Btk;Nsf;Srp9;Rab10;Rab8b;Arf3;Arf4;Arf6;Ran;Hspd1;Arf5;Ap2m1;Psap;Rab15;Myh9;Snx9;Plekhf2;Chmp2a;Plek;Sytl4;Ehd1	A2AGT5;O70172;P01942;P18760;P26040;P35991;P46460;P49962;P61027;P61028;P61205;P61750;P62331;P62827;P63038;P84084;P84091;Q61207;Q8K386;Q8VDD5;Q91VH2;Q91WB4;Q9DB34;Q9JHK5;Q9R0Q1;Q9WVK4
Biological process	up-regulated	organonitrogen compound biosynthetic process	18	1.95	0.00465	1	Ckap5;Ckm;Eif5;Rps3;Eif3j1;Lrrc47;Gcdh;Eif1a;Phgdh;Eif2s1;Eif1ax;Etf1;Eif2s2;Rpl14;Eef1g;Gmpr;Eif2s3x;Pmm2	A2AGT5;P07310;P59325;P62908;Q3UGC7;Q505F5;Q60759;Q60872;Q61753;Q6ZWX6;Q8BMJ3;Q8BWY3;Q99L45;Q9CR57;Q9D8N0;Q9DCZ1;Q9Z0N1;Q9Z2M7
Biological process	up-regulated	organonitrogen compound metabolic process	37	1.28	0.0528	1	Ckap5;Capn2;Slk;Capns1;Ckm;Gpx1;Ppib;Btk;Pkm;Eif5;Ube2d3;Ran;Rps3;Tnik;Eif3j1;Lrrc47;Gcdh;Eif1a;Psap;Phgdh;Ube2o;Eif2s1;Cdc42bpb;Eif1ax;Flna;Etf1;Myh9;Eif2s2;Rpl14;Eef1g;Chmp2a;Gmpr;Rhoa;Suclg1;Eif2s3x;Ilf3;Pmm2	A2AGT5;O08529;O54988;O88456;P07310;P11352;P24369;P35991;P52480;P59325;P61079;P62827;P62908;P83510;Q3UGC7;Q505F5;Q60759;Q60872;Q61207;Q61753;Q6ZPJ3;Q6ZWX6;Q7TT50;Q8BMJ3;Q8BTM8;Q8BWY3;Q8VDD5;Q99L45;Q9CR57;Q9D8N0;Q9DB34;Q9DCZ1;Q9QUI0;Q9WUM5;Q9Z0N1;Q9Z1X4;Q9Z2M7
Biological process	up-regulated	organophosphate biosynthetic process	4	1.09	0.501	1	Pip4k2a;Ckm;Gcdh;Gmpr	O70172;P07310;Q60759;Q9DCZ1
Biological process	up-regulated	organophosphate metabolic process	10	1.58	0.102	1	Pip4k2a;Ckm;Cnp;Pkm;Ran;Gcdh;Gmpr;Plek;Rhoa;Suclg1	O70172;P07310;P16330;P52480;P62827;Q60759;Q9DCZ1;Q9JHK5;Q9QUI0;Q9WUM5
Biological process	up-regulated	ossification	4	2.48	0.0782	1	Clec3b;Igfbp3;Mtss1;Rhoa	P43025;P47878;Q8R1S4;Q9QUI0
Biological process	up-regulated	oxoacid metabolic process	8	1.34	0.248	1	Adh1;Gpx1;Pkm;Lrrc47;Gcdh;Phgdh;Suclg1;Eif2s3x	P00329;P11352;P52480;Q505F5;Q60759;Q61753;Q9WUM5;Q9Z0N1
Biological process	up-regulated	pallium development	4	2.53	0.074	1	Ran;Rac1;Flna;Rhoa	P62827;P63001;Q8BTM8;Q9QUI0
Biological process	up-regulated	peptide biosynthetic process	13	4.57	5.38e-06	0.00525	Ckap5;Eif5;Rps3;Eif3j1;Lrrc47;Eif1a;Eif2s1;Eif1ax;Etf1;Eif2s2;Rpl14;Eef1g;Eif2s3x	A2AGT5;P59325;P62908;Q3UGC7;Q505F5;Q60872;Q6ZWX6;Q8BMJ3;Q8BWY3;Q99L45;Q9CR57;Q9D8N0;Q9Z0N1
Biological process	up-regulated	peptide metabolic process	14	3.63	3.12e-05	0.0297	Ckap5;Gpx1;Eif5;Rps3;Eif3j1;Lrrc47;Eif1a;Eif2s1;Eif1ax;Etf1;Eif2s2;Rpl14;Eef1g;Eif2s3x	A2AGT5;P11352;P59325;P62908;Q3UGC7;Q505F5;Q60872;Q6ZWX6;Q8BMJ3;Q8BWY3;Q99L45;Q9CR57;Q9D8N0;Q9Z0N1
Biological process	up-regulated	phagocytosis	4	5.35	0.00671	1	Coro1a;Cdc42;Rac1;Myh9	O89053;P60766;P63001;Q8VDD5
Biological process	up-regulated	phosphate-containing compound metabolic process	16	1.43	0.0926	1	Slk;Pip4k2a;Grk6;Ckm;Cnp;Btk;Pkm;Ran;Tnik;Gcdh;Cdc42bpb;Gmpr;Plek;Rhoa;Suclg1;Ilf3	O54988;O70172;O70293;P07310;P16330;P35991;P52480;P62827;P83510;Q60759;Q7TT50;Q9DCZ1;Q9JHK5;Q9QUI0;Q9WUM5;Q9Z1X4
Biological process	up-regulated	phosphorus metabolic process	16	1.4	0.104	1	Slk;Pip4k2a;Grk6;Ckm;Cnp;Btk;Pkm;Ran;Tnik;Gcdh;Cdc42bpb;Gmpr;Plek;Rhoa;Suclg1;Ilf3	O54988;O70172;O70293;P07310;P16330;P35991;P52480;P62827;P83510;Q60759;Q7TT50;Q9DCZ1;Q9JHK5;Q9QUI0;Q9WUM5;Q9Z1X4
Biological process	up-regulated	phosphorylation	5	2.16	0.0825	1	Slk;Pkm;Tnik;Cdc42bpb;Ilf3	O54988;P52480;P83510;Q7TT50;Q9Z1X4
Biological process	up-regulated	plasma membrane bounded cell projection assembly	9	2.74	0.00567	1	Ezr;Cdc42;Arf6;Rac1;Ehd2;Flna;Ehd4;Parvb;Ehd1	P26040;P60766;P62331;P63001;Q8BH64;Q8BTM8;Q9EQP2;Q9ES46;Q9WVK4
Biological process	up-regulated	plasma membrane bounded cell projection morphogenesis	5	1.2	0.407	1	Cnp;Cdc42;Rab10;Rac1;Tnik	P16330;P60766;P61027;P63001;P83510
Biological process	up-regulated	plasma membrane bounded cell projection organization	18	1.93	0.00507	1	Ckap5;Coro1a;Cnp;Ezr;Cdc42;Rab10;Arf4;Arf6;Rac1;Tnik;Phgdh;Ehd2;Flna;Myh9;Ehd4;Parvb;Plek;Ehd1	A2AGT5;O89053;P16330;P26040;P60766;P61027;P61750;P62331;P63001;P83510;Q61753;Q8BH64;Q8BTM8;Q8VDD5;Q9EQP2;Q9ES46;Q9JHK5;Q9WVK4
Biological process	up-regulated	plasma membrane invagination	5	11.1	8.57e-05	0.0802	Cdc42;Rac1;Myh9;Snx9;Rhoa	P60766;P63001;Q8VDD5;Q91VH2;Q9QUI0
Biological process	up-regulated	plasma membrane organization	7	7.22	5.29e-05	0.0502	Psap;Cavin2;Ehd2;Myh9;Snx9;Chmp2a;Sytl4	Q61207;Q63918;Q8BH64;Q8VDD5;Q91VH2;Q9DB34;Q9R0Q1
Biological process	up-regulated	platelet activation	5	16.8	1.11e-05	0.0107	Tln1;Myl12b;Fermt3;Myl9;Plek	P26039;Q3THE2;Q8K1B8;Q9CQ19;Q9JHK5
Biological process	up-regulated	polarized epithelial cell differentiation	3	21.84	0.000325	0.295	Msn;Cdc42;Rhoa	P26041;P60766;Q9QUI0
Biological process	up-regulated	positive regulation of actin filament bundle assembly	2	5.14	0.0578	1	Cdc42;Rhoa	P60766;Q9QUI0
Biological process	up-regulated	positive regulation of adaptive immune response	2	1.83	0.298	1	Btk;Hspd1	P35991;P63038
Biological process	up-regulated	positive regulation of adaptive immune response based on somatic recombination of immune receptors built from immunoglobulin superfamily domains	2	1.83	0.298	1	Btk;Hspd1	P35991;P63038
Biological process	up-regulated	positive regulation of apoptotic process	7	2.66	0.0166	1	Capn2;Igfbp3;Cdc42;Rps3;Plekhf1;Eif2s1;Rhoa	O08529;P47878;P60766;P62908;Q3TB82;Q6ZWX6;Q9QUI0
Biological process	up-regulated	positive regulation of apoptotic signaling pathway	2	2.28	0.219	1	Rps3;Plekhf1	P62908;Q3TB82
Biological process	up-regulated	positive regulation of biological process	56	1.24	0.0274	1	Ckap5;Capn2;Slk;Pip4k2a;Epb41l2;Coro1a;Gpx1;Cfl1;Ppib;Ezr;Msn;Kras;Btk;Clec3b;Nsf;Igfbp3;Hdgf;Pkm;Dnajc2;Cdc42;Rab8b;Arf4;Arf6;Ran;Rap1a;Rps3;Rac1;Hspd1;Tnik;Ap2m1;Rsu1;Plekhf1;Hnrnpd;Psap;Cavin2;Ube2o;Eif2s1;Ehd2;Flna;Fermt3;Mapre2;Mtss1;Myh9;Snx9;Rap1b;Lims1;Ilf2;Chmp2a;Ehd4;Plek;Rhoa;Dstn;Sytl4;Coro1c;Ehd1;Ilf3	A2AGT5;O08529;O54988;O70172;O70318;O89053;P11352;P18760;P24369;P26040;P26041;P32883;P35991;P43025;P46460;P47878;P51859;P52480;P54103;P60766;P61028;P61750;P62331;P62827;P62835;P62908;P63001;P63038;P83510;P84091;Q01730;Q3TB82;Q60668;Q61207;Q63918;Q6ZPJ3;Q6ZWX6;Q8BH64;Q8BTM8;Q8K1B8;Q8R001;Q8R1S4;Q8VDD5;Q91VH2;Q99JI6;Q99JW4;Q9CXY6;Q9DB34;Q9EQP2;Q9JHK5;Q9QUI0;Q9R0P5;Q9R0Q1;Q9WUM4;Q9WVK4;Q9Z1X4
Biological process	up-regulated	positive regulation of catabolic process	8	2.07	0.0399	1	Pip4k2a;Ezr;Msn;Nsf;Igfbp3;Plekhf1;Hnrnpd;Snx9	O70172;P26040;P26041;P46460;P47878;Q3TB82;Q60668;Q91VH2
Biological process	up-regulated	positive regulation of catalytic activity	6	2.69	0.0245	1	Rap1a;Hnrnpd;Mapre2;Snx9;Rhoa;Coro1c	P62835;Q60668;Q8R001;Q91VH2;Q9QUI0;Q9WUM4
Biological process	up-regulated	positive regulation of cell activation	7	2.27	0.0352	1	Coro1a;Btk;Rps3;Hspd1;Flna;Plek;Rhoa	O89053;P35991;P62908;P63038;Q8BTM8;Q9JHK5;Q9QUI0
Biological process	up-regulated	positive regulation of cell adhesion	9	2.69	0.00647	1	Coro1a;Cfl1;Cdc42;Rps3;Hspd1;Flna;Myh9;Lims1;Rhoa	O89053;P18760;P60766;P62908;P63038;Q8BTM8;Q8VDD5;Q99JW4;Q9QUI0
Biological process	up-regulated	positive regulation of cell communication	19	1.41	0.0787	1	Ckap5;Gpx1;Kras;Igfbp3;Cdc42;Rab8b;Rap1a;Rps3;Rac1;Tnik;Plekhf1;Psap;Ube2o;Flna;Mapre2;Myh9;Rap1b;Lims1;Rhoa	A2AGT5;P11352;P32883;P47878;P60766;P61028;P62835;P62908;P63001;P83510;Q3TB82;Q61207;Q6ZPJ3;Q8BTM8;Q8R001;Q8VDD5;Q99JI6;Q99JW4;Q9QUI0
Biological process	up-regulated	positive regulation of cell cycle process	2	1.06	0.567	1	Cdc42;Rhoa	P60766;Q9QUI0
Biological process	up-regulated	positive regulation of cell death	9	1.9	0.0477	1	Capn2;Slk;Igfbp3;Cdc42;Rps3;Hspd1;Plekhf1;Eif2s1;Rhoa	O08529;O54988;P47878;P60766;P62908;P63038;Q3TB82;Q6ZWX6;Q9QUI0
Biological process	up-regulated	positive regulation of cell development	5	1.66	0.183	1	Kras;Cdc42;Tnik;Flna;Lims1	P32883;P60766;P83510;Q8BTM8;Q99JW4
Biological process	up-regulated	positive regulation of cell differentiation	8	1.07	0.474	1	Kras;Igfbp3;Cdc42;Rap1a;Tnik;Flna;Lims1;Rhoa	P32883;P47878;P60766;P62835;P83510;Q8BTM8;Q99JW4;Q9QUI0
Biological process	up-regulated	positive regulation of cell division	2	7.94	0.0261	1	Cdc42;Rhoa	P60766;Q9QUI0
Biological process	up-regulated	positive regulation of cell junction assembly	2	2.1	0.247	1	Cfl1;Myh9	P18760;Q8VDD5
Biological process	up-regulated	positive regulation of cell migration	6	2.01	0.0797	1	Coro1a;Arf6;Rac1;Flna;Mapre2;Rhoa	O89053;P62331;P63001;Q8BTM8;Q8R001;Q9QUI0
Biological process	up-regulated	positive regulation of cell morphogenesis involved in differentiation	4	4.99	0.00853	1	Cdc42;Tnik;Flna;Lims1	P60766;P83510;Q8BTM8;Q99JW4
Biological process	up-regulated	positive regulation of cell motility	8	1.88	0.0632	1	Coro1a;Cdc42;Arf6;Rac1;Flna;Fermt3;Mapre2;Rhoa	O89053;P60766;P62331;P63001;Q8BTM8;Q8K1B8;Q8R001;Q9QUI0
Biological process	up-regulated	positive regulation of cell population proliferation	7	1.4	0.234	1	Coro1a;Kras;Btk;Cdc42;Rps3;Rsu1;Flna	O89053;P32883;P35991;P60766;P62908;Q01730;Q8BTM8
Biological process	up-regulated	positive regulation of cell projection organization	9	2.74	0.00576	1	Cfl1;Cdc42;Arf6;Rap1a;Rac1;Tnik;Flna;Coro1c;Ehd1	P18760;P60766;P62331;P62835;P63001;P83510;Q8BTM8;Q9WUM4;Q9WVK4
Biological process	up-regulated	positive regulation of cell-cell adhesion	4	1.78	0.189	1	Coro1a;Rps3;Hspd1;Rhoa	O89053;P62908;P63038;Q9QUI0
Biological process	up-regulated	positive regulation of cell-matrix adhesion	2	7.28	0.0307	1	Cfl1;Myh9	P18760;Q8VDD5
Biological process	up-regulated	positive regulation of cell-substrate adhesion	5	7.12	0.000689	0.606	Cfl1;Cdc42;Flna;Myh9;Lims1	P18760;P60766;Q8BTM8;Q8VDD5;Q99JW4
Biological process	up-regulated	positive regulation of cell-substrate junction organization	4	16.38	9.83e-05	0.0915	Cfl1;Arf6;Mapre2;Myh9	P18760;P62331;Q8R001;Q8VDD5
Biological process	up-regulated	positive regulation of cellular amide metabolic process	2	1.72	0.323	1	Pkm;Hnrnpd	P52480;Q60668
Biological process	up-regulated	positive regulation of cellular catabolic process	5	1.51	0.236	1	Pip4k2a;Igfbp3;Plekhf1;Hnrnpd;Snx9	O70172;P47878;Q3TB82;Q60668;Q91VH2
Biological process	up-regulated	positive regulation of cellular component biogenesis	16	3.86	3.65e-06	0.00357	Pip4k2a;Cfl1;Msn;Btk;Cdc42;Arf6;Rps3;Rac1;Flna;Mtss1;Myh9;Snx9;Rap1b;Chmp2a;Plek;Rhoa	O70172;P18760;P26041;P35991;P60766;P62331;P62908;P63001;Q8BTM8;Q8R1S4;Q8VDD5;Q91VH2;Q99JI6;Q9DB34;Q9JHK5;Q9QUI0
Biological process	up-regulated	positive regulation of cellular component movement	9	2.01	0.0354	1	Coro1a;Cfl1;Cdc42;Arf6;Rac1;Flna;Fermt3;Mapre2;Rhoa	O89053;P18760;P60766;P62331;P63001;Q8BTM8;Q8K1B8;Q8R001;Q9QUI0
Biological process	up-regulated	positive regulation of cellular component organization	28	3.14	3.8e-08	3.77e-05	Ckap5;Capn2;Pip4k2a;Cfl1;Msn;Btk;Nsf;Cdc42;Rab8b;Arf6;Rap1a;Rps3;Rac1;Tnik;Ap2m1;Hnrnpd;Ehd2;Flna;Mapre2;Mtss1;Myh9;Snx9;Rap1b;Plek;Rhoa;Dstn;Coro1c;Ehd1	A2AGT5;O08529;O70172;P18760;P26041;P35991;P46460;P60766;P61028;P62331;P62835;P62908;P63001;P83510;P84091;Q60668;Q8BH64;Q8BTM8;Q8R001;Q8R1S4;Q8VDD5;Q91VH2;Q99JI6;Q9JHK5;Q9QUI0;Q9R0P5;Q9WUM4;Q9WVK4
Biological process	up-regulated	positive regulation of cellular metabolic process	25	1.18	0.216	1	Capn2;Pip4k2a;Cfl1;Kras;Clec3b;Nsf;Igfbp3;Hdgf;Pkm;Dnajc2;Cdc42;Arf4;Rap1a;Rps3;Rac1;Ap2m1;Plekhf1;Hnrnpd;Cavin2;Myh9;Snx9;Ilf2;Ehd4;Rhoa;Ilf3	O08529;O70172;P18760;P32883;P43025;P46460;P47878;P51859;P52480;P54103;P60766;P61750;P62835;P62908;P63001;P84091;Q3TB82;Q60668;Q63918;Q8VDD5;Q91VH2;Q9CXY6;Q9EQP2;Q9QUI0;Q9Z1X4
Biological process	up-regulated	positive regulation of cellular process	55	1.33	0.00607	1	Ckap5;Capn2;Slk;Pip4k2a;Epb41l2;Coro1a;Gpx1;Cfl1;Ezr;Msn;Kras;Btk;Clec3b;Nsf;Igfbp3;Hdgf;Pkm;Dnajc2;Cdc42;Rab8b;Arf4;Arf6;Ran;Rap1a;Rps3;Rac1;Hspd1;Tnik;Ap2m1;Rsu1;Plekhf1;Hnrnpd;Psap;Cavin2;Ube2o;Eif2s1;Ehd2;Flna;Fermt3;Mapre2;Mtss1;Myh9;Snx9;Rap1b;Lims1;Ilf2;Chmp2a;Ehd4;Plek;Rhoa;Dstn;Sytl4;Coro1c;Ehd1;Ilf3	A2AGT5;O08529;O54988;O70172;O70318;O89053;P11352;P18760;P26040;P26041;P32883;P35991;P43025;P46460;P47878;P51859;P52480;P54103;P60766;P61028;P61750;P62331;P62827;P62835;P62908;P63001;P63038;P83510;P84091;Q01730;Q3TB82;Q60668;Q61207;Q63918;Q6ZPJ3;Q6ZWX6;Q8BH64;Q8BTM8;Q8K1B8;Q8R001;Q8R1S4;Q8VDD5;Q91VH2;Q99JI6;Q99JW4;Q9CXY6;Q9DB34;Q9EQP2;Q9JHK5;Q9QUI0;Q9R0P5;Q9R0Q1;Q9WUM4;Q9WVK4;Q9Z1X4
Biological process	up-regulated	positive regulation of cellular protein localization	8	3.73	0.00141	1	Epb41l2;Cfl1;Ezr;Msn;Arf6;Ran;Rac1;Flna	O70318;P18760;P26040;P26041;P62331;P62827;P63001;Q8BTM8
Biological process	up-regulated	positive regulation of cellular protein metabolic process	11	1.53	0.107	1	Cfl1;Kras;Clec3b;Pkm;Rap1a;Rac1;Hnrnpd;Myh9;Snx9;Ehd4;Rhoa	P18760;P32883;P43025;P52480;P62835;P63001;Q60668;Q8VDD5;Q91VH2;Q9EQP2;Q9QUI0
Biological process	up-regulated	positive regulation of cytoplasmic transport	2	21.84	0.00363	1	Ezr;Msn	P26040;P26041
Biological process	up-regulated	positive regulation of cytoskeleton organization	11	7.28	3.34e-07	0.000329	Cfl1;Cdc42;Arf6;Rps3;Rac1;Flna;Mtss1;Snx9;Plek;Rhoa;Dstn	P18760;P60766;P62331;P62908;P63001;Q8BTM8;Q8R1S4;Q91VH2;Q9JHK5;Q9QUI0;Q9R0P5
Biological process	up-regulated	positive regulation of developmental growth	2	1.33	0.445	1	Ppib;Ezr	P24369;P26040
Biological process	up-regulated	positive regulation of developmental process	17	1.48	0.0644	1	Capn2;Cfl1;Ppib;Ezr;Kras;Igfbp3;Pkm;Cdc42;Rap1a;Rac1;Tnik;Ehd2;Flna;Lims1;Rhoa;Coro1c;Ehd1	O08529;P18760;P24369;P26040;P32883;P47878;P52480;P60766;P62835;P63001;P83510;Q8BH64;Q8BTM8;Q99JW4;Q9QUI0;Q9WUM4;Q9WVK4
Biological process	up-regulated	positive regulation of DNA metabolic process	3	1.49	0.327	1	Igfbp3;Rps3;Hnrnpd	P47878;P62908;Q60668
Biological process	up-regulated	positive regulation of endocytosis	3	4.14	0.0361	1	Nsf;Cdc42;Ap2m1	P46460;P60766;P84091
Biological process	up-regulated	positive regulation of epithelial cell migration	2	2.4	0.202	1	Arf6;Mapre2	P62331;Q8R001
Biological process	up-regulated	positive regulation of establishment of protein localization	7	2.69	0.0157	1	Cdc42;Arf6;Ran;Rac1;Flna;Myh9;Sytl4	P60766;P62331;P62827;P63001;Q8BTM8;Q8VDD5;Q9R0Q1
Biological process	up-regulated	positive regulation of gene expression	7	1.19	0.373	1	Btk;Clec3b;Pkm;Rps3;Hspd1;Hnrnpd;Myh9	P35991;P43025;P52480;P62908;P63038;Q60668;Q8VDD5
Biological process	up-regulated	positive regulation of growth	5	2.29	0.0681	1	Cfl1;Ppib;Ezr;Cdc42;Rhoa	P18760;P24369;P26040;P60766;Q9QUI0
Biological process	up-regulated	positive regulation of hormone secretion	3	2.14	0.166	1	Rab8b;Rac1;Myh9	P61028;P63001;Q8VDD5
Biological process	up-regulated	positive regulation of hydrolase activity	4	3.64	0.0245	1	Rap1a;Mapre2;Snx9;Coro1c	P62835;Q8R001;Q91VH2;Q9WUM4
Biological process	up-regulated	positive regulation of immune effector process	3	1.4	0.363	1	Btk;Rap1a;Hspd1	P35991;P62835;P63038
Biological process	up-regulated	positive regulation of immune response	4	1.03	0.549	1	Btk;Rap1a;Rps3;Hspd1	P35991;P62835;P62908;P63038
Biological process	up-regulated	positive regulation of insulin secretion	2	5.35	0.0538	1	Rac1;Myh9	P63001;Q8VDD5
Biological process	up-regulated	positive regulation of intracellular protein transport	2	2.17	0.236	1	Ran;Flna	P62827;Q8BTM8
Biological process	up-regulated	positive regulation of intracellular signal transduction	15	1.98	0.00838	1	Gpx1;Kras;Igfbp3;Cdc42;Rap1a;Rps3;Rac1;Tnik;Plekhf1;Psap;Flna;Mapre2;Myh9;Rap1b;Rhoa	P11352;P32883;P47878;P60766;P62835;P62908;P63001;P83510;Q3TB82;Q61207;Q8BTM8;Q8R001;Q8VDD5;Q99JI6;Q9QUI0
Biological process	up-regulated	positive regulation of intracellular transport	7	5.07	0.000475	0.425	Ezr;Msn;Cdc42;Ran;Ehd2;Flna;Ehd1	P26040;P26041;P60766;P62827;Q8BH64;Q8BTM8;Q9WVK4
Biological process	up-regulated	positive regulation of kinase activity	2	2.34	0.211	1	Rap1a;Rhoa	P62835;Q9QUI0
Biological process	up-regulated	positive regulation of lamellipodium organization	4	14.97	0.000141	0.13	Cfl1;Cdc42;Rac1;Coro1c	P18760;P60766;P63001;Q9WUM4
Biological process	up-regulated	positive regulation of leukocyte activation	5	1.71	0.168	1	Coro1a;Btk;Rps3;Hspd1;Rhoa	O89053;P35991;P62908;P63038;Q9QUI0
Biological process	up-regulated	positive regulation of leukocyte cell-cell adhesion	4	1.98	0.145	1	Coro1a;Rps3;Hspd1;Rhoa	O89053;P62908;P63038;Q9QUI0
Biological process	up-regulated	positive regulation of leukocyte mediated immunity	2	1.62	0.351	1	Btk;Hspd1	P35991;P63038
Biological process	up-regulated	positive regulation of leukocyte migration	3	2.83	0.0903	1	Coro1a;Rac1;Rhoa	O89053;P63001;Q9QUI0
Biological process	up-regulated	positive regulation of leukocyte proliferation	3	2.59	0.11	1	Coro1a;Btk;Rps3	O89053;P35991;P62908
Biological process	up-regulated	positive regulation of locomotion	9	2.02	0.035	1	Coro1a;Cfl1;Cdc42;Arf6;Rac1;Flna;Fermt3;Mapre2;Rhoa	O89053;P18760;P60766;P62331;P63001;Q8BTM8;Q8K1B8;Q8R001;Q9QUI0
Biological process	up-regulated	positive regulation of lymphocyte activation	5	1.99	0.108	1	Coro1a;Btk;Rps3;Hspd1;Rhoa	O89053;P35991;P62908;P63038;Q9QUI0
Biological process	up-regulated	positive regulation of lymphocyte mediated immunity	2	1.87	0.29	1	Btk;Hspd1	P35991;P63038
Biological process	up-regulated	positive regulation of lymphocyte migration	2	6.39	0.039	1	Coro1a;Rhoa	O89053;Q9QUI0
Biological process	up-regulated	positive regulation of lymphocyte proliferation	3	2.98	0.0802	1	Coro1a;Btk;Rps3	O89053;P35991;P62908
Biological process	up-regulated	positive regulation of macromolecule metabolic process	26	1.12	0.284	1	Cfl1;Ezr;Msn;Kras;Btk;Clec3b;Nsf;Igfbp3;Hdgf;Pkm;Dnajc2;Cdc42;Arf4;Rap1a;Rps3;Rac1;Hspd1;Ap2m1;Hnrnpd;Cavin2;Myh9;Snx9;Ilf2;Ehd4;Rhoa;Ilf3	P18760;P26040;P26041;P32883;P35991;P43025;P46460;P47878;P51859;P52480;P54103;P60766;P61750;P62835;P62908;P63001;P63038;P84091;Q60668;Q63918;Q8VDD5;Q91VH2;Q9CXY6;Q9EQP2;Q9QUI0;Q9Z1X4
Biological process	up-regulated	positive regulation of MAPK cascade	5	1.94	0.116	1	Cdc42;Rap1a;Tnik;Myh9;Rap1b	P60766;P62835;P83510;Q8VDD5;Q99JI6
Biological process	up-regulated	positive regulation of metabolic process	29	1.14	0.241	1	Capn2;Pip4k2a;Cfl1;Ezr;Msn;Kras;Btk;Clec3b;Nsf;Igfbp3;Hdgf;Pkm;Dnajc2;Cdc42;Arf4;Rap1a;Rps3;Rac1;Hspd1;Ap2m1;Plekhf1;Hnrnpd;Cavin2;Myh9;Snx9;Ilf2;Ehd4;Rhoa;Ilf3	O08529;O70172;P18760;P26040;P26041;P32883;P35991;P43025;P46460;P47878;P51859;P52480;P54103;P60766;P61750;P62835;P62908;P63001;P63038;P84091;Q3TB82;Q60668;Q63918;Q8VDD5;Q91VH2;Q9CXY6;Q9EQP2;Q9QUI0;Q9Z1X4
Biological process	up-regulated	positive regulation of molecular function	7	1.95	0.069	1	Rap1a;Rps3;Hnrnpd;Mapre2;Snx9;Rhoa;Coro1c	P62835;P62908;Q60668;Q8R001;Q91VH2;Q9QUI0;Q9WUM4
Biological process	up-regulated	positive regulation of mononuclear cell migration	2	4.03	0.0881	1	Coro1a;Rhoa	O89053;Q9QUI0
Biological process	up-regulated	positive regulation of mononuclear cell proliferation	3	2.83	0.0903	1	Coro1a;Btk;Rps3	O89053;P35991;P62908
Biological process	up-regulated	positive regulation of muscle cell apoptotic process	2	6.55	0.0373	1	Capn2;Igfbp3	O08529;P47878
Biological process	up-regulated	positive regulation of neuron death	2	2.62	0.177	1	Cdc42;Rhoa	P60766;Q9QUI0
Biological process	up-regulated	positive regulation of nitrogen compound metabolic process	23	1.17	0.241	1	Capn2;Cfl1;Ezr;Msn;Kras;Clec3b;Nsf;Igfbp3;Hdgf;Pkm;Dnajc2;Arf4;Rap1a;Rps3;Rac1;Hnrnpd;Cavin2;Myh9;Snx9;Ilf2;Ehd4;Rhoa;Ilf3	O08529;P18760;P26040;P26041;P32883;P43025;P46460;P47878;P51859;P52480;P54103;P61750;P62835;P62908;P63001;Q60668;Q63918;Q8VDD5;Q91VH2;Q9CXY6;Q9EQP2;Q9QUI0;Q9Z1X4
Biological process	up-regulated	positive regulation of nucleocytoplasmic transport	2	3.74	0.0999	1	Ran;Flna	P62827;Q8BTM8
Biological process	up-regulated	positive regulation of organelle assembly	3	4.62	0.0272	1	Pip4k2a;Msn;Rhoa	O70172;P26041;Q9QUI0
Biological process	up-regulated	positive regulation of organelle organization	14	3.56	3.78e-05	0.036	Pip4k2a;Cfl1;Msn;Cdc42;Arf6;Rps3;Rac1;Hnrnpd;Flna;Mtss1;Snx9;Plek;Rhoa;Dstn	O70172;P18760;P26041;P60766;P62331;P62908;P63001;Q60668;Q8BTM8;Q8R1S4;Q91VH2;Q9JHK5;Q9QUI0;Q9R0P5
Biological process	up-regulated	positive regulation of peptide hormone secretion	3	2.71	0.0994	1	Rab8b;Rac1;Myh9	P61028;P63001;Q8VDD5
Biological process	up-regulated	positive regulation of peptide secretion	3	2.55	0.114	1	Rab8b;Rac1;Myh9	P61028;P63001;Q8VDD5
Biological process	up-regulated	positive regulation of phosphate metabolic process	7	1.47	0.199	1	Capn2;Kras;Rap1a;Rac1;Myh9;Ehd4;Rhoa	O08529;P32883;P62835;P63001;Q8VDD5;Q9EQP2;Q9QUI0
Biological process	up-regulated	positive regulation of phosphorus metabolic process	7	1.47	0.199	1	Capn2;Kras;Rap1a;Rac1;Myh9;Ehd4;Rhoa	O08529;P32883;P62835;P63001;Q8VDD5;Q9EQP2;Q9QUI0
Biological process	up-regulated	positive regulation of phosphorylation	5	1.21	0.395	1	Kras;Rap1a;Rac1;Ehd4;Rhoa	P32883;P62835;P63001;Q9EQP2;Q9QUI0
Biological process	up-regulated	positive regulation of plasma membrane bounded cell projection assembly	3	3.64	0.0497	1	Cfl1;Cdc42;Rac1	P18760;P60766;P63001
Biological process	up-regulated	positive regulation of programmed cell death	9	1.92	0.0457	1	Capn2;Slk;Igfbp3;Cdc42;Rps3;Hspd1;Plekhf1;Eif2s1;Rhoa	O08529;O54988;P47878;P60766;P62908;P63038;Q3TB82;Q6ZWX6;Q9QUI0
Biological process	up-regulated	positive regulation of protein depolymerization	3	20.69	0.000384	0.346	Cfl1;Plek;Dstn	P18760;Q9JHK5;Q9R0P5
Biological process	up-regulated	positive regulation of protein import	2	5.35	0.0538	1	Ran;Flna	P62827;Q8BTM8
Biological process	up-regulated	positive regulation of protein localization to cell periphery	3	5.96	0.014	1	Epb41l2;Ezr;Arf6	O70318;P26040;P62331
Biological process	up-regulated	positive regulation of protein localization to endosome	2	29.12	0.00201	1	Ezr;Msn	P26040;P26041
Biological process	up-regulated	positive regulation of protein localization to membrane	3	3.57	0.052	1	Ezr;Arf6;Rac1	P26040;P62331;P63001
Biological process	up-regulated	positive regulation of protein localization to nucleus	2	4.6	0.0703	1	Ran;Flna	P62827;Q8BTM8
Biological process	up-regulated	positive regulation of protein maturation	2	10.08	0.0167	1	Clec3b;Myh9	P43025;Q8VDD5
Biological process	up-regulated	positive regulation of protein metabolic process	14	1.77	0.0261	1	Cfl1;Ezr;Msn;Kras;Clec3b;Nsf;Pkm;Rap1a;Rac1;Hnrnpd;Myh9;Snx9;Ehd4;Rhoa	P18760;P26040;P26041;P32883;P43025;P46460;P52480;P62835;P63001;Q60668;Q8VDD5;Q91VH2;Q9EQP2;Q9QUI0
Biological process	up-regulated	positive regulation of protein phosphorylation	3	1.14	0.49	1	Rap1a;Ehd4;Rhoa	P62835;Q9EQP2;Q9QUI0
Biological process	up-regulated	positive regulation of protein polymerization	5	5.85	0.00167	1	Arf6;Rps3;Rac1;Snx9;Rhoa	P62331;P62908;P63001;Q91VH2;Q9QUI0
Biological process	up-regulated	positive regulation of protein processing	2	29.12	0.00201	1	Clec3b;Myh9	P43025;Q8VDD5
Biological process	up-regulated	positive regulation of protein secretion	2	1.93	0.278	1	Rac1;Myh9	P63001;Q8VDD5
Biological process	up-regulated	positive regulation of protein transport	7	2.81	0.0125	1	Cdc42;Arf6;Ran;Rac1;Flna;Myh9;Sytl4	P60766;P62331;P62827;P63001;Q8BTM8;Q8VDD5;Q9R0Q1
Biological process	up-regulated	positive regulation of protein-containing complex assembly	9	6.41	1.16e-05	0.0112	Msn;Btk;Arf6;Rps3;Rac1;Snx9;Rap1b;Plek;Rhoa	P26041;P35991;P62331;P62908;P63001;Q91VH2;Q99JI6;Q9JHK5;Q9QUI0
Biological process	up-regulated	positive regulation of protein-containing complex disassembly	3	12.28	0.00183	1	Cfl1;Plek;Dstn	P18760;Q9JHK5;Q9R0P5
Biological process	up-regulated	positive regulation of proteolysis	3	1.95	0.2	1	Clec3b;Myh9;Snx9	P43025;Q8VDD5;Q91VH2
Biological process	up-regulated	positive regulation of Ras protein signal transduction	2	4.76	0.066	1	Kras;Mapre2	P32883;Q8R001
Biological process	up-regulated	positive regulation of response to stimulus	19	1.13	0.316	1	Gpx1;Kras;Btk;Igfbp3;Cdc42;Rap1a;Rps3;Rac1;Hspd1;Tnik;Plekhf1;Psap;Ube2o;Flna;Mapre2;Myh9;Rap1b;Lims1;Rhoa	P11352;P32883;P35991;P47878;P60766;P62835;P62908;P63001;P63038;P83510;Q3TB82;Q61207;Q6ZPJ3;Q8BTM8;Q8R001;Q8VDD5;Q99JI6;Q99JW4;Q9QUI0
Biological process	up-regulated	positive regulation of secretion	6	1.96	0.0867	1	Rab8b;Arf6;Rac1;Myh9;Chmp2a;Sytl4	P61028;P62331;P63001;Q8VDD5;Q9DB34;Q9R0Q1
Biological process	up-regulated	positive regulation of secretion by cell	6	2.18	0.0583	1	Rab8b;Arf6;Rac1;Myh9;Chmp2a;Sytl4	P61028;P62331;P63001;Q8VDD5;Q9DB34;Q9R0Q1
Biological process	up-regulated	positive regulation of signal transduction	17	1.45	0.0745	1	Gpx1;Kras;Igfbp3;Cdc42;Rap1a;Rps3;Rac1;Tnik;Plekhf1;Psap;Ube2o;Flna;Mapre2;Myh9;Rap1b;Lims1;Rhoa	P11352;P32883;P47878;P60766;P62835;P62908;P63001;P83510;Q3TB82;Q61207;Q6ZPJ3;Q8BTM8;Q8R001;Q8VDD5;Q99JI6;Q99JW4;Q9QUI0
Biological process	up-regulated	positive regulation of signaling	20	1.47	0.0491	1	Ckap5;Gpx1;Kras;Nsf;Igfbp3;Cdc42;Rab8b;Rap1a;Rps3;Rac1;Tnik;Plekhf1;Psap;Ube2o;Flna;Mapre2;Myh9;Rap1b;Lims1;Rhoa	A2AGT5;P11352;P32883;P46460;P47878;P60766;P61028;P62835;P62908;P63001;P83510;Q3TB82;Q61207;Q6ZPJ3;Q8BTM8;Q8R001;Q8VDD5;Q99JI6;Q99JW4;Q9QUI0
Biological process	up-regulated	positive regulation of small GTPase mediated signal transduction	2	3.49	0.112	1	Kras;Mapre2	P32883;Q8R001
Biological process	up-regulated	positive regulation of stress-activated MAPK cascade	2	2.26	0.222	1	Cdc42;Tnik	P60766;P83510
Biological process	up-regulated	positive regulation of stress-activated protein kinase signaling cascade	2	2	0.264	1	Cdc42;Tnik	P60766;P83510
Biological process	up-regulated	positive regulation of striated muscle cell apoptotic process	2	10.92	0.0143	1	Capn2;Igfbp3	O08529;P47878
Biological process	up-regulated	positive regulation of supramolecular fiber organization	11	7.63	2.09e-07	0.000206	Cfl1;Cdc42;Arf6;Rps3;Rac1;Flna;Mtss1;Snx9;Plek;Rhoa;Dstn	P18760;P60766;P62331;P62908;P63001;Q8BTM8;Q8R1S4;Q91VH2;Q9JHK5;Q9QUI0;Q9R0P5
Biological process	up-regulated	positive regulation of syncytium formation by plasma membrane fusion	3	17.09	0.000687	0.606	Capn2;Ehd2;Ehd1	O08529;Q8BH64;Q9WVK4
Biological process	up-regulated	positive regulation of T cell activation	3	1.79	0.234	1	Coro1a;Rps3;Rhoa	O89053;P62908;Q9QUI0
Biological process	up-regulated	positive regulation of transferase activity	3	2.67	0.102	1	Rap1a;Hnrnpd;Rhoa	P62835;Q60668;Q9QUI0
Biological process	up-regulated	positive regulation of translation	2	4.09	0.0858	1	Pkm;Hnrnpd	P52480;Q60668
Biological process	up-regulated	positive regulation of transmembrane transport	2	1.41	0.416	1	Rap1a;Flna	P62835;Q8BTM8
Biological process	up-regulated	positive regulation of transport	18	2.45	0.00035	0.316	Ckap5;Ezr;Msn;Btk;Nsf;Cdc42;Rab8b;Arf6;Ran;Rap1a;Rac1;Ap2m1;Ehd2;Flna;Myh9;Chmp2a;Sytl4;Ehd1	A2AGT5;P26040;P26041;P35991;P46460;P60766;P61028;P62331;P62827;P62835;P63001;P84091;Q8BH64;Q8BTM8;Q8VDD5;Q9DB34;Q9R0Q1;Q9WVK4
Biological process	up-regulated	positive regulation of tumor necrosis factor superfamily cytokine production	2	2.45	0.197	1	Btk;Hspd1	P35991;P63038
Biological process	up-regulated	post-Golgi vesicle-mediated transport	2	3.12	0.135	1	Nsf;Rab10	P46460;P61027
Biological process	up-regulated	postsynapse organization	5	5.96	0.00154	1	Ckap5;Ezr;Cdc42;Arf6;Rac1	A2AGT5;P26040;P60766;P62331;P63001
Biological process	up-regulated	postsynaptic cytoskeleton organization	2	13.1	0.01	1	Ezr;Rac1	P26040;P63001
Biological process	up-regulated	posttranscriptional regulation of gene expression	12	3.26	0.000314	0.285	Ckap5;Srp9;Pkm;Eif5;Rps3;Bzw2;Hnrnpd;Eif2s1;Etf1;Bzw1;Eif2s3x;Ilf3	A2AGT5;P49962;P52480;P59325;P62908;Q2L4X1;Q60668;Q6ZWX6;Q8BWY3;Q9CQC6;Q9Z0N1;Q9Z1X4
Biological process	up-regulated	presynaptic endocytosis	2	4.16	0.0835	1	Arf6;Ap2m1	P62331;P84091
Biological process	up-regulated	primary metabolic process	48	1.06	0.337	1	Ckap5;Capn2;Slk;Pip4k2a;Capns1;Adh1;Cbr2;Gpx1;Cnp;Ppib;Btk;Pkm;Eif5;Ube2d3;Lsm3;Snrpd2;Snrpd3;Ran;Rps3;Hspd1;Tnik;Eif3j1;Lrrc47;Hnrnpd;Gcdh;Eif1a;Psap;Phgdh;Ube2o;Eif2s1;Cdc42bpb;Eif1ax;Flna;Etf1;Myh9;Eif2s2;Lsm7;Rpl14;Eef1g;Chmp2a;Cyb5r3;Gmpr;Plek;Rhoa;Suclg1;Eif2s3x;Ilf3;Pmm2	A2AGT5;O08529;O54988;O70172;O88456;P00329;P08074;P11352;P16330;P24369;P35991;P52480;P59325;P61079;P62311;P62317;P62320;P62827;P62908;P63038;P83510;Q3UGC7;Q505F5;Q60668;Q60759;Q60872;Q61207;Q61753;Q6ZPJ3;Q6ZWX6;Q7TT50;Q8BMJ3;Q8BTM8;Q8BWY3;Q8VDD5;Q99L45;Q9CQQ8;Q9CR57;Q9D8N0;Q9DB34;Q9DCN2;Q9DCZ1;Q9JHK5;Q9QUI0;Q9WUM5;Q9Z0N1;Q9Z1X4;Q9Z2M7
Biological process	up-regulated	production of molecular mediator of immune response	2	4.6	0.0703	1	Btk;Hspd1	P35991;P63038
Biological process	up-regulated	programmed cell death	14	1.76	0.0278	1	Slk;Coro1a;Gpx1;Kras;Btk;Igfbp3;Ube2d3;Arf6;Rps3;Hspd1;Plekhf1;Plekho2;Lims1;Rhoa	O54988;O89053;P11352;P32883;P35991;P47878;P61079;P62331;P62908;P63038;Q3TB82;Q8K124;Q99JW4;Q9QUI0
Biological process	up-regulated	protein catabolic process	5	1.03	0.536	1	Capn2;Btk;Ube2d3;Psap;Chmp2a	O08529;P35991;P61079;Q61207;Q9DB34
Biological process	up-regulated	protein complex oligomerization	4	2.22	0.107	1	Pkm;Chmp2a;Ehd4;Ehd1	P52480;Q9DB34;Q9EQP2;Q9WVK4
Biological process	up-regulated	protein depolymerization	3	8.55	0.00518	1	Cfl1;Rhoa;Dstn	P18760;Q9QUI0;Q9R0P5
Biological process	up-regulated	protein folding	4	5.58	0.0058	1	Ppib;Dnajc2;Hspd1;Dnajb4	P24369;P54103;P63038;Q9D832
Biological process	up-regulated	protein import	4	3.36	0.0316	1	Cfl1;Rab8b;Ran;Hspd1	P18760;P61028;P62827;P63038
Biological process	up-regulated	protein localization	31	2.22	1.23e-05	0.0118	Cfl1;Ezr;Nsf;Srp9;Hdgf;Rab10;Rab8b;Arf3;Arf4;Arf6;Ran;Rap1a;Rac1;Hspd1;Arf5;Ap2m1;Plekhf1;Psap;Ehd2;Flna;Rab15;Mapre2;Myh9;Snx9;Plekhf2;Chmp2a;Ehd4;Plek;Sytl4;Coro1c;Ehd1	P18760;P26040;P46460;P49962;P51859;P61027;P61028;P61205;P61750;P62331;P62827;P62835;P63001;P63038;P84084;P84091;Q3TB82;Q61207;Q8BH64;Q8BTM8;Q8K386;Q8R001;Q8VDD5;Q91VH2;Q91WB4;Q9DB34;Q9EQP2;Q9JHK5;Q9R0Q1;Q9WUM4;Q9WVK4
Biological process	up-regulated	protein localization to cell periphery	12	5.74	1.21e-06	0.00119	Ezr;Nsf;Rab10;Rab8b;Arf6;Rap1a;Rac1;Plekhf1;Ehd2;Flna;Ehd4;Ehd1	P26040;P46460;P61027;P61028;P62331;P62835;P63001;Q3TB82;Q8BH64;Q8BTM8;Q9EQP2;Q9WVK4
Biological process	up-regulated	protein localization to endoplasmic reticulum	2	4.09	0.0858	1	Srp9;Rab10	P49962;P61027
Biological process	up-regulated	protein localization to extracellular region	4	3.77	0.0218	1	Rab8b;Psap;Plek;Sytl4	P61028;Q61207;Q9JHK5;Q9R0Q1
Biological process	up-regulated	protein localization to membrane	13	3.67	5.36e-05	0.0508	Ezr;Nsf;Srp9;Rab10;Rab8b;Arf6;Rap1a;Rac1;Plekhf1;Ehd2;Flna;Ehd4;Ehd1	P26040;P46460;P49962;P61027;P61028;P62331;P62835;P63001;Q3TB82;Q8BH64;Q8BTM8;Q9EQP2;Q9WVK4
Biological process	up-regulated	protein localization to nucleus	2	1.75	0.318	1	Cfl1;Ran	P18760;P62827
Biological process	up-regulated	protein localization to organelle	11	2.02	0.0202	1	Cfl1;Srp9;Hdgf;Rab10;Rab8b;Arf4;Arf6;Ran;Hspd1;Mapre2;Ehd1	P18760;P49962;P51859;P61027;P61028;P61750;P62331;P62827;P63038;Q8R001;Q9WVK4
Biological process	up-regulated	protein localization to plasma membrane	2	4.23	0.0813	1	Nsf;Rab10	P46460;P61027
Biological process	up-regulated	protein metabolic process	28	1.33	0.0639	1	Ckap5;Capn2;Slk;Capns1;Ppib;Btk;Eif5;Ube2d3;Rps3;Tnik;Eif3j1;Lrrc47;Eif1a;Psap;Ube2o;Eif2s1;Cdc42bpb;Eif1ax;Flna;Etf1;Myh9;Eif2s2;Rpl14;Eef1g;Chmp2a;Eif2s3x;Ilf3;Pmm2	A2AGT5;O08529;O54988;O88456;P24369;P35991;P59325;P61079;P62908;P83510;Q3UGC7;Q505F5;Q60872;Q61207;Q6ZPJ3;Q6ZWX6;Q7TT50;Q8BMJ3;Q8BTM8;Q8BWY3;Q8VDD5;Q99L45;Q9CR57;Q9D8N0;Q9DB34;Q9Z0N1;Q9Z1X4;Q9Z2M7
Biological process	up-regulated	protein phosphorylation	2	1.85	0.295	1	Slk;Tnik	O54988;P83510
Biological process	up-regulated	protein polymerization	3	4.74	0.0256	1	Ckap5;Rac1;Mtss1	A2AGT5;P63001;Q8R1S4
Biological process	up-regulated	protein polyubiquitination	2	1.94	0.275	1	Ube2d3;Ube2o	P61079;Q6ZPJ3
Biological process	up-regulated	protein secretion	2	3.16	0.132	1	Plek;Sytl4	Q9JHK5;Q9R0Q1
Biological process	up-regulated	protein targeting	3	1.87	0.216	1	Srp9;Rab8b;Hspd1	P49962;P61028;P63038
Biological process	up-regulated	protein targeting to membrane	2	6.39	0.039	1	Srp9;Rab8b	P49962;P61028
Biological process	up-regulated	protein transport	17	2.66	0.000205	0.188	Cfl1;Nsf;Srp9;Rab10;Rab8b;Arf3;Arf4;Arf6;Ran;Hspd1;Arf5;Ap2m1;Psap;Snx9;Plek;Sytl4;Ehd1	P18760;P46460;P49962;P61027;P61028;P61205;P61750;P62331;P62827;P63038;P84084;P84091;Q61207;Q91VH2;Q9JHK5;Q9R0Q1;Q9WVK4
Biological process	up-regulated	protein-containing complex assembly	16	2	0.00588	1	Ckap5;Tln1;Pkm;Eif5;Snrpd2;Snrpd3;Rac1;Eif3j1;Fermt3;Mtss1;Snx9;Eif2s2;Chmp2a;Ehd4;Ehd1;Eif2s3x	A2AGT5;P26039;P52480;P59325;P62317;P62320;P63001;Q3UGC7;Q8K1B8;Q8R1S4;Q91VH2;Q99L45;Q9DB34;Q9EQP2;Q9WVK4;Q9Z0N1
Biological process	up-regulated	protein-containing complex disassembly	6	5.87	0.000564	0.501	Cfl1;Nsf;Etf1;Chmp2a;Rhoa;Dstn	P18760;P46460;Q8BWY3;Q9DB34;Q9QUI0;Q9R0P5
Biological process	up-regulated	protein-containing complex localization	2	1.16	0.517	1	Ran;Ap2m1	P62827;P84091
Biological process	up-regulated	protein-containing complex subunit organization	22	2.27	0.000213	0.195	Ckap5;Cfl1;Tln1;Nsf;Pkm;Eif5;Snrpd2;Snrpd3;Rac1;Ap2m1;Eif3j1;Etf1;Fermt3;Mtss1;Snx9;Eif2s2;Chmp2a;Ehd4;Rhoa;Dstn;Ehd1;Eif2s3x	A2AGT5;P18760;P26039;P46460;P52480;P59325;P62317;P62320;P63001;P84091;Q3UGC7;Q8BWY3;Q8K1B8;Q8R1S4;Q91VH2;Q99L45;Q9DB34;Q9EQP2;Q9QUI0;Q9R0P5;Q9WVK4;Q9Z0N1
Biological process	up-regulated	purine nucleoside bisphosphate metabolic process	2	2.34	0.211	1	Gcdh;Suclg1	Q60759;Q9WUM5
Biological process	up-regulated	purine nucleoside triphosphate metabolic process	2	2.34	0.211	1	Ran;Rhoa	P62827;Q9QUI0
Biological process	up-regulated	purine nucleotide biosynthetic process	2	1.48	0.392	1	Gcdh;Gmpr	Q60759;Q9DCZ1
Biological process	up-regulated	purine nucleotide metabolic process	6	2.23	0.0534	1	Pkm;Ran;Gcdh;Gmpr;Rhoa;Suclg1	P52480;P62827;Q60759;Q9DCZ1;Q9QUI0;Q9WUM5
Biological process	up-regulated	purine ribonucleoside triphosphate metabolic process	2	2.54	0.186	1	Ran;Rhoa	P62827;Q9QUI0
Biological process	up-regulated	purine ribonucleotide biosynthetic process	2	1.49	0.39	1	Gcdh;Gmpr	Q60759;Q9DCZ1
Biological process	up-regulated	purine ribonucleotide metabolic process	6	2.31	0.0466	1	Pkm;Ran;Gcdh;Gmpr;Rhoa;Suclg1	P52480;P62827;Q60759;Q9DCZ1;Q9QUI0;Q9WUM5
Biological process	up-regulated	purine-containing compound biosynthetic process	2	1.39	0.424	1	Gcdh;Gmpr	Q60759;Q9DCZ1
Biological process	up-regulated	purine-containing compound metabolic process	6	2.09	0.0682	1	Pkm;Ran;Gcdh;Gmpr;Rhoa;Suclg1	P52480;P62827;Q60759;Q9DCZ1;Q9QUI0;Q9WUM5
Biological process	up-regulated	Ras protein signal transduction	7	8.34	2.1e-05	0.0201	Kras;Cdc42;Rap1a;Rac1;Rab15;Rap1b;Rhoa	P32883;P60766;P62835;P63001;Q8K386;Q99JI6;Q9QUI0
Biological process	up-regulated	reactive oxygen species metabolic process	3	5.62	0.0164	1	Hba;Gpx1;Prdx1	P01942;P11352;P35700
Biological process	up-regulated	receptor metabolic process	2	2.26	0.222	1	Ezr;Ap2m1	P26040;P84091
Biological process	up-regulated	receptor-mediated endocytosis	2	2.4	0.202	1	Ezr;Ap2m1	P26040;P84091
Biological process	up-regulated	regeneration	3	2.18	0.159	1	Adh1;Gpx1;Pkm	P00329;P11352;P52480
Biological process	up-regulated	regulated exocytosis	6	5.96	0.000521	0.465	Coro1a;Btk;Rap1a;Myh9;Rap1b;Plek	O89053;P35991;P62835;Q8VDD5;Q99JI6;Q9JHK5
Biological process	up-regulated	regulation of actin cytoskeleton organization	12	5.38	2.36e-06	0.00231	Coro1a;Cfl1;Cdc42;Arf6;Rac1;Flna;Mtss1;Myh9;Snx9;Plek;Rhoa;Dstn	O89053;P18760;P60766;P62331;P63001;Q8BTM8;Q8R1S4;Q8VDD5;Q91VH2;Q9JHK5;Q9QUI0;Q9R0P5
Biological process	up-regulated	regulation of actin filament bundle assembly	6	8.02	0.000103	0.0958	Cfl1;Cdc42;Flna;Mtss1;Plek;Rhoa	P18760;P60766;Q8BTM8;Q8R1S4;Q9JHK5;Q9QUI0
Biological process	up-regulated	regulation of actin filament depolymerization	3	7.02	0.00895	1	Cfl1;Plek;Dstn	P18760;Q9JHK5;Q9R0P5
Biological process	up-regulated	regulation of actin filament length	8	5.4	0.00012	0.111	Coro1a;Cfl1;Arf6;Rac1;Snx9;Plek;Rhoa;Dstn	O89053;P18760;P62331;P63001;Q91VH2;Q9JHK5;Q9QUI0;Q9R0P5
Biological process	up-regulated	regulation of actin filament organization	11	5.36	6.66e-06	0.00648	Coro1a;Cfl1;Cdc42;Arf6;Rac1;Flna;Mtss1;Snx9;Plek;Rhoa;Dstn	O89053;P18760;P60766;P62331;P63001;Q8BTM8;Q8R1S4;Q91VH2;Q9JHK5;Q9QUI0;Q9R0P5
Biological process	up-regulated	regulation of actin filament polymerization	6	5.14	0.00113	0.983	Coro1a;Cfl1;Arf6;Rac1;Snx9;Rhoa	O89053;P18760;P62331;P63001;Q91VH2;Q9QUI0
Biological process	up-regulated	regulation of actin filament-based process	12	4	4.64e-05	0.0441	Coro1a;Cfl1;Cdc42;Arf6;Rac1;Flna;Mtss1;Myh9;Snx9;Plek;Rhoa;Dstn	O89053;P18760;P60766;P62331;P63001;Q8BTM8;Q8R1S4;Q8VDD5;Q91VH2;Q9JHK5;Q9QUI0;Q9R0P5
Biological process	up-regulated	regulation of actin polymerization or depolymerization	8	5.52	0.000104	0.0966	Coro1a;Cfl1;Arf6;Rac1;Snx9;Plek;Rhoa;Dstn	O89053;P18760;P62331;P63001;Q91VH2;Q9JHK5;Q9QUI0;Q9R0P5
Biological process	up-regulated	regulation of actomyosin structure organization	2	2.7	0.169	1	Cdc42;Rhoa	P60766;Q9QUI0
Biological process	up-regulated	regulation of adaptive immune response	2	1.18	0.51	1	Btk;Hspd1	P35991;P63038
Biological process	up-regulated	regulation of adaptive immune response based on somatic recombination of immune receptors built from immunoglobulin superfamily domains	2	1.24	0.481	1	Btk;Hspd1	P35991;P63038
Biological process	up-regulated	regulation of alcohol biosynthetic process	2	5.35	0.0538	1	Myh9;Plek	Q8VDD5;Q9JHK5
Biological process	up-regulated	regulation of anatomical structure morphogenesis	16	2.2	0.00238	1	Epb41l2;Coro1a;Cfl1;Ezr;Msn;Pkm;Cdc42;Rac1;Tnik;Myl12b;Vat1;Flna;Myh9;Lims1;Parvb;Coro1c	O70318;O89053;P18760;P26040;P26041;P52480;P60766;P63001;P83510;Q3THE2;Q62465;Q8BTM8;Q8VDD5;Q99JW4;Q9ES46;Q9WUM4
Biological process	up-regulated	regulation of anatomical structure size	12	2.59	0.00231	1	Coro1a;Gpx1;Cfl1;Ezr;Msn;Arf6;Rac1;Ap2m1;Snx9;Plek;Rhoa;Dstn	O89053;P11352;P18760;P26040;P26041;P62331;P63001;P84091;Q91VH2;Q9JHK5;Q9QUI0;Q9R0P5
Biological process	up-regulated	regulation of antigen receptor-mediated signaling pathway	2	4.3	0.079	1	Ezr;Rps3	P26040;P62908
Biological process	up-regulated	regulation of apoptotic process	17	1.59	0.0375	1	Capn2;Slk;Coro1a;Gpx1;Kras;Igfbp3;Hdgf;Cdc42;Arf4;Rps3;Hspd1;Plekhf1;Eif2s1;Flna;Lims1;Hyou1;Rhoa	O08529;O54988;O89053;P11352;P32883;P47878;P51859;P60766;P61750;P62908;P63038;Q3TB82;Q6ZWX6;Q8BTM8;Q99JW4;Q9JKR6;Q9QUI0
Biological process	up-regulated	regulation of apoptotic signaling pathway	4	1.35	0.344	1	Gpx1;Rps3;Plekhf1;Hyou1	P11352;P62908;Q3TB82;Q9JKR6
Biological process	up-regulated	regulation of autophagy	2	1.08	0.554	1	Pip4k2a;Plekhf1	O70172;Q3TB82
Biological process	up-regulated	regulation of biological process	78	1.02	0.408	1	Ckap5;Capn2;Slk;Pip4k2a;Grk6;Epb41l2;Coro1a;Gpx1;Cfl1;Ppib;Tln1;Ezr;Msn;Kras;Prdx1;Btk;Cap1;Clec3b;Nsf;Igfbp3;Srp9;Hdgf;Pkm;Dnajc2;Eif5;Cdc42;Rab8b;Arf4;Arf6;Ran;Rap1a;Rps3;Rac1;Hspd1;Tnik;Ap2m1;Psme1;Rsu1;Bzw2;Plekhf1;Myl12b;Lrrfip1;Abracl;Arhgap1;Hnrnpd;Psap;Phgdh;Vat1;Cavin2;Ube2o;Eif2s1;Ehd2;Flna;Etf1;Fermt3;Rab15;Mapre2;Mtss1;Myh9;Snx9;Rap1b;Lims1;Bzw1;Lsm7;Ilf2;Dnajb4;Chmp2a;Ehd4;Parvb;Plek…	A2AGT5;O08529;O54988;O70172;O70293;O70318;O89053;P11352;P18760;P24369;P26039;P26040;P26041;P32883;P35700;P35991;P40124;P43025;P46460;P47878;P49962;P51859;P52480;P54103;P59325;P60766;P61028;P61750;P62331;P62827;P62835;P62908;P63001;P63038;P83510;P84091;P97371;Q01730;Q2L4X1;Q3TB82;Q3THE2;Q3UZ39;Q4KML4;Q5FWK3;Q60668;Q61207;Q61753;Q62465;Q63918;Q6ZPJ3;Q6ZWX6;Q8BH64;Q8BTM8;Q8BWY3;Q8K1B8;Q8K386;Q8R001;…
Biological process	up-regulated	regulation of biological quality	41	1.34	0.0196	1	Ckap5;Epb41l2;Coro1a;Adh1;Hba;Gpx1;Cnp;Cfl1;Ppib;Tln1;Ezr;Msn;Kras;Prdx1;Btk;Igfbp3;Dnajc2;Cdc42;Rab8b;Arf4;Arf6;Rap1a;Rac1;Hspd1;Tnik;Ap2m1;Myl12b;Hnrnpd;Flna;Fermt3;Mtss1;Myh9;Snx9;Rap1b;Myl9;Parvb;Plek;Rhoa;Dstn;Sytl4;Ehd1	A2AGT5;O70318;O89053;P00329;P01942;P11352;P16330;P18760;P24369;P26039;P26040;P26041;P32883;P35700;P35991;P47878;P54103;P60766;P61028;P61750;P62331;P62835;P63001;P63038;P83510;P84091;Q3THE2;Q60668;Q8BTM8;Q8K1B8;Q8R1S4;Q8VDD5;Q91VH2;Q99JI6;Q9CQ19;Q9ES46;Q9JHK5;Q9QUI0;Q9R0P5;Q9R0Q1;Q9WVK4
Biological process	up-regulated	regulation of biosynthetic process	28	1.08	0.361	1	Capn2;Ezr;Srp9;Hdgf;Pkm;Dnajc2;Eif5;Cdc42;Arf4;Rap1a;Rps3;Rac1;Hspd1;Bzw2;Lrrfip1;Hnrnpd;Cavin2;Eif2s1;Flna;Etf1;Myh9;Bzw1;Ilf2;Dnajb4;Plek;Rhoa;Eif2s3x;Ilf3	O08529;P26040;P49962;P51859;P52480;P54103;P59325;P60766;P61750;P62835;P62908;P63001;P63038;Q2L4X1;Q3UZ39;Q60668;Q63918;Q6ZWX6;Q8BTM8;Q8BWY3;Q8VDD5;Q9CQC6;Q9CXY6;Q9D832;Q9JHK5;Q9QUI0;Q9Z0N1;Q9Z1X4
Biological process	up-regulated	regulation of body fluid levels	6	2.18	0.0577	1	Tln1;Myl12b;Flna;Fermt3;Myl9;Plek	P26039;Q3THE2;Q8BTM8;Q8K1B8;Q9CQ19;Q9JHK5
Biological process	up-regulated	regulation of carbohydrate biosynthetic process	2	2.28	0.219	1	Myh9;Plek	Q8VDD5;Q9JHK5
Biological process	up-regulated	regulation of carbohydrate metabolic process	3	1.97	0.197	1	Igfbp3;Myh9;Plek	P47878;Q8VDD5;Q9JHK5
Biological process	up-regulated	regulation of cardiac muscle cell apoptotic process	2	4.23	0.0813	1	Capn2;Igfbp3	O08529;P47878
Biological process	up-regulated	regulation of catabolic process	11	1.53	0.104	1	Pip4k2a;Gpx1;Ezr;Msn;Nsf;Igfbp3;Psme1;Plekhf1;Hnrnpd;Flna;Snx9	O70172;P11352;P26040;P26041;P46460;P47878;P97371;Q3TB82;Q60668;Q8BTM8;Q91VH2
Biological process	up-regulated	regulation of catalytic activity	6	1.62	0.165	1	Rap1a;Hnrnpd;Mapre2;Snx9;Rhoa;Coro1c	P62835;Q60668;Q8R001;Q91VH2;Q9QUI0;Q9WUM4
Biological process	up-regulated	regulation of cell activation	7	1.39	0.24	1	Coro1a;Btk;Rps3;Hspd1;Flna;Plek;Rhoa	O89053;P35991;P62908;P63038;Q8BTM8;Q9JHK5;Q9QUI0
Biological process	up-regulated	regulation of cell adhesion	13	2.3	0.00418	1	Slk;Coro1a;Cfl1;Cdc42;Rps3;Rac1;Hspd1;Flna;Fermt3;Myh9;Lims1;Rhoa;Coro1c	O54988;O89053;P18760;P60766;P62908;P63001;P63038;Q8BTM8;Q8K1B8;Q8VDD5;Q99JW4;Q9QUI0;Q9WUM4
Biological process	up-regulated	regulation of cell communication	28	1.11	0.301	1	Ckap5;Pip4k2a;Grk6;Gpx1;Cfl1;Ezr;Kras;Prdx1;Igfbp3;Cdc42;Rab8b;Arf6;Rap1a;Rps3;Rac1;Tnik;Plekhf1;Psap;Ube2o;Flna;Mapre2;Myh9;Rap1b;Lims1;Plek;Hyou1;Rhoa;Sytl4	A2AGT5;O70172;O70293;P11352;P18760;P26040;P32883;P35700;P47878;P60766;P61028;P62331;P62835;P62908;P63001;P83510;Q3TB82;Q61207;Q6ZPJ3;Q8BTM8;Q8R001;Q8VDD5;Q99JI6;Q99JW4;Q9JHK5;Q9JKR6;Q9QUI0;Q9R0Q1
Biological process	up-regulated	regulation of cell death	17	1.44	0.0792	1	Capn2;Slk;Coro1a;Gpx1;Kras;Igfbp3;Hdgf;Cdc42;Arf4;Rps3;Hspd1;Plekhf1;Eif2s1;Flna;Lims1;Hyou1;Rhoa	O08529;O54988;O89053;P11352;P32883;P47878;P51859;P60766;P61750;P62908;P63038;Q3TB82;Q6ZWX6;Q8BTM8;Q99JW4;Q9JKR6;Q9QUI0
Biological process	up-regulated	regulation of cell development	7	1.5	0.185	1	Kras;Cdc42;Rac1;Tnik;Flna;Lims1;Coro1c	P32883;P60766;P63001;P83510;Q8BTM8;Q99JW4;Q9WUM4
Biological process	up-regulated	regulation of cell division	3	2.64	0.106	1	Hdgf;Cdc42;Rhoa	P51859;P60766;Q9QUI0
Biological process	up-regulated	regulation of cell growth	4	1.4	0.321	1	Cfl1;Dnajc2;Cdc42;Rhoa	P18760;P54103;P60766;Q9QUI0
Biological process	up-regulated	regulation of cell junction assembly	6	3.33	0.00947	1	Slk;Cfl1;Arf6;Myh9;Rhoa;Coro1c	O54988;P18760;P62331;Q8VDD5;Q9QUI0;Q9WUM4
Biological process	up-regulated	regulation of cell migration	12	1.84	0.0303	1	Coro1a;Msn;Igfbp3;Cdc42;Arf6;Rac1;Flna;Fermt3;Mapre2;Myh9;Rhoa;Coro1c	O89053;P26041;P47878;P60766;P62331;P63001;Q8BTM8;Q8K1B8;Q8R001;Q8VDD5;Q9QUI0;Q9WUM4
Biological process	up-regulated	regulation of cell morphogenesis	14	6.26	5.04e-08	4.98e-05	Epb41l2;Coro1a;Cfl1;Ezr;Msn;Cdc42;Rac1;Tnik;Myl12b;Flna;Myh9;Lims1;Parvb;Coro1c	O70318;O89053;P18760;P26040;P26041;P60766;P63001;P83510;Q3THE2;Q8BTM8;Q8VDD5;Q99JW4;Q9ES46;Q9WUM4
Biological process	up-regulated	regulation of cell morphogenesis involved in differentiation	5	5.46	0.00226	1	Cdc42;Tnik;Flna;Lims1;Coro1c	P60766;P83510;Q8BTM8;Q99JW4;Q9WUM4
Biological process	up-regulated	regulation of cell motility	14	1.89	0.0162	1	Slk;Coro1a;Cfl1;Msn;Igfbp3;Cdc42;Arf6;Rac1;Flna;Fermt3;Mapre2;Myh9;Rhoa;Coro1c	O54988;O89053;P18760;P26041;P47878;P60766;P62331;P63001;Q8BTM8;Q8K1B8;Q8R001;Q8VDD5;Q9QUI0;Q9WUM4
Biological process	up-regulated	regulation of cell projection assembly	6	3.95	0.00422	1	Cfl1;Cdc42;Arf4;Arf6;Rac1;Coro1c	P18760;P60766;P61750;P62331;P63001;Q9WUM4
Biological process	up-regulated	regulation of cell projection organization	13	2.21	0.00593	1	Cfl1;Ezr;Cdc42;Rab8b;Arf4;Arf6;Rap1a;Rac1;Tnik;Flna;Rhoa;Coro1c;Ehd1	P18760;P26040;P60766;P61028;P61750;P62331;P62835;P63001;P83510;Q8BTM8;Q9QUI0;Q9WUM4;Q9WVK4
Biological process	up-regulated	regulation of cell shape	2	43.68	0.000849	0.743	Cfl1;Parvb	P18760;Q9ES46
Biological process	up-regulated	regulation of cell size	3	2.01	0.189	1	Cfl1;Plek;Rhoa	P18760;Q9JHK5;Q9QUI0
Biological process	up-regulated	regulation of cell-cell adhesion	5	1.39	0.291	1	Coro1a;Rps3;Hspd1;Fermt3;Rhoa	O89053;P62908;P63038;Q8K1B8;Q9QUI0
Biological process	up-regulated	regulation of cell-matrix adhesion	4	4.9	0.0091	1	Slk;Cfl1;Myh9;Coro1c	O54988;P18760;Q8VDD5;Q9WUM4
Biological process	up-regulated	regulation of cell-substrate adhesion	8	5.09	0.000181	0.166	Slk;Cfl1;Cdc42;Flna;Myh9;Lims1;Rhoa;Coro1c	O54988;P18760;P60766;Q8BTM8;Q8VDD5;Q99JW4;Q9QUI0;Q9WUM4
Biological process	up-regulated	regulation of cell-substrate junction assembly	4	8.88	0.00106	0.925	Slk;Cfl1;Myh9;Coro1c	O54988;P18760;Q8VDD5;Q9WUM4
Biological process	up-regulated	regulation of cell-substrate junction organization	6	12.48	8.29e-06	0.00802	Slk;Cfl1;Arf6;Mapre2;Myh9;Coro1c	O54988;P18760;P62331;Q8R001;Q8VDD5;Q9WUM4
Biological process	up-regulated	regulation of cellular amide metabolic process	11	3.13	0.000785	0.688	Srp9;Pkm;Eif5;Rps3;Bzw2;Hnrnpd;Eif2s1;Etf1;Bzw1;Eif2s3x;Ilf3	P49962;P52480;P59325;P62908;Q2L4X1;Q60668;Q6ZWX6;Q8BWY3;Q9CQC6;Q9Z0N1;Q9Z1X4
Biological process	up-regulated	regulation of cellular biosynthetic process	26	1.03	0.474	1	Capn2;Ezr;Srp9;Hdgf;Pkm;Dnajc2;Eif5;Cdc42;Arf4;Rps3;Rac1;Bzw2;Lrrfip1;Hnrnpd;Cavin2;Eif2s1;Flna;Etf1;Myh9;Bzw1;Ilf2;Dnajb4;Plek;Rhoa;Eif2s3x;Ilf3	O08529;P26040;P49962;P51859;P52480;P54103;P59325;P60766;P61750;P62908;P63001;Q2L4X1;Q3UZ39;Q60668;Q63918;Q6ZWX6;Q8BTM8;Q8BWY3;Q8VDD5;Q9CQC6;Q9CXY6;Q9D832;Q9JHK5;Q9QUI0;Q9Z0N1;Q9Z1X4
Biological process	up-regulated	regulation of cellular carbohydrate metabolic process	3	2.35	0.136	1	Igfbp3;Myh9;Plek	P47878;Q8VDD5;Q9JHK5
Biological process	up-regulated	regulation of cellular catabolic process	7	1.18	0.385	1	Pip4k2a;Gpx1;Igfbp3;Psme1;Plekhf1;Hnrnpd;Snx9	O70172;P11352;P47878;P97371;Q3TB82;Q60668;Q91VH2
Biological process	up-regulated	regulation of cellular component biogenesis	22	2.84	7.36e-06	0.00714	Slk;Pip4k2a;Coro1a;Cfl1;Ezr;Msn;Btk;Cdc42;Arf4;Arf6;Rap1a;Rps3;Rac1;Flna;Mtss1;Myh9;Snx9;Rap1b;Chmp2a;Plek;Rhoa;Coro1c	O54988;O70172;O89053;P18760;P26040;P26041;P35991;P60766;P61750;P62331;P62835;P62908;P63001;Q8BTM8;Q8R1S4;Q8VDD5;Q91VH2;Q99JI6;Q9DB34;Q9JHK5;Q9QUI0;Q9WUM4
Biological process	up-regulated	regulation of cellular component movement	14	1.74	0.0296	1	Slk;Coro1a;Cfl1;Msn;Igfbp3;Cdc42;Arf6;Rac1;Flna;Fermt3;Mapre2;Myh9;Rhoa;Coro1c	O54988;O89053;P18760;P26041;P47878;P60766;P62331;P63001;Q8BTM8;Q8K1B8;Q8R001;Q8VDD5;Q9QUI0;Q9WUM4
Biological process	up-regulated	regulation of cellular component organization	40	2.16	7.86e-07	0.000772	Ckap5;Capn2;Slk;Pip4k2a;Coro1a;Gpx1;Cfl1;Ezr;Msn;Btk;Nsf;Igfbp3;Dnajc2;Cdc42;Rab8b;Arf4;Arf6;Rap1a;Rps3;Rac1;Tnik;Ap2m1;Hnrnpd;Vat1;Ehd2;Flna;Etf1;Mapre2;Mtss1;Myh9;Snx9;Rap1b;Chmp2a;Ehd4;Plek;Rhoa;Dstn;Sytl4;Coro1c;Ehd1	A2AGT5;O08529;O54988;O70172;O89053;P11352;P18760;P26040;P26041;P35991;P46460;P47878;P54103;P60766;P61028;P61750;P62331;P62835;P62908;P63001;P83510;P84091;Q60668;Q62465;Q8BH64;Q8BTM8;Q8BWY3;Q8R001;Q8R1S4;Q8VDD5;Q91VH2;Q99JI6;Q9DB34;Q9EQP2;Q9JHK5;Q9QUI0;Q9R0P5;Q9R0Q1;Q9WUM4;Q9WVK4
Biological process	up-regulated	regulation of cellular component size	11	3.33	0.000476	0.426	Coro1a;Cfl1;Ezr;Msn;Arf6;Rac1;Ap2m1;Snx9;Plek;Rhoa;Dstn	O89053;P18760;P26040;P26041;P62331;P63001;P84091;Q91VH2;Q9JHK5;Q9QUI0;Q9R0P5
Biological process	up-regulated	regulation of cellular localization	17	2.58	0.000298	0.271	Epb41l2;Coro1a;Cfl1;Ezr;Msn;Cdc42;Arf6;Ran;Rap1a;Rac1;Tnik;Ap2m1;Arhgap1;Ehd2;Flna;Myh9;Ehd1	O70318;O89053;P18760;P26040;P26041;P60766;P62331;P62827;P62835;P63001;P83510;P84091;Q5FWK3;Q8BH64;Q8BTM8;Q8VDD5;Q9WVK4
Biological process	up-regulated	regulation of cellular metabolic process	41	1.13	0.194	1	Capn2;Pip4k2a;Gpx1;Cfl1;Ezr;Kras;Clec3b;Nsf;Igfbp3;Srp9;Hdgf;Pkm;Dnajc2;Eif5;Cdc42;Arf4;Rap1a;Rps3;Rac1;Hspd1;Ap2m1;Psme1;Bzw2;Plekhf1;Lrrfip1;Hnrnpd;Cavin2;Eif2s1;Flna;Etf1;Myh9;Snx9;Bzw1;Ilf2;Dnajb4;Ehd4;Plek;Rhoa;Coro1c;Eif2s3x;Ilf3	O08529;O70172;P11352;P18760;P26040;P32883;P43025;P46460;P47878;P49962;P51859;P52480;P54103;P59325;P60766;P61750;P62835;P62908;P63001;P63038;P84091;P97371;Q2L4X1;Q3TB82;Q3UZ39;Q60668;Q63918;Q6ZWX6;Q8BTM8;Q8BWY3;Q8VDD5;Q91VH2;Q9CQC6;Q9CXY6;Q9D832;Q9EQP2;Q9JHK5;Q9QUI0;Q9WUM4;Q9Z0N1;Q9Z1X4
Biological process	up-regulated	regulation of cellular process	73	1.01	0.467	1	Ckap5;Capn2;Slk;Pip4k2a;Grk6;Epb41l2;Coro1a;Gpx1;Cfl1;Tln1;Ezr;Msn;Kras;Prdx1;Btk;Cap1;Clec3b;Nsf;Igfbp3;Srp9;Hdgf;Pkm;Dnajc2;Eif5;Cdc42;Rab8b;Arf4;Arf6;Ran;Rap1a;Rps3;Rac1;Hspd1;Tnik;Ap2m1;Psme1;Rsu1;Bzw2;Plekhf1;Lrrfip1;Abracl;Arhgap1;Hnrnpd;Psap;Vat1;Cavin2;Ube2o;Eif2s1;Ehd2;Flna;Etf1;Fermt3;Rab15;Mapre2;Mtss1;Myh9;Snx9;Rap1b;Lims1;Bzw1;Ilf2;Dnajb4;Chmp2a;Ehd4;Plek;Hyou1;Rhoa;Dstn;Sytl4;Coro1c…	A2AGT5;O08529;O54988;O70172;O70293;O70318;O89053;P11352;P18760;P26039;P26040;P26041;P32883;P35700;P35991;P40124;P43025;P46460;P47878;P49962;P51859;P52480;P54103;P59325;P60766;P61028;P61750;P62331;P62827;P62835;P62908;P63001;P63038;P83510;P84091;P97371;Q01730;Q2L4X1;Q3TB82;Q3UZ39;Q4KML4;Q5FWK3;Q60668;Q61207;Q62465;Q63918;Q6ZPJ3;Q6ZWX6;Q8BH64;Q8BTM8;Q8BWY3;Q8K1B8;Q8K386;Q8R001;Q8R1S4;Q8VDD5;Q91VH2;…
Biological process	up-regulated	regulation of cellular protein catabolic process	2	1.13	0.531	1	Gpx1;Psme1	P11352;P97371
Biological process	up-regulated	regulation of cellular protein localization	12	2.85	0.00104	0.909	Epb41l2;Cfl1;Ezr;Msn;Cdc42;Arf6;Ran;Rap1a;Rac1;Tnik;Ap2m1;Flna	O70318;P18760;P26040;P26041;P60766;P62331;P62827;P62835;P63001;P83510;P84091;Q8BTM8
Biological process	up-regulated	regulation of cellular protein metabolic process	24	1.92	0.00123	1	Gpx1;Cfl1;Kras;Clec3b;Igfbp3;Srp9;Pkm;Eif5;Rap1a;Rps3;Rac1;Psme1;Bzw2;Hnrnpd;Eif2s1;Etf1;Myh9;Snx9;Bzw1;Ehd4;Rhoa;Coro1c;Eif2s3x;Ilf3	P11352;P18760;P32883;P43025;P47878;P49962;P52480;P59325;P62835;P62908;P63001;P97371;Q2L4X1;Q60668;Q6ZWX6;Q8BWY3;Q8VDD5;Q91VH2;Q9CQC6;Q9EQP2;Q9QUI0;Q9WUM4;Q9Z0N1;Q9Z1X4
Biological process	up-regulated	regulation of cellular response to stress	9	1.66	0.0937	1	Gpx1;Ezr;Kras;Prdx1;Cdc42;Rps3;Tnik;Flna;Hyou1	P11352;P26040;P32883;P35700;P60766;P62908;P83510;Q8BTM8;Q9JKR6
Biological process	up-regulated	regulation of cytokinesis	2	6.55	0.0373	1	Cdc42;Rhoa	P60766;Q9QUI0
Biological process	up-regulated	regulation of cytoplasmic translation	2	8.45	0.0233	1	Pkm;Hnrnpd	P52480;Q60668
Biological process	up-regulated	regulation of cytoplasmic transport	2	9.71	0.0179	1	Ezr;Msn	P26040;P26041
Biological process	up-regulated	regulation of cytoskeleton organization	15	3.85	7.71e-06	0.00747	Coro1a;Cfl1;Cdc42;Arf6;Rps3;Rac1;Flna;Mapre2;Mtss1;Myh9;Snx9;Chmp2a;Plek;Rhoa;Dstn	O89053;P18760;P60766;P62331;P62908;P63001;Q8BTM8;Q8R001;Q8R1S4;Q8VDD5;Q91VH2;Q9DB34;Q9JHK5;Q9QUI0;Q9R0P5
Biological process	up-regulated	regulation of dendrite development	2	2.05	0.256	1	Arf6;Tnik	P62331;P83510
Biological process	up-regulated	regulation of dendritic spine development	2	3.4	0.117	1	Cfl1;Rac1	P18760;P63001
Biological process	up-regulated	regulation of developmental growth	3	1.03	0.559	1	Cfl1;Ppib;Ezr	P18760;P24369;P26040
Biological process	up-regulated	regulation of developmental process	25	1.24	0.14	1	Capn2;Epb41l2;Coro1a;Cfl1;Ppib;Ezr;Msn;Kras;Igfbp3;Pkm;Cdc42;Arf6;Rap1a;Rac1;Tnik;Myl12b;Vat1;Ehd2;Flna;Myh9;Lims1;Parvb;Rhoa;Coro1c;Ehd1	O08529;O70318;O89053;P18760;P24369;P26040;P26041;P32883;P47878;P52480;P60766;P62331;P62835;P63001;P83510;Q3THE2;Q62465;Q8BH64;Q8BTM8;Q8VDD5;Q99JW4;Q9ES46;Q9QUI0;Q9WUM4;Q9WVK4
Biological process	up-regulated	regulation of DNA biosynthetic process	2	2.85	0.156	1	Dnajc2;Hnrnpd	P54103;Q60668
Biological process	up-regulated	regulation of DNA metabolic process	4	1.18	0.439	1	Igfbp3;Dnajc2;Rps3;Hnrnpd	P47878;P54103;P62908;Q60668
Biological process	up-regulated	regulation of DNA replication	2	3.28	0.125	1	Cdc42;Rac1	P60766;P63001
Biological process	up-regulated	regulation of DNA-binding transcription factor activity	2	1.44	0.406	1	Rps3;Flna	P62908;Q8BTM8
Biological process	up-regulated	regulation of early endosome to late endosome transport	2	37.44	0.00118	1	Ezr;Msn	P26040;P26041
Biological process	up-regulated	regulation of endocytic recycling	3	30.24	0.000117	0.108	Arhgap1;Ehd2;Ehd1	Q5FWK3;Q8BH64;Q9WVK4
Biological process	up-regulated	regulation of endocytosis	6	3.71	0.00572	1	Ckap5;Nsf;Cdc42;Ap2m1;Myh9;Snx9	A2AGT5;P46460;P60766;P84091;Q8VDD5;Q91VH2
Biological process	up-regulated	regulation of epithelial cell apoptotic process	2	2.18	0.233	1	Eif2s1;Lims1	Q6ZWX6;Q99JW4
Biological process	up-regulated	regulation of epithelial cell migration	4	2.45	0.0814	1	Arf6;Mapre2;Rhoa;Coro1c	P62331;Q8R001;Q9QUI0;Q9WUM4
Biological process	up-regulated	regulation of epithelial cell proliferation	4	1.42	0.313	1	Gpx1;Cdc42;Mtss1;Lims1	P11352;P60766;Q8R1S4;Q99JW4
Biological process	up-regulated	regulation of ERK1 and ERK2 cascade	4	1.87	0.166	1	Ezr;Rap1a;Myh9;Rap1b	P26040;P62835;Q8VDD5;Q99JI6
Biological process	up-regulated	regulation of establishment of protein localization	7	1.59	0.151	1	Cdc42;Arf6;Ran;Rac1;Flna;Myh9;Sytl4	P60766;P62331;P62827;P63001;Q8BTM8;Q8VDD5;Q9R0Q1
Biological process	up-regulated	regulation of establishment or maintenance of cell polarity	2	11.91	0.0121	1	Cfl1;Rap1b	P18760;Q99JI6
Biological process	up-regulated	regulation of exocytosis	4	2.85	0.0524	1	Rap1a;Rap1b;Chmp2a;Sytl4	P62835;Q99JI6;Q9DB34;Q9R0Q1
Biological process	up-regulated	regulation of filopodium assembly	2	6.9	0.034	1	Cdc42;Rac1	P60766;P63001
Biological process	up-regulated	regulation of focal adhesion assembly	3	9.59	0.00374	1	Cfl1;Myh9;Coro1c	P18760;Q8VDD5;Q9WUM4
Biological process	up-regulated	regulation of focal adhesion disassembly	2	52.41	0.000569	0.504	Arf6;Mapre2	P62331;Q8R001
Biological process	up-regulated	regulation of G protein-coupled receptor signaling pathway	3	4.18	0.0352	1	Grk6;Myh9;Plek	O70293;Q8VDD5;Q9JHK5
Biological process	up-regulated	regulation of gene expression	31	1.02	0.474	1	Ckap5;Capn2;Gpx1;Ezr;Msn;Kras;Btk;Clec3b;Srp9;Hdgf;Pkm;Dnajc2;Eif5;Arf4;Rps3;Hspd1;Bzw2;Lrrfip1;Hnrnpd;Cavin2;Eif2s1;Flna;Etf1;Myh9;Bzw1;Lsm7;Ilf2;Dnajb4;Rhoa;Eif2s3x;Ilf3	A2AGT5;O08529;P11352;P26040;P26041;P32883;P35991;P43025;P49962;P51859;P52480;P54103;P59325;P61750;P62908;P63038;Q2L4X1;Q3UZ39;Q60668;Q63918;Q6ZWX6;Q8BTM8;Q8BWY3;Q8VDD5;Q9CQC6;Q9CQQ8;Q9CXY6;Q9D832;Q9QUI0;Q9Z0N1;Q9Z1X4
Biological process	up-regulated	regulation of growth	7	1.46	0.205	1	Cfl1;Ppib;Ezr;Igfbp3;Dnajc2;Cdc42;Rhoa	P18760;P24369;P26040;P47878;P54103;P60766;Q9QUI0
Biological process	up-regulated	regulation of GTPase activity	4	5.96	0.00459	1	Rap1a;Mapre2;Snx9;Coro1c	P62835;Q8R001;Q91VH2;Q9WUM4
Biological process	up-regulated	regulation of hormone levels	7	1.56	0.162	1	Adh1;Btk;Igfbp3;Rab8b;Rac1;Myh9;Sytl4	P00329;P35991;P47878;P61028;P63001;Q8VDD5;Q9R0Q1
Biological process	up-regulated	regulation of hormone secretion	5	1.97	0.11	1	Igfbp3;Rab8b;Rac1;Myh9;Sytl4	P47878;P61028;P63001;Q8VDD5;Q9R0Q1
Biological process	up-regulated	regulation of hydrolase activity	4	2.26	0.102	1	Rap1a;Mapre2;Snx9;Coro1c	P62835;Q8R001;Q91VH2;Q9WUM4
Biological process	up-regulated	regulation of I-kappaB kinase/NF-kappaB signaling	2	1.3	0.455	1	Flna;Rhoa	Q8BTM8;Q9QUI0
Biological process	up-regulated	regulation of inflammatory response to antigenic stimulus	2	6.9	0.034	1	Gpx1;Btk	P11352;P35991
Biological process	up-regulated	regulation of inositol phosphate biosynthetic process	2	16.38	0.00646	1	Myh9;Plek	Q8VDD5;Q9JHK5
Biological process	up-regulated	regulation of insulin secretion	3	1.98	0.195	1	Rac1;Myh9;Sytl4	P63001;Q8VDD5;Q9R0Q1
Biological process	up-regulated	regulation of insulin secretion involved in cellular response to glucose stimulus	2	3.59	0.107	1	Rac1;Myh9	P63001;Q8VDD5
Biological process	up-regulated	regulation of integrin activation	2	16.38	0.00646	1	Rap1b;Plek	Q99JI6;Q9JHK5
Biological process	up-regulated	regulation of integrin-mediated signaling pathway	2	14.56	0.00816	1	Flna;Lims1	Q8BTM8;Q99JW4
Biological process	up-regulated	regulation of interleukin-10 production	2	4.94	0.0619	1	Btk;Hspd1	P35991;P63038
Biological process	up-regulated	regulation of interleukin-2 production	2	4.76	0.066	1	Ezr;Rps3	P26040;P62908
Biological process	up-regulated	regulation of interleukin-6 production	2	1.7	0.329	1	Btk;Hspd1	P35991;P63038
Biological process	up-regulated	regulation of intracellular protein transport	3	1.83	0.226	1	Cdc42;Ran;Flna	P60766;P62827;Q8BTM8
Biological process	up-regulated	regulation of intracellular signal transduction	19	1.54	0.0363	1	Gpx1;Ezr;Kras;Prdx1;Igfbp3;Cdc42;Arf6;Rap1a;Rps3;Rac1;Tnik;Plekhf1;Psap;Flna;Mapre2;Myh9;Rap1b;Hyou1;Rhoa	P11352;P26040;P32883;P35700;P47878;P60766;P62331;P62835;P62908;P63001;P83510;Q3TB82;Q61207;Q8BTM8;Q8R001;Q8VDD5;Q99JI6;Q9JKR6;Q9QUI0
Biological process	up-regulated	regulation of intracellular transport	8	3.18	0.00379	1	Ezr;Msn;Cdc42;Ran;Arhgap1;Ehd2;Flna;Ehd1	P26040;P26041;P60766;P62827;Q5FWK3;Q8BH64;Q8BTM8;Q9WVK4
Biological process	up-regulated	regulation of intrinsic apoptotic signaling pathway	4	3.14	0.0391	1	Gpx1;Rps3;Plekhf1;Hyou1	P11352;P62908;Q3TB82;Q9JKR6
Biological process	up-regulated	regulation of JNK cascade	2	2.2	0.23	1	Cdc42;Tnik	P60766;P83510
Biological process	up-regulated	regulation of keratinocyte migration	2	21.84	0.00363	1	Arf6;Mapre2	P62331;Q8R001
Biological process	up-regulated	regulation of kinase activity	2	1.3	0.455	1	Rap1a;Rhoa	P62835;Q9QUI0
Biological process	up-regulated	regulation of lamellipodium assembly	3	12.28	0.00183	1	Cfl1;Cdc42;Rac1	P18760;P60766;P63001
Biological process	up-regulated	regulation of lamellipodium organization	4	10.7	0.000524	0.467	Cfl1;Cdc42;Rac1;Coro1c	P18760;P60766;P63001;Q9WUM4
Biological process	up-regulated	regulation of leukocyte activation	5	1.08	0.497	1	Coro1a;Btk;Rps3;Hspd1;Rhoa	O89053;P35991;P62908;P63038;Q9QUI0
Biological process	up-regulated	regulation of leukocyte cell-cell adhesion	4	1.44	0.302	1	Coro1a;Rps3;Hspd1;Rhoa	O89053;P62908;P63038;Q9QUI0
Biological process	up-regulated	regulation of leukocyte migration	4	2.4	0.0857	1	Coro1a;Msn;Rac1;Rhoa	O89053;P26041;P63001;Q9QUI0
Biological process	up-regulated	regulation of leukocyte proliferation	3	1.48	0.329	1	Coro1a;Btk;Rps3	O89053;P35991;P62908
Biological process	up-regulated	regulation of lipid localization	2	1.46	0.398	1	Igfbp3;Ehd1	P47878;Q9WVK4
Biological process	up-regulated	regulation of localization	32	1.52	0.00758	1	Ckap5;Slk;Epb41l2;Coro1a;Cfl1;Ezr;Msn;Btk;Nsf;Igfbp3;Cdc42;Rab8b;Arf6;Ran;Rap1a;Rac1;Tnik;Ap2m1;Arhgap1;Ehd2;Flna;Fermt3;Mapre2;Myh9;Snx9;Rap1b;Chmp2a;Ehd4;Rhoa;Sytl4;Coro1c;Ehd1	A2AGT5;O54988;O70318;O89053;P18760;P26040;P26041;P35991;P46460;P47878;P60766;P61028;P62331;P62827;P62835;P63001;P83510;P84091;Q5FWK3;Q8BH64;Q8BTM8;Q8K1B8;Q8R001;Q8VDD5;Q91VH2;Q99JI6;Q9DB34;Q9EQP2;Q9QUI0;Q9R0Q1;Q9WUM4;Q9WVK4
Biological process	up-regulated	regulation of locomotion	14	1.8	0.0232	1	Slk;Coro1a;Cfl1;Msn;Igfbp3;Cdc42;Arf6;Rac1;Flna;Fermt3;Mapre2;Myh9;Rhoa;Coro1c	O54988;O89053;P18760;P26041;P47878;P60766;P62331;P63001;Q8BTM8;Q8K1B8;Q8R001;Q8VDD5;Q9QUI0;Q9WUM4
Biological process	up-regulated	regulation of lymphocyte activation	5	1.29	0.348	1	Coro1a;Btk;Rps3;Hspd1;Rhoa	O89053;P35991;P62908;P63038;Q9QUI0
Biological process	up-regulated	regulation of lymphocyte mediated immunity	2	1.32	0.45	1	Btk;Hspd1	P35991;P63038
Biological process	up-regulated	regulation of lymphocyte migration	2	4.16	0.0835	1	Coro1a;Rhoa	O89053;Q9QUI0
Biological process	up-regulated	regulation of lymphocyte proliferation	3	1.61	0.286	1	Coro1a;Btk;Rps3	O89053;P35991;P62908
Biological process	up-regulated	regulation of macromolecule metabolic process	43	1.12	0.202	1	Ckap5;Capn2;Gpx1;Cfl1;Ezr;Msn;Kras;Btk;Clec3b;Nsf;Igfbp3;Srp9;Hdgf;Pkm;Dnajc2;Eif5;Cdc42;Arf4;Rap1a;Rps3;Rac1;Hspd1;Ap2m1;Psme1;Bzw2;Lrrfip1;Hnrnpd;Phgdh;Cavin2;Eif2s1;Flna;Etf1;Myh9;Snx9;Bzw1;Lsm7;Ilf2;Dnajb4;Ehd4;Rhoa;Coro1c;Eif2s3x;Ilf3	A2AGT5;O08529;P11352;P18760;P26040;P26041;P32883;P35991;P43025;P46460;P47878;P49962;P51859;P52480;P54103;P59325;P60766;P61750;P62835;P62908;P63001;P63038;P84091;P97371;Q2L4X1;Q3UZ39;Q60668;Q61753;Q63918;Q6ZWX6;Q8BTM8;Q8BWY3;Q8VDD5;Q91VH2;Q9CQC6;Q9CQQ8;Q9CXY6;Q9D832;Q9EQP2;Q9QUI0;Q9WUM4;Q9Z0N1;Q9Z1X4
Biological process	up-regulated	regulation of MAPK cascade	10	2.14	0.0188	1	Ezr;Prdx1;Igfbp3;Cdc42;Rap1a;Rac1;Tnik;Psap;Myh9;Rap1b	P26040;P35700;P47878;P60766;P62835;P63001;P83510;Q61207;Q8VDD5;Q99JI6
Biological process	up-regulated	regulation of metabolic process	47	1.12	0.192	1	Ckap5;Capn2;Pip4k2a;Gpx1;Cfl1;Ezr;Msn;Kras;Btk;Clec3b;Nsf;Igfbp3;Srp9;Hdgf;Pkm;Dnajc2;Eif5;Cdc42;Arf4;Rap1a;Rps3;Rac1;Hspd1;Ap2m1;Psme1;Bzw2;Plekhf1;Lrrfip1;Hnrnpd;Psap;Phgdh;Cavin2;Eif2s1;Flna;Etf1;Myh9;Snx9;Bzw1;Lsm7;Ilf2;Dnajb4;Ehd4;Plek;Rhoa;Coro1c;Eif2s3x;Ilf3	A2AGT5;O08529;O70172;P11352;P18760;P26040;P26041;P32883;P35991;P43025;P46460;P47878;P49962;P51859;P52480;P54103;P59325;P60766;P61750;P62835;P62908;P63001;P63038;P84091;P97371;Q2L4X1;Q3TB82;Q3UZ39;Q60668;Q61207;Q61753;Q63918;Q6ZWX6;Q8BTM8;Q8BWY3;Q8VDD5;Q91VH2;Q9CQC6;Q9CQQ8;Q9CXY6;Q9D832;Q9EQP2;Q9JHK5;Q9QUI0;Q9WUM4;Q9Z0N1;Q9Z1X4
Biological process	up-regulated	regulation of metal ion transport	2	1.02	0.589	1	Coro1a;Rhoa	O89053;Q9QUI0
Biological process	up-regulated	regulation of microtubule cytoskeleton organization	3	3.22	0.0666	1	Rps3;Mapre2;Chmp2a	P62908;Q8R001;Q9DB34
Biological process	up-regulated	regulation of microtubule-based process	4	2.11	0.122	1	Rps3;Mapre2;Chmp2a;Rhoa	P62908;Q8R001;Q9DB34;Q9QUI0
Biological process	up-regulated	regulation of mitochondrion organization	2	2.28	0.219	1	Gpx1;Vat1	P11352;Q62465
Biological process	up-regulated	regulation of modification of synaptic structure	2	14.56	0.00816	1	Cdc42;Rhoa	P60766;Q9QUI0
Biological process	up-regulated	regulation of molecular function	8	1.3	0.273	1	Rap1a;Rps3;Hnrnpd;Flna;Mapre2;Snx9;Rhoa;Coro1c	P62835;P62908;Q60668;Q8BTM8;Q8R001;Q91VH2;Q9QUI0;Q9WUM4
Biological process	up-regulated	regulation of mononuclear cell migration	3	3.48	0.0555	1	Coro1a;Msn;Rhoa	O89053;P26041;Q9QUI0
Biological process	up-regulated	regulation of mononuclear cell proliferation	3	1.58	0.294	1	Coro1a;Btk;Rps3	O89053;P35991;P62908
Biological process	up-regulated	regulation of multicellular organism growth	2	4.76	0.066	1	Ppib;Ezr	P24369;P26040
Biological process	up-regulated	regulation of muscle cell apoptotic process	2	2.43	0.199	1	Capn2;Igfbp3	O08529;P47878
Biological process	up-regulated	regulation of myoblast fusion	3	17.09	0.000687	0.606	Capn2;Ehd2;Ehd1	O08529;Q8BH64;Q9WVK4
Biological process	up-regulated	regulation of neural precursor cell proliferation	3	3.22	0.0666	1	Rsu1;Flna;Lims1	Q01730;Q8BTM8;Q99JW4
Biological process	up-regulated	regulation of neuron apoptotic process	7	3.1	0.00761	1	Coro1a;Kras;Hdgf;Cdc42;Hspd1;Hyou1;Rhoa	O89053;P32883;P51859;P60766;P63038;Q9JKR6;Q9QUI0
Biological process	up-regulated	regulation of neuron death	7	2.92	0.0103	1	Coro1a;Kras;Hdgf;Cdc42;Hspd1;Hyou1;Rhoa	O89053;P32883;P51859;P60766;P63038;Q9JKR6;Q9QUI0
Biological process	up-regulated	regulation of neuron differentiation	2	1.27	0.468	1	Rac1;Rhoa	P63001;Q9QUI0
Biological process	up-regulated	regulation of neuron projection development	7	1.69	0.123	1	Cfl1;Arf6;Rap1a;Tnik;Flna;Rhoa;Ehd1	P18760;P62331;P62835;P83510;Q8BTM8;Q9QUI0;Q9WVK4
Biological process	up-regulated	regulation of neurotransmitter levels	2	1.16	0.517	1	Rap1a;Rap1b	P62835;Q99JI6
Biological process	up-regulated	regulation of neurotransmitter secretion	2	3.05	0.14	1	Rap1a;Rap1b	P62835;Q99JI6
Biological process	up-regulated	regulation of neurotransmitter transport	2	2.08	0.25	1	Rap1a;Rap1b	P62835;Q99JI6
Biological process	up-regulated	regulation of nitrogen compound metabolic process	36	1.08	0.335	1	Capn2;Gpx1;Cfl1;Ezr;Msn;Kras;Clec3b;Nsf;Igfbp3;Srp9;Hdgf;Pkm;Dnajc2;Eif5;Arf4;Rap1a;Rps3;Rac1;Psme1;Bzw2;Lrrfip1;Hnrnpd;Cavin2;Eif2s1;Flna;Etf1;Myh9;Snx9;Bzw1;Ilf2;Dnajb4;Ehd4;Rhoa;Coro1c;Eif2s3x;Ilf3	O08529;P11352;P18760;P26040;P26041;P32883;P43025;P46460;P47878;P49962;P51859;P52480;P54103;P59325;P61750;P62835;P62908;P63001;P97371;Q2L4X1;Q3UZ39;Q60668;Q63918;Q6ZWX6;Q8BTM8;Q8BWY3;Q8VDD5;Q91VH2;Q9CQC6;Q9CXY6;Q9D832;Q9EQP2;Q9QUI0;Q9WUM4;Q9Z0N1;Q9Z1X4
Biological process	up-regulated	regulation of nucleocytoplasmic transport	2	2.24	0.225	1	Ran;Flna	P62827;Q8BTM8
Biological process	up-regulated	regulation of organelle assembly	5	3.01	0.0258	1	Pip4k2a;Msn;Arf4;Chmp2a;Rhoa	O70172;P26041;P61750;Q9DB34;Q9QUI0
Biological process	up-regulated	regulation of organelle organization	22	2.48	6.15e-05	0.0581	Pip4k2a;Coro1a;Gpx1;Cfl1;Ezr;Msn;Cdc42;Arf4;Arf6;Rps3;Rac1;Hnrnpd;Vat1;Flna;Mapre2;Mtss1;Myh9;Snx9;Chmp2a;Plek;Rhoa;Dstn	O70172;O89053;P11352;P18760;P26040;P26041;P60766;P61750;P62331;P62908;P63001;Q60668;Q62465;Q8BTM8;Q8R001;Q8R1S4;Q8VDD5;Q91VH2;Q9DB34;Q9JHK5;Q9QUI0;Q9R0P5
Biological process	up-regulated	regulation of peptide hormone secretion	4	1.95	0.15	1	Rab8b;Rac1;Myh9;Sytl4	P61028;P63001;Q8VDD5;Q9R0Q1
Biological process	up-regulated	regulation of peptide secretion	4	1.91	0.157	1	Rab8b;Rac1;Myh9;Sytl4	P61028;P63001;Q8VDD5;Q9R0Q1
Biological process	up-regulated	regulation of peptide transport	4	1.9	0.16	1	Rab8b;Rac1;Myh9;Sytl4	P61028;P63001;Q8VDD5;Q9R0Q1
Biological process	up-regulated	regulation of phagocytosis	3	3.97	0.0401	1	Btk;Rap1a;Myh9	P35991;P62835;Q8VDD5
Biological process	up-regulated	regulation of phosphate metabolic process	10	1.37	0.195	1	Capn2;Kras;Igfbp3;Rap1a;Rac1;Myh9;Ehd4;Plek;Rhoa;Coro1c	O08529;P32883;P47878;P62835;P63001;Q8VDD5;Q9EQP2;Q9JHK5;Q9QUI0;Q9WUM4
Biological process	up-regulated	regulation of phosphorus metabolic process	10	1.37	0.195	1	Capn2;Kras;Igfbp3;Rap1a;Rac1;Myh9;Ehd4;Plek;Rhoa;Coro1c	O08529;P32883;P47878;P62835;P63001;Q8VDD5;Q9EQP2;Q9JHK5;Q9QUI0;Q9WUM4
Biological process	up-regulated	regulation of phosphorylation	7	1.09	0.468	1	Kras;Igfbp3;Rap1a;Rac1;Ehd4;Rhoa;Coro1c	P32883;P47878;P62835;P63001;Q9EQP2;Q9QUI0;Q9WUM4
Biological process	up-regulated	regulation of plasma membrane bounded cell projection assembly	6	3.95	0.00422	1	Cfl1;Cdc42;Arf4;Arf6;Rac1;Coro1c	P18760;P60766;P61750;P62331;P63001;Q9WUM4
Biological process	up-regulated	regulation of plasma membrane bounded cell projection organization	12	2.08	0.0126	1	Cfl1;Ezr;Cdc42;Arf4;Arf6;Rap1a;Rac1;Tnik;Flna;Rhoa;Coro1c;Ehd1	P18760;P26040;P60766;P61750;P62331;P62835;P63001;P83510;Q8BTM8;Q9QUI0;Q9WUM4;Q9WVK4
Biological process	up-regulated	regulation of plasma membrane organization	2	21.84	0.00363	1	Myh9;Sytl4	Q8VDD5;Q9R0Q1
Biological process	up-regulated	regulation of platelet activation	2	6.24	0.0408	1	Flna;Plek	Q8BTM8;Q9JHK5
Biological process	up-regulated	regulation of podosome assembly	2	20.16	0.00426	1	Msn;Rhoa	P26041;Q9QUI0
Biological process	up-regulated	regulation of primary metabolic process	38	1.09	0.288	1	Capn2;Gpx1;Cfl1;Ezr;Msn;Kras;Clec3b;Nsf;Igfbp3;Srp9;Hdgf;Pkm;Dnajc2;Eif5;Arf4;Rap1a;Rps3;Rac1;Psme1;Bzw2;Lrrfip1;Hnrnpd;Psap;Cavin2;Eif2s1;Flna;Etf1;Myh9;Snx9;Bzw1;Ilf2;Dnajb4;Ehd4;Plek;Rhoa;Coro1c;Eif2s3x;Ilf3	O08529;P11352;P18760;P26040;P26041;P32883;P43025;P46460;P47878;P49962;P51859;P52480;P54103;P59325;P61750;P62835;P62908;P63001;P97371;Q2L4X1;Q3UZ39;Q60668;Q61207;Q63918;Q6ZWX6;Q8BTM8;Q8BWY3;Q8VDD5;Q91VH2;Q9CQC6;Q9CXY6;Q9D832;Q9EQP2;Q9JHK5;Q9QUI0;Q9WUM4;Q9Z0N1;Q9Z1X4
Biological process	up-regulated	regulation of programmed cell death	17	1.44	0.0774	1	Capn2;Slk;Coro1a;Gpx1;Kras;Igfbp3;Hdgf;Cdc42;Arf4;Rps3;Hspd1;Plekhf1;Eif2s1;Flna;Lims1;Hyou1;Rhoa	O08529;O54988;O89053;P11352;P32883;P47878;P51859;P60766;P61750;P62908;P63038;Q3TB82;Q6ZWX6;Q8BTM8;Q99JW4;Q9JKR6;Q9QUI0
Biological process	up-regulated	regulation of protein catabolic process	7	2.52	0.0216	1	Gpx1;Ezr;Msn;Nsf;Psme1;Flna;Snx9	P11352;P26040;P26041;P46460;P97371;Q8BTM8;Q91VH2
Biological process	up-regulated	regulation of protein depolymerization	3	4.18	0.0352	1	Cfl1;Plek;Dstn	P18760;Q9JHK5;Q9R0P5
Biological process	up-regulated	regulation of protein import	2	3.4	0.117	1	Ran;Flna	P62827;Q8BTM8
Biological process	up-regulated	regulation of protein import into nucleus	2	3.91	0.0928	1	Ran;Flna	P62827;Q8BTM8
Biological process	up-regulated	regulation of protein kinase activity	2	1.42	0.411	1	Rap1a;Rhoa	P62835;Q9QUI0
Biological process	up-regulated	regulation of protein kinase B signaling	3	1.72	0.255	1	Gpx1;Cdc42;Rac1	P11352;P60766;P63001
Biological process	up-regulated	regulation of protein localization	14	2.13	0.00586	1	Epb41l2;Cfl1;Ezr;Msn;Cdc42;Arf6;Ran;Rap1a;Rac1;Tnik;Ap2m1;Flna;Myh9;Sytl4	O70318;P18760;P26040;P26041;P60766;P62331;P62827;P62835;P63001;P83510;P84091;Q8BTM8;Q8VDD5;Q9R0Q1
Biological process	up-regulated	regulation of protein localization to cell periphery	6	5.46	0.000824	0.722	Epb41l2;Ezr;Arf6;Rap1a;Tnik;Ap2m1	O70318;P26040;P62331;P62835;P83510;P84091
Biological process	up-regulated	regulation of protein localization to early endosome	2	29.12	0.00201	1	Ezr;Msn	P26040;P26041
Biological process	up-regulated	regulation of protein localization to endosome	2	18.72	0.00495	1	Ezr;Msn	P26040;P26041
Biological process	up-regulated	regulation of protein localization to membrane	6	3.87	0.00464	1	Ezr;Arf6;Rap1a;Rac1;Tnik;Ap2m1	P26040;P62331;P62835;P63001;P83510;P84091
Biological process	up-regulated	regulation of protein localization to nucleus	2	1.9	0.284	1	Ran;Flna	P62827;Q8BTM8
Biological process	up-regulated	regulation of protein localization to plasma membrane	3	4.42	0.0306	1	Ezr;Arf6;Ap2m1	P26040;P62331;P84091
Biological process	up-regulated	regulation of protein localization to synapse	2	10.48	0.0155	1	Rap1a;Tnik	P62835;P83510
Biological process	up-regulated	regulation of protein maturation	2	4.37	0.0768	1	Clec3b;Myh9	P43025;Q8VDD5
Biological process	up-regulated	regulation of protein metabolic process	28	2.01	0.000207	0.19	Gpx1;Cfl1;Ezr;Msn;Kras;Clec3b;Nsf;Igfbp3;Srp9;Pkm;Eif5;Rap1a;Rps3;Rac1;Psme1;Bzw2;Hnrnpd;Eif2s1;Flna;Etf1;Myh9;Snx9;Bzw1;Ehd4;Rhoa;Coro1c;Eif2s3x;Ilf3	P11352;P18760;P26040;P26041;P32883;P43025;P46460;P47878;P49962;P52480;P59325;P62835;P62908;P63001;P97371;Q2L4X1;Q60668;Q6ZWX6;Q8BTM8;Q8BWY3;Q8VDD5;Q91VH2;Q9CQC6;Q9EQP2;Q9QUI0;Q9WUM4;Q9Z0N1;Q9Z1X4
Biological process	up-regulated	regulation of protein modification process	8	1.01	0.54	1	Kras;Igfbp3;Rap1a;Rps3;Rac1;Ehd4;Rhoa;Coro1c	P32883;P47878;P62835;P62908;P63001;Q9EQP2;Q9QUI0;Q9WUM4
Biological process	up-regulated	regulation of protein phosphorylation	7	1.27	0.315	1	Kras;Igfbp3;Rap1a;Rac1;Ehd4;Rhoa;Coro1c	P32883;P47878;P62835;P63001;Q9EQP2;Q9QUI0;Q9WUM4
Biological process	up-regulated	regulation of protein polymerization	7	3.97	0.00197	1	Coro1a;Cfl1;Arf6;Rps3;Rac1;Snx9;Rhoa	O89053;P18760;P62331;P62908;P63001;Q91VH2;Q9QUI0
Biological process	up-regulated	regulation of protein processing	2	5.58	0.05	1	Clec3b;Myh9	P43025;Q8VDD5
Biological process	up-regulated	regulation of protein secretion	4	1.71	0.206	1	Arf6;Rac1;Myh9;Sytl4	P62331;P63001;Q8VDD5;Q9R0Q1
Biological process	up-regulated	regulation of protein stability	3	1.83	0.226	1	Ppib;Hspd1;Flna	P24369;P63038;Q8BTM8
Biological process	up-regulated	regulation of protein transport	7	1.69	0.123	1	Cdc42;Arf6;Ran;Rac1;Flna;Myh9;Sytl4	P60766;P62331;P62827;P63001;Q8BTM8;Q8VDD5;Q9R0Q1
Biological process	up-regulated	regulation of protein-containing complex assembly	12	3.73	9.16e-05	0.0855	Coro1a;Cfl1;Msn;Btk;Cdc42;Arf6;Rps3;Rac1;Snx9;Rap1b;Plek;Rhoa	O89053;P18760;P26041;P35991;P60766;P62331;P62908;P63001;Q91VH2;Q99JI6;Q9JHK5;Q9QUI0
Biological process	up-regulated	regulation of protein-containing complex disassembly	4	3.94	0.0189	1	Cfl1;Etf1;Plek;Dstn	P18760;Q8BWY3;Q9JHK5;Q9R0P5
Biological process	up-regulated	regulation of proteolysis	6	1.99	0.082	1	Gpx1;Cfl1;Clec3b;Psme1;Myh9;Snx9	P11352;P18760;P43025;P97371;Q8VDD5;Q91VH2
Biological process	up-regulated	regulation of proteolysis involved in cellular protein catabolic process	2	1.19	0.505	1	Gpx1;Psme1	P11352;P97371
Biological process	up-regulated	regulation of Ras protein signal transduction	3	2.05	0.181	1	Kras;Arf6;Mapre2	P32883;P62331;Q8R001
Biological process	up-regulated	regulation of reactive oxygen species biosynthetic process	2	6.39	0.039	1	Hspd1;Rhoa	P63038;Q9QUI0
Biological process	up-regulated	regulation of reactive oxygen species metabolic process	2	1.96	0.273	1	Hspd1;Rhoa	P63038;Q9QUI0
Biological process	up-regulated	regulation of receptor localization to synapse	2	9.04	0.0205	1	Rap1a;Tnik	P62835;P83510
Biological process	up-regulated	regulation of receptor-mediated endocytosis	2	2.24	0.225	1	Nsf;Ap2m1	P46460;P84091
Biological process	up-regulated	regulation of regulated secretory pathway	2	1.79	0.307	1	Rap1a;Rap1b	P62835;Q99JI6
Biological process	up-regulated	regulation of reproductive process	2	1.13	0.529	1	Rac1;Myh9	P63001;Q8VDD5
Biological process	up-regulated	regulation of secretion	10	1.79	0.0532	1	Nsf;Igfbp3;Rab8b;Arf6;Rap1a;Rac1;Myh9;Rap1b;Chmp2a;Sytl4	P46460;P47878;P61028;P62331;P62835;P63001;Q8VDD5;Q99JI6;Q9DB34;Q9R0Q1
Biological process	up-regulated	regulation of secretion by cell	10	1.96	0.0317	1	Nsf;Igfbp3;Rab8b;Arf6;Rap1a;Rac1;Myh9;Rap1b;Chmp2a;Sytl4	P46460;P47878;P61028;P62331;P62835;P63001;Q8VDD5;Q99JI6;Q9DB34;Q9R0Q1
Biological process	up-regulated	regulation of sequestering of calcium ion	2	2.1	0.247	1	Coro1a;Flna	O89053;Q8BTM8
Biological process	up-regulated	regulation of signal transduction	24	1.12	0.302	1	Pip4k2a;Grk6;Gpx1;Ezr;Kras;Prdx1;Igfbp3;Cdc42;Arf6;Rap1a;Rps3;Rac1;Tnik;Plekhf1;Psap;Ube2o;Flna;Mapre2;Myh9;Rap1b;Lims1;Plek;Hyou1;Rhoa	O70172;O70293;P11352;P26040;P32883;P35700;P47878;P60766;P62331;P62835;P62908;P63001;P83510;Q3TB82;Q61207;Q6ZPJ3;Q8BTM8;Q8R001;Q8VDD5;Q99JI6;Q99JW4;Q9JHK5;Q9JKR6;Q9QUI0
Biological process	up-regulated	regulation of signaling	29	1.14	0.236	1	Ckap5;Pip4k2a;Grk6;Gpx1;Cfl1;Ezr;Kras;Prdx1;Nsf;Igfbp3;Cdc42;Rab8b;Arf6;Rap1a;Rps3;Rac1;Tnik;Plekhf1;Psap;Ube2o;Flna;Mapre2;Myh9;Rap1b;Lims1;Plek;Hyou1;Rhoa;Sytl4	A2AGT5;O70172;O70293;P11352;P18760;P26040;P32883;P35700;P46460;P47878;P60766;P61028;P62331;P62835;P62908;P63001;P83510;Q3TB82;Q61207;Q6ZPJ3;Q8BTM8;Q8R001;Q8VDD5;Q99JI6;Q99JW4;Q9JHK5;Q9JKR6;Q9QUI0;Q9R0Q1
Biological process	up-regulated	regulation of small GTPase mediated signal transduction	3	1.88	0.214	1	Kras;Arf6;Mapre2	P32883;P62331;Q8R001
Biological process	up-regulated	regulation of small molecule metabolic process	3	1.11	0.511	1	Igfbp3;Myh9;Plek	P47878;Q8VDD5;Q9JHK5
Biological process	up-regulated	regulation of smooth muscle cell migration	3	4.18	0.0352	1	Igfbp3;Myh9;Rhoa	P47878;Q8VDD5;Q9QUI0
Biological process	up-regulated	regulation of smooth muscle cell proliferation	2	1.49	0.39	1	Igfbp3;Rhoa	P47878;Q9QUI0
Biological process	up-regulated	regulation of stress fiber assembly	2	3.54	0.11	1	Cdc42;Rhoa	P60766;Q9QUI0
Biological process	up-regulated	regulation of stress-activated MAPK cascade	3	2.21	0.155	1	Ezr;Cdc42;Tnik	P26040;P60766;P83510
Biological process	up-regulated	regulation of stress-activated protein kinase signaling cascade	4	2.79	0.0559	1	Ezr;Prdx1;Cdc42;Tnik	P26040;P35700;P60766;P83510
Biological process	up-regulated	regulation of striated muscle cell apoptotic process	2	4.03	0.0881	1	Capn2;Igfbp3	O08529;P47878
Biological process	up-regulated	regulation of substrate adhesion-dependent cell spreading	4	10.28	0.000611	0.54	Cdc42;Flna;Lims1;Coro1c	P60766;Q8BTM8;Q99JW4;Q9WUM4
Biological process	up-regulated	regulation of supramolecular fiber organization	13	4.46	6.96e-06	0.00677	Coro1a;Cfl1;Cdc42;Arf6;Rps3;Rac1;Flna;Mtss1;Myh9;Snx9;Plek;Rhoa;Dstn	O89053;P18760;P60766;P62331;P62908;P63001;Q8BTM8;Q8R1S4;Q8VDD5;Q91VH2;Q9JHK5;Q9QUI0;Q9R0P5
Biological process	up-regulated	regulation of synapse assembly	2	2.05	0.256	1	Arf6;Rhoa	P62331;Q9QUI0
Biological process	up-regulated	regulation of synapse organization	5	2.31	0.0657	1	Cfl1;Cdc42;Arf4;Arf6;Rhoa	P18760;P60766;P61750;P62331;Q9QUI0
Biological process	up-regulated	regulation of synapse structure or activity	5	2.11	0.0888	1	Cfl1;Cdc42;Arf4;Arf6;Rhoa	P18760;P60766;P61750;P62331;Q9QUI0
Biological process	up-regulated	regulation of synaptic plasticity	4	2.52	0.075	1	Ckap5;Cfl1;Kras;Rac1	A2AGT5;P18760;P32883;P63001
Biological process	up-regulated	regulation of synaptic vesicle exocytosis	2	17.47	0.00568	1	Rap1a;Rap1b	P62835;Q99JI6
Biological process	up-regulated	regulation of synaptic vesicle recycling	2	7.49	0.0292	1	Ap2m1;Snx9	P84091;Q91VH2
Biological process	up-regulated	regulation of syncytium formation by plasma membrane fusion	3	11.56	0.00218	1	Capn2;Ehd2;Ehd1	O08529;Q8BH64;Q9WVK4
Biological process	up-regulated	regulation of T cell activation	4	1.41	0.314	1	Coro1a;Rps3;Hspd1;Rhoa	O89053;P62908;P63038;Q9QUI0
Biological process	up-regulated	regulation of T cell migration	2	5.96	0.0444	1	Coro1a;Rhoa	O89053;Q9QUI0
Biological process	up-regulated	regulation of T cell proliferation	2	1.49	0.39	1	Coro1a;Rps3	O89053;P62908
Biological process	up-regulated	regulation of T cell receptor signaling pathway	2	6.39	0.039	1	Ezr;Rps3	P26040;P62908
Biological process	up-regulated	regulation of trans-synaptic signaling	6	1.34	0.292	1	Ckap5;Cfl1;Kras;Rap1a;Rac1;Rap1b	A2AGT5;P18760;P32883;P62835;P63001;Q99JI6
Biological process	up-regulated	regulation of transferase activity	3	1.63	0.279	1	Rap1a;Hnrnpd;Rhoa	P62835;Q60668;Q9QUI0
Biological process	up-regulated	regulation of translation	11	4.07	8.35e-05	0.0782	Srp9;Pkm;Eif5;Rps3;Bzw2;Hnrnpd;Eif2s1;Etf1;Bzw1;Eif2s3x;Ilf3	P49962;P52480;P59325;P62908;Q2L4X1;Q60668;Q6ZWX6;Q8BWY3;Q9CQC6;Q9Z0N1;Q9Z1X4
Biological process	up-regulated	regulation of transport	25	1.88	0.0013	1	Ckap5;Coro1a;Ezr;Msn;Btk;Nsf;Igfbp3;Cdc42;Rab8b;Arf6;Ran;Rap1a;Rac1;Ap2m1;Arhgap1;Ehd2;Flna;Myh9;Snx9;Rap1b;Chmp2a;Ehd4;Rhoa;Sytl4;Ehd1	A2AGT5;O89053;P26040;P26041;P35991;P46460;P47878;P60766;P61028;P62331;P62827;P62835;P63001;P84091;Q5FWK3;Q8BH64;Q8BTM8;Q8VDD5;Q91VH2;Q99JI6;Q9DB34;Q9EQP2;Q9QUI0;Q9R0Q1;Q9WVK4
Biological process	up-regulated	regulation of tube diameter	2	1.42	0.411	1	Gpx1;Rhoa	P11352;Q9QUI0
Biological process	up-regulated	regulation of tube size	2	1.42	0.411	1	Gpx1;Rhoa	P11352;Q9QUI0
Biological process	up-regulated	regulation of tumor necrosis factor production	2	1.63	0.348	1	Btk;Hspd1	P35991;P63038
Biological process	up-regulated	regulation of tumor necrosis factor superfamily cytokine production	2	1.5	0.387	1	Btk;Hspd1	P35991;P63038
Biological process	up-regulated	regulation of vascular associated smooth muscle cell migration	2	8.19	0.0247	1	Myh9;Rhoa	Q8VDD5;Q9QUI0
Biological process	up-regulated	regulation of vesicle-mediated transport	19	4.42	4.9e-08	4.85e-05	Ckap5;Coro1a;Ezr;Msn;Btk;Nsf;Cdc42;Rab8b;Rap1a;Ap2m1;Arhgap1;Ehd2;Myh9;Snx9;Rap1b;Chmp2a;Ehd4;Sytl4;Ehd1	A2AGT5;O89053;P26040;P26041;P35991;P46460;P60766;P61028;P62835;P84091;Q5FWK3;Q8BH64;Q8VDD5;Q91VH2;Q99JI6;Q9DB34;Q9EQP2;Q9R0Q1;Q9WVK4
Biological process	up-regulated	renal system process	2	2.34	0.211	1	Psap;Rhoa	Q61207;Q9QUI0
Biological process	up-regulated	reproductive structure development	4	1.02	0.552	1	Psap;Flna;Myh9;Eif2s2	Q61207;Q8BTM8;Q8VDD5;Q99L45
Biological process	up-regulated	reproductive system development	4	1.02	0.558	1	Psap;Flna;Myh9;Eif2s2	Q61207;Q8BTM8;Q8VDD5;Q99L45
Biological process	up-regulated	response to abiotic stimulus	10	1.15	0.37	1	Ckap5;Capn2;Ckm;Gpx1;Kras;Rac1;Hspd1;Hnrnpd;Eif2s1;Hyou1	A2AGT5;O08529;P07310;P11352;P32883;P63001;P63038;Q60668;Q6ZWX6;Q9JKR6
Biological process	up-regulated	response to acid chemical	4	3.72	0.0229	1	Capn2;Cfl1;Hnrnpd;Eif2s1	O08529;P18760;Q60668;Q6ZWX6
Biological process	up-regulated	response to amino acid	3	3.71	0.0475	1	Capn2;Hnrnpd;Eif2s1	O08529;Q60668;Q6ZWX6
Biological process	up-regulated	response to bacterium	5	1.08	0.496	1	Capn2;Gpx1;Cnp;Btk;Rhoa	O08529;P11352;P16330;P35991;Q9QUI0
Biological process	up-regulated	response to biotic stimulus	12	1.16	0.337	1	Capn2;Slk;Coro1a;Hba;Gpx1;Cnp;Prdx1;Btk;Cdc42;Eef1g;Rhoa;Ilf3	O08529;O54988;O89053;P01942;P11352;P16330;P35700;P35991;P60766;Q9D8N0;Q9QUI0;Q9Z1X4
Biological process	up-regulated	response to cAMP	3	8.74	0.00487	1	Ezr;Rap1a;Rap1b	P26040;P62835;Q99JI6
Biological process	up-regulated	response to chemical	34	1.21	0.123	1	Capn2;Slk;Coro1a;Adh1;Hba;Gpx1;Cnp;Cfl1;Ppib;Ezr;Msn;Kras;Prdx1;Btk;Hdgf;Pkm;Cdc42;Rab10;Arf6;Ran;Rap1a;Rps3;Rac1;Hspd1;Hnrnpd;Stip1;Psap;Eif2s1;Flna;Rap1b;Ehd4;Hyou1;Rhoa;Ehd1	O08529;O54988;O89053;P00329;P01942;P11352;P16330;P18760;P24369;P26040;P26041;P32883;P35700;P35991;P51859;P52480;P60766;P61027;P62331;P62827;P62835;P62908;P63001;P63038;Q60668;Q60864;Q61207;Q6ZWX6;Q8BTM8;Q99JI6;Q9EQP2;Q9JKR6;Q9QUI0;Q9WVK4
Biological process	up-regulated	response to cytokine	12	2.08	0.0129	1	Capn2;Slk;Coro1a;Cfl1;Kras;Btk;Hdgf;Cdc42;Rps3;Hspd1;Stip1;Rhoa	O08529;O54988;O89053;P18760;P32883;P35991;P51859;P60766;P62908;P63038;Q60864;Q9QUI0
Biological process	up-regulated	response to endogenous stimulus	18	1.74	0.0145	1	Capn2;Coro1a;Adh1;Gpx1;Cfl1;Ezr;Pkm;Rab10;Arf6;Ran;Rap1a;Rps3;Rac1;Hnrnpd;Flna;Rap1b;Rhoa;Ehd1	O08529;O89053;P00329;P11352;P18760;P26040;P52480;P61027;P62331;P62827;P62835;P62908;P63001;Q60668;Q8BTM8;Q99JI6;Q9QUI0;Q9WVK4
Biological process	up-regulated	response to endoplasmic reticulum stress	2	1.59	0.36	1	Eif2s1;Hyou1	Q6ZWX6;Q9JKR6
Biological process	up-regulated	response to external biotic stimulus	12	1.19	0.303	1	Capn2;Slk;Coro1a;Hba;Gpx1;Cnp;Prdx1;Btk;Cdc42;Eef1g;Rhoa;Ilf3	O08529;O54988;O89053;P01942;P11352;P16330;P35700;P35991;P60766;Q9D8N0;Q9QUI0;Q9Z1X4
Biological process	up-regulated	response to growth factor	7	1.85	0.0854	1	Coro1a;Cfl1;Arf6;Rap1a;Rps3;Ehd4;Ehd1	O89053;P18760;P62331;P62835;P62908;Q9EQP2;Q9WVK4
Biological process	up-regulated	response to hormone	7	1.2	0.363	1	Adh1;Cfl1;Pkm;Rab10;Ran;Rac1;Rhoa	P00329;P18760;P52480;P61027;P62827;P63001;Q9QUI0
Biological process	up-regulated	response to hydrogen peroxide	2	3.24	0.127	1	Cfl1;Rps3	P18760;P62908
Biological process	up-regulated	response to inorganic substance	7	1.7	0.118	1	Capn2;Gpx1;Cfl1;Prdx1;Rps3;Hnrnpd;Eif2s1	O08529;P11352;P18760;P35700;P62908;Q60668;Q6ZWX6
Biological process	up-regulated	response to insulin	2	1.68	0.335	1	Pkm;Rab10	P52480;P61027
Biological process	up-regulated	response to interferon-gamma	2	2.4	0.202	1	Slk;Cdc42	O54988;P60766
Biological process	up-regulated	response to interleukin-7	4	30.83	7.11e-06	0.0069	Btk;Hdgf;Hspd1;Stip1	P35991;P51859;P63038;Q60864
Biological process	up-regulated	response to ketone	3	1.67	0.269	1	Adh1;Msn;Hnrnpd	P00329;P26041;Q60668
Biological process	up-regulated	response to light stimulus	4	1.72	0.204	1	Ckap5;Gpx1;Kras;Eif2s1	A2AGT5;P11352;P32883;Q6ZWX6
Biological process	up-regulated	response to lipid	9	1.39	0.199	1	Capn2;Adh1;Gpx1;Cnp;Msn;Btk;Ran;Hnrnpd;Rhoa	O08529;P00329;P11352;P16330;P26041;P35991;P62827;Q60668;Q9QUI0
Biological process	up-regulated	response to lipopolysaccharide	2	1.19	0.503	1	Capn2;Rhoa	O08529;Q9QUI0
Biological process	up-regulated	response to molecule of bacterial origin	4	1.47	0.29	1	Capn2;Cnp;Btk;Rhoa	O08529;P16330;P35991;Q9QUI0
Biological process	up-regulated	response to nerve growth factor	5	12.6	4.64e-05	0.0441	Coro1a;Arf6;Rap1a;Rps3;Ehd1	O89053;P62331;P62835;P62908;Q9WVK4
Biological process	up-regulated	response to nitrogen compound	12	1.44	0.129	1	Capn2;Gpx1;Cfl1;Ezr;Pkm;Rab10;Rap1a;Rac1;Hnrnpd;Eif2s1;Flna;Rap1b	O08529;P11352;P18760;P26040;P52480;P61027;P62835;P63001;Q60668;Q6ZWX6;Q8BTM8;Q99JI6
Biological process	up-regulated	response to organic cyclic compound	12	1.92	0.0228	1	Adh1;Hba;Gpx1;Ezr;Msn;Ran;Rap1a;Hnrnpd;Eif2s1;Flna;Rap1b;Rhoa	P00329;P01942;P11352;P26040;P26041;P62827;P62835;Q60668;Q6ZWX6;Q8BTM8;Q99JI6;Q9QUI0
Biological process	up-regulated	response to organic substance	32	1.53	0.00734	1	Capn2;Slk;Coro1a;Adh1;Hba;Gpx1;Cnp;Cfl1;Ezr;Msn;Kras;Btk;Hdgf;Pkm;Cdc42;Rab10;Arf6;Ran;Rap1a;Rps3;Rac1;Hspd1;Hnrnpd;Stip1;Psap;Eif2s1;Flna;Rap1b;Ehd4;Hyou1;Rhoa;Ehd1	O08529;O54988;O89053;P00329;P01942;P11352;P16330;P18760;P26040;P26041;P32883;P35991;P51859;P52480;P60766;P61027;P62331;P62827;P62835;P62908;P63001;P63038;Q60668;Q60864;Q61207;Q6ZWX6;Q8BTM8;Q99JI6;Q9EQP2;Q9JKR6;Q9QUI0;Q9WVK4
Biological process	up-regulated	response to organonitrogen compound	12	1.64	0.0621	1	Capn2;Gpx1;Cfl1;Ezr;Pkm;Rab10;Rap1a;Rac1;Hnrnpd;Eif2s1;Flna;Rap1b	O08529;P11352;P18760;P26040;P52480;P61027;P62835;P63001;Q60668;Q6ZWX6;Q8BTM8;Q99JI6
Biological process	up-regulated	response to organophosphorus	3	3.07	0.0746	1	Ezr;Rap1a;Rap1b	P26040;P62835;Q99JI6
Biological process	up-regulated	response to other organism	12	1.2	0.298	1	Capn2;Slk;Coro1a;Hba;Gpx1;Cnp;Prdx1;Btk;Cdc42;Eef1g;Rhoa;Ilf3	O08529;O54988;O89053;P01942;P11352;P16330;P35700;P35991;P60766;Q9D8N0;Q9QUI0;Q9Z1X4
Biological process	up-regulated	response to oxidative stress	8	3.57	0.00187	1	Capn2;Gpx1;Cfl1;Prdx1;Btk;Rps3;Psap;Eif2s1	O08529;P11352;P18760;P35700;P35991;P62908;Q61207;Q6ZWX6
Biological process	up-regulated	response to oxygen-containing compound	20	1.62	0.0205	1	Capn2;Adh1;Gpx1;Cnp;Cfl1;Ezr;Msn;Prdx1;Btk;Pkm;Rab10;Rap1a;Rps3;Rac1;Hnrnpd;Psap;Eif2s1;Flna;Rap1b;Rhoa	O08529;P00329;P11352;P16330;P18760;P26040;P26041;P35700;P35991;P52480;P61027;P62835;P62908;P63001;Q60668;Q61207;Q6ZWX6;Q8BTM8;Q99JI6;Q9QUI0
Biological process	up-regulated	response to peptide	4	1.1	0.496	1	Cfl1;Pkm;Rab10;Rac1	P18760;P52480;P61027;P63001
Biological process	up-regulated	response to peptide hormone	4	1.51	0.275	1	Cfl1;Pkm;Rab10;Rac1	P18760;P52480;P61027;P63001
Biological process	up-regulated	response to purine-containing compound	3	2.77	0.0948	1	Ezr;Rap1a;Rap1b	P26040;P62835;Q99JI6
Biological process	up-regulated	response to radiation	4	1.23	0.412	1	Ckap5;Gpx1;Kras;Eif2s1	A2AGT5;P11352;P32883;Q6ZWX6
Biological process	up-regulated	response to reactive oxygen species	7	5.15	0.000429	0.385	Capn2;Gpx1;Cfl1;Prdx1;Btk;Rps3;Psap	O08529;P11352;P18760;P35700;P35991;P62908;Q61207
Biological process	up-regulated	response to steroid hormone	3	1.54	0.309	1	Adh1;Ran;Rhoa	P00329;P62827;Q9QUI0
Biological process	up-regulated	response to stimulus	60	1.08	0.221	1	Ckap5;Capn2;Slk;Grk6;Coro1a;Adh1;P01628;Hba;Ckm;Gpx1;Cnp;Cfl1;Ppib;Tln1;Ezr;Msn;Kras;Prdx1;Btk;Cap1;Igfbp3;Hdgf;Pkm;Cdc42;Rab10;Ube2d3;Arf4;Arf6;Ran;Rap1a;Rps3;Rac1;Hspd1;Tnik;Rsu1;Myl12b;Arhgap1;Myh4;Hnrnpd;Stip1;Psap;Eif2s1;Flna;Fermt3;Rab15;Mtss1;Myh9;Rap1b;Lims1;Myl9;Eef1g;Chmp2a;Ehd4;Plek;Prelp;Hyou1;Rhoa;Sytl4;Ehd1;Ilf3	A2AGT5;O08529;O54988;O70293;O89053;P00329;P01628;P01942;P07310;P11352;P16330;P18760;P24369;P26039;P26040;P26041;P32883;P35700;P35991;P40124;P47878;P51859;P52480;P60766;P61027;P61079;P61750;P62331;P62827;P62835;P62908;P63001;P63038;P83510;Q01730;Q3THE2;Q5FWK3;Q5SX39;Q60668;Q60864;Q61207;Q6ZWX6;Q8BTM8;Q8K1B8;Q8K386;Q8R1S4;Q8VDD5;Q99JI6;Q99JW4;Q9CQ19;Q9D8N0;Q9DB34;Q9EQP2;Q9JHK5;Q9JK53;Q9JKR6;Q9QUI0;…
Biological process	up-regulated	response to stress	29	1.16	0.212	1	Capn2;Slk;Coro1a;Ckm;Gpx1;Cfl1;Tln1;Prdx1;Btk;Cdc42;Ube2d3;Rps3;Rac1;Hspd1;Myl12b;Psap;Eif2s1;Flna;Fermt3;Mtss1;Myh9;Myl9;Chmp2a;Plek;Prelp;Hyou1;Rhoa;Sytl4;Ilf3	O08529;O54988;O89053;P07310;P11352;P18760;P26039;P35700;P35991;P60766;P61079;P62908;P63001;P63038;Q3THE2;Q61207;Q6ZWX6;Q8BTM8;Q8K1B8;Q8R1S4;Q8VDD5;Q9CQ19;Q9DB34;Q9JHK5;Q9JK53;Q9JKR6;Q9QUI0;Q9R0Q1;Q9Z1X4
Biological process	up-regulated	response to temperature stimulus	3	2.43	0.127	1	Ckm;Hspd1;Eif2s1	P07310;P63038;Q6ZWX6
Biological process	up-regulated	response to topologically incorrect protein	3	3.36	0.0603	1	Hspd1;Eif2s1;Hyou1	P63038;Q6ZWX6;Q9JKR6
Biological process	up-regulated	response to tumor necrosis factor	2	1.65	0.343	1	Cfl1;Rps3	P18760;P62908
Biological process	up-regulated	response to unfolded protein	3	5.87	0.0146	1	Hspd1;Eif2s1;Hyou1	P63038;Q6ZWX6;Q9JKR6
Biological process	up-regulated	response to UV	2	2.54	0.186	1	Gpx1;Eif2s1	P11352;Q6ZWX6
Biological process	up-regulated	response to wounding	11	4.28	5.37e-05	0.0509	Gpx1;Tln1;Myl12b;Flna;Fermt3;Myh9;Myl9;Chmp2a;Plek;Rhoa;Sytl4	P11352;P26039;Q3THE2;Q8BTM8;Q8K1B8;Q8VDD5;Q9CQ19;Q9DB34;Q9JHK5;Q9QUI0;Q9R0Q1
Biological process	up-regulated	response to xenobiotic stimulus	2	1.61	0.354	1	Rap1a;Rap1b	P62835;Q99JI6
Biological process	up-regulated	rhythmic process	2	1.04	0.578	1	Hnrnpd;Myh9	Q60668;Q8VDD5
Biological process	up-regulated	ribonucleoprotein complex assembly	6	4.88	0.00147	1	Eif5;Snrpd2;Snrpd3;Eif3j1;Eif2s2;Eif2s3x	P59325;P62317;P62320;Q3UGC7;Q99L45;Q9Z0N1
Biological process	up-regulated	ribonucleoprotein complex biogenesis	9	2.82	0.00473	1	Ckap5;Eif5;Snrpd2;Snrpd3;Ran;Eif3j1;Eif2s2;Rpl14;Eif2s3x	A2AGT5;P59325;P62317;P62320;P62827;Q3UGC7;Q99L45;Q9CR57;Q9Z0N1
Biological process	up-regulated	ribonucleoprotein complex subunit organization	7	5.33	0.000349	0.315	Ckap5;Eif5;Snrpd2;Snrpd3;Eif3j1;Eif2s2;Eif2s3x	A2AGT5;P59325;P62317;P62320;Q3UGC7;Q99L45;Q9Z0N1
Biological process	up-regulated	ribonucleoside bisphosphate metabolic process	2	2.34	0.211	1	Gcdh;Suclg1	Q60759;Q9WUM5
Biological process	up-regulated	ribonucleoside triphosphate metabolic process	2	2.4	0.202	1	Ran;Rhoa	P62827;Q9QUI0
Biological process	up-regulated	ribonucleotide biosynthetic process	2	1.37	0.429	1	Gcdh;Gmpr	Q60759;Q9DCZ1
Biological process	up-regulated	ribonucleotide metabolic process	6	2.18	0.0577	1	Pkm;Ran;Gcdh;Gmpr;Rhoa;Suclg1	P52480;P62827;Q60759;Q9DCZ1;Q9QUI0;Q9WUM5
Biological process	up-regulated	ribose phosphate biosynthetic process	2	1.34	0.44	1	Gcdh;Gmpr	Q60759;Q9DCZ1
Biological process	up-regulated	ribose phosphate metabolic process	6	2.15	0.0609	1	Pkm;Ran;Gcdh;Gmpr;Rhoa;Suclg1	P52480;P62827;Q60759;Q9DCZ1;Q9QUI0;Q9WUM5
Biological process	up-regulated	ribosome biogenesis	3	1.44	0.346	1	Eif5;Ran;Rpl14	P59325;P62827;Q9CR57
Biological process	up-regulated	RNA catabolic process	2	1.96	0.273	1	Etf1;Lsm7	Q8BWY3;Q9CQQ8
Biological process	up-regulated	RNA localization	2	1.78	0.309	1	Ckap5;Ran	A2AGT5;P62827
Biological process	up-regulated	RNA splicing	4	2.43	0.0835	1	Lsm3;Snrpd2;Snrpd3;Lsm7	P62311;P62317;P62320;Q9CQQ8
Biological process	up-regulated	RNA splicing, via transesterification reactions	4	2.56	0.072	1	Lsm3;Snrpd2;Snrpd3;Lsm7	P62311;P62317;P62320;Q9CQQ8
Biological process	up-regulated	RNA splicing, via transesterification reactions with bulged adenosine as nucleophile	4	2.56	0.072	1	Lsm3;Snrpd2;Snrpd3;Lsm7	P62311;P62317;P62320;Q9CQQ8
Biological process	up-regulated	ruffle organization	2	20.16	0.00426	1	Arf6;Rac1	P62331;P63001
Biological process	up-regulated	secretion	10	2.35	0.0102	1	Coro1a;Btk;Rab10;Rab8b;Rap1a;Psap;Myh9;Rap1b;Plek;Sytl4	O89053;P35991;P61027;P61028;P62835;Q61207;Q8VDD5;Q99JI6;Q9JHK5;Q9R0Q1
Biological process	up-regulated	secretion by cell	10	3.09	0.00151	1	Coro1a;Btk;Rab10;Rab8b;Rap1a;Psap;Myh9;Rap1b;Plek;Sytl4	O89053;P35991;P61027;P61028;P62835;Q61207;Q8VDD5;Q99JI6;Q9JHK5;Q9R0Q1
Biological process	up-regulated	sensory perception of mechanical stimulus	2	1.34	0.44	1	Gpx1;Psap	P11352;Q61207
Biological process	up-regulated	serine family amino acid metabolic process	2	6.9	0.034	1	Phgdh;Eif2s3x	Q61753;Q9Z0N1
Biological process	up-regulated	sex differentiation	3	1.31	0.4	1	Flna;Myh9;Eif2s2	Q8BTM8;Q8VDD5;Q99L45
Biological process	up-regulated	signal release	3	1.82	0.228	1	Btk;Rap1a;Sytl4	P35991;P62835;Q9R0Q1
Biological process	up-regulated	signal transduction	30	1.14	0.235	1	Ckap5;Grk6;Coro1a;Gpx1;Tln1;Ezr;Kras;Prdx1;Btk;Cap1;Igfbp3;Cdc42;Arf4;Rap1a;Rac1;Hspd1;Tnik;Rsu1;Arhgap1;Psap;Eif2s1;Flna;Fermt3;Rab15;Myh9;Rap1b;Lims1;Plek;Hyou1;Rhoa	A2AGT5;O70293;O89053;P11352;P26039;P26040;P32883;P35700;P35991;P40124;P47878;P60766;P61750;P62835;P63001;P63038;P83510;Q01730;Q5FWK3;Q61207;Q6ZWX6;Q8BTM8;Q8K1B8;Q8K386;Q8VDD5;Q99JI6;Q99JW4;Q9JHK5;Q9JKR6;Q9QUI0
Biological process	up-regulated	signaling	31	1.01	0.508	1	Ckap5;Grk6;Coro1a;Gpx1;Tln1;Ezr;Kras;Prdx1;Btk;Cap1;Igfbp3;Cdc42;Arf4;Rap1a;Rac1;Hspd1;Tnik;Rsu1;Arhgap1;Psap;Eif2s1;Flna;Fermt3;Rab15;Myh9;Rap1b;Lims1;Plek;Hyou1;Rhoa;Sytl4	A2AGT5;O70293;O89053;P11352;P26039;P26040;P32883;P35700;P35991;P40124;P47878;P60766;P61750;P62835;P63001;P63038;P83510;Q01730;Q5FWK3;Q61207;Q6ZWX6;Q8BTM8;Q8K1B8;Q8K386;Q8VDD5;Q99JI6;Q99JW4;Q9JHK5;Q9JKR6;Q9QUI0;Q9R0Q1
Biological process	up-regulated	sister chromatid segregation	2	1.96	0.273	1	Ran;Chmp2a	P62827;Q9DB34
Biological process	up-regulated	skeletal muscle organ development	4	3.14	0.0391	1	Gpx1;Kras;Myl6;Rhoa	P11352;P32883;Q60605;Q9QUI0
Biological process	up-regulated	skeletal muscle tissue development	2	2.4	0.202	1	Gpx1;Kras	P11352;P32883
Biological process	up-regulated	skeletal system development	4	1.12	0.484	1	Pip4k2a;Ppib;Flna;Rhoa	O70172;P24369;Q8BTM8;Q9QUI0
Biological process	up-regulated	small GTPase mediated signal transduction	8	5.99	5.83e-05	0.0552	Kras;Cdc42;Rap1a;Rac1;Rsu1;Rab15;Rap1b;Rhoa	P32883;P60766;P62835;P63001;Q01730;Q8K386;Q99JI6;Q9QUI0
Biological process	up-regulated	small molecule biosynthetic process	4	1.06	0.527	1	Cnp;Pkm;Phgdh;Cyb5r3	P16330;P52480;Q61753;Q9DCN2
Biological process	up-regulated	small molecule catabolic process	3	1.23	0.441	1	Adh1;Pkm;Gcdh	P00329;P52480;Q60759
Biological process	up-regulated	small molecule metabolic process	15	1.33	0.157	1	Adh1;Cbr2;Gpx1;Cnp;Pkm;Ran;Lrrc47;Gcdh;Phgdh;Cyb5r3;Gmpr;Rhoa;Suclg1;Eif2s3x;Pmm2	P00329;P08074;P11352;P16330;P52480;P62827;Q505F5;Q60759;Q61753;Q9DCN2;Q9DCZ1;Q9QUI0;Q9WUM5;Q9Z0N1;Q9Z2M7
Biological process	up-regulated	spindle assembly	2	4.09	0.0858	1	Flna;Rhoa	Q8BTM8;Q9QUI0
Biological process	up-regulated	spindle localization	2	4.52	0.0724	1	Cfl1;Myh9	P18760;Q8VDD5
Biological process	up-regulated	spindle organization	7	5.99	0.000171	0.157	Ckap5;Ezr;Rps3;Flna;Mapre2;Myh9;Rhoa	A2AGT5;P26040;P62908;Q8BTM8;Q8R001;Q8VDD5;Q9QUI0
Biological process	up-regulated	stem cell development	3	4.62	0.0272	1	Cfl1;Cdc42;Coro1c	P18760;P60766;Q9WUM4
Biological process	up-regulated	stem cell differentiation	3	2.66	0.104	1	Cfl1;Cdc42;Coro1c	P18760;P60766;Q9WUM4
Biological process	up-regulated	striated muscle cell development	2	4.03	0.0881	1	Csrp1;Myl9	P97315;Q9CQ19
Biological process	up-regulated	striated muscle cell differentiation	5	2.86	0.031	1	Capn2;Gpx1;Csrp1;Myh9;Myl9	O08529;P11352;P97315;Q8VDD5;Q9CQ19
Biological process	up-regulated	striated muscle tissue development	5	1.84	0.137	1	Gpx1;Kras;Cdc42;Myl6;Rhoa	P11352;P32883;P60766;Q60605;Q9QUI0
Biological process	up-regulated	sulfur compound metabolic process	4	1.71	0.208	1	Gpx1;Gcdh;Phgdh;Suclg1	P11352;Q60759;Q61753;Q9WUM5
Biological process	up-regulated	supramolecular fiber organization	16	3.76	5.04e-06	0.00492	Ckap5;Slk;Coro1a;Cfl1;Ezr;Cap1;Cdc42;Rac1;Csrp1;Flna;Mtss1;Myh9;Myl9;Rhoa;Dstn;Coro1c	A2AGT5;O54988;O89053;P18760;P26040;P40124;P60766;P63001;P97315;Q8BTM8;Q8R1S4;Q8VDD5;Q9CQ19;Q9QUI0;Q9R0P5;Q9WUM4
Biological process	up-regulated	synapse organization	7	3.08	0.00788	1	Ckap5;Cfl1;Ezr;Cdc42;Arf6;Rac1;Rap1b	A2AGT5;P18760;P26040;P60766;P62331;P63001;Q99JI6
Biological process	up-regulated	synaptic vesicle cycle	3	2.44	0.125	1	Arf6;Rap1a;Ap2m1	P62331;P62835;P84091
Biological process	up-regulated	synaptic vesicle recycling	2	3.97	0.0904	1	Arf6;Ap2m1	P62331;P84091
Biological process	up-regulated	syncytium formation	2	6.39	0.039	1	Capn2;Myh9	O08529;Q8VDD5
Biological process	up-regulated	syncytium formation by plasma membrane fusion	2	6.9	0.034	1	Capn2;Myh9	O08529;Q8VDD5
Biological process	up-regulated	system development	36	1.05	0.401	1	Ckap5;Pip4k2a;Adh1;Hba;Gpx1;Cnp;Cfl1;Ppib;Msn;Kras;Btk;Clec3b;Pkm;Cdc42;Rab10;Arf4;Arf6;Ran;Rap1a;Rac1;Hspd1;Tnik;Fhl1;Myl6;Hnrnpd;Psap;Phgdh;Naa15;Flna;Mtss1;Myh9;Eif2s2;Plek;Rhoa;Coro1c;Ehd1	A2AGT5;O70172;P00329;P01942;P11352;P16330;P18760;P24369;P26041;P32883;P35991;P43025;P52480;P60766;P61027;P61750;P62331;P62827;P62835;P63001;P63038;P83510;P97447;Q60605;Q60668;Q61207;Q61753;Q80UM3;Q8BTM8;Q8R1S4;Q8VDD5;Q99L45;Q9JHK5;Q9QUI0;Q9WUM4;Q9WVK4
Biological process	up-regulated	T cell activation	5	2.11	0.0888	1	Coro1a;Msn;Psap;Myh9;Rhoa	O89053;P26041;Q61207;Q8VDD5;Q9QUI0
Biological process	up-regulated	T cell differentiation	2	1.57	0.365	1	Psap;Rhoa	Q61207;Q9QUI0
Biological process	up-regulated	taxis	4	1.01	0.561	1	Coro1a;Ppib;Rac1;Rhoa	O89053;P24369;P63001;Q9QUI0
Biological process	up-regulated	telencephalon cell migration	2	4.37	0.0768	1	Rac1;Rhoa	P63001;Q9QUI0
Biological process	up-regulated	telencephalon development	5	2.23	0.0747	1	Ran;Rac1;Flna;Rhoa;Coro1c	P62827;P63001;Q8BTM8;Q9QUI0;Q9WUM4
Biological process	up-regulated	thioester metabolic process	2	2.85	0.156	1	Gcdh;Suclg1	Q60759;Q9WUM5
Biological process	up-regulated	tissue development	20	1.41	0.0683	1	Gpx1;Cfl1;Ezr;Msn;Kras;Clec3b;Cdc42;Rab10;Rap1a;Rac1;Csrp1;Myl6;Psap;Phgdh;Flna;Mtss1;Myh9;Rap1b;Rhoa;Coro1c	P11352;P18760;P26040;P26041;P32883;P43025;P60766;P61027;P62835;P63001;P97315;Q60605;Q61207;Q61753;Q8BTM8;Q8R1S4;Q8VDD5;Q99JI6;Q9QUI0;Q9WUM4
Biological process	up-regulated	tissue homeostasis	3	2	0.191	1	Coro1a;Kras;Rac1	O89053;P32883;P63001
Biological process	up-regulated	tissue migration	4	4.44	0.0127	1	Coro1a;Gpx1;Myh9;Rhoa	O89053;P11352;Q8VDD5;Q9QUI0
Biological process	up-regulated	tissue morphogenesis	8	1.61	0.124	1	Cfl1;Msn;Kras;Cdc42;Rab10;Flna;Mtss1;Rhoa	P18760;P26041;P32883;P60766;P61027;Q8BTM8;Q8R1S4;Q9QUI0
Biological process	up-regulated	tissue regeneration	2	4.85	0.0639	1	Gpx1;Pkm	P11352;P52480
Biological process	up-regulated	tissue remodeling	2	2.18	0.233	1	Rac1;Flna	P63001;Q8BTM8
Biological process	up-regulated	trans-synaptic signaling	3	1.04	0.554	1	Ckap5;Rap1a;Rac1	A2AGT5;P62835;P63001
Biological process	up-regulated	transcription by RNA polymerase II	2	1.85	0.295	1	Hnrnpd;Flna	Q60668;Q8BTM8
Biological process	up-regulated	translation	13	5.27	1.1e-06	0.00108	Ckap5;Eif5;Rps3;Eif3j1;Lrrc47;Eif1a;Eif2s1;Eif1ax;Etf1;Eif2s2;Rpl14;Eef1g;Eif2s3x	A2AGT5;P59325;P62908;Q3UGC7;Q505F5;Q60872;Q6ZWX6;Q8BMJ3;Q8BWY3;Q99L45;Q9CR57;Q9D8N0;Q9Z0N1
Biological process	up-regulated	translational initiation	4	14.16	0.000175	0.161	Eif5;Eif3j1;Eif2s2;Eif2s3x	P59325;Q3UGC7;Q99L45;Q9Z0N1
Biological process	up-regulated	transport	40	1.54	0.00204	1	Ckap5;Pip4k2a;Coro1a;Hba;Cnp;Cfl1;Ezr;Btk;Cap1;Nsf;Srp9;Cdc42;Rab10;Rab8b;Arf3;Arf4;Arf6;Ran;Rap1a;Rac1;Hspd1;Arf5;Ap2m1;Plekhf1;Psap;Ube2o;Ehd2;Flna;Rab15;Myh9;Snx9;Plekhf2;Rap1b;Chmp2a;Ehd4;Plek;Hyou1;Sytl4;Coro1c;Ehd1	A2AGT5;O70172;O89053;P01942;P16330;P18760;P26040;P35991;P40124;P46460;P49962;P60766;P61027;P61028;P61205;P61750;P62331;P62827;P62835;P63001;P63038;P84084;P84091;Q3TB82;Q61207;Q6ZPJ3;Q8BH64;Q8BTM8;Q8K386;Q8VDD5;Q91VH2;Q91WB4;Q99JI6;Q9DB34;Q9EQP2;Q9JHK5;Q9JKR6;Q9R0Q1;Q9WUM4;Q9WVK4
Biological process	up-regulated	tube development	10	1.29	0.25	1	Gpx1;Cfl1;Kras;Cdc42;Phgdh;Naa15;Flna;Mtss1;Myh9;Rhoa	P11352;P18760;P32883;P60766;Q61753;Q80UM3;Q8BTM8;Q8R1S4;Q8VDD5;Q9QUI0
Biological process	up-regulated	tube morphogenesis	9	1.56	0.125	1	Gpx1;Cfl1;Kras;Cdc42;Naa15;Flna;Mtss1;Myh9;Rhoa	P11352;P18760;P32883;P60766;Q80UM3;Q8BTM8;Q8R1S4;Q8VDD5;Q9QUI0
Biological process	up-regulated	vacuolar transport	4	3.32	0.0329	1	Plekhf1;Psap;Plekhf2;Chmp2a	Q3TB82;Q61207;Q91WB4;Q9DB34
Biological process	up-regulated	vacuole organization	2	1.54	0.373	1	Coro1a;Chmp2a	O89053;Q9DB34
Biological process	up-regulated	vascular process in circulatory system	2	1.11	0.543	1	Gpx1;Rhoa	P11352;Q9QUI0
Biological process	up-regulated	vasculature development	5	1.11	0.472	1	Gpx1;Cdc42;Naa15;Flna;Myh9	P11352;P60766;Q80UM3;Q8BTM8;Q8VDD5
Biological process	up-regulated	vesicle docking	2	6.09	0.0426	1	Rab8b;Plek	P61028;Q9JHK5
Biological process	up-regulated	vesicle fusion	3	4.62	0.0272	1	Pip4k2a;Rab8b;Chmp2a	O70172;P61028;Q9DB34
Biological process	up-regulated	vesicle organization	8	3.31	0.00297	1	Pip4k2a;Coro1a;Rab8b;Ap2m1;Plekhf1;Plekhf2;Chmp2a;Coro1c	O70172;O89053;P61028;P84091;Q3TB82;Q91WB4;Q9DB34;Q9WUM4
Biological process	up-regulated	vesicle-mediated transport	31	3.55	2.94e-10	2.92e-07	Pip4k2a;Coro1a;Ezr;Btk;Cap1;Nsf;Cdc42;Rab10;Rab8b;Arf3;Arf4;Arf6;Rap1a;Rac1;Arf5;Ap2m1;Plekhf1;Ube2o;Ehd2;Flna;Myh9;Snx9;Plekhf2;Rap1b;Chmp2a;Ehd4;Plek;Hyou1;Sytl4;Coro1c;Ehd1	O70172;O89053;P26040;P35991;P40124;P46460;P60766;P61027;P61028;P61205;P61750;P62331;P62835;P63001;P84084;P84091;Q3TB82;Q6ZPJ3;Q8BH64;Q8BTM8;Q8VDD5;Q91VH2;Q91WB4;Q99JI6;Q9DB34;Q9EQP2;Q9JHK5;Q9JKR6;Q9R0Q1;Q9WUM4;Q9WVK4
Biological process	up-regulated	vesicle-mediated transport between endosomal compartments	2	9.36	0.0192	1	Coro1a;Flna	O89053;Q8BTM8
Biological process	up-regulated	vesicle-mediated transport in synapse	3	2.27	0.146	1	Arf6;Rap1a;Ap2m1	P62331;P62835;P84091
Biological process	up-regulated	vesicle-mediated transport to the plasma membrane	7	6.84	7.44e-05	0.0702	Nsf;Rab10;Rab8b;Arf6;Ehd2;Ehd4;Ehd1	P46460;P61027;P61028;P62331;Q8BH64;Q9EQP2;Q9WVK4
Biological process	up-regulated	visual behavior	2	3.45	0.115	1	Ckap5;Kras	A2AGT5;P32883
Biological process	up-regulated	wound healing	11	6.93	5.46e-07	0.000537	Gpx1;Tln1;Myl12b;Flna;Fermt3;Myh9;Myl9;Chmp2a;Plek;Rhoa;Sytl4	P11352;P26039;Q3THE2;Q8BTM8;Q8K1B8;Q8VDD5;Q9CQ19;Q9DB34;Q9JHK5;Q9QUI0;Q9R0Q1
Cellular component	down-regulated	actin-based cell projection	3	3.21	0.0668	1	Cd44;Nherf1;Bpifa1	P15379;P70441;P97361
Cellular component	down-regulated	apical part of cell	4	2.47	0.0781	1	Cd44;Nherf1;Umod;Hamp	P15379;P70441;Q91X17;Q9EQ21
Cellular component	down-regulated	basal part of cell	3	2.52	0.116	1	Abcc3;Cd44;Umod	B2RX12;P15379;Q91X17
Cellular component	down-regulated	basal plasma membrane	3	2.89	0.0852	1	Abcc3;Cd44;Umod	B2RX12;P15379;Q91X17
Cellular component	down-regulated	cell cortex	2	3.13	0.134	1	Epb42;Hamp	P49222;Q9EQ21
Cellular component	down-regulated	cell leading edge	2	1.34	0.443	1	Cd44;Nherf1	P15379;P70441
Cellular component	down-regulated	cell periphery	24	1.24	0.123	1	Abcc3;Fga;Dkk1;P01843;Ighg2b;Ighg1;H2-Q10;H2-D1;P03987;Cfh;C4bpa;Cd44;Lgals3;Plg;Epb42;Gp1bb;Nherf1;Bche;Notch3;Lrig3;Cd248;Umod;Emilin1;Hamp	B2RX12;E9PV24;O54908;P01843;P01867;P01868;P01898;P01899;P03987;P06909;P08607;P15379;P16110;P20918;P49222;P56400;P70441;Q03311;Q61982;Q6P1C6;Q91V98;Q91X17;Q99K41;Q9EQ21
Cellular component	down-regulated	cell projection membrane	3	2.28	0.144	1	Cd44;Nherf1;Umod	P15379;P70441;Q91X17
Cellular component	down-regulated	cell surface	8	4.46	0.000396	0.0127	Ighg1;H2-Q10;H2-D1;Cfh;Cd44;Lgals3;Plg;Cd248	P01868;P01898;P01899;P06909;P15379;P16110;P20918;Q91V98
Cellular component	down-regulated	cytoplasmic vesicle membrane	2	1.23	0.485	1	H2-Q10;H2-D1	P01898;P01899
Cellular component	down-regulated	endocytic vesicle	2	3.24	0.127	1	H2-Q10;H2-D1	P01898;P01899
Cellular component	down-regulated	endocytic vesicle membrane	2	6.77	0.0353	0.847	H2-Q10;H2-D1	P01898;P01899
Cellular component	down-regulated	endoplasmic reticulum membrane	2	2.84	0.157	1	H2-Q10;H2-D1	P01898;P01899
Cellular component	down-regulated	external encapsulating structure	5	2.56	0.0456	1	Fga;Lgals3;Plg;Cd248;Emilin1	E9PV24;P16110;P20918;Q91V98;Q99K41
Cellular component	down-regulated	extracellular matrix	4	2.85	0.0518	1	Fga;Lgals3;Plg;Emilin1	E9PV24;P16110;P20918;Q99K41
Cellular component	down-regulated	extracellular membrane-bounded organelle	4	7.41	0.00208	0.0603	Ighg;Ighg2b;Ighg1;P03987	P01863;P01867;P01868;P03987
Cellular component	down-regulated	extracellular organelle	4	7.31	0.00218	0.061	Ighg;Ighg2b;Ighg1;P03987	P01863;P01867;P01868;P03987
Cellular component	down-regulated	extracellular region	45	6.69	1.05e-30	4.1e-29	Fga;Pbsn;Ccl25;Dkk1;C3;C4b;P01630;Igkv12-41;P01636;P01671;P01674;P01728;P01747;Ighv1-61;P01750;Ighv1-62-3;Igh-VJ558;P01787;Ighg;Ighg2b;Ighg1;H2-Q10;H2-D1;P03987;Saa3;Saa1;Saa2;Gm5629;Cfh;C4bpa;Cfp;Lgals3;Plg;Mbl2;Camp;P84750;Bpifa1;Bche;Serpina6;Igfbp5;Umod;Emilin1;Hamp;Pi16;Il18bp	E9PV24;O08976;O35903;O54908;P01027;P01029;P01630;P01635;P01636;P01671;P01674;P01728;P01747;P01749;P01750;P01754;P01758;P01787;P01863;P01867;P01868;P01898;P01899;P03987;P04918;P05366;P05367;P06327;P06909;P08607;P11680;P16110;P20918;P41317;P51437;P84750;P97361;Q03311;Q06770;Q07079;Q91X17;Q99K41;Q9EQ21;Q9ET66;Q9Z0M9
Cellular component	down-regulated	extracellular space	16	16.8	8.24e-16	3.13e-14	Fga;P01747;Ighv1-61;P01750;Ighv1-62-3;Igh-VJ558;P01787;Ighg;Ighg2b;Ighg1;P03987;Saa3;Saa1;Saa2;Gm5629;Igfbp5	E9PV24;P01747;P01749;P01750;P01754;P01758;P01787;P01863;P01867;P01868;P03987;P04918;P05366;P05367;P06327;Q07079
Cellular component	down-regulated	extracellular vesicle	4	8.3	0.00137	0.0411	Ighg;Ighg2b;Ighg1;P03987	P01863;P01867;P01868;P03987
Cellular component	down-regulated	immunoglobulin complex	5	57.08	2.2e-08	8.14e-07	P01843;Ighg;Ighg2b;Ighg1;P03987	P01843;P01863;P01867;P01868;P03987
Cellular component	down-regulated	integral component of membrane	2	1.06	0.566	1	Gp1bb;Emilin1	P56400;Q99K41
Cellular component	down-regulated	integral component of plasma membrane	2	2.01	0.262	1	Gp1bb;Emilin1	P56400;Q99K41
Cellular component	down-regulated	intrinsic component of membrane	2	1.04	0.577	1	Gp1bb;Emilin1	P56400;Q99K41
Cellular component	down-regulated	intrinsic component of plasma membrane	2	2.01	0.262	1	Gp1bb;Emilin1	P56400;Q99K41
Cellular component	down-regulated	lipoprotein particle	3	24.91	0.000233	0.00816	Saa3;Saa1;Saa2	P04918;P05366;P05367
Cellular component	down-regulated	lumenal side of membrane	2	17.12	0.00606	0.164	H2-Q10;H2-D1	P01898;P01899
Cellular component	down-regulated	membrane protein complex	5	1.1	0.477	1	H2-Q10;H2-D1;Gp1bb;Nherf1;Emilin1	P01898;P01899;P56400;P70441;Q99K41
Cellular component	down-regulated	MHC protein complex	2	11.42	0.0133	0.346	H2-Q10;H2-D1	P01898;P01899
Cellular component	down-regulated	phagocytic vesicle	2	7.12	0.0322	0.805	H2-Q10;H2-D1	P01898;P01899
Cellular component	down-regulated	plasma lipoprotein particle	3	24.91	0.000233	0.00816	Saa3;Saa1;Saa2	P04918;P05366;P05367
Cellular component	down-regulated	plasma membrane	13	1.52	0.0774	1	Abcc3;Ighg1;H2-Q10;H2-D1;Cfh;Cd44;Lgals3;Plg;Gp1bb;Nherf1;Cd248;Umod;Emilin1	B2RX12;P01868;P01898;P01899;P06909;P15379;P16110;P20918;P56400;P70441;Q91V98;Q91X17;Q99K41
Cellular component	down-regulated	plasma membrane protein complex	4	1.86	0.167	1	H2-Q10;H2-D1;Gp1bb;Emilin1	P01898;P01899;P56400;Q99K41
Cellular component	down-regulated	plasma membrane signaling receptor complex	2	2.85	0.155	1	Gp1bb;Emilin1	P56400;Q99K41
Cellular component	down-regulated	protein-containing complex	34	1.86	2.25e-05	0.00081	Fga;P01630;Igkv12-41;P01636;P01671;P01674;P01728;P01747;Ighv1-61;P01750;Ighv1-62-3;Igh-VJ558;P01787;P01843;Ighg;Ighg2b;Ighg1;H2-Q10;H2-D1;P03987;Saa3;Saa1;Saa2;Gm5629;Cd44;Lgals3;Mbl2;Gp1bb;Nherf1;P84750;Igfbp5;Notch3;Emilin1;Dkc1	E9PV24;P01630;P01635;P01636;P01671;P01674;P01728;P01747;P01749;P01750;P01754;P01758;P01787;P01843;P01863;P01867;P01868;P01898;P01899;P03987;P04918;P05366;P05367;P06327;P15379;P16110;P41317;P56400;P70441;P84750;Q07079;Q61982;Q99K41;Q9ESX5
Cellular component	down-regulated	protein-lipid complex	3	24.18	0.000255	0.00842	Saa3;Saa1;Saa2	P04918;P05366;P05367
Cellular component	down-regulated	receptor complex	3	3.33	0.0614	1	Cd44;Gp1bb;Emilin1	P15379;P56400;Q99K41
Cellular component	down-regulated	side of membrane	9	3.54	0.000886	0.0275	Ighg1;H2-Q10;H2-D1;Cfh;Cfp;Cd44;Lgals3;Plg;Cd248	P01868;P01898;P01899;P06909;P11680;P15379;P16110;P20918;Q91V98
Cellular component	down-regulated	vesicle	11	1.38	0.167	1	Ighg;Ighg2b;Ighg1;H2-Q10;H2-D1;P03987;Cfp;Mbl2;Camp;Lrig3;Agfg1	P01863;P01867;P01868;P01898;P01899;P03987;P11680;P41317;P51437;Q6P1C6;Q8K2K6
Cellular component	up-regulated	9+2 motile cilium	3	2.13	0.168	1	Ran;Rap1a;Hspd1	P62827;P62835;P63038
Cellular component	up-regulated	actin cytoskeleton	14	5.79	1.35e-07	2.09e-05	Coro1a;Cfl1;Ezr;Cap1;Myl12b;Myh4;Myl6;Cdc42bpb;Flna;Fermt3;Myh9;Ehbp1l1;Myl9;Dstn	O89053;P18760;P26040;P40124;Q3THE2;Q5SX39;Q60605;Q7TT50;Q8BTM8;Q8K1B8;Q8VDD5;Q99MS7;Q9CQ19;Q9R0P5
Cellular component	up-regulated	actin filament bundle	4	6.58	0.00323	0.365	Cfl1;Myl12b;Myh9;Myl9	P18760;Q3THE2;Q8VDD5;Q9CQ19
Cellular component	up-regulated	actin-based cell projection	7	3.78	0.00261	0.305	Coro1a;Cnp;Cfl1;Ezr;Msn;Cdc42;Arf6	O89053;P16330;P18760;P26040;P26041;P60766;P62331
Cellular component	up-regulated	actomyosin	3	4.93	0.0231	1	Myl12b;Myh9;Myl9	Q3THE2;Q8VDD5;Q9CQ19
Cellular component	up-regulated	anchoring junction	18	3.73	1.41e-06	0.000216	Capn2;Coro1a;Cfl1;Tln1;Ezr;Msn;Cdc42;Arf6;Cdc42bpb;Flna;Fermt3;Mapre2;Mtss1;Myh9;Rap1b;Lims1;Parvb;Rhoa	O08529;O89053;P18760;P26039;P26040;P26041;P60766;P62331;Q7TT50;Q8BTM8;Q8K1B8;Q8R001;Q8R1S4;Q8VDD5;Q99JI6;Q99JW4;Q9ES46;Q9QUI0
Cellular component	up-regulated	apical part of cell	4	1.25	0.4	1	Ezr;Msn;Myh9;Sytl4	P26040;P26041;Q8VDD5;Q9R0Q1
Cellular component	up-regulated	asymmetric synapse	4	1.34	0.35	1	Rps3;Tnik;Hnrnpd;Rpl14	P62908;P83510;Q60668;Q9CR57
Cellular component	up-regulated	bounding membrane of organelle	19	1.42	0.0718	1	Coro1a;Cnp;Cdc42;Rab10;Rab8b;Ube2d3;Arf4;Arf6;Rac1;Ap2m1;Vat1;Ehd2;Plekhf2;Chmp2a;Cyb5r3;Ehd4;Sytl4;Coro1c;Ehd1	O89053;P16330;P60766;P61027;P61028;P61079;P61750;P62331;P63001;P84091;Q62465;Q8BH64;Q91WB4;Q9DB34;Q9DCN2;Q9EQP2;Q9R0Q1;Q9WUM4;Q9WVK4
Cellular component	up-regulated	caspase complex	2	30.7	0.00181	0.219	Capn2;Capns1	O08529;O88456
Cellular component	up-regulated	catalytic complex	13	1.35	0.167	1	Capn2;Capns1;Pkm;Ube2d3;Lsm3;Snrpd2;Snrpd3;Psme1;Naa15;Lsm7;Ilf2;Gmpr;Suclg1	O08529;O88456;P52480;P61079;P62311;P62317;P62320;P97371;Q80UM3;Q9CQQ8;Q9CXY6;Q9DCZ1;Q9WUM5
Cellular component	up-regulated	catalytic step 2 spliceosome	2	9.21	0.0198	1	Snrpd2;Snrpd3	P62317;P62320
Cellular component	up-regulated	cell body	7	1.22	0.347	1	Ckap5;Capn2;Cfl1;Cdc42;Flna;Rhoa;Pmm2	A2AGT5;O08529;P18760;P60766;Q8BTM8;Q9QUI0;Q9Z2M7
Cellular component	up-regulated	cell cortex	6	4.74	0.00172	0.211	Coro1a;Cfl1;Cap1;Flna;Myh9;Dstn	O89053;P18760;P40124;Q8BTM8;Q8VDD5;Q9R0P5
Cellular component	up-regulated	cell division site	3	6.48	0.0112	1	Arf6;Myh9;Rhoa	P62331;Q8VDD5;Q9QUI0
Cellular component	up-regulated	cell junction	35	2.19	3.99e-06	0.000598	Ckap5;Capn2;Coro1a;Cfl1;Tln1;Ezr;Msn;Eif5;Cdc42;Rab10;Rab8b;Arf4;Arf6;Rap1a;Rps3;Rac1;Tnik;Ap2m1;Hnrnpd;Eif2s1;Cdc42bpb;Eif1ax;Flna;Fermt3;Mapre2;Mtss1;Myh9;Snx9;Rap1b;Lims1;Eif2s2;Rpl14;Parvb;Rhoa;Eif2s3x	A2AGT5;O08529;O89053;P18760;P26039;P26040;P26041;P59325;P60766;P61027;P61028;P61750;P62331;P62835;P62908;P63001;P83510;P84091;Q60668;Q6ZWX6;Q7TT50;Q8BMJ3;Q8BTM8;Q8K1B8;Q8R001;Q8R1S4;Q8VDD5;Q91VH2;Q99JI6;Q99JW4;Q99L45;Q9CR57;Q9ES46;Q9QUI0;Q9Z0N1
Cellular component	up-regulated	cell leading edge	17	5.73	6.39e-09	1.01e-06	Coro1a;Cfl1;Tln1;Ezr;Cdc42;Arf4;Arf6;Rps3;Rac1;Arhgap1;Cdc42bpb;Myh9;Snx9;Parvb;Plek;Rhoa;Coro1c	O89053;P18760;P26039;P26040;P60766;P61750;P62331;P62908;P63001;Q5FWK3;Q7TT50;Q8VDD5;Q91VH2;Q9ES46;Q9JHK5;Q9QUI0;Q9WUM4
Cellular component	up-regulated	cell periphery	54	1.41	0.00171	0.211	Capn2;Pip4k2a;Epb41l2;Capns1;Coro1a;Cfl1;Ppib;Tln1;Ezr;Msn;Kras;Btk;Cap1;Clec3b;Nsf;Pkm;Eif5;Cdc42;Rab10;Rab8b;Ube2d3;Arf3;Arf4;Arf6;Rap1a;Rps3;Rac1;Hspd1;Arf5;Ap2m1;Myl12b;Arhgap1;Cavin2;Cdc42bpb;Ehd2;Flna;Rab15;Myh9;Snx9;Rap1b;Lims1;Myl9;Acp1;Dnajb4;Chmp2a;Ehd4;Parvb;Plek;Prelp;Rhoa;Dstn;Sytl4;Coro1c;Ehd1	O08529;O70172;O70318;O88456;O89053;P18760;P24369;P26039;P26040;P26041;P32883;P35991;P40124;P43025;P46460;P52480;P59325;P60766;P61027;P61028;P61079;P61205;P61750;P62331;P62835;P62908;P63001;P63038;P84084;P84091;Q3THE2;Q5FWK3;Q63918;Q7TT50;Q8BH64;Q8BTM8;Q8K386;Q8VDD5;Q91VH2;Q99JI6;Q99JW4;Q9CQ19;Q9D358;Q9D832;Q9DB34;Q9EQP2;Q9ES46;Q9JHK5;Q9JK53;Q9QUI0;Q9R0P5;Q9R0Q1;Q9WUM4;Q9WVK4
Cellular component	up-regulated	cell pole	3	24.38	0.000234	0.0321	Ezr;Msn;Rab8b	P26040;P26041;P61028
Cellular component	up-regulated	cell projection	31	1.7	0.0017	0.211	Ckap5;Capn2;Pip4k2a;Coro1a;Cnp;Cfl1;Tln1;Ezr;Msn;Nsf;Pkm;Cdc42;Rab10;Arf4;Arf6;Ran;Rap1a;Rps3;Rac1;Hspd1;Arhgap1;Eif2s1;Cdc42bpb;Flna;Myh9;Snx9;Parvb;Plek;Rhoa;Coro1c;Ehd1	A2AGT5;O08529;O70172;O89053;P16330;P18760;P26039;P26040;P26041;P46460;P52480;P60766;P61027;P61750;P62331;P62827;P62835;P62908;P63001;P63038;Q5FWK3;Q6ZWX6;Q7TT50;Q8BTM8;Q8VDD5;Q91VH2;Q9ES46;Q9JHK5;Q9QUI0;Q9WUM4;Q9WVK4
Cellular component	up-regulated	cell projection membrane	13	4.99	2.07e-06	0.000313	Cfl1;Tln1;Ezr;Msn;Cdc42;Arf4;Arf6;Rps3;Rac1;Plek;Rhoa;Coro1c;Ehd1	P18760;P26039;P26040;P26041;P60766;P61750;P62331;P62908;P63001;Q9JHK5;Q9QUI0;Q9WUM4;Q9WVK4
Cellular component	up-regulated	cell trailing edge	3	34.54	7.76e-05	0.011	Ezr;Msn;Myh9	P26040;P26041;Q8VDD5
Cellular component	up-regulated	cell-cell junction	6	2.08	0.0699	1	Tln1;Ezr;Msn;Mtss1;Myh9;Rhoa	P26039;P26040;P26041;Q8R1S4;Q8VDD5;Q9QUI0
Cellular component	up-regulated	cell-substrate junction	9	5.92	2.19e-05	0.0032	Capn2;Cfl1;Tln1;Ezr;Msn;Arf6;Mapre2;Lims1;Parvb	O08529;P18760;P26039;P26040;P26041;P62331;Q8R001;Q99JW4;Q9ES46
Cellular component	up-regulated	chromosomal region	3	1.22	0.448	1	Ckap5;Znf330;Chmp2a	A2AGT5;Q922H9;Q9DB34
Cellular component	up-regulated	chromosome, centromeric region	2	1.34	0.441	1	Ckap5;Chmp2a	A2AGT5;Q9DB34
Cellular component	up-regulated	cilium	7	1.43	0.218	1	Pip4k2a;Ezr;Ran;Rap1a;Rac1;Hspd1;Ehd1	O70172;P26040;P62827;P62835;P63001;P63038;Q9WVK4
Cellular component	up-regulated	clathrin coat	4	10.43	0.000581	0.0773	Ap2m1;Ehd2;Ehd4;Ehd1	P84091;Q8BH64;Q9EQP2;Q9WVK4
Cellular component	up-regulated	clathrin-coated pit	4	24.03	2.08e-05	0.00306	Ap2m1;Ehd2;Ehd4;Ehd1	P84091;Q8BH64;Q9EQP2;Q9WVK4
Cellular component	up-regulated	clathrin-coated vesicle	2	2.53	0.187	1	Rab8b;Ap2m1	P61028;P84091
Cellular component	up-regulated	cluster of actin-based cell projections	6	3.93	0.00435	0.47	Coro1a;Ezr;Rac1;Myl12b;Flna;Myh9	O89053;P26040;P63001;Q3THE2;Q8BTM8;Q8VDD5
Cellular component	up-regulated	coated membrane	5	7.2	0.000661	0.0866	Ap2m1;Ehd2;Chmp2a;Ehd4;Ehd1	P84091;Q8BH64;Q9DB34;Q9EQP2;Q9WVK4
Cellular component	up-regulated	coated vesicle	3	1.68	0.264	1	Rab8b;Ap2m1;Snx9	P61028;P84091;Q91VH2
Cellular component	up-regulated	condensed chromosome	2	1.06	0.566	1	Ckap5;Chmp2a	A2AGT5;Q9DB34
Cellular component	up-regulated	condensed chromosome, centromeric region	2	1.63	0.346	1	Ckap5;Chmp2a	A2AGT5;Q9DB34
Cellular component	up-regulated	contractile actin filament bundle	3	4.99	0.0223	1	Myl12b;Myh9;Myl9	Q3THE2;Q8VDD5;Q9CQ19
Cellular component	up-regulated	contractile fiber	7	3.9	0.00219	0.261	Csrp1;Myl12b;Myh4;Flna;Myl9;Dnajb4;Parvb	P97315;Q3THE2;Q5SX39;Q8BTM8;Q9CQ19;Q9D832;Q9ES46
Cellular component	up-regulated	cortical cytoskeleton	5	8.22	0.000357	0.0486	Coro1a;Cfl1;Cap1;Myh9;Dstn	O89053;P18760;P40124;Q8VDD5;Q9R0P5
Cellular component	up-regulated	cytoplasm	91	1.46	4.56e-08	7.11e-06	Ckap5;Capn2;Slk;Pip4k2a;Epb41l2;Capns1;Coro1a;Adh1;Hba;Cbr2;Gpx1;Cnp;Cfl1;Ppib;Ezr;Msn;Prdx1;Btk;Cap1;Nsf;Igfbp3;Srp9;Pkm;Dnajc2;Eif5;Cdc42;Rab10;Rab8b;Ube2d3;Arf3;Arf4;Lsm3;Snrpd2;Snrpd3;Arf6;Ran;Rap1a;Rps3;Rac1;Hspd1;Tnik;Arf5;Ap2m1;Csrp1;Plekhf1;Myl12b;Eif3j1;Arhgap1;Myh4;Hnrnpd;Gcdh;Stip1;Psap;Vat1;Cavin2;Ube2o;Eif2s1;Naa15;Ehd2;Flna;Etf1;Mapre2;Myh9;Snx9;Plekhf2;Lrrc59;Rap1b;Eif2s2;Ehbp1l1;M…	A2AGT5;O08529;O54988;O70172;O70318;O88456;O89053;P00329;P01942;P08074;P11352;P16330;P18760;P24369;P26040;P26041;P35700;P35991;P40124;P46460;P47878;P49962;P52480;P54103;P59325;P60766;P61027;P61028;P61079;P61205;P61750;P62311;P62317;P62320;P62331;P62827;P62835;P62908;P63001;P63038;P83510;P84084;P84091;P97315;Q3TB82;Q3THE2;Q3UGC7;Q5FWK3;Q5SX39;Q60668;Q60759;Q60864;Q61207;Q62465;Q63918;Q6ZPJ3;Q6ZWX6;…
Cellular component	up-regulated	cytoplasmic ribonucleoprotein granule	3	2.28	0.145	1	Ckap5;Lsm3;Eif2s1	A2AGT5;P62311;Q6ZWX6
Cellular component	up-regulated	cytoplasmic side of membrane	6	4.23	0.00303	0.345	Msn;Kras;Ap2m1;Myh9;Acp1;Rhoa	P26041;P32883;P84091;Q8VDD5;Q9D358;Q9QUI0
Cellular component	up-regulated	cytoplasmic vesicle	29	2.1	7.08e-05	0.0101	Coro1a;Cnp;Ppib;Ezr;Igfbp3;Cdc42;Rab10;Rab8b;Ube2d3;Arf6;Ran;Rap1a;Rac1;Hspd1;Tnik;Ap2m1;Plekhf1;Psap;Ehd2;Myh9;Snx9;Plekhf2;Ehbp1l1;Chmp2a;Ehd4;Rhoa;Sytl4;Coro1c;Ehd1	O89053;P16330;P24369;P26040;P47878;P60766;P61027;P61028;P61079;P62331;P62827;P62835;P63001;P63038;P83510;P84091;Q3TB82;Q61207;Q8BH64;Q8VDD5;Q91VH2;Q91WB4;Q99MS7;Q9DB34;Q9EQP2;Q9QUI0;Q9R0Q1;Q9WUM4;Q9WVK4
Cellular component	up-regulated	cytoplasmic vesicle membrane	5	1.56	0.219	1	Coro1a;Rab10;Rab8b;Ap2m1;Sytl4	O89053;P61027;P61028;P84091;Q9R0Q1
Cellular component	up-regulated	cytoskeleton	28	2.02	0.000197	0.0272	Ckap5;Epb41l2;Coro1a;Cfl1;Ezr;Cap1;Cdc42;Ran;Rps3;Rac1;Csrp1;Myl12b;Myh4;Myl6;Cdc42bpb;Ehd2;Flna;Fermt3;Mapre2;Mtss1;Myh9;Ehbp1l1;Myl9;Ola1;Chmp2a;Parvb;Dstn;Coro1c	A2AGT5;O70318;O89053;P18760;P26040;P40124;P60766;P62827;P62908;P63001;P97315;Q3THE2;Q5SX39;Q60605;Q7TT50;Q8BH64;Q8BTM8;Q8K1B8;Q8R001;Q8R1S4;Q8VDD5;Q99MS7;Q9CQ19;Q9CZ30;Q9DB34;Q9ES46;Q9R0P5;Q9WUM4
Cellular component	up-regulated	cytosol	6	2.68	0.0249	1	Hba;Rps3;Hspd1;Hnrnpd;Etf1;Rpl14	P01942;P62908;P63038;Q60668;Q8BWY3;Q9CR57
Cellular component	up-regulated	cytosolic ribosome	2	2.47	0.195	1	Rps3;Rpl14	P62908;Q9CR57
Cellular component	up-regulated	dendrite	7	2.67	0.0162	1	Cfl1;Nsf;Cdc42;Arf4;Rac1;Flna;Rhoa	P18760;P46460;P60766;P61750;P63001;Q8BTM8;Q9QUI0
Cellular component	up-regulated	dendritic tree	10	1.66	0.0803	1	Ckap5;Capn2;Cfl1;Nsf;Cdc42;Arf4;Rps3;Rac1;Flna;Rhoa	A2AGT5;O08529;P18760;P46460;P60766;P61750;P62908;P63001;Q8BTM8;Q9QUI0
Cellular component	up-regulated	early endosome	5	4.16	0.00717	0.753	Arf6;Rac1;Plekhf2;Ehd4;Ehd1	P62331;P63001;Q91WB4;Q9EQP2;Q9WVK4
Cellular component	up-regulated	endocytic vesicle	6	4.9	0.00144	0.181	Coro1a;Cdc42;Rab10;Rab8b;Rap1a;Ap2m1	O89053;P60766;P61027;P61028;P62835;P84091
Cellular component	up-regulated	endocytic vesicle membrane	4	6.82	0.00283	0.326	Coro1a;Rab10;Rab8b;Ap2m1	O89053;P61027;P61028;P84091
Cellular component	up-regulated	endomembrane system	41	1.41	0.00915	0.915	Capn2;Coro1a;Ppib;Ezr;Nsf;Igfbp3;Pkm;Dnajc2;Cdc42;Rab10;Rab8b;Ube2d3;Arf3;Arf4;Arf6;Ran;Rap1a;Rps3;Rac1;Hspd1;Tnik;Arf5;Ap2m1;Plekhf1;Psap;Ehd2;Flna;Myh9;Snx9;Plekhf2;Lrrc59;Ehbp1l1;Eef1g;Chmp2a;Cyb5r3;Ehd4;Hyou1;Rhoa;Sytl4;Coro1c;Ehd1	O08529;O89053;P24369;P26040;P46460;P47878;P52480;P54103;P60766;P61027;P61028;P61079;P61205;P61750;P62331;P62827;P62835;P62908;P63001;P63038;P83510;P84084;P84091;Q3TB82;Q61207;Q8BH64;Q8BTM8;Q8VDD5;Q91VH2;Q91WB4;Q922Q8;Q99MS7;Q9D8N0;Q9DB34;Q9DCN2;Q9EQP2;Q9JKR6;Q9QUI0;Q9R0Q1;Q9WUM4;Q9WVK4
Cellular component	up-regulated	endopeptidase complex	3	4.99	0.0223	1	Capn2;Capns1;Psme1	O08529;O88456;P97371
Cellular component	up-regulated	endoplasmic reticulum protein-containing complex	2	2.23	0.226	1	Ppib;Hyou1	P24369;Q9JKR6
Cellular component	up-regulated	endosome	19	3.11	9.96e-06	0.00148	Coro1a;Rab10;Rab8b;Ube2d3;Arf6;Ran;Rap1a;Rac1;Hspd1;Tnik;Plekhf1;Psap;Ehd2;Plekhf2;Ehbp1l1;Chmp2a;Ehd4;Coro1c;Ehd1	O89053;P61027;P61028;P61079;P62331;P62827;P62835;P63001;P63038;P83510;Q3TB82;Q61207;Q8BH64;Q91WB4;Q99MS7;Q9DB34;Q9EQP2;Q9WUM4;Q9WVK4
Cellular component	up-regulated	endosome membrane	8	3.04	0.00498	0.533	Rab10;Arf6;Rac1;Ehd2;Plekhf2;Chmp2a;Ehd4;Ehd1	P61027;P62331;P63001;Q8BH64;Q91WB4;Q9DB34;Q9EQP2;Q9WVK4
Cellular component	up-regulated	envelope	12	1.31	0.206	1	Cnp;Cfl1;Dnajc2;Ran;Rps3;Hspd1;Gcdh;Vat1;Lrrc59;Chmp2a;Cyb5r3;Suclg1	P16330;P18760;P54103;P62827;P62908;P63038;Q60759;Q62465;Q922Q8;Q9DB34;Q9DCN2;Q9WUM5
Cellular component	up-regulated	exocytic vesicle	2	1.03	0.583	1	Rab10;Rab8b	P61027;P61028
Cellular component	up-regulated	extracellular membrane-bounded organelle	2	1.87	0.291	1	Hspd1;Prelp	P63038;Q9JK53
Cellular component	up-regulated	extracellular organelle	2	1.84	0.296	1	Hspd1;Prelp	P63038;Q9JK53
Cellular component	up-regulated	extracellular space	4	2.12	0.121	1	Hba;Igfbp3;Hspd1;Prelp	P01942;P47878;P63038;Q9JK53
Cellular component	up-regulated	extracellular vesicle	2	2.09	0.248	1	Hspd1;Prelp	P63038;Q9JK53
Cellular component	up-regulated	filopodium	2	6.91	0.0339	1	Msn;Arf6	P26041;P62331
Cellular component	up-regulated	glial cell projection	2	10.63	0.0151	1	Ezr;Eif2s1	P26040;Q6ZWX6
Cellular component	up-regulated	Golgi apparatus	8	1.32	0.259	1	Nsf;Cdc42;Rab10;Arf4;Rac1;Hspd1;Flna;Snx9	P46460;P60766;P61027;P61750;P63001;P63038;Q8BTM8;Q91VH2
Cellular component	up-regulated	Golgi apparatus subcompartment	8	1.42	0.201	1	Nsf;Cdc42;Rab10;Arf4;Rac1;Hspd1;Flna;Snx9	P46460;P60766;P61027;P61750;P63001;P63038;Q8BTM8;Q91VH2
Cellular component	up-regulated	I band	6	5.92	0.00054	0.0724	Csrp1;Myl12b;Flna;Myl9;Dnajb4;Parvb	P97315;Q3THE2;Q8BTM8;Q9CQ19;Q9D832;Q9ES46
Cellular component	up-regulated	inclusion body	2	5.76	0.0472	1	Gpx1;Psap	P11352;Q61207
Cellular component	up-regulated	intracellular anatomical structure	112	1.17	1.6e-05	0.00237	Ckap5;Capn2;Slk;Pip4k2a;Grk6;Epb41l2;Capns1;Coro1a;Adh1;Hba;Ckm;Cbr2;Gpx1;Cnp;Cfl1;Ppib;Tln1;Ezr;Msn;Kras;Prdx1;Btk;Cap1;Clec3b;Nsf;Igfbp3;Srp9;Hdgf;Pkm;Dnajc2;Eif5;Cdc42;Rab10;Rab8b;Ube2d3;Arf3;Arf4;Lsm3;Snrpd2;Snrpd3;Arf6;Ran;Rap1a;Rps3;Rac1;Hspd1;Tnik;Arf5;Ap2m1;Csrp1;Psme1;Fhl1;Bzw2;Plekhf1;Myl12b;Eif3j1;Lrrfip1;Arhgap1;Myh4;Myl6;Hnrnpd;Gcdh;Stip1;Eif1a;Psap;Vat1;Cavin2;Ube2o;Eif2s1;Cdc42bpb;…	A2AGT5;O08529;O54988;O70172;O70293;O70318;O88456;O89053;P00329;P01942;P07310;P08074;P11352;P16330;P18760;P24369;P26039;P26040;P26041;P32883;P35700;P35991;P40124;P43025;P46460;P47878;P49962;P51859;P52480;P54103;P59325;P60766;P61027;P61028;P61079;P61205;P61750;P62311;P62317;P62320;P62331;P62827;P62835;P62908;P63001;P63038;P83510;P84084;P84091;P97315;P97371;P97447;Q2L4X1;Q3TB82;Q3THE2;Q3UGC7;Q3UZ39;…
Cellular component	up-regulated	intracellular non-membrane-bounded organelle	51	1.65	4.8e-05	0.00696	Ckap5;Capn2;Epb41l2;Coro1a;Cfl1;Tln1;Ezr;Msn;Prdx1;Cap1;Clec3b;Igfbp3;Dnajc2;Cdc42;Rab10;Lsm3;Ran;Rps3;Rac1;Tnik;Csrp1;Myl12b;Myh4;Myl6;Stip1;Eif2s1;Cdc42bpb;Ehd2;Flna;Etf1;Fermt3;Mapre2;Mtss1;Myh9;Znf330;Lrrc59;Rap1b;Ehbp1l1;Myl9;Rpl14;Ilf2;Ola1;Dnajb4;Chmp2a;Parvb;Edf1;Rhoa;Dstn;Coro1c;Ehd1;Ilf3	A2AGT5;O08529;O70318;O89053;P18760;P26039;P26040;P26041;P35700;P40124;P43025;P47878;P54103;P60766;P61027;P62311;P62827;P62908;P63001;P83510;P97315;Q3THE2;Q5SX39;Q60605;Q60864;Q6ZWX6;Q7TT50;Q8BH64;Q8BTM8;Q8BWY3;Q8K1B8;Q8R001;Q8R1S4;Q8VDD5;Q922H9;Q922Q8;Q99JI6;Q99MS7;Q9CQ19;Q9CR57;Q9CXY6;Q9CZ30;Q9D832;Q9DB34;Q9ES46;Q9JMG1;Q9QUI0;Q9R0P5;Q9WUM4;Q9WVK4;Q9Z1X4
Cellular component	up-regulated	intracellular organelle	93	1.1	0.0551	1	Ckap5;Capn2;Pip4k2a;Epb41l2;Coro1a;Adh1;Cbr2;Gpx1;Cnp;Cfl1;Ppib;Tln1;Ezr;Msn;Prdx1;Btk;Cap1;Clec3b;Nsf;Igfbp3;Hdgf;Pkm;Dnajc2;Cdc42;Rab10;Rab8b;Ube2d3;Arf3;Arf4;Lsm3;Snrpd2;Snrpd3;Arf6;Ran;Rap1a;Rps3;Rac1;Hspd1;Tnik;Arf5;Ap2m1;Csrp1;Psme1;Fhl1;Plekhf1;Myl12b;Lrrfip1;Myh4;Myl6;Hnrnpd;Gcdh;Stip1;Psap;Vat1;Cavin2;Ube2o;Eif2s1;Cdc42bpb;Naa15;Ehd2;Flna;Etf1;Fermt3;Mapre2;Mtss1;Myh9;Snx9;Plekhf2;Znf330…	A2AGT5;O08529;O70172;O70318;O89053;P00329;P08074;P11352;P16330;P18760;P24369;P26039;P26040;P26041;P35700;P35991;P40124;P43025;P46460;P47878;P51859;P52480;P54103;P60766;P61027;P61028;P61079;P61205;P61750;P62311;P62317;P62320;P62331;P62827;P62835;P62908;P63001;P63038;P83510;P84084;P84091;P97315;P97371;P97447;Q3TB82;Q3THE2;Q3UZ39;Q5SX39;Q60605;Q60668;Q60759;Q60864;Q61207;Q62465;Q63918;Q6ZPJ3;Q6ZWX6;…
Cellular component	up-regulated	intracellular organelle lumen	30	1.02	0.477	1	Epb41l2;Cbr2;Cfl1;Ppib;Ezr;Prdx1;Clec3b;Dnajc2;Snrpd3;Ran;Rps3;Hspd1;Csrp1;Psme1;Hnrnpd;Gcdh;Cavin2;Ube2o;Flna;Myh9;Znf330;Lrrc59;Ilf2;Ola1;Dnajb4;Hyou1;Edf1;Suclg1;Ilf3;Pmm2	O70318;P08074;P18760;P24369;P26040;P35700;P43025;P54103;P62320;P62827;P62908;P63038;P97315;P97371;Q60668;Q60759;Q63918;Q6ZPJ3;Q8BTM8;Q8VDD5;Q922H9;Q922Q8;Q9CXY6;Q9CZ30;Q9D832;Q9JKR6;Q9JMG1;Q9WUM5;Q9Z1X4;Q9Z2M7
Cellular component	up-regulated	intracellular vesicle	30	1.98	0.000149	0.0207	Coro1a;Cnp;Ppib;Ezr;Btk;Igfbp3;Cdc42;Rab10;Rab8b;Ube2d3;Arf6;Ran;Rap1a;Rac1;Hspd1;Tnik;Ap2m1;Plekhf1;Psap;Ehd2;Myh9;Snx9;Plekhf2;Ehbp1l1;Chmp2a;Ehd4;Rhoa;Sytl4;Coro1c;Ehd1	O89053;P16330;P24369;P26040;P35991;P47878;P60766;P61027;P61028;P61079;P62331;P62827;P62835;P63001;P63038;P83510;P84091;Q3TB82;Q61207;Q8BH64;Q8VDD5;Q91VH2;Q91WB4;Q99MS7;Q9DB34;Q9EQP2;Q9QUI0;Q9R0Q1;Q9WUM4;Q9WVK4
Cellular component	up-regulated	lamellipodium	2	10.23	0.0162	1	Cfl1;Cdc42	P18760;P60766
Cellular component	up-regulated	leading edge membrane	10	7.55	8.52e-07	0.000131	Cfl1;Tln1;Ezr;Cdc42;Arf4;Rps3;Rac1;Plek;Rhoa;Coro1c	P18760;P26039;P26040;P60766;P61750;P62908;P63001;Q9JHK5;Q9QUI0;Q9WUM4
Cellular component	up-regulated	lytic vacuole	5	1.25	0.369	1	Capn2;Pip4k2a;Plekhf1;Psap;Chmp2a	O08529;O70172;Q3TB82;Q61207;Q9DB34
Cellular component	up-regulated	membrane	56	1.1	0.204	1	Capn2;Pip4k2a;Epb41l2;Capns1;Coro1a;Cnp;Cfl1;Ppib;Tln1;Ezr;Msn;Kras;Btk;Cap1;Nsf;Dnajc2;Eif5;Cdc42;Rab10;Rab8b;Ube2d3;Arf3;Arf4;Arf6;Rap1a;Rps3;Rac1;Hspd1;Arf5;Ap2m1;Arhgap1;Gcdh;Vat1;Cavin2;Cdc42bpb;Ehd2;Flna;Rab15;Myh9;Snx9;Plekhf2;Lrrc59;Rap1b;Lims1;Acp1;Dnajb4;Chmp2a;Cyb5r3;Ehd4;Parvb;Plek;Rhoa;Sytl4;Coro1c;Suclg1;Ehd1	O08529;O70172;O70318;O88456;O89053;P16330;P18760;P24369;P26039;P26040;P26041;P32883;P35991;P40124;P46460;P54103;P59325;P60766;P61027;P61028;P61079;P61205;P61750;P62331;P62835;P62908;P63001;P63038;P84084;P84091;Q5FWK3;Q60759;Q62465;Q63918;Q7TT50;Q8BH64;Q8BTM8;Q8K386;Q8VDD5;Q91VH2;Q91WB4;Q922Q8;Q99JI6;Q99JW4;Q9D358;Q9D832;Q9DB34;Q9DCN2;Q9EQP2;Q9ES46;Q9JHK5;Q9QUI0;Q9R0Q1;Q9WUM4;Q9WUM5;Q9WVK4
Cellular component	up-regulated	membrane coat	4	6.07	0.0043	0.469	Ap2m1;Ehd2;Ehd4;Ehd1	P84091;Q8BH64;Q9EQP2;Q9WVK4
Cellular component	up-regulated	membrane microdomain	6	2.64	0.0267	1	Capn2;Ezr;Btk;Cavin2;Ehd2;Coro1c	O08529;P26040;P35991;Q63918;Q8BH64;Q9WUM4
Cellular component	up-regulated	membrane raft	4	4.35	0.0136	1	Ezr;Cavin2;Ehd2;Coro1c	P26040;Q63918;Q8BH64;Q9WUM4
Cellular component	up-regulated	membrane-enclosed lumen	30	1.02	0.478	1	Epb41l2;Cbr2;Cfl1;Ppib;Ezr;Prdx1;Clec3b;Dnajc2;Snrpd3;Ran;Rps3;Hspd1;Csrp1;Psme1;Hnrnpd;Gcdh;Cavin2;Ube2o;Flna;Myh9;Znf330;Lrrc59;Ilf2;Ola1;Dnajb4;Hyou1;Edf1;Suclg1;Ilf3;Pmm2	O70318;P08074;P18760;P24369;P26040;P35700;P43025;P54103;P62320;P62827;P62908;P63038;P97315;P97371;Q60668;Q60759;Q63918;Q6ZPJ3;Q8BTM8;Q8VDD5;Q922H9;Q922Q8;Q9CXY6;Q9CZ30;Q9D832;Q9JKR6;Q9JMG1;Q9WUM5;Q9Z1X4;Q9Z2M7
Cellular component	up-regulated	methyltransferase complex	2	2.85	0.156	1	Snrpd2;Snrpd3	P62317;P62320
Cellular component	up-regulated	microbody	3	2.88	0.0868	1	Prdx1;Rab8b;Hspd1	P35700;P61028;P63038
Cellular component	up-regulated	microbody lumen	2	8.63	0.0224	1	Prdx1;Hspd1	P35700;P63038
Cellular component	up-regulated	microtubule	3	2.25	0.149	1	Ckap5;Mapre2;Chmp2a	A2AGT5;Q8R001;Q9DB34
Cellular component	up-regulated	microtubule cytoskeleton	11	1.22	0.292	1	Ckap5;Ezr;Cdc42;Ran;Rps3;Rac1;Mapre2;Myh9;Ehbp1l1;Ola1;Chmp2a	A2AGT5;P26040;P60766;P62827;P62908;P63001;Q8R001;Q8VDD5;Q99MS7;Q9CZ30;Q9DB34
Cellular component	up-regulated	microtubule end	2	9.53	0.0186	1	Ckap5;Mapre2	A2AGT5;Q8R001
Cellular component	up-regulated	microtubule organizing center	6	1.07	0.495	1	Ckap5;Ezr;Cdc42;Ran;Rac1;Ola1	A2AGT5;P26040;P60766;P62827;P63001;Q9CZ30
Cellular component	up-regulated	microvillus	2	7.68	0.0279	1	Ezr;Msn	P26040;P26041
Cellular component	up-regulated	mitochondrial envelope	8	1.33	0.257	1	Cnp;Cfl1;Rps3;Hspd1;Gcdh;Vat1;Cyb5r3;Suclg1	P16330;P18760;P62908;P63038;Q60759;Q62465;Q9DCN2;Q9WUM5
Cellular component	up-regulated	mitochondrial matrix	2	1.73	0.323	1	Lrrc59;Suclg1	Q922Q8;Q9WUM5
Cellular component	up-regulated	mitochondrial membrane	7	1.41	0.231	1	Cnp;Rps3;Hspd1;Gcdh;Vat1;Cyb5r3;Suclg1	P16330;P62908;P63038;Q60759;Q62465;Q9DCN2;Q9WUM5
Cellular component	up-regulated	mitochondrion	11	1.49	0.118	1	Cbr2;Cnp;Cfl1;Prdx1;Rps3;Hspd1;Gcdh;Vat1;Lrrc59;Cyb5r3;Suclg1	P08074;P16330;P18760;P35700;P62908;P63038;Q60759;Q62465;Q922Q8;Q9DCN2;Q9WUM5
Cellular component	up-regulated	motile cilium	3	1.94	0.202	1	Ran;Rap1a;Hspd1	P62827;P62835;P63038
Cellular component	up-regulated	myofibril	6	3.65	0.00617	0.654	Csrp1;Myl12b;Flna;Myl9;Dnajb4;Parvb	P97315;Q3THE2;Q8BTM8;Q9CQ19;Q9D832;Q9ES46
Cellular component	up-regulated	myosin complex	5	24.67	1.57e-06	0.000239	Myl12b;Myh4;Myl6;Myh9;Myl9	Q3THE2;Q5SX39;Q60605;Q8VDD5;Q9CQ19
Cellular component	up-regulated	neuron projection	12	1.13	0.376	1	Ckap5;Capn2;Pip4k2a;Coro1a;Cfl1;Nsf;Cdc42;Arf4;Rps3;Rac1;Flna;Rhoa	A2AGT5;O08529;O70172;O89053;P18760;P46460;P60766;P61750;P62908;P63001;Q8BTM8;Q9QUI0
Cellular component	up-regulated	neuron spine	5	2.93	0.0286	1	Cfl1;Cdc42;Arf4;Rac1;Rhoa	P18760;P60766;P61750;P63001;Q9QUI0
Cellular component	up-regulated	neuron to neuron synapse	4	1.21	0.424	1	Rps3;Tnik;Hnrnpd;Rpl14	P62908;P83510;Q60668;Q9CR57
Cellular component	up-regulated	neuronal cell body	2	1.08	0.558	1	Ckap5;Flna	A2AGT5;Q8BTM8
Cellular component	up-regulated	non-membrane-bounded organelle	51	1.63	5.89e-05	0.00848	Ckap5;Capn2;Epb41l2;Coro1a;Cfl1;Tln1;Ezr;Msn;Prdx1;Cap1;Clec3b;Igfbp3;Dnajc2;Cdc42;Rab10;Lsm3;Ran;Rps3;Rac1;Tnik;Csrp1;Myl12b;Myh4;Myl6;Stip1;Eif2s1;Cdc42bpb;Ehd2;Flna;Etf1;Fermt3;Mapre2;Mtss1;Myh9;Znf330;Lrrc59;Rap1b;Ehbp1l1;Myl9;Rpl14;Ilf2;Ola1;Dnajb4;Chmp2a;Parvb;Edf1;Rhoa;Dstn;Coro1c;Ehd1;Ilf3	A2AGT5;O08529;O70318;O89053;P18760;P26039;P26040;P26041;P35700;P40124;P43025;P47878;P54103;P60766;P61027;P62311;P62827;P62908;P63001;P83510;P97315;Q3THE2;Q5SX39;Q60605;Q60864;Q6ZWX6;Q7TT50;Q8BH64;Q8BTM8;Q8BWY3;Q8K1B8;Q8R001;Q8R1S4;Q8VDD5;Q922H9;Q922Q8;Q99JI6;Q99MS7;Q9CQ19;Q9CR57;Q9CXY6;Q9CZ30;Q9D832;Q9DB34;Q9ES46;Q9JMG1;Q9QUI0;Q9R0P5;Q9WUM4;Q9WVK4;Q9Z1X4
Cellular component	up-regulated	non-motile cilium	2	1.95	0.275	1	Pip4k2a;Rac1	O70172;P63001
Cellular component	up-regulated	nuclear envelope	3	1.25	0.433	1	Dnajc2;Ran;Chmp2a	P54103;P62827;Q9DB34
Cellular component	up-regulated	nuclear protein-containing complex	12	1.4	0.15	1	Epb41l2;Lsm3;Snrpd2;Snrpd3;Ran;Rps3;Flna;Myh9;Lsm7;Ilf2;Chmp2a;Ilf3	O70318;P62311;P62317;P62320;P62827;P62908;Q8BTM8;Q8VDD5;Q9CQQ8;Q9CXY6;Q9DB34;Q9Z1X4
Cellular component	up-regulated	nucleolus	2	1.55	0.37	1	Ezr;Clec3b	P26040;P43025
Cellular component	up-regulated	organelle	94	1.07	0.103	1	Ckap5;Capn2;Pip4k2a;Epb41l2;Coro1a;Adh1;Cbr2;Gpx1;Cnp;Cfl1;Ppib;Tln1;Ezr;Msn;Prdx1;Btk;Cap1;Clec3b;Nsf;Igfbp3;Hdgf;Pkm;Dnajc2;Cdc42;Rab10;Rab8b;Ube2d3;Arf3;Arf4;Lsm3;Snrpd2;Snrpd3;Arf6;Ran;Rap1a;Rps3;Rac1;Hspd1;Tnik;Arf5;Ap2m1;Csrp1;Psme1;Fhl1;Plekhf1;Myl12b;Lrrfip1;Myh4;Myl6;Hnrnpd;Gcdh;Stip1;Psap;Vat1;Cavin2;Ube2o;Eif2s1;Cdc42bpb;Naa15;Ehd2;Flna;Etf1;Fermt3;Mapre2;Mtss1;Myh9;Snx9;Plekhf2;Znf330…	A2AGT5;O08529;O70172;O70318;O89053;P00329;P08074;P11352;P16330;P18760;P24369;P26039;P26040;P26041;P35700;P35991;P40124;P43025;P46460;P47878;P51859;P52480;P54103;P60766;P61027;P61028;P61079;P61205;P61750;P62311;P62317;P62320;P62331;P62827;P62835;P62908;P63001;P63038;P83510;P84084;P84091;P97315;P97371;P97447;Q3TB82;Q3THE2;Q3UZ39;Q5SX39;Q60605;Q60668;Q60759;Q60864;Q61207;Q62465;Q63918;Q6ZPJ3;Q6ZWX6;…
Cellular component	up-regulated	organelle envelope	12	1.31	0.206	1	Cnp;Cfl1;Dnajc2;Ran;Rps3;Hspd1;Gcdh;Vat1;Lrrc59;Chmp2a;Cyb5r3;Suclg1	P16330;P18760;P54103;P62827;P62908;P63038;Q60759;Q62465;Q922Q8;Q9DB34;Q9DCN2;Q9WUM5
Cellular component	up-regulated	organelle inner membrane	6	1.39	0.262	1	Cnp;Rps3;Hspd1;Gcdh;Cyb5r3;Suclg1	P16330;P62908;P63038;Q60759;Q9DCN2;Q9WUM5
Cellular component	up-regulated	organelle lumen	30	1.02	0.478	1	Epb41l2;Cbr2;Cfl1;Ppib;Ezr;Prdx1;Clec3b;Dnajc2;Snrpd3;Ran;Rps3;Hspd1;Csrp1;Psme1;Hnrnpd;Gcdh;Cavin2;Ube2o;Flna;Myh9;Znf330;Lrrc59;Ilf2;Ola1;Dnajb4;Hyou1;Edf1;Suclg1;Ilf3;Pmm2	O70318;P08074;P18760;P24369;P26040;P35700;P43025;P54103;P62320;P62827;P62908;P63038;P97315;P97371;Q60668;Q60759;Q63918;Q6ZPJ3;Q8BTM8;Q8VDD5;Q922H9;Q922Q8;Q9CXY6;Q9CZ30;Q9D832;Q9JKR6;Q9JMG1;Q9WUM5;Q9Z1X4;Q9Z2M7
Cellular component	up-regulated	organelle membrane	27	1.13	0.27	1	Coro1a;Cnp;Cfl1;Dnajc2;Cdc42;Rab10;Rab8b;Ube2d3;Arf4;Arf6;Rps3;Rac1;Hspd1;Ap2m1;Gcdh;Vat1;Ehd2;Snx9;Plekhf2;Lrrc59;Chmp2a;Cyb5r3;Ehd4;Sytl4;Coro1c;Suclg1;Ehd1	O89053;P16330;P18760;P54103;P60766;P61027;P61028;P61079;P61750;P62331;P62908;P63001;P63038;P84091;Q60759;Q62465;Q8BH64;Q91VH2;Q91WB4;Q922Q8;Q9DB34;Q9DCN2;Q9EQP2;Q9R0Q1;Q9WUM4;Q9WUM5;Q9WVK4
Cellular component	up-regulated	organelle outer membrane	3	1.89	0.212	1	Cnp;Vat1;Cyb5r3	P16330;Q62465;Q9DCN2
Cellular component	up-regulated	outer membrane	3	1.88	0.214	1	Cnp;Vat1;Cyb5r3	P16330;Q62465;Q9DCN2
Cellular component	up-regulated	peptidase complex	3	3.51	0.0542	1	Capn2;Capns1;Psme1	O08529;O88456;P97371
Cellular component	up-regulated	peroxisome	3	5.05	0.0216	1	Prdx1;Rab8b;Hspd1	P35700;P61028;P63038
Cellular component	up-regulated	phagocytic vesicle	3	5.38	0.0183	1	Coro1a;Rab10;Rab8b	O89053;P61027;P61028
Cellular component	up-regulated	pigment granule	4	5.12	0.00785	0.801	Cnp;Ppib;Ran;Rac1	P16330;P24369;P62827;P63001
Cellular component	up-regulated	plasma membrane	26	1.53	0.0159	1	Capn2;Coro1a;Cfl1;Tln1;Ezr;Msn;Kras;Cdc42;Arf4;Arf6;Rps3;Rac1;Hspd1;Ap2m1;Cavin2;Ehd2;Flna;Myh9;Snx9;Acp1;Ehd4;Plek;Rhoa;Sytl4;Coro1c;Ehd1	O08529;O89053;P18760;P26039;P26040;P26041;P32883;P60766;P61750;P62331;P62908;P63001;P63038;P84091;Q63918;Q8BH64;Q8BTM8;Q8VDD5;Q91VH2;Q9D358;Q9EQP2;Q9JHK5;Q9QUI0;Q9R0Q1;Q9WUM4;Q9WVK4
Cellular component	up-regulated	plasma membrane bounded cell projection	31	1.7	0.00168	0.21	Ckap5;Capn2;Pip4k2a;Coro1a;Cnp;Cfl1;Tln1;Ezr;Msn;Nsf;Pkm;Cdc42;Rab10;Arf4;Arf6;Ran;Rap1a;Rps3;Rac1;Hspd1;Arhgap1;Eif2s1;Cdc42bpb;Flna;Myh9;Snx9;Parvb;Plek;Rhoa;Coro1c;Ehd1	A2AGT5;O08529;O70172;O89053;P16330;P18760;P26039;P26040;P26041;P46460;P52480;P60766;P61027;P61750;P62331;P62827;P62835;P62908;P63001;P63038;Q5FWK3;Q6ZWX6;Q7TT50;Q8BTM8;Q8VDD5;Q91VH2;Q9ES46;Q9JHK5;Q9QUI0;Q9WUM4;Q9WVK4
Cellular component	up-regulated	plasma membrane protein complex	6	1.41	0.253	1	Ap2m1;Ehd2;Flna;Ehd4;Coro1c;Ehd1	P84091;Q8BH64;Q8BTM8;Q9EQP2;Q9WUM4;Q9WVK4
Cellular component	up-regulated	plasma membrane raft	3	4.36	0.0316	1	Cavin2;Ehd2;Coro1c	Q63918;Q8BH64;Q9WUM4
Cellular component	up-regulated	plasma membrane region	21	2.03	0.00132	0.168	Cfl1;Tln1;Ezr;Msn;Cdc42;Arf4;Arf6;Rps3;Rac1;Hspd1;Ap2m1;Cavin2;Ehd2;Myh9;Snx9;Ehd4;Plek;Rhoa;Sytl4;Coro1c;Ehd1	P18760;P26039;P26040;P26041;P60766;P61750;P62331;P62908;P63001;P63038;P84091;Q63918;Q8BH64;Q8VDD5;Q91VH2;Q9EQP2;Q9JHK5;Q9QUI0;Q9R0Q1;Q9WUM4;Q9WVK4
Cellular component	up-regulated	polymeric cytoskeletal fiber	8	1.6	0.128	1	Ckap5;Coro1a;Ezr;Flna;Mapre2;Myh9;Ehbp1l1;Chmp2a	A2AGT5;O89053;P26040;Q8BTM8;Q8R001;Q8VDD5;Q99MS7;Q9DB34
Cellular component	up-regulated	postsynapse	9	1.78	0.0661	1	Cfl1;Cdc42;Arf4;Rps3;Rac1;Tnik;Hnrnpd;Rpl14;Rhoa	P18760;P60766;P61750;P62908;P63001;P83510;Q60668;Q9CR57;Q9QUI0
Cellular component	up-regulated	postsynaptic specialization	4	1.25	0.396	1	Rps3;Tnik;Hnrnpd;Rpl14	P62908;P83510;Q60668;Q9CR57
Cellular component	up-regulated	precatalytic spliceosome	4	11.51	0.000397	0.0536	Lsm3;Snrpd2;Snrpd3;Lsm7	P62311;P62317;P62320;Q9CQQ8
Cellular component	up-regulated	protein-containing complex	47	1.29	0.0224	1	Capn2;Epb41l2;Capns1;P01628;Hba;Ppib;Igfbp3;Srp9;Pkm;Cdc42;Ube2d3;Lsm3;Snrpd2;Snrpd3;Ran;Rap1a;Rps3;Hspd1;Ap2m1;Psme1;Myl12b;Eif3j1;Myh4;Myl6;Hnrnpd;Stip1;Eif2s1;Naa15;Ehd2;Flna;Etf1;Myh9;Eif2s2;Ehbp1l1;Myl9;Lsm7;Rpl14;Ilf2;Chmp2a;Gmpr;Ehd4;Hyou1;Coro1c;Suclg1;Ehd1;Eif2s3x;Ilf3	O08529;O70318;O88456;P01628;P01942;P24369;P47878;P49962;P52480;P60766;P61079;P62311;P62317;P62320;P62827;P62835;P62908;P63038;P84091;P97371;Q3THE2;Q3UGC7;Q5SX39;Q60605;Q60668;Q60864;Q6ZWX6;Q80UM3;Q8BH64;Q8BTM8;Q8BWY3;Q8VDD5;Q99L45;Q99MS7;Q9CQ19;Q9CQQ8;Q9CR57;Q9CXY6;Q9DB34;Q9DCZ1;Q9EQP2;Q9JKR6;Q9WUM4;Q9WUM5;Q9WVK4;Q9Z0N1;Q9Z1X4
Cellular component	up-regulated	receptor complex	2	1.12	0.536	1	Hspd1;Flna	P63038;Q8BTM8
Cellular component	up-regulated	recycling endosome	5	6.64	0.000949	0.122	Rab10;Arf6;Ehd2;Ehd4;Ehd1	P61027;P62331;Q8BH64;Q9EQP2;Q9WVK4
Cellular component	up-regulated	ribonucleoprotein complex	11	2.74	0.00231	0.273	Srp9;Lsm3;Snrpd2;Snrpd3;Rps3;Eif3j1;Eif2s1;Lsm7;Rpl14;Ilf2;Ilf3	P49962;P62311;P62317;P62320;P62908;Q3UGC7;Q6ZWX6;Q9CQQ8;Q9CR57;Q9CXY6;Q9Z1X4
Cellular component	up-regulated	ribonucleoprotein granule	4	2.47	0.0798	1	Ckap5;Cdc42;Lsm3;Eif2s1	A2AGT5;P60766;P62311;Q6ZWX6
Cellular component	up-regulated	ribosomal subunit	2	1.49	0.391	1	Rps3;Rpl14	P62908;Q9CR57
Cellular component	up-regulated	ribosome	3	2.02	0.186	1	Rps3;Etf1;Rpl14	P62908;Q8BWY3;Q9CR57
Cellular component	up-regulated	ruffle	9	13.51	2.11e-08	3.31e-06	Cfl1;Tln1;Ezr;Arf4;Rps3;Rac1;Plek;Rhoa;Coro1c	P18760;P26039;P26040;P61750;P62908;P63001;Q9JHK5;Q9QUI0;Q9WUM4
Cellular component	up-regulated	sarcolemma	2	3.73	0.1	1	Ezr;Msn	P26040;P26041
Cellular component	up-regulated	sarcomere	6	4.29	0.00281	0.326	Csrp1;Myl12b;Flna;Myl9;Dnajb4;Parvb	P97315;Q3THE2;Q8BTM8;Q9CQ19;Q9D832;Q9ES46
Cellular component	up-regulated	secretory granule	4	1.52	0.27	1	Igfbp3;Rab10;Hspd1;Myh9	P47878;P61027;P63038;Q8VDD5
Cellular component	up-regulated	secretory vesicle	8	1.65	0.114	1	Igfbp3;Cdc42;Rab10;Rab8b;Hspd1;Ap2m1;Myh9;Sytl4	P47878;P60766;P61027;P61028;P63038;P84091;Q8VDD5;Q9R0Q1
Cellular component	up-regulated	side of membrane	7	1.39	0.24	1	Capn2;Msn;Kras;Ap2m1;Myh9;Acp1;Rhoa	O08529;P26041;P32883;P84091;Q8VDD5;Q9D358;Q9QUI0
Cellular component	up-regulated	site of polarized growth	2	1.19	0.505	1	Cfl1;Flna	P18760;Q8BTM8
Cellular component	up-regulated	Sm-like protein family complex	4	7.37	0.00214	0.257	Lsm3;Snrpd2;Snrpd3;Lsm7	P62311;P62317;P62320;Q9CQQ8
Cellular component	up-regulated	small nuclear ribonucleoprotein complex	4	8.91	0.00105	0.134	Lsm3;Snrpd2;Snrpd3;Lsm7	P62311;P62317;P62320;Q9CQQ8
Cellular component	up-regulated	somatodendritic compartment	11	1.3	0.225	1	Ckap5;Capn2;Cfl1;Nsf;Cdc42;Arf4;Rps3;Rac1;Flna;Rhoa;Pmm2	A2AGT5;O08529;P18760;P46460;P60766;P61750;P62908;P63001;Q8BTM8;Q9QUI0;Q9Z2M7
Cellular component	up-regulated	sperm flagellum	2	2.26	0.221	1	Rap1a;Hspd1	P62835;P63038
Cellular component	up-regulated	spindle	5	2.12	0.0881	1	Ckap5;Cdc42;Rps3;Mapre2;Chmp2a	A2AGT5;P60766;P62908;Q8R001;Q9DB34
Cellular component	up-regulated	spliceosomal complex	6	5.72	0.00065	0.0858	Lsm3;Snrpd2;Snrpd3;Lsm7;Ilf2;Ilf3	P62311;P62317;P62320;Q9CQQ8;Q9CXY6;Q9Z1X4
Cellular component	up-regulated	spliceosomal snRNP complex	4	9.53	0.000819	0.106	Lsm3;Snrpd2;Snrpd3;Lsm7	P62311;P62317;P62320;Q9CQQ8
Cellular component	up-regulated	spliceosomal tri-snRNP complex	4	17.27	8.02e-05	0.0113	Lsm3;Snrpd2;Snrpd3;Lsm7	P62311;P62317;P62320;Q9CQQ8
Cellular component	up-regulated	stereocilium bundle	2	3.68	0.103	1	Coro1a;Rac1	O89053;P63001
Cellular component	up-regulated	supramolecular complex	17	1.84	0.0102	1	Ckap5;Coro1a;Ezr;Cdc42;Lsm3;Csrp1;Myl12b;Myh4;Eif2s1;Flna;Mapre2;Myh9;Ehbp1l1;Myl9;Dnajb4;Chmp2a;Parvb	A2AGT5;O89053;P26040;P60766;P62311;P97315;Q3THE2;Q5SX39;Q6ZWX6;Q8BTM8;Q8R001;Q8VDD5;Q99MS7;Q9CQ19;Q9D832;Q9DB34;Q9ES46
Cellular component	up-regulated	supramolecular fiber	14	2.08	0.00737	0.766	Ckap5;Coro1a;Ezr;Csrp1;Myl12b;Myh4;Flna;Mapre2;Myh9;Ehbp1l1;Myl9;Dnajb4;Chmp2a;Parvb	A2AGT5;O89053;P26040;P97315;Q3THE2;Q5SX39;Q8BTM8;Q8R001;Q8VDD5;Q99MS7;Q9CQ19;Q9D832;Q9DB34;Q9ES46
Cellular component	up-regulated	supramolecular polymer	14	2.06	0.00799	0.807	Ckap5;Coro1a;Ezr;Csrp1;Myl12b;Myh4;Flna;Mapre2;Myh9;Ehbp1l1;Myl9;Dnajb4;Chmp2a;Parvb	A2AGT5;O89053;P26040;P97315;Q3THE2;Q5SX39;Q8BTM8;Q8R001;Q8VDD5;Q99MS7;Q9CQ19;Q9D832;Q9DB34;Q9ES46
Cellular component	up-regulated	synapse	20	1.88	0.00423	0.465	Ckap5;Coro1a;Cfl1;Cdc42;Rab10;Rab8b;Arf4;Arf6;Rap1a;Rps3;Rac1;Tnik;Ap2m1;Hnrnpd;Flna;Myh9;Snx9;Rap1b;Rpl14;Rhoa	A2AGT5;O89053;P18760;P60766;P61027;P61028;P61750;P62331;P62835;P62908;P63001;P83510;P84091;Q60668;Q8BTM8;Q8VDD5;Q91VH2;Q99JI6;Q9CR57;Q9QUI0
Cellular component	up-regulated	translation preinitiation complex	2	15.35	0.00737	0.766	Eif3j1;Eif2s1	Q3UGC7;Q6ZWX6
Cellular component	up-regulated	transport vesicle	3	1.12	0.505	1	Rab10;Rab8b;Sytl4	P61027;P61028;Q9R0Q1
Cellular component	up-regulated	U2-type spliceosomal complex	4	6.35	0.00366	0.41	Lsm3;Snrpd2;Snrpd3;Lsm7	P62311;P62317;P62320;Q9CQQ8
Cellular component	up-regulated	vacuole	6	1.28	0.33	1	Capn2;Pip4k2a;Cdc42;Plekhf1;Psap;Chmp2a	O08529;O70172;P60766;Q3TB82;Q61207;Q9DB34
Cellular component	up-regulated	vesicle	31	1.96	0.000142	0.0199	Coro1a;Cnp;Ppib;Ezr;Btk;Igfbp3;Cdc42;Rab10;Rab8b;Ube2d3;Arf6;Ran;Rap1a;Rac1;Hspd1;Tnik;Ap2m1;Plekhf1;Psap;Ehd2;Myh9;Snx9;Plekhf2;Ehbp1l1;Chmp2a;Ehd4;Prelp;Rhoa;Sytl4;Coro1c;Ehd1	O89053;P16330;P24369;P26040;P35991;P47878;P60766;P61027;P61028;P61079;P62331;P62827;P62835;P63001;P63038;P83510;P84091;Q3TB82;Q61207;Q8BH64;Q8VDD5;Q91VH2;Q91WB4;Q99MS7;Q9DB34;Q9EQP2;Q9JK53;Q9QUI0;Q9R0Q1;Q9WUM4;Q9WVK4
Cellular component	up-regulated	vesicle membrane	15	2.17	0.00377	0.418	Coro1a;Rab10;Rab8b;Ube2d3;Arf6;Rac1;Ap2m1;Ehd2;Snx9;Plekhf2;Chmp2a;Ehd4;Sytl4;Coro1c;Ehd1	O89053;P61027;P61028;P61079;P62331;P63001;P84091;Q8BH64;Q91VH2;Q91WB4;Q9DB34;Q9EQP2;Q9R0Q1;Q9WUM4;Q9WVK4
KEGG	down-regulated	Alcoholic liver disease	2	4.97	0.0604	0.593	C3;C4b	P01027;P01029
KEGG	down-regulated	Allograft rejection	2	24.46	0.00293	0.0791	H2-Q10;H2-D1	P01898;P01899
KEGG	down-regulated	Antigen processing and presentation	2	13.82	0.00897	0.188	H2-Q10;H2-D1	P01898;P01899
KEGG	down-regulated	Apelin signaling pathway	2	5.3	0.0539	0.593	Mylk3;Notch3	Q3UIZ8;Q61982
KEGG	down-regulated	Autoimmune thyroid disease	2	19.27	0.00469	0.108	H2-Q10;H2-D1	P01898;P01899
KEGG	down-regulated	Cell adhesion molecules	2	5.13	0.0571	0.593	H2-Q10;H2-D1	P01898;P01899
KEGG	down-regulated	Cellular senescence	2	4.57	0.0698	0.593	H2-Q10;H2-D1	P01898;P01899
KEGG	down-regulated	Complement and coagulation cascades	7	27.48	3.01e-09	9.63e-08	Fga;C3;C4b;Cfh;C4bpa;Plg;Mbl2	E9PV24;P01027;P01029;P06909;P08607;P20918;P41317
KEGG	down-regulated	Coronavirus disease - COVID-19	4	5.97	0.00393	0.0982	Fga;C3;C4b;Mbl2	E9PV24;P01027;P01029;P41317
KEGG	down-regulated	ECM-receptor interaction	2	8.96	0.0205	0.287	Cd44;Gp1bb	P15379;P56400
KEGG	down-regulated	Endocytosis	2	2.85	0.154	0.593	H2-Q10;H2-D1	P01898;P01899
KEGG	down-regulated	Epstein-Barr virus infection	3	5.39	0.0171	0.266	H2-Q10;H2-D1;Cd44	P01898;P01899;P15379
KEGG	down-regulated	Graft-versus-host disease	2	27.65	0.00229	0.0641	H2-Q10;H2-D1	P01898;P01899
KEGG	down-regulated	Hematopoietic cell lineage	2	7.66	0.0275	0.334	Cd44;Gp1bb	P15379;P56400
KEGG	down-regulated	Herpes simplex virus 1 infection	4	6.27	0.00331	0.0861	C3;H2-Q10;H2-D1;Cfp	P01027;P01898;P01899;P11680
KEGG	down-regulated	Human cytomegalovirus infection	2	3.23	0.126	0.593	H2-Q10;H2-D1	P01898;P01899
KEGG	down-regulated	Human immunodeficiency virus 1 infection	2	3.4	0.116	0.593	H2-Q10;H2-D1	P01898;P01899
KEGG	down-regulated	Human papillomavirus infection	4	4.46	0.0109	0.207	H2-Q10;H2-D1;Nherf1;Notch3	P01898;P01899;P70441;Q61982
KEGG	down-regulated	Human T-cell leukemia virus 1 infection	2	3.24	0.125	0.593	H2-Q10;H2-D1	P01898;P01899
KEGG	down-regulated	Kaposi sarcoma-associated herpesvirus infection	3	5.45	0.0166	0.266	C3;H2-Q10;H2-D1	P01027;P01898;P01899
KEGG	down-regulated	MicroRNAs in cancer	2	4.27	0.0788	0.593	Cd44;Notch3	P15379;Q61982
KEGG	down-regulated	Neuroactive ligand-receptor interaction	2	1.94	0.275	0.593	C3;Plg	P01027;P20918
KEGG	down-regulated	Neutrophil extracellular trap formation	3	6.76	0.00928	0.188	Fga;C3;Camp	E9PV24;P01027;P51437
KEGG	down-regulated	Pertussis	3	13.43	0.00134	0.0389	C3;C4b;C4bpa	P01027;P01029;P08607
KEGG	down-regulated	Phagosome	4	9.63	0.000673	0.0202	C3;H2-Q10;H2-D1;Mbl2	P01027;P01898;P01899;P41317
KEGG	down-regulated	Platelet activation	3	8.59	0.00478	0.108	Fga;Gp1bb;Mylk3	E9PV24;P56400;Q3UIZ8
KEGG	down-regulated	Staphylococcus aureus infection	6	20.51	2.85e-07	8.84e-06	C3;C4b;Cfh;Plg;Mbl2;Camp	P01027;P01029;P06909;P20918;P41317;P51437
KEGG	down-regulated	Systemic lupus erythematosus	2	7.95	0.0257	0.334	C3;C4b	P01027;P01029
KEGG	down-regulated	Tuberculosis	2	4.27	0.0788	0.593	C3;Camp	P01027;P51437
KEGG	down-regulated	Type I diabetes mellitus	2	19.87	0.00442	0.106	H2-Q10;H2-D1	P01898;P01899
KEGG	down-regulated	Viral carcinogenesis	3	5.64	0.0152	0.258	C3;H2-Q10;H2-D1	P01027;P01898;P01899
KEGG	down-regulated	Viral myocarditis	2	11.56	0.0127	0.229	H2-Q10;H2-D1	P01898;P01899
KEGG	up-regulated	Adherens junction	8	9.87	1.18e-06	9.09e-05	Cdc42;Rap1a;Rac1;Myl12b;Rap1b;Myl9;Acp1;Rhoa	P60766;P62835;P63001;Q3THE2;Q99JI6;Q9CQ19;Q9D358;Q9QUI0
KEGG	up-regulated	AGE-RAGE signaling pathway in diabetic complications	3	3.34	0.0606	1	Kras;Cdc42;Rac1	P32883;P60766;P63001
KEGG	up-regulated	Amino sugar and nucleotide sugar metabolism	2	4.3	0.0783	1	Cyb5r3;Pmm2	Q9DCN2;Q9Z2M7
KEGG	up-regulated	Apoptosis	3	2.41	0.128	1	Capn2;Kras;Eif2s1	O08529;P32883;Q6ZWX6
KEGG	up-regulated	Autophagy - animal	2	1.31	0.452	1	Kras;Eif2s1	P32883;Q6ZWX6
KEGG	up-regulated	Axon guidance	7	4.29	0.00113	0.0791	Cfl1;Kras;Cdc42;Rac1;Myl12b;Myl9;Rhoa	P18760;P32883;P60766;P63001;Q3THE2;Q9CQ19;Q9QUI0
KEGG	up-regulated	B cell receptor signaling pathway	3	4.6	0.0271	1	Kras;Btk;Rac1	P32883;P35991;P63001
KEGG	up-regulated	Bacterial invasion of epithelial cells	3	4.27	0.0327	1	Cdc42;Rac1;Rhoa	P60766;P63001;Q9QUI0
KEGG	up-regulated	C-type lectin receptor signaling pathway	2	2.13	0.242	1	Kras;Rhoa	P32883;Q9QUI0
KEGG	up-regulated	cAMP signaling pathway	5	2.54	0.0462	1	Rap1a;Rac1;Rap1b;Myl9;Rhoa	P62835;P63001;Q99JI6;Q9CQ19;Q9QUI0
KEGG	up-regulated	Cellular senescence	3	2.18	0.158	1	Capn2;Kras;Igfbp3	O08529;P32883;P47878
KEGG	up-regulated	Central carbon metabolism in cancer	2	3.21	0.128	1	Kras;Pkm	P32883;P52480
KEGG	up-regulated	cGMP-PKG signaling pathway	2	1.39	0.425	1	Myl9;Rhoa	Q9CQ19;Q9QUI0
KEGG	up-regulated	Chemical carcinogenesis - reactive oxygen species	3	1.45	0.341	1	Kras;Rac1;Acp1	P32883;P63001;Q9D358
KEGG	up-regulated	Chemokine signaling pathway	7	4.19	0.0013	0.0897	Grk6;Kras;Cdc42;Rap1a;Rac1;Rap1b;Rhoa	O70293;P32883;P60766;P62835;P63001;Q99JI6;Q9QUI0
KEGG	up-regulated	Choline metabolism in cancer	2	2.2	0.231	1	Kras;Rac1	P32883;P63001
KEGG	up-regulated	Colorectal cancer	3	3.75	0.0456	1	Kras;Rac1;Rhoa	P32883;P63001;Q9QUI0
KEGG	up-regulated	Cushing syndrome	2	1.42	0.412	1	Rap1a;Rap1b	P62835;Q99JI6
KEGG	up-regulated	Endocytosis	13	5.9	1.93e-07	1.52e-05	Grk6;Cdc42;Rab10;Arf3;Arf4;Arf6;Arf5;Ap2m1;Ehd2;Chmp2a;Ehd4;Rhoa;Ehd1	O70293;P60766;P61027;P61205;P61750;P62331;P84084;P84091;Q8BH64;Q9DB34;Q9EQP2;Q9QUI0;Q9WVK4
KEGG	up-regulated	Epstein-Barr virus infection	2	1.14	0.526	1	Btk;Rac1	P35991;P63001
KEGG	up-regulated	Fatty acid degradation	2	4.4	0.0754	1	Adh1;Gcdh	P00329;Q60759
KEGG	up-regulated	Fc epsilon RI signaling pathway	3	4.82	0.024	1	Kras;Btk;Rac1	P32883;P35991;P63001
KEGG	up-regulated	Fc gamma R-mediated phagocytosis	4	4.55	0.0113	0.723	Cfl1;Cdc42;Arf6;Rac1	P18760;P60766;P62331;P63001
KEGG	up-regulated	Fluid shear stress and atherosclerosis	2	1.47	0.398	1	Rac1;Rhoa	P63001;Q9QUI0
KEGG	up-regulated	Focal adhesion	10	5.85	6.33e-06	0.000475	Capn2;Tln1;Cdc42;Rap1a;Rac1;Myl12b;Rap1b;Myl9;Parvb;Rhoa	O08529;P26039;P60766;P62835;P63001;Q3THE2;Q99JI6;Q9CQ19;Q9ES46;Q9QUI0
KEGG	up-regulated	Glycolysis / Gluconeogenesis	2	3.43	0.115	1	Adh1;Pkm	P00329;P52480
KEGG	up-regulated	GnRH signaling pathway	2	2.56	0.183	1	Kras;Cdc42	P32883;P60766
KEGG	up-regulated	Growth hormone synthesis, secretion and action	2	1.95	0.275	1	Kras;Igfbp3	P32883;P47878
KEGG	up-regulated	Hepatitis C	2	1.41	0.415	1	Kras;Eif2s1	P32883;Q6ZWX6
KEGG	up-regulated	Human cytomegalovirus infection	3	1.54	0.309	1	Kras;Rac1;Rhoa	P32883;P63001;Q9QUI0
KEGG	up-regulated	Human immunodeficiency virus 1 infection	3	1.62	0.282	1	Cfl1;Kras;Rac1	P18760;P32883;P63001
KEGG	up-regulated	Human papillomavirus infection	3	1.06	0.54	1	Kras;Pkm;Cdc42	P32883;P52480;P60766
KEGG	up-regulated	Human T-cell leukemia virus 1 infection	3	1.55	0.306	1	Tln1;Kras;Ran	P26039;P32883;P62827
KEGG	up-regulated	Kaposi sarcoma-associated herpesvirus infection	2	1.16	0.52	1	Kras;Rac1	P32883;P63001
KEGG	up-regulated	Legionellosis	2	3.49	0.112	1	Hspd1;Eef1g	P63038;Q9D8N0
KEGG	up-regulated	Leukocyte transendothelial migration	9	8.51	8.59e-07	6.7e-05	Ezr;Msn;Cdc42;Rap1a;Rac1;Myl12b;Rap1b;Myl9;Rhoa	P26040;P26041;P60766;P62835;P63001;Q3THE2;Q99JI6;Q9CQ19;Q9QUI0
KEGG	up-regulated	Lipid and atherosclerosis	8	4.26	0.000518	0.0373	Kras;Cdc42;Rap1a;Rac1;Hspd1;Eif2s1;Rap1b;Rhoa	P32883;P60766;P62835;P63001;P63038;Q6ZWX6;Q99JI6;Q9QUI0
KEGG	up-regulated	Long-term potentiation	3	5.06	0.0212	1	Kras;Rap1a;Rap1b	P32883;P62835;Q99JI6
KEGG	up-regulated	MAPK signaling pathway	5	1.89	0.125	1	Kras;Cdc42;Rap1a;Rac1;Rap1b	P32883;P60766;P62835;P63001;Q99JI6
KEGG	up-regulated	Measles	2	1.56	0.369	1	Msn;Eif2s1	P26041;Q6ZWX6
KEGG	up-regulated	Metabolism of xenobiotics by cytochrome P450	2	3.55	0.109	1	Adh1;Cbr2	P00329;P08074
KEGG	up-regulated	MicroRNAs in cancer	3	2.04	0.182	1	Ezr;Kras;Rhoa	P26040;P32883;Q9QUI0
KEGG	up-regulated	Mitophagy - animal	2	2.13	0.242	1	Kras;Eif2s1	P32883;Q6ZWX6
KEGG	up-regulated	mTOR signaling pathway	2	1.35	0.439	1	Kras;Rhoa	P32883;Q9QUI0
KEGG	up-regulated	Natural killer cell mediated cytotoxicity	2	2.06	0.253	1	Kras;Rac1	P32883;P63001
KEGG	up-regulated	Necroptosis	2	1.47	0.398	1	Capn2;Chmp2a	O08529;Q9DB34
KEGG	up-regulated	Neurotrophin signaling pathway	6	5.47	0.000745	0.0529	Kras;Cdc42;Rap1a;Rac1;Rap1b;Rhoa	P32883;P60766;P62835;P63001;Q99JI6;Q9QUI0
KEGG	up-regulated	Non-alcoholic fatty liver disease	3	2.04	0.182	1	Cdc42;Rac1;Eif2s1	P60766;P63001;Q6ZWX6
KEGG	up-regulated	Osteoclast differentiation	2	1.81	0.304	1	Btk;Rac1	P35991;P63001
KEGG	up-regulated	Oxytocin signaling pathway	4	3.02	0.043	1	Kras;Myl6;Myl9;Rhoa	P32883;Q60605;Q9CQ19;Q9QUI0
KEGG	up-regulated	Pancreatic cancer	3	4.34	0.0316	1	Kras;Cdc42;Rac1	P32883;P60766;P63001
KEGG	up-regulated	Pancreatic secretion	4	4.55	0.0113	0.723	Rap1a;Rac1;Rap1b;Rhoa	P62835;P63001;Q99JI6;Q9QUI0
KEGG	up-regulated	Pathways of neurodegeneration - multiple diseases	5	1.17	0.424	1	Capn2;Gpx1;Kras;Rac1;Eif2s1	O08529;P11352;P32883;P63001;Q6ZWX6
KEGG	up-regulated	Pertussis	2	2.85	0.155	1	Cfl1;Rhoa	P18760;Q9QUI0
KEGG	up-regulated	Phagosome	2	1.53	0.376	1	Coro1a;Rac1	O89053;P63001
KEGG	up-regulated	Phospholipase D signaling pathway	3	2.22	0.153	1	Kras;Arf6;Rhoa	P32883;P62331;Q9QUI0
KEGG	up-regulated	Platelet activation	7	6.38	0.000101	0.00747	Tln1;Btk;Rap1a;Myl12b;Fermt3;Rap1b;Rhoa	P26039;P35991;P62835;Q3THE2;Q8K1B8;Q99JI6;Q9QUI0
KEGG	up-regulated	Prion disease	3	1.21	0.454	1	Rac1;Stip1;Eif2s1	P63001;Q60864;Q6ZWX6
KEGG	up-regulated	Protein processing in endoplasmic reticulum	3	2	0.19	1	Capn2;Ube2d3;Eif2s1	O08529;P61079;Q6ZWX6
KEGG	up-regulated	Proteoglycans in cancer	6	3.28	0.00956	0.621	Ezr;Msn;Kras;Cdc42;Rac1;Rhoa	P26040;P26041;P32883;P60766;P63001;Q9QUI0
KEGG	up-regulated	Pyruvate metabolism	2	5.06	0.059	1	Adh1;Pkm	P00329;P52480
KEGG	up-regulated	Rap1 signaling pathway	7	3.61	0.00303	0.203	Tln1;Kras;Cdc42;Rap1a;Rac1;Rap1b;Rhoa	P26039;P32883;P60766;P62835;P63001;Q99JI6;Q9QUI0
KEGG	up-regulated	Ras signaling pathway	7	3.32	0.0048	0.317	Kras;Cdc42;Arf6;Rap1a;Rac1;Rap1b;Rhoa	P32883;P60766;P62331;P62835;P63001;Q99JI6;Q9QUI0
KEGG	up-regulated	Regulation of actin cytoskeleton	11	5.62	3.04e-06	0.000231	Pip4k2a;Cfl1;Ezr;Msn;Kras;Cdc42;Rac1;Myl12b;Myh9;Myl9;Rhoa	O70172;P18760;P26040;P26041;P32883;P60766;P63001;Q3THE2;Q8VDD5;Q9CQ19;Q9QUI0
KEGG	up-regulated	Renal cell carcinoma	5	8.43	0.000291	0.0212	Kras;Cdc42;Rap1a;Rac1;Rap1b	P32883;P60766;P62835;P63001;Q99JI6
KEGG	up-regulated	Ribosome	2	1.63	0.348	1	Rps3;Rpl14	P62908;Q9CR57
KEGG	up-regulated	RNA degradation	3	4.46	0.0293	1	Lsm3;Hspd1;Lsm7	P62311;P63038;Q9CQQ8
KEGG	up-regulated	Salmonella infection	8	3.5	0.00185	0.126	Cdc42;Arf6;Rps3;Rac1;Myl12b;Snx9;Myl9;Rhoa	P60766;P62331;P62908;P63001;Q3THE2;Q91VH2;Q9CQ19;Q9QUI0
KEGG	up-regulated	Sphingolipid signaling pathway	3	2.73	0.0966	1	Kras;Rac1;Rhoa	P32883;P63001;Q9QUI0
KEGG	up-regulated	Spliceosome	4	3.49	0.0273	1	Lsm3;Snrpd2;Snrpd3;Lsm7	P62311;P62317;P62320;Q9CQQ8
KEGG	up-regulated	Synaptic vesicle cycle	2	2.85	0.155	1	Nsf;Ap2m1	P46460;P84091
KEGG	up-regulated	T cell receptor signaling pathway	3	2.76	0.0946	1	Kras;Cdc42;Rhoa	P32883;P60766;Q9QUI0
KEGG	up-regulated	Tight junction	11	7.57	1.54e-07	1.23e-05	Ezr;Msn;Cdc42;Rab8b;Rap1a;Rac1;Myl12b;Myl6;Myh9;Myl9;Rhoa	P26040;P26041;P60766;P61028;P62835;P63001;Q3THE2;Q60605;Q8VDD5;Q9CQ19;Q9QUI0
KEGG	up-regulated	Tuberculosis	3	2.04	0.182	1	Coro1a;Hspd1;Rhoa	O89053;P63038;Q9QUI0
KEGG	up-regulated	Ubiquitin mediated proteolysis	2	1.53	0.376	1	Ube2d3;Ube2o	P61079;Q6ZPJ3
KEGG	up-regulated	Vascular smooth muscle contraction	4	3.46	0.0281	1	Myl6;Myh9;Myl9;Rhoa	Q60605;Q8VDD5;Q9CQ19;Q9QUI0
KEGG	up-regulated	VEGF signaling pathway	3	5.32	0.0185	1	Kras;Cdc42;Rac1	P32883;P60766;P63001
KEGG	up-regulated	Viral carcinogenesis	5	2.99	0.0253	1	Kras;Pkm;Cdc42;Rac1;Rhoa	P32883;P52480;P60766;P63001;Q9QUI0
KEGG	up-regulated	Wnt signaling pathway	2	1.37	0.432	1	Rac1;Rhoa	P63001;Q9QUI0
KEGG	up-regulated	Yersinia infection	4	3.16	0.0373	1	Cdc42;Arf6;Rac1;Rhoa	P60766;P62331;P63001;Q9QUI0
Molecular function	down-regulated	amide binding	2	1.47	0.395	1	H2-Q10;H2-D1	P01898;P01899
Molecular function	down-regulated	antigen binding	3	12.93	0.0016	0.0432	H2-Q10;H2-D1;Plg	P01898;P01899;P20918
Molecular function	down-regulated	binding	44	1.1	0.101	1	Abcc3;Fga;Pbsn;Ccl25;Dkk1;C3;P01630;P01747;Ighv1-61;P01750;Ighv1-62-3;Igh-VJ558;P01787;P01843;Ighg;Ighg2b;Ighg1;H2-Q10;H2-D1;P03987;Saa3;Saa1;Gm5629;Cfh;Cd44;Lgals3;Plg;Mbl2;Camp;Nherf1;Bpifa1;Bche;Serpina6;Igfbp5;Mylk3;Notch3;Agfg1;Cgref1;Cd248;Umod;Emilin1;Hamp;Dkc1;Il18bp	B2RX12;E9PV24;O08976;O35903;O54908;P01027;P01630;P01747;P01749;P01750;P01754;P01758;P01787;P01843;P01863;P01867;P01868;P01898;P01899;P03987;P04918;P05366;P06327;P06909;P15379;P16110;P20918;P41317;P51437;P70441;P97361;Q03311;Q06770;Q07079;Q3UIZ8;Q61982;Q8K2K6;Q8R1U2;Q91V98;Q91X17;Q99K41;Q9EQ21;Q9ESX5;Q9Z0M9
Molecular function	down-regulated	carbohydrate binding	2	4.94	0.062	1	Lgals3;Mbl2	P16110;P41317
Molecular function	down-regulated	carboxylic acid transmembrane transporter activity	2	3.7	0.102	1	Abcc3;Nherf1	B2RX12;P70441
Molecular function	down-regulated	carboxylic ester hydrolase activity	2	4.66	0.0686	1	Bche;Abhd16a	Q03311;Q9Z1Q2
Molecular function	down-regulated	cytokine receptor binding	2	2.06	0.253	1	Ccl25;Cd44	O35903;P15379
Molecular function	down-regulated	endopeptidase regulator activity	3	4.51	0.0287	0.603	C3;C4b;Serpina6	P01027;P01029;Q06770
Molecular function	down-regulated	enzyme inhibitor activity	4	3.29	0.0329	0.646	C3;C4b;Serpina6;Pi16	P01027;P01029;Q06770;Q9ET66
Molecular function	down-regulated	enzyme regulator activity	6	2.12	0.0616	1	C3;C4b;Serpina6;Arhgap23;Agfg1;Pi16	P01027;P01029;Q06770;Q69ZH9;Q8K2K6;Q9ET66
Molecular function	down-regulated	G protein-coupled receptor binding	3	3.29	0.0626	1	Ccl25;C3;Nherf1	O35903;P01027;P70441
Molecular function	down-regulated	glycosaminoglycan binding	3	4.31	0.0323	0.646	Saa1;Cfh;Cd44	P05366;P06909;P15379
Molecular function	down-regulated	GTPase regulator activity	2	1.46	0.4	1	Arhgap23;Agfg1	Q69ZH9;Q8K2K6
Molecular function	down-regulated	immunoglobulin binding	2	32.09	0.00173	0.045	Lgals3;Umod	P16110;Q91X17
Molecular function	down-regulated	lipid binding	3	1.26	0.425	1	Mbl2;Camp;Serpina6	P41317;P51437;Q06770
Molecular function	down-regulated	molecular function regulator	9	2.48	0.00901	0.225	Dkk1;C3;C4b;Cd44;Nherf1;Serpina6;Arhgap23;Agfg1;Pi16	O54908;P01027;P01029;P15379;P70441;Q06770;Q69ZH9;Q8K2K6;Q9ET66
Molecular function	down-regulated	monocarboxylic acid transmembrane transporter activity	2	10.9	0.0145	0.334	Abcc3;Nherf1	B2RX12;P70441
Molecular function	down-regulated	nucleoside-triphosphatase regulator activity	2	1.28	0.466	1	Arhgap23;Agfg1	Q69ZH9;Q8K2K6
Molecular function	down-regulated	organic acid transmembrane transporter activity	2	3.68	0.103	1	Abcc3;Nherf1	B2RX12;P70441
Molecular function	down-regulated	peptidase inhibitor activity	3	4.87	0.0236	0.519	C3;C4b;Serpina6	P01027;P01029;Q06770
Molecular function	down-regulated	peptidase regulator activity	4	4.81	0.00941	0.226	C3;C4b;Serpina6;Pi16	P01027;P01029;Q06770;Q9ET66
Molecular function	down-regulated	peptide binding	2	2.14	0.24	1	H2-Q10;H2-D1	P01898;P01899
Molecular function	down-regulated	protein binding	24	1.04	0.454	1	Fga;Ccl25;Dkk1;C3;Ighg;Ighg2b;Ighg1;H2-Q10;H2-D1;P03987;Saa3;Cfh;Cd44;Lgals3;Plg;Mbl2;Nherf1;Bche;Igfbp5;Notch3;Cd248;Emilin1;Hamp;Il18bp	E9PV24;O35903;O54908;P01027;P01863;P01867;P01868;P01898;P01899;P03987;P04918;P06909;P15379;P16110;P20918;P41317;P70441;Q03311;Q07079;Q61982;Q91V98;Q99K41;Q9EQ21;Q9Z0M9
Molecular function	down-regulated	receptor ligand activity	3	1.84	0.222	1	Ccl25;Saa3;Hamp	O35903;P04918;Q9EQ21
Molecular function	down-regulated	signaling receptor activator activity	3	1.76	0.242	1	Ccl25;Saa3;Hamp	O35903;P04918;Q9EQ21
Molecular function	down-regulated	signaling receptor binding	14	3.08	9.85e-05	0.00276	Ccl25;Dkk1;C3;Ighg;Ighg2b;Ighg1;P03987;Saa3;Cd44;Lgals3;Nherf1;Notch3;Emilin1;Hamp	O35903;O54908;P01027;P01863;P01867;P01868;P03987;P04918;P15379;P16110;P70441;Q61982;Q99K41;Q9EQ21
Molecular function	down-regulated	structural molecule activity	2	1.22	0.491	1	Fga;Emilin1	E9PV24;Q99K41
Molecular function	down-regulated	sulfur compound binding	2	2.24	0.225	1	Saa1;Cfh	P05366;P06909
Molecular function	up-regulated	actin binding	10	5.57	1.26e-05	0.000882	Coro1a;Cfl1;Tln1;Ezr;Myh4;Flna;Mtss1;Myh9;Dstn;Coro1c	O89053;P18760;P26039;P26040;Q5SX39;Q8BTM8;Q8R1S4;Q8VDD5;Q9R0P5;Q9WUM4
Molecular function	up-regulated	adenyl nucleotide binding	21	1.73	0.00868	0.503	Slk;Pip4k2a;Grk6;Ckm;Btk;Nsf;Pkm;Ube2d3;Hspd1;Tnik;Myh4;Gcdh;Ube2o;Cdc42bpb;Ehd2;Myh9;Ola1;Cyb5r3;Ehd4;Hyou1;Ehd1	O54988;O70172;O70293;P07310;P35991;P46460;P52480;P61079;P63038;P83510;Q5SX39;Q60759;Q6ZPJ3;Q7TT50;Q8BH64;Q8VDD5;Q9CZ30;Q9DCN2;Q9EQP2;Q9JKR6;Q9WVK4
Molecular function	up-regulated	adenyl ribonucleotide binding	21	1.74	0.00795	0.469	Slk;Pip4k2a;Grk6;Ckm;Btk;Nsf;Pkm;Ube2d3;Hspd1;Tnik;Myh4;Gcdh;Ube2o;Cdc42bpb;Ehd2;Myh9;Ola1;Cyb5r3;Ehd4;Hyou1;Ehd1	O54988;O70172;O70293;P07310;P35991;P46460;P52480;P61079;P63038;P83510;Q5SX39;Q60759;Q6ZPJ3;Q7TT50;Q8BH64;Q8VDD5;Q9CZ30;Q9DCN2;Q9EQP2;Q9JKR6;Q9WVK4
Molecular function	up-regulated	amide binding	4	1.27	0.389	1	Hba;Ppib;Ap2m1;Gcdh	P01942;P24369;P84091;Q60759
Molecular function	up-regulated	anion binding	40	2.14	8.54e-07	6.4e-05	Slk;Pip4k2a;Grk6;Adh1;Ckm;Kras;Btk;Nsf;Pkm;Eif5;Cdc42;Rab10;Rab8b;Ube2d3;Arf3;Arf4;Arf6;Ran;Rap1a;Rac1;Hspd1;Tnik;Arf5;Myh4;Gcdh;Ube2o;Cdc42bpb;Ehd2;Rab15;Myh9;Rap1b;Ola1;Cyb5r3;Ehd4;Plek;Hyou1;Rhoa;Suclg1;Ehd1;Eif2s3x	O54988;O70172;O70293;P00329;P07310;P32883;P35991;P46460;P52480;P59325;P60766;P61027;P61028;P61079;P61205;P61750;P62331;P62827;P62835;P63001;P63038;P83510;P84084;Q5SX39;Q60759;Q6ZPJ3;Q7TT50;Q8BH64;Q8K386;Q8VDD5;Q99JI6;Q9CZ30;Q9DCN2;Q9EQP2;Q9JHK5;Q9JKR6;Q9QUI0;Q9WUM5;Q9WVK4;Q9Z0N1
Molecular function	up-regulated	antioxidant activity	3	6.11	0.0131	0.681	Hba;Gpx1;Prdx1	P01942;P11352;P35700
Molecular function	up-regulated	ATPase	4	1.24	0.403	1	Nsf;Myh4;Myl6;Myh9	P46460;Q5SX39;Q60605;Q8VDD5
Molecular function	up-regulated	ATPase regulator activity	2	5.52	0.0509	1	Dnajb4;Hyou1	Q9D832;Q9JKR6
Molecular function	up-regulated	binding	112	1.2	4.21e-08	3.45e-06	Ckap5;Capn2;Slk;Pip4k2a;Grk6;Epb41l2;Capns1;Coro1a;Adh1;Hba;Ckm;Cbr2;Gpx1;Cnp;Cfl1;Ppib;Tln1;Ezr;Msn;Kras;Prdx1;Btk;Cap1;Clec3b;Nsf;Igfbp3;Srp9;Hdgf;Pkm;Dnajc2;Eif5;Cdc42;Rab10;Rab8b;Ube2d3;Arf3;Arf4;Lsm3;Snrpd2;Snrpd3;Arf6;Hpcal1;Ran;Rap1a;Rps3;Rac1;Hspd1;Tnik;Arf5;Ap2m1;Csrp1;Fhl1;Plekhf1;Myl12b;Eif3j1;Lrrfip1;Lrrc47;Arhgap1;Myh4;Myl6;Hnrnpd;Gcdh;Stip1;Eif1a;Psap;Phgdh;Vat1;Cavin2;Ube2o;Eif2s1;…	A2AGT5;O08529;O54988;O70172;O70293;O70318;O88456;O89053;P00329;P01942;P07310;P08074;P11352;P16330;P18760;P24369;P26039;P26040;P26041;P32883;P35700;P35991;P40124;P43025;P46460;P47878;P49962;P51859;P52480;P54103;P59325;P60766;P61027;P61028;P61079;P61205;P61750;P62311;P62317;P62320;P62331;P62748;P62827;P62835;P62908;P63001;P63038;P83510;P84084;P84091;P97315;P97447;Q3TB82;Q3THE2;Q3UGC7;Q3UZ39;Q505F5;…
Molecular function	up-regulated	carbohydrate derivative binding	41	2.35	4.4e-08	3.56e-06	Slk;Pip4k2a;Grk6;Ckm;Kras;Btk;Clec3b;Nsf;Hdgf;Pkm;Eif5;Cdc42;Rab10;Rab8b;Ube2d3;Arf3;Arf4;Arf6;Ran;Rap1a;Rac1;Hspd1;Tnik;Arf5;Myh4;Gcdh;Ube2o;Cdc42bpb;Ehd2;Rab15;Myh9;Rap1b;Ola1;Cyb5r3;Ehd4;Prelp;Hyou1;Rhoa;Suclg1;Ehd1;Eif2s3x	O54988;O70172;O70293;P07310;P32883;P35991;P43025;P46460;P51859;P52480;P59325;P60766;P61027;P61028;P61079;P61205;P61750;P62331;P62827;P62835;P63001;P63038;P83510;P84084;Q5SX39;Q60759;Q6ZPJ3;Q7TT50;Q8BH64;Q8K386;Q8VDD5;Q99JI6;Q9CZ30;Q9DCN2;Q9EQP2;Q9JK53;Q9JKR6;Q9QUI0;Q9WUM5;Q9WVK4;Q9Z0N1
Molecular function	up-regulated	catalytic activity	52	1.26	0.0221	1	Ckap5;Capn2;Slk;Pip4k2a;Grk6;Capns1;Adh1;Hba;Ckm;Cbr2;Gpx1;Cnp;Ppib;Kras;Prdx1;Btk;Pkm;Cdc42;Rab10;Rab8b;Ube2d3;Arf3;Arf4;Arf6;Ran;Rap1a;Rps3;Rac1;Hspd1;Tnik;Arf5;Lrrc47;Myh4;Myl6;Gcdh;Phgdh;Vat1;Ube2o;Cdc42bpb;Naa15;Ehd2;Etf1;Rab15;Myh9;Rap1b;Acp1;Cyb5r3;Gmpr;Rhoa;Suclg1;Eif2s3x;Pmm2	A2AGT5;O08529;O54988;O70172;O70293;O88456;P00329;P01942;P07310;P08074;P11352;P16330;P24369;P32883;P35700;P35991;P52480;P60766;P61027;P61028;P61079;P61205;P61750;P62331;P62827;P62835;P62908;P63001;P63038;P83510;P84084;Q505F5;Q5SX39;Q60605;Q60759;Q61753;Q62465;Q6ZPJ3;Q7TT50;Q80UM3;Q8BH64;Q8BWY3;Q8K386;Q8VDD5;Q99JI6;Q9D358;Q9DCN2;Q9DCZ1;Q9QUI0;Q9WUM5;Q9Z0N1;Q9Z2M7
Molecular function	up-regulated	catalytic activity, acting on a tRNA	2	2.04	0.258	1	Lrrc47;Etf1	Q505F5;Q8BWY3
Molecular function	up-regulated	cation binding	31	1.02	0.473	1	Capn2;Capns1;Adh1;Hba;Btk;Clec3b;Nsf;Pkm;Hpcal1;Ran;Csrp1;Fhl1;Plekhf1;Myl12b;Myl6;Vat1;Cdc42bpb;Ehd2;Plekhf2;Znf330;Lims1;Eif2s2;Myl9;Ola1;Chmp2a;Cyb5r3;Gmpr;Ehd4;Sytl4;Ehd1;Pmm2	O08529;O88456;P00329;P01942;P35991;P43025;P46460;P52480;P62748;P62827;P97315;P97447;Q3TB82;Q3THE2;Q60605;Q62465;Q7TT50;Q8BH64;Q91WB4;Q922H9;Q99JW4;Q99L45;Q9CQ19;Q9CZ30;Q9DB34;Q9DCN2;Q9DCZ1;Q9EQP2;Q9R0Q1;Q9WVK4;Q9Z2M7
Molecular function	up-regulated	cell adhesion molecule binding	6	2.84	0.0193	0.984	Tln1;Ehd2;Fermt3;Myh9;Ehd4;Ehd1	P26039;Q8BH64;Q8K1B8;Q8VDD5;Q9EQP2;Q9WVK4
Molecular function	up-regulated	cysteine-type endopeptidase activity	2	8.56	0.0227	1	Capn2;Capns1	O08529;O88456
Molecular function	up-regulated	cysteine-type peptidase activity	2	1.48	0.393	1	Capn2;Capns1	O08529;O88456
Molecular function	up-regulated	cytoskeletal protein binding	22	2.98	3.27e-06	0.000235	Ckap5;Epb41l2;Coro1a;Cfl1;Tln1;Ezr;Msn;Cap1;Rab10;Rps3;Csrp1;Myl12b;Myh4;Flna;Mapre2;Mtss1;Myh9;Myl9;Parvb;Rhoa;Dstn;Coro1c	A2AGT5;O70318;O89053;P18760;P26039;P26040;P26041;P40124;P61027;P62908;P97315;Q3THE2;Q5SX39;Q8BTM8;Q8R001;Q8R1S4;Q8VDD5;Q9CQ19;Q9ES46;Q9QUI0;Q9R0P5;Q9WUM4
Molecular function	up-regulated	enzyme activator activity	8	1.47	0.176	1	Btk;Igfbp3;Eif5;Arf4;Rap1a;Psme1;Arhgap1;Dnajb4	P35991;P47878;P59325;P61750;P62835;P97371;Q5FWK3;Q9D832
Molecular function	up-regulated	enzyme binding	27	1.86	0.000922	0.059	Cfl1;Ppib;Ezr;Msn;Btk;Cap1;Nsf;Cdc42;Ube2d3;Arf6;Rap1a;Rps3;Rac1;Hspd1;Hnrnpd;Psap;Cavin2;Cdc42bpb;Flna;Mapre2;Myh9;Snx9;Plek;Rhoa;Sytl4;Coro1c;Ehd1	P18760;P24369;P26040;P26041;P35991;P40124;P46460;P60766;P61079;P62331;P62835;P62908;P63001;P63038;Q60668;Q61207;Q63918;Q7TT50;Q8BTM8;Q8R001;Q8VDD5;Q91VH2;Q9JHK5;Q9QUI0;Q9R0Q1;Q9WUM4;Q9WVK4
Molecular function	up-regulated	enzyme regulator activity	7	1.06	0.489	1	Igfbp3;Eif5;Rap1a;Psme1;Arhgap1;Dnajb4;Hyou1	P47878;P59325;P62835;P97371;Q5FWK3;Q9D832;Q9JKR6
Molecular function	up-regulated	GDP-dissociation inhibitor binding	2	62.07	0.000382	0.0264	Rac1;Rhoa	P63001;Q9QUI0
Molecular function	up-regulated	glycosaminoglycan binding	3	1.85	0.22	1	Clec3b;Hdgf;Prelp	P43025;P51859;Q9JK53
Molecular function	up-regulated	GTPase activity	9	21.91	2.38e-10	2.21e-08	Kras;Cdc42;Rab10;Arf6;Ran;Rap1a;Rac1;Rap1b;Rhoa	P32883;P60766;P61027;P62331;P62827;P62835;P63001;Q99JI6;Q9QUI0
Molecular function	up-regulated	GTPase binding	8	3.81	0.00123	0.0775	Nsf;Rap1a;Rac1;Cdc42bpb;Flna;Sytl4;Coro1c;Ehd1	P46460;P62835;P63001;Q7TT50;Q8BTM8;Q9R0Q1;Q9WUM4;Q9WVK4
Molecular function	up-regulated	guanyl nucleotide binding	21	6.84	2.72e-12	2.58e-10	Kras;Eif5;Cdc42;Rab10;Rab8b;Arf3;Arf4;Arf6;Ran;Rap1a;Rac1;Arf5;Ehd2;Rab15;Rap1b;Ola1;Ehd4;Rhoa;Suclg1;Ehd1;Eif2s3x	P32883;P59325;P60766;P61027;P61028;P61205;P61750;P62331;P62827;P62835;P63001;P84084;Q8BH64;Q8K386;Q99JI6;Q9CZ30;Q9EQP2;Q9QUI0;Q9WUM5;Q9WVK4;Q9Z0N1
Molecular function	up-regulated	guanyl ribonucleotide binding	21	6.84	2.72e-12	2.58e-10	Kras;Eif5;Cdc42;Rab10;Rab8b;Arf3;Arf4;Arf6;Ran;Rap1a;Rac1;Arf5;Ehd2;Rab15;Rap1b;Ola1;Ehd4;Rhoa;Suclg1;Ehd1;Eif2s3x	P32883;P59325;P60766;P61027;P61028;P61205;P61750;P62331;P62827;P62835;P63001;P84084;Q8BH64;Q8K386;Q99JI6;Q9CZ30;Q9EQP2;Q9QUI0;Q9WUM5;Q9WVK4;Q9Z0N1
Molecular function	up-regulated	heat shock protein binding	3	4.28	0.0331	1	Dnajc2;Rps3;Stip1	P54103;P62908;Q60864
Molecular function	up-regulated	heterocyclic compound binding	65	1.63	1.21e-06	8.95e-05	Slk;Pip4k2a;Grk6;Adh1;Hba;Ckm;Cnp;Msn;Kras;Prdx1;Btk;Nsf;Srp9;Hdgf;Pkm;Eif5;Cdc42;Rab10;Rab8b;Ube2d3;Arf3;Arf4;Lsm3;Snrpd2;Snrpd3;Arf6;Ran;Rap1a;Rps3;Rac1;Hspd1;Tnik;Arf5;Eif3j1;Lrrfip1;Lrrc47;Myh4;Hnrnpd;Gcdh;Eif1a;Phgdh;Ube2o;Eif2s1;Cdc42bpb;Ehd2;Eif1ax;Etf1;Rab15;Myh9;Rap1b;Eif2s2;Lsm7;Rpl14;Ilf2;Ola1;Eef1g;Cyb5r3;Ehd4;Hyou1;Edf1;Rhoa;Suclg1;Ehd1;Eif2s3x;Ilf3	O54988;O70172;O70293;P00329;P01942;P07310;P16330;P26041;P32883;P35700;P35991;P46460;P49962;P51859;P52480;P59325;P60766;P61027;P61028;P61079;P61205;P61750;P62311;P62317;P62320;P62331;P62827;P62835;P62908;P63001;P63038;P83510;P84084;Q3UGC7;Q3UZ39;Q505F5;Q5SX39;Q60668;Q60759;Q60872;Q61753;Q6ZPJ3;Q6ZWX6;Q7TT50;Q8BH64;Q8BMJ3;Q8BWY3;Q8K386;Q8VDD5;Q99JI6;Q99L45;Q9CQQ8;Q9CR57;Q9CXY6;Q9CZ30;Q9D8N0;Q9DCN2;…
Molecular function	up-regulated	hydrolase activity	24	1.52	0.0217	1	Capn2;Capns1;Cnp;Kras;Cdc42;Rab10;Rab8b;Arf3;Arf4;Arf6;Ran;Rap1a;Rps3;Rac1;Arf5;Myh4;Myl6;Etf1;Rab15;Myh9;Rap1b;Acp1;Rhoa;Eif2s3x	O08529;O88456;P16330;P32883;P60766;P61027;P61028;P61205;P61750;P62331;P62827;P62835;P62908;P63001;P84084;Q5SX39;Q60605;Q8BWY3;Q8K386;Q8VDD5;Q99JI6;Q9D358;Q9QUI0;Q9Z0N1
Molecular function	up-regulated	hydrolase activity, acting on acid anhydrides	18	5.03	1.54e-08	1.31e-06	Kras;Cdc42;Rab10;Rab8b;Arf3;Arf4;Arf6;Ran;Rap1a;Rac1;Arf5;Myh4;Myl6;Rab15;Myh9;Rap1b;Rhoa;Eif2s3x	P32883;P60766;P61027;P61028;P61205;P61750;P62331;P62827;P62835;P63001;P84084;Q5SX39;Q60605;Q8K386;Q8VDD5;Q99JI6;Q9QUI0;Q9Z0N1
Molecular function	up-regulated	hydrolase activity, acting on acid anhydrides, in phosphorus-containing anhydrides	18	5.06	1.44e-08	1.24e-06	Kras;Cdc42;Rab10;Rab8b;Arf3;Arf4;Arf6;Ran;Rap1a;Rac1;Arf5;Myh4;Myl6;Rab15;Myh9;Rap1b;Rhoa;Eif2s3x	P32883;P60766;P61027;P61028;P61205;P61750;P62331;P62827;P62835;P63001;P84084;Q5SX39;Q60605;Q8K386;Q8VDD5;Q99JI6;Q9QUI0;Q9Z0N1
Molecular function	up-regulated	identical protein binding	8	1.53	0.153	1	Slk;Pip4k2a;Coro1a;Pkm;Flna;Myh9;Snx9;Plek	O54988;O70172;O89053;P52480;Q8BTM8;Q8VDD5;Q91VH2;Q9JHK5
Molecular function	up-regulated	ion binding	60	1.39	0.000841	0.0547	Capn2;Slk;Pip4k2a;Grk6;Capns1;Adh1;Hba;Ckm;Kras;Btk;Clec3b;Nsf;Pkm;Eif5;Cdc42;Rab10;Rab8b;Ube2d3;Arf3;Arf4;Arf6;Hpcal1;Ran;Rap1a;Rac1;Hspd1;Tnik;Arf5;Csrp1;Fhl1;Plekhf1;Myl12b;Myh4;Myl6;Gcdh;Vat1;Ube2o;Cdc42bpb;Ehd2;Rab15;Myh9;Plekhf2;Znf330;Rap1b;Lims1;Eif2s2;Myl9;Ola1;Chmp2a;Cyb5r3;Gmpr;Ehd4;Plek;Hyou1;Rhoa;Sytl4;Suclg1;Ehd1;Eif2s3x;Pmm2	O08529;O54988;O70172;O70293;O88456;P00329;P01942;P07310;P32883;P35991;P43025;P46460;P52480;P59325;P60766;P61027;P61028;P61079;P61205;P61750;P62331;P62748;P62827;P62835;P63001;P63038;P83510;P84084;P97315;P97447;Q3TB82;Q3THE2;Q5SX39;Q60605;Q60759;Q62465;Q6ZPJ3;Q7TT50;Q8BH64;Q8K386;Q8VDD5;Q91WB4;Q922H9;Q99JI6;Q99JW4;Q99L45;Q9CQ19;Q9CZ30;Q9DB34;Q9DCN2;Q9DCZ1;Q9EQP2;Q9JHK5;Q9JKR6;Q9QUI0;Q9R0Q1;Q9WUM5;…
Molecular function	up-regulated	isomerase activity	2	1.74	0.32	1	Ppib;Pmm2	P24369;Q9Z2M7
Molecular function	up-regulated	kinase activity	8	1.41	0.206	1	Slk;Pip4k2a;Grk6;Ckm;Btk;Pkm;Tnik;Cdc42bpb	O54988;O70172;O70293;P07310;P35991;P52480;P83510;Q7TT50
Molecular function	up-regulated	kinase binding	12	2.09	0.0121	0.641	Ezr;Msn;Nsf;Cdc42;Rps3;Rac1;Cavin2;Flna;Mapre2;Myh9;Plek;Rhoa	P26040;P26041;P46460;P60766;P62908;P63001;Q63918;Q8BTM8;Q8R001;Q8VDD5;Q9JHK5;Q9QUI0
Molecular function	up-regulated	ligase activity	2	1.58	0.362	1	Lrrc47;Suclg1	Q505F5;Q9WUM5
Molecular function	up-regulated	lipase activator activity	2	13.07	0.0101	0.556	Btk;Arf4	P35991;P61750
Molecular function	up-regulated	lipid binding	12	2.17	0.00909	0.518	Cfl1;Tln1;Btk;Hspd1;Plekhf1;Psap;Cavin2;Mtss1;Snx9;Plekhf2;Chmp2a;Sytl4	P18760;P26039;P35991;P63038;Q3TB82;Q61207;Q63918;Q8R1S4;Q91VH2;Q91WB4;Q9DB34;Q9R0Q1
Molecular function	up-regulated	metal ion binding	18	1.28	0.159	1	Capn2;Capns1;Adh1;Hba;Clec3b;Pkm;Hpcal1;Ran;Myl12b;Myl6;Vat1;Cdc42bpb;Ehd2;Znf330;Myl9;Ehd4;Sytl4;Ehd1	O08529;O88456;P00329;P01942;P43025;P52480;P62748;P62827;Q3THE2;Q60605;Q62465;Q7TT50;Q8BH64;Q922H9;Q9CQ19;Q9EQP2;Q9R0Q1;Q9WVK4
Molecular function	up-regulated	microtubule binding	2	7.09	0.0322	1	Ckap5;Mapre2	A2AGT5;Q8R001
Molecular function	up-regulated	modified amino acid binding	2	2.43	0.199	1	Tln1;Cavin2	P26039;Q63918
Molecular function	up-regulated	molecular adaptor activity	4	1.36	0.339	1	Kras;Arf6;Ap2m1;Myh9	P32883;P62331;P84091;Q8VDD5
Molecular function	up-regulated	molecular function regulator	16	1.9	0.00973	0.545	Kras;Igfbp3;Eif5;Cdc42;Rab10;Arf6;Ran;Rap1a;Rac1;Psme1;Arhgap1;Flna;Rap1b;Dnajb4;Hyou1;Rhoa	P32883;P47878;P59325;P60766;P61027;P62331;P62827;P62835;P63001;P97371;Q5FWK3;Q8BTM8;Q99JI6;Q9D832;Q9JKR6;Q9QUI0
Molecular function	up-regulated	motor activity	3	4.33	0.0322	1	Myh4;Myl6;Myh9	Q5SX39;Q60605;Q8VDD5
Molecular function	up-regulated	mRNA 3'-UTR binding	2	9.2	0.0198	0.99	Hnrnpd;Ilf3	Q60668;Q9Z1X4
Molecular function	up-regulated	mRNA binding	4	3.88	0.0199	0.99	Hnrnpd;Etf1;Eif2s3x;Ilf3	Q60668;Q8BWY3;Q9Z0N1;Q9Z1X4
Molecular function	up-regulated	myosin binding	4	10.79	0.000502	0.0341	Coro1a;Rab10;Myl12b;Myl9	O89053;P61027;Q3THE2;Q9CQ19
Molecular function	up-regulated	nucleic acid binding	29	1.24	0.118	1	Cnp;Msn;Srp9;Hdgf;Pkm;Eif5;Lsm3;Snrpd2;Snrpd3;Ran;Rps3;Hspd1;Eif3j1;Lrrfip1;Lrrc47;Myh4;Hnrnpd;Eif1a;Eif2s1;Eif1ax;Etf1;Eif2s2;Lsm7;Rpl14;Ilf2;Eef1g;Edf1;Eif2s3x;Ilf3	P16330;P26041;P49962;P51859;P52480;P59325;P62311;P62317;P62320;P62827;P62908;P63038;Q3UGC7;Q3UZ39;Q505F5;Q5SX39;Q60668;Q60872;Q6ZWX6;Q8BMJ3;Q8BWY3;Q99L45;Q9CQQ8;Q9CR57;Q9CXY6;Q9D8N0;Q9JMG1;Q9Z0N1;Q9Z1X4
Molecular function	up-regulated	nucleoside phosphate binding	42	2.49	4.87e-09	4.43e-07	Slk;Pip4k2a;Grk6;Adh1;Ckm;Cnp;Kras;Btk;Nsf;Hdgf;Pkm;Eif5;Cdc42;Rab10;Rab8b;Ube2d3;Arf3;Arf4;Arf6;Ran;Rap1a;Rac1;Hspd1;Tnik;Arf5;Myh4;Gcdh;Phgdh;Ube2o;Cdc42bpb;Ehd2;Rab15;Myh9;Rap1b;Ola1;Cyb5r3;Ehd4;Hyou1;Rhoa;Suclg1;Ehd1;Eif2s3x	O54988;O70172;O70293;P00329;P07310;P16330;P32883;P35991;P46460;P51859;P52480;P59325;P60766;P61027;P61028;P61079;P61205;P61750;P62331;P62827;P62835;P63001;P63038;P83510;P84084;Q5SX39;Q60759;Q61753;Q6ZPJ3;Q7TT50;Q8BH64;Q8K386;Q8VDD5;Q99JI6;Q9CZ30;Q9DCN2;Q9EQP2;Q9JKR6;Q9QUI0;Q9WUM5;Q9WVK4;Q9Z0N1
Molecular function	up-regulated	nucleoside-triphosphatase activity	18	5.83	1.52e-09	1.4e-07	Kras;Cdc42;Rab10;Rab8b;Arf3;Arf4;Arf6;Ran;Rap1a;Rac1;Arf5;Myh4;Myl6;Rab15;Myh9;Rap1b;Rhoa;Eif2s3x	P32883;P60766;P61027;P61028;P61205;P61750;P62331;P62827;P62835;P63001;P84084;Q5SX39;Q60605;Q8K386;Q8VDD5;Q99JI6;Q9QUI0;Q9Z0N1
Molecular function	up-regulated	nucleoside-triphosphatase regulator activity	5	1.38	0.298	1	Eif5;Rap1a;Arhgap1;Dnajb4;Hyou1	P59325;P62835;Q5FWK3;Q9D832;Q9JKR6
Molecular function	up-regulated	nucleotide binding	41	2.49	8.05e-09	7.16e-07	Slk;Pip4k2a;Grk6;Adh1;Ckm;Cnp;Kras;Btk;Nsf;Pkm;Eif5;Cdc42;Rab10;Rab8b;Ube2d3;Arf3;Arf4;Arf6;Ran;Rap1a;Rac1;Hspd1;Tnik;Arf5;Myh4;Gcdh;Phgdh;Ube2o;Cdc42bpb;Ehd2;Rab15;Myh9;Rap1b;Ola1;Cyb5r3;Ehd4;Hyou1;Rhoa;Suclg1;Ehd1;Eif2s3x	O54988;O70172;O70293;P00329;P07310;P16330;P32883;P35991;P46460;P52480;P59325;P60766;P61027;P61028;P61079;P61205;P61750;P62331;P62827;P62835;P63001;P63038;P83510;P84084;Q5SX39;Q60759;Q61753;Q6ZPJ3;Q7TT50;Q8BH64;Q8K386;Q8VDD5;Q99JI6;Q9CZ30;Q9DCN2;Q9EQP2;Q9JKR6;Q9QUI0;Q9WUM5;Q9WVK4;Q9Z0N1
Molecular function	up-regulated	organic cyclic compound binding	65	1.6	2.38e-06	0.000174	Slk;Pip4k2a;Grk6;Adh1;Hba;Ckm;Cnp;Msn;Kras;Prdx1;Btk;Nsf;Srp9;Hdgf;Pkm;Eif5;Cdc42;Rab10;Rab8b;Ube2d3;Arf3;Arf4;Lsm3;Snrpd2;Snrpd3;Arf6;Ran;Rap1a;Rps3;Rac1;Hspd1;Tnik;Arf5;Eif3j1;Lrrfip1;Lrrc47;Myh4;Hnrnpd;Gcdh;Eif1a;Phgdh;Ube2o;Eif2s1;Cdc42bpb;Ehd2;Eif1ax;Etf1;Rab15;Myh9;Rap1b;Eif2s2;Lsm7;Rpl14;Ilf2;Ola1;Eef1g;Cyb5r3;Ehd4;Hyou1;Edf1;Rhoa;Suclg1;Ehd1;Eif2s3x;Ilf3	O54988;O70172;O70293;P00329;P01942;P07310;P16330;P26041;P32883;P35700;P35991;P46460;P49962;P51859;P52480;P59325;P60766;P61027;P61028;P61079;P61205;P61750;P62311;P62317;P62320;P62331;P62827;P62835;P62908;P63001;P63038;P83510;P84084;Q3UGC7;Q3UZ39;Q505F5;Q5SX39;Q60668;Q60759;Q60872;Q61753;Q6ZPJ3;Q6ZWX6;Q7TT50;Q8BH64;Q8BMJ3;Q8BWY3;Q8K386;Q8VDD5;Q99JI6;Q99L45;Q9CQQ8;Q9CR57;Q9CXY6;Q9CZ30;Q9D8N0;Q9DCN2;…
Molecular function	up-regulated	oxidoreductase activity	9	1.74	0.0738	1	Adh1;Hba;Cbr2;Gpx1;Prdx1;Gcdh;Phgdh;Cyb5r3;Gmpr	P00329;P01942;P08074;P11352;P35700;Q60759;Q61753;Q9DCN2;Q9DCZ1
Molecular function	up-regulated	oxidoreductase activity, acting on CH-OH group of donors	3	2.82	0.0907	1	Adh1;Cbr2;Phgdh	P00329;P08074;Q61753
Molecular function	up-regulated	oxidoreductase activity, acting on NAD(P)H	2	4.6	0.0702	1	Cyb5r3;Gmpr	Q9DCN2;Q9DCZ1
Molecular function	up-regulated	oxidoreductase activity, acting on peroxide as acceptor	3	7.6	0.00717	0.43	Hba;Gpx1;Prdx1	P01942;P11352;P35700
Molecular function	up-regulated	oxidoreductase activity, acting on the CH-OH group of donors, NAD or NADP as acceptor	3	3.21	0.0671	1	Adh1;Cbr2;Phgdh	P00329;P08074;Q61753
Molecular function	up-regulated	peptide binding	3	1.38	0.371	1	Hba;Ppib;Ap2m1	P01942;P24369;P84091
Molecular function	up-regulated	peroxidase activity	2	8.01	0.0257	1	Gpx1;Prdx1	P11352;P35700
Molecular function	up-regulated	phosphatidylinositol binding	4	2.56	0.0717	1	Cfl1;Btk;Plekhf1;Snx9	P18760;P35991;Q3TB82;Q91VH2
Molecular function	up-regulated	phosphatidylinositol phosphate binding	3	2.22	0.154	1	Cfl1;Btk;Plekhf1	P18760;P35991;Q3TB82
Molecular function	up-regulated	phospholipid binding	8	2.64	0.011	0.594	Cfl1;Tln1;Btk;Plekhf1;Cavin2;Snx9;Plekhf2;Chmp2a	P18760;P26039;P35991;Q3TB82;Q63918;Q91VH2;Q91WB4;Q9DB34
Molecular function	up-regulated	phosphotransferase activity, alcohol group as acceptor	7	1.31	0.287	1	Slk;Pip4k2a;Grk6;Btk;Pkm;Tnik;Cdc42bpb	O54988;O70172;O70293;P35991;P52480;P83510;Q7TT50
Molecular function	up-regulated	protein binding	71	1.32	0.000795	0.0525	Ckap5;Capn2;Slk;Pip4k2a;Epb41l2;Coro1a;Adh1;Hba;Cbr2;Gpx1;Cfl1;Ppib;Tln1;Ezr;Msn;Kras;Prdx1;Btk;Cap1;Nsf;Igfbp3;Hdgf;Pkm;Dnajc2;Eif5;Cdc42;Rab10;Rab8b;Ube2d3;Arf4;Snrpd3;Arf6;Ran;Rap1a;Rps3;Rac1;Hspd1;Ap2m1;Csrp1;Fhl1;Myl12b;Arhgap1;Myh4;Hnrnpd;Stip1;Psap;Cavin2;Cdc42bpb;Ehd2;Flna;Fermt3;Mapre2;Mtss1;Myh9;Snx9;Eif2s2;Myl9;Lsm7;Acp1;Dnajb4;Chmp2a;Ehd4;Parvb;Plek;Edf1;Rhoa;Dstn;Sytl4;Coro1c;Ehd1;Il…	A2AGT5;O08529;O54988;O70172;O70318;O89053;P00329;P01942;P08074;P11352;P18760;P24369;P26039;P26040;P26041;P32883;P35700;P35991;P40124;P46460;P47878;P51859;P52480;P54103;P59325;P60766;P61027;P61028;P61079;P61750;P62320;P62331;P62827;P62835;P62908;P63001;P63038;P84091;P97315;P97447;Q3THE2;Q5FWK3;Q5SX39;Q60668;Q60864;Q61207;Q63918;Q7TT50;Q8BH64;Q8BTM8;Q8K1B8;Q8R001;Q8R1S4;Q8VDD5;Q91VH2;Q99L45;Q9CQ19;…
Molecular function	up-regulated	protein dimerization activity	10	1.49	0.135	1	Slk;Pip4k2a;Coro1a;Pkm;Ran;Flna;Myh9;Snx9;Lsm7;Plek	O54988;O70172;O89053;P52480;P62827;Q8BTM8;Q8VDD5;Q91VH2;Q9CQQ8;Q9JHK5
Molecular function	up-regulated	protein domain specific binding	11	2.83	0.00174	0.108	Epb41l2;Gpx1;Tln1;Ezr;Kras;Nsf;Cdc42;Rab8b;Ap2m1;Arhgap1;Acp1	O70318;P11352;P26039;P26040;P32883;P46460;P60766;P61028;P84091;Q5FWK3;Q9D358
Molecular function	up-regulated	protein kinase activity	6	1.4	0.259	1	Slk;Grk6;Btk;Pkm;Tnik;Cdc42bpb	O54988;O70293;P35991;P52480;P83510;Q7TT50
Molecular function	up-regulated	protein kinase binding	6	2.6	0.0281	1	Ezr;Nsf;Cdc42;Cavin2;Flna;Plek	P26040;P46460;P60766;Q63918;Q8BTM8;Q9JHK5
Molecular function	up-regulated	protein serine/threonine kinase activity	5	1.53	0.231	1	Slk;Grk6;Pkm;Tnik;Cdc42bpb	O54988;O70293;P52480;P83510;Q7TT50
Molecular function	up-regulated	protein-containing complex binding	22	2.75	1.19e-05	0.000845	Ckap5;Epb41l2;Coro1a;Cfl1;Tln1;Ezr;Dnajc2;Snrpd2;Snrpd3;Hspd1;Myh4;Eif1a;Eif2s1;Flna;Fermt3;Mtss1;Myh9;Snx9;Ola1;Edf1;Dstn;Coro1c	A2AGT5;O70318;O89053;P18760;P26039;P26040;P54103;P62317;P62320;P63038;Q5SX39;Q60872;Q6ZWX6;Q8BTM8;Q8K1B8;Q8R1S4;Q8VDD5;Q91VH2;Q9CZ30;Q9JMG1;Q9R0P5;Q9WUM4
Molecular function	up-regulated	protein-macromolecule adaptor activity	4	1.86	0.169	1	Kras;Arf6;Ap2m1;Myh9	P32883;P62331;P84091;Q8VDD5
Molecular function	up-regulated	purine nucleotide binding	38	2.56	1.71e-08	1.44e-06	Slk;Pip4k2a;Grk6;Ckm;Kras;Btk;Nsf;Pkm;Eif5;Cdc42;Rab10;Rab8b;Ube2d3;Arf3;Arf4;Arf6;Ran;Rap1a;Rac1;Hspd1;Tnik;Arf5;Myh4;Gcdh;Ube2o;Cdc42bpb;Ehd2;Rab15;Myh9;Rap1b;Ola1;Cyb5r3;Ehd4;Hyou1;Rhoa;Suclg1;Ehd1;Eif2s3x	O54988;O70172;O70293;P07310;P32883;P35991;P46460;P52480;P59325;P60766;P61027;P61028;P61079;P61205;P61750;P62331;P62827;P62835;P63001;P63038;P83510;P84084;Q5SX39;Q60759;Q6ZPJ3;Q7TT50;Q8BH64;Q8K386;Q8VDD5;Q99JI6;Q9CZ30;Q9DCN2;Q9EQP2;Q9JKR6;Q9QUI0;Q9WUM5;Q9WVK4;Q9Z0N1
Molecular function	up-regulated	purine ribonucleoside triphosphate binding	35	2.48	1.82e-07	1.42e-05	Slk;Pip4k2a;Grk6;Ckm;Kras;Btk;Nsf;Pkm;Eif5;Cdc42;Rab10;Rab8b;Ube2d3;Arf3;Arf4;Arf6;Ran;Rap1a;Rac1;Hspd1;Tnik;Arf5;Myh4;Ube2o;Cdc42bpb;Ehd2;Rab15;Myh9;Rap1b;Ola1;Ehd4;Hyou1;Rhoa;Ehd1;Eif2s3x	O54988;O70172;O70293;P07310;P32883;P35991;P46460;P52480;P59325;P60766;P61027;P61028;P61079;P61205;P61750;P62331;P62827;P62835;P63001;P63038;P83510;P84084;Q5SX39;Q6ZPJ3;Q7TT50;Q8BH64;Q8K386;Q8VDD5;Q99JI6;Q9CZ30;Q9EQP2;Q9JKR6;Q9QUI0;Q9WVK4;Q9Z0N1
Molecular function	up-regulated	purine ribonucleotide binding	38	2.58	1.41e-08	1.23e-06	Slk;Pip4k2a;Grk6;Ckm;Kras;Btk;Nsf;Pkm;Eif5;Cdc42;Rab10;Rab8b;Ube2d3;Arf3;Arf4;Arf6;Ran;Rap1a;Rac1;Hspd1;Tnik;Arf5;Myh4;Gcdh;Ube2o;Cdc42bpb;Ehd2;Rab15;Myh9;Rap1b;Ola1;Cyb5r3;Ehd4;Hyou1;Rhoa;Suclg1;Ehd1;Eif2s3x	O54988;O70172;O70293;P07310;P32883;P35991;P46460;P52480;P59325;P60766;P61027;P61028;P61079;P61205;P61750;P62331;P62827;P62835;P63001;P63038;P83510;P84084;Q5SX39;Q60759;Q6ZPJ3;Q7TT50;Q8BH64;Q8K386;Q8VDD5;Q99JI6;Q9CZ30;Q9DCN2;Q9EQP2;Q9JKR6;Q9QUI0;Q9WUM5;Q9WVK4;Q9Z0N1
Molecular function	up-regulated	pyrophosphatase activity	18	5.1	1.25e-08	1.1e-06	Kras;Cdc42;Rab10;Rab8b;Arf3;Arf4;Arf6;Ran;Rap1a;Rac1;Arf5;Myh4;Myl6;Rab15;Myh9;Rap1b;Rhoa;Eif2s3x	P32883;P60766;P61027;P61028;P61205;P61750;P62331;P62827;P62835;P63001;P84084;Q5SX39;Q60605;Q8K386;Q8VDD5;Q99JI6;Q9QUI0;Q9Z0N1
Molecular function	up-regulated	ribonucleoprotein complex binding	6	5.52	0.000774	0.0519	Dnajc2;Snrpd2;Snrpd3;Eif1a;Eif2s1;Ola1	P54103;P62317;P62320;Q60872;Q6ZWX6;Q9CZ30
Molecular function	up-regulated	ribonucleotide binding	38	2.56	1.79e-08	1.49e-06	Slk;Pip4k2a;Grk6;Ckm;Kras;Btk;Nsf;Pkm;Eif5;Cdc42;Rab10;Rab8b;Ube2d3;Arf3;Arf4;Arf6;Ran;Rap1a;Rac1;Hspd1;Tnik;Arf5;Myh4;Gcdh;Ube2o;Cdc42bpb;Ehd2;Rab15;Myh9;Rap1b;Ola1;Cyb5r3;Ehd4;Hyou1;Rhoa;Suclg1;Ehd1;Eif2s3x	O54988;O70172;O70293;P07310;P32883;P35991;P46460;P52480;P59325;P60766;P61027;P61028;P61079;P61205;P61750;P62331;P62827;P62835;P63001;P63038;P83510;P84084;Q5SX39;Q60759;Q6ZPJ3;Q7TT50;Q8BH64;Q8K386;Q8VDD5;Q99JI6;Q9CZ30;Q9DCN2;Q9EQP2;Q9JKR6;Q9QUI0;Q9WUM5;Q9WVK4;Q9Z0N1
Molecular function	up-regulated	RNA binding	21	3.55	3.46e-07	2.66e-05	Msn;Srp9;Pkm;Eif5;Lsm3;Snrpd3;Ran;Rps3;Hspd1;Eif3j1;Myh4;Hnrnpd;Eif1a;Eif2s1;Eif1ax;Etf1;Eif2s2;Ilf2;Eef1g;Eif2s3x;Ilf3	P26041;P49962;P52480;P59325;P62311;P62320;P62827;P62908;P63038;Q3UGC7;Q5SX39;Q60668;Q60872;Q6ZWX6;Q8BMJ3;Q8BWY3;Q99L45;Q9CXY6;Q9D8N0;Q9Z0N1;Q9Z1X4
Molecular function	up-regulated	signaling receptor binding	12	1.13	0.367	1	Hba;Tln1;Nsf;Hdgf;Cdc42;Arf4;Ap2m1;Psap;Flna;Fermt3;Myh9;Sytl4	P01942;P26039;P46460;P51859;P60766;P61750;P84091;Q61207;Q8BTM8;Q8K1B8;Q8VDD5;Q9R0Q1
Molecular function	up-regulated	small molecule binding	43	2.22	9.21e-08	7.28e-06	Slk;Pip4k2a;Grk6;Adh1;Hba;Ckm;Cnp;Kras;Btk;Nsf;Hdgf;Pkm;Eif5;Cdc42;Rab10;Rab8b;Ube2d3;Arf3;Arf4;Arf6;Ran;Rap1a;Rac1;Hspd1;Tnik;Arf5;Myh4;Gcdh;Phgdh;Ube2o;Cdc42bpb;Ehd2;Rab15;Myh9;Rap1b;Ola1;Cyb5r3;Ehd4;Hyou1;Rhoa;Suclg1;Ehd1;Eif2s3x	O54988;O70172;O70293;P00329;P01942;P07310;P16330;P32883;P35991;P46460;P51859;P52480;P59325;P60766;P61027;P61028;P61079;P61205;P61750;P62331;P62827;P62835;P63001;P63038;P83510;P84084;Q5SX39;Q60759;Q61753;Q6ZPJ3;Q7TT50;Q8BH64;Q8K386;Q8VDD5;Q99JI6;Q9CZ30;Q9DCN2;Q9EQP2;Q9JKR6;Q9QUI0;Q9WUM5;Q9WVK4;Q9Z0N1
Molecular function	up-regulated	snRNA binding	2	6.71	0.0357	1	Lsm3;Snrpd3	P62311;P62320
Molecular function	up-regulated	snRNP binding	2	22.57	0.00337	0.206	Snrpd2;Snrpd3	P62317;P62320
Molecular function	up-regulated	structural molecule activity	5	1.31	0.333	1	Tln1;Rps3;Csrp1;Myl6;Rpl14	P26039;P62908;P97315;Q60605;Q9CR57
Molecular function	up-regulated	sulfur compound binding	4	1.92	0.155	1	Clec3b;Hdgf;Gcdh;Prelp	P43025;P51859;Q60759;Q9JK53
Molecular function	up-regulated	tetrapyrrole binding	2	1.67	0.338	1	Hba;Prdx1	P01942;P35700
Molecular function	up-regulated	transferase activity, transferring phosphorus-containing groups	8	1.14	0.404	1	Slk;Pip4k2a;Grk6;Ckm;Btk;Pkm;Tnik;Cdc42bpb	O54988;O70172;O70293;P07310;P35991;P52480;P83510;Q7TT50
Molecular function	up-regulated	translation factor activity, RNA binding	9	15.52	5.78e-09	5.2e-07	Eif5;Eif3j1;Eif1a;Eif2s1;Eif1ax;Etf1;Eif2s2;Eef1g;Eif2s3x	P59325;Q3UGC7;Q60872;Q6ZWX6;Q8BMJ3;Q8BWY3;Q99L45;Q9D8N0;Q9Z0N1
Molecular function	up-regulated	translation regulator activity	9	9.39	4.79e-07	3.64e-05	Eif5;Eif3j1;Eif1a;Eif2s1;Eif1ax;Etf1;Eif2s2;Eef1g;Eif2s3x	P59325;Q3UGC7;Q60872;Q6ZWX6;Q8BMJ3;Q8BWY3;Q99L45;Q9D8N0;Q9Z0N1
Molecular function	up-regulated	translation regulator activity, nucleic acid binding	9	12.14	5.16e-08	4.13e-06	Eif5;Eif3j1;Eif1a;Eif2s1;Eif1ax;Etf1;Eif2s2;Eef1g;Eif2s3x	P59325;Q3UGC7;Q60872;Q6ZWX6;Q8BMJ3;Q8BWY3;Q99L45;Q9D8N0;Q9Z0N1
Molecular function	up-regulated	tubulin binding	4	1.48	0.286	1	Ckap5;Ezr;Rps3;Mapre2	A2AGT5;P26040;P62908;Q8R001
Molecular function	up-regulated	ubiquitin-like protein conjugating enzyme activity	2	6.9	0.0339	1	Ube2d3;Ube2o	P61079;Q6ZPJ3
Molecular function	up-regulated	ubiquitin-like protein ligase binding	3	1.33	0.393	1	Ube2d3;Hspd1;Snx9	P61079;P63038;Q91VH2
Molecular function	up-regulated	ubiquitin-protein transferase activity	3	1.12	0.507	1	Cdc42;Ube2d3;Ube2o	P60766;P61079;Q6ZPJ3
Pfam	down-regulated	A-macroglobulin receptor binding domain	2	62.33	0.000443	0.00576	C3;C4b	P01027;P01029
Pfam	down-regulated	A-macroglobulin TED domain	2	62.33	0.000443	0.00576	C3;C4b	P01027;P01029
Pfam	down-regulated	Alpha-2-macroglobulin bait region domain	2	62.33	0.000443	0.00576	C3;C4b	P01027;P01029
Pfam	down-regulated	Alpha-2-macroglobulin family	2	62.33	0.000443	0.00576	C3;C4b	P01027;P01029
Pfam	down-regulated	Anaphylotoxin-like domain	2	112.2	0.000124	0.00174	C3;C4b	P01027;P01029
Pfam	down-regulated	Calcium-binding EGF domain	2	8.77	0.0219	0.0876	Notch3;Umod	Q61982;Q91X17
Pfam	down-regulated	Class I Histocompatibility antigen, domains alpha 1 and 2	2	24.39	0.00301	0.0181	H2-Q10;H2-D1	P01898;P01899
Pfam	down-regulated	Collagen triple helix repeat (20 copies)	2	8.25	0.0245	0.0876	Mbl2;Emilin1	P41317;Q99K41
Pfam	down-regulated	Immunoglobulin C1-set domain	7	24.85	1.2e-08	1.92e-07	P01843;Ighg;Ighg2b;Ighg1;H2-Q10;H2-D1;P03987	P01843;P01863;P01867;P01868;P01898;P01899;P03987
Pfam	down-regulated	Immunoglobulin V-set domain	14	14.13	6.76e-13	1.15e-11	P01630;Igkv12-41;P01636;P01671;P01674;P01728;P01747;Ighv1-61;P01750;Ighv1-62-3;Igh-VJ558;P01787;Gm5629;P84750	P01630;P01635;P01636;P01671;P01674;P01728;P01747;P01749;P01750;P01754;P01758;P01787;P06327;P84750
Pfam	down-regulated	Lectin C-type domain	2	5.97	0.0443	0.0886	Mbl2;Cd248	P41317;Q91V98
Pfam	down-regulated	Macroglobulin domain MG3	2	62.33	0.000443	0.00576	C3;C4b	P01027;P01029
Pfam	down-regulated	MG2 domain	2	62.33	0.000443	0.00576	C3;C4b	P01027;P01029
Pfam	down-regulated	PDZ domain	2	4.32	0.0784	0.0886	Nherf1;Arhgap23	P70441;Q69ZH9
Pfam	down-regulated	Serum amyloid A protein	3	210.38	1.72e-07	2.58e-06	Saa3;Saa1;Saa2	P04918;P05366;P05367
Pfam	down-regulated	Sushi repeat (SCR repeat)	2	12.75	0.0107	0.0535	Cfh;C4bpa	P06909;P08607
Pfam	down-regulated	UNC-6/NTR/C345C module	2	37.4	0.00127	0.00889	C3;C4b	P01027;P01029
Pfam	up-regulated	ADP-ribosylation factor family	4	18.9	5.54e-05	0.00166	Arf3;Arf4;Arf6;Arf5	P61205;P61750;P62331;P84084
Pfam	up-regulated	Alcohol dehydrogenase GroES-like domain	2	20.35	0.00419	0.0628	Adh1;Vat1	P00329;Q62465
Pfam	up-regulated	Calponin homology (CH) domain	4	8.97	0.00103	0.0237	Flna;Mapre2;Ehbp1l1;Parvb	Q8BTM8;Q8R001;Q99MS7;Q9ES46
Pfam	up-regulated	CNH domain	2	17.64	0.00558	0.0781	Tnik;Cdc42bpb	P83510;Q7TT50
Pfam	up-regulated	Cofilin/tropomyosin-type actin-binding protein	2	26.45	0.00245	0.0441	Cfl1;Dstn	P18760;Q9R0P5
Pfam	up-regulated	Cytoskeletal-regulatory complex EF hand	3	39.68	4.87e-05	0.00151	Ehd2;Ehd4;Ehd1	Q8BH64;Q9EQP2;Q9WVK4
Pfam	up-regulated	DnaJ domain	2	6.3	0.0401	0.254	Dnajc2;Dnajb4	P54103;Q9D832
Pfam	up-regulated	Domain found in IF2B/IF5	2	132.27	5.67e-05	0.00166	Eif5;Eif2s2	P59325;Q99L45
Pfam	up-regulated	Domain of unknown function (DUF1899)	2	37.79	0.00116	0.0255	Coro1a;Coro1c	O89053;Q9WUM4
Pfam	up-regulated	Domain of unknown function (DUF5600)	3	99.2	1.68e-06	6.05e-05	Ehd2;Ehd4;Ehd1	Q8BH64;Q9EQP2;Q9WVK4
Pfam	up-regulated	Dynamin family	3	24.8	0.00022	0.00594	Ehd2;Ehd4;Ehd1	Q8BH64;Q9EQP2;Q9WVK4
Pfam	up-regulated	DZF domain	2	66.13	0.000337	0.00876	Ilf2;Ilf3	Q9CXY6;Q9Z1X4
Pfam	up-regulated	EF-hand domain pair	5	6.3	0.0012	0.0255	Capn2;Capns1;Hpcal1;Myl12b;Myl9	O08529;O88456;P62748;Q3THE2;Q9CQ19
Pfam	up-regulated	eIF4-gamma/eIF5/eIF2-epsilon	3	49.6	2.3e-05	0.000736	Eif5;Bzw2;Bzw1	P59325;Q2L4X1;Q9CQC6
Pfam	up-regulated	Ezrin/radixin/moesin family	2	66.13	0.000337	0.00876	Ezr;Msn	P26040;P26041
Pfam	up-regulated	FERM C-terminal PH-like domain	3	15.87	0.000859	0.0206	Epb41l2;Ezr;Msn	O70318;P26040;P26041
Pfam	up-regulated	FERM central domain	5	15.38	1.74e-05	0.000574	Epb41l2;Tln1;Ezr;Msn;Fermt3	O70318;P26039;P26040;P26041;Q8K1B8
Pfam	up-regulated	FERM N-terminal domain	3	14.17	0.0012	0.0255	Epb41l2;Ezr;Msn	O70318;P26040;P26041
Pfam	up-regulated	FYVE zinc finger	2	9.45	0.0189	0.189	Plekhf1;Plekhf2	Q3TB82;Q91WB4
Pfam	up-regulated	Leucine rich repeat	4	3.21	0.0366	0.254	Rsu1;Lrrc47;Lrrc59;Prelp	Q01730;Q505F5;Q922Q8;Q9JK53
Pfam	up-regulated	Leucine Rich Repeat	2	6.78	0.035	0.254	Lrrc47;Lrrc59	Q505F5;Q922Q8
Pfam	up-regulated	LIM domain	3	6.01	0.0137	0.151	Csrp1;Fhl1;Lims1	P97315;P97447;Q99JW4
Pfam	up-regulated	LSM domain	4	29.39	8.77e-06	0.000298	Lsm3;Snrpd2;Snrpd3;Lsm7	P62311;P62317;P62320;Q9CQQ8
Pfam	up-regulated	Myosin head (motor domain)	2	8.02	0.0257	0.231	Myh4;Myh9	Q5SX39;Q8VDD5
Pfam	up-regulated	Myosin N-terminal SH3-like domain	2	26.45	0.00245	0.0441	Myh4;Myh9	Q5SX39;Q8VDD5
Pfam	up-regulated	Myosin tail	2	17.64	0.00558	0.0781	Myh4;Myh9	Q5SX39;Q8VDD5
Pfam	up-regulated	N-terminal EH-domain containing protein	3	79.36	4.17e-06	0.000146	Ehd2;Ehd4;Ehd1	Q8BH64;Q9EQP2;Q9WVK4
Pfam	up-regulated	PH domain	6	4.16	0.00331	0.053	Btk;Plekhf1;Plekho2;Fermt3;Plekhf2;Plek	P35991;Q3TB82;Q8K124;Q8K1B8;Q91WB4;Q9JHK5
Pfam	up-regulated	Protein kinase domain	4	1.49	0.28	0.591	Slk;Grk6;Tnik;Cdc42bpb	O54988;O70293;P83510;Q7TT50
Pfam	up-regulated	Ras family	10	10.33	4.51e-08	1.67e-06	Kras;Cdc42;Rab10;Rab8b;Ran;Rap1a;Rac1;Rab15;Rap1b;Rhoa	P32883;P60766;P61027;P61028;P62827;P62835;P63001;Q8K386;Q99JI6;Q9QUI0
Pfam	up-regulated	SH3 domain	2	2.45	0.197	0.591	Btk;Snx9	P35991;Q91VH2
Pfam	up-regulated	Tetratricopeptide repeat	2	3.04	0.14	0.56	Stip1;Naa15	Q60864;Q80UM3
Pfam	up-regulated	Translation initiation factor 1A / IF-1	2	88.18	0.000169	0.00473	Eif1a;Eif1ax	Q60872;Q8BMJ3
Pfam	up-regulated	Type of WD40 repeat	2	37.79	0.00116	0.0255	Coro1a;Coro1c	O89053;Q9WUM4
Pfam	up-regulated	Ubiquitin-conjugating enzyme	2	7.15	0.0318	0.254	Ube2d3;Ube2o	P61079;Q6ZPJ3
Pfam	up-regulated	WD domain, G-beta repeat	2	1.24	0.48	0.591	Coro1a;Coro1c	O89053;Q9WUM4
Pfam	up-regulated	Zinc-binding dehydrogenase	2	17.64	0.00558	0.0781	Adh1;Vat1	P00329;Q62465
