# Supplementary material for: Multi-Omics and Experimental Validation Reveal the Protective Effect of Paeoniflorin Against Coronary Heart Disease in Mice via Inhibiting the C3-Cfd-C3aR Pathway
Source: Int J Mol Sci. 2026 Jul 13;27(14):6236. doi: 10.3390/ijms27146236 (PMC13410309; doi:10.3390/ijms27146236)
Supplement: Supplementary file 1 [file ijms-27-06236-s001.zip › Supplementary Materials/ijms-4276706_Proteomics_Dataset/5-Functional_enrichment/Table 4. Functional enrichment of Control-vs-Model.xls]

Fun Category	Regulation	Terms	mapping	Fold enrich	p.value	fdr	Gene names	Proteins
Biological process	down-regulated	'de novo' protein folding	2	8.26	0.0243	1	Dnajc2;Dnajb1	P54103;Q9QYJ3
Biological process	down-regulated	actin cytoskeleton organization	7	2.77	0.0135	1	Ang;Epb41;Lcp1;Mtss1;Rhoa;Dstn;Coro1c	P21570;P48193;Q61233;Q8R1S4;Q9QUI0;Q9R0P5;Q9WUM4
Biological process	down-regulated	actin filament bundle organization	2	4.72	0.0672	1	Lcp1;Rhoa	Q61233;Q9QUI0
Biological process	down-regulated	actin filament organization	5	4.86	0.00373	1	Ang;Lcp1;Mtss1;Rhoa;Dstn	P21570;Q61233;Q8R1S4;Q9QUI0;Q9R0P5
Biological process	down-regulated	actin filament-based process	8	2.13	0.0344	1	Ang;Epb41;Ran;Lcp1;Mtss1;Rhoa;Dstn;Coro1c	P21570;P48193;P62827;Q61233;Q8R1S4;Q9QUI0;Q9R0P5;Q9WUM4
Biological process	down-regulated	actin polymerization or depolymerization	3	9.49	0.00387	1	Ang;Mtss1;Dstn	P21570;Q8R1S4;Q9R0P5
Biological process	down-regulated	acylglycerol metabolic process	2	2.97	0.146	1	Gpx1;Ang	P11352;P21570
Biological process	down-regulated	aging	2	3.13	0.134	1	Hmga1;Prelp	P17095;Q9JK53
Biological process	down-regulated	alpha-beta T cell activation	2	2.61	0.179	1	Rpl22;Rhoa	P67984;Q9QUI0
Biological process	down-regulated	ameboidal-type cell migration	4	2.78	0.0564	1	Gpx1;Hmgb1;Rhoa;Coro1c	P11352;P63158;Q9QUI0;Q9WUM4
Biological process	down-regulated	amide biosynthetic process	25	7.65	1.1e-15	9.99e-13	Eif3d;Rbm3;Eef1a1;Rpsa;Drg1;Rpl29;Rps20;Rpl26;Rps7;Rps23;Rpl23a;Rps24;Rpl31;Rps3;Eif5a;Rps17;Rpl22;Zc3h15;Eif3j1;Eif1a;Abcf1;Rps27;Eif2s1;Eif1ax;Rpl38	O70194;O89086;P10126;P14206;P32233;P47915;P60867;P61255;P62082;P62267;P62751;P62849;P62900;P62908;P63242;P63276;P67984;Q3TIV5;Q3UGC7;Q60872;Q6P542;Q6ZWU9;Q6ZWX6;Q8BMJ3;Q9JJI8
Biological process	down-regulated	amide transport	2	2.09	0.248	1	Hmga1;Sytl4	P17095;Q9R0Q1
Biological process	down-regulated	anatomical structure development	38	1.06	0.35	1	Ltf;Gpx1;Srp54;Fgfr1;Lgals3;Hmga1;Vim;Ang;Ppib;Msn;Hmgb2;Btk;Clec3b;H1-5;Serpina7;Rps7;Ran;Ybx1;Hmgb1;Rpl22;Xdh;Fat4;Flg2;Hs1bp3;Hnrnpd;Lcp1;Fnbp1;Crispld2;Mtss1;Hnrnpu;Prmt3;Aspn;Gpnmb;Manf;Rpl38;Hdgfl3;Rhoa;Coro1c	P08071;P11352;P14576;P16092;P16110;P17095;P20152;P21570;P24369;P26041;P30681;P35991;P43025;P43276;P61939;P62082;P62827;P62960;P63158;P67984;Q00519;Q2PZL6;Q2VIS4;Q3TC93;Q60668;Q61233;Q80TY0;Q8BZQ2;Q8R1S4;Q8VEK3;Q922H1;Q99MQ4;Q99P91;Q9CXI5;Q9JJI8;Q9JMG7;Q9QUI0;Q9WUM4
Biological process	down-regulated	anatomical structure maturation	4	2.34	0.0922	1	Fgfr1;Btk;Fat4;Rhoa	P16092;P35991;Q2PZL6;Q9QUI0
Biological process	down-regulated	animal organ development	30	1.29	0.0749	1	Ltf;Gpx1;Srp54;Fgfr1;Hmga1;Vim;Ppib;Msn;Hmgb2;Btk;Clec3b;H1-5;Rps7;Ran;Hmgb1;Rpl22;Xdh;Fat4;Flg2;Hs1bp3;Hnrnpd;Lcp1;Crispld2;Mtss1;Hnrnpu;Aspn;Gpnmb;Rpl38;Rhoa;Coro1c	P08071;P11352;P14576;P16092;P17095;P20152;P24369;P26041;P30681;P35991;P43025;P43276;P62082;P62827;P63158;P67984;Q00519;Q2PZL6;Q2VIS4;Q3TC93;Q60668;Q61233;Q8BZQ2;Q8R1S4;Q8VEK3;Q99MQ4;Q99P91;Q9JJI8;Q9QUI0;Q9WUM4
Biological process	down-regulated	animal organ maturation	2	11.44	0.0131	1	Fat4;Rhoa	Q2PZL6;Q9QUI0
Biological process	down-regulated	animal organ morphogenesis	7	1.02	0.53	1	Ltf;Fgfr1;Hmga1;Msn;Fat4;Rpl38;Rhoa	P08071;P16092;P17095;P26041;Q2PZL6;Q9JJI8;Q9QUI0
Biological process	down-regulated	antimicrobial humoral response	2	2.65	0.174	1	Ltf;Ang	P08071;P21570
Biological process	down-regulated	apoptotic process	5	1.23	0.386	1	Gpx1;Hmga1;Hmgb2;Plekho2;Rhoa	P11352;P17095;P30681;Q8K124;Q9QUI0
Biological process	down-regulated	apoptotic signaling pathway	2	1.07	0.559	1	Gpx1;Hmgb2	P11352;P30681
Biological process	down-regulated	B cell activation	2	1.55	0.371	1	Hmga1;Btk	P17095;P35991
Biological process	down-regulated	biological adhesion	7	1.27	0.314	1	Rpsa;Msn;Rpl29;Fat4;Flg2;Gpnmb;Rhoa	P14206;P26041;P47915;Q2PZL6;Q2VIS4;Q99P91;Q9QUI0
Biological process	down-regulated	biological process involved in interaction with symbiont	2	3.27	0.125	1	Ltf;Ppib	P08071;P24369
Biological process	down-regulated	biological process involved in interspecies interaction between organisms	18	1.88	0.00632	1	Saa3;Ltf;Gpx1;Lgals3;Lyz1;Vim;Ang;Ppib;Ccl6;Hmgb2;Btk;Ccl9;Hmgb1;Isg15;Chmp2a;Ccl24;Rhoa;Ilf3	P04918;P08071;P11352;P16110;P17897;P20152;P21570;P24369;P27784;P30681;P35991;P51670;P63158;Q64339;Q9DB34;Q9JKC0;Q9QUI0;Q9Z1X4
Biological process	down-regulated	biological process involved in symbiotic interaction	4	3.56	0.0262	1	Ltf;Gpx1;Ppib;Chmp2a	P08071;P11352;P24369;Q9DB34
Biological process	down-regulated	biological regulation	75	1.06	0.237	1	Focad;Eif3d;Grk6;Ctss;Rbm3;Ltf;Eef1a1;Gpx1;H1-2;Fgfr1;Lgals3;Hmga1;Vim;Ang;Ppib;Msn;Ccl6;Hmgb2;Ssb;Drg1;Btk;Clec3b;H1-4;H1-1;H1-5;Epb41;Srp9;Ccl9;Hdgf;Dnajc2;Rps20;Rpl26;Rps7;Ran;Rps3;Ybx1;Hmgb1;Eif5a;Rps17;Ap2m1;Xdh;Fat4;Flg2;Hs1bp3;Zc3h15;Hnrnpd;Lcp1;Ewsr1;Isg15;Abcf1;Oxsr1;Eif2s1;Fnbp1;Arhgap18;Mtss1;Hnrnpu;Snx9;Rbmxl1;Prmt3;Aspn;Gpnmb;Manf;Ilf2;Chmp2a;C1qtnf3;Rpl38;Ccl24;Hdgfl3;Rhoa;Dnajb1;Ma…	A2AKG8;O70194;O70293;O70370;O89086;P08071;P10126;P11352;P15864;P16092;P16110;P17095;P20152;P21570;P24369;P26041;P27784;P30681;P32067;P32233;P35991;P43025;P43274;P43275;P43276;P48193;P49962;P51670;P51859;P54103;P60867;P61255;P62082;P62827;P62908;P62960;P63158;P63242;P63276;P84091;Q00519;Q2PZL6;Q2VIS4;Q3TC93;Q3TIV5;Q60668;Q61233;Q61545;Q64339;Q6P542;Q6P9R2;Q6ZWX6;Q80TY0;Q8K0Q5;Q8R1S4;Q8VEK3;Q91VH2;…
Biological process	down-regulated	biomineral tissue development	5	8.35	0.000332	0.282	Fgfr1;Clec3b;Mtss1;Aspn;Gpnmb	P16092;P43025;Q8R1S4;Q99MQ4;Q99P91
Biological process	down-regulated	biomineralization	5	6.82	0.000839	0.693	Fgfr1;Clec3b;Mtss1;Aspn;Gpnmb	P16092;P43025;Q8R1S4;Q99MQ4;Q99P91
Biological process	down-regulated	biosynthetic process	32	1.93	0.00011	0.095	Eif3d;Rbm3;Eef1a1;Rpsa;Ang;Drg1;Rpl29;Dnajc2;Rps20;Rpl26;Rps7;Rps23;Rpl23a;Rps24;Rpl31;Rps3;Hmgb1;Eif5a;Rps17;Rpl22;Xdh;Zc3h15;Eif3j1;Hnrnpd;Eif1a;Abcf1;Rps27;Eif2s1;Eif1ax;Rbmxl1;Gmpr;Rpl38	O70194;O89086;P10126;P14206;P21570;P32233;P47915;P54103;P60867;P61255;P62082;P62267;P62751;P62849;P62900;P62908;P63158;P63242;P63276;P67984;Q00519;Q3TIV5;Q3UGC7;Q60668;Q60872;Q6P542;Q6ZWU9;Q6ZWX6;Q8BMJ3;Q91VM5;Q9DCZ1;Q9JJI8
Biological process	down-regulated	blood circulation	3	1.05	0.55	1	Gpx1;Manf;Rhoa	P11352;Q9CXI5;Q9QUI0
Biological process	down-regulated	blood vessel diameter maintenance	3	2.74	0.0973	1	Gpx1;Manf;Rhoa	P11352;Q9CXI5;Q9QUI0
Biological process	down-regulated	blood vessel morphogenesis	3	1.01	0.576	1	Gpx1;Fgfr1;Ang	P11352;P16092;P21570
Biological process	down-regulated	bone development	3	2.55	0.114	1	Ltf;Fat4;Rhoa	P08071;Q2PZL6;Q9QUI0
Biological process	down-regulated	bone maturation	2	14.87	0.00787	1	Fat4;Rhoa	Q2PZL6;Q9QUI0
Biological process	down-regulated	brain development	6	1.47	0.222	1	Fgfr1;Ran;Fat4;Hnrnpd;Rhoa;Coro1c	P16092;P62827;Q2PZL6;Q60668;Q9QUI0;Q9WUM4
Biological process	down-regulated	carbohydrate derivative catabolic process	2	1.87	0.29	1	Btk;Xdh	P35991;Q00519
Biological process	down-regulated	carbohydrate homeostasis	3	1.91	0.209	1	Gpx1;Hmga1;C1qtnf3	P11352;P17095;Q9ES30
Biological process	down-regulated	cardiac muscle tissue development	2	1.54	0.374	1	Fgfr1;Hnrnpu	P16092;Q8VEK3
Biological process	down-regulated	cell activation	8	1.61	0.124	1	Hmga1;Msn;Btk;Hmgb1;Rpl22;Hs1bp3;Lcp1;Rhoa	P17095;P26041;P35991;P63158;P67984;Q3TC93;Q61233;Q9QUI0
Biological process	down-regulated	cell activation involved in immune response	3	2.18	0.16	1	Btk;Hmgb1;Lcp1	P35991;P63158;Q61233
Biological process	down-regulated	cell adhesion	5	1.26	0.368	1	Rpsa;Msn;Rpl29;Fat4;Rhoa	P14206;P26041;P47915;Q2PZL6;Q9QUI0
Biological process	down-regulated	cell aging	2	5.41	0.0528	1	Hmga1;Prelp	P17095;Q9JK53
Biological process	down-regulated	cell chemotaxis	7	7.33	4.81e-05	0.0419	Srp54;Lgals3;Ppib;Ccl6;Ccl9;Hmgb1;Ccl24	P14576;P16110;P24369;P27784;P51670;P63158;Q9JKC0
Biological process	down-regulated	cell cycle process	6	1.09	0.473	1	Rpl26;Ran;Rps3;Snx9;Chmp2a;Rhoa	P61255;P62827;P62908;Q91VH2;Q9DB34;Q9QUI0
Biological process	down-regulated	cell development	14	1.08	0.423	1	Gpx1;Fgfr1;Vim;Msn;Hmgb2;Btk;Ran;Fat4;Hnrnpu;Prmt3;Manf;Hdgfl3;Rhoa;Coro1c	P11352;P16092;P20152;P26041;P30681;P35991;P62827;Q2PZL6;Q8VEK3;Q922H1;Q9CXI5;Q9JMG7;Q9QUI0;Q9WUM4
Biological process	down-regulated	cell division	4	3.4	0.0304	1	Fgfr1;Snx9;Chmp2a;Rhoa	P16092;Q91VH2;Q9DB34;Q9QUI0
Biological process	down-regulated	cell killing	2	2.75	0.164	1	Ltf;Lyz1	P08071;P17897
Biological process	down-regulated	cell migration	14	2.73	0.000571	0.477	Saa3;Gpx1;Srp54;Fgfr1;Lgals3;Ppib;Msn;Ccl6;Hmgb2;Ccl9;Hmgb1;Ccl24;Rhoa;Coro1c	P04918;P11352;P14576;P16092;P16110;P24369;P26041;P27784;P30681;P51670;P63158;Q9JKC0;Q9QUI0;Q9WUM4
Biological process	down-regulated	cell motility	15	2.04	0.0063	1	Saa3;Gpx1;Srp54;Fgfr1;Lgals3;Ppib;Msn;Ccl6;Hmgb2;Ccl9;Hmgb1;Lcp1;Ccl24;Rhoa;Coro1c	P04918;P11352;P14576;P16092;P16110;P24369;P26041;P27784;P30681;P51670;P63158;Q61233;Q9JKC0;Q9QUI0;Q9WUM4
Biological process	down-regulated	cell population proliferation	8	1.65	0.112	1	Gpx1;Fgfr1;Msn;Btk;Rpl29;Hmgb1;Fat4;Mtss1	P11352;P16092;P26041;P35991;P47915;P63158;Q2PZL6;Q8R1S4
Biological process	down-regulated	cell surface receptor signaling pathway	13	1.17	0.313	1	Grk6;Fgfr1;Hmga1;Ccl6;Hmgb2;Btk;Ccl9;Fat4;Zc3h15;Isg15;Oxsr1;Ccl24;Rhoa	O70293;P16092;P17095;P27784;P30681;P35991;P51670;Q2PZL6;Q3TIV5;Q64339;Q6P9R2;Q9JKC0;Q9QUI0
Biological process	down-regulated	cell-cell junction organization	2	1.97	0.27	1	Mtss1;Rhoa	Q8R1S4;Q9QUI0
Biological process	down-regulated	cellular amide metabolic process	28	5.4	1.04e-13	9.43e-11	Eif3d;Rbm3;Lancl1;Eef1a1;Gpx1;Rpsa;Drg1;Rpl29;Rps20;Rpl26;Rps7;Rps23;Rpl23a;Rps24;Rpl31;Rps3;Eif5a;Rps17;Rpl22;Xdh;Zc3h15;Eif3j1;Eif1a;Abcf1;Rps27;Eif2s1;Eif1ax;Rpl38	O70194;O89086;O89112;P10126;P11352;P14206;P32233;P47915;P60867;P61255;P62082;P62267;P62751;P62849;P62900;P62908;P63242;P63276;P67984;Q00519;Q3TIV5;Q3UGC7;Q60872;Q6P542;Q6ZWU9;Q6ZWX6;Q8BMJ3;Q9JJI8
Biological process	down-regulated	cellular aromatic compound metabolic process	24	1.37	0.0625	1	Rbm3;Lgals3;Ang;Hmgb2;Ssb;Rpl26;Rps7;Lsm3;Snrpd2;Snrpd3;Ran;Rps3;Ybx1;Hmgb1;Rps17;Xdh;Hnrnpd;Rps27;Hnrnpu;Rbmxl1;Pin4;Gmpr;Rhoa;Macroh2a1	O89086;P16110;P21570;P30681;P32067;P61255;P62082;P62311;P62317;P62320;P62827;P62908;P62960;P63158;P63276;Q00519;Q60668;Q6ZWU9;Q8VEK3;Q91VM5;Q9CWW6;Q9DCZ1;Q9QUI0;Q9QZQ8
Biological process	down-regulated	cellular biosynthetic process	32	2.04	3.99e-05	0.0349	Eif3d;Rbm3;Eef1a1;Rpsa;Ang;Drg1;Rpl29;Dnajc2;Rps20;Rpl26;Rps7;Rps23;Rpl23a;Rps24;Rpl31;Rps3;Hmgb1;Eif5a;Rps17;Rpl22;Xdh;Zc3h15;Eif3j1;Hnrnpd;Eif1a;Abcf1;Rps27;Eif2s1;Eif1ax;Rbmxl1;Gmpr;Rpl38	O70194;O89086;P10126;P14206;P21570;P32233;P47915;P54103;P60867;P61255;P62082;P62267;P62751;P62849;P62900;P62908;P63158;P63242;P63276;P67984;Q00519;Q3TIV5;Q3UGC7;Q60668;Q60872;Q6P542;Q6ZWU9;Q6ZWX6;Q8BMJ3;Q91VM5;Q9DCZ1;Q9JJI8
Biological process	down-regulated	cellular component assembly	29	1.87	0.000467	0.394	Eif3d;Rpsa;H1-2;Fgfr1;Ang;H1-4;H1-1;H1-5;Epb41;Rps23;Lsm3;Snrpd2;Snrpd3;Rps3;Ap2m1;Xdh;Eif3j1;Lcp1;Rps27;Eif2s1;Mtss1;Snx9;Rbmxl1;Chmp2a;Rpl38;Hdgfl3;Rhoa;Macroh2a1;Coro1c	O70194;P14206;P15864;P16092;P21570;P43274;P43275;P43276;P48193;P62267;P62311;P62317;P62320;P62908;P84091;Q00519;Q3UGC7;Q61233;Q6ZWU9;Q6ZWX6;Q8R1S4;Q91VH2;Q91VM5;Q9DB34;Q9JJI8;Q9JMG7;Q9QUI0;Q9QZQ8;Q9WUM4
Biological process	down-regulated	cellular component biogenesis	35	2.03	1.47e-05	0.013	Eif3d;Rpsa;H1-2;Fgfr1;Ang;H1-4;H1-1;H1-5;Epb41;Rpl26;Rps7;Rps23;Lsm3;Snrpd2;Snrpd3;Ran;Rps24;Rps3;Rps17;Ap2m1;Xdh;Eif3j1;Lcp1;Rps27;Eif2s1;Mtss1;Snx9;Rbmxl1;Pin4;Chmp2a;Rpl38;Hdgfl3;Rhoa;Macroh2a1;Coro1c	O70194;P14206;P15864;P16092;P21570;P43274;P43275;P43276;P48193;P61255;P62082;P62267;P62311;P62317;P62320;P62827;P62849;P62908;P63276;P84091;Q00519;Q3UGC7;Q61233;Q6ZWU9;Q6ZWX6;Q8R1S4;Q91VH2;Q91VM5;Q9CWW6;Q9DB34;Q9JJI8;Q9JMG7;Q9QUI0;Q9QZQ8;Q9WUM4
Biological process	down-regulated	cellular component disassembly	5	2.67	0.0396	1	Ctss;Lcp1;Chmp2a;Rhoa;Dstn	O70370;Q61233;Q9DB34;Q9QUI0;Q9R0P5
Biological process	down-regulated	cellular component organization	48	1.38	0.00485	1	Eif3d;Ctss;Rpsa;H1-2;Fgfr1;Lgals3;Hmga1;Vim;Ang;Msn;Hmgb2;H1-4;H1-1;H1-5;Epb41;Hdgf;Dnajc2;Rps23;Lsm3;Snrpd2;Snrpd3;Ran;Rps3;Hmgb1;Ap2m1;Xdh;Fat4;Eif3j1;Lcp1;Oxsr1;Rps27;Eif2s1;Crispld2;Arhgap18;Mtss1;Snx9;Rbmxl1;Prmt3;Manf;Chmp2a;Rpl38;Ccl24;Hdgfl3;Rhoa;Macroh2a1;Dstn;Sytl4;Coro1c	O70194;O70370;P14206;P15864;P16092;P16110;P17095;P20152;P21570;P26041;P30681;P43274;P43275;P43276;P48193;P51859;P54103;P62267;P62311;P62317;P62320;P62827;P62908;P63158;P84091;Q00519;Q2PZL6;Q3UGC7;Q61233;Q6P9R2;Q6ZWU9;Q6ZWX6;Q8BZQ2;Q8K0Q5;Q8R1S4;Q91VH2;Q91VM5;Q922H1;Q9CXI5;Q9DB34;Q9JJI8;Q9JKC0;Q9JMG7;Q9QUI0;Q9QZQ8;Q9R0P5;Q9R0Q1;Q9WUM4
Biological process	down-regulated	cellular component organization or biogenesis	53	1.46	0.000546	0.458	Eif3d;Ctss;Rpsa;H1-2;Fgfr1;Lgals3;Hmga1;Vim;Ang;Msn;Hmgb2;H1-4;H1-1;H1-5;Epb41;Hdgf;Dnajc2;Rpl26;Rps7;Rps23;Lsm3;Snrpd2;Snrpd3;Ran;Rps24;Rps3;Hmgb1;Rps17;Ap2m1;Xdh;Fat4;Eif3j1;Lcp1;Oxsr1;Rps27;Eif2s1;Crispld2;Arhgap18;Mtss1;Snx9;Rbmxl1;Prmt3;Pin4;Manf;Chmp2a;Rpl38;Ccl24;Hdgfl3;Rhoa;Macroh2a1;Dstn;Sytl4;Coro1c	O70194;O70370;P14206;P15864;P16092;P16110;P17095;P20152;P21570;P26041;P30681;P43274;P43275;P43276;P48193;P51859;P54103;P61255;P62082;P62267;P62311;P62317;P62320;P62827;P62849;P62908;P63158;P63276;P84091;Q00519;Q2PZL6;Q3UGC7;Q61233;Q6P9R2;Q6ZWU9;Q6ZWX6;Q8BZQ2;Q8K0Q5;Q8R1S4;Q91VH2;Q91VM5;Q922H1;Q9CWW6;Q9CXI5;Q9DB34;Q9JJI8;Q9JKC0;Q9JMG7;Q9QUI0;Q9QZQ8;Q9R0P5;Q9R0Q1;Q9WUM4
Biological process	down-regulated	cellular developmental process	27	1.03	0.456	1	Gpx1;Srp54;Fgfr1;Lgals3;Hmga1;Vim;Ang;Msn;Hmgb2;Btk;Rps7;Ran;Hmgb1;Rpl22;Fat4;Hs1bp3;Hnrnpd;Mtss1;Hnrnpu;Prmt3;Gpnmb;Manf;Prelp;Edf1;Hdgfl3;Rhoa;Coro1c	P11352;P14576;P16092;P16110;P17095;P20152;P21570;P26041;P30681;P35991;P62082;P62827;P63158;P67984;Q2PZL6;Q3TC93;Q60668;Q8R1S4;Q8VEK3;Q922H1;Q99P91;Q9CXI5;Q9JK53;Q9JMG1;Q9JMG7;Q9QUI0;Q9WUM4
Biological process	down-regulated	cellular localization	18	1.09	0.387	1	Srp54;Srp14;Ssb;Btk;H1-5;Srp9;Hdgf;Ran;Ybx1;Ap2m1;Isg15;Srp68;Hnrnpu;Snx9;Chmp2a;Macroh2a1;Sytl4;Coro1c	P14576;P16254;P32067;P35991;P43276;P49962;P51859;P62827;P62960;P84091;Q64339;Q8BMA6;Q8VEK3;Q91VH2;Q9DB34;Q9QZQ8;Q9R0Q1;Q9WUM4
Biological process	down-regulated	cellular macromolecule biosynthetic process	30	3.27	3.27e-09	2.96e-06	Eif3d;Rbm3;Eef1a1;Rpsa;Ang;Drg1;Rpl29;Dnajc2;Rps20;Rpl26;Rps7;Rps23;Rpl23a;Rps24;Rpl31;Rps3;Hmgb1;Eif5a;Rps17;Rpl22;Zc3h15;Eif3j1;Hnrnpd;Eif1a;Abcf1;Rps27;Eif2s1;Eif1ax;Rbmxl1;Rpl38	O70194;O89086;P10126;P14206;P21570;P32233;P47915;P54103;P60867;P61255;P62082;P62267;P62751;P62849;P62900;P62908;P63158;P63242;P63276;P67984;Q3TIV5;Q3UGC7;Q60668;Q60872;Q6P542;Q6ZWU9;Q6ZWX6;Q8BMJ3;Q91VM5;Q9JJI8
Biological process	down-regulated	cellular macromolecule localization	15	1.65	0.0367	1	Srp54;Srp14;Ssb;H1-5;Srp9;Hdgf;Ran;Ybx1;Ap2m1;Isg15;Srp68;Hnrnpu;Snx9;Macroh2a1;Sytl4	P14576;P16254;P32067;P43276;P49962;P51859;P62827;P62960;P84091;Q64339;Q8BMA6;Q8VEK3;Q91VH2;Q9QZQ8;Q9R0Q1
Biological process	down-regulated	cellular macromolecule metabolic process	43	1.86	9.44e-06	0.00834	Eif3d;Ctss;Rbm3;Eef1a1;Rpsa;Fgfr1;Ang;Ppib;Hmgb2;Ssb;Drg1;Btk;Rpl29;Dnajc2;Rps20;Rpl26;Rps7;Rps23;Rpl23a;Rps24;Rpl31;Rps3;Hmgb1;Eif5a;Rps17;Rpl22;Ap2m1;Zc3h15;Eif3j1;Hnrnpd;Eif1a;Isg15;Abcf1;Oxsr1;Rps27;Eif2s1;Eif1ax;Rbmxl1;Prmt3;Chmp2a;Rpl38;Macroh2a1;Ilf3	O70194;O70370;O89086;P10126;P14206;P16092;P21570;P24369;P30681;P32067;P32233;P35991;P47915;P54103;P60867;P61255;P62082;P62267;P62751;P62849;P62900;P62908;P63158;P63242;P63276;P67984;P84091;Q3TIV5;Q3UGC7;Q60668;Q60872;Q64339;Q6P542;Q6P9R2;Q6ZWU9;Q6ZWX6;Q8BMJ3;Q91VM5;Q922H1;Q9DB34;Q9JJI8;Q9QZQ8;Q9Z1X4
Biological process	down-regulated	cellular metabolic process	59	1.4	0.000552	0.462	Eif3d;Grk6;Ctss;Rbm3;Lancl1;Eef1a1;Gpx1;Rpsa;Fgfr1;Lgals3;Hmga1;Ca6;Ang;Ppib;Hmgb2;Ssb;Drg1;Btk;Rpl29;Dnajc2;Rps20;Rpl26;Rps7;Rps23;Lsm3;Snrpd2;Snrpd3;Rpl23a;Ran;Rps24;Rpl31;Rps3;Ybx1;Hmgb1;Eif5a;Rps17;Rpl22;Ap2m1;Xdh;Zc3h15;Eif3j1;Hnrnpd;Eif1a;Isg15;Abcf1;Oxsr1;Rps27;Eif2s1;Eif1ax;Hnrnpu;Rbmxl1;Prmt3;Pin4;Chmp2a;Gmpr;Rpl38;Rhoa;Macroh2a1;Ilf3	O70194;O70293;O70370;O89086;O89112;P10126;P11352;P14206;P16092;P16110;P17095;P18761;P21570;P24369;P30681;P32067;P32233;P35991;P47915;P54103;P60867;P61255;P62082;P62267;P62311;P62317;P62320;P62751;P62827;P62849;P62900;P62908;P62960;P63158;P63242;P63276;P67984;P84091;Q00519;Q3TIV5;Q3UGC7;Q60668;Q60872;Q64339;Q6P542;Q6P9R2;Q6ZWU9;Q6ZWX6;Q8BMJ3;Q8VEK3;Q91VM5;Q922H1;Q9CWW6;Q9DB34;Q9DCZ1;Q9JJI8;Q9QUI0;…
Biological process	down-regulated	cellular nitrogen compound biosynthetic process	31	3.27	1.65e-09	1.49e-06	Eif3d;Rbm3;Eef1a1;Rpsa;Ang;Drg1;Rpl29;Rps20;Rpl26;Rps7;Rps23;Rpl23a;Rps24;Rpl31;Rps3;Hmgb1;Eif5a;Rps17;Rpl22;Xdh;Zc3h15;Eif3j1;Hnrnpd;Eif1a;Abcf1;Rps27;Eif2s1;Eif1ax;Rbmxl1;Gmpr;Rpl38	O70194;O89086;P10126;P14206;P21570;P32233;P47915;P60867;P61255;P62082;P62267;P62751;P62849;P62900;P62908;P63158;P63242;P63276;P67984;Q00519;Q3TIV5;Q3UGC7;Q60668;Q60872;Q6P542;Q6ZWU9;Q6ZWX6;Q8BMJ3;Q91VM5;Q9DCZ1;Q9JJI8
Biological process	down-regulated	cellular nitrogen compound catabolic process	2	1.03	0.58	1	Ssb;Xdh	P32067;Q00519
Biological process	down-regulated	cellular nitrogen compound metabolic process	45	2.15	6.43e-08	5.79e-05	Eif3d;Rbm3;Lancl1;Eef1a1;Gpx1;Rpsa;Lgals3;Ang;Hmgb2;Ssb;Drg1;Rpl29;Rps20;Rpl26;Rps7;Rps23;Lsm3;Snrpd2;Snrpd3;Rpl23a;Ran;Rps24;Rpl31;Rps3;Ybx1;Hmgb1;Eif5a;Rps17;Rpl22;Xdh;Zc3h15;Eif3j1;Hnrnpd;Eif1a;Abcf1;Rps27;Eif2s1;Eif1ax;Hnrnpu;Rbmxl1;Pin4;Gmpr;Rpl38;Rhoa;Macroh2a1	O70194;O89086;O89112;P10126;P11352;P14206;P16110;P21570;P30681;P32067;P32233;P47915;P60867;P61255;P62082;P62267;P62311;P62317;P62320;P62751;P62827;P62849;P62900;P62908;P62960;P63158;P63242;P63276;P67984;Q00519;Q3TIV5;Q3UGC7;Q60668;Q60872;Q6P542;Q6ZWU9;Q6ZWX6;Q8BMJ3;Q8VEK3;Q91VM5;Q9CWW6;Q9DCZ1;Q9JJI8;Q9QUI0;Q9QZQ8
Biological process	down-regulated	cellular process	97	1.07	0.0347	1	Eif3d;Grk6;Ctss;Rbm3;Lancl1;Saa3;Ltf;Eef1a1;Gpx1;Rpsa;Srp54;H1-2;Fgfr1;Lgals3;Srp14;Hmga1;Lyz1;Ca6;Vim;Ang;Ppib;Msn;Ccl6;Hmgb2;Ssb;Drg1;Btk;H1-4;H1-1;H1-5;Rpl29;Epb41;Srp9;Ccl9;Hdgf;Dnajc2;Rps20;Rpl26;Rps7;Rps23;Lsm3;Snrpd2;Snrpd3;Rpl23a;Ran;Rps24;Rpl31;Rps3;Ybx1;Hmgb1;Eif5a;Rps17;Rpl22;Ap2m1;Xdh;Fat4;Flg2;Hs1bp3;Zc3h15;Eif3j1;Hnrnpd;Eif1a;Lcp1;Isg15;Abcf1;Oxsr1;Rps27;Eif2s1;Fnbp1;Srp68;Eif1ax;Cr…	O70194;O70293;O70370;O89086;O89112;P04918;P08071;P10126;P11352;P14206;P14576;P15864;P16092;P16110;P16254;P17095;P17897;P18761;P20152;P21570;P24369;P26041;P27784;P30681;P32067;P32233;P35991;P43274;P43275;P43276;P47915;P48193;P49962;P51670;P51859;P54103;P60867;P61255;P62082;P62267;P62311;P62317;P62320;P62751;P62827;P62849;P62900;P62908;P62960;P63158;P63242;P63276;P67984;P84091;Q00519;Q2PZL6;Q2VIS4;…
Biological process	down-regulated	cellular protein complex disassembly	2	5.04	0.0599	1	Rhoa;Dstn	Q9QUI0;Q9R0P5
Biological process	down-regulated	cellular protein localization	15	1.66	0.0349	1	Srp54;Srp14;Ssb;H1-5;Srp9;Hdgf;Ran;Ybx1;Ap2m1;Isg15;Srp68;Hnrnpu;Snx9;Macroh2a1;Sytl4	P14576;P16254;P32067;P43276;P49962;P51859;P62827;P62960;P84091;Q64339;Q8BMA6;Q8VEK3;Q91VH2;Q9QZQ8;Q9R0Q1
Biological process	down-regulated	cellular protein metabolic process	33	2.37	1e-06	0.000894	Eif3d;Ctss;Rbm3;Eef1a1;Rpsa;Fgfr1;Ppib;Drg1;Rpl29;Rps20;Rpl26;Rps7;Rps23;Rpl23a;Rps24;Rpl31;Rps3;Eif5a;Rps17;Rpl22;Zc3h15;Eif3j1;Eif1a;Isg15;Abcf1;Oxsr1;Rps27;Eif2s1;Eif1ax;Prmt3;Chmp2a;Rpl38;Ilf3	O70194;O70370;O89086;P10126;P14206;P16092;P24369;P32233;P47915;P60867;P61255;P62082;P62267;P62751;P62849;P62900;P62908;P63242;P63276;P67984;Q3TIV5;Q3UGC7;Q60872;Q64339;Q6P542;Q6P9R2;Q6ZWU9;Q6ZWX6;Q8BMJ3;Q922H1;Q9DB34;Q9JJI8;Q9Z1X4
Biological process	down-regulated	cellular protein-containing complex assembly	17	3.49	6.36e-06	0.00565	Eif3d;Rpsa;H1-2;Ang;H1-4;H1-1;H1-5;Snrpd2;Snrpd3;Eif3j1;Rps27;Mtss1;Snx9;Chmp2a;Rpl38;Hdgfl3;Macroh2a1	O70194;P14206;P15864;P21570;P43274;P43275;P43276;P62317;P62320;Q3UGC7;Q6ZWU9;Q8R1S4;Q91VH2;Q9DB34;Q9JJI8;Q9JMG7;Q9QZQ8
Biological process	down-regulated	cellular response to abiotic stimulus	3	1.46	0.339	1	Rpl26;Oxsr1;Eif2s1	P61255;Q6P9R2;Q6ZWX6
Biological process	down-regulated	cellular response to biotic stimulus	5	2.95	0.0276	1	Vim;Hmgb2;Btk;Hmgb1;Rhoa	P20152;P30681;P35991;P63158;Q9QUI0
Biological process	down-regulated	cellular response to chemical stimulus	29	1.68	0.00259	1	Lancl1;Saa3;Eef1a1;Gpx1;Srp54;Fgfr1;Lgals3;Hmga1;Vim;Ppib;Msn;Ccl6;Hmgb2;Btk;Ccl9;Hdgf;Ran;Rps3;Ybx1;Hmgb1;Fat4;Zc3h15;Hnrnpd;Oxsr1;Eif2s1;Hnrnpu;Rbmxl1;Ccl24;Rhoa	O89112;P04918;P10126;P11352;P14576;P16092;P16110;P17095;P20152;P24369;P26041;P27784;P30681;P35991;P51670;P51859;P62827;P62908;P62960;P63158;Q2PZL6;Q3TIV5;Q60668;Q6P9R2;Q6ZWX6;Q8VEK3;Q91VM5;Q9JKC0;Q9QUI0
Biological process	down-regulated	cellular response to chemical stress	5	2.6	0.0439	1	Gpx1;Btk;Rps3;Oxsr1;Eif2s1	P11352;P35991;P62908;Q6P9R2;Q6ZWX6
Biological process	down-regulated	cellular response to chemokine	4	10.81	0.000506	0.426	Ccl6;Ccl9;Oxsr1;Ccl24	P27784;P51670;Q6P9R2;Q9JKC0
Biological process	down-regulated	cellular response to corticosteroid stimulus	2	4.07	0.0866	1	Ran;Hnrnpu	P62827;Q8VEK3
Biological process	down-regulated	cellular response to cytokine stimulus	15	3.26	5.12e-05	0.0446	Saa3;Vim;Ccl6;Btk;Ccl9;Hdgf;Rps3;Ybx1;Hmgb1;Zc3h15;Oxsr1;Hnrnpu;Rbmxl1;Ccl24;Rhoa	P04918;P20152;P27784;P35991;P51670;P51859;P62908;P62960;P63158;Q3TIV5;Q6P9R2;Q8VEK3;Q91VM5;Q9JKC0;Q9QUI0
Biological process	down-regulated	cellular response to endogenous stimulus	10	1.42	0.167	1	Eef1a1;Fgfr1;Hmga1;Vim;Ran;Rps3;Fat4;Hnrnpd;Hnrnpu;Rhoa	P10126;P16092;P17095;P20152;P62827;P62908;Q2PZL6;Q60668;Q8VEK3;Q9QUI0
Biological process	down-regulated	cellular response to environmental stimulus	3	1.46	0.339	1	Rpl26;Oxsr1;Eif2s1	P61255;Q6P9R2;Q6ZWX6
Biological process	down-regulated	cellular response to fibroblast growth factor stimulus	2	4.96	0.0617	1	Fgfr1;Fat4	P16092;Q2PZL6
Biological process	down-regulated	cellular response to growth factor stimulus	4	1.35	0.347	1	Eef1a1;Fgfr1;Rps3;Fat4	P10126;P16092;P62908;Q2PZL6
Biological process	down-regulated	cellular response to hormone stimulus	4	1.36	0.339	1	Hmga1;Ran;Hnrnpu;Rhoa	P17095;P62827;Q8VEK3;Q9QUI0
Biological process	down-regulated	cellular response to inorganic substance	2	1.28	0.464	1	Hnrnpd;Eif2s1	Q60668;Q6ZWX6
Biological process	down-regulated	cellular response to ketone	2	2.56	0.184	1	Msn;Hnrnpu	P26041;Q8VEK3
Biological process	down-regulated	cellular response to light stimulus	2	3.3	0.123	1	Rpl26;Eif2s1	P61255;Q6ZWX6
Biological process	down-regulated	cellular response to lipid	8	2.44	0.0169	1	Vim;Msn;Hmgb2;Ran;Hmgb1;Hnrnpd;Hnrnpu;Rhoa	P20152;P26041;P30681;P62827;P63158;Q60668;Q8VEK3;Q9QUI0
Biological process	down-regulated	cellular response to molecule of bacterial origin	4	2.68	0.0628	1	Vim;Hmgb2;Hmgb1;Rhoa	P20152;P30681;P63158;Q9QUI0
Biological process	down-regulated	cellular response to organic cyclic compound	5	1.8	0.145	1	Msn;Ran;Hnrnpd;Hnrnpu;Rhoa	P26041;P62827;Q60668;Q8VEK3;Q9QUI0
Biological process	down-regulated	cellular response to organic substance	25	1.9	0.000985	0.807	Saa3;Eef1a1;Gpx1;Fgfr1;Hmga1;Vim;Msn;Ccl6;Hmgb2;Btk;Ccl9;Hdgf;Ran;Rps3;Ybx1;Hmgb1;Fat4;Zc3h15;Hnrnpd;Oxsr1;Eif2s1;Hnrnpu;Rbmxl1;Ccl24;Rhoa	P04918;P10126;P11352;P16092;P17095;P20152;P26041;P27784;P30681;P35991;P51670;P51859;P62827;P62908;P62960;P63158;Q2PZL6;Q3TIV5;Q60668;Q6P9R2;Q6ZWX6;Q8VEK3;Q91VM5;Q9JKC0;Q9QUI0
Biological process	down-regulated	cellular response to oxidative stress	3	2.72	0.0986	1	Gpx1;Btk;Rps3	P11352;P35991;P62908
Biological process	down-regulated	cellular response to oxygen-containing compound	11	1.52	0.109	1	Gpx1;Hmga1;Vim;Msn;Hmgb2;Btk;Rps3;Hmgb1;Hnrnpd;Hnrnpu;Rhoa	P11352;P17095;P20152;P26041;P30681;P35991;P62908;P63158;Q60668;Q8VEK3;Q9QUI0
Biological process	down-regulated	cellular response to peptide	2	1.01	0.593	1	Hmga1;Vim	P17095;P20152
Biological process	down-regulated	cellular response to radiation	2	1.89	0.285	1	Rpl26;Eif2s1	P61255;Q6ZWX6
Biological process	down-regulated	cellular response to steroid hormone stimulus	3	3.63	0.0501	1	Ran;Hnrnpu;Rhoa	P62827;Q8VEK3;Q9QUI0
Biological process	down-regulated	cellular response to stimulus	41	1.12	0.211	1	Grk6;Lancl1;Saa3;Eef1a1;Gpx1;Srp54;Fgfr1;Lgals3;Hmga1;Vim;Ppib;Msn;Ccl6;Hmgb2;Btk;Ccl9;Hdgf;Rpl26;Ran;Rps3;Ybx1;Hmgb1;Fat4;Hs1bp3;Zc3h15;Hnrnpd;Lcp1;Isg15;Oxsr1;Eif2s1;Fnbp1;Arhgap18;Mtss1;Hnrnpu;Rbmxl1;C1qtnf3;Prelp;Ccl24;Rhoa;Dnajb1;Macroh2a1	O70293;O89112;P04918;P10126;P11352;P14576;P16092;P16110;P17095;P20152;P24369;P26041;P27784;P30681;P35991;P51670;P51859;P61255;P62827;P62908;P62960;P63158;Q2PZL6;Q3TC93;Q3TIV5;Q60668;Q61233;Q64339;Q6P9R2;Q6ZWX6;Q80TY0;Q8K0Q5;Q8R1S4;Q8VEK3;Q91VM5;Q9ES30;Q9JK53;Q9JKC0;Q9QUI0;Q9QYJ3;Q9QZQ8
Biological process	down-regulated	cellular response to stress	13	1.24	0.25	1	Gpx1;Hmga1;Btk;Rpl26;Rps3;Hmgb1;Oxsr1;Eif2s1;Mtss1;Prelp;Rhoa;Dnajb1;Macroh2a1	P11352;P17095;P35991;P61255;P62908;P63158;Q6P9R2;Q6ZWX6;Q8R1S4;Q9JK53;Q9QUI0;Q9QYJ3;Q9QZQ8
Biological process	down-regulated	central nervous system development	7	1.09	0.463	1	Fgfr1;Vim;Ran;Fat4;Hnrnpd;Rhoa;Coro1c	P16092;P20152;P62827;Q2PZL6;Q60668;Q9QUI0;Q9WUM4
Biological process	down-regulated	cerebral cortex development	2	5.13	0.0581	1	Fgfr1;Rhoa	P16092;Q9QUI0
Biological process	down-regulated	chemotaxis	10	3.19	0.00117	0.952	Saa3;Srp54;Lgals3;Ppib;Ccl6;Hmgb2;Ccl9;Hmgb1;Ccl24;Rhoa	P04918;P14576;P16110;P24369;P27784;P30681;P51670;P63158;Q9JKC0;Q9QUI0
Biological process	down-regulated	chromatin assembly	5	6.35	0.00115	0.938	H1-2;H1-4;H1-1;H1-5;Macroh2a1	P15864;P43274;P43275;P43276;Q9QZQ8
Biological process	down-regulated	chromatin assembly or disassembly	5	5.9	0.0016	1	H1-2;H1-4;H1-1;H1-5;Macroh2a1	P15864;P43274;P43275;P43276;Q9QZQ8
Biological process	down-regulated	chromatin organization	7	3.13	0.0071	1	H1-2;H1-4;H1-1;H1-5;Hdgf;Hdgfl3;Macroh2a1	P15864;P43274;P43275;P43276;P51859;Q9JMG7;Q9QZQ8
Biological process	down-regulated	chromosome organization	13	2.53	0.0018	1	H1-2;Hmga1;Hmgb2;H1-4;H1-1;H1-5;Hdgf;Dnajc2;Ran;Hmgb1;Chmp2a;Hdgfl3;Macroh2a1	P15864;P17095;P30681;P43274;P43275;P43276;P51859;P54103;P62827;P63158;Q9DB34;Q9JMG7;Q9QZQ8
Biological process	down-regulated	chromosome segregation	2	1.23	0.484	1	Ran;Chmp2a	P62827;Q9DB34
Biological process	down-regulated	circadian rhythm	2	2.83	0.157	1	Hnrnpd;Hnrnpu	Q60668;Q8VEK3
Biological process	down-regulated	circulatory system development	7	1.05	0.503	1	Gpx1;Fgfr1;Hmga1;Ang;Fat4;Hnrnpu;Rhoa	P11352;P16092;P17095;P21570;Q2PZL6;Q8VEK3;Q9QUI0
Biological process	down-regulated	cortical cytoskeleton organization	2	7.08	0.0324	1	Epb41;Coro1c	P48193;Q9WUM4
Biological process	down-regulated	cotranslational protein targeting to membrane	4	37.17	3.3e-06	0.00295	Srp54;Srp14;Srp9;Srp68	P14576;P16254;P49962;Q8BMA6
Biological process	down-regulated	cytokine-mediated signaling pathway	4	2.78	0.0564	1	Ccl6;Ccl9;Oxsr1;Ccl24	P27784;P51670;Q6P9R2;Q9JKC0
Biological process	down-regulated	cytokinesis	3	4.09	0.0372	1	Snx9;Chmp2a;Rhoa	Q91VH2;Q9DB34;Q9QUI0
Biological process	down-regulated	cytokinetic process	3	12.39	0.0018	1	Snx9;Chmp2a;Rhoa	Q91VH2;Q9DB34;Q9QUI0
Biological process	down-regulated	cytoplasmic translation	2	8.04	0.0256	1	Eif3d;Eif3j1	O70194;Q3UGC7
Biological process	down-regulated	cytoplasmic translational initiation	2	10.25	0.0162	1	Eif3d;Eif3j1	O70194;Q3UGC7
Biological process	down-regulated	cytoskeleton organization	11	1.45	0.135	1	Vim;Ang;Epb41;Ran;Rps3;Lcp1;Mtss1;Hdgfl3;Rhoa;Dstn;Coro1c	P20152;P21570;P48193;P62827;P62908;Q61233;Q8R1S4;Q9JMG7;Q9QUI0;Q9R0P5;Q9WUM4
Biological process	down-regulated	cytoskeleton-dependent cytokinesis	3	4.8	0.0248	1	Snx9;Chmp2a;Rhoa	Q91VH2;Q9DB34;Q9QUI0
Biological process	down-regulated	defense response	15	1.69	0.0298	1	Saa3;Ltf;Lgals3;Hmga1;Lyz1;Vim;Ang;Ccl6;Hmgb2;Btk;Ccl9;Hmgb1;Isg15;Ccl24;Ilf3	P04918;P08071;P16110;P17095;P17897;P20152;P21570;P27784;P30681;P35991;P51670;P63158;Q64339;Q9JKC0;Q9Z1X4
Biological process	down-regulated	defense response to bacterium	4	2.78	0.0564	1	Ltf;Lyz1;Ang;Hmgb2	P08071;P17897;P21570;P30681
Biological process	down-regulated	defense response to other organism	13	2.05	0.0107	1	Ltf;Lgals3;Lyz1;Vim;Ang;Ccl6;Hmgb2;Btk;Ccl9;Hmgb1;Isg15;Ccl24;Ilf3	P08071;P16110;P17897;P20152;P21570;P27784;P30681;P35991;P51670;P63158;Q64339;Q9JKC0;Q9Z1X4
Biological process	down-regulated	defense response to symbiont	2	1.38	0.428	1	Isg15;Ilf3	Q64339;Q9Z1X4
Biological process	down-regulated	developmental growth	4	1.17	0.446	1	Gpx1;Fgfr1;Hmga1;Rpl29	P11352;P16092;P17095;P47915
Biological process	down-regulated	developmental maturation	4	1.93	0.154	1	Fgfr1;Btk;Fat4;Rhoa	P16092;P35991;Q2PZL6;Q9QUI0
Biological process	down-regulated	developmental process	42	1.08	0.284	1	Ltf;Gpx1;Srp54;Fgfr1;Lgals3;Hmga1;Vim;Ang;Ppib;Msn;Hmgb2;Btk;Clec3b;H1-1;H1-5;Rpl29;Serpina7;Rps7;Ran;Ybx1;Hmgb1;Rpl22;Xdh;Fat4;Flg2;Hs1bp3;Hnrnpd;Lcp1;Fnbp1;Crispld2;Mtss1;Hnrnpu;Prmt3;Aspn;Gpnmb;Manf;Rpl38;Prelp;Edf1;Hdgfl3;Rhoa;Coro1c	P08071;P11352;P14576;P16092;P16110;P17095;P20152;P21570;P24369;P26041;P30681;P35991;P43025;P43275;P43276;P47915;P61939;P62082;P62827;P62960;P63158;P67984;Q00519;Q2PZL6;Q2VIS4;Q3TC93;Q60668;Q61233;Q80TY0;Q8BZQ2;Q8R1S4;Q8VEK3;Q922H1;Q99MQ4;Q99P91;Q9CXI5;Q9JJI8;Q9JK53;Q9JMG1;Q9JMG7;Q9QUI0;Q9WUM4
Biological process	down-regulated	digestive system development	2	2.08	0.25	1	Srp54;Fat4	P14576;Q2PZL6
Biological process	down-regulated	DNA conformation change	7	5.08	0.000466	0.393	H1-2;Hmgb2;H1-4;H1-1;H1-5;Hmgb1;Macroh2a1	P15864;P30681;P43274;P43275;P43276;P63158;Q9QZQ8
Biological process	down-regulated	DNA packaging	5	4.76	0.00405	1	H1-2;H1-4;H1-1;H1-5;Macroh2a1	P15864;P43274;P43275;P43276;Q9QZQ8
Biological process	down-regulated	ear development	3	1.76	0.242	1	Fgfr1;Fat4;Rpl38	P16092;Q2PZL6;Q9JJI8
Biological process	down-regulated	ear morphogenesis	2	2.12	0.243	1	Fgfr1;Rpl38	P16092;Q9JJI8
Biological process	down-regulated	endocytosis	2	1.09	0.553	1	Ap2m1;Snx9	P84091;Q91VH2
Biological process	down-regulated	endomembrane system organization	6	1.81	0.114	1	Fat4;Mtss1;Snx9;Chmp2a;Sytl4;Coro1c	Q2PZL6;Q8R1S4;Q91VH2;Q9DB34;Q9R0Q1;Q9WUM4
Biological process	down-regulated	endosome organization	2	11.44	0.0131	1	Chmp2a;Coro1c	Q9DB34;Q9WUM4
Biological process	down-regulated	endothelial cell differentiation	2	4.07	0.0866	1	Gpx1;Msn	P11352;P26041
Biological process	down-regulated	endothelial cell migration	2	6.61	0.0368	1	Gpx1;Hmgb1	P11352;P63158
Biological process	down-regulated	endothelium development	3	4.74	0.0255	1	Gpx1;Msn;Rhoa	P11352;P26041;Q9QUI0
Biological process	down-regulated	eosinophil migration	4	31.3	6.93e-06	0.00615	Lgals3;Ccl6;Ccl9;Ccl24	P16110;P27784;P51670;Q9JKC0
Biological process	down-regulated	epidermis development	2	1.07	0.561	1	Fgfr1;Flg2	P16092;Q2VIS4
Biological process	down-regulated	epithelial cell development	4	2.44	0.0824	1	Gpx1;Fgfr1;Vim;Msn	P11352;P16092;P20152;P26041
Biological process	down-regulated	epithelial cell differentiation	6	1.52	0.204	1	Gpx1;Fgfr1;Vim;Msn;Mtss1;Rhoa	P11352;P16092;P20152;P26041;Q8R1S4;Q9QUI0
Biological process	down-regulated	epithelial cell migration	3	4.85	0.0241	1	Gpx1;Hmgb1;Rhoa	P11352;P63158;Q9QUI0
Biological process	down-regulated	epithelial cell proliferation	2	1.93	0.278	1	Hmgb1;Mtss1	P63158;Q8R1S4
Biological process	down-regulated	epithelial tube morphogenesis	4	1.6	0.241	1	Rps7;Fat4;Mtss1;Rhoa	P62082;Q2PZL6;Q8R1S4;Q9QUI0
Biological process	down-regulated	epithelium development	9	1.12	0.412	1	Gpx1;Fgfr1;Vim;Msn;Rps7;Fat4;Flg2;Mtss1;Rhoa	P11352;P16092;P20152;P26041;P62082;Q2PZL6;Q2VIS4;Q8R1S4;Q9QUI0
Biological process	down-regulated	epithelium migration	3	4.05	0.038	1	Gpx1;Hmgb1;Rhoa	P11352;P63158;Q9QUI0
Biological process	down-regulated	establishment of apical/basal cell polarity	2	16.52	0.00639	1	Msn;Rhoa	P26041;Q9QUI0
Biological process	down-regulated	establishment of cell polarity	2	3	0.143	1	Msn;Rhoa	P26041;Q9QUI0
Biological process	down-regulated	establishment of epithelial cell polarity	2	15.65	0.00711	1	Msn;Rhoa	P26041;Q9QUI0
Biological process	down-regulated	establishment of localization in cell	13	1.14	0.356	1	Srp54;Srp14;Ssb;Btk;Srp9;Ran;Ap2m1;Srp68;Hnrnpu;Snx9;Chmp2a;Sytl4;Coro1c	P14576;P16254;P32067;P35991;P49962;P62827;P84091;Q8BMA6;Q8VEK3;Q91VH2;Q9DB34;Q9R0Q1;Q9WUM4
Biological process	down-regulated	establishment of monopolar cell polarity	2	12.93	0.0103	1	Msn;Rhoa	P26041;Q9QUI0
Biological process	down-regulated	establishment of organelle localization	3	1.17	0.474	1	Btk;Ran;Chmp2a	P35991;P62827;Q9DB34
Biological process	down-regulated	establishment of protein localization	12	1.47	0.115	1	Srp54;Srp14;Hmga1;H1-5;Srp9;Ran;Ap2m1;Srp68;Snx9;Chmp2a;Macroh2a1;Sytl4	P14576;P16254;P17095;P43276;P49962;P62827;P84091;Q8BMA6;Q91VH2;Q9DB34;Q9QZQ8;Q9R0Q1
Biological process	down-regulated	establishment of protein localization to chromosome	2	22.87	0.00333	1	H1-5;Macroh2a1	P43276;Q9QZQ8
Biological process	down-regulated	establishment of protein localization to endoplasmic reticulum	4	13.51	0.000213	0.182	Srp54;Srp14;Srp9;Srp68	P14576;P16254;P49962;Q8BMA6
Biological process	down-regulated	establishment of protein localization to extracellular region	2	2.25	0.223	1	Hmga1;Sytl4	P17095;Q9R0Q1
Biological process	down-regulated	establishment of protein localization to membrane	4	2.86	0.0518	1	Srp54;Srp14;Srp9;Srp68	P14576;P16254;P49962;Q8BMA6
Biological process	down-regulated	establishment of protein localization to organelle	7	3.16	0.00677	1	Srp54;Srp14;H1-5;Srp9;Ran;Srp68;Macroh2a1	P14576;P16254;P43276;P49962;P62827;Q8BMA6;Q9QZQ8
Biological process	down-regulated	establishment of RNA localization	3	3.46	0.0563	1	Ssb;Ran;Ybx1	P32067;P62827;P62960
Biological process	down-regulated	establishment or maintenance of apical/basal cell polarity	2	4.96	0.0617	1	Msn;Rhoa	P26041;Q9QUI0
Biological process	down-regulated	establishment or maintenance of bipolar cell polarity	2	4.8	0.0653	1	Msn;Rhoa	P26041;Q9QUI0
Biological process	down-regulated	establishment or maintenance of cell polarity	2	1.64	0.344	1	Msn;Rhoa	P26041;Q9QUI0
Biological process	down-regulated	establishment or maintenance of epithelial cell apical/basal polarity	2	11.01	0.0141	1	Msn;Rhoa	P26041;Q9QUI0
Biological process	down-regulated	establishment or maintenance of monopolar cell polarity	2	12.39	0.0112	1	Msn;Rhoa	P26041;Q9QUI0
Biological process	down-regulated	exocrine system development	2	5.72	0.0478	1	Srp54;Fgfr1	P14576;P16092
Biological process	down-regulated	external encapsulating structure organization	4	2.28	0.0994	1	Ctss;Lgals3;Lcp1;Crispld2	O70370;P16110;Q61233;Q8BZQ2
Biological process	down-regulated	extracellular matrix organization	2	2.32	0.213	1	Ctss;Lcp1	O70370;Q61233
Biological process	down-regulated	extracellular structure organization	4	2.27	0.1	1	Ctss;Lgals3;Lcp1;Crispld2	O70370;P16110;Q61233;Q8BZQ2
Biological process	down-regulated	forebrain cell migration	2	4.57	0.0709	1	Fgfr1;Rhoa	P16092;Q9QUI0
Biological process	down-regulated	forebrain development	5	1.82	0.141	1	Fgfr1;Ran;Fat4;Rhoa;Coro1c	P16092;P62827;Q2PZL6;Q9QUI0;Q9WUM4
Biological process	down-regulated	forebrain generation of neurons	2	3.96	0.0907	1	Fgfr1;Rhoa	P16092;Q9QUI0
Biological process	down-regulated	gene expression	38	3.08	6.14e-11	5.56e-08	Eif3d;Rbm3;Eef1a1;Rpsa;Lgals3;Ang;Ssb;Drg1;Btk;Rpl29;Rps20;Rpl26;Rps7;Rps23;Lsm3;Snrpd2;Snrpd3;Rpl23a;Rps24;Rpl31;Rps3;Ybx1;Hmgb1;Eif5a;Rps17;Rpl22;Zc3h15;Eif3j1;Hnrnpd;Eif1a;Abcf1;Rps27;Eif2s1;Eif1ax;Hnrnpu;Rbmxl1;Pin4;Rpl38	O70194;O89086;P10126;P14206;P16110;P21570;P32067;P32233;P35991;P47915;P60867;P61255;P62082;P62267;P62311;P62317;P62320;P62751;P62849;P62900;P62908;P62960;P63158;P63242;P63276;P67984;Q3TIV5;Q3UGC7;Q60668;Q60872;Q6P542;Q6ZWU9;Q6ZWX6;Q8BMJ3;Q8VEK3;Q91VM5;Q9CWW6;Q9JJI8
Biological process	down-regulated	gland development	6	1.76	0.126	1	Srp54;Fgfr1;Hmga1;Msn;Xdh;Hnrnpd	P14576;P16092;P17095;P26041;Q00519;Q60668
Biological process	down-regulated	glial cell differentiation	2	1.3	0.455	1	Vim;Rhoa	P20152;Q9QUI0
Biological process	down-regulated	granulocyte chemotaxis	6	12.05	1.02e-05	0.00901	Srp54;Lgals3;Ppib;Ccl6;Ccl9;Ccl24	P14576;P16110;P24369;P27784;P51670;Q9JKC0
Biological process	down-regulated	granulocyte migration	6	9.91	3.16e-05	0.0277	Srp54;Lgals3;Ppib;Ccl6;Ccl9;Ccl24	P14576;P16110;P24369;P27784;P51670;Q9JKC0
Biological process	down-regulated	growth	4	1.11	0.486	1	Gpx1;Fgfr1;Hmga1;Rpl29	P11352;P16092;P17095;P47915
Biological process	down-regulated	head development	7	1.29	0.299	1	Fgfr1;Ran;Fat4;Hnrnpd;Crispld2;Rhoa;Coro1c	P16092;P62827;Q2PZL6;Q60668;Q8BZQ2;Q9QUI0;Q9WUM4
Biological process	down-regulated	heart development	4	1.25	0.397	1	Fgfr1;Fat4;Hnrnpu;Rhoa	P16092;Q2PZL6;Q8VEK3;Q9QUI0
Biological process	down-regulated	hematopoietic or lymphoid organ development	7	1.27	0.315	1	Srp54;Hmga1;Btk;Hmgb1;Rpl22;Hs1bp3;Rhoa	P14576;P17095;P35991;P63158;P67984;Q3TC93;Q9QUI0
Biological process	down-regulated	hematopoietic progenitor cell differentiation	2	7.43	0.0296	1	Hmga1;Hmgb1	P17095;P63158
Biological process	down-regulated	hemopoiesis	7	1.46	0.205	1	Srp54;Hmga1;Btk;Hmgb1;Rpl22;Hs1bp3;Rhoa	P14576;P17095;P35991;P63158;P67984;Q3TC93;Q9QUI0
Biological process	down-regulated	heterocycle catabolic process	2	1.04	0.576	1	Ssb;Xdh	P32067;Q00519
Biological process	down-regulated	heterocycle metabolic process	24	1.41	0.0485	1	Rbm3;Lgals3;Ang;Hmgb2;Ssb;Rpl26;Rps7;Lsm3;Snrpd2;Snrpd3;Ran;Rps3;Ybx1;Hmgb1;Rps17;Xdh;Hnrnpd;Rps27;Hnrnpu;Rbmxl1;Pin4;Gmpr;Rhoa;Macroh2a1	O89086;P16110;P21570;P30681;P32067;P61255;P62082;P62311;P62317;P62320;P62827;P62908;P62960;P63158;P63276;Q00519;Q60668;Q6ZWU9;Q8VEK3;Q91VM5;Q9CWW6;Q9DCZ1;Q9QUI0;Q9QZQ8
Biological process	down-regulated	homeostasis of number of cells	4	1.91	0.159	1	Hmga1;Btk;Hmgb1;Rps17	P17095;P35991;P63158;P63276
Biological process	down-regulated	hormone secretion	3	4.37	0.0314	1	Hmga1;Btk;Sytl4	P17095;P35991;Q9R0Q1
Biological process	down-regulated	hormone transport	3	4.05	0.038	1	Hmga1;Btk;Sytl4	P17095;P35991;Q9R0Q1
Biological process	down-regulated	humoral immune response	2	1.89	0.285	1	Ltf;Ang	P08071;P21570
Biological process	down-regulated	immune response	15	1.58	0.051	1	P03977;Ltf;Lgals3;Lyz1;Vim;Ang;Ccl6;Hmgb2;Btk;Ccl9;Hmgb1;Lcp1;Isg15;Ccl24;Ilf3	P03977;P08071;P16110;P17897;P20152;P21570;P27784;P30681;P35991;P51670;P63158;Q61233;Q64339;Q9JKC0;Q9Z1X4
Biological process	down-regulated	immune system development	7	1.21	0.357	1	Srp54;Hmga1;Btk;Hmgb1;Rpl22;Hs1bp3;Rhoa	P14576;P17095;P35991;P63158;P67984;Q3TC93;Q9QUI0
Biological process	down-regulated	immune system process	24	1.48	0.0278	1	Ctss;P03977;Ltf;Srp54;Lgals3;Hmga1;Lyz1;Vim;Ang;Ppib;Msn;Ccl6;Hmgb2;Btk;Ccl9;Hmgb1;Rps17;Rpl22;Hs1bp3;Lcp1;Isg15;Ccl24;Rhoa;Ilf3	O70370;P03977;P08071;P14576;P16110;P17095;P17897;P20152;P21570;P24369;P26041;P27784;P30681;P35991;P51670;P63158;P63276;P67984;Q3TC93;Q61233;Q64339;Q9JKC0;Q9QUI0;Q9Z1X4
Biological process	down-regulated	IMP metabolic process	2	13.51	0.00948	1	Xdh;Gmpr	Q00519;Q9DCZ1
Biological process	down-regulated	inflammatory response	3	2.48	0.121	1	Saa3;Hmgb2;Btk	P04918;P30681;P35991
Biological process	down-regulated	innate immune response	6	3	0.0151	1	Ltf;Vim;Ccl6;Ccl9;Isg15;Ccl24	P08071;P20152;P27784;P51670;Q64339;Q9JKC0
Biological process	down-regulated	inner ear development	2	1.61	0.354	1	Fgfr1;Fat4	P16092;Q2PZL6
Biological process	down-regulated	inner ear receptor cell development	2	5.22	0.0563	1	Fgfr1;Fat4	P16092;Q2PZL6
Biological process	down-regulated	inner ear receptor cell differentiation	2	3.63	0.105	1	Fgfr1;Fat4	P16092;Q2PZL6
Biological process	down-regulated	intracellular protein transport	5	1.66	0.185	1	Srp54;Srp14;Srp9;Ran;Srp68	P14576;P16254;P49962;P62827;Q8BMA6
Biological process	down-regulated	intracellular receptor signaling pathway	2	2.78	0.162	1	Hmga1;Rhoa	P17095;Q9QUI0
Biological process	down-regulated	intracellular signal transduction	8	1.06	0.488	1	Gpx1;Rpl26;Fat4;Lcp1;Oxsr1;Arhgap18;C1qtnf3;Rhoa	P11352;P61255;Q2PZL6;Q61233;Q6P9R2;Q8K0Q5;Q9ES30;Q9QUI0
Biological process	down-regulated	intracellular transport	12	1.42	0.139	1	Srp54;Srp14;Ssb;Srp9;Ran;Ap2m1;Srp68;Hnrnpu;Snx9;Chmp2a;Sytl4;Coro1c	P14576;P16254;P32067;P49962;P62827;P84091;Q8BMA6;Q8VEK3;Q91VH2;Q9DB34;Q9R0Q1;Q9WUM4
Biological process	down-regulated	kidney development	3	1.94	0.202	1	Fgfr1;Fat4;Mtss1	P16092;Q2PZL6;Q8R1S4
Biological process	down-regulated	kidney epithelium development	3	2.88	0.0868	1	Fgfr1;Fat4;Mtss1	P16092;Q2PZL6;Q8R1S4
Biological process	down-regulated	leukocyte activation	8	1.86	0.067	1	Hmga1;Msn;Btk;Hmgb1;Rpl22;Hs1bp3;Lcp1;Rhoa	P17095;P26041;P35991;P63158;P67984;Q3TC93;Q61233;Q9QUI0
Biological process	down-regulated	leukocyte activation involved in immune response	3	2.24	0.15	1	Btk;Hmgb1;Lcp1	P35991;P63158;Q61233
Biological process	down-regulated	leukocyte chemotaxis	6	7.25	0.00018	0.154	Srp54;Lgals3;Ppib;Ccl6;Ccl9;Ccl24	P14576;P16110;P24369;P27784;P51670;Q9JKC0
Biological process	down-regulated	leukocyte differentiation	6	1.97	0.0843	1	Srp54;Hmga1;Btk;Rpl22;Hs1bp3;Rhoa	P14576;P17095;P35991;P67984;Q3TC93;Q9QUI0
Biological process	down-regulated	leukocyte homeostasis	2	2.56	0.184	1	Btk;Hmgb1	P35991;P63158
Biological process	down-regulated	leukocyte migration	7	4.84	0.000619	0.516	Srp54;Lgals3;Ppib;Msn;Ccl6;Ccl9;Ccl24	P14576;P16110;P24369;P26041;P27784;P51670;Q9JKC0
Biological process	down-regulated	leukocyte proliferation	2	1.66	0.34	1	Msn;Btk	P26041;P35991
Biological process	down-regulated	limbic system development	2	2.2	0.23	1	Fgfr1;Ran	P16092;P62827
Biological process	down-regulated	localization	37	1.13	0.204	1	Saa3;Ltf;Gpx1;Srp54;Fgfr1;Lgals3;Srp14;Hmga1;Ppib;Msn;Ccl6;Hmgb2;Ssb;Btk;H1-5;Srp9;Ccl9;Hdgf;Ran;Ybx1;Hmgb1;Ap2m1;Xdh;Lcp1;Isg15;Oxsr1;Fnbp1;Srp68;Hnrnpu;Snx9;Chmp2a;Ccl24;Rhoa;Macroh2a1;Dstn;Sytl4;Coro1c	P04918;P08071;P11352;P14576;P16092;P16110;P16254;P17095;P24369;P26041;P27784;P30681;P32067;P35991;P43276;P49962;P51670;P51859;P62827;P62960;P63158;P84091;Q00519;Q61233;Q64339;Q6P9R2;Q80TY0;Q8BMA6;Q8VEK3;Q91VH2;Q9DB34;Q9JKC0;Q9QUI0;Q9QZQ8;Q9R0P5;Q9R0Q1;Q9WUM4
Biological process	down-regulated	localization of cell	16	2.13	0.00309	1	Saa3;Gpx1;Srp54;Fgfr1;Lgals3;Ppib;Msn;Ccl6;Hmgb2;Ccl9;Hmgb1;Lcp1;Ccl24;Rhoa;Dstn;Coro1c	P04918;P11352;P14576;P16092;P16110;P24369;P26041;P27784;P30681;P51670;P63158;Q61233;Q9JKC0;Q9QUI0;Q9R0P5;Q9WUM4
Biological process	down-regulated	localization within membrane	4	1.07	0.515	1	Srp54;Srp14;Srp9;Srp68	P14576;P16254;P49962;Q8BMA6
Biological process	down-regulated	locomotion	16	1.79	0.0157	1	Saa3;Gpx1;Srp54;Fgfr1;Lgals3;Ppib;Msn;Ccl6;Hmgb2;Ccl9;Hmgb1;Lcp1;Ccl24;Rhoa;Dstn;Coro1c	P04918;P11352;P14576;P16092;P16110;P24369;P26041;P27784;P30681;P51670;P63158;Q61233;Q9JKC0;Q9QUI0;Q9R0P5;Q9WUM4
Biological process	down-regulated	lung development	2	1.94	0.275	1	Fgfr1;Hmga1	P16092;P17095
Biological process	down-regulated	lymphocyte activation	7	2.04	0.0568	1	Hmga1;Msn;Btk;Rpl22;Hs1bp3;Lcp1;Rhoa	P17095;P26041;P35991;P67984;Q3TC93;Q61233;Q9QUI0
Biological process	down-regulated	lymphocyte differentiation	5	2.37	0.0601	1	Hmga1;Btk;Rpl22;Hs1bp3;Rhoa	P17095;P35991;P67984;Q3TC93;Q9QUI0
Biological process	down-regulated	lymphocyte migration	4	9.29	0.000901	0.742	Msn;Ccl6;Ccl9;Ccl24	P26041;P27784;P51670;Q9JKC0
Biological process	down-regulated	macromolecule biosynthetic process	30	3.23	4.29e-09	3.87e-06	Eif3d;Rbm3;Eef1a1;Rpsa;Ang;Drg1;Rpl29;Dnajc2;Rps20;Rpl26;Rps7;Rps23;Rpl23a;Rps24;Rpl31;Rps3;Hmgb1;Eif5a;Rps17;Rpl22;Zc3h15;Eif3j1;Hnrnpd;Eif1a;Abcf1;Rps27;Eif2s1;Eif1ax;Rbmxl1;Rpl38	O70194;O89086;P10126;P14206;P21570;P32233;P47915;P54103;P60867;P61255;P62082;P62267;P62751;P62849;P62900;P62908;P63158;P63242;P63276;P67984;Q3TIV5;Q3UGC7;Q60668;Q60872;Q6P542;Q6ZWU9;Q6ZWX6;Q8BMJ3;Q91VM5;Q9JJI8
Biological process	down-regulated	macromolecule localization	18	1.16	0.283	1	Srp54;Srp14;Hmga1;Ssb;H1-5;Srp9;Hdgf;Ran;Ybx1;Ap2m1;Isg15;Srp68;Hnrnpu;Snx9;Chmp2a;Macroh2a1;Sytl4;Coro1c	P14576;P16254;P17095;P32067;P43276;P49962;P51859;P62827;P62960;P84091;Q64339;Q8BMA6;Q8VEK3;Q91VH2;Q9DB34;Q9QZQ8;Q9R0Q1;Q9WUM4
Biological process	down-regulated	macromolecule metabolic process	52	1.62	3.31e-05	0.029	Eif3d;Ctss;Rbm3;Ltf;Eef1a1;Rpsa;Fgfr1;Lgals3;Hmga1;Ang;Ppib;Hmgb2;Ssb;Drg1;Btk;Rpl29;Dnajc2;Rps20;Rpl26;Rps7;Rps23;Lsm3;Snrpd2;Snrpd3;Rpl23a;Rps24;Rpl31;Rps3;Ybx1;Hmgb1;Eif5a;Rps17;Rpl22;Ap2m1;Zc3h15;Eif3j1;Hnrnpd;Eif1a;Isg15;Abcf1;Oxsr1;Rps27;Eif2s1;Eif1ax;Hnrnpu;Rbmxl1;Prmt3;Pin4;Chmp2a;Rpl38;Macroh2a1;Ilf3	O70194;O70370;O89086;P08071;P10126;P14206;P16092;P16110;P17095;P21570;P24369;P30681;P32067;P32233;P35991;P47915;P54103;P60867;P61255;P62082;P62267;P62311;P62317;P62320;P62751;P62849;P62900;P62908;P62960;P63158;P63242;P63276;P67984;P84091;Q3TIV5;Q3UGC7;Q60668;Q60872;Q64339;Q6P542;Q6P9R2;Q6ZWU9;Q6ZWX6;Q8BMJ3;Q8VEK3;Q91VM5;Q922H1;Q9CWW6;Q9DB34;Q9JJI8;Q9QZQ8;Q9Z1X4
Biological process	down-regulated	mechanoreceptor differentiation	2	3.5	0.112	1	Fgfr1;Fat4	P16092;Q2PZL6
Biological process	down-regulated	membrane invagination	2	5.04	0.0599	1	Snx9;Rhoa	Q91VH2;Q9QUI0
Biological process	down-regulated	membrane organization	8	1.8	0.076	1	Ap2m1;Fat4;Mtss1;Snx9;Chmp2a;Rhoa;Sytl4;Coro1c	P84091;Q2PZL6;Q8R1S4;Q91VH2;Q9DB34;Q9QUI0;Q9R0Q1;Q9WUM4
Biological process	down-regulated	mesenchymal cell differentiation	3	2.52	0.117	1	Fgfr1;Rps7;Coro1c	P16092;P62082;Q9WUM4
Biological process	down-regulated	mesenchyme development	3	1.82	0.228	1	Fgfr1;Rps7;Coro1c	P16092;P62082;Q9WUM4
Biological process	down-regulated	mesoderm development	2	2.8	0.16	1	Fgfr1;Rpl38	P16092;Q9JJI8
Biological process	down-regulated	mesonephric epithelium development	2	2.97	0.146	1	Fgfr1;Fat4	P16092;Q2PZL6
Biological process	down-regulated	mesonephric tubule development	2	2.97	0.146	1	Fgfr1;Fat4	P16092;Q2PZL6
Biological process	down-regulated	mesonephros development	2	2.97	0.146	1	Fgfr1;Fat4	P16092;Q2PZL6
Biological process	down-regulated	metabolic process	60	1.25	0.0128	1	Eif3d;Grk6;Ctss;Rbm3;Lancl1;Ltf;Eef1a1;Gpx1;Rpsa;Fgfr1;Lgals3;Hmga1;Ca6;Ang;Ppib;Hmgb2;Ssb;Drg1;Btk;Rpl29;Dnajc2;Rps20;Rpl26;Rps7;Rps23;Lsm3;Snrpd2;Snrpd3;Rpl23a;Ran;Rps24;Rpl31;Rps3;Ybx1;Hmgb1;Eif5a;Rps17;Rpl22;Ap2m1;Xdh;Zc3h15;Eif3j1;Hnrnpd;Eif1a;Isg15;Abcf1;Oxsr1;Rps27;Eif2s1;Eif1ax;Hnrnpu;Rbmxl1;Prmt3;Pin4;Chmp2a;Gmpr;Rpl38;Rhoa;Macroh2a1;Ilf3	O70194;O70293;O70370;O89086;O89112;P08071;P10126;P11352;P14206;P16092;P16110;P17095;P18761;P21570;P24369;P30681;P32067;P32233;P35991;P47915;P54103;P60867;P61255;P62082;P62267;P62311;P62317;P62320;P62751;P62827;P62849;P62900;P62908;P62960;P63158;P63242;P63276;P67984;P84091;Q00519;Q3TIV5;Q3UGC7;Q60668;Q60872;Q64339;Q6P542;Q6P9R2;Q6ZWU9;Q6ZWX6;Q8BMJ3;Q8VEK3;Q91VM5;Q922H1;Q9CWW6;Q9DB34;Q9DCZ1;Q9JJI8;…
Biological process	down-regulated	microtubule polymerization or depolymerization	2	4.87	0.0635	1	Hdgfl3;Rhoa	Q9JMG7;Q9QUI0
Biological process	down-regulated	mitotic cell cycle	5	1.47	0.253	1	Rpl26;Ran;Snx9;Chmp2a;Rhoa	P61255;P62827;Q91VH2;Q9DB34;Q9QUI0
Biological process	down-regulated	mitotic cell cycle process	5	1.48	0.249	1	Rpl26;Ran;Snx9;Chmp2a;Rhoa	P61255;P62827;Q91VH2;Q9DB34;Q9QUI0
Biological process	down-regulated	mitotic cytokinesis	2	12.93	0.0103	1	Chmp2a;Rhoa	Q9DB34;Q9QUI0
Biological process	down-regulated	mitotic cytokinetic process	2	14.16	0.00866	1	Chmp2a;Rhoa	Q9DB34;Q9QUI0
Biological process	down-regulated	mitotic nuclear division	3	2.74	0.0973	1	Ran;Chmp2a;Rhoa	P62827;Q9DB34;Q9QUI0
Biological process	down-regulated	modulation by host of symbiont process	2	3.96	0.0907	1	Ltf;Ppib	P08071;P24369
Biological process	down-regulated	modulation by host of viral process	2	7.25	0.031	1	Ltf;Ppib	P08071;P24369
Biological process	down-regulated	modulation of process of other organism	2	2.46	0.196	1	Ltf;Ppib	P08071;P24369
Biological process	down-regulated	modulation of process of other organism involved in symbiotic interaction	2	3.86	0.0948	1	Ltf;Ppib	P08071;P24369
Biological process	down-regulated	mononuclear cell differentiation	5	2.07	0.0947	1	Hmga1;Btk;Rpl22;Hs1bp3;Rhoa	P17095;P35991;P67984;Q3TC93;Q9QUI0
Biological process	down-regulated	mononuclear cell migration	5	8.26	0.000349	0.296	Lgals3;Msn;Ccl6;Ccl9;Ccl24	P16110;P26041;P27784;P51670;Q9JKC0
Biological process	down-regulated	morphogenesis of a branching epithelium	2	1.5	0.386	1	Fgfr1;Fat4	P16092;Q2PZL6
Biological process	down-regulated	morphogenesis of a branching structure	2	1.44	0.405	1	Fgfr1;Fat4	P16092;Q2PZL6
Biological process	down-regulated	morphogenesis of a polarized epithelium	3	9.29	0.00411	1	Msn;Fat4;Rhoa	P26041;Q2PZL6;Q9QUI0
Biological process	down-regulated	morphogenesis of an epithelium	7	2.01	0.0602	1	Fgfr1;Msn;Rps7;Fat4;Flg2;Mtss1;Rhoa	P16092;P26041;P62082;Q2PZL6;Q2VIS4;Q8R1S4;Q9QUI0
Biological process	down-regulated	movement of cell or subcellular component	17	1.65	0.0267	1	Saa3;Gpx1;Srp54;Fgfr1;Lgals3;Ppib;Msn;Ccl6;Hmgb2;Ccl9;Hmgb1;Lcp1;Hnrnpu;Ccl24;Rhoa;Dstn;Coro1c	P04918;P11352;P14576;P16092;P16110;P24369;P26041;P27784;P30681;P51670;P63158;Q61233;Q8VEK3;Q9JKC0;Q9QUI0;Q9R0P5;Q9WUM4
Biological process	down-regulated	mRNA metabolic process	9	2.37	0.0138	1	Lgals3;Ssb;Lsm3;Snrpd2;Snrpd3;Ybx1;Hnrnpd;Hnrnpu;Rbmxl1	P16110;P32067;P62311;P62317;P62320;P62960;Q60668;Q8VEK3;Q91VM5
Biological process	down-regulated	mRNA processing	3	1.81	0.232	1	Lsm3;Snrpd2;Snrpd3	P62311;P62317;P62320
Biological process	down-regulated	mRNA splicing, via spliceosome	2	2.7	0.169	1	Snrpd2;Snrpd3	P62317;P62320
Biological process	down-regulated	mRNA stabilization	3	17.15	0.000687	0.571	Ybx1;Hnrnpd;Hnrnpu	P62960;Q60668;Q8VEK3
Biological process	down-regulated	multicellular organism development	38	1.17	0.147	1	Ltf;Gpx1;Srp54;Fgfr1;Lgals3;Hmga1;Vim;Ang;Ppib;Msn;Hmgb2;Btk;Clec3b;H1-5;Serpina7;Rps7;Ran;Ybx1;Hmgb1;Rpl22;Xdh;Fat4;Flg2;Hs1bp3;Hnrnpd;Lcp1;Fnbp1;Crispld2;Mtss1;Hnrnpu;Prmt3;Aspn;Gpnmb;Manf;Rpl38;Hdgfl3;Rhoa;Coro1c	P08071;P11352;P14576;P16092;P16110;P17095;P20152;P21570;P24369;P26041;P30681;P35991;P43025;P43276;P61939;P62082;P62827;P62960;P63158;P67984;Q00519;Q2PZL6;Q2VIS4;Q3TC93;Q60668;Q61233;Q80TY0;Q8BZQ2;Q8R1S4;Q8VEK3;Q922H1;Q99MQ4;Q99P91;Q9CXI5;Q9JJI8;Q9JMG7;Q9QUI0;Q9WUM4
Biological process	down-regulated	multicellular organismal homeostasis	3	1.1	0.514	1	Ctss;Gpx1;Flg2	O70370;P11352;Q2VIS4
Biological process	down-regulated	muscle cell development	2	1.76	0.315	1	Gpx1;Hnrnpu	P11352;Q8VEK3
Biological process	down-regulated	muscle organ development	2	1.18	0.508	1	Gpx1;Rhoa	P11352;Q9QUI0
Biological process	down-regulated	muscle structure development	5	1.4	0.285	1	Gpx1;H1-5;Mtss1;Hnrnpu;Rhoa	P11352;P43276;Q8R1S4;Q8VEK3;Q9QUI0
Biological process	down-regulated	muscle tissue development	4	1.58	0.247	1	Gpx1;Fgfr1;Hnrnpu;Rhoa	P11352;P16092;Q8VEK3;Q9QUI0
Biological process	down-regulated	myeloid cell activation involved in immune response	2	4.37	0.0767	1	Btk;Hmgb1	P35991;P63158
Biological process	down-regulated	myeloid cell differentiation	2	1.01	0.591	1	Srp54;Hmga1	P14576;P17095
Biological process	down-regulated	myeloid cell homeostasis	4	3.86	0.0202	1	Hmga1;Btk;Hmgb1;Rps17	P17095;P35991;P63158;P63276
Biological process	down-regulated	myeloid leukocyte activation	2	1.84	0.297	1	Btk;Hmgb1	P35991;P63158
Biological process	down-regulated	myeloid leukocyte migration	6	7.08	0.000206	0.176	Srp54;Lgals3;Ppib;Ccl6;Ccl9;Ccl24	P14576;P16110;P24369;P27784;P51670;Q9JKC0
Biological process	down-regulated	ncRNA metabolic process	6	2.05	0.0738	1	Ssb;Rpl26;Rps7;Rps17;Rps27;Pin4	P32067;P61255;P62082;P63276;Q6ZWU9;Q9CWW6
Biological process	down-regulated	ncRNA processing	6	2.54	0.0311	1	Ssb;Rpl26;Rps7;Rps17;Rps27;Pin4	P32067;P61255;P62082;P63276;Q6ZWU9;Q9CWW6
Biological process	down-regulated	negative regulation of apoptotic process	5	1.29	0.347	1	Gpx1;Lgals3;Hmgb2;Hdgf;Rhoa	P11352;P16110;P30681;P51859;Q9QUI0
Biological process	down-regulated	negative regulation of apoptotic signaling pathway	3	2.23	0.152	1	Gpx1;Lgals3;Hmgb2	P11352;P16110;P30681
Biological process	down-regulated	negative regulation of biological process	46	1.38	0.00572	1	Grk6;Rbm3;Ltf;Gpx1;H1-2;Fgfr1;Lgals3;Hmga1;Vim;Ang;Hmgb2;Ssb;Btk;H1-4;H1-1;H1-5;Srp9;Ccl9;Hdgf;Dnajc2;Rpl26;Rps7;Rps3;Ybx1;Eif5a;Ap2m1;Xdh;Hnrnpd;Isg15;Oxsr1;Eif2s1;Mtss1;Hnrnpu;Rbmxl1;Prmt3;Aspn;Gpnmb;Chmp2a;C1qtnf3;Hdgfl3;Rhoa;Dnajb1;Macroh2a1;Sytl4;Coro1c;Ilf3	O70293;O89086;P08071;P11352;P15864;P16092;P16110;P17095;P20152;P21570;P30681;P32067;P35991;P43274;P43275;P43276;P49962;P51670;P51859;P54103;P61255;P62082;P62908;P62960;P63242;P84091;Q00519;Q60668;Q64339;Q6P9R2;Q6ZWX6;Q8R1S4;Q8VEK3;Q91VM5;Q922H1;Q99MQ4;Q99P91;Q9DB34;Q9ES30;Q9JMG7;Q9QUI0;Q9QYJ3;Q9QZQ8;Q9R0Q1;Q9WUM4;Q9Z1X4
Biological process	down-regulated	negative regulation of biosynthetic process	21	2.19	0.000461	0.39	H1-2;Fgfr1;Hmga1;Ang;Hmgb2;H1-4;H1-5;Srp9;Hdgf;Dnajc2;Rps3;Ybx1;Hnrnpd;Eif2s1;Hnrnpu;Prmt3;C1qtnf3;Rhoa;Dnajb1;Macroh2a1;Ilf3	P15864;P16092;P17095;P21570;P30681;P43274;P43276;P49962;P51859;P54103;P62908;P62960;Q60668;Q6ZWX6;Q8VEK3;Q922H1;Q9ES30;Q9QUI0;Q9QYJ3;Q9QZQ8;Q9Z1X4
Biological process	down-regulated	negative regulation of catabolic process	4	1.81	0.181	1	Rps7;Ybx1;Hnrnpd;Hnrnpu	P62082;P62960;Q60668;Q8VEK3
Biological process	down-regulated	negative regulation of cell activation	3	2	0.19	1	Lgals3;Btk;Gpnmb	P16110;P35991;Q99P91
Biological process	down-regulated	negative regulation of cell adhesion	4	2.37	0.0892	1	Lgals3;Gpnmb;Rhoa;Coro1c	P16110;Q99P91;Q9QUI0;Q9WUM4
Biological process	down-regulated	negative regulation of cell communication	10	1.09	0.435	1	Grk6;Ltf;Gpx1;Lgals3;Hmgb2;Xdh;Isg15;Aspn;Rhoa;Sytl4	O70293;P08071;P11352;P16110;P30681;Q00519;Q64339;Q99MQ4;Q9QUI0;Q9R0Q1
Biological process	down-regulated	negative regulation of cell cycle	4	2.01	0.139	1	Rpl26;Gpnmb;Chmp2a;Macroh2a1	P61255;Q99P91;Q9DB34;Q9QZQ8
Biological process	down-regulated	negative regulation of cell cycle G1/S phase transition	2	5.41	0.0528	1	Rpl26;Gpnmb	P61255;Q99P91
Biological process	down-regulated	negative regulation of cell cycle phase transition	3	2.08	0.175	1	Rpl26;Gpnmb;Macroh2a1	P61255;Q99P91;Q9QZQ8
Biological process	down-regulated	negative regulation of cell cycle process	4	2.3	0.0973	1	Rpl26;Gpnmb;Chmp2a;Macroh2a1	P61255;Q99P91;Q9DB34;Q9QZQ8
Biological process	down-regulated	negative regulation of cell death	7	1.1	0.453	1	Ltf;Gpx1;Lgals3;Hmgb2;Hdgf;Eif5a;Rhoa	P08071;P11352;P16110;P30681;P51859;P63242;Q9QUI0
Biological process	down-regulated	negative regulation of cell development	2	1.43	0.409	1	Ltf;Coro1c	P08071;Q9WUM4
Biological process	down-regulated	negative regulation of cell differentiation	8	1.74	0.0891	1	Ltf;Fgfr1;Ccl9;Ybx1;Xdh;Hnrnpu;Rhoa;Coro1c	P08071;P16092;P51670;P62960;Q00519;Q8VEK3;Q9QUI0;Q9WUM4
Biological process	down-regulated	negative regulation of cell junction assembly	2	9.29	0.0195	1	Rhoa;Coro1c	Q9QUI0;Q9WUM4
Biological process	down-regulated	negative regulation of cell migration	2	1.81	0.302	1	Rhoa;Coro1c	Q9QUI0;Q9WUM4
Biological process	down-regulated	negative regulation of cell motility	2	1.06	0.567	1	Rhoa;Coro1c	Q9QUI0;Q9WUM4
Biological process	down-regulated	negative regulation of cell population proliferation	7	2.4	0.0271	1	Lgals3;Ang;Btk;Xdh;Mtss1;Gpnmb;Rhoa	P16110;P21570;P35991;Q00519;Q8R1S4;Q99P91;Q9QUI0
Biological process	down-regulated	negative regulation of cell projection organization	2	1.32	0.448	1	Vim;Rhoa	P20152;Q9QUI0
Biological process	down-regulated	negative regulation of cell-cell adhesion	2	1.59	0.359	1	Lgals3;Gpnmb	P16110;Q99P91
Biological process	down-regulated	negative regulation of cellular amide metabolic process	7	5.54	0.000277	0.236	Ang;Srp9;Rps3;Ybx1;Hnrnpd;Eif2s1;Ilf3	P21570;P49962;P62908;P62960;Q60668;Q6ZWX6;Q9Z1X4
Biological process	down-regulated	negative regulation of cellular biosynthetic process	20	2.14	0.000847	0.699	H1-2;Fgfr1;Hmga1;Ang;Hmgb2;H1-4;H1-5;Srp9;Hdgf;Dnajc2;Rps3;Ybx1;Hnrnpd;Eif2s1;Hnrnpu;Prmt3;C1qtnf3;Dnajb1;Macroh2a1;Ilf3	P15864;P16092;P17095;P21570;P30681;P43274;P43276;P49962;P51859;P54103;P62908;P62960;Q60668;Q6ZWX6;Q8VEK3;Q922H1;Q9ES30;Q9QYJ3;Q9QZQ8;Q9Z1X4
Biological process	down-regulated	negative regulation of cellular catabolic process	4	2.34	0.0922	1	Rps7;Ybx1;Hnrnpd;Hnrnpu	P62082;P62960;Q60668;Q8VEK3
Biological process	down-regulated	negative regulation of cellular component movement	2	1.01	0.591	1	Rhoa;Coro1c	Q9QUI0;Q9WUM4
Biological process	down-regulated	negative regulation of cellular component organization	8	1.7	0.0998	1	Gpx1;Lgals3;Vim;Hnrnpu;Hdgfl3;Rhoa;Dnajb1;Coro1c	P11352;P16110;P20152;Q8VEK3;Q9JMG7;Q9QUI0;Q9QYJ3;Q9WUM4
Biological process	down-regulated	negative regulation of cellular macromolecule biosynthetic process	18	2.03	0.0028	1	H1-2;Fgfr1;Hmga1;Ang;Hmgb2;H1-4;H1-5;Srp9;Hdgf;Dnajc2;Rps3;Ybx1;Hnrnpd;Eif2s1;Hnrnpu;Dnajb1;Macroh2a1;Ilf3	P15864;P16092;P17095;P21570;P30681;P43274;P43276;P49962;P51859;P54103;P62908;P62960;Q60668;Q6ZWX6;Q8VEK3;Q9QYJ3;Q9QZQ8;Q9Z1X4
Biological process	down-regulated	negative regulation of cellular metabolic process	27	1.99	0.000296	0.252	H1-2;Fgfr1;Hmga1;Ang;Hmgb2;H1-4;H1-1;H1-5;Srp9;Hdgf;Dnajc2;Rps7;Rps3;Ybx1;Xdh;Hnrnpd;Isg15;Eif2s1;Hnrnpu;Rbmxl1;Prmt3;C1qtnf3;Rhoa;Dnajb1;Macroh2a1;Coro1c;Ilf3	P15864;P16092;P17095;P21570;P30681;P43274;P43275;P43276;P49962;P51859;P54103;P62082;P62908;P62960;Q00519;Q60668;Q64339;Q6ZWX6;Q8VEK3;Q91VM5;Q922H1;Q9ES30;Q9QUI0;Q9QYJ3;Q9QZQ8;Q9WUM4;Q9Z1X4
Biological process	down-regulated	negative regulation of cellular process	44	1.45	0.00265	1	Grk6;Ltf;Gpx1;H1-2;Fgfr1;Lgals3;Hmga1;Vim;Ang;Hmgb2;Btk;H1-4;H1-1;H1-5;Srp9;Ccl9;Hdgf;Dnajc2;Rpl26;Rps7;Rps3;Ybx1;Eif5a;Ap2m1;Xdh;Hnrnpd;Isg15;Oxsr1;Eif2s1;Mtss1;Hnrnpu;Rbmxl1;Prmt3;Aspn;Gpnmb;Chmp2a;C1qtnf3;Hdgfl3;Rhoa;Dnajb1;Macroh2a1;Sytl4;Coro1c;Ilf3	O70293;P08071;P11352;P15864;P16092;P16110;P17095;P20152;P21570;P30681;P35991;P43274;P43275;P43276;P49962;P51670;P51859;P54103;P61255;P62082;P62908;P62960;P63242;P84091;Q00519;Q60668;Q64339;Q6P9R2;Q6ZWX6;Q8R1S4;Q8VEK3;Q91VM5;Q922H1;Q99MQ4;Q99P91;Q9DB34;Q9ES30;Q9JMG7;Q9QUI0;Q9QYJ3;Q9QZQ8;Q9R0Q1;Q9WUM4;Q9Z1X4
Biological process	down-regulated	negative regulation of cellular protein localization	2	2.24	0.225	1	Ap2m1;Macroh2a1	P84091;Q9QZQ8
Biological process	down-regulated	negative regulation of cellular protein metabolic process	12	2.95	0.000748	0.619	Ang;Srp9;Rps7;Rps3;Ybx1;Xdh;Hnrnpd;Isg15;Eif2s1;Prmt3;Coro1c;Ilf3	P21570;P49962;P62082;P62908;P62960;Q00519;Q60668;Q64339;Q6ZWX6;Q922H1;Q9WUM4;Q9Z1X4
Biological process	down-regulated	negative regulation of cytokine production	4	2.33	0.0932	1	Ltf;Fgfr1;Btk;Gpnmb	P08071;P16092;P35991;Q99P91
Biological process	down-regulated	negative regulation of defense response	2	1.27	0.471	1	Gpx1;Isg15	P11352;Q64339
Biological process	down-regulated	negative regulation of developmental process	9	1.34	0.227	1	Ltf;Fgfr1;Ccl9;Ybx1;Xdh;Hnrnpu;Aspn;Rhoa;Coro1c	P08071;P16092;P51670;P62960;Q00519;Q8VEK3;Q99MQ4;Q9QUI0;Q9WUM4
Biological process	down-regulated	negative regulation of DNA metabolic process	7	9.55	8.63e-06	0.00765	H1-2;H1-4;H1-1;H1-5;Dnajc2;Rps3;Hnrnpu	P15864;P43274;P43275;P43276;P54103;P62908;Q8VEK3
Biological process	down-regulated	negative regulation of extrinsic apoptotic signaling pathway	2	5.13	0.0581	1	Gpx1;Hmgb2	P11352;P30681
Biological process	down-regulated	negative regulation of gene expression	15	3.54	1.98e-05	0.0174	Rbm3;Ltf;Fgfr1;Ang;Ssb;Btk;Srp9;Rps3;Ybx1;Hnrnpd;Eif2s1;Rbmxl1;Gpnmb;Macroh2a1;Ilf3	O89086;P08071;P16092;P21570;P32067;P35991;P49962;P62908;P62960;Q60668;Q6ZWX6;Q91VM5;Q99P91;Q9QZQ8;Q9Z1X4
Biological process	down-regulated	negative regulation of immune response	3	2.36	0.135	1	Gpx1;Lgals3;Isg15	P11352;P16110;Q64339
Biological process	down-regulated	negative regulation of immune system process	6	1.93	0.0921	1	Ltf;Gpx1;Lgals3;Btk;Isg15;Gpnmb	P08071;P11352;P16110;P35991;Q64339;Q99P91
Biological process	down-regulated	negative regulation of leukocyte activation	3	2.2	0.157	1	Lgals3;Btk;Gpnmb	P16110;P35991;Q99P91
Biological process	down-regulated	negative regulation of leukocyte cell-cell adhesion	2	2.06	0.253	1	Lgals3;Gpnmb	P16110;Q99P91
Biological process	down-regulated	negative regulation of leukocyte proliferation	2	2.86	0.155	1	Btk;Gpnmb	P35991;Q99P91
Biological process	down-regulated	negative regulation of lymphocyte activation	3	2.59	0.11	1	Lgals3;Btk;Gpnmb	P16110;P35991;Q99P91
Biological process	down-regulated	negative regulation of lymphocyte proliferation	2	3.2	0.13	1	Btk;Gpnmb	P35991;Q99P91
Biological process	down-regulated	negative regulation of macromolecule biosynthetic process	18	2.02	0.00306	1	H1-2;Fgfr1;Hmga1;Ang;Hmgb2;H1-4;H1-5;Srp9;Hdgf;Dnajc2;Rps3;Ybx1;Hnrnpd;Eif2s1;Hnrnpu;Dnajb1;Macroh2a1;Ilf3	P15864;P16092;P17095;P21570;P30681;P43274;P43276;P49962;P51859;P54103;P62908;P62960;Q60668;Q6ZWX6;Q8VEK3;Q9QYJ3;Q9QZQ8;Q9Z1X4
Biological process	down-regulated	negative regulation of macromolecule metabolic process	30	2	0.00011	0.095	Rbm3;Ltf;H1-2;Fgfr1;Hmga1;Ang;Hmgb2;Ssb;Btk;H1-4;H1-1;H1-5;Srp9;Hdgf;Dnajc2;Rps7;Rps3;Ybx1;Xdh;Hnrnpd;Isg15;Eif2s1;Hnrnpu;Rbmxl1;Prmt3;Gpnmb;Dnajb1;Macroh2a1;Coro1c;Ilf3	O89086;P08071;P15864;P16092;P17095;P21570;P30681;P32067;P35991;P43274;P43275;P43276;P49962;P51859;P54103;P62082;P62908;P62960;Q00519;Q60668;Q64339;Q6ZWX6;Q8VEK3;Q91VM5;Q922H1;Q99P91;Q9QYJ3;Q9QZQ8;Q9WUM4;Q9Z1X4
Biological process	down-regulated	negative regulation of metabolic process	32	1.94	0.000107	0.0926	Rbm3;Ltf;H1-2;Fgfr1;Hmga1;Ang;Hmgb2;Ssb;Btk;H1-4;H1-1;H1-5;Srp9;Hdgf;Dnajc2;Rps7;Rps3;Ybx1;Xdh;Hnrnpd;Isg15;Eif2s1;Hnrnpu;Rbmxl1;Prmt3;Gpnmb;C1qtnf3;Rhoa;Dnajb1;Macroh2a1;Coro1c;Ilf3	O89086;P08071;P15864;P16092;P17095;P21570;P30681;P32067;P35991;P43274;P43275;P43276;P49962;P51859;P54103;P62082;P62908;P62960;Q00519;Q60668;Q64339;Q6ZWX6;Q8VEK3;Q91VM5;Q922H1;Q99P91;Q9ES30;Q9QUI0;Q9QYJ3;Q9QZQ8;Q9WUM4;Q9Z1X4
Biological process	down-regulated	negative regulation of mitotic cell cycle	2	1.6	0.357	1	Rpl26;Gpnmb	P61255;Q99P91
Biological process	down-regulated	negative regulation of mitotic cell cycle phase transition	2	1.93	0.278	1	Rpl26;Gpnmb	P61255;Q99P91
Biological process	down-regulated	negative regulation of molecular function	2	1.07	0.563	1	Oxsr1;Hnrnpu	Q6P9R2;Q8VEK3
Biological process	down-regulated	negative regulation of mononuclear cell proliferation	2	3.03	0.141	1	Btk;Gpnmb	P35991;Q99P91
Biological process	down-regulated	negative regulation of mRNA catabolic process	3	6.97	0.00915	1	Ybx1;Hnrnpd;Hnrnpu	P62960;Q60668;Q8VEK3
Biological process	down-regulated	negative regulation of mRNA metabolic process	4	6.46	0.00343	1	Ybx1;Hnrnpd;Hnrnpu;Rbmxl1	P62960;Q60668;Q8VEK3;Q91VM5
Biological process	down-regulated	negative regulation of neuron death	2	1.44	0.407	1	Hdgf;Rhoa	P51859;Q9QUI0
Biological process	down-regulated	negative regulation of nitrogen compound metabolic process	25	1.98	0.00054	0.454	H1-2;Fgfr1;Hmga1;Ang;Hmgb2;H1-4;H1-1;H1-5;Srp9;Hdgf;Dnajc2;Rps7;Rps3;Ybx1;Xdh;Hnrnpd;Isg15;Eif2s1;Hnrnpu;Rbmxl1;Prmt3;Dnajb1;Macroh2a1;Coro1c;Ilf3	P15864;P16092;P17095;P21570;P30681;P43274;P43275;P43276;P49962;P51859;P54103;P62082;P62908;P62960;Q00519;Q60668;Q64339;Q6ZWX6;Q8VEK3;Q91VM5;Q922H1;Q9QYJ3;Q9QZQ8;Q9WUM4;Q9Z1X4
Biological process	down-regulated	negative regulation of nucleic acid-templated transcription	12	1.61	0.0687	1	H1-2;Fgfr1;Hmga1;Hmgb2;H1-4;H1-5;Hdgf;Ybx1;Hnrnpu;Dnajb1;Macroh2a1;Ilf3	P15864;P16092;P17095;P30681;P43274;P43276;P51859;P62960;Q8VEK3;Q9QYJ3;Q9QZQ8;Q9Z1X4
Biological process	down-regulated	negative regulation of nucleobase-containing compound metabolic process	17	1.93	0.00636	1	H1-2;Fgfr1;Hmga1;Hmgb2;H1-4;H1-1;H1-5;Hdgf;Dnajc2;Rps3;Ybx1;Hnrnpd;Hnrnpu;Rbmxl1;Dnajb1;Macroh2a1;Ilf3	P15864;P16092;P17095;P30681;P43274;P43275;P43276;P51859;P54103;P62908;P62960;Q60668;Q8VEK3;Q91VM5;Q9QYJ3;Q9QZQ8;Q9Z1X4
Biological process	down-regulated	negative regulation of organelle organization	3	1.31	0.402	1	Gpx1;Hnrnpu;Hdgfl3	P11352;Q8VEK3;Q9JMG7
Biological process	down-regulated	negative regulation of phosphate metabolic process	3	1.52	0.315	1	Xdh;Hnrnpu;Coro1c	Q00519;Q8VEK3;Q9WUM4
Biological process	down-regulated	negative regulation of phosphorus metabolic process	3	1.52	0.315	1	Xdh;Hnrnpu;Coro1c	Q00519;Q8VEK3;Q9WUM4
Biological process	down-regulated	negative regulation of phosphorylation	3	1.81	0.232	1	Xdh;Hnrnpu;Coro1c	Q00519;Q8VEK3;Q9WUM4
Biological process	down-regulated	negative regulation of programmed cell death	7	1.12	0.436	1	Ltf;Gpx1;Lgals3;Hmgb2;Hdgf;Eif5a;Rhoa	P08071;P11352;P16110;P30681;P51859;P63242;Q9QUI0
Biological process	down-regulated	negative regulation of protein metabolic process	12	2.65	0.00184	1	Ang;Srp9;Rps7;Rps3;Ybx1;Xdh;Hnrnpd;Isg15;Eif2s1;Prmt3;Coro1c;Ilf3	P21570;P49962;P62082;P62908;P62960;Q00519;Q60668;Q64339;Q6ZWX6;Q922H1;Q9WUM4;Q9Z1X4
Biological process	down-regulated	negative regulation of protein modification by small protein conjugation or removal	3	5.57	0.0167	1	Rps3;Isg15;Prmt3	P62908;Q64339;Q922H1
Biological process	down-regulated	negative regulation of protein modification process	5	2.27	0.0697	1	Rps3;Xdh;Isg15;Prmt3;Coro1c	P62908;Q00519;Q64339;Q922H1;Q9WUM4
Biological process	down-regulated	negative regulation of response to biotic stimulus	2	2.78	0.162	1	Ltf;Isg15	P08071;Q64339
Biological process	down-regulated	negative regulation of response to external stimulus	3	1.17	0.473	1	Ltf;Gpx1;Isg15	P08071;P11352;Q64339
Biological process	down-regulated	negative regulation of response to stimulus	12	1.09	0.418	1	Grk6;Ltf;Gpx1;Lgals3;Hmgb2;Rps3;Ybx1;Xdh;Isg15;Aspn;Rhoa;Macroh2a1	O70293;P08071;P11352;P16110;P30681;P62908;P62960;Q00519;Q64339;Q99MQ4;Q9QUI0;Q9QZQ8
Biological process	down-regulated	negative regulation of RNA biosynthetic process	12	1.61	0.0687	1	H1-2;Fgfr1;Hmga1;Hmgb2;H1-4;H1-5;Hdgf;Ybx1;Hnrnpu;Dnajb1;Macroh2a1;Ilf3	P15864;P16092;P17095;P30681;P43274;P43276;P51859;P62960;Q8VEK3;Q9QYJ3;Q9QZQ8;Q9Z1X4
Biological process	down-regulated	negative regulation of RNA catabolic process	3	5.65	0.0162	1	Ybx1;Hnrnpd;Hnrnpu	P62960;Q60668;Q8VEK3
Biological process	down-regulated	negative regulation of RNA metabolic process	14	1.72	0.0324	1	H1-2;Fgfr1;Hmga1;Hmgb2;H1-4;H1-5;Hdgf;Ybx1;Hnrnpd;Hnrnpu;Rbmxl1;Dnajb1;Macroh2a1;Ilf3	P15864;P16092;P17095;P30681;P43274;P43276;P51859;P62960;Q60668;Q8VEK3;Q91VM5;Q9QYJ3;Q9QZQ8;Q9Z1X4
Biological process	down-regulated	negative regulation of signal transduction	9	1.12	0.41	1	Grk6;Ltf;Gpx1;Lgals3;Hmgb2;Xdh;Isg15;Aspn;Rhoa	O70293;P08071;P11352;P16110;P30681;Q00519;Q64339;Q99MQ4;Q9QUI0
Biological process	down-regulated	negative regulation of signaling	10	1.09	0.437	1	Grk6;Ltf;Gpx1;Lgals3;Hmgb2;Xdh;Isg15;Aspn;Rhoa;Sytl4	O70293;P08071;P11352;P16110;P30681;Q00519;Q64339;Q99MQ4;Q9QUI0;Q9R0Q1
Biological process	down-regulated	negative regulation of small molecule metabolic process	2	2.68	0.172	1	Prmt3;C1qtnf3	Q922H1;Q9ES30
Biological process	down-regulated	negative regulation of T cell activation	2	2.34	0.21	1	Lgals3;Gpnmb	P16110;Q99P91
Biological process	down-regulated	negative regulation of transcription, DNA-templated	11	1.88	0.0315	1	H1-2;Fgfr1;Hmga1;Hmgb2;H1-4;H1-5;Hdgf;Ybx1;Hnrnpu;Dnajb1;Macroh2a1	P15864;P16092;P17095;P30681;P43274;P43276;P51859;P62960;Q8VEK3;Q9QYJ3;Q9QZQ8
Biological process	down-regulated	negative regulation of translation	3	4.05	0.038	1	Srp9;Hnrnpd;Eif2s1	P49962;Q60668;Q6ZWX6
Biological process	down-regulated	negative regulation of tumor necrosis factor superfamily cytokine production	2	4.8	0.0653	1	Ltf;Gpnmb	P08071;Q99P91
Biological process	down-regulated	negative regulation of viral process	3	5.87	0.0146	1	Ltf;Isg15;Ilf3	P08071;Q64339;Q9Z1X4
Biological process	down-regulated	nephron development	2	2.01	0.263	1	Fat4;Mtss1	Q2PZL6;Q8R1S4
Biological process	down-regulated	nephron epithelium development	2	2.5	0.191	1	Fat4;Mtss1	Q2PZL6;Q8R1S4
Biological process	down-regulated	nephron tubule development	2	3.2	0.13	1	Fat4;Mtss1	Q2PZL6;Q8R1S4
Biological process	down-regulated	neuron death	2	2.19	0.233	1	Gpx1;Rhoa	P11352;Q9QUI0
Biological process	down-regulated	neutral lipid metabolic process	2	2.94	0.148	1	Gpx1;Ang	P11352;P21570
Biological process	down-regulated	neutrophil migration	6	12.39	8.74e-06	0.00773	Srp54;Lgals3;Ppib;Ccl6;Ccl9;Ccl24	P14576;P16110;P24369;P27784;P51670;Q9JKC0
Biological process	down-regulated	nitrogen compound metabolic process	55	1.51	0.000135	0.116	Eif3d;Ctss;Rbm3;Lancl1;Ltf;Eef1a1;Gpx1;Rpsa;Fgfr1;Lgals3;Ang;Ppib;Hmgb2;Ssb;Drg1;Btk;Rpl29;Rps20;Rpl26;Rps7;Rps23;Lsm3;Snrpd2;Snrpd3;Rpl23a;Ran;Rps24;Rpl31;Rps3;Ybx1;Hmgb1;Eif5a;Rps17;Rpl22;Xdh;Zc3h15;Eif3j1;Hnrnpd;Eif1a;Isg15;Abcf1;Oxsr1;Rps27;Eif2s1;Eif1ax;Hnrnpu;Rbmxl1;Prmt3;Pin4;Chmp2a;Gmpr;Rpl38;Rhoa;Macroh2a1;Ilf3	O70194;O70370;O89086;O89112;P08071;P10126;P11352;P14206;P16092;P16110;P21570;P24369;P30681;P32067;P32233;P35991;P47915;P60867;P61255;P62082;P62267;P62311;P62317;P62320;P62751;P62827;P62849;P62900;P62908;P62960;P63158;P63242;P63276;P67984;Q00519;Q3TIV5;Q3UGC7;Q60668;Q60872;Q64339;Q6P542;Q6P9R2;Q6ZWU9;Q6ZWX6;Q8BMJ3;Q8VEK3;Q91VM5;Q922H1;Q9CWW6;Q9DB34;Q9DCZ1;Q9JJI8;Q9QUI0;Q9QZQ8;Q9Z1X4
Biological process	down-regulated	nitrogen compound transport	13	1.25	0.236	1	Srp54;Srp14;Hmga1;Ssb;Btk;Srp9;Ran;Ybx1;Ap2m1;Srp68;Snx9;Chmp2a;Sytl4	P14576;P16254;P17095;P32067;P35991;P49962;P62827;P62960;P84091;Q8BMA6;Q91VH2;Q9DB34;Q9R0Q1
Biological process	down-regulated	nuclear chromosome segregation	2	1.26	0.473	1	Ran;Chmp2a	P62827;Q9DB34
Biological process	down-regulated	nuclear division	3	1.31	0.403	1	Ran;Chmp2a;Rhoa	P62827;Q9DB34;Q9QUI0
Biological process	down-regulated	nuclear export	2	2.94	0.148	1	Ssb;Ran	P32067;P62827
Biological process	down-regulated	nuclear transport	2	1.27	0.471	1	Ssb;Ran	P32067;P62827
Biological process	down-regulated	nucleic acid metabolic process	20	1.56	0.0286	1	Rbm3;Lgals3;Ang;Hmgb2;Ssb;Rpl26;Rps7;Lsm3;Snrpd2;Snrpd3;Rps3;Ybx1;Hmgb1;Rps17;Hnrnpd;Rps27;Hnrnpu;Rbmxl1;Pin4;Macroh2a1	O89086;P16110;P21570;P30681;P32067;P61255;P62082;P62311;P62317;P62320;P62908;P62960;P63158;P63276;Q60668;Q6ZWU9;Q8VEK3;Q91VM5;Q9CWW6;Q9QZQ8
Biological process	down-regulated	nucleic acid transport	3	3.48	0.0552	1	Ssb;Ran;Ybx1	P32067;P62827;P62960
Biological process	down-regulated	nucleic acid-templated transcription	4	1.29	0.377	1	Ang;Hmgb1;Hnrnpd;Rbmxl1	P21570;P63158;Q60668;Q91VM5
Biological process	down-regulated	nucleobase metabolic process	2	8.26	0.0243	1	Xdh;Gmpr	Q00519;Q9DCZ1
Biological process	down-regulated	nucleobase-containing compound biosynthetic process	6	1.04	0.516	1	Ang;Hmgb1;Xdh;Hnrnpd;Rbmxl1;Gmpr	P21570;P63158;Q00519;Q60668;Q91VM5;Q9DCZ1
Biological process	down-regulated	nucleobase-containing compound catabolic process	2	1.17	0.512	1	Ssb;Xdh	P32067;Q00519
Biological process	down-regulated	nucleobase-containing compound metabolic process	24	1.49	0.0265	1	Rbm3;Lgals3;Ang;Hmgb2;Ssb;Rpl26;Rps7;Lsm3;Snrpd2;Snrpd3;Ran;Rps3;Ybx1;Hmgb1;Rps17;Xdh;Hnrnpd;Rps27;Hnrnpu;Rbmxl1;Pin4;Gmpr;Rhoa;Macroh2a1	O89086;P16110;P21570;P30681;P32067;P61255;P62082;P62311;P62317;P62320;P62827;P62908;P62960;P63158;P63276;Q00519;Q60668;Q6ZWU9;Q8VEK3;Q91VM5;Q9CWW6;Q9DCZ1;Q9QUI0;Q9QZQ8
Biological process	down-regulated	nucleobase-containing compound transport	3	2.45	0.124	1	Ssb;Ran;Ybx1	P32067;P62827;P62960
Biological process	down-regulated	nucleobase-containing small molecule metabolic process	4	1.2	0.431	1	Ran;Xdh;Gmpr;Rhoa	P62827;Q00519;Q9DCZ1;Q9QUI0
Biological process	down-regulated	nucleocytoplasmic transport	2	1.42	0.414	1	Ssb;Ran	P32067;P62827
Biological process	down-regulated	nucleoside monophosphate metabolic process	2	4.65	0.069	1	Xdh;Gmpr	Q00519;Q9DCZ1
Biological process	down-regulated	nucleoside phosphate metabolic process	4	1.35	0.345	1	Ran;Xdh;Gmpr;Rhoa	P62827;Q00519;Q9DCZ1;Q9QUI0
Biological process	down-regulated	nucleoside triphosphate metabolic process	2	2.29	0.218	1	Ran;Rhoa	P62827;Q9QUI0
Biological process	down-regulated	nucleosome organization	5	9.65	0.000168	0.144	H1-2;H1-4;H1-1;H1-5;Macroh2a1	P15864;P43274;P43275;P43276;Q9QZQ8
Biological process	down-regulated	nucleotide metabolic process	4	1.38	0.328	1	Ran;Xdh;Gmpr;Rhoa	P62827;Q00519;Q9DCZ1;Q9QUI0
Biological process	down-regulated	nucleus organization	2	2.52	0.188	1	Hmgb2;Chmp2a	P30681;Q9DB34
Biological process	down-regulated	organelle assembly	9	1.68	0.0885	1	Rpsa;Rps23;Lsm3;Rps3;Rps27;Eif2s1;Chmp2a;Rpl38;Rhoa	P14206;P62267;P62311;P62908;Q6ZWU9;Q6ZWX6;Q9DB34;Q9JJI8;Q9QUI0
Biological process	down-regulated	organelle fission	4	1.61	0.238	1	Ran;Chmp2a;Rhoa;Coro1c	P62827;Q9DB34;Q9QUI0;Q9WUM4
Biological process	down-regulated	organelle localization	4	1.15	0.462	1	Btk;Ran;Chmp2a;Sytl4	P35991;P62827;Q9DB34;Q9R0Q1
Biological process	down-regulated	organelle organization	30	1.37	0.0365	1	Rpsa;H1-2;Hmga1;Vim;Ang;Hmgb2;H1-4;H1-1;H1-5;Epb41;Hdgf;Dnajc2;Rps23;Lsm3;Ran;Rps3;Hmgb1;Ap2m1;Lcp1;Rps27;Eif2s1;Mtss1;Chmp2a;Rpl38;Ccl24;Hdgfl3;Rhoa;Macroh2a1;Dstn;Coro1c	P14206;P15864;P17095;P20152;P21570;P30681;P43274;P43275;P43276;P48193;P51859;P54103;P62267;P62311;P62827;P62908;P63158;P84091;Q61233;Q6ZWU9;Q6ZWX6;Q8R1S4;Q9DB34;Q9JJI8;Q9JKC0;Q9JMG7;Q9QUI0;Q9QZQ8;Q9R0P5;Q9WUM4
Biological process	down-regulated	organic cyclic compound metabolic process	25	1.31	0.0846	1	Rbm3;Fgfr1;Lgals3;Ang;Hmgb2;Ssb;Rpl26;Rps7;Lsm3;Snrpd2;Snrpd3;Ran;Rps3;Ybx1;Hmgb1;Rps17;Xdh;Hnrnpd;Rps27;Hnrnpu;Rbmxl1;Pin4;Gmpr;Rhoa;Macroh2a1	O89086;P16092;P16110;P21570;P30681;P32067;P61255;P62082;P62311;P62317;P62320;P62827;P62908;P62960;P63158;P63276;Q00519;Q60668;Q6ZWU9;Q8VEK3;Q91VM5;Q9CWW6;Q9DCZ1;Q9QUI0;Q9QZQ8
Biological process	down-regulated	organic substance biosynthetic process	32	1.98	7.11e-05	0.0618	Eif3d;Rbm3;Eef1a1;Rpsa;Ang;Drg1;Rpl29;Dnajc2;Rps20;Rpl26;Rps7;Rps23;Rpl23a;Rps24;Rpl31;Rps3;Hmgb1;Eif5a;Rps17;Rpl22;Xdh;Zc3h15;Eif3j1;Hnrnpd;Eif1a;Abcf1;Rps27;Eif2s1;Eif1ax;Rbmxl1;Gmpr;Rpl38	O70194;O89086;P10126;P14206;P21570;P32233;P47915;P54103;P60867;P61255;P62082;P62267;P62751;P62849;P62900;P62908;P63158;P63242;P63276;P67984;Q00519;Q3TIV5;Q3UGC7;Q60668;Q60872;Q6P542;Q6ZWU9;Q6ZWX6;Q8BMJ3;Q91VM5;Q9DCZ1;Q9JJI8
Biological process	down-regulated	organic substance metabolic process	58	1.33	0.00286	1	Eif3d;Ctss;Rbm3;Lancl1;Ltf;Eef1a1;Gpx1;Rpsa;Fgfr1;Lgals3;Hmga1;Ang;Ppib;Hmgb2;Ssb;Drg1;Btk;Rpl29;Dnajc2;Rps20;Rpl26;Rps7;Rps23;Lsm3;Snrpd2;Snrpd3;Rpl23a;Ran;Rps24;Rpl31;Rps3;Ybx1;Hmgb1;Eif5a;Rps17;Rpl22;Ap2m1;Xdh;Zc3h15;Eif3j1;Hnrnpd;Eif1a;Isg15;Abcf1;Oxsr1;Rps27;Eif2s1;Eif1ax;Hnrnpu;Rbmxl1;Prmt3;Pin4;Chmp2a;Gmpr;Rpl38;Rhoa;Macroh2a1;Ilf3	O70194;O70370;O89086;O89112;P08071;P10126;P11352;P14206;P16092;P16110;P17095;P21570;P24369;P30681;P32067;P32233;P35991;P47915;P54103;P60867;P61255;P62082;P62267;P62311;P62317;P62320;P62751;P62827;P62849;P62900;P62908;P62960;P63158;P63242;P63276;P67984;P84091;Q00519;Q3TIV5;Q3UGC7;Q60668;Q60872;Q64339;Q6P542;Q6P9R2;Q6ZWU9;Q6ZWX6;Q8BMJ3;Q8VEK3;Q91VM5;Q922H1;Q9CWW6;Q9DB34;Q9DCZ1;Q9JJI8;Q9QUI0;Q9QZQ8;…
Biological process	down-regulated	organic substance transport	13	1.03	0.498	1	Srp54;Srp14;Hmga1;Ssb;Btk;Srp9;Ran;Ybx1;Ap2m1;Srp68;Snx9;Chmp2a;Sytl4	P14576;P16254;P17095;P32067;P35991;P49962;P62827;P62960;P84091;Q8BMA6;Q91VH2;Q9DB34;Q9R0Q1
Biological process	down-regulated	organonitrogen compound biosynthetic process	26	3.19	7.66e-08	6.89e-05	Eif3d;Rbm3;Eef1a1;Rpsa;Drg1;Rpl29;Rps20;Rpl26;Rps7;Rps23;Rpl23a;Rps24;Rpl31;Rps3;Eif5a;Rps17;Rpl22;Zc3h15;Eif3j1;Eif1a;Abcf1;Rps27;Eif2s1;Eif1ax;Gmpr;Rpl38	O70194;O89086;P10126;P14206;P32233;P47915;P60867;P61255;P62082;P62267;P62751;P62849;P62900;P62908;P63242;P63276;P67984;Q3TIV5;Q3UGC7;Q60872;Q6P542;Q6ZWU9;Q6ZWX6;Q8BMJ3;Q9DCZ1;Q9JJI8
Biological process	down-regulated	organonitrogen compound metabolic process	42	1.65	0.000232	0.198	Eif3d;Ctss;Rbm3;Lancl1;Ltf;Eef1a1;Gpx1;Rpsa;Fgfr1;Ppib;Drg1;Btk;Rpl29;Rps20;Rpl26;Rps7;Rps23;Rpl23a;Ran;Rps24;Rpl31;Rps3;Eif5a;Rps17;Rpl22;Xdh;Zc3h15;Eif3j1;Eif1a;Isg15;Abcf1;Oxsr1;Rps27;Eif2s1;Eif1ax;Rbmxl1;Prmt3;Chmp2a;Gmpr;Rpl38;Rhoa;Ilf3	O70194;O70370;O89086;O89112;P08071;P10126;P11352;P14206;P16092;P24369;P32233;P35991;P47915;P60867;P61255;P62082;P62267;P62751;P62827;P62849;P62900;P62908;P63242;P63276;P67984;Q00519;Q3TIV5;Q3UGC7;Q60872;Q64339;Q6P542;Q6P9R2;Q6ZWU9;Q6ZWX6;Q8BMJ3;Q91VM5;Q922H1;Q9DB34;Q9DCZ1;Q9JJI8;Q9QUI0;Q9Z1X4
Biological process	down-regulated	ossification	6	4.23	0.00301	1	Clec3b;Fat4;Mtss1;Aspn;Gpnmb;Rhoa	P43025;Q2PZL6;Q8R1S4;Q99MQ4;Q99P91;Q9QUI0
Biological process	down-regulated	pallium development	4	2.87	0.0511	1	Fgfr1;Ran;Fat4;Rhoa	P16092;P62827;Q2PZL6;Q9QUI0
Biological process	down-regulated	peptide biosynthetic process	25	9.96	2.14e-18	1.95e-15	Eif3d;Rbm3;Eef1a1;Rpsa;Drg1;Rpl29;Rps20;Rpl26;Rps7;Rps23;Rpl23a;Rps24;Rpl31;Rps3;Eif5a;Rps17;Rpl22;Zc3h15;Eif3j1;Eif1a;Abcf1;Rps27;Eif2s1;Eif1ax;Rpl38	O70194;O89086;P10126;P14206;P32233;P47915;P60867;P61255;P62082;P62267;P62751;P62849;P62900;P62908;P63242;P63276;P67984;Q3TIV5;Q3UGC7;Q60872;Q6P542;Q6ZWU9;Q6ZWX6;Q8BMJ3;Q9JJI8
Biological process	down-regulated	peptide hormone secretion	2	3.76	0.099	1	Hmga1;Sytl4	P17095;Q9R0Q1
Biological process	down-regulated	peptide metabolic process	27	7.93	2.53e-17	2.3e-14	Eif3d;Rbm3;Lancl1;Eef1a1;Gpx1;Rpsa;Drg1;Rpl29;Rps20;Rpl26;Rps7;Rps23;Rpl23a;Rps24;Rpl31;Rps3;Eif5a;Rps17;Rpl22;Zc3h15;Eif3j1;Eif1a;Abcf1;Rps27;Eif2s1;Eif1ax;Rpl38	O70194;O89086;O89112;P10126;P11352;P14206;P32233;P47915;P60867;P61255;P62082;P62267;P62751;P62849;P62900;P62908;P63242;P63276;P67984;Q3TIV5;Q3UGC7;Q60872;Q6P542;Q6ZWU9;Q6ZWX6;Q8BMJ3;Q9JJI8
Biological process	down-regulated	peptide secretion	2	3.46	0.114	1	Hmga1;Sytl4	P17095;Q9R0Q1
Biological process	down-regulated	peptide transport	2	2.86	0.155	1	Hmga1;Sytl4	P17095;Q9R0Q1
Biological process	down-regulated	peptidyl-amino acid modification	3	1.59	0.291	1	Fgfr1;Ppib;Oxsr1	P16092;P24369;Q6P9R2
Biological process	down-regulated	phosphorylation	3	1.47	0.334	1	Fgfr1;Oxsr1;Ilf3	P16092;Q6P9R2;Q9Z1X4
Biological process	down-regulated	plasma membrane invagination	2	5.04	0.0599	1	Snx9;Rhoa	Q91VH2;Q9QUI0
Biological process	down-regulated	plasma membrane organization	3	3.51	0.0542	1	Snx9;Chmp2a;Sytl4	Q91VH2;Q9DB34;Q9R0Q1
Biological process	down-regulated	polarized epithelial cell differentiation	2	16.52	0.00639	1	Msn;Rhoa	P26041;Q9QUI0
Biological process	down-regulated	positive regulation of apoptotic process	7	3.02	0.00868	1	Ctss;Rpl26;Rps7;Rps3;Eif5a;Eif2s1;Rhoa	O70370;P61255;P62082;P62908;P63242;Q6ZWX6;Q9QUI0
Biological process	down-regulated	positive regulation of apoptotic signaling pathway	3	3.88	0.0425	1	Rpl26;Rps7;Rps3	P61255;P62082;P62908
Biological process	down-regulated	positive regulation of biological process	54	1.35	0.00337	1	Eif3d;Ctss;Rbm3;Ltf;Gpx1;Fgfr1;Lgals3;Hmga1;Vim;Ang;Ppib;Msn;Ccl6;Hmgb2;Ssb;Drg1;Btk;Clec3b;H1-1;Epb41;Ccl9;Hdgf;Dnajc2;Rps20;Rpl26;Rps7;Ran;Rps3;Ybx1;Hmgb1;Eif5a;Ap2m1;Xdh;Hnrnpd;Lcp1;Isg15;Abcf1;Oxsr1;Eif2s1;Mtss1;Hnrnpu;Snx9;Rbmxl1;Gpnmb;Ilf2;Chmp2a;C1qtnf3;Ccl24;Rhoa;Macroh2a1;Dstn;Sytl4;Coro1c;Ilf3	O70194;O70370;O89086;P08071;P11352;P16092;P16110;P17095;P20152;P21570;P24369;P26041;P27784;P30681;P32067;P32233;P35991;P43025;P43275;P48193;P51670;P51859;P54103;P60867;P61255;P62082;P62827;P62908;P62960;P63158;P63242;P84091;Q00519;Q60668;Q61233;Q64339;Q6P542;Q6P9R2;Q6ZWX6;Q8R1S4;Q8VEK3;Q91VH2;Q91VM5;Q99P91;Q9CXY6;Q9DB34;Q9ES30;Q9JKC0;Q9QUI0;Q9QZQ8;Q9R0P5;Q9R0Q1;Q9WUM4;Q9Z1X4
Biological process	down-regulated	positive regulation of biomineral tissue development	2	5.61	0.0495	1	Ltf;Isg15	P08071;Q64339
Biological process	down-regulated	positive regulation of biomineralization	2	5.31	0.0546	1	Ltf;Isg15	P08071;Q64339
Biological process	down-regulated	positive regulation of biosynthetic process	19	1.55	0.0341	1	Eif3d;Rbm3;Fgfr1;Hmga1;Vim;Hmgb2;Ssb;Hdgf;Dnajc2;Rpl26;Ybx1;Hmgb1;Eif5a;Hnrnpd;Abcf1;Hnrnpu;Rbmxl1;Ilf2;Ilf3	O70194;O89086;P16092;P17095;P20152;P30681;P32067;P51859;P54103;P61255;P62960;P63158;P63242;Q60668;Q6P542;Q8VEK3;Q91VM5;Q9CXY6;Q9Z1X4
Biological process	down-regulated	positive regulation of blood pressure	2	10.25	0.0162	1	Manf;Rhoa	Q9CXI5;Q9QUI0
Biological process	down-regulated	positive regulation of catabolic process	5	1.47	0.254	1	Ang;Msn;Hmgb1;Hnrnpd;Snx9	P21570;P26041;P63158;Q60668;Q91VH2
Biological process	down-regulated	positive regulation of catalytic activity	7	3.56	0.00356	1	Fgfr1;Ang;Hnrnpd;Hnrnpu;Snx9;Rhoa;Coro1c	P16092;P21570;Q60668;Q8VEK3;Q91VH2;Q9QUI0;Q9WUM4
Biological process	down-regulated	positive regulation of cell activation	4	1.47	0.289	1	Fgfr1;Btk;Rps3;Rhoa	P16092;P35991;P62908;Q9QUI0
Biological process	down-regulated	positive regulation of cell communication	16	1.34	0.135	1	Ctss;Ltf;Gpx1;Fgfr1;Ccl6;Ccl9;Rps20;Rpl26;Rps7;Rps3;Hmgb1;Xdh;Gpnmb;C1qtnf3;Ccl24;Rhoa	O70370;P08071;P11352;P16092;P27784;P51670;P60867;P61255;P62082;P62908;P63158;Q00519;Q99P91;Q9ES30;Q9JKC0;Q9QUI0
Biological process	down-regulated	positive regulation of cell cycle	5	2.57	0.0455	1	Fgfr1;Hmgb1;Hnrnpu;Rhoa;Macroh2a1	P16092;P63158;Q8VEK3;Q9QUI0;Q9QZQ8
Biological process	down-regulated	positive regulation of cell cycle process	4	2.4	0.0863	1	Fgfr1;Hnrnpu;Rhoa;Macroh2a1	P16092;Q8VEK3;Q9QUI0;Q9QZQ8
Biological process	down-regulated	positive regulation of cell death	7	1.68	0.124	1	Ctss;Rpl26;Rps7;Rps3;Eif5a;Eif2s1;Rhoa	O70370;P61255;P62082;P62908;P63242;Q6ZWX6;Q9QUI0
Biological process	down-regulated	positive regulation of cell differentiation	11	1.67	0.0646	1	Ltf;Fgfr1;Vim;Hmgb2;Ccl9;Hmgb1;Eif5a;Isg15;Hnrnpu;Rhoa;Macroh2a1	P08071;P16092;P20152;P30681;P51670;P63158;P63242;Q64339;Q8VEK3;Q9QUI0;Q9QZQ8
Biological process	down-regulated	positive regulation of cell migration	4	1.52	0.271	1	Fgfr1;Oxsr1;Ccl24;Rhoa	P16092;Q6P9R2;Q9JKC0;Q9QUI0
Biological process	down-regulated	positive regulation of cell motility	6	1.6	0.173	1	Fgfr1;Hmgb1;Oxsr1;Gpnmb;Ccl24;Rhoa	P16092;P63158;Q6P9R2;Q99P91;Q9JKC0;Q9QUI0
Biological process	down-regulated	positive regulation of cell population proliferation	10	2.27	0.0127	1	Ltf;Fgfr1;Vim;Ang;Hmgb2;Btk;Rps3;Hmgb1;Hnrnpu;Ccl24	P08071;P16092;P20152;P21570;P30681;P35991;P62908;P63158;Q8VEK3;Q9JKC0
Biological process	down-regulated	positive regulation of cell-cell adhesion	2	1.01	0.593	1	Rps3;Rhoa	P62908;Q9QUI0
Biological process	down-regulated	positive regulation of cellular amide metabolic process	9	8.8	8.39e-07	0.000751	Eif3d;Rbm3;Ssb;Rpl26;Ybx1;Eif5a;Hnrnpd;Abcf1;Hnrnpu	O70194;O89086;P32067;P61255;P62960;P63242;Q60668;Q6P542;Q8VEK3
Biological process	down-regulated	positive regulation of cellular biosynthetic process	18	1.52	0.0469	1	Eif3d;Rbm3;Fgfr1;Hmga1;Hmgb2;Ssb;Hdgf;Dnajc2;Rpl26;Ybx1;Hmgb1;Eif5a;Hnrnpd;Abcf1;Hnrnpu;Rbmxl1;Ilf2;Ilf3	O70194;O89086;P16092;P17095;P30681;P32067;P51859;P54103;P61255;P62960;P63158;P63242;Q60668;Q6P542;Q8VEK3;Q91VM5;Q9CXY6;Q9Z1X4
Biological process	down-regulated	positive regulation of cellular catabolic process	4	1.37	0.333	1	Ang;Hmgb1;Hnrnpd;Snx9	P21570;P63158;Q60668;Q91VH2
Biological process	down-regulated	positive regulation of cellular component biogenesis	11	3.01	0.00106	0.867	Msn;Drg1;Btk;Rps3;Lcp1;Isg15;Mtss1;Snx9;Chmp2a;Ccl24;Rhoa	P26041;P32233;P35991;P62908;Q61233;Q64339;Q8R1S4;Q91VH2;Q9DB34;Q9JKC0;Q9QUI0
Biological process	down-regulated	positive regulation of cellular component movement	6	1.52	0.202	1	Fgfr1;Hmgb1;Oxsr1;Gpnmb;Ccl24;Rhoa	P16092;P63158;Q6P9R2;Q99P91;Q9JKC0;Q9QUI0
Biological process	down-regulated	positive regulation of cellular component organization	18	2.29	0.000732	0.606	Fgfr1;Msn;Drg1;Btk;H1-1;Rps3;Eif5a;Ap2m1;Hnrnpd;Lcp1;Isg15;Mtss1;Snx9;Ccl24;Rhoa;Macroh2a1;Dstn;Coro1c	P16092;P26041;P32233;P35991;P43275;P62908;P63242;P84091;Q60668;Q61233;Q64339;Q8R1S4;Q91VH2;Q9JKC0;Q9QUI0;Q9QZQ8;Q9R0P5;Q9WUM4
Biological process	down-regulated	positive regulation of cellular metabolic process	26	1.39	0.0461	1	Eif3d;Rbm3;Fgfr1;Hmga1;Ang;Hmgb2;Ssb;Clec3b;Hdgf;Dnajc2;Rpl26;Rps3;Ybx1;Hmgb1;Eif5a;Ap2m1;Xdh;Hnrnpd;Abcf1;Hnrnpu;Snx9;Rbmxl1;Gpnmb;Ilf2;Rhoa;Ilf3	O70194;O89086;P16092;P17095;P21570;P30681;P32067;P43025;P51859;P54103;P61255;P62908;P62960;P63158;P63242;P84091;Q00519;Q60668;Q6P542;Q8VEK3;Q91VH2;Q91VM5;Q99P91;Q9CXY6;Q9QUI0;Q9Z1X4
Biological process	down-regulated	positive regulation of cellular process	53	1.45	0.000595	0.497	Eif3d;Ctss;Rbm3;Ltf;Gpx1;Fgfr1;Lgals3;Hmga1;Vim;Ang;Msn;Ccl6;Hmgb2;Ssb;Drg1;Btk;Clec3b;H1-1;Epb41;Ccl9;Hdgf;Dnajc2;Rps20;Rpl26;Rps7;Ran;Rps3;Ybx1;Hmgb1;Eif5a;Ap2m1;Xdh;Hnrnpd;Lcp1;Isg15;Abcf1;Oxsr1;Eif2s1;Mtss1;Hnrnpu;Snx9;Rbmxl1;Gpnmb;Ilf2;Chmp2a;C1qtnf3;Ccl24;Rhoa;Macroh2a1;Dstn;Sytl4;Coro1c;Ilf3	O70194;O70370;O89086;P08071;P11352;P16092;P16110;P17095;P20152;P21570;P26041;P27784;P30681;P32067;P32233;P35991;P43025;P43275;P48193;P51670;P51859;P54103;P60867;P61255;P62082;P62827;P62908;P62960;P63158;P63242;P84091;Q00519;Q60668;Q61233;Q64339;Q6P542;Q6P9R2;Q6ZWX6;Q8R1S4;Q8VEK3;Q91VH2;Q91VM5;Q99P91;Q9CXY6;Q9DB34;Q9ES30;Q9JKC0;Q9QUI0;Q9QZQ8;Q9R0P5;Q9R0Q1;Q9WUM4;Q9Z1X4
Biological process	down-regulated	positive regulation of cellular protein localization	3	1.59	0.293	1	Msn;Epb41;Ran	P26041;P48193;P62827
Biological process	down-regulated	positive regulation of cellular protein metabolic process	15	2.36	0.0016	1	Eif3d;Rbm3;Fgfr1;Ssb;Clec3b;Rpl26;Ybx1;Hmgb1;Eif5a;Hnrnpd;Abcf1;Hnrnpu;Snx9;Gpnmb;Rhoa	O70194;O89086;P16092;P32067;P43025;P61255;P62960;P63158;P63242;Q60668;Q6P542;Q8VEK3;Q91VH2;Q99P91;Q9QUI0
Biological process	down-regulated	positive regulation of chemotaxis	3	3.63	0.0501	1	Fgfr1;Hmgb1;Oxsr1	P16092;P63158;Q6P9R2
Biological process	down-regulated	positive regulation of chromosome organization	2	3.1	0.136	1	Hnrnpd;Macroh2a1	Q60668;Q9QZQ8
Biological process	down-regulated	positive regulation of cytokine production	5	1.7	0.17	1	Hmgb2;Btk;Rps3;Hmgb1;Isg15	P30681;P35991;P62908;P63158;Q64339
Biological process	down-regulated	positive regulation of cytoskeleton organization	7	5.26	0.000378	0.32	Drg1;Rps3;Mtss1;Snx9;Ccl24;Rhoa;Dstn	P32233;P62908;Q8R1S4;Q91VH2;Q9JKC0;Q9QUI0;Q9R0P5
Biological process	down-regulated	positive regulation of defense response	5	2.67	0.0396	1	Ctss;Hmgb2;Btk;Hmgb1;Ccl24	O70370;P30681;P35991;P63158;Q9JKC0
Biological process	down-regulated	positive regulation of developmental growth	2	1.51	0.383	1	Fgfr1;Ppib	P16092;P24369
Biological process	down-regulated	positive regulation of developmental process	15	1.48	0.0782	1	Ltf;Fgfr1;Lgals3;Vim;Ppib;Hmgb2;Ccl9;Hmgb1;Eif5a;Isg15;Hnrnpu;Ccl24;Rhoa;Macroh2a1;Coro1c	P08071;P16092;P16110;P20152;P24369;P30681;P51670;P63158;P63242;Q64339;Q8VEK3;Q9JKC0;Q9QUI0;Q9QZQ8;Q9WUM4
Biological process	down-regulated	positive regulation of DNA metabolic process	3	1.69	0.262	1	Rps3;Hmgb1;Hnrnpd	P62908;P63158;Q60668
Biological process	down-regulated	positive regulation of endocytosis	2	3.13	0.134	1	H1-1;Ap2m1	P43275;P84091
Biological process	down-regulated	positive regulation of epithelial cell proliferation	4	4.05	0.0173	1	Fgfr1;Ang;Hmgb2;Ccl24	P16092;P21570;P30681;Q9JKC0
Biological process	down-regulated	positive regulation of establishment of protein localization	4	1.74	0.197	1	Ang;Ran;C1qtnf3;Sytl4	P21570;P62827;Q9ES30;Q9R0Q1
Biological process	down-regulated	positive regulation of gene expression	18	3.48	3.41e-06	0.00304	Eif3d;Rbm3;Hmgb2;Ssb;Btk;Clec3b;Rpl26;Rps3;Ybx1;Hmgb1;Eif5a;Hnrnpd;Isg15;Abcf1;Hnrnpu;Rbmxl1;C1qtnf3;Macroh2a1	O70194;O89086;P30681;P32067;P35991;P43025;P61255;P62908;P62960;P63158;P63242;Q60668;Q64339;Q6P542;Q8VEK3;Q91VM5;Q9ES30;Q9QZQ8
Biological process	down-regulated	positive regulation of growth	3	1.56	0.302	1	Fgfr1;Ppib;Rhoa	P16092;P24369;Q9QUI0
Biological process	down-regulated	positive regulation of hemopoiesis	2	1.39	0.423	1	Ccl9;Rhoa	P51670;Q9QUI0
Biological process	down-regulated	positive regulation of hormone secretion	2	1.62	0.352	1	Fgfr1;C1qtnf3	P16092;Q9ES30
Biological process	down-regulated	positive regulation of hydrolase activity	4	4.13	0.0162	1	Fgfr1;Ang;Snx9;Coro1c	P16092;P21570;Q91VH2;Q9WUM4
Biological process	down-regulated	positive regulation of immune response	4	1.17	0.45	1	Hmgb2;Btk;Rps3;Hmgb1	P30681;P35991;P62908;P63158
Biological process	down-regulated	positive regulation of immune system process	8	1.3	0.273	1	Hmgb2;Btk;Ccl9;Rps3;Hmgb1;Oxsr1;Ccl24;Rhoa	P30681;P35991;P51670;P62908;P63158;Q6P9R2;Q9JKC0;Q9QUI0
Biological process	down-regulated	positive regulation of intracellular signal transduction	15	2.25	0.00253	1	Ltf;Gpx1;Fgfr1;Ccl6;Ccl9;Rps20;Rpl26;Rps7;Rps3;Hmgb1;Xdh;Gpnmb;C1qtnf3;Ccl24;Rhoa	P08071;P11352;P16092;P27784;P51670;P60867;P61255;P62082;P62908;P63158;Q00519;Q99P91;Q9ES30;Q9JKC0;Q9QUI0
Biological process	down-regulated	positive regulation of intracellular transport	2	1.64	0.344	1	Msn;Ran	P26041;P62827
Biological process	down-regulated	positive regulation of intrinsic apoptotic signaling pathway	3	13.51	0.00139	1	Rpl26;Rps7;Rps3	P61255;P62082;P62908
Biological process	down-regulated	positive regulation of ion transport	2	1.13	0.529	1	Ctss;Lgals3	O70370;P16110
Biological process	down-regulated	positive regulation of kinase activity	2	2.65	0.174	1	Fgfr1;Rhoa	P16092;Q9QUI0
Biological process	down-regulated	positive regulation of leukocyte activation	3	1.17	0.476	1	Btk;Rps3;Rhoa	P35991;P62908;Q9QUI0
Biological process	down-regulated	positive regulation of leukocyte cell-cell adhesion	2	1.12	0.535	1	Rps3;Rhoa	P62908;Q9QUI0
Biological process	down-regulated	positive regulation of leukocyte differentiation	2	1.39	0.423	1	Ccl9;Rhoa	P51670;Q9QUI0
Biological process	down-regulated	positive regulation of leukocyte migration	3	3.21	0.0673	1	Oxsr1;Ccl24;Rhoa	Q6P9R2;Q9JKC0;Q9QUI0
Biological process	down-regulated	positive regulation of leukocyte proliferation	2	1.96	0.273	1	Btk;Rps3	P35991;P62908
Biological process	down-regulated	positive regulation of lipase activity	2	21.24	0.00387	1	Fgfr1;Ang	P16092;P21570
Biological process	down-regulated	positive regulation of locomotion	6	1.52	0.201	1	Fgfr1;Hmgb1;Oxsr1;Gpnmb;Ccl24;Rhoa	P16092;P63158;Q6P9R2;Q99P91;Q9JKC0;Q9QUI0
Biological process	down-regulated	positive regulation of lymphocyte activation	3	1.35	0.383	1	Btk;Rps3;Rhoa	P35991;P62908;Q9QUI0
Biological process	down-regulated	positive regulation of lymphocyte migration	2	7.25	0.031	1	Oxsr1;Rhoa	Q6P9R2;Q9QUI0
Biological process	down-regulated	positive regulation of lymphocyte proliferation	2	2.25	0.223	1	Btk;Rps3	P35991;P62908
Biological process	down-regulated	positive regulation of macromolecule biosynthetic process	18	1.61	0.0277	1	Eif3d;Rbm3;Fgfr1;Hmga1;Hmgb2;Ssb;Hdgf;Dnajc2;Rpl26;Ybx1;Hmgb1;Eif5a;Hnrnpd;Abcf1;Hnrnpu;Rbmxl1;Ilf2;Ilf3	O70194;O89086;P16092;P17095;P30681;P32067;P51859;P54103;P61255;P62960;P63158;P63242;Q60668;Q6P542;Q8VEK3;Q91VM5;Q9CXY6;Q9Z1X4
Biological process	down-regulated	positive regulation of macromolecule metabolic process	32	1.57	0.00428	1	Eif3d;Rbm3;Fgfr1;Hmga1;Vim;Ang;Msn;Hmgb2;Ssb;Btk;Clec3b;Hdgf;Dnajc2;Rpl26;Rps7;Rps3;Ybx1;Hmgb1;Eif5a;Ap2m1;Hnrnpd;Isg15;Abcf1;Hnrnpu;Snx9;Rbmxl1;Gpnmb;Ilf2;C1qtnf3;Rhoa;Macroh2a1;Ilf3	O70194;O89086;P16092;P17095;P20152;P21570;P26041;P30681;P32067;P35991;P43025;P51859;P54103;P61255;P62082;P62908;P62960;P63158;P63242;P84091;Q60668;Q64339;Q6P542;Q8VEK3;Q91VH2;Q91VM5;Q99P91;Q9CXY6;Q9ES30;Q9QUI0;Q9QZQ8;Q9Z1X4
Biological process	down-regulated	positive regulation of MAPK cascade	8	3.53	0.00197	1	Fgfr1;Ccl6;Ccl9;Hmgb1;Xdh;Gpnmb;C1qtnf3;Ccl24	P16092;P27784;P51670;P63158;Q00519;Q99P91;Q9ES30;Q9JKC0
Biological process	down-regulated	positive regulation of metabolic process	33	1.47	0.00995	1	Eif3d;Rbm3;Fgfr1;Hmga1;Vim;Ang;Msn;Hmgb2;Ssb;Btk;Clec3b;Hdgf;Dnajc2;Rpl26;Rps7;Rps3;Ybx1;Hmgb1;Eif5a;Ap2m1;Xdh;Hnrnpd;Isg15;Abcf1;Hnrnpu;Snx9;Rbmxl1;Gpnmb;Ilf2;C1qtnf3;Rhoa;Macroh2a1;Ilf3	O70194;O89086;P16092;P17095;P20152;P21570;P26041;P30681;P32067;P35991;P43025;P51859;P54103;P61255;P62082;P62908;P62960;P63158;P63242;P84091;Q00519;Q60668;Q64339;Q6P542;Q8VEK3;Q91VH2;Q91VM5;Q99P91;Q9CXY6;Q9ES30;Q9QUI0;Q9QZQ8;Q9Z1X4
Biological process	down-regulated	positive regulation of microtubule polymerization or depolymerization	2	9.01	0.0207	1	Drg1;Rps3	P32233;P62908
Biological process	down-regulated	positive regulation of molecular function	9	2.84	0.00446	1	Ctss;Fgfr1;Ang;Rps3;Hnrnpd;Hnrnpu;Snx9;Rhoa;Coro1c	O70370;P16092;P21570;P62908;Q60668;Q8VEK3;Q91VH2;Q9QUI0;Q9WUM4
Biological process	down-regulated	positive regulation of mononuclear cell migration	2	4.57	0.0709	1	Oxsr1;Rhoa	Q6P9R2;Q9QUI0
Biological process	down-regulated	positive regulation of mononuclear cell proliferation	2	2.14	0.24	1	Btk;Rps3	P35991;P62908
Biological process	down-regulated	positive regulation of mRNA metabolic process	3	3.6	0.0511	1	Rbm3;Hnrnpd;Rbmxl1	O89086;Q60668;Q91VM5
Biological process	down-regulated	positive regulation of mRNA processing	2	8.26	0.0243	1	Rbm3;Rbmxl1	O89086;Q91VM5
Biological process	down-regulated	positive regulation of multicellular organismal process	15	1.33	0.151	1	Ltf;Fgfr1;Lgals3;Vim;Ppib;Hmgb2;Btk;Ccl9;Rps3;Hmgb1;Isg15;C1qtnf3;Ccl24;Rhoa;Macroh2a1	P08071;P16092;P16110;P20152;P24369;P30681;P35991;P51670;P62908;P63158;Q64339;Q9ES30;Q9JKC0;Q9QUI0;Q9QZQ8
Biological process	down-regulated	positive regulation of myeloid cell differentiation	3	4.17	0.0355	1	Hmgb2;Ccl9;Isg15	P30681;P51670;Q64339
Biological process	down-regulated	positive regulation of nitrogen compound metabolic process	25	1.44	0.0346	1	Eif3d;Rbm3;Fgfr1;Hmga1;Ang;Msn;Hmgb2;Ssb;Clec3b;Hdgf;Dnajc2;Rpl26;Rps3;Ybx1;Hmgb1;Eif5a;Hnrnpd;Abcf1;Hnrnpu;Snx9;Rbmxl1;Gpnmb;Ilf2;Rhoa;Ilf3	O70194;O89086;P16092;P17095;P21570;P26041;P30681;P32067;P43025;P51859;P54103;P61255;P62908;P62960;P63158;P63242;Q60668;Q6P542;Q8VEK3;Q91VH2;Q91VM5;Q99P91;Q9CXY6;Q9QUI0;Q9Z1X4
Biological process	down-regulated	positive regulation of nucleic acid-templated transcription	12	1.23	0.269	1	Fgfr1;Hmga1;Hmgb2;Hdgf;Dnajc2;Ybx1;Hmgb1;Hnrnpd;Hnrnpu;Rbmxl1;Ilf2;Ilf3	P16092;P17095;P30681;P51859;P54103;P62960;P63158;Q60668;Q8VEK3;Q91VM5;Q9CXY6;Q9Z1X4
Biological process	down-regulated	positive regulation of nucleobase-containing compound metabolic process	15	1.26	0.208	1	Rbm3;Fgfr1;Hmga1;Ang;Hmgb2;Hdgf;Dnajc2;Rps3;Ybx1;Hmgb1;Hnrnpd;Hnrnpu;Rbmxl1;Ilf2;Ilf3	O89086;P16092;P17095;P21570;P30681;P51859;P54103;P62908;P62960;P63158;Q60668;Q8VEK3;Q91VM5;Q9CXY6;Q9Z1X4
Biological process	down-regulated	positive regulation of organelle assembly	3	5.25	0.0196	1	Msn;Lcp1;Rhoa	P26041;Q61233;Q9QUI0
Biological process	down-regulated	positive regulation of organelle organization	11	3.18	0.000686	0.571	Msn;Drg1;Rps3;Hnrnpd;Lcp1;Mtss1;Snx9;Ccl24;Rhoa;Macroh2a1;Dstn	P26041;P32233;P62908;Q60668;Q61233;Q8R1S4;Q91VH2;Q9JKC0;Q9QUI0;Q9QZQ8;Q9R0P5
Biological process	down-regulated	positive regulation of ossification	2	6.33	0.0398	1	Ltf;Isg15	P08071;Q64339
Biological process	down-regulated	positive regulation of pattern recognition receptor signaling pathway	2	6.46	0.0383	1	Ltf;Hmgb1	P08071;P63158
Biological process	down-regulated	positive regulation of phospholipase activity	2	24.78	0.00283	1	Fgfr1;Ang	P16092;P21570
Biological process	down-regulated	positive regulation of phosphorylation	4	1.1	0.494	1	Fgfr1;Hmgb1;Gpnmb;Rhoa	P16092;P63158;Q99P91;Q9QUI0
Biological process	down-regulated	positive regulation of programmed cell death	7	1.69	0.12	1	Ctss;Rpl26;Rps7;Rps3;Eif5a;Eif2s1;Rhoa	O70370;P61255;P62082;P62908;P63242;Q6ZWX6;Q9QUI0
Biological process	down-regulated	positive regulation of protein kinase activity	2	3.34	0.121	1	Fgfr1;Rhoa	P16092;Q9QUI0
Biological process	down-regulated	positive regulation of protein metabolic process	16	2.3	0.00145	1	Eif3d;Rbm3;Fgfr1;Msn;Ssb;Clec3b;Rpl26;Ybx1;Hmgb1;Eif5a;Hnrnpd;Abcf1;Hnrnpu;Snx9;Gpnmb;Rhoa	O70194;O89086;P16092;P26041;P32067;P43025;P61255;P62960;P63158;P63242;Q60668;Q6P542;Q8VEK3;Q91VH2;Q99P91;Q9QUI0
Biological process	down-regulated	positive regulation of protein phosphorylation	3	1.3	0.409	1	Fgfr1;Gpnmb;Rhoa	P16092;Q99P91;Q9QUI0
Biological process	down-regulated	positive regulation of protein polymerization	5	6.64	0.000949	0.779	Drg1;Rps3;Snx9;Ccl24;Rhoa	P32233;P62908;Q91VH2;Q9JKC0;Q9QUI0
Biological process	down-regulated	positive regulation of protein transport	4	1.82	0.177	1	Ang;Ran;C1qtnf3;Sytl4	P21570;P62827;Q9ES30;Q9R0Q1
Biological process	down-regulated	positive regulation of protein-containing complex assembly	9	7.27	4.09e-06	0.00364	Msn;Drg1;Btk;Rps3;Lcp1;Isg15;Snx9;Ccl24;Rhoa	P26041;P32233;P35991;P62908;Q61233;Q64339;Q91VH2;Q9JKC0;Q9QUI0
Biological process	down-regulated	positive regulation of protein-containing complex disassembly	2	9.29	0.0195	1	Eif5a;Dstn	P63242;Q9R0P5
Biological process	down-regulated	positive regulation of proteolysis	2	1.47	0.395	1	Clec3b;Snx9	P43025;Q91VH2
Biological process	down-regulated	positive regulation of response to biotic stimulus	2	1.73	0.322	1	Hmgb2;Hmgb1	P30681;P63158
Biological process	down-regulated	positive regulation of response to DNA damage stimulus	2	1.89	0.285	1	Rpl26;Rps3	P61255;P62908
Biological process	down-regulated	positive regulation of response to external stimulus	7	2.43	0.0254	1	Ctss;Fgfr1;Hmgb2;Btk;Hmgb1;Oxsr1;Ccl24	O70370;P16092;P30681;P35991;P63158;Q6P9R2;Q9JKC0
Biological process	down-regulated	positive regulation of response to stimulus	20	1.35	0.0958	1	Ctss;Ltf;Gpx1;Fgfr1;Ccl6;Hmgb2;Btk;Ccl9;Rps20;Rpl26;Rps7;Rps3;Hmgb1;Xdh;Oxsr1;Gpnmb;C1qtnf3;Ccl24;Rhoa;Macroh2a1	O70370;P08071;P11352;P16092;P27784;P30681;P35991;P51670;P60867;P61255;P62082;P62908;P63158;Q00519;Q6P9R2;Q99P91;Q9ES30;Q9JKC0;Q9QUI0;Q9QZQ8
Biological process	down-regulated	positive regulation of RNA biosynthetic process	12	1.23	0.27	1	Fgfr1;Hmga1;Hmgb2;Hdgf;Dnajc2;Ybx1;Hmgb1;Hnrnpd;Hnrnpu;Rbmxl1;Ilf2;Ilf3	P16092;P17095;P30681;P51859;P54103;P62960;P63158;Q60668;Q8VEK3;Q91VM5;Q9CXY6;Q9Z1X4
Biological process	down-regulated	positive regulation of RNA metabolic process	14	1.31	0.178	1	Rbm3;Fgfr1;Hmga1;Ang;Hmgb2;Hdgf;Dnajc2;Ybx1;Hmgb1;Hnrnpd;Hnrnpu;Rbmxl1;Ilf2;Ilf3	O89086;P16092;P17095;P21570;P30681;P51859;P54103;P62960;P63158;Q60668;Q8VEK3;Q91VM5;Q9CXY6;Q9Z1X4
Biological process	down-regulated	positive regulation of RNA splicing	2	9.01	0.0207	1	Rbm3;Rbmxl1	O89086;Q91VM5
Biological process	down-regulated	positive regulation of secretion	6	2.22	0.0535	1	Fgfr1;Lgals3;Ang;Chmp2a;C1qtnf3;Sytl4	P16092;P16110;P21570;Q9DB34;Q9ES30;Q9R0Q1
Biological process	down-regulated	positive regulation of secretion by cell	6	2.47	0.035	1	Fgfr1;Lgals3;Ang;Chmp2a;C1qtnf3;Sytl4	P16092;P16110;P21570;Q9DB34;Q9ES30;Q9R0Q1
Biological process	down-regulated	positive regulation of signal transduction	16	1.55	0.0504	1	Ctss;Ltf;Gpx1;Fgfr1;Ccl6;Ccl9;Rps20;Rpl26;Rps7;Rps3;Hmgb1;Xdh;Gpnmb;C1qtnf3;Ccl24;Rhoa	O70370;P08071;P11352;P16092;P27784;P51670;P60867;P61255;P62082;P62908;P63158;Q00519;Q99P91;Q9ES30;Q9JKC0;Q9QUI0
Biological process	down-regulated	positive regulation of signal transduction by p53 class mediator	2	14.87	0.00787	1	Rpl26;Rps7	P61255;P62082
Biological process	down-regulated	positive regulation of signaling	16	1.34	0.14	1	Ctss;Ltf;Gpx1;Fgfr1;Ccl6;Ccl9;Rps20;Rpl26;Rps7;Rps3;Hmgb1;Xdh;Gpnmb;C1qtnf3;Ccl24;Rhoa	O70370;P08071;P11352;P16092;P27784;P51670;P60867;P61255;P62082;P62908;P63158;Q00519;Q99P91;Q9ES30;Q9JKC0;Q9QUI0
Biological process	down-regulated	positive regulation of supramolecular fiber organization	7	5.51	0.000286	0.244	Drg1;Rps3;Mtss1;Snx9;Ccl24;Rhoa;Dstn	P32233;P62908;Q8R1S4;Q91VH2;Q9JKC0;Q9QUI0;Q9R0P5
Biological process	down-regulated	positive regulation of systemic arterial blood pressure	2	27.03	0.00237	1	Manf;Rhoa	Q9CXI5;Q9QUI0
Biological process	down-regulated	positive regulation of T cell activation	2	1.36	0.435	1	Rps3;Rhoa	P62908;Q9QUI0
Biological process	down-regulated	positive regulation of toll-like receptor signaling pathway	2	10.25	0.0162	1	Ltf;Hmgb1	P08071;P63158
Biological process	down-regulated	positive regulation of transcription, DNA-templated	9	1.15	0.384	1	Fgfr1;Hmga1;Hmgb2;Hdgf;Ybx1;Hmgb1;Hnrnpd;Hnrnpu;Rbmxl1	P16092;P17095;P30681;P51859;P62960;P63158;Q60668;Q8VEK3;Q91VM5
Biological process	down-regulated	positive regulation of transferase activity	3	3.03	0.0767	1	Fgfr1;Hnrnpd;Rhoa	P16092;Q60668;Q9QUI0
Biological process	down-regulated	positive regulation of translation	4	9.29	0.000901	0.742	Ybx1;Eif5a;Hnrnpd;Hnrnpu	P62960;P63242;Q60668;Q8VEK3
Biological process	down-regulated	positive regulation of transport	12	1.86	0.0277	1	Ctss;Fgfr1;Lgals3;Ang;Msn;Btk;H1-1;Ran;Ap2m1;Chmp2a;C1qtnf3;Sytl4	O70370;P16092;P16110;P21570;P26041;P35991;P43275;P62827;P84091;Q9DB34;Q9ES30;Q9R0Q1
Biological process	down-regulated	positive regulation of tumor necrosis factor superfamily cytokine production	2	2.78	0.162	1	Btk;Hmgb1	P35991;P63158
Biological process	down-regulated	positive regulation of type I interferon production	3	8.92	0.00461	1	Hmgb2;Hmgb1;Isg15	P30681;P63158;Q64339
Biological process	down-regulated	positive regulation of vasculature development	3	2.72	0.0986	1	Lgals3;Hmgb1;Ccl24	P16110;P63158;Q9JKC0
Biological process	down-regulated	posttranscriptional regulation of gene expression	16	4.93	1.32e-07	0.000119	Eif3d;Rbm3;Vim;Ang;Ssb;Srp9;Rpl26;Rps3;Ybx1;Eif5a;Hnrnpd;Abcf1;Eif2s1;Hnrnpu;Rpl38;Ilf3	O70194;O89086;P20152;P21570;P32067;P49962;P61255;P62908;P62960;P63242;Q60668;Q6P542;Q6ZWX6;Q8VEK3;Q9JJI8;Q9Z1X4
Biological process	down-regulated	primary metabolic process	55	1.38	0.00184	1	Eif3d;Ctss;Rbm3;Lancl1;Ltf;Eef1a1;Gpx1;Rpsa;Fgfr1;Lgals3;Ang;Ppib;Hmgb2;Ssb;Drg1;Btk;Rpl29;Rps20;Rpl26;Rps7;Rps23;Lsm3;Snrpd2;Snrpd3;Rpl23a;Ran;Rps24;Rpl31;Rps3;Ybx1;Hmgb1;Eif5a;Rps17;Rpl22;Xdh;Zc3h15;Eif3j1;Hnrnpd;Eif1a;Isg15;Abcf1;Oxsr1;Rps27;Eif2s1;Eif1ax;Hnrnpu;Rbmxl1;Prmt3;Pin4;Chmp2a;Gmpr;Rpl38;Rhoa;Macroh2a1;Ilf3	O70194;O70370;O89086;O89112;P08071;P10126;P11352;P14206;P16092;P16110;P21570;P24369;P30681;P32067;P32233;P35991;P47915;P60867;P61255;P62082;P62267;P62311;P62317;P62320;P62751;P62827;P62849;P62900;P62908;P62960;P63158;P63242;P63276;P67984;Q00519;Q3TIV5;Q3UGC7;Q60668;Q60872;Q64339;Q6P542;Q6P9R2;Q6ZWU9;Q6ZWX6;Q8BMJ3;Q8VEK3;Q91VM5;Q922H1;Q9CWW6;Q9DB34;Q9DCZ1;Q9JJI8;Q9QUI0;Q9QZQ8;Q9Z1X4
Biological process	down-regulated	process utilizing autophagic mechanism	3	1.54	0.308	1	Hmga1;Hmgb1;Chmp2a	P17095;P63158;Q9DB34
Biological process	down-regulated	protein complex oligomerization	2	1.26	0.473	1	Rbmxl1;Chmp2a	Q91VM5;Q9DB34
Biological process	down-regulated	protein depolymerization	2	6.46	0.0383	1	Rhoa;Dstn	Q9QUI0;Q9R0P5
Biological process	down-regulated	protein folding	3	4.74	0.0255	1	Ppib;Dnajc2;Dnajb1	P24369;P54103;Q9QYJ3
Biological process	down-regulated	protein localization	18	1.46	0.0621	1	Srp54;Srp14;Hmga1;Ssb;H1-5;Srp9;Hdgf;Ran;Ybx1;Ap2m1;Isg15;Srp68;Hnrnpu;Snx9;Chmp2a;Macroh2a1;Sytl4;Coro1c	P14576;P16254;P17095;P32067;P43276;P49962;P51859;P62827;P62960;P84091;Q64339;Q8BMA6;Q8VEK3;Q91VH2;Q9DB34;Q9QZQ8;Q9R0Q1;Q9WUM4
Biological process	down-regulated	protein localization to chromatin	2	19.82	0.00444	1	H1-5;Macroh2a1	P43276;Q9QZQ8
Biological process	down-regulated	protein localization to chromosome	2	3.76	0.099	1	H1-5;Macroh2a1	P43276;Q9QZQ8
Biological process	down-regulated	protein localization to endoplasmic reticulum	4	9.29	0.000901	0.742	Srp54;Srp14;Srp9;Srp68	P14576;P16254;P49962;Q8BMA6
Biological process	down-regulated	protein localization to extracellular region	2	2.14	0.24	1	Hmga1;Sytl4	P17095;Q9R0Q1
Biological process	down-regulated	protein localization to membrane	4	1.28	0.38	1	Srp54;Srp14;Srp9;Srp68	P14576;P16254;P49962;Q8BMA6
Biological process	down-regulated	protein localization to nucleus	2	1.98	0.268	1	Ran;Hnrnpu	P62827;Q8VEK3
Biological process	down-regulated	protein localization to organelle	12	2.51	0.00296	1	Srp54;Srp14;Ssb;H1-5;Srp9;Hdgf;Ran;Ybx1;Isg15;Srp68;Hnrnpu;Macroh2a1	P14576;P16254;P32067;P43276;P49962;P51859;P62827;P62960;Q64339;Q8BMA6;Q8VEK3;Q9QZQ8
Biological process	down-regulated	protein metabolic process	36	1.94	3.06e-05	0.0268	Eif3d;Ctss;Rbm3;Ltf;Eef1a1;Rpsa;Fgfr1;Ppib;Drg1;Btk;Rpl29;Rps20;Rpl26;Rps7;Rps23;Rpl23a;Rps24;Rpl31;Rps3;Eif5a;Rps17;Rpl22;Zc3h15;Eif3j1;Eif1a;Isg15;Abcf1;Oxsr1;Rps27;Eif2s1;Eif1ax;Rbmxl1;Prmt3;Chmp2a;Rpl38;Ilf3	O70194;O70370;O89086;P08071;P10126;P14206;P16092;P24369;P32233;P35991;P47915;P60867;P61255;P62082;P62267;P62751;P62849;P62900;P62908;P63242;P63276;P67984;Q3TIV5;Q3UGC7;Q60872;Q64339;Q6P542;Q6P9R2;Q6ZWU9;Q6ZWX6;Q8BMJ3;Q91VM5;Q922H1;Q9DB34;Q9JJI8;Q9Z1X4
Biological process	down-regulated	protein phosphorylation	2	2.09	0.248	1	Fgfr1;Oxsr1	P16092;Q6P9R2
Biological process	down-regulated	protein polymerization	3	5.37	0.0184	1	Ang;Mtss1;Hdgfl3	P21570;Q8R1S4;Q9JMG7
Biological process	down-regulated	protein secretion	2	3.58	0.108	1	Hmga1;Sytl4	P17095;Q9R0Q1
Biological process	down-regulated	protein targeting	4	2.83	0.0533	1	Srp54;Srp14;Srp9;Srp68	P14576;P16254;P49962;Q8BMA6
Biological process	down-regulated	protein targeting to ER	4	18.02	6.8e-05	0.0592	Srp54;Srp14;Srp9;Srp68	P14576;P16254;P49962;Q8BMA6
Biological process	down-regulated	protein targeting to membrane	4	14.5	0.000162	0.139	Srp54;Srp14;Srp9;Srp68	P14576;P16254;P49962;Q8BMA6
Biological process	down-regulated	protein transport	9	1.6	0.111	1	Srp54;Srp14;Hmga1;Srp9;Ran;Ap2m1;Srp68;Snx9;Sytl4	P14576;P16254;P17095;P49962;P62827;P84091;Q8BMA6;Q91VH2;Q9R0Q1
Biological process	down-regulated	protein-containing complex assembly	18	2.56	0.000196	0.168	Eif3d;Rpsa;H1-2;Ang;H1-4;H1-1;H1-5;Snrpd2;Snrpd3;Eif3j1;Rps27;Mtss1;Snx9;Rbmxl1;Chmp2a;Rpl38;Hdgfl3;Macroh2a1	O70194;P14206;P15864;P21570;P43274;P43275;P43276;P62317;P62320;Q3UGC7;Q6ZWU9;Q8R1S4;Q91VH2;Q91VM5;Q9DB34;Q9JJI8;Q9JMG7;Q9QZQ8
Biological process	down-regulated	protein-containing complex disassembly	3	3.33	0.0617	1	Chmp2a;Rhoa;Dstn	Q9DB34;Q9QUI0;Q9R0P5
Biological process	down-regulated	protein-containing complex localization	4	2.63	0.0662	1	Ssb;Ran;Ap2m1;Hnrnpu	P32067;P62827;P84091;Q8VEK3
Biological process	down-regulated	protein-containing complex subunit organization	22	2.58	2.97e-05	0.0261	Eif3d;Rpsa;H1-2;Ang;H1-4;H1-1;H1-5;Epb41;Snrpd2;Snrpd3;Ap2m1;Eif3j1;Rps27;Mtss1;Snx9;Rbmxl1;Chmp2a;Rpl38;Hdgfl3;Rhoa;Macroh2a1;Dstn	O70194;P14206;P15864;P21570;P43274;P43275;P43276;P48193;P62317;P62320;P84091;Q3UGC7;Q6ZWU9;Q8R1S4;Q91VH2;Q91VM5;Q9DB34;Q9JJI8;Q9JMG7;Q9QUI0;Q9QZQ8;Q9R0P5
Biological process	down-regulated	protein-DNA complex assembly	5	5.06	0.00314	1	H1-2;H1-4;H1-1;H1-5;Macroh2a1	P15864;P43274;P43275;P43276;Q9QZQ8
Biological process	down-regulated	protein-DNA complex subunit organization	5	4.35	0.00595	1	H1-2;H1-4;H1-1;H1-5;Macroh2a1	P15864;P43274;P43275;P43276;Q9QZQ8
Biological process	down-regulated	purine nucleoside monophosphate metabolic process	2	7.43	0.0296	1	Xdh;Gmpr	Q00519;Q9DCZ1
Biological process	down-regulated	purine nucleoside triphosphate metabolic process	2	2.65	0.174	1	Ran;Rhoa	P62827;Q9QUI0
Biological process	down-regulated	purine nucleotide metabolic process	4	1.68	0.214	1	Ran;Xdh;Gmpr;Rhoa	P62827;Q00519;Q9DCZ1;Q9QUI0
Biological process	down-regulated	purine ribonucleoside monophosphate metabolic process	2	7.62	0.0283	1	Xdh;Gmpr	Q00519;Q9DCZ1
Biological process	down-regulated	purine ribonucleoside triphosphate metabolic process	2	2.89	0.153	1	Ran;Rhoa	P62827;Q9QUI0
Biological process	down-regulated	purine ribonucleotide metabolic process	4	1.74	0.197	1	Ran;Xdh;Gmpr;Rhoa	P62827;Q00519;Q9DCZ1;Q9QUI0
Biological process	down-regulated	purine-containing compound metabolic process	4	1.58	0.247	1	Ran;Xdh;Gmpr;Rhoa	P62827;Q00519;Q9DCZ1;Q9QUI0
Biological process	down-regulated	regeneration	2	1.65	0.342	1	Gpx1;Lcp1	P11352;Q61233
Biological process	down-regulated	regulation of actin cytoskeleton organization	6	3.05	0.014	1	Arhgap18;Mtss1;Snx9;Ccl24;Rhoa;Dstn	Q8K0Q5;Q8R1S4;Q91VH2;Q9JKC0;Q9QUI0;Q9R0P5
Biological process	down-regulated	regulation of actin filament bundle assembly	2	3.03	0.141	1	Mtss1;Rhoa	Q8R1S4;Q9QUI0
Biological process	down-regulated	regulation of actin filament length	5	3.83	0.00999	1	Arhgap18;Snx9;Ccl24;Rhoa;Dstn	Q8K0Q5;Q91VH2;Q9JKC0;Q9QUI0;Q9R0P5
Biological process	down-regulated	regulation of actin filament organization	6	3.32	0.00963	1	Arhgap18;Mtss1;Snx9;Ccl24;Rhoa;Dstn	Q8K0Q5;Q8R1S4;Q91VH2;Q9JKC0;Q9QUI0;Q9R0P5
Biological process	down-regulated	regulation of actin filament polymerization	3	2.91	0.0842	1	Snx9;Ccl24;Rhoa	Q91VH2;Q9JKC0;Q9QUI0
Biological process	down-regulated	regulation of actin filament-based process	6	2.27	0.0494	1	Arhgap18;Mtss1;Snx9;Ccl24;Rhoa;Dstn	Q8K0Q5;Q8R1S4;Q91VH2;Q9JKC0;Q9QUI0;Q9R0P5
Biological process	down-regulated	regulation of actin polymerization or depolymerization	5	3.91	0.00918	1	Arhgap18;Snx9;Ccl24;Rhoa;Dstn	Q8K0Q5;Q91VH2;Q9JKC0;Q9QUI0;Q9R0P5
Biological process	down-regulated	regulation of adaptive immune response	2	1.33	0.444	1	Btk;Hmgb1	P35991;P63158
Biological process	down-regulated	regulation of adaptive immune response based on somatic recombination of immune receptors built from immunoglobulin superfamily domains	2	1.41	0.416	1	Btk;Hmgb1	P35991;P63158
Biological process	down-regulated	regulation of aerobic respiration	2	11.44	0.0131	1	Rhoa;Macroh2a1	Q9QUI0;Q9QZQ8
Biological process	down-regulated	regulation of anatomical structure morphogenesis	9	1.4	0.191	1	Fgfr1;Lgals3;Vim;Msn;Epb41;Hmgb1;Arhgap18;Ccl24;Coro1c	P16092;P16110;P20152;P26041;P48193;P63158;Q8K0Q5;Q9JKC0;Q9WUM4
Biological process	down-regulated	regulation of anatomical structure size	10	2.45	0.00769	1	Gpx1;Msn;Ap2m1;Oxsr1;Arhgap18;Snx9;Manf;Ccl24;Rhoa;Dstn	P11352;P26041;P84091;Q6P9R2;Q8K0Q5;Q91VH2;Q9CXI5;Q9JKC0;Q9QUI0;Q9R0P5
Biological process	down-regulated	regulation of angiogenesis	3	1.7	0.259	1	Lgals3;Hmgb1;Ccl24	P16110;P63158;Q9JKC0
Biological process	down-regulated	regulation of antigen receptor-mediated signaling pathway	2	4.87	0.0635	1	Lgals3;Rps3	P16110;P62908
Biological process	down-regulated	regulation of apoptotic process	13	1.38	0.147	1	Ctss;Ltf;Gpx1;Fgfr1;Lgals3;Hmgb2;Hdgf;Rpl26;Rps7;Rps3;Eif5a;Eif2s1;Rhoa	O70370;P08071;P11352;P16092;P16110;P30681;P51859;P61255;P62082;P62908;P63242;Q6ZWX6;Q9QUI0
Biological process	down-regulated	regulation of apoptotic signaling pathway	8	3.07	0.00464	1	Ctss;Gpx1;Fgfr1;Lgals3;Hmgb2;Rpl26;Rps7;Rps3	O70370;P11352;P16092;P16110;P30681;P61255;P62082;P62908
Biological process	down-regulated	regulation of ATP metabolic process	2	3.16	0.132	1	Rhoa;Macroh2a1	Q9QUI0;Q9QZQ8
Biological process	down-regulated	regulation of biological process	73	1.09	0.137	1	Focad;Eif3d;Grk6;Ctss;Rbm3;Ltf;Eef1a1;Gpx1;H1-2;Fgfr1;Lgals3;Hmga1;Vim;Ang;Ppib;Msn;Ccl6;Hmgb2;Ssb;Drg1;Btk;Clec3b;H1-4;H1-1;H1-5;Epb41;Srp9;Ccl9;Hdgf;Dnajc2;Rps20;Rpl26;Rps7;Ran;Rps3;Ybx1;Hmgb1;Eif5a;Ap2m1;Xdh;Fat4;Hs1bp3;Zc3h15;Hnrnpd;Lcp1;Ewsr1;Isg15;Abcf1;Oxsr1;Eif2s1;Fnbp1;Arhgap18;Mtss1;Hnrnpu;Snx9;Rbmxl1;Prmt3;Aspn;Gpnmb;Manf;Ilf2;Chmp2a;C1qtnf3;Rpl38;Ccl24;Hdgfl3;Rhoa;Dnajb1;Macroh2a1;Dst…	A2AKG8;O70194;O70293;O70370;O89086;P08071;P10126;P11352;P15864;P16092;P16110;P17095;P20152;P21570;P24369;P26041;P27784;P30681;P32067;P32233;P35991;P43025;P43274;P43275;P43276;P48193;P49962;P51670;P51859;P54103;P60867;P61255;P62082;P62827;P62908;P62960;P63158;P63242;P84091;Q00519;Q2PZL6;Q3TC93;Q3TIV5;Q60668;Q61233;Q61545;Q64339;Q6P542;Q6P9R2;Q6ZWX6;Q80TY0;Q8K0Q5;Q8R1S4;Q8VEK3;Q91VH2;Q91VM5;Q922H1;…
Biological process	down-regulated	regulation of biological quality	33	1.23	0.105	1	Ctss;Gpx1;Fgfr1;Hmga1;Vim;Ang;Ppib;Msn;Btk;H1-5;Epb41;Dnajc2;Rps7;Ybx1;Hmgb1;Eif5a;Rps17;Ap2m1;Xdh;Flg2;Hnrnpd;Oxsr1;Arhgap18;Mtss1;Hnrnpu;Snx9;Prmt3;Manf;C1qtnf3;Ccl24;Rhoa;Dstn;Sytl4	O70370;P11352;P16092;P17095;P20152;P21570;P24369;P26041;P35991;P43276;P48193;P54103;P62082;P62960;P63158;P63242;P63276;P84091;Q00519;Q2VIS4;Q60668;Q6P9R2;Q8K0Q5;Q8R1S4;Q8VEK3;Q91VH2;Q922H1;Q9CXI5;Q9ES30;Q9JKC0;Q9QUI0;Q9R0P5;Q9R0Q1
Biological process	down-regulated	regulation of biomineral tissue development	3	4.29	0.033	1	Ltf;Isg15;Aspn	P08071;Q64339;Q99MQ4
Biological process	down-regulated	regulation of biomineralization	3	4.29	0.033	1	Ltf;Isg15;Aspn	P08071;Q64339;Q99MQ4
Biological process	down-regulated	regulation of biosynthetic process	33	1.44	0.0138	1	Eif3d;Rbm3;H1-2;Fgfr1;Hmga1;Vim;Ang;Hmgb2;Ssb;H1-4;H1-5;Srp9;Hdgf;Dnajc2;Rpl26;Rps3;Ybx1;Hmgb1;Eif5a;Hnrnpd;Ewsr1;Abcf1;Eif2s1;Hnrnpu;Rbmxl1;Prmt3;Ilf2;C1qtnf3;Rpl38;Rhoa;Dnajb1;Macroh2a1;Ilf3	O70194;O89086;P15864;P16092;P17095;P20152;P21570;P30681;P32067;P43274;P43276;P49962;P51859;P54103;P61255;P62908;P62960;P63158;P63242;Q60668;Q61545;Q6P542;Q6ZWX6;Q8VEK3;Q91VM5;Q922H1;Q9CXY6;Q9ES30;Q9JJI8;Q9QUI0;Q9QYJ3;Q9QZQ8;Q9Z1X4
Biological process	down-regulated	regulation of blood pressure	2	1.71	0.327	1	Manf;Rhoa	Q9CXI5;Q9QUI0
Biological process	down-regulated	regulation of blood vessel endothelial cell migration	2	3.86	0.0948	1	Fgfr1;Rhoa	P16092;Q9QUI0
Biological process	down-regulated	regulation of bone mineralization	2	4.65	0.069	1	Ltf;Isg15	P08071;Q64339
Biological process	down-regulated	regulation of carbohydrate metabolic process	2	1.49	0.39	1	Hmgb1;C1qtnf3	P63158;Q9ES30
Biological process	down-regulated	regulation of catabolic process	10	1.58	0.1	1	Gpx1;Vim;Ang;Msn;Rps7;Ybx1;Hmgb1;Hnrnpd;Hnrnpu;Snx9	P11352;P20152;P21570;P26041;P62082;P62960;P63158;Q60668;Q8VEK3;Q91VH2
Biological process	down-regulated	regulation of catalytic activity	8	2.46	0.0163	1	Eef1a1;Fgfr1;Ang;Hnrnpd;Hnrnpu;Snx9;Rhoa;Coro1c	P10126;P16092;P21570;Q60668;Q8VEK3;Q91VH2;Q9QUI0;Q9WUM4
Biological process	down-regulated	regulation of cation transmembrane transport	2	1.13	0.533	1	Ctss;Oxsr1	O70370;Q6P9R2
Biological process	down-regulated	regulation of cell activation	6	1.35	0.284	1	Fgfr1;Lgals3;Btk;Rps3;Gpnmb;Rhoa	P16092;P16110;P35991;P62908;Q99P91;Q9QUI0
Biological process	down-regulated	regulation of cell adhesion	5	1.01	0.559	1	Lgals3;Rps3;Gpnmb;Rhoa;Coro1c	P16110;P62908;Q99P91;Q9QUI0;Q9WUM4
Biological process	down-regulated	regulation of cell communication	24	1.08	0.375	1	Grk6;Ctss;Ltf;Gpx1;Fgfr1;Lgals3;Hmga1;Ccl6;Hmgb2;Ccl9;Rps20;Rpl26;Rps7;Rps3;Hmgb1;Xdh;Isg15;Arhgap18;Aspn;Gpnmb;C1qtnf3;Ccl24;Rhoa;Sytl4	O70293;O70370;P08071;P11352;P16092;P16110;P17095;P27784;P30681;P51670;P60867;P61255;P62082;P62908;P63158;Q00519;Q64339;Q8K0Q5;Q99MQ4;Q99P91;Q9ES30;Q9JKC0;Q9QUI0;Q9R0Q1
Biological process	down-regulated	regulation of cell cycle	9	1.58	0.118	1	Fgfr1;Drg1;Rpl26;Hmgb1;Hnrnpu;Gpnmb;Chmp2a;Rhoa;Macroh2a1	P16092;P32233;P61255;P63158;Q8VEK3;Q99P91;Q9DB34;Q9QUI0;Q9QZQ8
Biological process	down-regulated	regulation of cell cycle G1/S phase transition	2	1.74	0.32	1	Rpl26;Gpnmb	P61255;Q99P91
Biological process	down-regulated	regulation of cell cycle phase transition	3	1.08	0.53	1	Rpl26;Gpnmb;Macroh2a1	P61255;Q99P91;Q9QZQ8
Biological process	down-regulated	regulation of cell cycle process	8	1.75	0.088	1	Fgfr1;Drg1;Rpl26;Hnrnpu;Gpnmb;Chmp2a;Rhoa;Macroh2a1	P16092;P32233;P61255;Q8VEK3;Q99P91;Q9DB34;Q9QUI0;Q9QZQ8
Biological process	down-regulated	regulation of cell death	14	1.35	0.155	1	Ctss;Ltf;Gpx1;Fgfr1;Lgals3;Hmgb2;Hdgf;Rpl26;Rps7;Rps3;Eif5a;Hs1bp3;Eif2s1;Rhoa	O70370;P08071;P11352;P16092;P16110;P30681;P51859;P61255;P62082;P62908;P63242;Q3TC93;Q6ZWX6;Q9QUI0
Biological process	down-regulated	regulation of cell differentiation	15	1.34	0.148	1	Ltf;Fgfr1;Vim;Hmgb2;Ccl9;Ybx1;Hmgb1;Eif5a;Xdh;Fat4;Isg15;Hnrnpu;Rhoa;Macroh2a1;Coro1c	P08071;P16092;P20152;P30681;P51670;P62960;P63158;P63242;Q00519;Q2PZL6;Q64339;Q8VEK3;Q9QUI0;Q9QZQ8;Q9WUM4
Biological process	down-regulated	regulation of cell division	3	2.99	0.0792	1	Hdgf;Ybx1;Rhoa	P51859;P62960;Q9QUI0
Biological process	down-regulated	regulation of cell junction assembly	2	1.26	0.473	1	Rhoa;Coro1c	Q9QUI0;Q9WUM4
Biological process	down-regulated	regulation of cell migration	9	1.56	0.122	1	Fgfr1;Vim;Msn;Hmgb1;Oxsr1;Gpnmb;Ccl24;Rhoa;Coro1c	P16092;P20152;P26041;P63158;Q6P9R2;Q99P91;Q9JKC0;Q9QUI0;Q9WUM4
Biological process	down-regulated	regulation of cell morphogenesis	5	2.54	0.0478	1	Msn;Epb41;Arhgap18;Ccl24;Coro1c	P26041;P48193;Q8K0Q5;Q9JKC0;Q9WUM4
Biological process	down-regulated	regulation of cell motility	9	1.38	0.207	1	Fgfr1;Vim;Msn;Hmgb1;Oxsr1;Gpnmb;Ccl24;Rhoa;Coro1c	P16092;P20152;P26041;P63158;Q6P9R2;Q99P91;Q9JKC0;Q9QUI0;Q9WUM4
Biological process	down-regulated	regulation of cell population proliferation	17	1.59	0.0355	1	Ltf;Gpx1;Fgfr1;Lgals3;Hmga1;Vim;Ang;Hmgb2;Btk;Rps3;Hmgb1;Xdh;Mtss1;Hnrnpu;Gpnmb;Ccl24;Rhoa	P08071;P11352;P16092;P16110;P17095;P20152;P21570;P30681;P35991;P62908;P63158;Q00519;Q8R1S4;Q8VEK3;Q99P91;Q9JKC0;Q9QUI0
Biological process	down-regulated	regulation of cell size	2	1.52	0.381	1	Oxsr1;Rhoa	Q6P9R2;Q9QUI0
Biological process	down-regulated	regulation of cell-cell adhesion	4	1.26	0.391	1	Lgals3;Rps3;Gpnmb;Rhoa	P16110;P62908;Q99P91;Q9QUI0
Biological process	down-regulated	regulation of cell-substrate adhesion	2	1.44	0.405	1	Rhoa;Coro1c	Q9QUI0;Q9WUM4
Biological process	down-regulated	regulation of cellular amide metabolic process	15	4.85	4.25e-07	0.000381	Eif3d;Rbm3;Ang;Ssb;Srp9;Rpl26;Rps3;Ybx1;Eif5a;Hnrnpd;Abcf1;Eif2s1;Hnrnpu;Rpl38;Ilf3	O70194;O89086;P21570;P32067;P49962;P61255;P62908;P62960;P63242;Q60668;Q6P542;Q6ZWX6;Q8VEK3;Q9JJI8;Q9Z1X4
Biological process	down-regulated	regulation of cellular biosynthetic process	32	1.44	0.0164	1	Eif3d;Rbm3;H1-2;Fgfr1;Hmga1;Ang;Hmgb2;Ssb;H1-4;H1-5;Srp9;Hdgf;Dnajc2;Rpl26;Rps3;Ybx1;Hmgb1;Eif5a;Hnrnpd;Ewsr1;Abcf1;Eif2s1;Hnrnpu;Rbmxl1;Prmt3;Ilf2;C1qtnf3;Rpl38;Rhoa;Dnajb1;Macroh2a1;Ilf3	O70194;O89086;P15864;P16092;P17095;P21570;P30681;P32067;P43274;P43276;P49962;P51859;P54103;P61255;P62908;P62960;P63158;P63242;Q60668;Q61545;Q6P542;Q6ZWX6;Q8VEK3;Q91VM5;Q922H1;Q9CXY6;Q9ES30;Q9JJI8;Q9QUI0;Q9QYJ3;Q9QZQ8;Q9Z1X4
Biological process	down-regulated	regulation of cellular carbohydrate metabolic process	2	1.78	0.31	1	Hmgb1;C1qtnf3	P63158;Q9ES30
Biological process	down-regulated	regulation of cellular catabolic process	9	1.72	0.0789	1	Gpx1;Vim;Ang;Rps7;Ybx1;Hmgb1;Hnrnpd;Hnrnpu;Snx9	P11352;P20152;P21570;P62082;P62960;P63158;Q60668;Q8VEK3;Q91VH2
Biological process	down-regulated	regulation of cellular component biogenesis	15	2.2	0.00315	1	Msn;Drg1;Btk;Rps3;Lcp1;Isg15;Arhgap18;Mtss1;Hnrnpu;Snx9;Chmp2a;Ccl24;Rhoa;Dnajb1;Coro1c	P26041;P32233;P35991;P62908;Q61233;Q64339;Q8K0Q5;Q8R1S4;Q8VEK3;Q91VH2;Q9DB34;Q9JKC0;Q9QUI0;Q9QYJ3;Q9WUM4
Biological process	down-regulated	regulation of cellular component movement	10	1.41	0.17	1	Fgfr1;Vim;Msn;Hmgb1;Oxsr1;Arhgap18;Gpnmb;Ccl24;Rhoa;Coro1c	P16092;P20152;P26041;P63158;Q6P9R2;Q8K0Q5;Q99P91;Q9JKC0;Q9QUI0;Q9WUM4
Biological process	down-regulated	regulation of cellular component organization	28	1.71	0.00231	1	Gpx1;Fgfr1;Lgals3;Vim;Msn;Drg1;Btk;H1-1;Dnajc2;Rps3;Eif5a;Ap2m1;Hnrnpd;Lcp1;Isg15;Arhgap18;Mtss1;Hnrnpu;Snx9;Chmp2a;Ccl24;Hdgfl3;Rhoa;Dnajb1;Macroh2a1;Dstn;Sytl4;Coro1c	P11352;P16092;P16110;P20152;P26041;P32233;P35991;P43275;P54103;P62908;P63242;P84091;Q60668;Q61233;Q64339;Q8K0Q5;Q8R1S4;Q8VEK3;Q91VH2;Q9DB34;Q9JKC0;Q9JMG7;Q9QUI0;Q9QYJ3;Q9QZQ8;Q9R0P5;Q9R0Q1;Q9WUM4
Biological process	down-regulated	regulation of cellular component size	8	2.75	0.0088	1	Msn;Ap2m1;Oxsr1;Arhgap18;Snx9;Ccl24;Rhoa;Dstn	P26041;P84091;Q6P9R2;Q8K0Q5;Q91VH2;Q9JKC0;Q9QUI0;Q9R0P5
Biological process	down-regulated	regulation of cellular localization	7	1.2	0.364	1	Msn;Epb41;Ran;Ap2m1;Lcp1;Hnrnpu;Macroh2a1	P26041;P48193;P62827;P84091;Q61233;Q8VEK3;Q9QZQ8
Biological process	down-regulated	regulation of cellular macromolecule biosynthetic process	30	1.43	0.0207	1	Eif3d;Rbm3;H1-2;Fgfr1;Hmga1;Ang;Hmgb2;Ssb;H1-4;H1-5;Srp9;Hdgf;Dnajc2;Rpl26;Rps3;Ybx1;Hmgb1;Eif5a;Hnrnpd;Ewsr1;Abcf1;Eif2s1;Hnrnpu;Rbmxl1;Ilf2;Rpl38;Rhoa;Dnajb1;Macroh2a1;Ilf3	O70194;O89086;P15864;P16092;P17095;P21570;P30681;P32067;P43274;P43276;P49962;P51859;P54103;P61255;P62908;P62960;P63158;P63242;Q60668;Q61545;Q6P542;Q6ZWX6;Q8VEK3;Q91VM5;Q9CXY6;Q9JJI8;Q9QUI0;Q9QYJ3;Q9QZQ8;Q9Z1X4
Biological process	down-regulated	regulation of cellular metabolic process	44	1.38	0.00782	1	Eif3d;Rbm3;Eef1a1;Gpx1;H1-2;Fgfr1;Hmga1;Vim;Ang;Hmgb2;Ssb;Clec3b;H1-4;H1-1;H1-5;Srp9;Hdgf;Dnajc2;Rpl26;Rps7;Rps3;Ybx1;Hmgb1;Eif5a;Ap2m1;Xdh;Hnrnpd;Ewsr1;Isg15;Abcf1;Eif2s1;Hnrnpu;Snx9;Rbmxl1;Prmt3;Gpnmb;Ilf2;C1qtnf3;Rpl38;Rhoa;Dnajb1;Macroh2a1;Coro1c;Ilf3	O70194;O89086;P10126;P11352;P15864;P16092;P17095;P20152;P21570;P30681;P32067;P43025;P43274;P43275;P43276;P49962;P51859;P54103;P61255;P62082;P62908;P62960;P63158;P63242;P84091;Q00519;Q60668;Q61545;Q64339;Q6P542;Q6ZWX6;Q8VEK3;Q91VH2;Q91VM5;Q922H1;Q99P91;Q9CXY6;Q9ES30;Q9JJI8;Q9QUI0;Q9QYJ3;Q9QZQ8;Q9WUM4;Q9Z1X4
Biological process	down-regulated	regulation of cellular process	72	1.13	0.0514	1	Focad;Eif3d;Grk6;Ctss;Rbm3;Ltf;Eef1a1;Gpx1;H1-2;Fgfr1;Lgals3;Hmga1;Vim;Ang;Msn;Ccl6;Hmgb2;Ssb;Drg1;Btk;Clec3b;H1-4;H1-1;H1-5;Epb41;Srp9;Ccl9;Hdgf;Dnajc2;Rps20;Rpl26;Rps7;Ran;Rps3;Ybx1;Hmgb1;Eif5a;Ap2m1;Xdh;Fat4;Hs1bp3;Zc3h15;Hnrnpd;Lcp1;Ewsr1;Isg15;Abcf1;Oxsr1;Eif2s1;Fnbp1;Arhgap18;Mtss1;Hnrnpu;Snx9;Rbmxl1;Prmt3;Aspn;Gpnmb;Manf;Ilf2;Chmp2a;C1qtnf3;Rpl38;Ccl24;Hdgfl3;Rhoa;Dnajb1;Macroh2a1;Dstn;Syt…	A2AKG8;O70194;O70293;O70370;O89086;P08071;P10126;P11352;P15864;P16092;P16110;P17095;P20152;P21570;P26041;P27784;P30681;P32067;P32233;P35991;P43025;P43274;P43275;P43276;P48193;P49962;P51670;P51859;P54103;P60867;P61255;P62082;P62827;P62908;P62960;P63158;P63242;P84091;Q00519;Q2PZL6;Q3TC93;Q3TIV5;Q60668;Q61233;Q61545;Q64339;Q6P542;Q6P9R2;Q6ZWX6;Q80TY0;Q8K0Q5;Q8R1S4;Q8VEK3;Q91VH2;Q91VM5;Q922H1;Q99MQ4;…
Biological process	down-regulated	regulation of cellular protein catabolic process	2	1.28	0.464	1	Gpx1;Rps7	P11352;P62082
Biological process	down-regulated	regulation of cellular protein localization	6	1.62	0.168	1	Msn;Epb41;Ran;Ap2m1;Lcp1;Macroh2a1	P26041;P48193;P62827;P84091;Q61233;Q9QZQ8
Biological process	down-regulated	regulation of cellular protein metabolic process	27	2.45	7.34e-06	0.00651	Eif3d;Rbm3;Gpx1;Fgfr1;Ang;Ssb;Clec3b;Srp9;Rpl26;Rps7;Rps3;Ybx1;Hmgb1;Eif5a;Xdh;Hnrnpd;Isg15;Abcf1;Eif2s1;Hnrnpu;Snx9;Prmt3;Gpnmb;Rpl38;Rhoa;Coro1c;Ilf3	O70194;O89086;P11352;P16092;P21570;P32067;P43025;P49962;P61255;P62082;P62908;P62960;P63158;P63242;Q00519;Q60668;Q64339;Q6P542;Q6ZWX6;Q8VEK3;Q91VH2;Q922H1;Q99P91;Q9JJI8;Q9QUI0;Q9WUM4;Q9Z1X4
Biological process	down-regulated	regulation of cellular respiration	2	7.25	0.031	1	Rhoa;Macroh2a1	Q9QUI0;Q9QZQ8
Biological process	down-regulated	regulation of cellular response to growth factor stimulus	3	1.51	0.319	1	Fgfr1;Xdh;Aspn	P16092;Q00519;Q99MQ4
Biological process	down-regulated	regulation of cellular response to stress	7	1.46	0.202	1	Gpx1;Rpl26;Rps3;Ybx1;Hmgb1;Xdh;Manf	P11352;P61255;P62908;P62960;P63158;Q00519;Q9CXI5
Biological process	down-regulated	regulation of chemotaxis	3	2.12	0.168	1	Fgfr1;Hmgb1;Oxsr1	P16092;P63158;Q6P9R2
Biological process	down-regulated	regulation of chromosome organization	3	1.94	0.202	1	Hnrnpd;Hnrnpu;Macroh2a1	Q60668;Q8VEK3;Q9QZQ8
Biological process	down-regulated	regulation of cytokine production	9	1.91	0.0464	1	Ltf;Fgfr1;Hmgb2;Btk;Rps3;Hmgb1;Isg15;Gpnmb;C1qtnf3	P08071;P16092;P30681;P35991;P62908;P63158;Q64339;Q99P91;Q9ES30
Biological process	down-regulated	regulation of cytoplasmic translation	3	14.39	0.00116	0.945	Ybx1;Hnrnpd;Hnrnpu	P62960;Q60668;Q8VEK3
Biological process	down-regulated	regulation of cytoskeleton organization	11	3.21	0.000633	0.527	Drg1;Rps3;Arhgap18;Mtss1;Hnrnpu;Snx9;Chmp2a;Ccl24;Hdgfl3;Rhoa;Dstn	P32233;P62908;Q8K0Q5;Q8R1S4;Q8VEK3;Q91VH2;Q9DB34;Q9JKC0;Q9JMG7;Q9QUI0;Q9R0P5
Biological process	down-regulated	regulation of defense response	7	1.7	0.118	1	Ctss;Gpx1;Hmgb2;Btk;Hmgb1;Isg15;Ccl24	O70370;P11352;P30681;P35991;P63158;Q64339;Q9JKC0
Biological process	down-regulated	regulation of developmental process	22	1.24	0.16	1	Ltf;Fgfr1;Lgals3;Vim;Ppib;Msn;Hmgb2;Epb41;Ccl9;Ybx1;Hmgb1;Eif5a;Xdh;Fat4;Isg15;Arhgap18;Hnrnpu;Aspn;Ccl24;Rhoa;Macroh2a1;Coro1c	P08071;P16092;P16110;P20152;P24369;P26041;P30681;P48193;P51670;P62960;P63158;P63242;Q00519;Q2PZL6;Q64339;Q8K0Q5;Q8VEK3;Q99MQ4;Q9JKC0;Q9QUI0;Q9QZQ8;Q9WUM4
Biological process	down-regulated	regulation of DNA biosynthetic process	3	4.85	0.0241	1	Dnajc2;Hnrnpd;Hnrnpu	P54103;Q60668;Q8VEK3
Biological process	down-regulated	regulation of DNA metabolic process	9	3.02	0.00298	1	H1-2;H1-4;H1-1;H1-5;Dnajc2;Rps3;Hmgb1;Hnrnpd;Hnrnpu	P15864;P43274;P43275;P43276;P54103;P62908;P63158;Q60668;Q8VEK3
Biological process	down-regulated	regulation of DNA recombination	4	4.28	0.0144	1	H1-2;H1-4;H1-1;H1-5	P15864;P43274;P43275;P43276
Biological process	down-regulated	regulation of DNA repair	2	1.62	0.352	1	Rps3;Hmgb1	P62908;P63158
Biological process	down-regulated	regulation of endocytosis	4	2.8	0.0548	1	Lgals3;H1-1;Ap2m1;Snx9	P16110;P43275;P84091;Q91VH2
Biological process	down-regulated	regulation of endothelial cell migration	2	2	0.265	1	Fgfr1;Rhoa	P16092;Q9QUI0
Biological process	down-regulated	regulation of endothelial cell proliferation	5	6.09	0.00139	1	Fgfr1;Ang;Hmgb2;Xdh;Ccl24	P16092;P21570;P30681;Q00519;Q9JKC0
Biological process	down-regulated	regulation of epithelial cell differentiation	3	2.86	0.088	1	Xdh;Fat4;Macroh2a1	Q00519;Q2PZL6;Q9QZQ8
Biological process	down-regulated	regulation of epithelial cell migration	3	2.08	0.175	1	Fgfr1;Rhoa;Coro1c	P16092;Q9QUI0;Q9WUM4
Biological process	down-regulated	regulation of epithelial cell proliferation	7	2.81	0.0124	1	Gpx1;Fgfr1;Ang;Hmgb2;Xdh;Mtss1;Ccl24	P11352;P16092;P21570;P30681;Q00519;Q8R1S4;Q9JKC0
Biological process	down-regulated	regulation of ERK1 and ERK2 cascade	6	3.19	0.0116	1	Ccl6;Ccl9;Hmgb1;Gpnmb;C1qtnf3;Ccl24	P27784;P51670;P63158;Q99P91;Q9ES30;Q9JKC0
Biological process	down-regulated	regulation of erythrocyte differentiation	2	7.25	0.031	1	Hmgb2;Isg15	P30681;Q64339
Biological process	down-regulated	regulation of establishment of protein localization	5	1.29	0.346	1	Ang;Ran;Lcp1;C1qtnf3;Sytl4	P21570;P62827;Q61233;Q9ES30;Q9R0Q1
Biological process	down-regulated	regulation of exocytosis	2	1.62	0.352	1	Chmp2a;Sytl4	Q9DB34;Q9R0Q1
Biological process	down-regulated	regulation of extrinsic apoptotic signaling pathway	4	4.07	0.017	1	Gpx1;Fgfr1;Lgals3;Hmgb2	P11352;P16092;P16110;P30681
Biological process	down-regulated	regulation of extrinsic apoptotic signaling pathway via death domain receptors	2	7.82	0.0269	1	Gpx1;Hmgb2	P11352;P30681
Biological process	down-regulated	regulation of G1/S transition of mitotic cell cycle	2	2.97	0.146	1	Rpl26;Gpnmb	P61255;Q99P91
Biological process	down-regulated	regulation of gene expression	42	1.57	0.00069	0.572	Focad;Eif3d;Rbm3;Ltf;Gpx1;H1-2;Fgfr1;Hmga1;Vim;Ang;Msn;Hmgb2;Ssb;Btk;Clec3b;H1-4;H1-5;Srp9;Hdgf;Dnajc2;Rpl26;Rps7;Rps3;Ybx1;Hmgb1;Eif5a;Xdh;Hnrnpd;Ewsr1;Isg15;Abcf1;Eif2s1;Hnrnpu;Rbmxl1;Gpnmb;Ilf2;C1qtnf3;Rpl38;Rhoa;Dnajb1;Macroh2a1;Ilf3	A2AKG8;O70194;O89086;P08071;P11352;P15864;P16092;P17095;P20152;P21570;P26041;P30681;P32067;P35991;P43025;P43274;P43276;P49962;P51859;P54103;P61255;P62082;P62908;P62960;P63158;P63242;Q00519;Q60668;Q61545;Q64339;Q6P542;Q6ZWX6;Q8VEK3;Q91VM5;Q99P91;Q9CXY6;Q9ES30;Q9JJI8;Q9QUI0;Q9QYJ3;Q9QZQ8;Q9Z1X4
Biological process	down-regulated	regulation of gene expression, epigenetic	2	3.63	0.105	1	Hnrnpu;Macroh2a1	Q8VEK3;Q9QZQ8
Biological process	down-regulated	regulation of generation of precursor metabolites and energy	3	3.4	0.0584	1	Hmgb1;Rhoa;Macroh2a1	P63158;Q9QUI0;Q9QZQ8
Biological process	down-regulated	regulation of glucose metabolic process	2	2.75	0.164	1	Hmgb1;C1qtnf3	P63158;Q9ES30
Biological process	down-regulated	regulation of GTPase activity	2	3.38	0.118	1	Snx9;Coro1c	Q91VH2;Q9WUM4
Biological process	down-regulated	regulation of hemopoiesis	6	2.1	0.067	1	Ltf;Hmgb2;Ccl9;Hmgb1;Isg15;Rhoa	P08071;P30681;P51670;P63158;Q64339;Q9QUI0
Biological process	down-regulated	regulation of hormone levels	6	1.52	0.203	1	Fgfr1;Hmga1;Btk;Prmt3;C1qtnf3;Sytl4	P16092;P17095;P35991;Q922H1;Q9ES30;Q9R0Q1
Biological process	down-regulated	regulation of hormone secretion	3	1.34	0.387	1	Fgfr1;C1qtnf3;Sytl4	P16092;Q9ES30;Q9R0Q1
Biological process	down-regulated	regulation of hydrolase activity	4	2.56	0.0714	1	Fgfr1;Ang;Snx9;Coro1c	P16092;P21570;Q91VH2;Q9WUM4
Biological process	down-regulated	regulation of I-kappaB kinase/NF-kappaB signaling	2	1.48	0.393	1	Ltf;Rhoa	P08071;Q9QUI0
Biological process	down-regulated	regulation of immune effector process	3	1.08	0.527	1	Lgals3;Btk;Hmgb1	P16110;P35991;P63158
Biological process	down-regulated	regulation of immune response	7	1.33	0.274	1	Gpx1;Lgals3;Hmgb2;Btk;Rps3;Hmgb1;Isg15	P11352;P16110;P30681;P35991;P62908;P63158;Q64339
Biological process	down-regulated	regulation of immune system process	14	1.46	0.0955	1	Ltf;Gpx1;Lgals3;Msn;Hmgb2;Btk;Ccl9;Rps3;Hmgb1;Isg15;Oxsr1;Gpnmb;Ccl24;Rhoa	P08071;P11352;P16110;P26041;P30681;P35991;P51670;P62908;P63158;Q64339;Q6P9R2;Q99P91;Q9JKC0;Q9QUI0
Biological process	down-regulated	regulation of inflammatory response	4	2.06	0.131	1	Ctss;Gpx1;Btk;Ccl24	O70370;P11352;P35991;Q9JKC0
Biological process	down-regulated	regulation of inflammatory response to antigenic stimulus	2	7.82	0.0269	1	Gpx1;Btk	P11352;P35991
Biological process	down-regulated	regulation of innate immune response	3	2.2	0.157	1	Hmgb2;Hmgb1;Isg15	P30681;P63158;Q64339
Biological process	down-regulated	regulation of interferon-beta production	3	7.96	0.00633	1	Hmgb2;Hmgb1;Isg15	P30681;P63158;Q64339
Biological process	down-regulated	regulation of interleukin-10 production	2	5.61	0.0495	1	Btk;Isg15	P35991;Q64339
Biological process	down-regulated	regulation of interleukin-6 production	2	1.93	0.278	1	Btk;Hmgb1	P35991;P63158
Biological process	down-regulated	regulation of intracellular signal transduction	17	1.57	0.0405	1	Ltf;Gpx1;Fgfr1;Hmga1;Ccl6;Ccl9;Rps20;Rpl26;Rps7;Rps3;Hmgb1;Xdh;Arhgap18;Gpnmb;C1qtnf3;Ccl24;Rhoa	P08071;P11352;P16092;P17095;P27784;P51670;P60867;P61255;P62082;P62908;P63158;Q00519;Q8K0Q5;Q99P91;Q9ES30;Q9JKC0;Q9QUI0
Biological process	down-regulated	regulation of intracellular transport	3	1.35	0.383	1	Msn;Ran;Lcp1	P26041;P62827;Q61233
Biological process	down-regulated	regulation of intrinsic apoptotic signaling pathway	4	3.56	0.0262	1	Gpx1;Rpl26;Rps7;Rps3	P11352;P61255;P62082;P62908
Biological process	down-regulated	regulation of intrinsic apoptotic signaling pathway by p53 class mediator	2	10.62	0.0151	1	Rpl26;Rps7	P61255;P62082
Biological process	down-regulated	regulation of intrinsic apoptotic signaling pathway in response to DNA damage	2	8.74	0.0219	1	Rpl26;Rps3	P61255;P62908
Biological process	down-regulated	regulation of ion transmembrane transport	2	1.01	0.593	1	Ctss;Oxsr1	O70370;Q6P9R2
Biological process	down-regulated	regulation of ion transmembrane transporter activity	2	2.91	0.15	1	Ctss;Oxsr1	O70370;Q6P9R2
Biological process	down-regulated	regulation of ion transport	6	1.55	0.192	1	Ctss;Fgfr1;Lgals3;Epb41;Oxsr1;Rhoa	O70370;P16092;P16110;P48193;Q6P9R2;Q9QUI0
Biological process	down-regulated	regulation of kinase activity	4	2.96	0.0467	1	Eef1a1;Fgfr1;Hnrnpu;Rhoa	P10126;P16092;Q8VEK3;Q9QUI0
Biological process	down-regulated	regulation of leukocyte activation	5	1.22	0.389	1	Lgals3;Btk;Rps3;Gpnmb;Rhoa	P16110;P35991;P62908;Q99P91;Q9QUI0
Biological process	down-regulated	regulation of leukocyte cell-cell adhesion	4	1.63	0.23	1	Lgals3;Rps3;Gpnmb;Rhoa	P16110;P62908;Q99P91;Q9QUI0
Biological process	down-regulated	regulation of leukocyte differentiation	3	1.26	0.425	1	Ltf;Ccl9;Rhoa	P08071;P51670;Q9QUI0
Biological process	down-regulated	regulation of leukocyte mediated immunity	2	1.13	0.533	1	Btk;Hmgb1	P35991;P63158
Biological process	down-regulated	regulation of leukocyte migration	4	2.73	0.0595	1	Msn;Oxsr1;Ccl24;Rhoa	P26041;Q6P9R2;Q9JKC0;Q9QUI0
Biological process	down-regulated	regulation of leukocyte proliferation	3	1.68	0.264	1	Btk;Rps3;Gpnmb	P35991;P62908;Q99P91
Biological process	down-regulated	regulation of lipase activity	2	14.16	0.00866	1	Fgfr1;Ang	P16092;P21570
Biological process	down-regulated	regulation of localization	25	1.35	0.0652	1	Ctss;Fgfr1;Lgals3;Vim;Ang;Msn;Btk;H1-1;Epb41;Ran;Hmgb1;Ap2m1;Lcp1;Oxsr1;Arhgap18;Hnrnpu;Snx9;Gpnmb;Chmp2a;C1qtnf3;Ccl24;Rhoa;Macroh2a1;Sytl4;Coro1c	O70370;P16092;P16110;P20152;P21570;P26041;P35991;P43275;P48193;P62827;P63158;P84091;Q61233;Q6P9R2;Q8K0Q5;Q8VEK3;Q91VH2;Q99P91;Q9DB34;Q9ES30;Q9JKC0;Q9QUI0;Q9QZQ8;Q9R0Q1;Q9WUM4
Biological process	down-regulated	regulation of locomotion	10	1.46	0.147	1	Fgfr1;Vim;Msn;Hmgb1;Oxsr1;Arhgap18;Gpnmb;Ccl24;Rhoa;Coro1c	P16092;P20152;P26041;P63158;Q6P9R2;Q8K0Q5;Q99P91;Q9JKC0;Q9QUI0;Q9WUM4
Biological process	down-regulated	regulation of lymphocyte activation	5	1.46	0.258	1	Lgals3;Btk;Rps3;Gpnmb;Rhoa	P16110;P35991;P62908;Q99P91;Q9QUI0
Biological process	down-regulated	regulation of lymphocyte mediated immunity	2	1.49	0.388	1	Btk;Hmgb1	P35991;P63158
Biological process	down-regulated	regulation of lymphocyte migration	2	4.72	0.0672	1	Oxsr1;Rhoa	Q6P9R2;Q9QUI0
Biological process	down-regulated	regulation of lymphocyte proliferation	3	1.83	0.226	1	Btk;Rps3;Gpnmb	P35991;P62908;Q99P91
Biological process	down-regulated	regulation of macromolecule biosynthetic process	30	1.42	0.0238	1	Eif3d;Rbm3;H1-2;Fgfr1;Hmga1;Ang;Hmgb2;Ssb;H1-4;H1-5;Srp9;Hdgf;Dnajc2;Rpl26;Rps3;Ybx1;Hmgb1;Eif5a;Hnrnpd;Ewsr1;Abcf1;Eif2s1;Hnrnpu;Rbmxl1;Ilf2;Rpl38;Rhoa;Dnajb1;Macroh2a1;Ilf3	O70194;O89086;P15864;P16092;P17095;P21570;P30681;P32067;P43274;P43276;P49962;P51859;P54103;P61255;P62908;P62960;P63158;P63242;Q60668;Q61545;Q6P542;Q6ZWX6;Q8VEK3;Q91VM5;Q9CXY6;Q9JJI8;Q9QUI0;Q9QYJ3;Q9QZQ8;Q9Z1X4
Biological process	down-regulated	regulation of macromolecule metabolic process	47	1.39	0.00435	1	Focad;Eif3d;Rbm3;Ltf;Gpx1;H1-2;Fgfr1;Hmga1;Vim;Ang;Msn;Hmgb2;Ssb;Btk;Clec3b;H1-4;H1-1;H1-5;Srp9;Hdgf;Dnajc2;Rpl26;Rps7;Rps3;Ybx1;Hmgb1;Eif5a;Ap2m1;Xdh;Hnrnpd;Ewsr1;Isg15;Abcf1;Eif2s1;Hnrnpu;Snx9;Rbmxl1;Prmt3;Gpnmb;Ilf2;C1qtnf3;Rpl38;Rhoa;Dnajb1;Macroh2a1;Coro1c;Ilf3	A2AKG8;O70194;O89086;P08071;P11352;P15864;P16092;P17095;P20152;P21570;P26041;P30681;P32067;P35991;P43025;P43274;P43275;P43276;P49962;P51859;P54103;P61255;P62082;P62908;P62960;P63158;P63242;P84091;Q00519;Q60668;Q61545;Q64339;Q6P542;Q6ZWX6;Q8VEK3;Q91VH2;Q91VM5;Q922H1;Q99P91;Q9CXY6;Q9ES30;Q9JJI8;Q9QUI0;Q9QYJ3;Q9QZQ8;Q9WUM4;Q9Z1X4
Biological process	down-regulated	regulation of MAPK cascade	8	1.94	0.0544	1	Fgfr1;Ccl6;Ccl9;Hmgb1;Xdh;Gpnmb;C1qtnf3;Ccl24	P16092;P27784;P51670;P63158;Q00519;Q99P91;Q9ES30;Q9JKC0
Biological process	down-regulated	regulation of mesenchymal cell proliferation	2	7.08	0.0324	1	Fgfr1;Hmgb1	P16092;P63158
Biological process	down-regulated	regulation of metabolic process	48	1.3	0.0168	1	Focad;Eif3d;Rbm3;Ltf;Eef1a1;Gpx1;H1-2;Fgfr1;Hmga1;Vim;Ang;Msn;Hmgb2;Ssb;Btk;Clec3b;H1-4;H1-1;H1-5;Srp9;Hdgf;Dnajc2;Rpl26;Rps7;Rps3;Ybx1;Hmgb1;Eif5a;Ap2m1;Xdh;Hnrnpd;Ewsr1;Isg15;Abcf1;Eif2s1;Hnrnpu;Snx9;Rbmxl1;Prmt3;Gpnmb;Ilf2;C1qtnf3;Rpl38;Rhoa;Dnajb1;Macroh2a1;Coro1c;Ilf3	A2AKG8;O70194;O89086;P08071;P10126;P11352;P15864;P16092;P17095;P20152;P21570;P26041;P30681;P32067;P35991;P43025;P43274;P43275;P43276;P49962;P51859;P54103;P61255;P62082;P62908;P62960;P63158;P63242;P84091;Q00519;Q60668;Q61545;Q64339;Q6P542;Q6ZWX6;Q8VEK3;Q91VH2;Q91VM5;Q922H1;Q99P91;Q9CXY6;Q9ES30;Q9JJI8;Q9QUI0;Q9QYJ3;Q9QZQ8;Q9WUM4;Q9Z1X4
Biological process	down-regulated	regulation of metal ion transport	3	1.73	0.251	1	Lgals3;Epb41;Rhoa	P16110;P48193;Q9QUI0
Biological process	down-regulated	regulation of microtubule cytoskeleton organization	5	6.09	0.00139	1	Drg1;Rps3;Hnrnpu;Chmp2a;Hdgfl3	P32233;P62908;Q8VEK3;Q9DB34;Q9JMG7
Biological process	down-regulated	regulation of microtubule polymerization	2	7.08	0.0324	1	Drg1;Rps3	P32233;P62908
Biological process	down-regulated	regulation of microtubule polymerization or depolymerization	3	5.57	0.0167	1	Drg1;Rps3;Hdgfl3	P32233;P62908;Q9JMG7
Biological process	down-regulated	regulation of microtubule-based process	6	3.6	0.00658	1	Drg1;Rps3;Hnrnpu;Chmp2a;Hdgfl3;Rhoa	P32233;P62908;Q8VEK3;Q9DB34;Q9JMG7;Q9QUI0
Biological process	down-regulated	regulation of mitotic cell cycle	4	1.35	0.345	1	Fgfr1;Rpl26;Hmgb1;Gpnmb	P16092;P61255;P63158;Q99P91
Biological process	down-regulated	regulation of mitotic spindle organization	3	21.24	0.00036	0.305	Drg1;Hnrnpu;Chmp2a	P32233;Q8VEK3;Q9DB34
Biological process	down-regulated	regulation of molecular function	11	2.03	0.0195	1	Ctss;Eef1a1;Fgfr1;Ang;Rps3;Hnrnpd;Oxsr1;Hnrnpu;Snx9;Rhoa;Coro1c	O70370;P10126;P16092;P21570;P62908;Q60668;Q6P9R2;Q8VEK3;Q91VH2;Q9QUI0;Q9WUM4
Biological process	down-regulated	regulation of mononuclear cell migration	3	3.95	0.0407	1	Msn;Oxsr1;Rhoa	P26041;Q6P9R2;Q9QUI0
Biological process	down-regulated	regulation of mononuclear cell proliferation	3	1.8	0.233	1	Btk;Rps3;Gpnmb	P35991;P62908;Q99P91
Biological process	down-regulated	regulation of mRNA catabolic process	4	3.46	0.0288	1	Vim;Ybx1;Hnrnpd;Hnrnpu	P20152;P62960;Q60668;Q8VEK3
Biological process	down-regulated	regulation of mRNA metabolic process	6	3.05	0.014	1	Rbm3;Vim;Ybx1;Hnrnpd;Hnrnpu;Rbmxl1	O89086;P20152;P62960;Q60668;Q8VEK3;Q91VM5
Biological process	down-regulated	regulation of mRNA processing	3	3.48	0.0552	1	Rbm3;Hnrnpu;Rbmxl1	O89086;Q8VEK3;Q91VM5
Biological process	down-regulated	regulation of mRNA splicing, via spliceosome	3	4.29	0.033	1	Rbm3;Hnrnpu;Rbmxl1	O89086;Q8VEK3;Q91VM5
Biological process	down-regulated	regulation of mRNA stability	3	3.23	0.0662	1	Ybx1;Hnrnpd;Hnrnpu	P62960;Q60668;Q8VEK3
Biological process	down-regulated	regulation of multicellular organismal development	14	1.34	0.156	1	Ltf;Fgfr1;Lgals3;Vim;Hmgb2;Ccl9;Hmgb1;Xdh;Fat4;Isg15;Aspn;Ccl24;Rhoa;Macroh2a1	P08071;P16092;P16110;P20152;P30681;P51670;P63158;Q00519;Q2PZL6;Q64339;Q99MQ4;Q9JKC0;Q9QUI0;Q9QZQ8
Biological process	down-regulated	regulation of multicellular organismal process	21	1.07	0.402	1	Ltf;Fgfr1;Lgals3;Vim;Ppib;Hmgb2;Btk;Epb41;Ccl9;Rps3;Hmgb1;Xdh;Fat4;Isg15;Aspn;Gpnmb;C1qtnf3;Ccl24;Rhoa;Macroh2a1;Coro1c	P08071;P16092;P16110;P20152;P24369;P30681;P35991;P48193;P51670;P62908;P63158;Q00519;Q2PZL6;Q64339;Q99MQ4;Q99P91;Q9ES30;Q9JKC0;Q9QUI0;Q9QZQ8;Q9WUM4
Biological process	down-regulated	regulation of muscle cell differentiation	2	1.93	0.278	1	Ybx1;Eif5a	P62960;P63242
Biological process	down-regulated	regulation of myeloid cell differentiation	5	3.46	0.015	1	Ltf;Hmgb2;Ccl9;Hmgb1;Isg15	P08071;P30681;P51670;P63158;Q64339
Biological process	down-regulated	regulation of myeloid leukocyte differentiation	2	2.09	0.248	1	Ltf;Ccl9	P08071;P51670
Biological process	down-regulated	regulation of neuron differentiation	2	1.44	0.405	1	Fgfr1;Rhoa	P16092;Q9QUI0
Biological process	down-regulated	regulation of NIK/NF-kappaB signaling	2	3.67	0.103	1	Rps3;Hmgb1	P62908;P63158
Biological process	down-regulated	regulation of nitrogen compound metabolic process	42	1.42	0.00544	1	Eif3d;Rbm3;Gpx1;H1-2;Fgfr1;Hmga1;Vim;Ang;Msn;Hmgb2;Ssb;Clec3b;H1-4;H1-1;H1-5;Srp9;Hdgf;Dnajc2;Rpl26;Rps7;Rps3;Ybx1;Hmgb1;Eif5a;Xdh;Hnrnpd;Ewsr1;Isg15;Abcf1;Eif2s1;Hnrnpu;Snx9;Rbmxl1;Prmt3;Gpnmb;Ilf2;Rpl38;Rhoa;Dnajb1;Macroh2a1;Coro1c;Ilf3	O70194;O89086;P11352;P15864;P16092;P17095;P20152;P21570;P26041;P30681;P32067;P43025;P43274;P43275;P43276;P49962;P51859;P54103;P61255;P62082;P62908;P62960;P63158;P63242;Q00519;Q60668;Q61545;Q64339;Q6P542;Q6ZWX6;Q8VEK3;Q91VH2;Q91VM5;Q922H1;Q99P91;Q9CXY6;Q9JJI8;Q9QUI0;Q9QYJ3;Q9QZQ8;Q9WUM4;Q9Z1X4
Biological process	down-regulated	regulation of nuclear-transcribed mRNA catabolic process, deadenylation-dependent decay	3	17.15	0.000687	0.571	Ybx1;Hnrnpd;Hnrnpu	P62960;Q60668;Q8VEK3
Biological process	down-regulated	regulation of nucleic acid-templated transcription	20	1.13	0.315	1	H1-2;Fgfr1;Hmga1;Hmgb2;H1-4;H1-5;Hdgf;Dnajc2;Rps3;Ybx1;Hmgb1;Hnrnpd;Ewsr1;Hnrnpu;Rbmxl1;Ilf2;Rhoa;Dnajb1;Macroh2a1;Ilf3	P15864;P16092;P17095;P30681;P43274;P43276;P51859;P54103;P62908;P62960;P63158;Q60668;Q61545;Q8VEK3;Q91VM5;Q9CXY6;Q9QUI0;Q9QYJ3;Q9QZQ8;Q9Z1X4
Biological process	down-regulated	regulation of nucleobase-containing compound metabolic process	24	1.13	0.293	1	Rbm3;H1-2;Fgfr1;Hmga1;Vim;Ang;Hmgb2;H1-4;H1-1;H1-5;Hdgf;Dnajc2;Rps3;Ybx1;Hmgb1;Hnrnpd;Ewsr1;Hnrnpu;Rbmxl1;Ilf2;Rhoa;Dnajb1;Macroh2a1;Ilf3	O89086;P15864;P16092;P17095;P20152;P21570;P30681;P43274;P43275;P43276;P51859;P54103;P62908;P62960;P63158;Q60668;Q61545;Q8VEK3;Q91VM5;Q9CXY6;Q9QUI0;Q9QYJ3;Q9QZQ8;Q9Z1X4
Biological process	down-regulated	regulation of organelle assembly	6	4.09	0.00354	1	Msn;Drg1;Lcp1;Hnrnpu;Chmp2a;Rhoa	P26041;P32233;Q61233;Q8VEK3;Q9DB34;Q9QUI0
Biological process	down-regulated	regulation of organelle organization	16	2.04	0.0047	1	Gpx1;Msn;Drg1;Rps3;Hnrnpd;Lcp1;Arhgap18;Mtss1;Hnrnpu;Snx9;Chmp2a;Ccl24;Hdgfl3;Rhoa;Macroh2a1;Dstn	P11352;P26041;P32233;P62908;Q60668;Q61233;Q8K0Q5;Q8R1S4;Q8VEK3;Q91VH2;Q9DB34;Q9JKC0;Q9JMG7;Q9QUI0;Q9QZQ8;Q9R0P5
Biological process	down-regulated	regulation of ossification	2	2.38	0.206	1	Ltf;Isg15	P08071;Q64339
Biological process	down-regulated	regulation of osteoblast differentiation	2	2.22	0.228	1	Ltf;Fgfr1	P08071;P16092
Biological process	down-regulated	regulation of osteoclast differentiation	2	4.02	0.0886	1	Ltf;Ccl9	P08071;P51670
Biological process	down-regulated	regulation of pattern recognition receptor signaling pathway	2	2.78	0.162	1	Ltf;Hmgb1	P08071;P63158
Biological process	down-regulated	regulation of phosphate metabolic process	8	1.24	0.315	1	Eef1a1;Fgfr1;Hmgb1;Xdh;Hnrnpu;Gpnmb;Rhoa;Coro1c	P10126;P16092;P63158;Q00519;Q8VEK3;Q99P91;Q9QUI0;Q9WUM4
Biological process	down-regulated	regulation of phospholipase activity	2	17.49	0.00571	1	Fgfr1;Ang	P16092;P21570
Biological process	down-regulated	regulation of phospholipase C activity	2	27.03	0.00237	1	Fgfr1;Ang	P16092;P21570
Biological process	down-regulated	regulation of phosphorus metabolic process	8	1.24	0.315	1	Eef1a1;Fgfr1;Hmgb1;Xdh;Hnrnpu;Gpnmb;Rhoa;Coro1c	P10126;P16092;P63158;Q00519;Q8VEK3;Q99P91;Q9QUI0;Q9WUM4
Biological process	down-regulated	regulation of phosphorylation	8	1.41	0.208	1	Eef1a1;Fgfr1;Hmgb1;Xdh;Hnrnpu;Gpnmb;Rhoa;Coro1c	P10126;P16092;P63158;Q00519;Q8VEK3;Q99P91;Q9QUI0;Q9WUM4
Biological process	down-regulated	regulation of podosome assembly	3	34.31	8.05e-05	0.0698	Msn;Lcp1;Rhoa	P26041;Q61233;Q9QUI0
Biological process	down-regulated	regulation of primary metabolic process	43	1.4	0.00634	1	Eif3d;Rbm3;Gpx1;H1-2;Fgfr1;Hmga1;Vim;Ang;Msn;Hmgb2;Ssb;Clec3b;H1-4;H1-1;H1-5;Srp9;Hdgf;Dnajc2;Rpl26;Rps7;Rps3;Ybx1;Hmgb1;Eif5a;Xdh;Hnrnpd;Ewsr1;Isg15;Abcf1;Eif2s1;Hnrnpu;Snx9;Rbmxl1;Prmt3;Gpnmb;Ilf2;C1qtnf3;Rpl38;Rhoa;Dnajb1;Macroh2a1;Coro1c;Ilf3	O70194;O89086;P11352;P15864;P16092;P17095;P20152;P21570;P26041;P30681;P32067;P43025;P43274;P43275;P43276;P49962;P51859;P54103;P61255;P62082;P62908;P62960;P63158;P63242;Q00519;Q60668;Q61545;Q64339;Q6P542;Q6ZWX6;Q8VEK3;Q91VH2;Q91VM5;Q922H1;Q99P91;Q9CXY6;Q9ES30;Q9JJI8;Q9QUI0;Q9QYJ3;Q9QZQ8;Q9WUM4;Q9Z1X4
Biological process	down-regulated	regulation of programmed cell death	14	1.35	0.152	1	Ctss;Ltf;Gpx1;Fgfr1;Lgals3;Hmgb2;Hdgf;Rpl26;Rps7;Rps3;Eif5a;Hs1bp3;Eif2s1;Rhoa	O70370;P08071;P11352;P16092;P16110;P30681;P51859;P61255;P62082;P62908;P63242;Q3TC93;Q6ZWX6;Q9QUI0
Biological process	down-regulated	regulation of protein catabolic process	4	1.63	0.23	1	Gpx1;Msn;Rps7;Snx9	P11352;P26041;P62082;Q91VH2
Biological process	down-regulated	regulation of protein depolymerization	2	3.16	0.132	1	Hdgfl3;Dstn	Q9JMG7;Q9R0P5
Biological process	down-regulated	regulation of protein kinase activity	2	1.62	0.352	1	Fgfr1;Rhoa	P16092;Q9QUI0
Biological process	down-regulated	regulation of protein kinase B signaling	4	2.6	0.0687	1	Gpx1;Fgfr1;Xdh;C1qtnf3	P11352;P16092;Q00519;Q9ES30
Biological process	down-regulated	regulation of protein localization	9	1.56	0.125	1	Ang;Msn;Epb41;Ran;Ap2m1;Lcp1;C1qtnf3;Macroh2a1;Sytl4	P21570;P26041;P48193;P62827;P84091;Q61233;Q9ES30;Q9QZQ8;Q9R0Q1
Biological process	down-regulated	regulation of protein localization to cell periphery	2	2.06	0.253	1	Epb41;Ap2m1	P48193;P84091
Biological process	down-regulated	regulation of protein metabolic process	28	2.28	1.86e-05	0.0164	Eif3d;Rbm3;Gpx1;Fgfr1;Ang;Msn;Ssb;Clec3b;Srp9;Rpl26;Rps7;Rps3;Ybx1;Hmgb1;Eif5a;Xdh;Hnrnpd;Isg15;Abcf1;Eif2s1;Hnrnpu;Snx9;Prmt3;Gpnmb;Rpl38;Rhoa;Coro1c;Ilf3	O70194;O89086;P11352;P16092;P21570;P26041;P32067;P43025;P49962;P61255;P62082;P62908;P62960;P63158;P63242;Q00519;Q60668;Q64339;Q6P542;Q6ZWX6;Q8VEK3;Q91VH2;Q922H1;Q99P91;Q9JJI8;Q9QUI0;Q9WUM4;Q9Z1X4
Biological process	down-regulated	regulation of protein modification by small protein conjugation or removal	3	2.02	0.186	1	Rps3;Isg15;Prmt3	P62908;Q64339;Q922H1
Biological process	down-regulated	regulation of protein modification process	9	1.29	0.262	1	Fgfr1;Rps3;Hmgb1;Xdh;Isg15;Prmt3;Gpnmb;Rhoa;Coro1c	P16092;P62908;P63158;Q00519;Q64339;Q922H1;Q99P91;Q9QUI0;Q9WUM4
Biological process	down-regulated	regulation of protein phosphorylation	6	1.23	0.359	1	Fgfr1;Hmgb1;Xdh;Gpnmb;Rhoa;Coro1c	P16092;P63158;Q00519;Q99P91;Q9QUI0;Q9WUM4
Biological process	down-regulated	regulation of protein polymerization	6	3.86	0.00469	1	Drg1;Rps3;Arhgap18;Snx9;Ccl24;Rhoa	P32233;P62908;Q8K0Q5;Q91VH2;Q9JKC0;Q9QUI0
Biological process	down-regulated	regulation of protein secretion	3	1.46	0.339	1	Ang;C1qtnf3;Sytl4	P21570;Q9ES30;Q9R0Q1
Biological process	down-regulated	regulation of protein serine/threonine kinase activity	2	3.2	0.13	1	Fgfr1;Rhoa	P16092;Q9QUI0
Biological process	down-regulated	regulation of protein stability	3	2.07	0.176	1	Ppib;H1-5;Rps7	P24369;P43276;P62082
Biological process	down-regulated	regulation of protein transport	5	1.37	0.303	1	Ang;Ran;Lcp1;C1qtnf3;Sytl4	P21570;P62827;Q61233;Q9ES30;Q9R0Q1
Biological process	down-regulated	regulation of protein ubiquitination	3	2.65	0.104	1	Rps3;Isg15;Prmt3	P62908;Q64339;Q922H1
Biological process	down-regulated	regulation of protein-containing complex assembly	10	3.52	0.000548	0.459	Msn;Drg1;Btk;Rps3;Lcp1;Isg15;Arhgap18;Snx9;Ccl24;Rhoa	P26041;P32233;P35991;P62908;Q61233;Q64339;Q8K0Q5;Q91VH2;Q9JKC0;Q9QUI0
Biological process	down-regulated	regulation of protein-containing complex disassembly	3	3.35	0.0606	1	Eif5a;Hdgfl3;Dstn	P63242;Q9JMG7;Q9R0P5
Biological process	down-regulated	regulation of proteolysis	4	1.51	0.275	1	Gpx1;Clec3b;Rps7;Snx9	P11352;P43025;P62082;Q91VH2
Biological process	down-regulated	regulation of proteolysis involved in cellular protein catabolic process	2	1.35	0.439	1	Gpx1;Rps7	P11352;P62082
Biological process	down-regulated	regulation of reactive oxygen species metabolic process	3	3.33	0.0617	1	Eif5a;Xdh;Rhoa	P63242;Q00519;Q9QUI0
Biological process	down-regulated	regulation of receptor-mediated endocytosis	2	2.54	0.186	1	H1-1;Ap2m1	P43275;P84091
Biological process	down-regulated	regulation of response to biotic stimulus	4	1.78	0.188	1	Ltf;Hmgb2;Hmgb1;Isg15	P08071;P30681;P63158;Q64339
Biological process	down-regulated	regulation of response to DNA damage stimulus	3	1.57	0.299	1	Rpl26;Rps3;Hmgb1	P61255;P62908;P63158
Biological process	down-regulated	regulation of response to external stimulus	10	1.59	0.0989	1	Ctss;Ltf;Gpx1;Fgfr1;Hmgb2;Btk;Hmgb1;Isg15;Oxsr1;Ccl24	O70370;P08071;P11352;P16092;P30681;P35991;P63158;Q64339;Q6P9R2;Q9JKC0
Biological process	down-regulated	regulation of response to oxidative stress	2	3.63	0.105	1	Gpx1;Macroh2a1	P11352;Q9QZQ8
Biological process	down-regulated	regulation of response to stimulus	28	1.08	0.352	1	Grk6;Ctss;Ltf;Gpx1;Fgfr1;Lgals3;Hmga1;Ccl6;Hmgb2;Btk;Ccl9;Rps20;Rpl26;Rps7;Rps3;Ybx1;Hmgb1;Xdh;Isg15;Oxsr1;Arhgap18;Aspn;Gpnmb;Manf;C1qtnf3;Ccl24;Rhoa;Macroh2a1	O70293;O70370;P08071;P11352;P16092;P16110;P17095;P27784;P30681;P35991;P51670;P60867;P61255;P62082;P62908;P62960;P63158;Q00519;Q64339;Q6P9R2;Q8K0Q5;Q99MQ4;Q99P91;Q9CXI5;Q9ES30;Q9JKC0;Q9QUI0;Q9QZQ8
Biological process	down-regulated	regulation of response to stress	13	1.43	0.12	1	Ctss;Gpx1;Hmgb2;Btk;Rpl26;Rps3;Ybx1;Hmgb1;Xdh;Isg15;Manf;Ccl24;Macroh2a1	O70370;P11352;P30681;P35991;P61255;P62908;P62960;P63158;Q00519;Q64339;Q9CXI5;Q9JKC0;Q9QZQ8
Biological process	down-regulated	regulation of RNA biosynthetic process	20	1.13	0.316	1	H1-2;Fgfr1;Hmga1;Hmgb2;H1-4;H1-5;Hdgf;Dnajc2;Rps3;Ybx1;Hmgb1;Hnrnpd;Ewsr1;Hnrnpu;Rbmxl1;Ilf2;Rhoa;Dnajb1;Macroh2a1;Ilf3	P15864;P16092;P17095;P30681;P43274;P43276;P51859;P54103;P62908;P62960;P63158;Q60668;Q61545;Q8VEK3;Q91VM5;Q9CXY6;Q9QUI0;Q9QYJ3;Q9QZQ8;Q9Z1X4
Biological process	down-regulated	regulation of RNA metabolic process	23	1.17	0.235	1	Rbm3;H1-2;Fgfr1;Hmga1;Vim;Ang;Hmgb2;H1-4;H1-5;Hdgf;Dnajc2;Rps3;Ybx1;Hmgb1;Hnrnpd;Ewsr1;Hnrnpu;Rbmxl1;Ilf2;Rhoa;Dnajb1;Macroh2a1;Ilf3	O89086;P15864;P16092;P17095;P20152;P21570;P30681;P43274;P43276;P51859;P54103;P62908;P62960;P63158;Q60668;Q61545;Q8VEK3;Q91VM5;Q9CXY6;Q9QUI0;Q9QYJ3;Q9QZQ8;Q9Z1X4
Biological process	down-regulated	regulation of RNA splicing	3	3.43	0.0574	1	Rbm3;Hnrnpu;Rbmxl1	O89086;Q8VEK3;Q91VM5
Biological process	down-regulated	regulation of RNA stability	5	4.42	0.00553	1	Vim;Ang;Ybx1;Hnrnpd;Hnrnpu	P20152;P21570;P62960;Q60668;Q8VEK3
Biological process	down-regulated	regulation of secretion	6	1.22	0.37	1	Fgfr1;Lgals3;Ang;Chmp2a;C1qtnf3;Sytl4	P16092;P16110;P21570;Q9DB34;Q9ES30;Q9R0Q1
Biological process	down-regulated	regulation of secretion by cell	6	1.34	0.294	1	Fgfr1;Lgals3;Ang;Chmp2a;C1qtnf3;Sytl4	P16092;P16110;P21570;Q9DB34;Q9ES30;Q9R0Q1
Biological process	down-regulated	regulation of signal transduction	23	1.22	0.176	1	Grk6;Ctss;Ltf;Gpx1;Fgfr1;Lgals3;Hmga1;Ccl6;Hmgb2;Ccl9;Rps20;Rpl26;Rps7;Rps3;Hmgb1;Xdh;Isg15;Arhgap18;Aspn;Gpnmb;C1qtnf3;Ccl24;Rhoa	O70293;O70370;P08071;P11352;P16092;P16110;P17095;P27784;P30681;P51670;P60867;P61255;P62082;P62908;P63158;Q00519;Q64339;Q8K0Q5;Q99MQ4;Q99P91;Q9ES30;Q9JKC0;Q9QUI0
Biological process	down-regulated	regulation of signal transduction by p53 class mediator	3	6.56	0.0108	1	Rps20;Rpl26;Rps7	P60867;P61255;P62082
Biological process	down-regulated	regulation of signaling	24	1.07	0.383	1	Grk6;Ctss;Ltf;Gpx1;Fgfr1;Lgals3;Hmga1;Ccl6;Hmgb2;Ccl9;Rps20;Rpl26;Rps7;Rps3;Hmgb1;Xdh;Isg15;Arhgap18;Aspn;Gpnmb;C1qtnf3;Ccl24;Rhoa;Sytl4	O70293;O70370;P08071;P11352;P16092;P16110;P17095;P27784;P30681;P51670;P60867;P61255;P62082;P62908;P63158;Q00519;Q64339;Q8K0Q5;Q99MQ4;Q99P91;Q9ES30;Q9JKC0;Q9QUI0;Q9R0Q1
Biological process	down-regulated	regulation of small molecule metabolic process	3	1.26	0.429	1	Hmgb1;Prmt3;C1qtnf3	P63158;Q922H1;Q9ES30
Biological process	down-regulated	regulation of smooth muscle cell proliferation	2	1.69	0.332	1	Ang;Rhoa	P21570;Q9QUI0
Biological process	down-regulated	regulation of spindle assembly	3	15.38	0.000951	0.78	Drg1;Hnrnpu;Chmp2a	P32233;Q8VEK3;Q9DB34
Biological process	down-regulated	regulation of spindle organization	3	10.37	0.003	1	Drg1;Hnrnpu;Chmp2a	P32233;Q8VEK3;Q9DB34
Biological process	down-regulated	regulation of stem cell proliferation	2	3.34	0.121	1	Fgfr1;Hnrnpu	P16092;Q8VEK3
Biological process	down-regulated	regulation of supramolecular fiber organization	9	3.5	0.00109	0.891	Drg1;Rps3;Arhgap18;Mtss1;Snx9;Ccl24;Hdgfl3;Rhoa;Dstn	P32233;P62908;Q8K0Q5;Q8R1S4;Q91VH2;Q9JKC0;Q9JMG7;Q9QUI0;Q9R0P5
Biological process	down-regulated	regulation of synaptic vesicle recycling	2	8.5	0.0231	1	Ap2m1;Snx9	P84091;Q91VH2
Biological process	down-regulated	regulation of systemic arterial blood pressure	2	2.94	0.148	1	Manf;Rhoa	Q9CXI5;Q9QUI0
Biological process	down-regulated	regulation of T cell activation	4	1.6	0.24	1	Lgals3;Rps3;Gpnmb;Rhoa	P16110;P62908;Q99P91;Q9QUI0
Biological process	down-regulated	regulation of T cell migration	2	6.76	0.0353	1	Oxsr1;Rhoa	Q6P9R2;Q9QUI0
Biological process	down-regulated	regulation of T cell proliferation	2	1.69	0.332	1	Rps3;Gpnmb	P62908;Q99P91
Biological process	down-regulated	regulation of T cell receptor signaling pathway	2	7.25	0.031	1	Lgals3;Rps3	P16110;P62908
Biological process	down-regulated	regulation of telomere maintenance	2	3.76	0.099	1	Hnrnpd;Hnrnpu	Q60668;Q8VEK3
Biological process	down-regulated	regulation of toll-like receptor 4 signaling pathway	2	11.89	0.0122	1	Ltf;Hmgb1	P08071;P63158
Biological process	down-regulated	regulation of toll-like receptor signaling pathway	2	3.96	0.0907	1	Ltf;Hmgb1	P08071;P63158
Biological process	down-regulated	regulation of transcription by RNA polymerase II	14	1.27	0.207	1	H1-2;Fgfr1;Hmga1;Hmgb2;H1-4;H1-5;Hdgf;Ybx1;Hmgb1;Hnrnpd;Hnrnpu;Rbmxl1;Dnajb1;Macroh2a1	P15864;P16092;P17095;P30681;P43274;P43276;P51859;P62960;P63158;Q60668;Q8VEK3;Q91VM5;Q9QYJ3;Q9QZQ8
Biological process	down-regulated	regulation of transcription, DNA-templated	19	1.11	0.341	1	H1-2;Fgfr1;Hmga1;Hmgb2;H1-4;H1-5;Hdgf;Dnajc2;Rps3;Ybx1;Hmgb1;Hnrnpd;Hnrnpu;Rbmxl1;Ilf2;Rhoa;Dnajb1;Macroh2a1;Ilf3	P15864;P16092;P17095;P30681;P43274;P43276;P51859;P54103;P62908;P62960;P63158;Q60668;Q8VEK3;Q91VM5;Q9CXY6;Q9QUI0;Q9QYJ3;Q9QZQ8;Q9Z1X4
Biological process	down-regulated	regulation of transferase activity	5	3.08	0.0234	1	Eef1a1;Fgfr1;Hnrnpd;Hnrnpu;Rhoa	P10126;P16092;Q60668;Q8VEK3;Q9QUI0
Biological process	down-regulated	regulation of translation	14	5.88	1.04e-07	9.35e-05	Eif3d;Rbm3;Ang;Ssb;Srp9;Rpl26;Rps3;Ybx1;Eif5a;Hnrnpd;Abcf1;Eif2s1;Hnrnpu;Ilf3	O70194;O89086;P21570;P32067;P49962;P61255;P62908;P62960;P63242;Q60668;Q6P542;Q6ZWX6;Q8VEK3;Q9Z1X4
Biological process	down-regulated	regulation of translational elongation	2	17.49	0.00571	1	Srp9;Eif5a	P49962;P63242
Biological process	down-regulated	regulation of transmembrane transporter activity	2	2.89	0.153	1	Ctss;Oxsr1	O70370;Q6P9R2
Biological process	down-regulated	regulation of transport	17	1.45	0.0732	1	Ctss;Fgfr1;Lgals3;Ang;Msn;Btk;H1-1;Epb41;Ran;Ap2m1;Lcp1;Oxsr1;Snx9;Chmp2a;C1qtnf3;Rhoa;Sytl4	O70370;P16092;P16110;P21570;P26041;P35991;P43275;P48193;P62827;P84091;Q61233;Q6P9R2;Q91VH2;Q9DB34;Q9ES30;Q9QUI0;Q9R0Q1
Biological process	down-regulated	regulation of transporter activity	2	2.78	0.162	1	Ctss;Oxsr1	O70370;Q6P9R2
Biological process	down-regulated	regulation of tube diameter	3	2.42	0.127	1	Gpx1;Manf;Rhoa	P11352;Q9CXI5;Q9QUI0
Biological process	down-regulated	regulation of tube size	3	2.42	0.127	1	Gpx1;Manf;Rhoa	P11352;Q9CXI5;Q9QUI0
Biological process	down-regulated	regulation of tumor necrosis factor production	3	2.77	0.0946	1	Btk;Hmgb1;Gpnmb	P35991;P63158;Q99P91
Biological process	down-regulated	regulation of tumor necrosis factor superfamily cytokine production	4	3.4	0.0304	1	Ltf;Btk;Hmgb1;Gpnmb	P08071;P35991;P63158;Q99P91
Biological process	down-regulated	regulation of type I interferon production	3	4.05	0.038	1	Hmgb2;Hmgb1;Isg15	P30681;P63158;Q64339
Biological process	down-regulated	regulation of vasculature development	3	1.55	0.304	1	Lgals3;Hmgb1;Ccl24	P16110;P63158;Q9JKC0
Biological process	down-regulated	regulation of vesicle-mediated transport	8	2.11	0.036	1	Lgals3;Msn;Btk;H1-1;Ap2m1;Snx9;Chmp2a;Sytl4	P16110;P26041;P35991;P43275;P84091;Q91VH2;Q9DB34;Q9R0Q1
Biological process	down-regulated	regulation of viral genome replication	3	6.56	0.0108	1	Ltf;Isg15;Ilf3	P08071;Q64339;Q9Z1X4
Biological process	down-regulated	regulation of viral life cycle	3	3.69	0.0482	1	Ltf;Isg15;Ilf3	P08071;Q64339;Q9Z1X4
Biological process	down-regulated	regulation of viral process	3	3.28	0.0639	1	Ltf;Isg15;Ilf3	P08071;Q64339;Q9Z1X4
Biological process	down-regulated	renal system development	4	1.68	0.214	1	Fgfr1;Fat4;Mtss1;Rhoa	P16092;Q2PZL6;Q8R1S4;Q9QUI0
Biological process	down-regulated	renal system process	2	2.65	0.174	1	Oxsr1;Rhoa	Q6P9R2;Q9QUI0
Biological process	down-regulated	renal tubule development	2	3.1	0.136	1	Fat4;Mtss1	Q2PZL6;Q8R1S4
Biological process	down-regulated	renal tubule morphogenesis	2	3.76	0.099	1	Fat4;Mtss1	Q2PZL6;Q8R1S4
Biological process	down-regulated	respiratory system development	4	2.24	0.104	1	Fgfr1;Hmga1;Hmgb1;Crispld2	P16092;P17095;P63158;Q8BZQ2
Biological process	down-regulated	respiratory tube development	4	2.52	0.075	1	Fgfr1;Hmga1;Hmgb1;Crispld2	P16092;P17095;P63158;Q8BZQ2
Biological process	down-regulated	response to abiotic stimulus	8	1.04	0.503	1	Rbm3;Gpx1;Ang;Rpl26;Hnrnpd;Oxsr1;Eif2s1;Dnajb1	O89086;P11352;P21570;P61255;Q60668;Q6P9R2;Q6ZWX6;Q9QYJ3
Biological process	down-regulated	response to acid chemical	2	2.11	0.245	1	Hnrnpd;Eif2s1	Q60668;Q6ZWX6
Biological process	down-regulated	response to amino acid	2	2.8	0.16	1	Hnrnpd;Eif2s1	Q60668;Q6ZWX6
Biological process	down-regulated	response to bacterium	10	2.45	0.00769	1	Ltf;Gpx1;Lyz1;Vim;Ang;Hmgb2;Btk;Hmgb1;Isg15;Rhoa	P08071;P11352;P17897;P20152;P21570;P30681;P35991;P63158;Q64339;Q9QUI0
Biological process	down-regulated	response to biotic stimulus	16	1.76	0.0184	1	Saa3;Ltf;Gpx1;Lgals3;Lyz1;Vim;Ang;Ccl6;Hmgb2;Btk;Ccl9;Hmgb1;Isg15;Ccl24;Rhoa;Ilf3	P04918;P08071;P11352;P16110;P17897;P20152;P21570;P27784;P30681;P35991;P51670;P63158;Q64339;Q9JKC0;Q9QUI0;Q9Z1X4
Biological process	down-regulated	response to carbohydrate	2	1.68	0.335	1	Gpx1;Hmga1	P11352;P17095
Biological process	down-regulated	response to chemical	36	1.45	0.00835	1	Lancl1;Saa3;Eef1a1;Gpx1;Srp54;Fgfr1;Lgals3;Hmga1;Ca6;Vim;Ppib;Msn;Ccl6;Hmgb2;Btk;Ccl9;Hdgf;Serpina7;Ran;Rps3;Ybx1;Hmgb1;Xdh;Fat4;Zc3h15;Hnrnpd;Isg15;Oxsr1;Eif2s1;Srp68;Hnrnpu;Rbmxl1;Aspn;Manf;Ccl24;Rhoa	O89112;P04918;P10126;P11352;P14576;P16092;P16110;P17095;P18761;P20152;P24369;P26041;P27784;P30681;P35991;P51670;P51859;P61939;P62827;P62908;P62960;P63158;Q00519;Q2PZL6;Q3TIV5;Q60668;Q64339;Q6P9R2;Q6ZWX6;Q8BMA6;Q8VEK3;Q91VM5;Q99MQ4;Q9CXI5;Q9JKC0;Q9QUI0
Biological process	down-regulated	response to chemokine	5	11.44	7.5e-05	0.0651	Ccl6;Ccl9;Oxsr1;Ccl24;Rhoa	P27784;P51670;Q6P9R2;Q9JKC0;Q9QUI0
Biological process	down-regulated	response to corticosteroid	3	2.55	0.114	1	Ran;Hmgb1;Hnrnpu	P62827;P63158;Q8VEK3
Biological process	down-regulated	response to cytokine	16	3.14	4.37e-05	0.0382	Saa3;Vim;Ccl6;Btk;Ccl9;Hdgf;Rps3;Ybx1;Hmgb1;Zc3h15;Isg15;Oxsr1;Hnrnpu;Rbmxl1;Ccl24;Rhoa	P04918;P20152;P27784;P35991;P51670;P51859;P62908;P62960;P63158;Q3TIV5;Q64339;Q6P9R2;Q8VEK3;Q91VM5;Q9JKC0;Q9QUI0
Biological process	down-regulated	response to endogenous stimulus	13	1.42	0.123	1	Eef1a1;Gpx1;Fgfr1;Hmga1;Vim;Hmgb2;Ran;Rps3;Hmgb1;Fat4;Hnrnpd;Hnrnpu;Rhoa	P10126;P11352;P16092;P17095;P20152;P30681;P62827;P62908;P63158;Q2PZL6;Q60668;Q8VEK3;Q9QUI0
Biological process	down-regulated	response to external biotic stimulus	16	1.81	0.0145	1	Saa3;Ltf;Gpx1;Lgals3;Lyz1;Vim;Ang;Ccl6;Hmgb2;Btk;Ccl9;Hmgb1;Isg15;Ccl24;Rhoa;Ilf3	P04918;P08071;P11352;P16110;P17897;P20152;P21570;P27784;P30681;P35991;P51670;P63158;Q64339;Q9JKC0;Q9QUI0;Q9Z1X4
Biological process	down-regulated	response to external stimulus	20	1.23	0.193	1	Saa3;Ltf;Gpx1;Srp54;Lgals3;Lyz1;Vim;Ang;Ppib;Ccl6;Hmgb2;Btk;Ccl9;Serpina7;Hmgb1;Isg15;Eif2s1;Ccl24;Rhoa;Ilf3	P04918;P08071;P11352;P14576;P16110;P17897;P20152;P21570;P24369;P27784;P30681;P35991;P51670;P61939;P63158;Q64339;Q6ZWX6;Q9JKC0;Q9QUI0;Q9Z1X4
Biological process	down-regulated	response to fibroblast growth factor	2	3.54	0.11	1	Fgfr1;Fat4	P16092;Q2PZL6
Biological process	down-regulated	response to fungus	2	6.76	0.0353	1	Ltf;Btk	P08071;P35991
Biological process	down-regulated	response to growth factor	4	1.2	0.429	1	Eef1a1;Fgfr1;Rps3;Fat4	P10126;P16092;P62908;Q2PZL6
Biological process	down-regulated	response to heat	2	5.72	0.0478	1	Eif2s1;Dnajb1	Q6ZWX6;Q9QYJ3
Biological process	down-regulated	response to hexose	2	1.92	0.28	1	Gpx1;Hmga1	P11352;P17095
Biological process	down-regulated	response to hormone	6	1.17	0.407	1	Hmga1;Hmgb2;Ran;Hmgb1;Hnrnpu;Rhoa	P17095;P30681;P62827;P63158;Q8VEK3;Q9QUI0
Biological process	down-regulated	response to inorganic substance	7	1.93	0.0712	1	Gpx1;Fgfr1;Rps3;Xdh;Hnrnpd;Eif2s1;Aspn	P11352;P16092;P62908;Q00519;Q60668;Q6ZWX6;Q99MQ4
Biological process	down-regulated	response to interferon-gamma	4	5.46	0.00626	1	Vim;Ccl6;Ccl9;Ccl24	P20152;P27784;P51670;Q9JKC0
Biological process	down-regulated	response to interleukin-1	5	7.91	0.000427	0.361	Saa3;Ccl6;Ccl9;Rbmxl1;Ccl24	P04918;P27784;P51670;Q91VM5;Q9JKC0
Biological process	down-regulated	response to interleukin-7	4	34.98	4.3e-06	0.00383	Btk;Hdgf;Ybx1;Hmgb1	P35991;P51859;P62960;P63158
Biological process	down-regulated	response to ionizing radiation	2	2.94	0.148	1	Gpx1;Rpl26	P11352;P61255
Biological process	down-regulated	response to ketone	3	1.89	0.212	1	Msn;Hnrnpd;Hnrnpu	P26041;Q60668;Q8VEK3
Biological process	down-regulated	response to light stimulus	3	1.46	0.337	1	Gpx1;Rpl26;Eif2s1	P11352;P61255;Q6ZWX6
Biological process	down-regulated	response to lipid	11	1.93	0.0272	1	Gpx1;Vim;Msn;Hmgb2;Btk;Serpina7;Ran;Hmgb1;Hnrnpd;Hnrnpu;Rhoa	P11352;P20152;P26041;P30681;P35991;P61939;P62827;P63158;Q60668;Q8VEK3;Q9QUI0
Biological process	down-regulated	response to lipopolysaccharide	4	2.7	0.0612	1	Vim;Hmgb2;Hmgb1;Rhoa	P20152;P30681;P63158;Q9QUI0
Biological process	down-regulated	response to metal ion	3	1.23	0.441	1	Xdh;Hnrnpd;Eif2s1	Q00519;Q60668;Q6ZWX6
Biological process	down-regulated	response to molecule of bacterial origin	5	2.08	0.093	1	Vim;Hmgb2;Btk;Hmgb1;Rhoa	P20152;P30681;P35991;P63158;Q9QUI0
Biological process	down-regulated	response to monosaccharide	2	1.84	0.297	1	Gpx1;Hmga1	P11352;P17095
Biological process	down-regulated	response to nutrient	2	2.8	0.16	1	Gpx1;Serpina7	P11352;P61939
Biological process	down-regulated	response to organic cyclic compound	11	1.99	0.0221	1	Saa3;Gpx1;Hmga1;Msn;Hmgb2;Ran;Hmgb1;Hnrnpd;Eif2s1;Hnrnpu;Rhoa	P04918;P11352;P17095;P26041;P30681;P62827;P63158;Q60668;Q6ZWX6;Q8VEK3;Q9QUI0
Biological process	down-regulated	response to organic substance	28	1.52	0.0128	1	Saa3;Eef1a1;Gpx1;Fgfr1;Hmga1;Vim;Msn;Ccl6;Hmgb2;Btk;Ccl9;Hdgf;Serpina7;Ran;Rps3;Ybx1;Hmgb1;Fat4;Zc3h15;Hnrnpd;Isg15;Oxsr1;Eif2s1;Hnrnpu;Rbmxl1;Manf;Ccl24;Rhoa	P04918;P10126;P11352;P16092;P17095;P20152;P26041;P27784;P30681;P35991;P51670;P51859;P61939;P62827;P62908;P62960;P63158;Q2PZL6;Q3TIV5;Q60668;Q64339;Q6P9R2;Q6ZWX6;Q8VEK3;Q91VM5;Q9CXI5;Q9JKC0;Q9QUI0
Biological process	down-regulated	response to other organism	16	1.81	0.014	1	Saa3;Ltf;Gpx1;Lgals3;Lyz1;Vim;Ang;Ccl6;Hmgb2;Btk;Ccl9;Hmgb1;Isg15;Ccl24;Rhoa;Ilf3	P04918;P08071;P11352;P16110;P17897;P20152;P21570;P27784;P30681;P35991;P51670;P63158;Q64339;Q9JKC0;Q9QUI0;Q9Z1X4
Biological process	down-regulated	response to oxidative stress	4	2.02	0.136	1	Gpx1;Btk;Rps3;Eif2s1	P11352;P35991;P62908;Q6ZWX6
Biological process	down-regulated	response to oxygen-containing compound	12	1.1	0.407	1	Gpx1;Hmga1;Vim;Msn;Hmgb2;Btk;Rps3;Hmgb1;Hnrnpd;Eif2s1;Hnrnpu;Rhoa	P11352;P17095;P20152;P26041;P30681;P35991;P62908;P63158;Q60668;Q6ZWX6;Q8VEK3;Q9QUI0
Biological process	down-regulated	response to radiation	3	1.04	0.551	1	Gpx1;Rpl26;Eif2s1	P11352;P61255;Q6ZWX6
Biological process	down-regulated	response to reactive oxygen species	3	2.51	0.118	1	Gpx1;Btk;Rps3	P11352;P35991;P62908
Biological process	down-regulated	response to salt	2	12.93	0.0103	1	Fgfr1;Hnrnpd	P16092;Q60668
Biological process	down-regulated	response to steroid hormone	4	2.33	0.0932	1	Ran;Hmgb1;Hnrnpu;Rhoa	P62827;P63158;Q8VEK3;Q9QUI0
Biological process	down-regulated	response to stimulus	56	1.15	0.093	1	Grk6;Ctss;Rbm3;Lancl1;P03977;Saa3;Ltf;Eef1a1;Gpx1;Srp54;Fgfr1;Lgals3;Hmga1;Lyz1;Ca6;Vim;Ang;Ppib;Msn;Ccl6;Hmgb2;Btk;Ccl9;Hdgf;Rpl26;Serpina7;Ran;Rps3;Ybx1;Hmgb1;Xdh;Fat4;Hs1bp3;Zc3h15;Hnrnpd;Lcp1;Isg15;Oxsr1;Eif2s1;Fnbp1;Srp68;Arhgap18;Mtss1;Hnrnpu;Rbmxl1;Aspn;Manf;Chmp2a;C1qtnf3;Prelp;Ccl24;Rhoa;Dnajb1;Macroh2a1;Sytl4;Ilf3	O70293;O70370;O89086;O89112;P03977;P04918;P08071;P10126;P11352;P14576;P16092;P16110;P17095;P17897;P18761;P20152;P21570;P24369;P26041;P27784;P30681;P35991;P51670;P51859;P61255;P61939;P62827;P62908;P62960;P63158;Q00519;Q2PZL6;Q3TC93;Q3TIV5;Q60668;Q61233;Q64339;Q6P9R2;Q6ZWX6;Q80TY0;Q8BMA6;Q8K0Q5;Q8R1S4;Q8VEK3;Q91VM5;Q99MQ4;Q9CXI5;Q9DB34;Q9ES30;Q9JK53;Q9JKC0;Q9QUI0;Q9QYJ3;Q9QZQ8;Q9R0Q1;Q9Z1X4
Biological process	down-regulated	response to stress	30	1.36	0.0397	1	Rbm3;Saa3;Ltf;Gpx1;Lgals3;Hmga1;Lyz1;Vim;Ang;Ccl6;Hmgb2;Btk;Ccl9;Rpl26;Rps3;Hmgb1;Lcp1;Isg15;Oxsr1;Eif2s1;Mtss1;Manf;Chmp2a;Prelp;Ccl24;Rhoa;Dnajb1;Macroh2a1;Sytl4;Ilf3	O89086;P04918;P08071;P11352;P16110;P17095;P17897;P20152;P21570;P27784;P30681;P35991;P51670;P61255;P62908;P63158;Q61233;Q64339;Q6P9R2;Q6ZWX6;Q8R1S4;Q9CXI5;Q9DB34;Q9JK53;Q9JKC0;Q9QUI0;Q9QYJ3;Q9QZQ8;Q9R0Q1;Q9Z1X4
Biological process	down-regulated	response to temperature stimulus	3	2.75	0.0959	1	Rbm3;Eif2s1;Dnajb1	O89086;Q6ZWX6;Q9QYJ3
Biological process	down-regulated	response to topologically incorrect protein	2	2.54	0.186	1	Eif2s1;Manf	Q6ZWX6;Q9CXI5
Biological process	down-regulated	response to tumor necrosis factor	4	3.74	0.0224	1	Ccl6;Ccl9;Rps3;Ccl24	P27784;P51670;P62908;Q9JKC0
Biological process	down-regulated	response to UV	3	4.33	0.0322	1	Gpx1;Rpl26;Eif2s1	P11352;P61255;Q6ZWX6
Biological process	down-regulated	response to virus	2	1.21	0.495	1	Isg15;Ilf3	Q64339;Q9Z1X4
Biological process	down-regulated	response to vitamin	2	3.63	0.105	1	Gpx1;Serpina7	P11352;P61939
Biological process	down-regulated	response to wounding	4	1.76	0.192	1	Gpx1;Chmp2a;Rhoa;Sytl4	P11352;Q9DB34;Q9QUI0;Q9R0Q1
Biological process	down-regulated	rhythmic process	2	1.18	0.51	1	Hnrnpd;Hnrnpu	Q60668;Q8VEK3
Biological process	down-regulated	ribonucleoprotein complex assembly	7	6.46	0.000106	0.0918	Eif3d;Rpsa;Snrpd2;Snrpd3;Eif3j1;Rps27;Rpl38	O70194;P14206;P62317;P62320;Q3UGC7;Q6ZWU9;Q9JJI8
Biological process	down-regulated	ribonucleoprotein complex biogenesis	14	4.98	7.79e-07	0.000698	Eif3d;Rpsa;Rpl26;Rps7;Rps23;Snrpd2;Snrpd3;Ran;Rps24;Rps17;Eif3j1;Rps27;Pin4;Rpl38	O70194;P14206;P61255;P62082;P62267;P62317;P62320;P62827;P62849;P63276;Q3UGC7;Q6ZWU9;Q9CWW6;Q9JJI8
Biological process	down-regulated	ribonucleoprotein complex export from nucleus	2	4.44	0.0748	1	Ssb;Ran	P32067;P62827
Biological process	down-regulated	ribonucleoprotein complex localization	2	4.44	0.0748	1	Ssb;Ran	P32067;P62827
Biological process	down-regulated	ribonucleoprotein complex subunit organization	7	6.05	0.00016	0.138	Eif3d;Rpsa;Snrpd2;Snrpd3;Eif3j1;Rps27;Rpl38	O70194;P14206;P62317;P62320;Q3UGC7;Q6ZWU9;Q9JJI8
Biological process	down-regulated	ribonucleoside monophosphate metabolic process	2	5.41	0.0528	1	Xdh;Gmpr	Q00519;Q9DCZ1
Biological process	down-regulated	ribonucleoside triphosphate metabolic process	2	2.73	0.167	1	Ran;Rhoa	P62827;Q9QUI0
Biological process	down-regulated	ribonucleotide metabolic process	4	1.65	0.224	1	Ran;Xdh;Gmpr;Rhoa	P62827;Q00519;Q9DCZ1;Q9QUI0
Biological process	down-regulated	ribose phosphate metabolic process	4	1.63	0.231	1	Ran;Xdh;Gmpr;Rhoa	P62827;Q00519;Q9DCZ1;Q9QUI0
Biological process	down-regulated	ribosomal small subunit biogenesis	3	7.43	0.00766	1	Rpsa;Rps27;Rpl38	P14206;Q6ZWU9;Q9JJI8
Biological process	down-regulated	ribosome assembly	3	11.44	0.00227	1	Rpsa;Rps27;Rpl38	P14206;Q6ZWU9;Q9JJI8
Biological process	down-regulated	ribosome biogenesis	10	5.45	1.52e-05	0.0134	Rpsa;Rpl26;Rps7;Rps23;Ran;Rps24;Rps17;Rps27;Pin4;Rpl38	P14206;P61255;P62082;P62267;P62827;P62849;P63276;Q6ZWU9;Q9CWW6;Q9JJI8
Biological process	down-regulated	RNA biosynthetic process	4	1.27	0.385	1	Ang;Hmgb1;Hnrnpd;Rbmxl1	P21570;P63158;Q60668;Q91VM5
Biological process	down-regulated	RNA destabilization	2	4.13	0.0846	1	Ang;Hnrnpd	P21570;Q60668
Biological process	down-regulated	RNA localization	4	4.05	0.0173	1	Ssb;Ran;Ybx1;Hnrnpu	P32067;P62827;P62960;Q8VEK3
Biological process	down-regulated	RNA metabolic process	17	1.87	0.00833	1	Rbm3;Lgals3;Ang;Ssb;Rpl26;Rps7;Lsm3;Snrpd2;Snrpd3;Ybx1;Hmgb1;Rps17;Hnrnpd;Rps27;Hnrnpu;Rbmxl1;Pin4	O89086;P16110;P21570;P32067;P61255;P62082;P62311;P62317;P62320;P62960;P63158;P63276;Q60668;Q6ZWU9;Q8VEK3;Q91VM5;Q9CWW6
Biological process	down-regulated	RNA processing	14	2.77	0.000501	0.422	Rbm3;Lgals3;Ssb;Rpl26;Rps7;Lsm3;Snrpd2;Snrpd3;Ybx1;Rps17;Rps27;Hnrnpu;Rbmxl1;Pin4	O89086;P16110;P32067;P61255;P62082;P62311;P62317;P62320;P62960;P63276;Q6ZWU9;Q8VEK3;Q91VM5;Q9CWW6
Biological process	down-regulated	RNA splicing	3	2.06	0.178	1	Lsm3;Snrpd2;Snrpd3	P62311;P62317;P62320
Biological process	down-regulated	RNA splicing, via transesterification reactions	3	2.18	0.16	1	Lsm3;Snrpd2;Snrpd3	P62311;P62317;P62320
Biological process	down-regulated	RNA splicing, via transesterification reactions with bulged adenosine as nucleophile	3	2.18	0.16	1	Lsm3;Snrpd2;Snrpd3	P62311;P62317;P62320
Biological process	down-regulated	RNA stabilization	3	6.97	0.00915	1	Ybx1;Hnrnpd;Hnrnpu	P62960;Q60668;Q8VEK3
Biological process	down-regulated	RNA transport	3	3.57	0.0522	1	Ssb;Ran;Ybx1	P32067;P62827;P62960
Biological process	down-regulated	rRNA metabolic process	5	3.54	0.0137	1	Rpl26;Rps7;Rps17;Rps27;Pin4	P61255;P62082;P63276;Q6ZWU9;Q9CWW6
Biological process	down-regulated	secretion	4	1.07	0.519	1	Hmga1;Btk;Xdh;Sytl4	P17095;P35991;Q00519;Q9R0Q1
Biological process	down-regulated	secretion by cell	3	1.05	0.546	1	Hmga1;Btk;Sytl4	P17095;P35991;Q9R0Q1
Biological process	down-regulated	sensory organ development	5	1.15	0.44	1	Fgfr1;Vim;Hmgb1;Fat4;Rpl38	P16092;P20152;P63158;Q2PZL6;Q9JJI8
Biological process	down-regulated	sensory perception of mechanical stimulus	3	2.29	0.144	1	Gpx1;Fgfr1;Rpl38	P11352;P16092;Q9JJI8
Biological process	down-regulated	signal release	3	2.06	0.178	1	Hmga1;Btk;Sytl4	P17095;P35991;Q9R0Q1
Biological process	down-regulated	sister chromatid segregation	2	2.22	0.228	1	Ran;Chmp2a	P62827;Q9DB34
Biological process	down-regulated	skeletal muscle organ development	2	1.78	0.31	1	Gpx1;Rhoa	P11352;Q9QUI0
Biological process	down-regulated	skeletal system development	5	1.58	0.21	1	Ltf;Fgfr1;Ppib;Fat4;Rhoa	P08071;P16092;P24369;Q2PZL6;Q9QUI0
Biological process	down-regulated	spermatid differentiation	2	1.23	0.484	1	Hmgb2;Ran	P30681;P62827
Biological process	down-regulated	spermatogenesis	2	1.14	0.524	1	Hmgb2;Ran	P30681;P62827
Biological process	down-regulated	spindle organization	2	1.94	0.275	1	Rps3;Rhoa	P62908;Q9QUI0
Biological process	down-regulated	stem cell differentiation	2	2.01	0.263	1	Rps7;Coro1c	P62082;Q9WUM4
Biological process	down-regulated	striated muscle cell differentiation	2	1.3	0.458	1	Gpx1;Hnrnpu	P11352;Q8VEK3
Biological process	down-regulated	striated muscle tissue development	4	1.67	0.218	1	Gpx1;Fgfr1;Hnrnpu;Rhoa	P11352;P16092;Q8VEK3;Q9QUI0
Biological process	down-regulated	supramolecular fiber organization	8	2.14	0.0341	1	Vim;Ang;Lcp1;Mtss1;Hdgfl3;Rhoa;Dstn;Coro1c	P20152;P21570;Q61233;Q8R1S4;Q9JMG7;Q9QUI0;Q9R0P5;Q9WUM4
Biological process	down-regulated	system development	36	1.19	0.129	1	Ltf;Gpx1;Srp54;Fgfr1;Lgals3;Hmga1;Vim;Ang;Ppib;Msn;Hmgb2;Btk;Clec3b;H1-5;Rps7;Ran;Hmgb1;Rpl22;Xdh;Fat4;Flg2;Hs1bp3;Hnrnpd;Lcp1;Fnbp1;Crispld2;Mtss1;Hnrnpu;Prmt3;Aspn;Gpnmb;Manf;Rpl38;Hdgfl3;Rhoa;Coro1c	P08071;P11352;P14576;P16092;P16110;P17095;P20152;P21570;P24369;P26041;P30681;P35991;P43025;P43276;P62082;P62827;P63158;P67984;Q00519;Q2PZL6;Q2VIS4;Q3TC93;Q60668;Q61233;Q80TY0;Q8BZQ2;Q8R1S4;Q8VEK3;Q922H1;Q99MQ4;Q99P91;Q9CXI5;Q9JJI8;Q9JMG7;Q9QUI0;Q9WUM4
Biological process	down-regulated	T cell activation	6	2.88	0.0183	1	Hmga1;Msn;Rpl22;Hs1bp3;Lcp1;Rhoa	P17095;P26041;P67984;Q3TC93;Q61233;Q9QUI0
Biological process	down-regulated	T cell differentiation	2	1.78	0.31	1	Rpl22;Rhoa	P67984;Q9QUI0
Biological process	down-regulated	taxis	10	2.87	0.00255	1	Saa3;Srp54;Lgals3;Ppib;Ccl6;Hmgb2;Ccl9;Hmgb1;Ccl24;Rhoa	P04918;P14576;P16110;P24369;P27784;P30681;P51670;P63158;Q9JKC0;Q9QUI0
Biological process	down-regulated	telencephalon cell migration	2	4.96	0.0617	1	Fgfr1;Rhoa	P16092;Q9QUI0
Biological process	down-regulated	telencephalon development	5	2.53	0.0483	1	Fgfr1;Ran;Fat4;Rhoa;Coro1c	P16092;P62827;Q2PZL6;Q9QUI0;Q9WUM4
Biological process	down-regulated	tissue development	16	1.28	0.176	1	Gpx1;Fgfr1;Vim;Msn;Clec3b;Rps7;Ybx1;Fat4;Flg2;Mtss1;Hnrnpu;Aspn;Gpnmb;Rpl38;Rhoa;Coro1c	P11352;P16092;P20152;P26041;P43025;P62082;P62960;Q2PZL6;Q2VIS4;Q8R1S4;Q8VEK3;Q99MQ4;Q99P91;Q9JJI8;Q9QUI0;Q9WUM4
Biological process	down-regulated	tissue migration	3	3.78	0.0453	1	Gpx1;Hmgb1;Rhoa	P11352;P63158;Q9QUI0
Biological process	down-regulated	tissue morphogenesis	7	1.6	0.148	1	Fgfr1;Msn;Rps7;Fat4;Flg2;Mtss1;Rhoa	P16092;P26041;P62082;Q2PZL6;Q2VIS4;Q8R1S4;Q9QUI0
Biological process	down-regulated	transcription, DNA-templated	4	1.47	0.29	1	Ang;Hmgb1;Hnrnpd;Rbmxl1	P21570;P63158;Q60668;Q91VM5
Biological process	down-regulated	translation	24	11.05	1.04e-18	9.47e-16	Eif3d;Eef1a1;Rpsa;Drg1;Rpl29;Rps20;Rpl26;Rps7;Rps23;Rpl23a;Rps24;Rpl31;Rps3;Eif5a;Rps17;Rpl22;Zc3h15;Eif3j1;Eif1a;Abcf1;Rps27;Eif2s1;Eif1ax;Rpl38	O70194;P10126;P14206;P32233;P47915;P60867;P61255;P62082;P62267;P62751;P62849;P62900;P62908;P63242;P63276;P67984;Q3TIV5;Q3UGC7;Q60872;Q6P542;Q6ZWU9;Q6ZWX6;Q8BMJ3;Q9JJI8
Biological process	down-regulated	translation at synapse	7	21.68	2.98e-08	2.69e-05	Rpl29;Rpl26;Rpl23a;Rps24;Rpl22;Rps27;Rpl38	P47915;P61255;P62751;P62849;P67984;Q6ZWU9;Q9JJI8
Biological process	down-regulated	translational initiation	2	8.04	0.0256	1	Eif3d;Eif3j1	O70194;Q3UGC7
Biological process	down-regulated	transmembrane receptor protein tyrosine kinase signaling pathway	3	1.32	0.396	1	Fgfr1;Hmga1;Fat4	P16092;P17095;Q2PZL6
Biological process	down-regulated	tube development	10	1.46	0.147	1	Gpx1;Fgfr1;Hmga1;Ang;Rps7;Hmgb1;Fat4;Crispld2;Mtss1;Rhoa	P11352;P16092;P17095;P21570;P62082;P63158;Q2PZL6;Q8BZQ2;Q8R1S4;Q9QUI0
Biological process	down-regulated	tube morphogenesis	7	1.37	0.248	1	Gpx1;Fgfr1;Ang;Rps7;Fat4;Mtss1;Rhoa	P11352;P16092;P21570;P62082;Q2PZL6;Q8R1S4;Q9QUI0
Biological process	down-regulated	urogenital system development	4	1.52	0.271	1	Fgfr1;Fat4;Mtss1;Rhoa	P16092;Q2PZL6;Q8R1S4;Q9QUI0
Biological process	down-regulated	vascular process in circulatory system	3	1.88	0.214	1	Gpx1;Manf;Rhoa	P11352;Q9CXI5;Q9QUI0
Biological process	down-regulated	vasoconstriction	2	12.39	0.0112	1	Manf;Rhoa	Q9CXI5;Q9QUI0
Biological process	down-regulated	vesicle organization	3	1.41	0.36	1	Ap2m1;Chmp2a;Coro1c	P84091;Q9DB34;Q9WUM4
Biological process	down-regulated	vesicle-mediated transport	8	1.04	0.507	1	Btk;Hmgb1;Ap2m1;Fnbp1;Snx9;Chmp2a;Sytl4;Coro1c	P35991;P63158;P84091;Q80TY0;Q91VH2;Q9DB34;Q9R0Q1;Q9WUM4
Biological process	down-regulated	viral gene expression	2	17.49	0.00571	1	Eif3d;Ssb	O70194;P32067
Biological process	down-regulated	viral process	3	4.33	0.0322	1	Eif3d;Ssb;Chmp2a	O70194;P32067;Q9DB34
Biological process	down-regulated	viral translation	2	24.78	0.00283	1	Eif3d;Ssb	O70194;P32067
Biological process	down-regulated	wound healing	4	2.86	0.0518	1	Gpx1;Chmp2a;Rhoa;Sytl4	P11352;Q9DB34;Q9QUI0;Q9R0Q1
Biological process	up-regulated	actin cytoskeleton organization	2	1.05	0.569	1	Mylk3;Mybpc2	Q3UIZ8;Q5XKE0
Biological process	up-regulated	actin filament-based process	3	1.07	0.538	1	Mylk3;Mybpc2;Antxr1	Q3UIZ8;Q5XKE0;Q9CZ52
Biological process	up-regulated	activation of immune response	7	5.59	0.000252	0.133	Gpld1;C3;C4b;P01878;Cfh;Cfp;Ptpn6	O70362;P01027;P01029;P01878;P06909;P11680;P29351
Biological process	up-regulated	actomyosin structure organization	2	4.45	0.0743	1	Mylk3;Mybpc2	Q3UIZ8;Q5XKE0
Biological process	up-regulated	acute inflammatory response	2	6.19	0.0414	1	Saa4;Mylk3	P31532;Q3UIZ8
Biological process	up-regulated	acylglycerol catabolic process	3	23.79	0.000262	0.138	Apoa2;Apoc3;Apoa5	P09813;P33622;Q8C7G5
Biological process	up-regulated	acylglycerol homeostasis	4	21.43	3.49e-05	0.0195	Apoc3;Apoa1;Apoa5;Angptl3	P33622;Q00623;Q8C7G5;Q9R182
Biological process	up-regulated	acylglycerol metabolic process	5	9.91	0.000149	0.0803	Apoa2;Apoc3;Pcsk9;Apoa5;Angptl3	P09813;P33622;Q80W65;Q8C7G5;Q9R182
Biological process	up-regulated	adaptive immune response	7	5.3	0.000351	0.184	C3;C4b;Ighv1-61;P01787;P01878;H2-D1;H2-K1	P01027;P01029;P01749;P01787;P01878;P01899;P01902
Biological process	up-regulated	adaptive immune response based on somatic recombination of immune receptors built from immunoglobulin superfamily domains	7	5.3	0.000351	0.184	C3;C4b;Ighv1-61;P01787;P01878;H2-D1;H2-K1	P01027;P01029;P01749;P01787;P01878;P01899;P01902
Biological process	up-regulated	aging	2	4.17	0.0831	1	Cfh;Tfcp2l1	P06909;Q3UNW5
Biological process	up-regulated	alcohol metabolic process	8	5.79	7.04e-05	0.0386	Apoa2;Apoc3;Pon1;Apoa1;Sord;Pcsk9;Apoa5;Angptl3	P09813;P33622;P52430;Q00623;Q64442;Q80W65;Q8C7G5;Q9R182
Biological process	up-regulated	alditol metabolic process	2	15.25	0.00755	1	Sord;Angptl3	Q64442;Q9R182
Biological process	up-regulated	ameboidal-type cell migration	2	1.85	0.294	1	Gpld1;Apoa1	O70362;Q00623
Biological process	up-regulated	amide transport	2	2.79	0.161	1	Gltpd2;Umod	Q8K0R6;Q91X17
Biological process	up-regulated	amine metabolic process	2	4.13	0.0846	1	Ly6e;Abcc2	Q64253;Q8VI47
Biological process	up-regulated	anatomical structure development	32	1.2	0.129	1	Angpt1;Gpld1;C3;H2-K1;Slc4a1;Cfh;Pgk1;Apoa2;B4galt1;Ptpn6;Vcam1;Igfals;Apoa1;Igfbp5;Mylk3;Tfcp2l1;Krtdap;Spata22;Mybpc2;Postn;Ly6e;Antxr2;Krt73;Lrig3;Adamtsl4;Pcsk9;Apoa5;Umod;Cela1;Antxr1;Spast;Angptl3	O08538;O70362;P01027;P01902;P04919;P06909;P09411;P09813;P15535;P29351;P29533;P70389;Q00623;Q07079;Q3UIZ8;Q3UNW5;Q3V2T4;Q5SV06;Q5XKE0;Q62009;Q64253;Q6DFX2;Q6NXH9;Q6P1C6;Q80T21;Q80W65;Q8C7G5;Q91X17;Q91X79;Q9CZ52;Q9QYY8;Q9R182
Biological process	up-regulated	anatomical structure formation involved in morphogenesis	8	1.55	0.144	1	Angpt1;Gpld1;Cfh;B4galt1;Ptpn6;Mylk3;Mybpc2;Angptl3	O08538;O70362;P06909;P15535;P29351;Q3UIZ8;Q5XKE0;Q9R182
Biological process	up-regulated	anatomical structure maturation	2	1.56	0.368	1	C3;Tfcp2l1	P01027;Q3UNW5
Biological process	up-regulated	anatomical structure morphogenesis	18	1.52	0.0426	1	Angpt1;Gpld1;Cfh;B4galt1;Ptpn6;Vcam1;Igfals;Igfbp5;Mylk3;Tfcp2l1;Mybpc2;Postn;Ly6e;Lrig3;Cela1;Antxr1;Spast;Angptl3	O08538;O70362;P06909;P15535;P29351;P29533;P70389;Q07079;Q3UIZ8;Q3UNW5;Q5XKE0;Q62009;Q64253;Q6P1C6;Q91X79;Q9CZ52;Q9QYY8;Q9R182
Biological process	up-regulated	angiogenesis	3	5.22	0.0199	1	Angpt1;Gpld1;B4galt1	O08538;O70362;P15535
Biological process	up-regulated	animal organ development	19	1.09	0.382	1	Angpt1;Gpld1;H2-K1;Slc4a1;Cfh;Apoa2;Ptpn6;Vcam1;Apoa1;Igfbp5;Mylk3;Tfcp2l1;Ly6e;Antxr2;Krt73;Lrig3;Pcsk9;Umod;Cela1	O08538;O70362;P01902;P04919;P06909;P09813;P29351;P29533;Q00623;Q07079;Q3UIZ8;Q3UNW5;Q64253;Q6DFX2;Q6NXH9;Q6P1C6;Q80W65;Q91X17;Q91X79
Biological process	up-regulated	animal organ morphogenesis	6	1.17	0.407	1	Angpt1;Cfh;Igfbp5;Ly6e;Lrig3;Cela1	O08538;P06909;Q07079;Q64253;Q6P1C6;Q91X79
Biological process	up-regulated	anion homeostasis	2	7.34	0.0304	1	Abcc2;Umod	Q8VI47;Q91X17
Biological process	up-regulated	anion transport	4	2	0.141	1	Slc4a1;Abcc2;Umod;Pcyox1	P04919;Q8VI47;Q91X17;Q9CQF9
Biological process	up-regulated	antigen processing and presentation	4	7.93	0.00163	0.797	H2-Q10;H2-D1;H2-K1;H2-Q8	P01898;P01899;P01902;P14430
Biological process	up-regulated	antigen processing and presentation of endogenous antigen	4	22.02	3.12e-05	0.0175	H2-Q10;H2-D1;H2-K1;H2-Q8	P01898;P01899;P01902;P14430
Biological process	up-regulated	antigen processing and presentation of endogenous peptide antigen	4	23.32	2.48e-05	0.014	H2-Q10;H2-D1;H2-K1;H2-Q8	P01898;P01899;P01902;P14430
Biological process	up-regulated	antigen processing and presentation of endogenous peptide antigen via MHC class I	4	26.43	1.49e-05	0.00845	H2-Q10;H2-D1;H2-K1;H2-Q8	P01898;P01899;P01902;P14430
Biological process	up-regulated	antigen processing and presentation of endogenous peptide antigen via MHC class I via ER pathway	4	26.43	1.49e-05	0.00845	H2-Q10;H2-D1;H2-K1;H2-Q8	P01898;P01899;P01902;P14430
Biological process	up-regulated	antigen processing and presentation of peptide antigen	4	9.67	0.000778	0.397	H2-Q10;H2-D1;H2-K1;H2-Q8	P01898;P01899;P01902;P14430
Biological process	up-regulated	antigen processing and presentation of peptide antigen via MHC class I	4	18.02	6.98e-05	0.0383	H2-Q10;H2-D1;H2-K1;H2-Q8	P01898;P01899;P01902;P14430
Biological process	up-regulated	antigen processing and presentation of peptide antigen via MHC class Ib	4	25.58	1.7e-05	0.00959	H2-Q10;H2-D1;H2-K1;H2-Q8	P01898;P01899;P01902;P14430
Biological process	up-regulated	antigen processing and presentation via MHC class Ib	4	22.65	2.79e-05	0.0157	H2-Q10;H2-D1;H2-K1;H2-Q8	P01898;P01899;P01902;P14430
Biological process	up-regulated	autophagy	2	2.08	0.251	1	Postn;Cisd2	Q62009;Q9CQB5
Biological process	up-regulated	B cell mediated immunity	5	5.66	0.0019	0.923	C3;C4b;Ighv1-61;P01787;P01878	P01027;P01029;P01749;P01787;P01878
Biological process	up-regulated	biological adhesion	12	2.9	0.000785	0.399	Angpt1;Cfh;B4galt1;Ptpn6;Vcam1;Igfals;Arvcf;Mybpc2;Postn;Umod;Antxr1;Angptl3	O08538;P06909;P15535;P29351;P29533;P70389;P98203;Q5XKE0;Q62009;Q91X17;Q9CZ52;Q9R182
Biological process	up-regulated	biological process involved in interspecies interaction between organisms	10	1.39	0.177	1	Ccl25;C3;C4b;P01878;H2-K1;Cfh;Bpifa2;Cfp;Ptpn6;Umod	O35903;P01027;P01029;P01878;P01902;P06909;P07743;P11680;P29351;Q91X17
Biological process	up-regulated	blood circulation	4	1.86	0.168	1	Angpt1;Mylk3;Postn;Umod	O08538;Q3UIZ8;Q62009;Q91X17
Biological process	up-regulated	blood coagulation	2	5.43	0.0525	1	Cfh;Ptpn6	P06909;P29351
Biological process	up-regulated	blood vessel development	5	1.87	0.129	1	Angpt1;Gpld1;Cfh;B4galt1;Angptl3	O08538;O70362;P06909;P15535;Q9R182
Biological process	up-regulated	blood vessel morphogenesis	5	2.24	0.073	1	Angpt1;Gpld1;Cfh;B4galt1;Angptl3	O08538;O70362;P06909;P15535;Q9R182
Biological process	up-regulated	carbohydrate biosynthetic process	3	4.8	0.0248	1	Pgk1;B4galt1;Sord	P09411;P15535;Q64442
Biological process	up-regulated	carbohydrate catabolic process	2	3.57	0.108	1	Pgk1;Sord	P09411;Q64442
Biological process	up-regulated	carbohydrate derivative biosynthetic process	6	2.12	0.0641	1	Angpt1;Pgk1;B4galt1;Sord;Mogs;Ces2a	O08538;P09411;P15535;Q64442;Q80UM7;Q8QZR3
Biological process	up-regulated	carbohydrate derivative catabolic process	2	2.49	0.191	1	Fbxo44;Cela1	Q8BK26;Q91X79
Biological process	up-regulated	carbohydrate derivative metabolic process	9	1.97	0.0385	1	Angpt1;Gpld1;Pgk1;B4galt1;Sord;Mogs;Fbxo44;Ces2a;Cela1	O08538;O70362;P09411;P15535;Q64442;Q80UM7;Q8BK26;Q8QZR3;Q91X79
Biological process	up-regulated	carbohydrate homeostasis	4	3.39	0.0306	1	Vcam1;Apoc3;Fabp5;Igfbp5	P29533;P33622;Q05816;Q07079
Biological process	up-regulated	carbohydrate metabolic process	6	3.38	0.00867	1	Pgk1;B4galt1;Fabp5;Sord;Mogs;Angptl3	P09411;P15535;Q05816;Q64442;Q80UM7;Q9R182
Biological process	up-regulated	carboxylic acid metabolic process	8	2.07	0.0386	1	C3;Me1;Pgk1;Pon1;Sord;Abcc2;Tars1;Angptl3	P01027;P06801;P09411;P52430;Q64442;Q8VI47;Q9D0R2;Q9R182
Biological process	up-regulated	carboxylic acid transport	2	1.69	0.333	1	Abcc2;Umod	Q8VI47;Q91X17
Biological process	up-regulated	cardiac muscle tissue development	3	3.08	0.0739	1	Angpt1;Mylk3;Ly6e	O08538;Q3UIZ8;Q64253
Biological process	up-regulated	cardiocyte differentiation	2	2.72	0.168	1	Vcam1;Mylk3	P29533;Q3UIZ8
Biological process	up-regulated	catabolic process	16	1.75	0.0177	1	Pgk1;Apoa2;Apoc3;Pon1;Postn;Sord;Pcsk9;Fbxo44;Apoa5;Plin1;Abcc2;Umod;Cela1;Cisd2;Pcyox1;Angptl3	P09411;P09813;P33622;P52430;Q62009;Q64442;Q80W65;Q8BK26;Q8C7G5;Q8CGN5;Q8VI47;Q91X17;Q91X79;Q9CQB5;Q9CQF9;Q9R182
Biological process	up-regulated	cell adhesion	8	2.68	0.00982	1	Angpt1;Cfh;Ptpn6;Vcam1;Arvcf;Umod;Antxr1;Angptl3	O08538;P06909;P29351;P29533;P98203;Q91X17;Q9CZ52;Q9R182
Biological process	up-regulated	cell development	13	1.34	0.169	1	C3;Slc4a1;Cfh;B4galt1;Ptpn6;Igfals;Mylk3;Tfcp2l1;Mybpc2;Postn;Adamtsl4;Antxr1;Spast	P01027;P04919;P06909;P15535;P29351;P70389;Q3UIZ8;Q3UNW5;Q5XKE0;Q62009;Q80T21;Q9CZ52;Q9QYY8
Biological process	up-regulated	cell differentiation	21	1.2	0.204	1	Angpt1;Gpld1;C3;Slc4a1;Cfh;Pgk1;B4galt1;Ptpn6;Vcam1;Igfals;Igfbp5;Mylk3;Tfcp2l1;Mybpc2;Postn;Krt73;Adamtsl4;Pcsk9;Retn;Antxr1;Spast	O08538;O70362;P01027;P04919;P06909;P09411;P15535;P29351;P29533;P70389;Q07079;Q3UIZ8;Q3UNW5;Q5XKE0;Q62009;Q6NXH9;Q80T21;Q80W65;Q99P87;Q9CZ52;Q9QYY8
Biological process	up-regulated	cell division	2	2.27	0.221	1	Spata22;Spast	Q5SV06;Q9QYY8
Biological process	up-regulated	cell killing	4	7.34	0.00216	1	C3;H2-D1;H2-K1;Ptpn6	P01027;P01899;P01902;P29351
Biological process	up-regulated	cell maturation	2	2.32	0.213	1	C3;Tfcp2l1	P01027;Q3UNW5
Biological process	up-regulated	cell migration	6	1.56	0.186	1	Ccl25;Gpld1;B4galt1;Vcam1;Apoa1;Umod	O35903;O70362;P15535;P29533;Q00623;Q91X17
Biological process	up-regulated	cell morphogenesis	5	1.38	0.296	1	Ptpn6;Igfals;Postn;Antxr1;Spast	P29351;P70389;Q62009;Q9CZ52;Q9QYY8
Biological process	up-regulated	cell morphogenesis involved in differentiation	4	1.27	0.385	1	Ptpn6;Igfals;Antxr1;Spast	P29351;P70389;Q9CZ52;Q9QYY8
Biological process	up-regulated	cell motility	7	1.27	0.313	1	Ccl25;Gpld1;B4galt1;Vcam1;Apoa1;Sord;Umod	O35903;O70362;P15535;P29533;Q00623;Q64442;Q91X17
Biological process	up-regulated	cell part morphogenesis	3	1.07	0.536	1	Igfals;Postn;Spast	P70389;Q62009;Q9QYY8
Biological process	up-regulated	cell population proliferation	4	1.1	0.496	1	B4galt1;Ptpn6;Apoa1;Igfbp5	P15535;P29351;Q00623;Q07079
Biological process	up-regulated	cell projection morphogenesis	3	1.08	0.531	1	Igfals;Postn;Spast	P70389;Q62009;Q9QYY8
Biological process	up-regulated	cell surface receptor signaling pathway	11	1.32	0.204	1	Angpt1;Ccl25;Gpld1;C3;Ptpn6;Apoa1;Igfbp5;Ltbp4;Umod;Cela1;Sost	O08538;O35903;O70362;P01027;P29351;Q00623;Q07079;Q8K4G1;Q91X17;Q91X79;Q99P68
Biological process	up-regulated	cell surface receptor signaling pathway involved in cell-cell signaling	2	1.25	0.479	1	Cela1;Sost	Q91X79;Q99P68
Biological process	up-regulated	cell-cell adhesion	5	2.82	0.0322	1	Cfh;Ptpn6;Vcam1;Arvcf;Umod	P06909;P29351;P29533;P98203;Q91X17
Biological process	up-regulated	cell-cell adhesion via plasma-membrane adhesion molecules	3	2.96	0.0812	1	Vcam1;Arvcf;Umod	P29533;P98203;Q91X17
Biological process	up-regulated	cell-cell signaling by wnt	2	1.49	0.389	1	Cela1;Sost	Q91X79;Q99P68
Biological process	up-regulated	cell-substrate adhesion	2	2.46	0.195	1	Antxr1;Angptl3	Q9CZ52;Q9R182
Biological process	up-regulated	cellular amine metabolic process	2	4.13	0.0846	1	Ly6e;Abcc2	Q64253;Q8VI47
Biological process	up-regulated	cellular anion homeostasis	2	15.86	0.00699	1	Abcc2;Umod	Q8VI47;Q91X17
Biological process	up-regulated	cellular carbohydrate metabolic process	3	4.05	0.0382	1	B4galt1;Sord;Angptl3	P15535;Q64442;Q9R182
Biological process	up-regulated	cellular catabolic process	14	1.79	0.0221	1	Apoa2;Apoc3;Pon1;Postn;Sord;Pcsk9;Fbxo44;Apoa5;Abcc2;Umod;Cela1;Cisd2;Pcyox1;Angptl3	P09813;P33622;P52430;Q62009;Q64442;Q80W65;Q8BK26;Q8C7G5;Q8VI47;Q91X17;Q91X79;Q9CQB5;Q9CQF9;Q9R182
Biological process	up-regulated	cellular chemical homeostasis	5	1.24	0.377	1	Slc4a1;Vcam1;Apoc3;Abcc2;Umod	P04919;P29533;P33622;Q8VI47;Q91X17
Biological process	up-regulated	cellular component assembly	12	1.03	0.503	1	Me1;Apoa2;Ap1g1;Arvcf;Apoa1;Mylk3;Mybpc2;Dmkn;Ltbp4;Sf3a1;Spast;Apom	P06801;P09813;P22892;P98203;Q00623;Q3UIZ8;Q5XKE0;Q6P253;Q8K4G1;Q8K4Z5;Q9QYY8;Q9Z1R3
Biological process	up-regulated	cellular component assembly involved in morphogenesis	2	3.1	0.136	1	Mylk3;Mybpc2	Q3UIZ8;Q5XKE0
Biological process	up-regulated	cellular component disassembly	4	2.85	0.0519	1	C3;Cisd2;Plin3;Spast	P01027;Q9CQB5;Q9DBG5;Q9QYY8
Biological process	up-regulated	cellular component morphogenesis	5	1.48	0.248	1	Igfals;Mylk3;Mybpc2;Postn;Spast	P70389;Q3UIZ8;Q5XKE0;Q62009;Q9QYY8
Biological process	up-regulated	cellular component organization	32	1.22	0.0997	1	C3;Slc4a1;Me1;Cfh;Apoa2;B4galt1;Ap1g1;Igfals;Arvcf;Apoa1;Sec23a;Mylk3;Tfcp2l1;Spata22;Mybpc2;Postn;Antxr2;Krt73;Dmkn;Adamtsl4;Apoa5;Gltpd2;Ltbp4;Sf3a1;Umod;Cisd2;Antxr1;Emc9;Plin3;Papln;Spast;Apom	P01027;P04919;P06801;P06909;P09813;P15535;P22892;P70389;P98203;Q00623;Q01405;Q3UIZ8;Q3UNW5;Q5SV06;Q5XKE0;Q62009;Q6DFX2;Q6NXH9;Q6P253;Q80T21;Q8C7G5;Q8K0R6;Q8K4G1;Q8K4Z5;Q91X17;Q9CQB5;Q9CZ52;Q9DB76;Q9DBG5;Q9EPX2;Q9QYY8;Q9Z1R3
Biological process	up-regulated	cellular component organization or biogenesis	32	1.17	0.155	1	C3;Slc4a1;Me1;Cfh;Apoa2;B4galt1;Ap1g1;Igfals;Arvcf;Apoa1;Sec23a;Mylk3;Tfcp2l1;Spata22;Mybpc2;Postn;Antxr2;Krt73;Dmkn;Adamtsl4;Apoa5;Gltpd2;Ltbp4;Sf3a1;Umod;Cisd2;Antxr1;Emc9;Plin3;Papln;Spast;Apom	P01027;P04919;P06801;P06909;P09813;P15535;P22892;P70389;P98203;Q00623;Q01405;Q3UIZ8;Q3UNW5;Q5SV06;Q5XKE0;Q62009;Q6DFX2;Q6NXH9;Q6P253;Q80T21;Q8C7G5;Q8K0R6;Q8K4G1;Q8K4Z5;Q91X17;Q9CQB5;Q9CZ52;Q9DB76;Q9DBG5;Q9EPX2;Q9QYY8;Q9Z1R3
Biological process	up-regulated	cellular developmental process	23	1.18	0.219	1	Angpt1;Gpld1;C3;Slc4a1;Cfh;Pgk1;B4galt1;Ptpn6;Vcam1;Igfals;Igfbp5;Mylk3;Tfcp2l1;Krtdap;Mybpc2;Postn;Krt73;Dmkn;Adamtsl4;Pcsk9;Retn;Antxr1;Spast	O08538;O70362;P01027;P04919;P06909;P09411;P15535;P29351;P29533;P70389;Q07079;Q3UIZ8;Q3UNW5;Q3V2T4;Q5XKE0;Q62009;Q6NXH9;Q6P253;Q80T21;Q80W65;Q99P87;Q9CZ52;Q9QYY8
Biological process	up-regulated	cellular glucose homeostasis	2	4.45	0.0743	1	Vcam1;Apoc3	P29533;P33622
Biological process	up-regulated	cellular homeostasis	5	1.11	0.475	1	Slc4a1;Vcam1;Apoc3;Abcc2;Umod	P04919;P29533;P33622;Q8VI47;Q91X17
Biological process	up-regulated	cellular lipid catabolic process	4	4.31	0.014	1	Apoa2;Apoc3;Apoa5;Angptl3	P09813;P33622;Q8C7G5;Q9R182
Biological process	up-regulated	cellular lipid metabolic process	10	2.35	0.00968	1	Gpld1;C3;Apoa2;Apoc3;Pon1;Apoa1;Fabp5;Pcsk9;Apoa5;Angptl3	O70362;P01027;P09813;P33622;P52430;Q00623;Q05816;Q80W65;Q8C7G5;Q9R182
Biological process	up-regulated	cellular macromolecule biosynthetic process	7	1.02	0.54	1	B4galt1;Apoa1;Spata22;Mogs;Ces2a;Cela1;Tars1	P15535;Q00623;Q5SV06;Q80UM7;Q8QZR3;Q91X79;Q9D0R2
Biological process	up-regulated	cellular macromolecule catabolic process	5	1.29	0.346	1	Pcsk9;Fbxo44;Umod;Cela1;Pcyox1	Q80W65;Q8BK26;Q91X17;Q91X79;Q9CQF9
Biological process	up-regulated	cellular macromolecule localization	7	1.03	0.529	1	Angpt1;Slc4a1;Ap1g1;Sec23a;Copa;Umod;Emc9	O08538;P04919;P22892;Q01405;Q8CIE6;Q91X17;Q9DB76
Biological process	up-regulated	cellular metabolic process	33	1.05	0.409	1	Angpt1;Gpld1;C3;Me1;Cfh;Pgk1;Apoa2;B4galt1;Ptpn6;Ppic;Apoc3;Pon1;Arvcf;Apoa1;Fabp5;Mylk3;Spata22;Postn;Ly6e;Sord;Mogs;Pcsk9;Fbxo44;Apoa5;Sf3a1;Ces2a;Abcc2;Umod;Cela1;Cisd2;Pcyox1;Tars1;Angptl3	O08538;O70362;P01027;P06801;P06909;P09411;P09813;P15535;P29351;P30412;P33622;P52430;P98203;Q00623;Q05816;Q3UIZ8;Q5SV06;Q62009;Q64253;Q64442;Q80UM7;Q80W65;Q8BK26;Q8C7G5;Q8K4Z5;Q8QZR3;Q8VI47;Q91X17;Q91X79;Q9CQB5;Q9CQF9;Q9D0R2;Q9R182
Biological process	up-regulated	cellular monovalent inorganic anion homeostasis	2	24.78	0.00288	1	Abcc2;Umod	Q8VI47;Q91X17
Biological process	up-regulated	cellular monovalent inorganic cation homeostasis	2	3.45	0.115	1	Slc4a1;Umod	P04919;Q91X17
Biological process	up-regulated	cellular protein catabolic process	4	1.33	0.355	1	Pcsk9;Fbxo44;Umod;Pcyox1	Q80W65;Q8BK26;Q91X17;Q9CQF9
Biological process	up-regulated	cellular protein localization	7	1.03	0.522	1	Angpt1;Slc4a1;Ap1g1;Sec23a;Copa;Umod;Emc9	O08538;P04919;P22892;Q01405;Q8CIE6;Q91X17;Q9DB76
Biological process	up-regulated	cellular protein metabolic process	11	1.05	0.474	1	B4galt1;Ppic;Apoa1;Mylk3;Mogs;Pcsk9;Fbxo44;Ces2a;Umod;Pcyox1;Tars1	P15535;P30412;Q00623;Q3UIZ8;Q80UM7;Q80W65;Q8BK26;Q8QZR3;Q91X17;Q9CQF9;Q9D0R2
Biological process	up-regulated	cellular response to carbohydrate stimulus	2	3.93	0.0922	1	Vcam1;Apoc3	P29533;P33622
Biological process	up-regulated	cellular response to chemical stimulus	16	1.24	0.214	1	Ccl25;Gpld1;Pgk1;Gpx5;Ptpn6;Vcam1;Apoc3;Igfbp5;Mylk3;Postn;Ly6e;Pcsk9;Ltbp4;Abcc2;Umod;Sost	O35903;O70362;P09411;P21765;P29351;P29533;P33622;Q07079;Q3UIZ8;Q62009;Q64253;Q80W65;Q8K4G1;Q8VI47;Q91X17;Q99P68
Biological process	up-regulated	cellular response to cytokine stimulus	5	1.45	0.263	1	Ccl25;Ptpn6;Mylk3;Postn;Umod	O35903;P29351;Q3UIZ8;Q62009;Q91X17
Biological process	up-regulated	cellular response to endogenous stimulus	6	1.13	0.437	1	Gpld1;Igfbp5;Postn;Pcsk9;Ltbp4;Sost	O70362;Q07079;Q62009;Q80W65;Q8K4G1;Q99P68
Biological process	up-regulated	cellular response to external stimulus	3	1.78	0.238	1	Postn;Pcsk9;Plin3	Q62009;Q80W65;Q9DBG5
Biological process	up-regulated	cellular response to extracellular stimulus	3	2.44	0.125	1	Postn;Pcsk9;Plin3	Q62009;Q80W65;Q9DBG5
Biological process	up-regulated	cellular response to growth factor stimulus	3	1.35	0.386	1	Postn;Ltbp4;Sost	Q62009;Q8K4G1;Q99P68
Biological process	up-regulated	cellular response to hexose stimulus	2	4.31	0.0787	1	Vcam1;Apoc3	P29533;P33622
Biological process	up-regulated	cellular response to hormone stimulus	3	1.36	0.379	1	Gpld1;Pcsk9;Sost	O70362;Q80W65;Q99P68
Biological process	up-regulated	cellular response to monosaccharide stimulus	2	4.22	0.0816	1	Vcam1;Apoc3	P29533;P33622
Biological process	up-regulated	cellular response to nitrogen compound	4	1.25	0.398	1	Gpld1;Igfbp5;Ly6e;Pcsk9	O70362;Q07079;Q64253;Q80W65
Biological process	up-regulated	cellular response to nutrient levels	3	2.87	0.0869	1	Postn;Pcsk9;Plin3	Q62009;Q80W65;Q9DBG5
Biological process	up-regulated	cellular response to organic substance	12	1.22	0.277	1	Ccl25;Gpld1;Ptpn6;Vcam1;Apoc3;Igfbp5;Mylk3;Postn;Pcsk9;Ltbp4;Umod;Sost	O35903;O70362;P29351;P29533;P33622;Q07079;Q3UIZ8;Q62009;Q80W65;Q8K4G1;Q91X17;Q99P68
Biological process	up-regulated	cellular response to organonitrogen compound	3	1.11	0.513	1	Gpld1;Igfbp5;Pcsk9	O70362;Q07079;Q80W65
Biological process	up-regulated	cellular response to oxygen-containing compound	6	1.1	0.463	1	Gpld1;Vcam1;Apoc3;Igfbp5;Ly6e;Pcsk9	O70362;P29533;P33622;Q07079;Q64253;Q80W65
Biological process	up-regulated	cellular response to peptide	2	1.34	0.44	1	Gpld1;Pcsk9	O70362;Q80W65
Biological process	up-regulated	cellular response to peptide hormone stimulus	2	1.68	0.335	1	Gpld1;Pcsk9	O70362;Q80W65
Biological process	up-regulated	cellular response to stress	8	1.01	0.538	1	Pgk1;Gpx5;Spata22;Pcsk9;Fbxo44;Plin1;Umod;Plin3	P09411;P21765;Q5SV06;Q80W65;Q8BK26;Q8CGN5;Q91X17;Q9DBG5
Biological process	up-regulated	chemical homeostasis	12	1.99	0.0163	1	Slc4a1;Apoa2;Vcam1;Apoc3;Apoa1;Fabp5;Igfbp5;Pcsk9;Apoa5;Abcc2;Umod;Angptl3	P04919;P09813;P29533;P33622;Q00623;Q05816;Q07079;Q80W65;Q8C7G5;Q8VI47;Q91X17;Q9R182
Biological process	up-regulated	chemotaxis	4	1.7	0.209	1	Angpt1;Ccl25;Vcam1;Igfals	O08538;O35903;P29533;P70389
Biological process	up-regulated	chloride ion homeostasis	2	24.78	0.00288	1	Abcc2;Umod	Q8VI47;Q91X17
Biological process	up-regulated	cholesterol transport	4	12.79	0.000268	0.141	Apoa2;Apoa1;Apoa5;Apom	P09813;Q00623;Q8C7G5;Q9Z1R3
Biological process	up-regulated	circulatory system development	9	1.8	0.0611	1	Angpt1;Gpld1;Cfh;B4galt1;Vcam1;Mylk3;Ly6e;Antxr1;Angptl3	O08538;O70362;P06909;P15535;P29533;Q3UIZ8;Q64253;Q9CZ52;Q9R182
Biological process	up-regulated	circulatory system process	7	2.98	0.00896	1	Angpt1;Pon1;Fabp5;Mylk3;Postn;Abcc2;Umod	O08538;P52430;Q05816;Q3UIZ8;Q62009;Q8VI47;Q91X17
Biological process	up-regulated	coagulation	4	6.39	0.00356	1	Slc4a1;Cfh;Klkb1;Ptpn6	P04919;P06909;P26262;P29351
Biological process	up-regulated	complement activation	5	19.06	6.2e-06	0.00354	C3;C4b;P01878;Cfh;Cfp	P01027;P01029;P01878;P06909;P11680
Biological process	up-regulated	cytokine-mediated signaling pathway	2	1.85	0.294	1	Ccl25;Umod	O35903;Q91X17
Biological process	up-regulated	defense response	15	2.26	0.00216	1	Ccl25;C3;C4b;P01878;H2-K1;Cfh;Bpifa2;Cfp;B4galt1;Klkb1;Ptpn6;Saa4;Mylk3;Umod;Cela1	O35903;P01027;P01029;P01878;P01902;P06909;P07743;P11680;P15535;P26262;P29351;P31532;Q3UIZ8;Q91X17;Q91X79
Biological process	up-regulated	defense response to bacterium	2	1.85	0.294	1	P01878;Umod	P01878;Q91X17
Biological process	up-regulated	defense response to other organism	10	2.1	0.02	1	Ccl25;C3;C4b;P01878;H2-K1;Cfh;Bpifa2;Cfp;Ptpn6;Umod	O35903;P01027;P01029;P01878;P01902;P06909;P07743;P11680;P29351;Q91X17
Biological process	up-regulated	developmental growth	4	1.56	0.253	1	Postn;Ly6e;Apoa5;Cela1	Q62009;Q64253;Q8C7G5;Q91X79
Biological process	up-regulated	developmental maturation	2	1.29	0.462	1	C3;Tfcp2l1	P01027;Q3UNW5
Biological process	up-regulated	developmental process	34	1.17	0.148	1	Angpt1;Gpld1;C3;H2-K1;Slc4a1;Cfh;Pgk1;Apoa2;B4galt1;Ptpn6;Vcam1;Igfals;Apoa1;Igfbp5;Mylk3;Tfcp2l1;Krtdap;Spata22;Mybpc2;Postn;Ly6e;Antxr2;Krt73;Lrig3;Dmkn;Adamtsl4;Pcsk9;Apoa5;Umod;Cela1;Retn;Antxr1;Spast;Angptl3	O08538;O70362;P01027;P01902;P04919;P06909;P09411;P09813;P15535;P29351;P29533;P70389;Q00623;Q07079;Q3UIZ8;Q3UNW5;Q3V2T4;Q5SV06;Q5XKE0;Q62009;Q64253;Q6DFX2;Q6NXH9;Q6P1C6;Q6P253;Q80T21;Q80W65;Q8C7G5;Q91X17;Q91X79;Q99P87;Q9CZ52;Q9QYY8;Q9R182
Biological process	up-regulated	developmental process involved in reproduction	7	1.21	0.354	1	Angpt1;C3;B4galt1;Ptpn6;Vcam1;Spata22;Antxr2	O08538;P01027;P15535;P29351;P29533;Q5SV06;Q6DFX2
Biological process	up-regulated	ear development	2	1.57	0.366	1	H2-K1;Lrig3	P01902;Q6P1C6
Biological process	up-regulated	endocrine system development	2	2.79	0.161	1	Apoa1;Ly6e	Q00623;Q64253
Biological process	up-regulated	endomembrane system organization	6	2.42	0.0378	1	Slc4a1;Ap1g1;Dmkn;Umod;Emc9;Spast	P04919;P22892;Q6P253;Q91X17;Q9DB76;Q9QYY8
Biological process	up-regulated	endothelial cell migration	2	8.81	0.0216	1	Gpld1;Apoa1	O70362;Q00623
Biological process	up-regulated	enzyme linked receptor protein signaling pathway	5	1.72	0.164	1	Angpt1;Gpld1;Igfbp5;Ltbp4;Sost	O08538;O70362;Q07079;Q8K4G1;Q99P68
Biological process	up-regulated	epidermis development	2	1.43	0.411	1	Igfbp5;Krt73	Q07079;Q6NXH9
Biological process	up-regulated	epithelial cell differentiation	4	1.35	0.345	1	B4galt1;Tfcp2l1;Krt73;Adamtsl4	P15535;Q3UNW5;Q6NXH9;Q80T21
Biological process	up-regulated	epithelial cell migration	2	4.31	0.0787	1	Gpld1;Apoa1	O70362;Q00623
Biological process	up-regulated	epithelial cell proliferation	2	2.57	0.182	1	Apoa1;Igfbp5	Q00623;Q07079
Biological process	up-regulated	epithelium development	11	1.83	0.0367	1	Angpt1;C3;Cfh;Pgk1;B4galt1;Vcam1;Igfbp5;Tfcp2l1;Krt73;Adamtsl4;Umod	O08538;P01027;P06909;P09411;P15535;P29533;Q07079;Q3UNW5;Q6NXH9;Q80T21;Q91X17
Biological process	up-regulated	epithelium migration	2	3.6	0.106	1	Gpld1;Apoa1	O70362;Q00623
Biological process	up-regulated	establishment of localization	20	1.11	0.339	1	Gpld1;Slc4a1;Apoa2;Ap1g1;Apoc3;Apoa1;Sec23a;Fabp5;Ly6e;Pcsk9;Apoa5;Copa;Gltpd2;Ltbp4;Abcc2;Umod;Pcyox1;Emc9;Spast;Apom	O70362;P04919;P09813;P22892;P33622;Q00623;Q01405;Q05816;Q64253;Q80W65;Q8C7G5;Q8CIE6;Q8K0R6;Q8K4G1;Q8VI47;Q91X17;Q9CQF9;Q9DB76;Q9QYY8;Q9Z1R3
Biological process	up-regulated	establishment of protein localization to membrane	2	1.91	0.283	1	Umod;Emc9	Q91X17;Q9DB76
Biological process	up-regulated	exocrine system development	2	7.62	0.0283	1	Tfcp2l1;Cela1	Q3UNW5;Q91X79
Biological process	up-regulated	export from cell	4	1.67	0.219	1	Ap1g1;Ly6e;Ltbp4;Abcc2	P22892;Q64253;Q8K4G1;Q8VI47
Biological process	up-regulated	external encapsulating structure organization	6	4.56	0.00203	0.983	B4galt1;Postn;Antxr2;Adamtsl4;Ltbp4;Papln	P15535;Q62009;Q6DFX2;Q80T21;Q8K4G1;Q9EPX2
Biological process	up-regulated	extracellular matrix organization	2	3.1	0.136	1	Antxr2;Ltbp4	Q6DFX2;Q8K4G1
Biological process	up-regulated	extracellular structure organization	6	4.54	0.00207	1	B4galt1;Postn;Antxr2;Adamtsl4;Ltbp4;Papln	P15535;Q62009;Q6DFX2;Q80T21;Q8K4G1;Q9EPX2
Biological process	up-regulated	fertilization	2	2.53	0.188	1	B4galt1;Antxr2	P15535;Q6DFX2
Biological process	up-regulated	gland development	6	2.35	0.0424	1	Apoa1;Igfbp5;Tfcp2l1;Ly6e;Pcsk9;Cela1	Q00623;Q07079;Q3UNW5;Q64253;Q80W65;Q91X79
Biological process	up-regulated	glucose homeostasis	2	3.48	0.113	1	Vcam1;Apoc3	P29533;P33622
Biological process	up-regulated	glycerolipid biosynthetic process	3	3.25	0.0652	1	Apoa2;Apoa1;Fabp5	P09813;Q00623;Q05816
Biological process	up-regulated	glycerolipid catabolic process	3	11.66	0.00216	1	Apoa2;Apoc3;Apoa5	P09813;P33622;Q8C7G5
Biological process	up-regulated	glycerolipid metabolic process	9	5.47	3.75e-05	0.0208	Gpld1;Apoa2;Apoc3;Pon1;Apoa1;Fabp5;Pcsk9;Apoa5;Angptl3	O70362;P09813;P33622;P52430;Q00623;Q05816;Q80W65;Q8C7G5;Q9R182
Biological process	up-regulated	glycerophospholipid biosynthetic process	3	3.91	0.0415	1	Apoa2;Apoa1;Fabp5	P09813;Q00623;Q05816
Biological process	up-regulated	glycerophospholipid metabolic process	5	3.89	0.00932	1	Gpld1;Apoa2;Pon1;Apoa1;Fabp5	O70362;P09813;P52430;Q00623;Q05816
Biological process	up-regulated	glycoprotein biosynthetic process	3	2.36	0.135	1	B4galt1;Mogs;Ces2a	P15535;Q80UM7;Q8QZR3
Biological process	up-regulated	glycoprotein metabolic process	5	3.3	0.0178	1	B4galt1;Mogs;Fbxo44;Ces2a;Cela1	P15535;Q80UM7;Q8BK26;Q8QZR3;Q91X79
Biological process	up-regulated	glycosylation	3	2.86	0.0879	1	B4galt1;Mogs;Ces2a	P15535;Q80UM7;Q8QZR3
Biological process	up-regulated	Golgi vesicle transport	4	3.16	0.038	1	Ap1g1;Sec23a;Copa;Spast	P22892;Q01405;Q8CIE6;Q9QYY8
Biological process	up-regulated	granulocyte migration	2	4.4	0.0757	1	Ccl25;Umod	O35903;Q91X17
Biological process	up-regulated	growth	4	1.48	0.283	1	Postn;Ly6e;Apoa5;Cela1	Q62009;Q64253;Q8C7G5;Q91X79
Biological process	up-regulated	heart development	4	1.67	0.218	1	Angpt1;Vcam1;Mylk3;Ly6e	O08538;P29533;Q3UIZ8;Q64253
Biological process	up-regulated	heart morphogenesis	2	1.64	0.344	1	Angpt1;Ly6e	O08538;Q64253
Biological process	up-regulated	hemostasis	4	6.39	0.00356	1	Slc4a1;Cfh;Klkb1;Ptpn6	P04919;P06909;P26262;P29351
Biological process	up-regulated	hexose biosynthetic process	2	7.93	0.0263	1	Pgk1;Sord	P09411;Q64442
Biological process	up-regulated	hexose metabolic process	4	5.22	0.00729	1	Pgk1;B4galt1;Fabp5;Sord	P09411;P15535;Q05816;Q64442
Biological process	up-regulated	homeostatic process	13	1.43	0.117	1	Angpt1;Slc4a1;Apoa2;Vcam1;Apoc3;Apoa1;Fabp5;Igfbp5;Pcsk9;Apoa5;Abcc2;Umod;Angptl3	O08538;P04919;P09813;P29533;P33622;Q00623;Q05816;Q07079;Q80W65;Q8C7G5;Q8VI47;Q91X17;Q9R182
Biological process	up-regulated	homotypic cell-cell adhesion	2	8.62	0.0225	1	Cfh;Ptpn6	P06909;P29351
Biological process	up-regulated	hormone transport	2	3.6	0.106	1	Ltbp4;Abcc2	Q8K4G1;Q8VI47
Biological process	up-regulated	humoral immune response	5	6.31	0.00118	0.59	C3;C4b;P01878;Cfh;Cfp	P01027;P01029;P01878;P06909;P11680
Biological process	up-regulated	humoral immune response mediated by circulating immunoglobulin	3	14.16	0.00123	0.614	C3;C4b;P01878	P01027;P01029;P01878
Biological process	up-regulated	immune effector process	10	4.45	7.71e-05	0.0421	C3;C4b;Ighv1-61;P01787;P01878;H2-D1;H2-K1;Cfh;Cfp;Ptpn6	P01027;P01029;P01749;P01787;P01878;P01899;P01902;P06909;P11680;P29351
Biological process	up-regulated	immune response	14	1.96	0.0105	1	Ccl25;C3;C4b;Ighv1-61;P01787;P01878;H2-D1;H2-K1;Cfh;Bpifa2;Cfp;Ptpn6;P84750;Umod	O35903;P01027;P01029;P01749;P01787;P01878;P01899;P01902;P06909;P07743;P11680;P29351;P84750;Q91X17
Biological process	up-regulated	immune response-activating cell surface receptor signaling pathway	3	3.72	0.0471	1	Gpld1;C3;Ptpn6	O70362;P01027;P29351
Biological process	up-regulated	immune response-activating signal transduction	3	3.67	0.0486	1	Gpld1;C3;Ptpn6	O70362;P01027;P29351
Biological process	up-regulated	immune response-regulating cell surface receptor signaling pathway	3	3.52	0.0539	1	Gpld1;C3;Ptpn6	O70362;P01027;P29351
Biological process	up-regulated	immune response-regulating signaling pathway	3	3.46	0.0562	1	Gpld1;C3;Ptpn6	O70362;P01027;P29351
Biological process	up-regulated	immune system process	20	1.65	0.0143	1	Angpt1;Ccl25;Gpld1;C3;C4b;Ighv1-61;P01787;P01878;H2-Q10;H2-D1;H2-K1;Slc4a1;Cfh;Bpifa2;Cfp;H2-Q8;B4galt1;Ptpn6;P84750;Umod	O08538;O35903;O70362;P01027;P01029;P01749;P01787;P01878;P01898;P01899;P01902;P04919;P06909;P07743;P11680;P14430;P15535;P29351;P84750;Q91X17
Biological process	up-regulated	immunoglobulin mediated immune response	3	7	0.00907	1	C3;C4b;P01878	P01027;P01029;P01878
Biological process	up-regulated	inflammatory response	3	3.3	0.0627	1	B4galt1;Saa4;Mylk3	P15535;P31532;Q3UIZ8
Biological process	up-regulated	innate immune response	6	4	0.00386	1	Ccl25;C3;Cfh;Cfp;Ptpn6;Umod	O35903;P01027;P06909;P11680;P29351;Q91X17
Biological process	up-regulated	inorganic anion transport	2	3.33	0.121	1	Slc4a1;Pcyox1	P04919;Q9CQF9
Biological process	up-regulated	kidney development	3	2.59	0.11	1	Angpt1;Cfh;Umod	O08538;P06909;Q91X17
Biological process	up-regulated	leukocyte mediated cytotoxicity	3	8.74	0.00489	1	H2-D1;H2-K1;Ptpn6	P01899;P01902;P29351
Biological process	up-regulated	leukocyte mediated immunity	8	5.32	0.000126	0.0682	C3;C4b;Ighv1-61;P01787;P01878;H2-D1;H2-K1;Ptpn6	P01027;P01029;P01749;P01787;P01878;P01899;P01902;P29351
Biological process	up-regulated	leukocyte migration	3	2.77	0.0948	1	Ccl25;B4galt1;Umod	O35903;P15535;Q91X17
Biological process	up-regulated	lipid biosynthetic process	3	1.21	0.455	1	Apoa2;Apoa1;Fabp5	P09813;Q00623;Q05816
Biological process	up-regulated	lipid catabolic process	4	3.78	0.0216	1	Apoa2;Apoc3;Apoa5;Angptl3	P09813;P33622;Q8C7G5;Q9R182
Biological process	up-regulated	lipid homeostasis	6	9.44	4.13e-05	0.0229	Apoa2;Apoc3;Apoa1;Pcsk9;Apoa5;Angptl3	P09813;P33622;Q00623;Q80W65;Q8C7G5;Q9R182
Biological process	up-regulated	lipid localization	11	6.28	1.26e-06	0.000726	Slc4a1;Apoa2;Apoc3;Apoa1;Fabp5;Apoa5;Gltpd2;Abcc2;Plin3;Angptl3;Apom	P04919;P09813;P33622;Q00623;Q05816;Q8C7G5;Q8K0R6;Q8VI47;Q9DBG5;Q9R182;Q9Z1R3
Biological process	up-regulated	lipid metabolic process	11	2.1	0.0149	1	Gpld1;C3;Apoa2;Apoc3;Pon1;Apoa1;Fabp5;Pcsk9;Apoa5;Plin1;Angptl3	O70362;P01027;P09813;P33622;P52430;Q00623;Q05816;Q80W65;Q8C7G5;Q8CGN5;Q9R182
Biological process	up-regulated	lipid transport	8	5.83	6.69e-05	0.0368	Slc4a1;Apoa2;Apoa1;Fabp5;Apoa5;Gltpd2;Abcc2;Apom	P04919;P09813;Q00623;Q05816;Q8C7G5;Q8K0R6;Q8VI47;Q9Z1R3
Biological process	up-regulated	localization	28	1.14	0.227	1	Angpt1;Ccl25;Gpld1;Slc4a1;Cfh;Apoa2;B4galt1;Ap1g1;Vcam1;Apoc3;Apoa1;Sec23a;Fabp5;Ly6e;Sord;Pcsk9;Apoa5;Copa;Gltpd2;Ltbp4;Abcc2;Umod;Pcyox1;Emc9;Plin3;Spast;Angptl3;Apom	O08538;O35903;O70362;P04919;P06909;P09813;P15535;P22892;P29533;P33622;Q00623;Q01405;Q05816;Q64253;Q64442;Q80W65;Q8C7G5;Q8CIE6;Q8K0R6;Q8K4G1;Q8VI47;Q91X17;Q9CQF9;Q9DB76;Q9DBG5;Q9QYY8;Q9R182;Q9Z1R3
Biological process	up-regulated	localization of cell	7	1.24	0.331	1	Ccl25;Gpld1;B4galt1;Vcam1;Apoa1;Sord;Umod	O35903;O70362;P15535;P29533;Q00623;Q64442;Q91X17
Biological process	up-regulated	localization within membrane	4	1.43	0.306	1	Slc4a1;Sec23a;Umod;Emc9	P04919;Q01405;Q91X17;Q9DB76
Biological process	up-regulated	locomotion	9	1.34	0.225	1	Angpt1;Ccl25;Gpld1;B4galt1;Vcam1;Igfals;Apoa1;Sord;Umod	O08538;O35903;O70362;P15535;P29533;P70389;Q00623;Q64442;Q91X17
Biological process	up-regulated	lymphocyte mediated immunity	8	6.47	3.2e-05	0.0179	C3;C4b;Ighv1-61;P01787;P01878;H2-D1;H2-K1;Ptpn6	P01027;P01029;P01749;P01787;P01878;P01899;P01902;P29351
Biological process	up-regulated	macromolecule biosynthetic process	8	1.15	0.396	1	Angpt1;B4galt1;Apoa1;Spata22;Mogs;Ces2a;Cela1;Tars1	O08538;P15535;Q00623;Q5SV06;Q80UM7;Q8QZR3;Q91X79;Q9D0R2
Biological process	up-regulated	macromolecule catabolic process	5	1.06	0.517	1	Pcsk9;Fbxo44;Umod;Cela1;Pcyox1	Q80W65;Q8BK26;Q91X17;Q91X79;Q9CQF9
Biological process	up-regulated	macromolecule glycosylation	3	2.96	0.0812	1	B4galt1;Mogs;Ces2a	P15535;Q80UM7;Q8QZR3
Biological process	up-regulated	macromolecule localization	17	1.46	0.0652	1	Angpt1;Slc4a1;Apoa2;Ap1g1;Apoc3;Apoa1;Sec23a;Fabp5;Apoa5;Copa;Gltpd2;Abcc2;Umod;Emc9;Plin3;Angptl3;Apom	O08538;P04919;P09813;P22892;P33622;Q00623;Q01405;Q05816;Q8C7G5;Q8CIE6;Q8K0R6;Q8VI47;Q91X17;Q9DB76;Q9DBG5;Q9R182;Q9Z1R3
Biological process	up-regulated	macromolecule metabolic process	27	1.12	0.271	1	Angpt1;Cfh;Pgk1;Apoa2;B4galt1;Klkb1;Ppic;Apoc3;Arvcf;Apoa1;Mylk3;Spata22;Adamtsl4;Mogs;Pcsk9;Fbxo44;Apoa5;Habp2;Sf3a1;Ces2a;Umod;Cela1;Pcyox1;Tars1;Papln;Apom;Dnpep	O08538;P06909;P09411;P09813;P15535;P26262;P30412;P33622;P98203;Q00623;Q3UIZ8;Q5SV06;Q80T21;Q80UM7;Q80W65;Q8BK26;Q8C7G5;Q8K0D2;Q8K4Z5;Q8QZR3;Q91X17;Q91X79;Q9CQF9;Q9D0R2;Q9EPX2;Q9Z1R3;Q9Z2W0
Biological process	up-regulated	maintenance of location	3	3.72	0.0471	1	Apoa1;Plin3;Angptl3	Q00623;Q9DBG5;Q9R182
Biological process	up-regulated	membrane assembly	2	7.21	0.0314	1	Dmkn;Spast	Q6P253;Q9QYY8
Biological process	up-regulated	membrane biogenesis	2	6.39	0.0391	1	Dmkn;Spast	Q6P253;Q9QYY8
Biological process	up-regulated	membrane organization	7	2.11	0.0483	1	Slc4a1;Sec23a;Dmkn;Gltpd2;Umod;Emc9;Spast	P04919;Q01405;Q6P253;Q8K0R6;Q91X17;Q9DB76;Q9QYY8
Biological process	up-regulated	metabolic process	40	1.11	0.221	1	Angpt1;Gpld1;C3;Me1;Cfh;Pgk1;Apoa2;B4galt1;Klkb1;Ptpn6;Ppic;Apoc3;Pon1;Arvcf;Apoa1;Fabp5;Mylk3;Spata22;Postn;Ly6e;Sord;Adamtsl4;Mogs;Pcsk9;Fbxo44;Apoa5;Plin1;Habp2;Sf3a1;Ces2a;Abcc2;Umod;Cela1;Cisd2;Pcyox1;Tars1;Papln;Angptl3;Apom;Dnpep	O08538;O70362;P01027;P06801;P06909;P09411;P09813;P15535;P26262;P29351;P30412;P33622;P52430;P98203;Q00623;Q05816;Q3UIZ8;Q5SV06;Q62009;Q64253;Q64442;Q80T21;Q80UM7;Q80W65;Q8BK26;Q8C7G5;Q8CGN5;Q8K0D2;Q8K4Z5;Q8QZR3;Q8VI47;Q91X17;Q91X79;Q9CQB5;Q9CQF9;Q9D0R2;Q9EPX2;Q9R182;Q9Z1R3;Q9Z2W0
Biological process	up-regulated	microtubule-based movement	2	1.07	0.56	1	Sord;Spast	Q64442;Q9QYY8
Biological process	up-regulated	mitochondrion organization	2	1.09	0.551	1	Cfh;Cisd2	P06909;Q9CQB5
Biological process	up-regulated	monocarboxylic acid metabolic process	6	2.39	0.0397	1	C3;Me1;Pgk1;Sord;Abcc2;Angptl3	P01027;P06801;P09411;Q64442;Q8VI47;Q9R182
Biological process	up-regulated	monosaccharide biosynthetic process	2	6.84	0.0346	1	Pgk1;Sord	P09411;Q64442
Biological process	up-regulated	monosaccharide metabolic process	4	4.56	0.0116	1	Pgk1;B4galt1;Fabp5;Sord	P09411;P15535;Q05816;Q64442
Biological process	up-regulated	monovalent inorganic anion homeostasis	2	16.52	0.00645	1	Abcc2;Umod	Q8VI47;Q91X17
Biological process	up-regulated	monovalent inorganic cation homeostasis	2	2.59	0.181	1	Slc4a1;Umod	P04919;Q91X17
Biological process	up-regulated	movement of cell or subcellular component	9	1.16	0.368	1	Ccl25;Gpld1;B4galt1;Vcam1;Igfals;Apoa1;Sord;Umod;Spast	O35903;O70362;P15535;P29533;P70389;Q00623;Q64442;Q91X17;Q9QYY8
Biological process	up-regulated	multi-multicellular organism process	2	1.75	0.318	1	B4galt1;Igfbp5	P15535;Q07079
Biological process	up-regulated	multicellular organism aging	2	8.62	0.0225	1	Cfh;Tfcp2l1	P06909;Q3UNW5
Biological process	up-regulated	multicellular organism development	27	1.11	0.301	1	Angpt1;Gpld1;C3;H2-K1;Slc4a1;Cfh;Apoa2;B4galt1;Ptpn6;Vcam1;Igfals;Apoa1;Igfbp5;Mylk3;Tfcp2l1;Spata22;Postn;Ly6e;Antxr2;Krt73;Lrig3;Pcsk9;Umod;Cela1;Antxr1;Spast;Angptl3	O08538;O70362;P01027;P01902;P04919;P06909;P09813;P15535;P29351;P29533;P70389;Q00623;Q07079;Q3UIZ8;Q3UNW5;Q5SV06;Q62009;Q64253;Q6DFX2;Q6NXH9;Q6P1C6;Q80W65;Q91X17;Q91X79;Q9CZ52;Q9QYY8;Q9R182
Biological process	up-regulated	multicellular organismal process	37	1.15	0.164	1	Angpt1;Gpld1;C3;H2-K1;Slc4a1;Cfh;Apoa2;B4galt1;Klkb1;Ptpn6;Vcam1;Pon1;Igfals;Apoa1;Fabp5;Igfbp5;Mylk3;Tfcp2l1;Spata22;Mybpc2;Postn;Ly6e;Antxr2;Krt73;Lrig3;Pcsk9;Pkhd1l1;Apoa5;Copa;Abcc2;Umod;Cela1;Sost;Antxr1;Spast;Angptl3;Apom	O08538;O70362;P01027;P01902;P04919;P06909;P09813;P15535;P26262;P29351;P29533;P52430;P70389;Q00623;Q05816;Q07079;Q3UIZ8;Q3UNW5;Q5SV06;Q5XKE0;Q62009;Q64253;Q6DFX2;Q6NXH9;Q6P1C6;Q80W65;Q80ZA4;Q8C7G5;Q8CIE6;Q8VI47;Q91X17;Q91X79;Q99P68;Q9CZ52;Q9QYY8;Q9R182;Q9Z1R3
Biological process	up-regulated	muscle cell development	2	2.35	0.21	1	Mylk3;Mybpc2	Q3UIZ8;Q5XKE0
Biological process	up-regulated	muscle cell differentiation	4	2.62	0.0669	1	Cfh;Igfbp5;Mylk3;Mybpc2	P06909;Q07079;Q3UIZ8;Q5XKE0
Biological process	up-regulated	muscle organ development	2	1.57	0.364	1	Angpt1;Ly6e	O08538;Q64253
Biological process	up-regulated	muscle organ morphogenesis	2	4.83	0.0644	1	Angpt1;Ly6e	O08538;Q64253
Biological process	up-regulated	muscle structure development	6	2.24	0.051	1	Angpt1;Cfh;Igfbp5;Mylk3;Mybpc2;Ly6e	O08538;P06909;Q07079;Q3UIZ8;Q5XKE0;Q64253
Biological process	up-regulated	muscle tissue development	3	1.58	0.295	1	Angpt1;Mylk3;Ly6e	O08538;Q3UIZ8;Q64253
Biological process	up-regulated	muscle tissue morphogenesis	2	5.29	0.055	1	Angpt1;Ly6e	O08538;Q64253
Biological process	up-regulated	myeloid cell development	2	4.5	0.0729	1	Slc4a1;Ptpn6	P04919;P29351
Biological process	up-regulated	myeloid cell differentiation	2	1.35	0.439	1	Slc4a1;Ptpn6	P04919;P29351
Biological process	up-regulated	myeloid leukocyte migration	3	4.72	0.0258	1	Ccl25;B4galt1;Umod	O35903;P15535;Q91X17
Biological process	up-regulated	myofibril assembly	2	7.08	0.0325	1	Mylk3;Mybpc2	Q3UIZ8;Q5XKE0
Biological process	up-regulated	negative regulation of ATP metabolic process	2	12.39	0.0113	1	Slc4a1;Apoc3	P04919;P33622
Biological process	up-regulated	negative regulation of catabolic process	4	2.41	0.0847	1	Gpld1;Slc4a1;Apoa2;Apoc3	O70362;P04919;P09813;P33622
Biological process	up-regulated	negative regulation of cell adhesion	3	2.37	0.133	1	Ptpn6;Apoa1;Postn	P29351;Q00623;Q62009
Biological process	up-regulated	negative regulation of cell population proliferation	3	1.37	0.375	1	B4galt1;Ptpn6;Igfbp5	P15535;P29351;Q07079
Biological process	up-regulated	negative regulation of cell projection organization	2	1.76	0.314	1	H2-D1;H2-K1	P01899;P01902
Biological process	up-regulated	negative regulation of cell-cell adhesion	2	2.12	0.243	1	Ptpn6;Apoa1	P29351;Q00623
Biological process	up-regulated	negative regulation of cellular catabolic process	2	1.56	0.368	1	Gpld1;Apoc3	O70362;P33622
Biological process	up-regulated	negative regulation of cellular component organization	8	2.26	0.0247	1	H2-D1;H2-K1;Apoa2;Apoa1;Pcsk9;Sost;Antxr1;Apom	P01899;P01902;P09813;Q00623;Q80W65;Q99P68;Q9CZ52;Q9Z1R3
Biological process	up-regulated	negative regulation of cholesterol transport	2	44.05	0.000884	0.448	Apoa2;Pcsk9	P09813;Q80W65
Biological process	up-regulated	negative regulation of cytokine production	4	3.11	0.0399	1	Angpt1;Apoa2;Ptpn6;Apoa1	O08538;P09813;P29351;Q00623
Biological process	up-regulated	negative regulation of defense response	2	1.69	0.333	1	Ptpn6;Apoa1	P29351;Q00623
Biological process	up-regulated	negative regulation of gene expression	5	1.57	0.212	1	Angpt1;Apoa2;Ptpn6;Apoa1;Igfbp5	O08538;P09813;P29351;Q00623;Q07079
Biological process	up-regulated	negative regulation of immune effector process	4	6.34	0.00366	1	Angpt1;Apoa2;Ptpn6;Apoa1	O08538;P09813;P29351;Q00623
Biological process	up-regulated	negative regulation of immune system process	4	1.71	0.205	1	Angpt1;Apoa2;Ptpn6;Apoa1	O08538;P09813;P29351;Q00623
Biological process	up-regulated	negative regulation of intracellular transport	2	6.84	0.0346	1	Angpt1;Pcsk9	O08538;Q80W65
Biological process	up-regulated	negative regulation of lipid catabolic process	2	33.04	0.0016	0.786	Gpld1;Apoc3	O70362;P33622
Biological process	up-regulated	negative regulation of lipid localization	2	7.48	0.0293	1	Apoa2;Pcsk9	P09813;Q80W65
Biological process	up-regulated	negative regulation of lipid metabolic process	3	5.72	0.0156	1	Gpld1;Apoa2;Apoc3	O70362;P09813;P33622
Biological process	up-regulated	negative regulation of lipid transport	2	16.52	0.00645	1	Apoa2;Pcsk9	P09813;Q80W65
Biological process	up-regulated	negative regulation of lipoprotein particle clearance	2	44.05	0.000884	0.448	Apoc3;Pcsk9	P33622;Q80W65
Biological process	up-regulated	negative regulation of multicellular organismal process	11	1.97	0.0222	1	Angpt1;Pgk1;Apoa2;Klkb1;Ptpn6;Apoc3;Apoa1;Igfbp5;Pcsk9;Sost;Apom	O08538;P09411;P09813;P26262;P29351;P33622;Q00623;Q07079;Q80W65;Q99P68;Q9Z1R3
Biological process	up-regulated	negative regulation of phosphate metabolic process	3	2.03	0.184	1	Angpt1;Slc4a1;Ptpn6	O08538;P04919;P29351
Biological process	up-regulated	negative regulation of phosphorus metabolic process	3	2.03	0.184	1	Angpt1;Slc4a1;Ptpn6	O08538;P04919;P29351
Biological process	up-regulated	negative regulation of phosphorylation	3	2.41	0.129	1	Angpt1;Slc4a1;Ptpn6	O08538;P04919;P29351
Biological process	up-regulated	negative regulation of production of molecular mediator of immune response	3	13.51	0.00141	0.697	Angpt1;Apoa2;Apoa1	O08538;P09813;Q00623
Biological process	up-regulated	negative regulation of protein modification process	2	1.21	0.494	1	Angpt1;Ptpn6	O08538;P29351
Biological process	up-regulated	negative regulation of response to external stimulus	3	1.56	0.301	1	Klkb1;Ptpn6;Apoa1	P26262;P29351;Q00623
Biological process	up-regulated	negative regulation of response to wounding	2	4.72	0.0672	1	Klkb1;Ptpn6	P26262;P29351
Biological process	up-regulated	negative regulation of sterol transport	2	36.04	0.00134	0.667	Apoa2;Pcsk9	P09813;Q80W65
Biological process	up-regulated	negative regulation of transport	4	1.72	0.204	1	Angpt1;Apoa2;Fabp5;Pcsk9	O08538;P09813;Q05816;Q80W65
Biological process	up-regulated	negative regulation of triglyceride metabolic process	2	44.05	0.000884	0.448	Gpld1;Apoc3	O70362;P33622
Biological process	up-regulated	nephron development	3	4.02	0.0388	1	Angpt1;Cfh;Umod	O08538;P06909;Q91X17
Biological process	up-regulated	neuron development	5	1.08	0.497	1	C3;Cfh;Igfals;Postn;Spast	P01027;P06909;P70389;Q62009;Q9QYY8
Biological process	up-regulated	neuron differentiation	6	1.09	0.478	1	C3;Cfh;Vcam1;Igfals;Postn;Spast	P01027;P06909;P29533;P70389;Q62009;Q9QYY8
Biological process	up-regulated	neuron projection morphogenesis	3	1.21	0.455	1	Igfals;Postn;Spast	P70389;Q62009;Q9QYY8
Biological process	up-regulated	neutral lipid catabolic process	3	20.51	0.000411	0.214	Apoa2;Apoc3;Apoa5	P09813;P33622;Q8C7G5
Biological process	up-regulated	neutral lipid metabolic process	5	9.81	0.000156	0.0836	Apoa2;Apoc3;Pcsk9;Apoa5;Angptl3	P09813;P33622;Q80W65;Q8C7G5;Q9R182
Biological process	up-regulated	nitrogen compound metabolic process	32	1.17	0.159	1	Angpt1;Gpld1;Cfh;Pgk1;Apoa2;B4galt1;Klkb1;Ppic;Apoc3;Pon1;Arvcf;Apoa1;Fabp5;Mylk3;Spata22;Ly6e;Adamtsl4;Mogs;Pcsk9;Fbxo44;Apoa5;Habp2;Sf3a1;Ces2a;Abcc2;Umod;Cela1;Pcyox1;Tars1;Papln;Apom;Dnpep	O08538;O70362;P06909;P09411;P09813;P15535;P26262;P30412;P33622;P52430;P98203;Q00623;Q05816;Q3UIZ8;Q5SV06;Q64253;Q80T21;Q80UM7;Q80W65;Q8BK26;Q8C7G5;Q8K0D2;Q8K4Z5;Q8QZR3;Q8VI47;Q91X17;Q91X79;Q9CQF9;Q9D0R2;Q9EPX2;Q9Z1R3;Q9Z2W0
Biological process	up-regulated	nitrogen compound transport	8	1.03	0.523	1	Ap1g1;Apoc3;Sec23a;Ly6e;Copa;Gltpd2;Abcc2;Umod	P22892;P33622;Q01405;Q64253;Q8CIE6;Q8K0R6;Q8VI47;Q91X17
Biological process	up-regulated	nuclear division	2	1.16	0.516	1	Spata22;Spast	Q5SV06;Q9QYY8
Biological process	up-regulated	organelle disassembly	3	6.68	0.0103	1	Cisd2;Plin3;Spast	Q9CQB5;Q9DBG5;Q9QYY8
Biological process	up-regulated	organelle fission	2	1.07	0.56	1	Spata22;Spast	Q5SV06;Q9QYY8
Biological process	up-regulated	organic acid catabolic process	2	1.84	0.296	1	Pon1;Sord	P52430;Q64442
Biological process	up-regulated	organic acid metabolic process	8	1.97	0.0499	1	C3;Me1;Pgk1;Pon1;Sord;Abcc2;Tars1;Angptl3	P01027;P06801;P09411;P52430;Q64442;Q8VI47;Q9D0R2;Q9R182
Biological process	up-regulated	organic acid transport	3	2.19	0.157	1	Fabp5;Abcc2;Umod	Q05816;Q8VI47;Q91X17
Biological process	up-regulated	organic anion transport	3	2	0.19	1	Slc4a1;Abcc2;Umod	P04919;Q8VI47;Q91X17
Biological process	up-regulated	organic cyclic compound metabolic process	17	1.19	0.25	1	Cfh;Pgk1;Apoa2;Apoc3;Pon1;Arvcf;Apoa1;Spata22;Ly6e;Pcsk9;Apoa5;Sf3a1;Abcc2;Umod;Cela1;Tars1;Angptl3	P06909;P09411;P09813;P33622;P52430;P98203;Q00623;Q5SV06;Q64253;Q80W65;Q8C7G5;Q8K4Z5;Q8VI47;Q91X17;Q91X79;Q9D0R2;Q9R182
Biological process	up-regulated	organic hydroxy compound metabolic process	9	4.17	0.000295	0.155	Apoa2;Apoc3;Pon1;Apoa1;Ly6e;Sord;Pcsk9;Apoa5;Angptl3	P09813;P33622;P52430;Q00623;Q64253;Q64442;Q80W65;Q8C7G5;Q9R182
Biological process	up-regulated	organic hydroxy compound transport	6	7.16	0.00019	0.101	Apoa2;Apoa1;Ly6e;Apoa5;Abcc2;Apom	P09813;Q00623;Q64253;Q8C7G5;Q8VI47;Q9Z1R3
Biological process	up-regulated	organic substance catabolic process	13	1.66	0.046	1	Pgk1;Apoa2;Apoc3;Pon1;Sord;Pcsk9;Fbxo44;Apoa5;Plin1;Umod;Cela1;Pcyox1;Angptl3	P09411;P09813;P33622;P52430;Q64442;Q80W65;Q8BK26;Q8C7G5;Q8CGN5;Q91X17;Q91X79;Q9CQF9;Q9R182
Biological process	up-regulated	organic substance metabolic process	37	1.13	0.188	1	Angpt1;Gpld1;C3;Me1;Cfh;Pgk1;Apoa2;B4galt1;Klkb1;Ppic;Apoc3;Pon1;Arvcf;Apoa1;Fabp5;Mylk3;Spata22;Ly6e;Sord;Adamtsl4;Mogs;Pcsk9;Fbxo44;Apoa5;Plin1;Habp2;Sf3a1;Ces2a;Abcc2;Umod;Cela1;Pcyox1;Tars1;Papln;Angptl3;Apom;Dnpep	O08538;O70362;P01027;P06801;P06909;P09411;P09813;P15535;P26262;P30412;P33622;P52430;P98203;Q00623;Q05816;Q3UIZ8;Q5SV06;Q64253;Q64442;Q80T21;Q80UM7;Q80W65;Q8BK26;Q8C7G5;Q8CGN5;Q8K0D2;Q8K4Z5;Q8QZR3;Q8VI47;Q91X17;Q91X79;Q9CQF9;Q9D0R2;Q9EPX2;Q9R182;Q9Z1R3;Q9Z2W0
Biological process	up-regulated	organic substance transport	14	1.48	0.0846	1	Slc4a1;Apoa2;Ap1g1;Apoc3;Apoa1;Sec23a;Fabp5;Ly6e;Apoa5;Copa;Gltpd2;Abcc2;Umod;Apom	P04919;P09813;P22892;P33622;Q00623;Q01405;Q05816;Q64253;Q8C7G5;Q8CIE6;Q8K0R6;Q8VI47;Q91X17;Q9Z1R3
Biological process	up-regulated	organonitrogen compound biosynthetic process	8	1.31	0.265	1	Angpt1;Apoa2;B4galt1;Apoa1;Fabp5;Mogs;Ces2a;Tars1	O08538;P09813;P15535;Q00623;Q05816;Q80UM7;Q8QZR3;Q9D0R2
Biological process	up-regulated	organonitrogen compound metabolic process	28	1.47	0.0155	1	Angpt1;Gpld1;Pgk1;Apoa2;B4galt1;Klkb1;Ppic;Apoc3;Pon1;Apoa1;Fabp5;Mylk3;Ly6e;Adamtsl4;Mogs;Pcsk9;Fbxo44;Apoa5;Habp2;Ces2a;Abcc2;Umod;Cela1;Pcyox1;Tars1;Papln;Apom;Dnpep	O08538;O70362;P09411;P09813;P15535;P26262;P30412;P33622;P52430;Q00623;Q05816;Q3UIZ8;Q64253;Q80T21;Q80UM7;Q80W65;Q8BK26;Q8C7G5;Q8K0D2;Q8QZR3;Q8VI47;Q91X17;Q91X79;Q9CQF9;Q9D0R2;Q9EPX2;Q9Z1R3;Q9Z2W0
Biological process	up-regulated	organophosphate biosynthetic process	5	2.06	0.0949	1	Pgk1;Apoa2;Apoa1;Fabp5;Sord	P09411;P09813;Q00623;Q05816;Q64442
Biological process	up-regulated	organophosphate catabolic process	2	2.87	0.154	1	Apoa2;Angptl3	P09813;Q9R182
Biological process	up-regulated	organophosphate ester transport	4	6.61	0.00316	1	Slc4a1;Apoa2;Apoa1;Apoa5	P04919;P09813;Q00623;Q8C7G5
Biological process	up-regulated	organophosphate metabolic process	9	2.15	0.0235	1	Gpld1;Pgk1;Apoa2;Pon1;Apoa1;Fabp5;Sord;Pcsk9;Angptl3	O70362;P09411;P09813;P52430;Q00623;Q05816;Q64442;Q80W65;Q9R182
Biological process	up-regulated	oxoacid metabolic process	8	2.03	0.0433	1	C3;Me1;Pgk1;Pon1;Sord;Abcc2;Tars1;Angptl3	P01027;P06801;P09411;P52430;Q64442;Q8VI47;Q9D0R2;Q9R182
Biological process	up-regulated	peptidyl-amino acid modification	2	1.42	0.414	1	Ppic;Apoa1	P30412;Q00623
Biological process	up-regulated	phosphate-containing compound metabolic process	11	1.48	0.119	1	Gpld1;Pgk1;Apoa2;Ptpn6;Pon1;Apoa1;Fabp5;Mylk3;Sord;Pcsk9;Angptl3	O70362;P09411;P09813;P29351;P52430;Q00623;Q05816;Q3UIZ8;Q64442;Q80W65;Q9R182
Biological process	up-regulated	phosphatidylcholine metabolic process	3	15.25	0.000991	0.497	Apoa2;Apoa1;Fabp5	P09813;Q00623;Q05816
Biological process	up-regulated	phospholipid biosynthetic process	3	3.3	0.0627	1	Apoa2;Apoa1;Fabp5	P09813;Q00623;Q05816
Biological process	up-regulated	phospholipid metabolic process	6	3.89	0.00446	1	Gpld1;Apoa2;Pon1;Apoa1;Fabp5;Angptl3	O70362;P09813;P52430;Q00623;Q05816;Q9R182
Biological process	up-regulated	phospholipid transport	4	13.44	0.000221	0.118	Slc4a1;Apoa2;Apoa1;Apoa5	P04919;P09813;Q00623;Q8C7G5
Biological process	up-regulated	phosphorus metabolic process	11	1.46	0.13	1	Gpld1;Pgk1;Apoa2;Ptpn6;Pon1;Apoa1;Fabp5;Mylk3;Sord;Pcsk9;Angptl3	O70362;P09411;P09813;P29351;P52430;Q00623;Q05816;Q3UIZ8;Q64442;Q80W65;Q9R182
Biological process	up-regulated	phosphorylation	2	1.31	0.454	1	Pgk1;Mylk3	P09411;Q3UIZ8
Biological process	up-regulated	pigmentation	2	4.56	0.0714	1	Ap1g1;Adamtsl4	P22892;Q80T21
Biological process	up-regulated	plasma lipoprotein particle assembly	3	34.98	7.98e-05	0.0435	Apoa2;Apoa1;Apom	P09813;Q00623;Q9Z1R3
Biological process	up-regulated	plasma lipoprotein particle clearance	2	20.87	0.00406	1	Apoa2;Apom	P09813;Q9Z1R3
Biological process	up-regulated	plasma lipoprotein particle organization	4	21.43	3.49e-05	0.0195	Apoa2;Apoa1;Apoa5;Apom	P09813;Q00623;Q8C7G5;Q9Z1R3
Biological process	up-regulated	plasma lipoprotein particle remodeling	4	34.47	4.93e-06	0.00282	Apoa2;Apoa1;Apoa5;Apom	P09813;Q00623;Q8C7G5;Q9Z1R3
Biological process	up-regulated	plasma membrane bounded cell projection morphogenesis	3	1.09	0.526	1	Igfals;Postn;Spast	P70389;Q62009;Q9QYY8
Biological process	up-regulated	plasma membrane organization	2	3.12	0.135	1	Slc4a1;Dmkn	P04919;Q6P253
Biological process	up-regulated	platelet activation	2	10.17	0.0165	1	Cfh;Ptpn6	P06909;P29351
Biological process	up-regulated	polyol metabolic process	2	4.4	0.0757	1	Sord;Angptl3	Q64442;Q9R182
Biological process	up-regulated	positive regulation of adaptive immune response	5	6.93	0.000775	0.397	C3;H2-Q10;H2-D1;H2-K1;H2-Q8	P01027;P01898;P01899;P01902;P14430
Biological process	up-regulated	positive regulation of adaptive immune response based on somatic recombination of immune receptors built from immunoglobulin superfamily domains	5	6.93	0.000775	0.397	C3;H2-Q10;H2-D1;H2-K1;H2-Q8	P01027;P01898;P01899;P01902;P14430
Biological process	up-regulated	positive regulation of biological process	34	1.14	0.203	1	Angpt1;Ccl25;Gpld1;C3;C4b;P01878;H2-Q10;H2-D1;H2-K1;Slc4a1;Cfh;Apoa2;Cfp;H2-Q8;B4galt1;Klkb1;Ptpn6;Apoc3;Pon1;Apoa1;Fabp5;Igfbp5;Mylk3;Tfcp2l1;Postn;Adamtsl4;Pcsk9;Apoa5;Cela1;Sost;Retn;Plin3;Spast;Angptl3	O08538;O35903;O70362;P01027;P01029;P01878;P01898;P01899;P01902;P04919;P06909;P09813;P11680;P14430;P15535;P26262;P29351;P33622;P52430;Q00623;Q05816;Q07079;Q3UIZ8;Q3UNW5;Q62009;Q80T21;Q80W65;Q8C7G5;Q91X79;Q99P68;Q99P87;Q9DBG5;Q9QYY8;Q9R182
Biological process	up-regulated	positive regulation of catabolic process	5	1.96	0.112	1	Gpld1;Apoa2;Pcsk9;Apoa5;Angptl3	O70362;P09813;Q80W65;Q8C7G5;Q9R182
Biological process	up-regulated	positive regulation of cell adhesion	3	1.35	0.382	1	Slc4a1;Ptpn6;Apoa1	P04919;P29351;Q00623
Biological process	up-regulated	positive regulation of cell communication	9	1.01	0.544	1	Angpt1;Ccl25;Gpld1;C3;Ptpn6;Apoa1;Fabp5;Igfbp5;Retn	O08538;O35903;O70362;P01027;P29351;Q00623;Q05816;Q07079;Q99P87
Biological process	up-regulated	positive regulation of cell death	5	1.6	0.203	1	Gpld1;B4galt1;Mylk3;Adamtsl4;Pcsk9	O70362;P15535;Q3UIZ8;Q80T21;Q80W65
Biological process	up-regulated	positive regulation of cell killing	4	9.67	0.000778	0.397	H2-Q10;H2-D1;H2-K1;H2-Q8	P01898;P01899;P01902;P14430
Biological process	up-regulated	positive regulation of cell migration	5	2.53	0.0479	1	Angpt1;Gpld1;Igfbp5;Postn;Retn	O08538;O70362;Q07079;Q62009;Q99P87
Biological process	up-regulated	positive regulation of cell motility	6	2.14	0.062	1	Angpt1;Gpld1;Igfbp5;Postn;Retn;Angptl3	O08538;O70362;Q07079;Q62009;Q99P87;Q9R182
Biological process	up-regulated	positive regulation of cell population proliferation	4	1.21	0.422	1	Slc4a1;B4galt1;Igfbp5;Retn	P04919;P15535;Q07079;Q99P87
Biological process	up-regulated	positive regulation of cellular catabolic process	3	1.37	0.374	1	Gpld1;Pcsk9;Apoa5	O70362;Q80W65;Q8C7G5
Biological process	up-regulated	positive regulation of cellular component movement	6	2.03	0.0752	1	Angpt1;Gpld1;Igfbp5;Postn;Retn;Angptl3	O08538;O70362;Q07079;Q62009;Q99P87;Q9R182
Biological process	up-regulated	positive regulation of cellular component organization	7	1.19	0.375	1	Angpt1;C3;Apoa1;Mylk3;Pcsk9;Apoa5;Spast	O08538;P01027;Q00623;Q3UIZ8;Q80W65;Q8C7G5;Q9QYY8
Biological process	up-regulated	positive regulation of cholesterol transport	2	11.33	0.0134	1	Pon1;Apoa1	P52430;Q00623
Biological process	up-regulated	positive regulation of cytokine production	3	1.36	0.378	1	C3;Apoa2;Postn	P01027;P09813;Q62009
Biological process	up-regulated	positive regulation of cytoskeleton organization	3	3	0.0784	1	Apoa1;Mylk3;Spast	Q00623;Q3UIZ8;Q9QYY8
Biological process	up-regulated	positive regulation of endocytosis	3	6.26	0.0123	1	Angpt1;C3;Pcsk9	O08538;P01027;Q80W65
Biological process	up-regulated	positive regulation of epithelial cell migration	2	3.64	0.105	1	Angpt1;Gpld1	O08538;O70362
Biological process	up-regulated	positive regulation of hormone secretion	2	2.15	0.238	1	Gpld1;Retn	O70362;Q99P87
Biological process	up-regulated	positive regulation of immune effector process	7	4.94	0.000534	0.276	C3;H2-Q10;H2-D1;H2-K1;Cfp;H2-Q8;Ptpn6	P01027;P01898;P01899;P01902;P11680;P14430;P29351
Biological process	up-regulated	positive regulation of immune response	11	4.28	4.76e-05	0.0264	Gpld1;C3;C4b;P01878;H2-Q10;H2-D1;H2-K1;Cfh;Cfp;H2-Q8;Ptpn6	O70362;P01027;P01029;P01878;P01898;P01899;P01902;P06909;P11680;P14430;P29351
Biological process	up-regulated	positive regulation of immune system process	12	2.6	0.00201	0.975	Gpld1;C3;C4b;P01878;H2-Q10;H2-D1;H2-K1;Slc4a1;Cfh;Cfp;H2-Q8;Ptpn6	O70362;P01027;P01029;P01878;P01898;P01899;P01902;P04919;P06909;P11680;P14430;P29351
Biological process	up-regulated	positive regulation of intracellular signal transduction	6	1.2	0.384	1	Angpt1;Ccl25;C3;Ptpn6;Apoa1;Igfbp5	O08538;O35903;P01027;P29351;Q00623;Q07079
Biological process	up-regulated	positive regulation of leukocyte mediated cytotoxicity	4	10.86	0.000501	0.26	H2-Q10;H2-D1;H2-K1;H2-Q8	P01898;P01899;P01902;P14430
Biological process	up-regulated	positive regulation of leukocyte mediated immunity	5	6.12	0.00135	0.67	C3;H2-Q10;H2-D1;H2-K1;H2-Q8	P01027;P01898;P01899;P01902;P14430
Biological process	up-regulated	positive regulation of lipid biosynthetic process	3	6.61	0.0106	1	Gpld1;Apoc3;Apoa5	O70362;P33622;Q8C7G5
Biological process	up-regulated	positive regulation of lipid localization	5	8.93	0.000242	0.129	C3;Pon1;Apoa1;Retn;Plin3	P01027;P52430;Q00623;Q99P87;Q9DBG5
Biological process	up-regulated	positive regulation of lipid metabolic process	6	8.56	7.16e-05	0.0392	Gpld1;Apoa2;Apoc3;Apoa1;Apoa5;Angptl3	O70362;P09813;P33622;Q00623;Q8C7G5;Q9R182
Biological process	up-regulated	positive regulation of lipid transport	3	6.68	0.0103	1	Pon1;Apoa1;Retn	P52430;Q00623;Q99P87
Biological process	up-regulated	positive regulation of locomotion	6	2.03	0.0747	1	Angpt1;Gpld1;Igfbp5;Postn;Retn;Angptl3	O08538;O70362;Q07079;Q62009;Q99P87;Q9R182
Biological process	up-regulated	positive regulation of lymphocyte mediated immunity	5	7.08	0.000704	0.361	C3;H2-Q10;H2-D1;H2-K1;H2-Q8	P01027;P01898;P01899;P01902;P14430
Biological process	up-regulated	positive regulation of MAPK cascade	3	1.76	0.242	1	Angpt1;Ccl25;C3	O08538;O35903;P01027
Biological process	up-regulated	positive regulation of multicellular organismal process	9	1.07	0.471	1	Gpld1;C3;Apoa2;Fabp5;Postn;Apoa5;Cela1;Retn;Angptl3	O70362;P01027;P09813;Q05816;Q62009;Q8C7G5;Q91X79;Q99P87;Q9R182
Biological process	up-regulated	positive regulation of organelle organization	3	1.15	0.484	1	Apoa1;Mylk3;Spast	Q00623;Q3UIZ8;Q9QYY8
Biological process	up-regulated	positive regulation of phagocytosis	2	14.68	0.00813	1	C3;Cfp	P01027;P11680
Biological process	up-regulated	positive regulation of programmed cell death	5	1.61	0.199	1	Gpld1;B4galt1;Mylk3;Adamtsl4;Pcsk9	O70362;P15535;Q3UIZ8;Q80T21;Q80W65
Biological process	up-regulated	positive regulation of protein catabolic process	2	2.79	0.161	1	Gpld1;Pcsk9	O70362;Q80W65
Biological process	up-regulated	positive regulation of receptor-mediated endocytosis	2	12.01	0.012	1	Angpt1;Pcsk9	O08538;Q80W65
Biological process	up-regulated	positive regulation of response to stimulus	16	1.44	0.0807	1	Angpt1;Ccl25;Gpld1;C3;C4b;P01878;H2-Q10;H2-D1;H2-K1;Cfh;Cfp;H2-Q8;Ptpn6;Apoa1;Fabp5;Igfbp5	O08538;O35903;O70362;P01027;P01029;P01878;P01898;P01899;P01902;P06909;P11680;P14430;P29351;Q00623;Q05816;Q07079
Biological process	up-regulated	positive regulation of secretion by cell	2	1.1	0.547	1	Gpld1;Retn	O70362;Q99P87
Biological process	up-regulated	positive regulation of small molecule metabolic process	3	3.63	0.0501	1	Gpld1;Apoa1;Apoa5	O70362;Q00623;Q8C7G5
Biological process	up-regulated	positive regulation of sterol transport	2	10.43	0.0157	1	Pon1;Apoa1	P52430;Q00623
Biological process	up-regulated	positive regulation of supramolecular fiber organization	3	3.15	0.0704	1	Apoa1;Mylk3;Spast	Q00623;Q3UIZ8;Q9QYY8
Biological process	up-regulated	positive regulation of T cell mediated immunity	4	11.66	0.000382	0.199	H2-Q10;H2-D1;H2-K1;H2-Q8	P01898;P01899;P01902;P14430
Biological process	up-regulated	positive regulation of transport	9	1.86	0.0522	1	Angpt1;Gpld1;C3;Apoa2;Cfp;Pon1;Apoa1;Pcsk9;Retn	O08538;O70362;P01027;P09813;P11680;P52430;Q00623;Q80W65;Q99P87
Biological process	up-regulated	positive regulation of triglyceride metabolic process	3	21.24	0.00037	0.193	Gpld1;Apoc3;Apoa5	O70362;P33622;Q8C7G5
Biological process	up-regulated	positive regulation of vasculature development	3	3.63	0.0501	1	C3;Cela1;Angptl3	P01027;Q91X79;Q9R182
Biological process	up-regulated	primary metabolic process	33	1.1	0.275	1	Gpld1;C3;Cfh;Pgk1;Apoa2;B4galt1;Klkb1;Ppic;Apoc3;Pon1;Arvcf;Apoa1;Fabp5;Mylk3;Spata22;Sord;Adamtsl4;Mogs;Pcsk9;Fbxo44;Apoa5;Plin1;Habp2;Sf3a1;Ces2a;Umod;Cela1;Pcyox1;Tars1;Papln;Angptl3;Apom;Dnpep	O70362;P01027;P06909;P09411;P09813;P15535;P26262;P30412;P33622;P52430;P98203;Q00623;Q05816;Q3UIZ8;Q5SV06;Q64442;Q80T21;Q80UM7;Q80W65;Q8BK26;Q8C7G5;Q8CGN5;Q8K0D2;Q8K4Z5;Q8QZR3;Q91X17;Q91X79;Q9CQF9;Q9D0R2;Q9EPX2;Q9R182;Q9Z1R3;Q9Z2W0
Biological process	up-regulated	process utilizing autophagic mechanism	3	2.06	0.179	1	Postn;Umod;Cisd2	Q62009;Q91X17;Q9CQB5
Biological process	up-regulated	proteasomal protein catabolic process	2	1.12	0.536	1	Fbxo44;Umod	Q8BK26;Q91X17
Biological process	up-regulated	protein catabolic process	5	1.56	0.217	1	Pcsk9;Fbxo44;Umod;Cela1;Pcyox1	Q80W65;Q8BK26;Q91X17;Q91X79;Q9CQF9
Biological process	up-regulated	protein complex oligomerization	2	1.68	0.335	1	Me1;Spast	P06801;Q9QYY8
Biological process	up-regulated	protein glycosylation	2	2.91	0.15	1	B4galt1;Mogs	P15535;Q80UM7
Biological process	up-regulated	protein localization to cell periphery	3	2.17	0.161	1	Slc4a1;Sec23a;Umod	P04919;Q01405;Q91X17
Biological process	up-regulated	protein localization to membrane	4	1.71	0.207	1	Slc4a1;Sec23a;Umod;Emc9	P04919;Q01405;Q91X17;Q9DB76
Biological process	up-regulated	protein maturation	3	2.61	0.108	1	Pgk1;Klkb1;Pcsk9	P09411;P26262;Q80W65
Biological process	up-regulated	protein metabolic process	22	1.58	0.0159	1	Pgk1;Apoa2;B4galt1;Klkb1;Ppic;Apoc3;Apoa1;Mylk3;Adamtsl4;Mogs;Pcsk9;Fbxo44;Apoa5;Habp2;Ces2a;Umod;Cela1;Pcyox1;Tars1;Papln;Apom;Dnpep	P09411;P09813;P15535;P26262;P30412;P33622;Q00623;Q3UIZ8;Q80T21;Q80UM7;Q80W65;Q8BK26;Q8C7G5;Q8K0D2;Q8QZR3;Q91X17;Q91X79;Q9CQF9;Q9D0R2;Q9EPX2;Q9Z1R3;Q9Z2W0
Biological process	up-regulated	protein processing	3	4.65	0.0269	1	Pgk1;Klkb1;Pcsk9	P09411;P26262;Q80W65
Biological process	up-regulated	protein transport	5	1.18	0.417	1	Ap1g1;Apoc3;Sec23a;Copa;Umod	P22892;P33622;Q01405;Q8CIE6;Q91X17
Biological process	up-regulated	protein-containing complex assembly	6	1.14	0.434	1	Me1;Apoa2;Apoa1;Sf3a1;Spast;Apom	P06801;P09813;Q00623;Q8K4Z5;Q9QYY8;Q9Z1R3
Biological process	up-regulated	protein-containing complex remodeling	4	30.5	8.24e-06	0.00468	Apoa2;Apoa1;Apoa5;Apom	P09813;Q00623;Q8C7G5;Q9Z1R3
Biological process	up-regulated	protein-containing complex subunit organization	7	1.09	0.46	1	Me1;Apoa2;Apoa1;Apoa5;Sf3a1;Spast;Apom	P06801;P09813;Q00623;Q8C7G5;Q8K4Z5;Q9QYY8;Q9Z1R3
Biological process	up-regulated	protein-lipid complex assembly	3	28.32	0.000154	0.0827	Apoa2;Apoa1;Apom	P09813;Q00623;Q9Z1R3
Biological process	up-regulated	protein-lipid complex remodeling	4	33.04	5.9e-06	0.00337	Apoa2;Apoa1;Apoa5;Apom	P09813;Q00623;Q8C7G5;Q9Z1R3
Biological process	up-regulated	protein-lipid complex subunit organization	4	19.82	4.77e-05	0.0264	Apoa2;Apoa1;Apoa5;Apom	P09813;Q00623;Q8C7G5;Q9Z1R3
Biological process	up-regulated	proteolysis	6	1.41	0.252	1	Pgk1;Klkb1;Pcsk9;Fbxo44;Umod;Pcyox1	P09411;P26262;Q80W65;Q8BK26;Q91X17;Q9CQF9
Biological process	up-regulated	proteolysis involved in cellular protein catabolic process	3	1.1	0.52	1	Fbxo44;Umod;Pcyox1	Q8BK26;Q91X17;Q9CQF9
Biological process	up-regulated	regeneration	4	4.4	0.013	1	Apoa2;Apoa1;Postn;Apoa5	P09813;Q00623;Q62009;Q8C7G5
Biological process	up-regulated	regulation of actin cytoskeleton organization	2	1.36	0.435	1	Apoa1;Mylk3	Q00623;Q3UIZ8
Biological process	up-regulated	regulation of actin filament-based process	2	1.01	0.593	1	Apoa1;Mylk3	Q00623;Q3UIZ8
Biological process	up-regulated	regulation of actomyosin structure organization	2	4.09	0.0861	1	Apoa1;Mylk3	Q00623;Q3UIZ8
Biological process	up-regulated	regulation of adaptive immune response	6	5.33	0.000911	0.458	C3;H2-Q10;H2-D1;H2-K1;H2-Q8;Ptpn6	P01027;P01898;P01899;P01902;P14430;P29351
Biological process	up-regulated	regulation of adaptive immune response based on somatic recombination of immune receptors built from immunoglobulin superfamily domains	6	5.64	0.000683	0.351	C3;H2-Q10;H2-D1;H2-K1;H2-Q8;Ptpn6	P01027;P01898;P01899;P01902;P14430;P29351
Biological process	up-regulated	regulation of anatomical structure morphogenesis	6	1.25	0.349	1	C3;Pgk1;Apoa1;Postn;Cela1;Angptl3	P01027;P09411;Q00623;Q62009;Q91X79;Q9R182
Biological process	up-regulated	regulation of angiogenesis	4	3.03	0.0434	1	C3;Pgk1;Cela1;Angptl3	P01027;P09411;Q91X79;Q9R182
Biological process	up-regulated	regulation of ATP metabolic process	2	4.22	0.0816	1	Slc4a1;Apoc3	P04919;P33622
Biological process	up-regulated	regulation of B cell mediated immunity	2	5.36	0.0537	1	C3;Ptpn6	P01027;P29351
Biological process	up-regulated	regulation of biological quality	23	1.14	0.268	1	Angpt1;Gpld1;Slc4a1;Cfh;Apoa2;B4galt1;Klkb1;Ptpn6;Vcam1;Apoc3;Apoa1;Fabp5;Igfbp5;Mylk3;Postn;Pcsk9;Apoa5;Copa;Ltbp4;Abcc2;Umod;Retn;Angptl3	O08538;O70362;P04919;P06909;P09813;P15535;P26262;P29351;P29533;P33622;Q00623;Q05816;Q07079;Q3UIZ8;Q62009;Q80W65;Q8C7G5;Q8CIE6;Q8K4G1;Q8VI47;Q91X17;Q99P87;Q9R182
Biological process	up-regulated	regulation of body fluid levels	6	3.3	0.00962	1	Slc4a1;Cfh;Klkb1;Ptpn6;Copa;Umod	P04919;P06909;P26262;P29351;Q8CIE6;Q91X17
Biological process	up-regulated	regulation of carbohydrate metabolic process	2	1.98	0.268	1	Gpld1;Slc4a1	O70362;P04919
Biological process	up-regulated	regulation of catabolic process	8	1.69	0.101	1	Gpld1;Slc4a1;Apoa2;Apoc3;Pcsk9;Apoa5;Cisd2;Angptl3	O70362;P04919;P09813;P33622;Q80W65;Q8C7G5;Q9CQB5;Q9R182
Biological process	up-regulated	regulation of cell adhesion	5	1.34	0.317	1	Angpt1;Slc4a1;Ptpn6;Apoa1;Postn	O08538;P04919;P29351;Q00623;Q62009
Biological process	up-regulated	regulation of cell killing	5	8.33	0.000335	0.176	H2-Q10;H2-D1;H2-K1;Cfh;H2-Q8	P01898;P01899;P01902;P06909;P14430
Biological process	up-regulated	regulation of cell migration	6	1.39	0.263	1	Angpt1;Gpld1;Igfbp5;Postn;Retn;Angptl3	O08538;O70362;Q07079;Q62009;Q99P87;Q9R182
Biological process	up-regulated	regulation of cell morphogenesis	2	1.35	0.437	1	Apoa1;Postn	Q00623;Q62009
Biological process	up-regulated	regulation of cell morphogenesis involved in differentiation	2	3.3	0.123	1	Apoa1;Postn	Q00623;Q62009
Biological process	up-regulated	regulation of cell motility	6	1.22	0.367	1	Angpt1;Gpld1;Igfbp5;Postn;Retn;Angptl3	O08538;O70362;Q07079;Q62009;Q99P87;Q9R182
Biological process	up-regulated	regulation of cell-cell adhesion	3	1.26	0.426	1	Slc4a1;Ptpn6;Apoa1	P04919;P29351;Q00623
Biological process	up-regulated	regulation of cell-substrate adhesion	2	1.92	0.279	1	Apoa1;Postn	Q00623;Q62009
Biological process	up-regulated	regulation of cellular carbohydrate metabolic process	2	2.37	0.206	1	Gpld1;Slc4a1	O70362;P04919
Biological process	up-regulated	regulation of cellular catabolic process	5	1.27	0.357	1	Gpld1;Apoc3;Pcsk9;Apoa5;Cisd2	O70362;P33622;Q80W65;Q8C7G5;Q9CQB5
Biological process	up-regulated	regulation of cellular component movement	6	1.13	0.441	1	Angpt1;Gpld1;Igfbp5;Postn;Retn;Angptl3	O08538;O70362;Q07079;Q62009;Q99P87;Q9R182
Biological process	up-regulated	regulation of cellular component organization	14	1.14	0.337	1	Angpt1;C3;H2-D1;H2-K1;Apoa2;Apoa1;Igfbp5;Mylk3;Pcsk9;Apoa5;Sost;Antxr1;Spast;Apom	O08538;P01027;P01899;P01902;P09813;Q00623;Q07079;Q3UIZ8;Q80W65;Q8C7G5;Q99P68;Q9CZ52;Q9QYY8;Q9Z1R3
Biological process	up-regulated	regulation of cellular ketone metabolic process	2	2.73	0.166	1	Fabp5;Apoa5	Q05816;Q8C7G5
Biological process	up-regulated	regulation of cellular localization	5	1.15	0.444	1	Angpt1;Gpld1;Ptpn6;Nucb1;Pcsk9	O08538;O70362;P29351;Q02819;Q80W65
Biological process	up-regulated	regulation of cellular response to growth factor stimulus	2	1.34	0.44	1	Angpt1;Sost	O08538;Q99P68
Biological process	up-regulated	regulation of cholesterol efflux	2	13.21	0.00997	1	Pon1;Apoa1	P52430;Q00623
Biological process	up-regulated	regulation of cholesterol transport	4	13.44	0.000221	0.118	Apoa2;Pon1;Apoa1;Pcsk9	P09813;P52430;Q00623;Q80W65
Biological process	up-regulated	regulation of cytokine production	6	1.7	0.142	1	Angpt1;C3;Apoa2;Ptpn6;Apoa1;Postn	O08538;P01027;P09813;P29351;Q00623;Q62009
Biological process	up-regulated	regulation of cytokine production involved in immune response	3	5	0.0223	1	Angpt1;Apoa2;Apoa1	O08538;P09813;Q00623
Biological process	up-regulated	regulation of cytokine-mediated signaling pathway	2	3.28	0.125	1	Angpt1;Apoa1	O08538;Q00623
Biological process	up-regulated	regulation of cytoskeleton organization	3	1.17	0.478	1	Apoa1;Mylk3;Spast	Q00623;Q3UIZ8;Q9QYY8
Biological process	up-regulated	regulation of digestive system process	2	8.81	0.0216	1	Apoa2;Apoa1	P09813;Q00623
Biological process	up-regulated	regulation of endocytosis	3	2.8	0.0918	1	Angpt1;C3;Pcsk9	O08538;P01027;Q80W65
Biological process	up-regulated	regulation of endothelial cell migration	2	2.66	0.173	1	Angpt1;Gpld1	O08538;O70362
Biological process	up-regulated	regulation of epithelial cell migration	2	1.85	0.294	1	Angpt1;Gpld1	O08538;O70362
Biological process	up-regulated	regulation of ERK1 and ERK2 cascade	3	2.12	0.168	1	Angpt1;Ccl25;C3	O08538;O35903;P01027
Biological process	up-regulated	regulation of establishment of protein localization	4	1.38	0.331	1	Angpt1;Gpld1;Nucb1;Umod	O08538;O70362;Q02819;Q91X17
Biological process	up-regulated	regulation of fatty acid biosynthetic process	2	9.01	0.0207	1	Fabp5;Apoa5	Q05816;Q8C7G5
Biological process	up-regulated	regulation of fatty acid metabolic process	2	4.36	0.0772	1	Fabp5;Apoa5	Q05816;Q8C7G5
Biological process	up-regulated	regulation of generation of precursor metabolites and energy	2	3.03	0.142	1	Slc4a1;Apoc3	P04919;P33622
Biological process	up-regulated	regulation of glucose transmembrane transport	2	5.15	0.0577	1	C3;Fabp5	P01027;Q05816
Biological process	up-regulated	regulation of high-density lipoprotein particle clearance	2	99.11	0.00015	0.0807	Gpld1;Apoc3	O70362;P33622
Biological process	up-regulated	regulation of hormone levels	4	1.35	0.344	1	Gpld1;Ltbp4;Abcc2;Retn	O70362;Q8K4G1;Q8VI47;Q99P87
Biological process	up-regulated	regulation of hormone secretion	2	1.19	0.502	1	Gpld1;Retn	O70362;Q99P87
Biological process	up-regulated	regulation of humoral immune response	3	13.21	0.0015	0.74	C3;Cfh;Ptpn6	P01027;P06909;P29351
Biological process	up-regulated	regulation of hydrolase activity	2	1.71	0.327	1	Gpld1;Angptl3	O70362;Q9R182
Biological process	up-regulated	regulation of immune effector process	11	5.29	6.58e-06	0.00374	Angpt1;C3;H2-Q10;H2-D1;H2-K1;Cfh;Apoa2;Cfp;H2-Q8;Ptpn6;Apoa1	O08538;P01027;P01898;P01899;P01902;P06909;P09813;P11680;P14430;P29351;Q00623
Biological process	up-regulated	regulation of immune response	11	2.78	0.00183	0.891	Gpld1;C3;C4b;P01878;H2-Q10;H2-D1;H2-K1;Cfh;Cfp;H2-Q8;Ptpn6	O70362;P01027;P01029;P01878;P01898;P01899;P01902;P06909;P11680;P14430;P29351
Biological process	up-regulated	regulation of immune system process	15	2.09	0.00458	1	Angpt1;Gpld1;C3;C4b;P01878;H2-Q10;H2-D1;H2-K1;Slc4a1;Cfh;Apoa2;Cfp;H2-Q8;Ptpn6;Apoa1	O08538;O70362;P01027;P01029;P01878;P01898;P01899;P01902;P04919;P06909;P09813;P11680;P14430;P29351;Q00623
Biological process	up-regulated	regulation of immunoglobulin mediated immune response	2	5.36	0.0537	1	C3;Ptpn6	P01027;P29351
Biological process	up-regulated	regulation of inflammatory response	3	2.06	0.179	1	C3;Ptpn6;Apoa1	P01027;P29351;Q00623
Biological process	up-regulated	regulation of intestinal absorption	2	26.43	0.00253	1	Apoa2;Apoa1	P09813;Q00623
Biological process	up-regulated	regulation of intestinal lipid absorption	2	36.04	0.00134	0.667	Apoa2;Apoa1	P09813;Q00623
Biological process	up-regulated	regulation of intracellular protein transport	2	1.84	0.296	1	Angpt1;Nucb1	O08538;Q02819
Biological process	up-regulated	regulation of intracellular transport	3	1.8	0.232	1	Angpt1;Nucb1;Pcsk9	O08538;Q02819;Q80W65
Biological process	up-regulated	regulation of leukocyte cell-cell adhesion	2	1.09	0.551	1	Slc4a1;Ptpn6	P04919;P29351
Biological process	up-regulated	regulation of leukocyte mediated cytotoxicity	4	7.85	0.00169	0.825	H2-Q10;H2-D1;H2-K1;H2-Q8	P01898;P01899;P01902;P14430
Biological process	up-regulated	regulation of leukocyte mediated immunity	6	4.5	0.00215	1	C3;H2-Q10;H2-D1;H2-K1;H2-Q8;Ptpn6	P01027;P01898;P01899;P01902;P14430;P29351
Biological process	up-regulated	regulation of leukocyte proliferation	2	1.5	0.388	1	Slc4a1;Ptpn6	P04919;P29351
Biological process	up-regulated	regulation of lipid biosynthetic process	5	4.91	0.00354	1	Gpld1;C3;Apoc3;Fabp5;Apoa5	O70362;P01027;P33622;Q05816;Q8C7G5
Biological process	up-regulated	regulation of lipid catabolic process	5	15.73	1.61e-05	0.0091	Gpld1;Apoa2;Apoc3;Apoa5;Angptl3	O70362;P09813;P33622;Q8C7G5;Q9R182
Biological process	up-regulated	regulation of lipid localization	7	7.75	3.28e-05	0.0183	C3;Apoa2;Pon1;Apoa1;Pcsk9;Retn;Plin3	P01027;P09813;P52430;Q00623;Q80W65;Q99P87;Q9DBG5
Biological process	up-regulated	regulation of lipid metabolic process	8	5.05	0.000181	0.0968	Gpld1;C3;Apoa2;Apoc3;Apoa1;Fabp5;Apoa5;Angptl3	O70362;P01027;P09813;P33622;Q00623;Q05816;Q8C7G5;Q9R182
Biological process	up-regulated	regulation of lipid storage	2	7.93	0.0263	1	C3;Plin3	P01027;Q9DBG5
Biological process	up-regulated	regulation of lipid transport	5	7.13	0.000682	0.351	Apoa2;Pon1;Apoa1;Pcsk9;Retn	P09813;P52430;Q00623;Q80W65;Q99P87
Biological process	up-regulated	regulation of lipoprotein particle clearance	3	29.73	0.000132	0.0713	Gpld1;Apoc3;Pcsk9	O70362;P33622;Q80W65
Biological process	up-regulated	regulation of localization	17	1.23	0.214	1	Angpt1;Gpld1;C3;Apoa2;Cfp;Ptpn6;Pon1;Apoa1;Nucb1;Fabp5;Igfbp5;Postn;Pcsk9;Umod;Retn;Plin3;Angptl3	O08538;O70362;P01027;P09813;P11680;P29351;P52430;Q00623;Q02819;Q05816;Q07079;Q62009;Q80W65;Q91X17;Q99P87;Q9DBG5;Q9R182
Biological process	up-regulated	regulation of locomotion	6	1.17	0.41	1	Angpt1;Gpld1;Igfbp5;Postn;Retn;Angptl3	O08538;O70362;Q07079;Q62009;Q99P87;Q9R182
Biological process	up-regulated	regulation of low-density lipoprotein particle clearance	2	44.05	0.000884	0.448	Apoc3;Pcsk9	P33622;Q80W65
Biological process	up-regulated	regulation of lymphocyte mediated immunity	6	5.98	0.000502	0.26	C3;H2-Q10;H2-D1;H2-K1;H2-Q8;Ptpn6	P01027;P01898;P01899;P01902;P14430;P29351
Biological process	up-regulated	regulation of lymphocyte proliferation	2	1.62	0.349	1	Slc4a1;Ptpn6	P04919;P29351
Biological process	up-regulated	regulation of MAPK cascade	4	1.29	0.374	1	Angpt1;Ccl25;C3;Ptpn6	O08538;O35903;P01027;P29351
Biological process	up-regulated	regulation of mononuclear cell proliferation	2	1.6	0.357	1	Slc4a1;Ptpn6	P04919;P29351
Biological process	up-regulated	regulation of multicellular organismal process	19	1.29	0.136	1	Angpt1;Gpld1;C3;Pgk1;Apoa2;Klkb1;Ptpn6;Apoc3;Apoa1;Fabp5;Igfbp5;Postn;Pcsk9;Apoa5;Cela1;Sost;Retn;Angptl3;Apom	O08538;O70362;P01027;P09411;P09813;P26262;P29351;P33622;Q00623;Q05816;Q07079;Q62009;Q80W65;Q8C7G5;Q91X79;Q99P68;Q99P87;Q9R182;Q9Z1R3
Biological process	up-regulated	regulation of neuron apoptotic process	2	1.34	0.442	1	Angpt1;Pcsk9	O08538;Q80W65
Biological process	up-regulated	regulation of neuron death	2	1.26	0.472	1	Angpt1;Pcsk9	O08538;Q80W65
Biological process	up-regulated	regulation of peptidyl-tyrosine phosphorylation	2	2.06	0.253	1	Angpt1;Ptpn6	O08538;P29351
Biological process	up-regulated	regulation of phagocytosis	4	8.01	0.00157	0.772	C3;Apoa2;Cfp;Apoa1	P01027;P09813;P11680;Q00623
Biological process	up-regulated	regulation of phosphate metabolic process	6	1.24	0.353	1	Angpt1;Gpld1;C3;Slc4a1;Ptpn6;Apoa1	O08538;O70362;P01027;P04919;P29351;Q00623
Biological process	up-regulated	regulation of phosphorus metabolic process	6	1.24	0.353	1	Angpt1;Gpld1;C3;Slc4a1;Ptpn6;Apoa1	O08538;O70362;P01027;P04919;P29351;Q00623
Biological process	up-regulated	regulation of phosphorylation	5	1.17	0.424	1	Angpt1;C3;Slc4a1;Ptpn6;Apoa1	O08538;P01027;P04919;P29351;Q00623
Biological process	up-regulated	regulation of plasma lipoprotein particle levels	4	15.86	0.000116	0.0629	Apoa2;Apoa1;Apoa5;Apom	P09813;Q00623;Q8C7G5;Q9Z1R3
Biological process	up-regulated	regulation of production of molecular mediator of immune response	3	2.97	0.0803	1	Angpt1;Apoa2;Apoa1	O08538;P09813;Q00623
Biological process	up-regulated	regulation of protein catabolic process	2	1.09	0.551	1	Gpld1;Pcsk9	O70362;Q80W65
Biological process	up-regulated	regulation of protein kinase B signaling	3	2.6	0.109	1	Angpt1;Ptpn6;Igfbp5	O08538;P29351;Q07079
Biological process	up-regulated	regulation of protein stability	2	1.84	0.296	1	Apoa2;Apoa1	P09813;Q00623
Biological process	up-regulated	regulation of protein transport	3	1.09	0.521	1	Angpt1;Gpld1;Nucb1	O08538;O70362;Q02819
Biological process	up-regulated	regulation of receptor internalization	2	5.92	0.045	1	Angpt1;Pcsk9	O08538;Q80W65
Biological process	up-regulated	regulation of receptor-mediated endocytosis	3	5.08	0.0213	1	Angpt1;C3;Pcsk9	O08538;P01027;Q80W65
Biological process	up-regulated	regulation of reproductive process	3	2.57	0.111	1	B4galt1;Spata22;Retn	P15535;Q5SV06;Q99P87
Biological process	up-regulated	regulation of response to cytokine stimulus	2	3	0.143	1	Angpt1;Apoa1	O08538;Q00623
Biological process	up-regulated	regulation of response to wounding	2	2.56	0.184	1	Klkb1;Ptpn6	P26262;P29351
Biological process	up-regulated	regulation of small molecule metabolic process	5	2.79	0.0335	1	Gpld1;Slc4a1;Apoa1;Fabp5;Apoa5	O70362;P04919;Q00623;Q05816;Q8C7G5
Biological process	up-regulated	regulation of smooth muscle cell migration	3	6.33	0.0119	1	Igfbp5;Postn;Retn	Q07079;Q62009;Q99P87
Biological process	up-regulated	regulation of smooth muscle cell proliferation	2	2.25	0.223	1	Igfbp5;Retn	Q07079;Q99P87
Biological process	up-regulated	regulation of sterol transport	4	13	0.000251	0.133	Apoa2;Pon1;Apoa1;Pcsk9	P09813;P52430;Q00623;Q80W65
Biological process	up-regulated	regulation of substrate adhesion-dependent cell spreading	2	7.77	0.0273	1	Apoa1;Postn	Q00623;Q62009
Biological process	up-regulated	regulation of supramolecular fiber organization	3	1.56	0.303	1	Apoa1;Mylk3;Spast	Q00623;Q3UIZ8;Q9QYY8
Biological process	up-regulated	regulation of system process	5	1.59	0.208	1	Apoa2;Apoa1;Fabp5;Igfbp5;Retn	P09813;Q00623;Q05816;Q07079;Q99P87
Biological process	up-regulated	regulation of T cell activation	2	1.07	0.562	1	Slc4a1;Ptpn6	P04919;P29351
Biological process	up-regulated	regulation of T cell mediated cytotoxicity	4	16.18	0.000107	0.0581	H2-Q10;H2-D1;H2-K1;H2-Q8	P01898;P01899;P01902;P14430
Biological process	up-regulated	regulation of T cell mediated immunity	4	8.35	0.00135	0.67	H2-Q10;H2-D1;H2-K1;H2-Q8	P01898;P01899;P01902;P14430
Biological process	up-regulated	regulation of T cell proliferation	2	2.25	0.223	1	Slc4a1;Ptpn6	P04919;P29351
Biological process	up-regulated	regulation of transmembrane transport	3	1.47	0.335	1	C3;Ptpn6;Fabp5	P01027;P29351;Q05816
Biological process	up-regulated	regulation of transport	13	1.48	0.0955	1	Angpt1;Gpld1;C3;Apoa2;Cfp;Ptpn6;Pon1;Apoa1;Nucb1;Fabp5;Pcsk9;Umod;Retn	O08538;O70362;P01027;P09813;P11680;P29351;P52430;Q00623;Q02819;Q05816;Q80W65;Q91X17;Q99P87
Biological process	up-regulated	regulation of triglyceride biosynthetic process	2	17.24	0.00594	1	Gpld1;Apoc3	O70362;P33622
Biological process	up-regulated	regulation of triglyceride catabolic process	3	39.64	5.38e-05	0.0297	Gpld1;Apoc3;Apoa5	O70362;P33622;Q8C7G5
Biological process	up-regulated	regulation of triglyceride metabolic process	4	18.44	6.37e-05	0.0351	Gpld1;C3;Apoc3;Apoa5	O70362;P01027;P33622;Q8C7G5
Biological process	up-regulated	regulation of tumor necrosis factor superfamily cytokine production	2	2.27	0.221	1	Angpt1;Ptpn6	O08538;P29351
Biological process	up-regulated	regulation of vascular permeability	2	11.01	0.0142	1	Angpt1;Mylk3	O08538;Q3UIZ8
Biological process	up-regulated	regulation of vasculature development	4	2.76	0.0571	1	C3;Pgk1;Cela1;Angptl3	P01027;P09411;Q91X79;Q9R182
Biological process	up-regulated	regulation of very-low-density lipoprotein particle remodeling	3	148.66	4.92e-07	0.000284	Apoa2;Apoa1;Apoa5	P09813;Q00623;Q8C7G5
Biological process	up-regulated	regulation of vesicle-mediated transport	6	2.11	0.0646	1	Angpt1;C3;Apoa2;Cfp;Apoa1;Pcsk9	O08538;P01027;P09813;P11680;Q00623;Q80W65
Biological process	up-regulated	renal system development	4	2.25	0.103	1	Angpt1;Cfh;Pcsk9;Umod	O08538;P06909;Q80W65;Q91X17
Biological process	up-regulated	renal system process	2	3.54	0.11	1	Slc4a1;Umod	P04919;Q91X17
Biological process	up-regulated	reproduction	10	1.21	0.313	1	Angpt1;C3;B4galt1;Ptpn6;Vcam1;Igfbp5;Spata22;Sord;Antxr2;Antxr1	O08538;P01027;P15535;P29351;P29533;Q07079;Q5SV06;Q64442;Q6DFX2;Q9CZ52
Biological process	up-regulated	reproductive process	9	1.09	0.444	1	Angpt1;C3;B4galt1;Ptpn6;Vcam1;Igfbp5;Spata22;Sord;Antxr2	O08538;P01027;P15535;P29351;P29533;Q07079;Q5SV06;Q64442;Q6DFX2
Biological process	up-regulated	reproductive structure development	5	1.94	0.116	1	Angpt1;C3;Ptpn6;Vcam1;Antxr2	O08538;P01027;P29351;P29533;Q6DFX2
Biological process	up-regulated	reproductive system development	5	1.92	0.119	1	Angpt1;C3;Ptpn6;Vcam1;Antxr2	O08538;P01027;P29351;P29533;Q6DFX2
Biological process	up-regulated	response to abiotic stimulus	6	1.04	0.518	1	Gpld1;Pgk1;Postn;Plin1;Umod;Sost	O70362;P09411;Q62009;Q8CGN5;Q91X17;Q99P68
Biological process	up-regulated	response to bacterium	4	1.31	0.367	1	P01878;H2-K1;Bpifa2;Umod	P01878;P01902;P07743;Q91X17
Biological process	up-regulated	response to biotic stimulus	10	1.47	0.142	1	Ccl25;C3;C4b;P01878;H2-K1;Cfh;Bpifa2;Cfp;Ptpn6;Umod	O35903;P01027;P01029;P01878;P01902;P06909;P07743;P11680;P29351;Q91X17
Biological process	up-regulated	response to carbohydrate	4	4.48	0.0123	1	Gpld1;Apoa2;Vcam1;Apoc3	O70362;P09813;P29533;P33622
Biological process	up-regulated	response to chemical	27	1.45	0.0204	1	Angpt1;Ccl25;Gpld1;Slc4a1;Me1;Cfh;Pgk1;Apoa2;Gpx5;Ptpn6;Vcam1;Apoc3;Pon1;Igfals;Igfbp5;Mylk3;Postn;Ly6e;Sord;Pcsk9;Fbxo44;Ltbp4;Abcc2;Umod;Sost;Retn;Angptl3	O08538;O35903;O70362;P04919;P06801;P06909;P09411;P09813;P21765;P29351;P29533;P33622;P52430;P70389;Q07079;Q3UIZ8;Q62009;Q64253;Q64442;Q80W65;Q8BK26;Q8K4G1;Q8VI47;Q91X17;Q99P68;Q99P87;Q9R182
Biological process	up-regulated	response to cytokine	5	1.31	0.335	1	Ccl25;Ptpn6;Mylk3;Postn;Umod	O35903;P29351;Q3UIZ8;Q62009;Q91X17
Biological process	up-regulated	response to decreased oxygen levels	2	1.25	0.479	1	Pgk1;Postn	P09411;Q62009
Biological process	up-regulated	response to endogenous stimulus	12	1.75	0.0386	1	Gpld1;Me1;Apoc3;Igfbp5;Postn;Sord;Pcsk9;Ltbp4;Abcc2;Sost;Retn;Angptl3	O70362;P06801;P33622;Q07079;Q62009;Q64442;Q80W65;Q8K4G1;Q8VI47;Q99P68;Q99P87;Q9R182
Biological process	up-regulated	response to endoplasmic reticulum stress	2	2.4	0.202	1	Fbxo44;Umod	Q8BK26;Q91X17
Biological process	up-regulated	response to external biotic stimulus	10	1.51	0.125	1	Ccl25;C3;C4b;P01878;H2-K1;Cfh;Bpifa2;Cfp;Ptpn6;Umod	O35903;P01027;P01029;P01878;P01902;P06909;P07743;P11680;P29351;Q91X17
Biological process	up-regulated	response to external stimulus	17	1.39	0.0956	1	Angpt1;Ccl25;C3;C4b;P01878;H2-K1;Cfh;Bpifa2;Cfp;Ptpn6;Vcam1;Igfals;Postn;Pcsk9;Umod;Sost;Plin3	O08538;O35903;P01027;P01029;P01878;P01902;P06909;P07743;P11680;P29351;P29533;P70389;Q62009;Q80W65;Q91X17;Q99P68;Q9DBG5
Biological process	up-regulated	response to extracellular stimulus	4	1.47	0.289	1	Cfh;Postn;Pcsk9;Plin3	P06909;Q62009;Q80W65;Q9DBG5
Biological process	up-regulated	response to glucose	2	4.45	0.0743	1	Vcam1;Apoc3	P29533;P33622
Biological process	up-regulated	response to growth factor	3	1.2	0.459	1	Postn;Ltbp4;Sost	Q62009;Q8K4G1;Q99P68
Biological process	up-regulated	response to hexose	4	5.12	0.00781	1	Gpld1;Apoa2;Vcam1;Apoc3	O70362;P09813;P29533;P33622
Biological process	up-regulated	response to hormone	7	1.82	0.0893	1	Gpld1;Apoc3;Igfbp5;Pcsk9;Abcc2;Sost;Retn	O70362;P33622;Q07079;Q80W65;Q8VI47;Q99P68;Q99P87
Biological process	up-regulated	response to inorganic substance	6	2.21	0.0545	1	Gpld1;Slc4a1;Pon1;Sord;Abcc2;Umod	O70362;P04919;P52430;Q64442;Q8VI47;Q91X17
Biological process	up-regulated	response to insulin	2	2.54	0.186	1	Gpld1;Pcsk9	O70362;Q80W65
Biological process	up-regulated	response to interleukin-1	2	4.22	0.0816	1	Ccl25;Mylk3	O35903;Q3UIZ8
Biological process	up-regulated	response to metal ion	3	1.64	0.276	1	Gpld1;Sord;Abcc2	O70362;Q64442;Q8VI47
Biological process	up-regulated	response to monosaccharide	4	4.89	0.00909	1	Gpld1;Apoa2;Vcam1;Apoc3	O70362;P09813;P29533;P33622
Biological process	up-regulated	response to nitrogen compound	8	1.45	0.185	1	Gpld1;Apoc3;Igfbp5;Ly6e;Pcsk9;Fbxo44;Umod;Retn	O70362;P33622;Q07079;Q64253;Q80W65;Q8BK26;Q91X17;Q99P87
Biological process	up-regulated	response to nutrient levels	4	1.71	0.207	1	Cfh;Postn;Pcsk9;Plin3	P06909;Q62009;Q80W65;Q9DBG5
Biological process	up-regulated	response to organic substance	22	1.59	0.0149	1	Ccl25;Gpld1;Slc4a1;Me1;Cfh;Apoa2;Ptpn6;Vcam1;Apoc3;Igfbp5;Mylk3;Postn;Ly6e;Sord;Pcsk9;Fbxo44;Ltbp4;Abcc2;Umod;Sost;Retn;Angptl3	O35903;O70362;P04919;P06801;P06909;P09813;P29351;P29533;P33622;Q07079;Q3UIZ8;Q62009;Q64253;Q64442;Q80W65;Q8BK26;Q8K4G1;Q8VI47;Q91X17;Q99P68;Q99P87;Q9R182
Biological process	up-regulated	response to organonitrogen compound	7	1.45	0.209	1	Gpld1;Apoc3;Igfbp5;Pcsk9;Fbxo44;Umod;Retn	O70362;P33622;Q07079;Q80W65;Q8BK26;Q91X17;Q99P87
Biological process	up-regulated	response to other organism	10	1.51	0.122	1	Ccl25;C3;C4b;P01878;H2-K1;Cfh;Bpifa2;Cfp;Ptpn6;Umod	O35903;P01027;P01029;P01878;P01902;P06909;P07743;P11680;P29351;Q91X17
Biological process	up-regulated	response to oxidative stress	2	1.35	0.439	1	Slc4a1;Gpx5	P04919;P21765
Biological process	up-regulated	response to oxygen levels	2	1.16	0.518	1	Pgk1;Postn	P09411;Q62009
Biological process	up-regulated	response to oxygen-containing compound	11	1.35	0.19	1	Gpld1;Slc4a1;Apoa2;Vcam1;Apoc3;Igfbp5;Postn;Ly6e;Pcsk9;Umod;Retn	O70362;P04919;P09813;P29533;P33622;Q07079;Q62009;Q64253;Q80W65;Q91X17;Q99P87
Biological process	up-regulated	response to peptide	5	2.08	0.093	1	Gpld1;Apoc3;Igfbp5;Pcsk9;Retn	O70362;P33622;Q07079;Q80W65;Q99P87
Biological process	up-regulated	response to peptide hormone	4	2.28	0.099	1	Gpld1;Igfbp5;Pcsk9;Retn	O70362;Q07079;Q80W65;Q99P87
Biological process	up-regulated	response to starvation	2	2.24	0.225	1	Pcsk9;Plin3	Q80W65;Q9DBG5
Biological process	up-regulated	response to stimulus	48	1.31	0.00651	1	Angpt1;Ccl25;Gpld1;C3;C4b;Ighv1-61;P01787;P01878;H2-Q10;H2-D1;H2-K1;Slc4a1;Me1;Cfh;Bpifa2;Pgk1;Apoa2;Cfp;H2-Q8;B4galt1;Gpx5;Klkb1;Ptpn6;Vcam1;Saa4;Apoc3;Pon1;Igfals;P84750;Apoa1;Nucb1;Igfbp5;Mylk3;Spata22;Postn;Ly6e;Sord;Pcsk9;Fbxo44;Plin1;Ltbp4;Abcc2;Umod;Cela1;Sost;Retn;Plin3;Angptl3	O08538;O35903;O70362;P01027;P01029;P01749;P01787;P01878;P01898;P01899;P01902;P04919;P06801;P06909;P07743;P09411;P09813;P11680;P14430;P15535;P21765;P26262;P29351;P29533;P31532;P33622;P52430;P70389;P84750;Q00623;Q02819;Q07079;Q3UIZ8;Q5SV06;Q62009;Q64253;Q64442;Q80W65;Q8BK26;Q8CGN5;Q8K4G1;Q8VI47;Q91X17;Q91X79;Q99P68;Q99P87;Q9DBG5;Q9R182
Biological process	up-regulated	response to stress	24	1.45	0.0302	1	Ccl25;C3;C4b;P01878;H2-K1;Slc4a1;Cfh;Bpifa2;Pgk1;Cfp;B4galt1;Gpx5;Klkb1;Ptpn6;Saa4;Mylk3;Spata22;Postn;Pcsk9;Fbxo44;Plin1;Umod;Cela1;Plin3	O35903;P01027;P01029;P01878;P01902;P04919;P06909;P07743;P09411;P11680;P15535;P21765;P26262;P29351;P31532;Q3UIZ8;Q5SV06;Q62009;Q80W65;Q8BK26;Q8CGN5;Q91X17;Q91X79;Q9DBG5
Biological process	up-regulated	response to transforming growth factor beta	2	2.61	0.179	1	Postn;Ltbp4	Q62009;Q8K4G1
Biological process	up-regulated	response to tumor necrosis factor	3	3.74	0.0464	1	Ccl25;Postn;Umod	O35903;Q62009;Q91X17
Biological process	up-regulated	response to wounding	5	2.94	0.0277	1	Slc4a1;Cfh;B4galt1;Klkb1;Ptpn6	P04919;P06909;P15535;P26262;P29351
Biological process	up-regulated	response to xenobiotic stimulus	2	2.43	0.199	1	Gpld1;Abcc2	O70362;Q8VI47
Biological process	up-regulated	secondary alcohol metabolic process	7	11.01	3.3e-06	0.00189	Apoa2;Apoc3;Pon1;Apoa1;Pcsk9;Apoa5;Angptl3	P09813;P33622;P52430;Q00623;Q80W65;Q8C7G5;Q9R182
Biological process	up-regulated	secretion	6	2.14	0.062	1	Ap1g1;Ly6e;Copa;Ltbp4;Abcc2;Umod	P22892;Q64253;Q8CIE6;Q8K4G1;Q8VI47;Q91X17
Biological process	up-regulated	secretion by cell	3	1.4	0.361	1	Ap1g1;Ly6e;Ltbp4	P22892;Q64253;Q8K4G1
Biological process	up-regulated	sensory organ morphogenesis	2	1.26	0.474	1	Cfh;Lrig3	P06909;Q6P1C6
Biological process	up-regulated	skin development	2	1.61	0.353	1	Igfbp5;Krt73	Q07079;Q6NXH9
Biological process	up-regulated	small molecule biosynthetic process	3	1.2	0.459	1	Pgk1;Apoa1;Sord	P09411;Q00623;Q64442
Biological process	up-regulated	small molecule catabolic process	3	1.86	0.218	1	Pgk1;Pon1;Sord	P09411;P52430;Q64442
Biological process	up-regulated	small molecule metabolic process	15	2.01	0.00657	1	C3;Me1;Pgk1;Apoa2;B4galt1;Apoc3;Pon1;Apoa1;Fabp5;Sord;Pcsk9;Apoa5;Abcc2;Tars1;Angptl3	P01027;P06801;P09411;P09813;P15535;P33622;P52430;Q00623;Q05816;Q64442;Q80W65;Q8C7G5;Q8VI47;Q9D0R2;Q9R182
Biological process	up-regulated	steroid metabolic process	7	6.51	9.85e-05	0.0536	Apoa2;Apoc3;Pon1;Apoa1;Pcsk9;Apoa5;Angptl3	P09813;P33622;P52430;Q00623;Q80W65;Q8C7G5;Q9R182
Biological process	up-regulated	sterol homeostasis	6	13.07	6.43e-06	0.00367	Apoa2;Apoc3;Apoa1;Pcsk9;Apoa5;Angptl3	P09813;P33622;Q00623;Q80W65;Q8C7G5;Q9R182
Biological process	up-regulated	sterol metabolic process	7	11.66	2.25e-06	0.00129	Apoa2;Apoc3;Pon1;Apoa1;Pcsk9;Apoa5;Angptl3	P09813;P33622;P52430;Q00623;Q80W65;Q8C7G5;Q9R182
Biological process	up-regulated	sterol transport	4	10.86	0.000501	0.26	Apoa2;Apoa1;Apoa5;Apom	P09813;Q00623;Q8C7G5;Q9Z1R3
Biological process	up-regulated	striated muscle cell development	2	6.1	0.0426	1	Mylk3;Mybpc2	Q3UIZ8;Q5XKE0
Biological process	up-regulated	striated muscle cell differentiation	2	1.73	0.322	1	Mylk3;Mybpc2	Q3UIZ8;Q5XKE0
Biological process	up-regulated	striated muscle tissue development	3	1.67	0.267	1	Angpt1;Mylk3;Ly6e	O08538;Q3UIZ8;Q64253
Biological process	up-regulated	sulfur compound metabolic process	2	1.29	0.461	1	Angpt1;Abcc2	O08538;Q8VI47
Biological process	up-regulated	supramolecular fiber organization	5	1.78	0.15	1	Mylk3;Mybpc2;Antxr2;Krt73;Ltbp4	Q3UIZ8;Q5XKE0;Q6DFX2;Q6NXH9;Q8K4G1
Biological process	up-regulated	system development	27	1.19	0.17	1	Angpt1;Gpld1;C3;H2-K1;Slc4a1;Cfh;Apoa2;B4galt1;Ptpn6;Vcam1;Igfals;Apoa1;Igfbp5;Mylk3;Tfcp2l1;Spata22;Postn;Ly6e;Antxr2;Krt73;Lrig3;Pcsk9;Umod;Cela1;Antxr1;Spast;Angptl3	O08538;O70362;P01027;P01902;P04919;P06909;P09813;P15535;P29351;P29533;P70389;Q00623;Q07079;Q3UIZ8;Q3UNW5;Q5SV06;Q62009;Q64253;Q6DFX2;Q6NXH9;Q6P1C6;Q80W65;Q91X17;Q91X79;Q9CZ52;Q9QYY8;Q9R182
Biological process	up-regulated	system process	12	1.42	0.137	1	Angpt1;Slc4a1;Cfh;Pon1;Fabp5;Mylk3;Mybpc2;Postn;Pkhd1l1;Copa;Abcc2;Umod	O08538;P04919;P06909;P52430;Q05816;Q3UIZ8;Q5XKE0;Q62009;Q80ZA4;Q8CIE6;Q8VI47;Q91X17
Biological process	up-regulated	T cell mediated immunity	2	11.33	0.0134	1	H2-D1;H2-K1	P01899;P01902
Biological process	up-regulated	taxis	4	1.53	0.265	1	Angpt1;Ccl25;Vcam1;Igfals	O08538;O35903;P29533;P70389
Biological process	up-regulated	tissue development	15	1.61	0.0421	1	Angpt1;Gpld1;C3;Cfh;Pgk1;B4galt1;Vcam1;Igfbp5;Mylk3;Tfcp2l1;Krtdap;Ly6e;Krt73;Adamtsl4;Umod	O08538;O70362;P01027;P06909;P09411;P15535;P29533;Q07079;Q3UIZ8;Q3UNW5;Q3V2T4;Q64253;Q6NXH9;Q80T21;Q91X17
Biological process	up-regulated	tissue migration	2	3.36	0.12	1	Gpld1;Apoa1	O70362;Q00623
Biological process	up-regulated	tissue remodeling	2	3.3	0.123	1	Igfbp5;Umod	Q07079;Q91X17
Biological process	up-regulated	transmembrane receptor protein serine/threonine kinase signaling pathway	2	2.17	0.236	1	Ltbp4;Sost	Q8K4G1;Q99P68
Biological process	up-regulated	transmembrane receptor protein tyrosine kinase signaling pathway	3	1.76	0.242	1	Angpt1;Gpld1;Igfbp5	O08538;O70362;Q07079
Biological process	up-regulated	transport	19	1.1	0.354	1	Gpld1;Slc4a1;Apoa2;Ap1g1;Apoc3;Apoa1;Sec23a;Fabp5;Ly6e;Pcsk9;Apoa5;Copa;Gltpd2;Ltbp4;Abcc2;Umod;Pcyox1;Spast;Apom	O70362;P04919;P09813;P22892;P33622;Q00623;Q01405;Q05816;Q64253;Q80W65;Q8C7G5;Q8CIE6;Q8K0R6;Q8K4G1;Q8VI47;Q91X17;Q9CQF9;Q9QYY8;Q9Z1R3
Biological process	up-regulated	transport across blood-brain barrier	2	39.64	0.0011	0.551	Fabp5;Abcc2	Q05816;Q8VI47
Biological process	up-regulated	triglyceride metabolic process	2	9.44	0.019	1	Apoc3;Apoa5	P33622;Q8C7G5
Biological process	up-regulated	tube development	9	1.75	0.0703	1	Angpt1;Gpld1;C3;Cfh;B4galt1;Ptpn6;Igfbp5;Umod;Angptl3	O08538;O70362;P01027;P06909;P15535;P29351;Q07079;Q91X17;Q9R182
Biological process	up-regulated	tube morphogenesis	5	1.31	0.336	1	Angpt1;Gpld1;Cfh;B4galt1;Angptl3	O08538;O70362;P06909;P15535;Q9R182
Biological process	up-regulated	urogenital system development	4	2.02	0.136	1	Angpt1;Cfh;Pcsk9;Umod	O08538;P06909;Q80W65;Q91X17
Biological process	up-regulated	vacuolar transport	2	2.51	0.19	1	Ap1g1;Pcsk9	P22892;Q80W65
Biological process	up-regulated	vascular process in circulatory system	4	3.35	0.0318	1	Angpt1;Fabp5;Mylk3;Abcc2	O08538;Q05816;Q3UIZ8;Q8VI47
Biological process	up-regulated	vascular transport	2	23.32	0.00325	1	Fabp5;Abcc2	Q05816;Q8VI47
Biological process	up-regulated	vasculature development	6	2.01	0.0776	1	Angpt1;Gpld1;Cfh;B4galt1;Antxr1;Angptl3	O08538;O70362;P06909;P15535;Q9CZ52;Q9R182
Biological process	up-regulated	vesicle organization	2	1.25	0.477	1	Ap1g1;Sec23a	P22892;Q01405
Biological process	up-regulated	wound healing	5	4.76	0.004	1	Slc4a1;Cfh;B4galt1;Klkb1;Ptpn6	P04919;P06909;P15535;P26262;P29351
Biological process	up-regulated	zymogen activation	2	33.04	0.0016	0.786	Pgk1;Klkb1	P09411;P26262
Cellular component	down-regulated	actin-based cell projection	3	1.82	0.229	1	Lyz1;Msn;Lcp1	P17897;P26041;Q61233
Cellular component	down-regulated	anchoring junction	7	1.63	0.139	1	Focad;Msn;Fat4;Lcp1;Srp68;Mtss1;Rhoa	A2AKG8;P26041;Q2PZL6;Q61233;Q8BMA6;Q8R1S4;Q9QUI0
Cellular component	down-regulated	asymmetric synapse	4	1.5	0.277	1	Rps3;Hnrnpd;Rpl38;Dnajb1	P62908;Q60668;Q9JJI8;Q9QYJ3
Cellular component	down-regulated	basal plasma membrane	2	1.09	0.549	1	Msn;Epb41	P26041;P48193
Cellular component	down-regulated	catalytic step 2 spliceosome	2	10.34	0.0159	1	Snrpd2;Snrpd3	P62317;P62320
Cellular component	down-regulated	cell body	6	1.18	0.401	1	Rpsa;Ang;Ybx1;Eif5a;Rhoa;Dnajb1	P14206;P21570;P62960;P63242;Q9QUI0;Q9QYJ3
Cellular component	down-regulated	cell cortex	2	1.77	0.312	1	Epb41;Dstn	P48193;Q9R0P5
Cellular component	down-regulated	cell junction	30	2.1	4.28e-05	0.00415	Focad;Eif3d;Rpsa;Msn;Rpl29;Rps20;Rpl26;Rps7;Rps23;Rpl23a;Rps24;Rpl31;Rps3;Ybx1;Eif5a;Rps17;Rpl22;Ap2m1;Fat4;Hnrnpd;Lcp1;Rps27;Eif2s1;Srp68;Eif1ax;Mtss1;Snx9;Rpl38;Rhoa;Dnajb1	A2AKG8;O70194;P14206;P26041;P47915;P60867;P61255;P62082;P62267;P62751;P62849;P62900;P62908;P62960;P63242;P63276;P67984;P84091;Q2PZL6;Q60668;Q61233;Q6ZWU9;Q6ZWX6;Q8BMA6;Q8BMJ3;Q8R1S4;Q91VH2;Q9JJI8;Q9QUI0;Q9QYJ3
Cellular component	down-regulated	cell leading edge	6	2.27	0.0495	1	Rps3;Lcp1;Arhgap18;Snx9;Rhoa;Coro1c	P62908;Q61233;Q8K0Q5;Q91VH2;Q9QUI0;Q9WUM4
Cellular component	down-regulated	cell projection	20	1.23	0.189	1	Rbm3;Lgals3;Lyz1;Vim;Ang;Msn;Rpl26;Ran;Rps3;Ybx1;Hmgb1;Eif5a;Lcp1;Eif2s1;Arhgap18;Hnrnpu;Snx9;Rhoa;Dnajb1;Coro1c	O89086;P16110;P17897;P20152;P21570;P26041;P61255;P62827;P62908;P62960;P63158;P63242;Q61233;Q6ZWX6;Q8K0Q5;Q8VEK3;Q91VH2;Q9QUI0;Q9QYJ3;Q9WUM4
Cellular component	down-regulated	cell projection membrane	5	2.15	0.0834	1	Msn;Rps3;Lcp1;Rhoa;Coro1c	P26041;P62908;Q61233;Q9QUI0;Q9WUM4
Cellular component	down-regulated	cell-cell junction	3	1.17	0.477	1	Msn;Mtss1;Rhoa	P26041;Q8R1S4;Q9QUI0
Cellular component	down-regulated	cell-substrate junction	4	2.95	0.047	1	Focad;Msn;Lcp1;Srp68	A2AKG8;P26041;Q61233;Q8BMA6
Cellular component	down-regulated	chromatin	8	4	0.00089	0.0783	H3-5;H1-2;Hmga1;H1-4;H1-1;H1-5;Rbmxl1;Macroh2a1	P02301;P15864;P17095;P43274;P43275;P43276;Q91VM5;Q9QZQ8
Cellular component	down-regulated	chromosomal region	3	1.37	0.376	1	Hnrnpu;Chmp2a;Macroh2a1	Q8VEK3;Q9DB34;Q9QZQ8
Cellular component	down-regulated	chromosome	12	1.76	0.0399	1	H3-5;H1-2;Hmga1;Hmgb2;H1-4;H1-1;H1-5;Ran;Hnrnpu;Rbmxl1;Chmp2a;Macroh2a1	P02301;P15864;P17095;P30681;P43274;P43275;P43276;P62827;Q8VEK3;Q91VM5;Q9DB34;Q9QZQ8
Cellular component	down-regulated	chromosome, centromeric region	3	2.26	0.148	1	Hnrnpu;Chmp2a;Macroh2a1	Q8VEK3;Q9DB34;Q9QZQ8
Cellular component	down-regulated	clathrin-coated vesicle	2	2.85	0.156	1	Lyz1;Ap2m1	P17897;P84091
Cellular component	down-regulated	coated membrane	2	3.23	0.127	1	Ap2m1;Chmp2a	P84091;Q9DB34
Cellular component	down-regulated	coated vesicle	3	1.89	0.212	1	Lyz1;Ap2m1;Snx9	P17897;P84091;Q91VH2
Cellular component	down-regulated	collagen-containing extracellular matrix	2	2.05	0.254	1	Rpsa;Ang	P14206;P21570
Cellular component	down-regulated	condensed chromosome	2	1.19	0.504	1	Hnrnpu;Chmp2a	Q8VEK3;Q9DB34
Cellular component	down-regulated	condensed chromosome, centromeric region	2	1.84	0.297	1	Hnrnpu;Chmp2a	Q8VEK3;Q9DB34
Cellular component	down-regulated	cytoplasm	75	1.35	8.12e-05	0.00763	Focad;Eif3d;Ctss;Ltf;Gpx1;Rpsa;Srp54;Fgfr1;Srp14;Hmga1;Lyz1;Ca6;Vim;Ang;Ppib;Msn;Hmgb2;Ssb;Drg1;Btk;Rpl29;Epb41;Srp9;Dnajc2;Rps20;Rpl26;Rps7;Rps23;Lsm3;Snrpd2;Snrpd3;Rpl23a;Ran;Rps24;Rpl31;Rps3;Ybx1;Hmgb1;Eif5a;Rps17;Rpl22;Ap2m1;Xdh;Flg2;Hs1bp3;Zc3h15;Eif3j1;Hnrnpd;Lcp1;Isg15;Abcf1;Oxsr1;Rps27;Eif2s1;Fnbp1;Srp68;Crispld2;Arhgap18;Hnrnpu;Snx9;Prmt3;Lrrc59;Gpnmb;Manf;Ilf2;Chmp2a;Rpl38;Edf1;Hdgfl3;R…	A2AKG8;O70194;O70370;P08071;P11352;P14206;P14576;P16092;P16254;P17095;P17897;P18761;P20152;P21570;P24369;P26041;P30681;P32067;P32233;P35991;P47915;P48193;P49962;P54103;P60867;P61255;P62082;P62267;P62311;P62317;P62320;P62751;P62827;P62849;P62900;P62908;P62960;P63158;P63242;P63276;P67984;P84091;Q00519;Q2VIS4;Q3TC93;Q3TIV5;Q3UGC7;Q60668;Q61233;Q64339;Q6P542;Q6P9R2;Q6ZWU9;Q6ZWX6;Q80TY0;Q8BMA6;Q8BZQ2;…
Cellular component	down-regulated	cytoplasmic ribonucleoprotein granule	4	3.41	0.0302	1	Ssb;Lsm3;Ybx1;Eif2s1	P32067;P62311;P62960;Q6ZWX6
Cellular component	down-regulated	cytoplasmic side of membrane	4	3.17	0.038	1	Msn;Epb41;Ap2m1;Rhoa	P26041;P48193;P84091;Q9QUI0
Cellular component	down-regulated	cytoplasmic vesicle	15	1.22	0.243	1	Ctss;Ltf;Lyz1;Vim;Ppib;Ran;Hmgb1;Ap2m1;Crispld2;Snx9;Gpnmb;Chmp2a;Rhoa;Sytl4;Coro1c	O70370;P08071;P17897;P20152;P24369;P62827;P63158;P84091;Q8BZQ2;Q91VH2;Q99P91;Q9DB34;Q9QUI0;Q9R0Q1;Q9WUM4
Cellular component	down-regulated	cytoplasmic vesicle membrane	3	1.05	0.549	1	Ap2m1;Gpnmb;Sytl4	P84091;Q99P91;Q9R0Q1
Cellular component	down-regulated	cytoskeleton	14	1.13	0.351	1	Vim;Epb41;Rps7;Ran;Rps3;Lcp1;Arhgap18;Mtss1;Hnrnpu;Pin4;Chmp2a;Macroh2a1;Dstn;Coro1c	P20152;P48193;P62082;P62827;P62908;Q61233;Q8K0Q5;Q8R1S4;Q8VEK3;Q9CWW6;Q9DB34;Q9QZQ8;Q9R0P5;Q9WUM4
Cellular component	down-regulated	cytosol	15	7.53	1.28e-09	1.32e-07	Rpsa;Rpl29;Rps20;Rpl26;Rps7;Rps23;Rpl23a;Rps24;Rpl31;Rps3;Rps17;Rpl22;Hnrnpd;Rps27;Rpl38	P14206;P47915;P60867;P61255;P62082;P62267;P62751;P62849;P62900;P62908;P63276;P67984;Q60668;Q6ZWU9;Q9JJI8
Cellular component	down-regulated	cytosolic ribosome	14	19.39	1.26e-14	1.34e-12	Rpsa;Rpl29;Rps20;Rpl26;Rps7;Rps23;Rpl23a;Rps24;Rpl31;Rps3;Rps17;Rpl22;Rps27;Rpl38	P14206;P47915;P60867;P61255;P62082;P62267;P62751;P62849;P62900;P62908;P63276;P67984;Q6ZWU9;Q9JJI8
Cellular component	down-regulated	dendrite	3	1.29	0.414	1	Hnrnpu;Rhoa;Dnajb1	Q8VEK3;Q9QUI0;Q9QYJ3
Cellular component	down-regulated	dendritic tree	7	1.3	0.292	1	Rbm3;Rps3;Ybx1;Eif5a;Hnrnpu;Rhoa;Dnajb1	O89086;P62908;P62960;P63242;Q8VEK3;Q9QUI0;Q9QYJ3
Cellular component	down-regulated	DNA packaging complex	6	9.4	4.3e-05	0.00415	H3-5;H1-2;H1-4;H1-1;H1-5;Macroh2a1	P02301;P15864;P43274;P43275;P43276;Q9QZQ8
Cellular component	down-regulated	early endosome	2	1.87	0.29	1	Ctss;Gpnmb	O70370;Q99P91
Cellular component	down-regulated	endocytic vesicle	3	2.75	0.096	1	Ctss;Vim;Ap2m1	O70370;P20152;P84091
Cellular component	down-regulated	endomembrane system	28	1.08	0.357	1	Ctss;Ltf;Srp54;Lyz1;Ppib;Dnajc2;Rps7;Rps23;Ran;Rps3;Ybx1;Hmgb1;Eif5a;Ap2m1;Xdh;Hs1bp3;Abcf1;Fnbp1;Srp68;Crispld2;Snx9;Lrrc59;Gpnmb;Manf;Chmp2a;Rhoa;Sytl4;Coro1c	O70370;P08071;P14576;P17897;P24369;P54103;P62082;P62267;P62827;P62908;P62960;P63158;P63242;P84091;Q00519;Q3TC93;Q6P542;Q80TY0;Q8BMA6;Q8BZQ2;Q91VH2;Q922Q8;Q99P91;Q9CXI5;Q9DB34;Q9QUI0;Q9R0Q1;Q9WUM4
Cellular component	down-regulated	endoplasmic reticulum lumen	2	20.68	0.00409	0.335	Lyz1;Manf	P17897;Q9CXI5
Cellular component	down-regulated	endosome	7	1.28	0.303	1	Ctss;Ltf;Ran;Hmgb1;Gpnmb;Chmp2a;Coro1c	O70370;P08071;P62827;P63158;Q99P91;Q9DB34;Q9WUM4
Cellular component	down-regulated	external encapsulating structure	7	2.03	0.0582	1	Rpsa;Lgals3;Ang;Clec3b;Crispld2;Aspn;Prelp	P14206;P16110;P21570;P43025;Q8BZQ2;Q99MQ4;Q9JK53
Cellular component	down-regulated	extracellular matrix	5	2.01	0.103	1	Rpsa;Lgals3;Ang;Aspn;Prelp	P14206;P16110;P21570;Q99MQ4;Q9JK53
Cellular component	down-regulated	extracellular membrane-bounded organelle	3	3.14	0.0707	1	Ybx1;Rbmxl1;Prelp	P62960;Q91VM5;Q9JK53
Cellular component	down-regulated	extracellular organelle	3	3.1	0.0729	1	Ybx1;Rbmxl1;Prelp	P62960;Q91VM5;Q9JK53
Cellular component	down-regulated	extracellular region	23	1.93	0.00135	0.116	Ctss;P03977;Saa3;Ltf;Lgals3;Ca6;Ang;Ccl6;Hmgb2;Clec3b;Ccl9;Hdgf;Serpina7;Ybx1;Hmgb1;Xdh;Crispld2;Rbmxl1;Aspn;Manf;C1qtnf3;Prelp;Ccl24	O70370;P03977;P04918;P08071;P16110;P18761;P21570;P27784;P30681;P43025;P51670;P51859;P61939;P62960;P63158;Q00519;Q8BZQ2;Q91VM5;Q99MQ4;Q9CXI5;Q9ES30;Q9JK53;Q9JKC0
Cellular component	down-regulated	extracellular space	4	2.38	0.0884	1	Saa3;Ybx1;Rbmxl1;Prelp	P04918;P62960;Q91VM5;Q9JK53
Cellular component	down-regulated	extracellular vesicle	3	3.52	0.0538	1	Ybx1;Rbmxl1;Prelp	P62960;Q91VM5;Q9JK53
Cellular component	down-regulated	germ cell nucleus	2	3.17	0.132	1	Hmga1;Ran	P17095;P62827
Cellular component	down-regulated	heterochromatin	2	6.46	0.0383	1	Hmga1;Macroh2a1	P17095;Q9QZQ8
Cellular component	down-regulated	intracellular anatomical structure	94	1.11	0.015	1	Focad;Eif3d;Grk6;Ctss;Rbm3;Lancl1;H3-5;Ltf;Eef1a1;Gpx1;Rpsa;Srp54;H1-2;Fgfr1;Lgals3;Srp14;Hmga1;Lyz1;Ca6;Vim;Ang;Ppib;Msn;Hmgb2;Ssb;Drg1;Btk;Clec3b;H1-4;H1-1;H1-5;Rpl29;Epb41;Srp9;Hdgf;Dnajc2;Rps20;Rpl26;Rps7;Rps23;Lsm3;Snrpd2;Snrpd3;Rpl23a;Ran;Rps24;Rpl31;Rps3;Ybx1;Hmgb1;Eif5a;Rps17;Rpl22;Ap2m1;Xdh;Flg2;Hs1bp3;Zc3h15;Eif3j1;Hnrnpd;Eif1a;Lcp1;Ewsr1;Isg15;Abcf1;Oxsr1;Rps27;Eif2s1;Fnbp1;Srp68;Eif1a…	A2AKG8;O70194;O70293;O70370;O89086;O89112;P02301;P08071;P10126;P11352;P14206;P14576;P15864;P16092;P16110;P16254;P17095;P17897;P18761;P20152;P21570;P24369;P26041;P30681;P32067;P32233;P35991;P43025;P43274;P43275;P43276;P47915;P48193;P49962;P51859;P54103;P60867;P61255;P62082;P62267;P62311;P62317;P62320;P62751;P62827;P62849;P62900;P62908;P62960;P63158;P63242;P63276;P67984;P84091;Q00519;Q2VIS4;Q3TC93;…
Cellular component	down-regulated	intracellular membrane-bounded organelle	76	1.11	0.0696	1	Ctss;Rbm3;H3-5;Ltf;Eef1a1;Gpx1;Rpsa;Srp54;H1-2;Fgfr1;Lgals3;Srp14;Hmga1;Lyz1;Vim;Ang;Ppib;Hmgb2;Ssb;Drg1;Btk;Clec3b;H1-4;H1-1;H1-5;Epb41;Hdgf;Dnajc2;Rpl26;Rps7;Rps23;Lsm3;Snrpd2;Snrpd3;Rpl23a;Ran;Rps24;Rpl31;Rps3;Ybx1;Hmgb1;Eif5a;Rps17;Rpl22;Ap2m1;Xdh;Flg2;Hs1bp3;Zc3h15;Hnrnpd;Ewsr1;Abcf1;Rps27;Eif2s1;Fnbp1;Srp68;Crispld2;Arhgap18;Hnrnpu;Snx9;Rbmxl1;Prmt3;Lrrc59;Gpnmb;Pin4;Manf;Ilf2;Chmp2a;Edf1;H…	O70370;O89086;P02301;P08071;P10126;P11352;P14206;P14576;P15864;P16092;P16110;P16254;P17095;P17897;P20152;P21570;P24369;P30681;P32067;P32233;P35991;P43025;P43274;P43275;P43276;P48193;P51859;P54103;P61255;P62082;P62267;P62311;P62317;P62320;P62751;P62827;P62849;P62900;P62908;P62960;P63158;P63242;P63276;P67984;P84091;Q00519;Q2VIS4;Q3TC93;Q3TIV5;Q60668;Q61545;Q6P542;Q6ZWU9;Q6ZWX6;Q80TY0;Q8BMA6;Q8BZQ2;…
Cellular component	down-regulated	intracellular non-membrane-bounded organelle	54	1.96	3.52e-08	3.52e-06	Rbm3;H3-5;Eef1a1;Rpsa;H1-2;Hmga1;Vim;Ang;Msn;Hmgb2;Ssb;Clec3b;H1-4;H1-1;H1-5;Rpl29;Epb41;Dnajc2;Rps20;Rpl26;Rps7;Rps23;Lsm3;Rpl23a;Ran;Rps24;Rpl31;Rps3;Ybx1;Hmgb1;Rps17;Rpl22;Lcp1;Abcf1;Rps27;Eif2s1;Fnbp1;Srp68;Arhgap18;Mtss1;Hnrnpu;Rbmxl1;Lrrc59;Pin4;Ilf2;Chmp2a;Rpl38;Edf1;Rhoa;Dnajb1;Macroh2a1;Dstn;Coro1c;Ilf3	O89086;P02301;P10126;P14206;P15864;P17095;P20152;P21570;P26041;P30681;P32067;P43025;P43274;P43275;P43276;P47915;P48193;P54103;P60867;P61255;P62082;P62267;P62311;P62751;P62827;P62849;P62900;P62908;P62960;P63158;P63276;P67984;Q61233;Q6P542;Q6ZWU9;Q6ZWX6;Q80TY0;Q8BMA6;Q8K0Q5;Q8R1S4;Q8VEK3;Q91VM5;Q922Q8;Q9CWW6;Q9CXY6;Q9DB34;Q9JJI8;Q9JMG1;Q9QUI0;Q9QYJ3;Q9QZQ8;Q9R0P5;Q9WUM4;Q9Z1X4
Cellular component	down-regulated	intracellular organelle	83	1.1	0.0632	1	Ctss;Rbm3;H3-5;Ltf;Eef1a1;Gpx1;Rpsa;Srp54;H1-2;Fgfr1;Lgals3;Srp14;Hmga1;Lyz1;Vim;Ang;Ppib;Msn;Hmgb2;Ssb;Drg1;Btk;Clec3b;H1-4;H1-1;H1-5;Rpl29;Epb41;Hdgf;Dnajc2;Rps20;Rpl26;Rps7;Rps23;Lsm3;Snrpd2;Snrpd3;Rpl23a;Ran;Rps24;Rpl31;Rps3;Ybx1;Hmgb1;Eif5a;Rps17;Rpl22;Ap2m1;Xdh;Flg2;Hs1bp3;Zc3h15;Hnrnpd;Lcp1;Ewsr1;Abcf1;Rps27;Eif2s1;Fnbp1;Srp68;Crispld2;Arhgap18;Mtss1;Hnrnpu;Snx9;Rbmxl1;Prmt3;Lrrc59;Gpnmb;P…	O70370;O89086;P02301;P08071;P10126;P11352;P14206;P14576;P15864;P16092;P16110;P16254;P17095;P17897;P20152;P21570;P24369;P26041;P30681;P32067;P32233;P35991;P43025;P43274;P43275;P43276;P47915;P48193;P51859;P54103;P60867;P61255;P62082;P62267;P62311;P62317;P62320;P62751;P62827;P62849;P62900;P62908;P62960;P63158;P63242;P63276;P67984;P84091;Q00519;Q2VIS4;Q3TC93;Q3TIV5;Q60668;Q61233;Q61545;Q6P542;Q6ZWU9;…
Cellular component	down-regulated	intracellular organelle lumen	38	1.46	0.00639	0.505	Ctss;Eef1a1;Srp54;Lyz1;Vim;Ang;Ppib;Hmgb2;Drg1;Clec3b;H1-1;H1-5;Dnajc2;Rpl26;Rps7;Rps23;Snrpd3;Ran;Rps24;Rpl31;Rps3;Rps17;Hnrnpd;Ewsr1;Abcf1;Rps27;Srp68;Arhgap18;Hnrnpu;Lrrc59;Pin4;Manf;Ilf2;Edf1;Hdgfl3;Dnajb1;Macroh2a1;Ilf3	O70370;P10126;P14576;P17897;P20152;P21570;P24369;P30681;P32233;P43025;P43275;P43276;P54103;P61255;P62082;P62267;P62320;P62827;P62849;P62900;P62908;P63276;Q60668;Q61545;Q6P542;Q6ZWU9;Q8BMA6;Q8K0Q5;Q8VEK3;Q922Q8;Q9CWW6;Q9CXI5;Q9CXY6;Q9JMG1;Q9JMG7;Q9QYJ3;Q9QZQ8;Q9Z1X4
Cellular component	down-regulated	intracellular vesicle	19	1.41	0.0752	1	Ctss;Ltf;Fgfr1;Lyz1;Vim;Ang;Ppib;Btk;Ran;Hmgb1;Ap2m1;Fnbp1;Crispld2;Snx9;Gpnmb;Chmp2a;Rhoa;Sytl4;Coro1c	O70370;P08071;P16092;P17897;P20152;P21570;P24369;P35991;P62827;P63158;P84091;Q80TY0;Q8BZQ2;Q91VH2;Q99P91;Q9DB34;Q9QUI0;Q9R0Q1;Q9WUM4
Cellular component	down-regulated	large ribosomal subunit	6	8.16	9.46e-05	0.0088	Rpl29;Rpl26;Rpl23a;Rpl31;Rpl22;Rpl38	P47915;P61255;P62751;P62900;P67984;Q9JJI8
Cellular component	down-regulated	leading edge membrane	4	3.39	0.0307	1	Rps3;Lcp1;Rhoa;Coro1c	P62908;Q61233;Q9QUI0;Q9WUM4
Cellular component	down-regulated	membrane microdomain	3	1.48	0.33	1	Btk;Hmgb1;Coro1c	P35991;P63158;Q9WUM4
Cellular component	down-regulated	membrane-bounded organelle	77	1.07	0.175	1	Ctss;Rbm3;H3-5;Ltf;Eef1a1;Gpx1;Rpsa;Srp54;H1-2;Fgfr1;Lgals3;Srp14;Hmga1;Lyz1;Vim;Ang;Ppib;Hmgb2;Ssb;Drg1;Btk;Clec3b;H1-4;H1-1;H1-5;Epb41;Hdgf;Dnajc2;Rpl26;Rps7;Rps23;Lsm3;Snrpd2;Snrpd3;Rpl23a;Ran;Rps24;Rpl31;Rps3;Ybx1;Hmgb1;Eif5a;Rps17;Rpl22;Ap2m1;Xdh;Flg2;Hs1bp3;Zc3h15;Hnrnpd;Ewsr1;Abcf1;Rps27;Eif2s1;Fnbp1;Srp68;Crispld2;Arhgap18;Hnrnpu;Snx9;Rbmxl1;Prmt3;Lrrc59;Gpnmb;Pin4;Manf;Ilf2;Chmp2a;Prelp;…	O70370;O89086;P02301;P08071;P10126;P11352;P14206;P14576;P15864;P16092;P16110;P16254;P17095;P17897;P20152;P21570;P24369;P30681;P32067;P32233;P35991;P43025;P43274;P43275;P43276;P48193;P51859;P54103;P61255;P62082;P62267;P62311;P62317;P62320;P62751;P62827;P62849;P62900;P62908;P62960;P63158;P63242;P63276;P67984;P84091;Q00519;Q2VIS4;Q3TC93;Q3TIV5;Q60668;Q61545;Q6P542;Q6ZWU9;Q6ZWX6;Q80TY0;Q8BMA6;Q8BZQ2;…
Cellular component	down-regulated	membrane-enclosed lumen	38	1.45	0.00642	0.505	Ctss;Eef1a1;Srp54;Lyz1;Vim;Ang;Ppib;Hmgb2;Drg1;Clec3b;H1-1;H1-5;Dnajc2;Rpl26;Rps7;Rps23;Snrpd3;Ran;Rps24;Rpl31;Rps3;Rps17;Hnrnpd;Ewsr1;Abcf1;Rps27;Srp68;Arhgap18;Hnrnpu;Lrrc59;Pin4;Manf;Ilf2;Edf1;Hdgfl3;Dnajb1;Macroh2a1;Ilf3	O70370;P10126;P14576;P17897;P20152;P21570;P24369;P30681;P32233;P43025;P43275;P43276;P54103;P61255;P62082;P62267;P62320;P62827;P62849;P62900;P62908;P63276;Q60668;Q61545;Q6P542;Q6ZWU9;Q8BMA6;Q8K0Q5;Q8VEK3;Q922Q8;Q9CWW6;Q9CXI5;Q9CXY6;Q9JMG1;Q9JMG7;Q9QYJ3;Q9QZQ8;Q9Z1X4
Cellular component	down-regulated	methyltransferase complex	2	3.2	0.13	1	Snrpd2;Snrpd3	P62317;P62320
Cellular component	down-regulated	microbody	2	2.15	0.238	1	Vim;Xdh	P20152;Q00519
Cellular component	down-regulated	microtubule	3	2.53	0.116	1	Arhgap18;Hnrnpu;Chmp2a	Q8K0Q5;Q8VEK3;Q9DB34
Cellular component	down-regulated	neuron projection	10	1.06	0.478	1	Rbm3;Vim;Ang;Rpl26;Rps3;Ybx1;Eif5a;Hnrnpu;Rhoa;Dnajb1	O89086;P20152;P21570;P61255;P62908;P62960;P63242;Q8VEK3;Q9QUI0;Q9QYJ3
Cellular component	down-regulated	neuron spine	2	1.31	0.451	1	Rhoa;Dnajb1	Q9QUI0;Q9QYJ3
Cellular component	down-regulated	neuron to neuron synapse	4	1.35	0.342	1	Rps3;Hnrnpd;Rpl38;Dnajb1	P62908;Q60668;Q9JJI8;Q9QYJ3
Cellular component	down-regulated	non-membrane-bounded organelle	54	1.94	4.58e-08	4.53e-06	Rbm3;H3-5;Eef1a1;Rpsa;H1-2;Hmga1;Vim;Ang;Msn;Hmgb2;Ssb;Clec3b;H1-4;H1-1;H1-5;Rpl29;Epb41;Dnajc2;Rps20;Rpl26;Rps7;Rps23;Lsm3;Rpl23a;Ran;Rps24;Rpl31;Rps3;Ybx1;Hmgb1;Rps17;Rpl22;Lcp1;Abcf1;Rps27;Eif2s1;Fnbp1;Srp68;Arhgap18;Mtss1;Hnrnpu;Rbmxl1;Lrrc59;Pin4;Ilf2;Chmp2a;Rpl38;Edf1;Rhoa;Dnajb1;Macroh2a1;Dstn;Coro1c;Ilf3	O89086;P02301;P10126;P14206;P15864;P17095;P20152;P21570;P26041;P30681;P32067;P43025;P43274;P43275;P43276;P47915;P48193;P54103;P60867;P61255;P62082;P62267;P62311;P62751;P62827;P62849;P62900;P62908;P62960;P63158;P63276;P67984;Q61233;Q6P542;Q6ZWU9;Q6ZWX6;Q80TY0;Q8BMA6;Q8K0Q5;Q8R1S4;Q8VEK3;Q91VM5;Q922Q8;Q9CWW6;Q9CXY6;Q9DB34;Q9JJI8;Q9JMG1;Q9QUI0;Q9QYJ3;Q9QZQ8;Q9R0P5;Q9WUM4;Q9Z1X4
Cellular component	down-regulated	nuclear body	4	1.25	0.399	1	Srp54;Ewsr1;Arhgap18;Hnrnpu	P14576;Q61545;Q8K0Q5;Q8VEK3
Cellular component	down-regulated	nuclear envelope	3	1.4	0.362	1	Dnajc2;Ran;Chmp2a	P54103;P62827;Q9DB34
Cellular component	down-regulated	nuclear lumen	34	1.51	0.00615	0.498	Eef1a1;Srp54;Vim;Ang;Ppib;Hmgb2;Drg1;Clec3b;H1-1;H1-5;Dnajc2;Rpl26;Rps7;Rps23;Snrpd3;Ran;Rps24;Rpl31;Rps3;Rps17;Hnrnpd;Ewsr1;Abcf1;Rps27;Srp68;Arhgap18;Hnrnpu;Pin4;Ilf2;Edf1;Hdgfl3;Dnajb1;Macroh2a1;Ilf3	P10126;P14576;P20152;P21570;P24369;P30681;P32233;P43025;P43275;P43276;P54103;P61255;P62082;P62267;P62320;P62827;P62849;P62900;P62908;P63276;Q60668;Q61545;Q6P542;Q6ZWU9;Q8BMA6;Q8K0Q5;Q8VEK3;Q9CWW6;Q9CXY6;Q9JMG1;Q9JMG7;Q9QYJ3;Q9QZQ8;Q9Z1X4
Cellular component	down-regulated	nuclear periphery	2	2.35	0.209	1	Vim;Hnrnpu	P20152;Q8VEK3
Cellular component	down-regulated	nuclear protein-containing complex	14	1.83	0.0201	1	Rbm3;Lgals3;Hmga1;Lsm3;Snrpd2;Snrpd3;Ran;Rps3;Ybx1;Hnrnpu;Rbmxl1;Ilf2;Chmp2a;Ilf3	O89086;P16110;P17095;P62311;P62317;P62320;P62827;P62908;P62960;Q8VEK3;Q91VM5;Q9CXY6;Q9DB34;Q9Z1X4
Cellular component	down-regulated	nucleus	43	1.65	0.000207	0.0186	Rbm3;Eef1a1;Srp54;Lgals3;Hmga1;Vim;Ang;Ppib;Hmgb2;Drg1;Clec3b;H1-1;H1-5;Dnajc2;Rpl26;Rps7;Rps23;Lsm3;Snrpd2;Snrpd3;Ran;Rps24;Rpl31;Rps3;Ybx1;Rps17;Hnrnpd;Ewsr1;Abcf1;Rps27;Srp68;Arhgap18;Hnrnpu;Rbmxl1;Lrrc59;Pin4;Ilf2;Chmp2a;Edf1;Hdgfl3;Dnajb1;Macroh2a1;Ilf3	O89086;P10126;P14576;P16110;P17095;P20152;P21570;P24369;P30681;P32233;P43025;P43275;P43276;P54103;P61255;P62082;P62267;P62311;P62317;P62320;P62827;P62849;P62900;P62908;P62960;P63276;Q60668;Q61545;Q6P542;Q6ZWU9;Q8BMA6;Q8K0Q5;Q8VEK3;Q91VM5;Q922Q8;Q9CWW6;Q9CXY6;Q9DB34;Q9JMG1;Q9JMG7;Q9QYJ3;Q9QZQ8;Q9Z1X4
Cellular component	down-regulated	organelle	84	1.08	0.108	1	Ctss;Rbm3;H3-5;Ltf;Eef1a1;Gpx1;Rpsa;Srp54;H1-2;Fgfr1;Lgals3;Srp14;Hmga1;Lyz1;Vim;Ang;Ppib;Msn;Hmgb2;Ssb;Drg1;Btk;Clec3b;H1-4;H1-1;H1-5;Rpl29;Epb41;Hdgf;Dnajc2;Rps20;Rpl26;Rps7;Rps23;Lsm3;Snrpd2;Snrpd3;Rpl23a;Ran;Rps24;Rpl31;Rps3;Ybx1;Hmgb1;Eif5a;Rps17;Rpl22;Ap2m1;Xdh;Flg2;Hs1bp3;Zc3h15;Hnrnpd;Lcp1;Ewsr1;Abcf1;Rps27;Eif2s1;Fnbp1;Srp68;Crispld2;Arhgap18;Mtss1;Hnrnpu;Snx9;Rbmxl1;Prmt3;Lrrc59;Gpnmb;P…	O70370;O89086;P02301;P08071;P10126;P11352;P14206;P14576;P15864;P16092;P16110;P16254;P17095;P17897;P20152;P21570;P24369;P26041;P30681;P32067;P32233;P35991;P43025;P43274;P43275;P43276;P47915;P48193;P51859;P54103;P60867;P61255;P62082;P62267;P62311;P62317;P62320;P62751;P62827;P62849;P62900;P62908;P62960;P63158;P63242;P63276;P67984;P84091;Q00519;Q2VIS4;Q3TC93;Q3TIV5;Q60668;Q61233;Q61545;Q6P542;Q6ZWU9;…
Cellular component	down-regulated	organelle lumen	38	1.45	0.00642	0.505	Ctss;Eef1a1;Srp54;Lyz1;Vim;Ang;Ppib;Hmgb2;Drg1;Clec3b;H1-1;H1-5;Dnajc2;Rpl26;Rps7;Rps23;Snrpd3;Ran;Rps24;Rpl31;Rps3;Rps17;Hnrnpd;Ewsr1;Abcf1;Rps27;Srp68;Arhgap18;Hnrnpu;Lrrc59;Pin4;Manf;Ilf2;Edf1;Hdgfl3;Dnajb1;Macroh2a1;Ilf3	O70370;P10126;P14576;P17897;P20152;P21570;P24369;P30681;P32233;P43025;P43275;P43276;P54103;P61255;P62082;P62267;P62320;P62827;P62849;P62900;P62908;P63276;Q60668;Q61545;Q6P542;Q6ZWU9;Q8BMA6;Q8K0Q5;Q8VEK3;Q922Q8;Q9CWW6;Q9CXI5;Q9CXY6;Q9JMG1;Q9JMG7;Q9QYJ3;Q9QZQ8;Q9Z1X4
Cellular component	down-regulated	pigment granule	3	4.31	0.0327	1	Ppib;Ran;Gpnmb	P24369;P62827;Q99P91
Cellular component	down-regulated	plasma membrane bounded cell projection	20	1.23	0.188	1	Rbm3;Lgals3;Lyz1;Vim;Ang;Msn;Rpl26;Ran;Rps3;Ybx1;Hmgb1;Eif5a;Lcp1;Eif2s1;Arhgap18;Hnrnpu;Snx9;Rhoa;Dnajb1;Coro1c	O89086;P16110;P17897;P20152;P21570;P26041;P61255;P62827;P62908;P62960;P63158;P63242;Q61233;Q6ZWX6;Q8K0Q5;Q8VEK3;Q91VH2;Q9QUI0;Q9QYJ3;Q9WUM4
Cellular component	down-regulated	plasma membrane region	10	1.09	0.441	1	Msn;Epb41;Rps3;Ap2m1;Lcp1;Fnbp1;Snx9;Rhoa;Sytl4;Coro1c	P26041;P48193;P62908;P84091;Q61233;Q80TY0;Q91VH2;Q9QUI0;Q9R0Q1;Q9WUM4
Cellular component	down-regulated	polymeric cytoskeletal fiber	5	1.12	0.46	1	Vim;Lcp1;Arhgap18;Hnrnpu;Chmp2a	P20152;Q61233;Q8K0Q5;Q8VEK3;Q9DB34
Cellular component	down-regulated	postsynapse	5	1.11	0.469	1	Rps3;Hnrnpd;Rpl38;Rhoa;Dnajb1	P62908;Q60668;Q9JJI8;Q9QUI0;Q9QYJ3
Cellular component	down-regulated	postsynaptic specialization	4	1.41	0.317	1	Rps3;Hnrnpd;Rpl38;Dnajb1	P62908;Q60668;Q9JJI8;Q9QYJ3
Cellular component	down-regulated	precatalytic spliceosome	3	9.69	0.00365	0.303	Lsm3;Snrpd2;Snrpd3	P62311;P62317;P62320
Cellular component	down-regulated	preribosome	6	8.78	6.31e-05	0.00599	Rpsa;Rps7;Rps23;Rps24;Rps17;Rps27	P14206;P62082;P62267;P62849;P63276;Q6ZWU9
Cellular component	down-regulated	protein-containing complex	51	1.58	0.000103	0.00948	Eif3d;Rbm3;H3-5;P03977;Saa3;Rpsa;Srp54;H1-2;Fgfr1;Lgals3;Srp14;Hmga1;Ang;Ppib;Ssb;H1-4;H1-1;H1-5;Rpl29;Srp9;Rps20;Rpl26;Rps7;Rps23;Lsm3;Snrpd2;Snrpd3;Rpl23a;Ran;Rps24;Rpl31;Rps3;Ybx1;Rps17;Rpl22;Ap2m1;Eif3j1;Hnrnpd;Rps27;Eif2s1;Srp68;Hnrnpu;Rbmxl1;Ilf2;Chmp2a;Gmpr;C1qtnf3;Rpl38;Macroh2a1;Coro1c;Ilf3	O70194;O89086;P02301;P03977;P04918;P14206;P14576;P15864;P16092;P16110;P16254;P17095;P21570;P24369;P32067;P43274;P43275;P43276;P47915;P49962;P60867;P61255;P62082;P62267;P62311;P62317;P62320;P62751;P62827;P62849;P62900;P62908;P62960;P63276;P67984;P84091;Q3UGC7;Q60668;Q6ZWU9;Q6ZWX6;Q8BMA6;Q8VEK3;Q91VM5;Q9CXY6;Q9DB34;Q9DCZ1;Q9ES30;Q9JJI8;Q9QZQ8;Q9WUM4;Q9Z1X4
Cellular component	down-regulated	protein-DNA complex	6	6.25	0.000406	0.0361	H3-5;H1-2;H1-4;H1-1;H1-5;Macroh2a1	P02301;P15864;P43274;P43275;P43276;Q9QZQ8
Cellular component	down-regulated	ribonucleoprotein complex	31	8.66	5.58e-21	5.97e-19	Eif3d;Rbm3;Rpsa;Srp54;Lgals3;Srp14;Rpl29;Srp9;Rps20;Rpl26;Rps7;Rps23;Lsm3;Snrpd2;Snrpd3;Rpl23a;Rps24;Rpl31;Rps3;Ybx1;Rps17;Rpl22;Eif3j1;Rps27;Eif2s1;Srp68;Hnrnpu;Rbmxl1;Ilf2;Rpl38;Ilf3	O70194;O89086;P14206;P14576;P16110;P16254;P47915;P49962;P60867;P61255;P62082;P62267;P62311;P62317;P62320;P62751;P62849;P62900;P62908;P62960;P63276;P67984;Q3UGC7;Q6ZWU9;Q6ZWX6;Q8BMA6;Q8VEK3;Q91VM5;Q9CXY6;Q9JJI8;Q9Z1X4
Cellular component	down-regulated	ribonucleoprotein granule	5	3.46	0.015	1	Ssb;Lsm3;Ybx1;Eif2s1;Hnrnpu	P32067;P62311;P62960;Q6ZWX6;Q8VEK3
Cellular component	down-regulated	ribosomal subunit	15	12.51	9.53e-13	1e-10	Rbm3;Rpsa;Rpl29;Rps20;Rpl26;Rps7;Rps23;Rpl23a;Rps24;Rpl31;Rps3;Rps17;Rpl22;Rps27;Rpl38	O89086;P14206;P47915;P60867;P61255;P62082;P62267;P62751;P62849;P62900;P62908;P63276;P67984;Q6ZWU9;Q9JJI8
Cellular component	down-regulated	ribosome	15	11.35	3.92e-12	4.08e-10	Rbm3;Rpsa;Rpl29;Rps20;Rpl26;Rps7;Rps23;Rpl23a;Rps24;Rpl31;Rps3;Rps17;Rpl22;Rps27;Rpl38	O89086;P14206;P47915;P60867;P61255;P62082;P62267;P62751;P62849;P62900;P62908;P63276;P67984;Q6ZWU9;Q9JJI8
Cellular component	down-regulated	ruffle	4	6.74	0.00295	0.248	Rps3;Lcp1;Rhoa;Coro1c	P62908;Q61233;Q9QUI0;Q9WUM4
Cellular component	down-regulated	sarcoplasm	2	3.74	0.1	1	Xdh;Manf	Q00519;Q9CXI5
Cellular component	down-regulated	sex chromosome	2	9.12	0.0202	1	Hnrnpu;Macroh2a1	Q8VEK3;Q9QZQ8
Cellular component	down-regulated	side of membrane	5	1.11	0.468	1	Lgals3;Msn;Epb41;Ap2m1;Rhoa	P16110;P26041;P48193;P84091;Q9QUI0
Cellular component	down-regulated	signal recognition particle	4	124.08	8.12e-09	8.28e-07	Srp54;Srp14;Srp9;Srp68	P14576;P16254;P49962;Q8BMA6
Cellular component	down-regulated	Sm-like protein family complex	3	6.2	0.0126	0.945	Lsm3;Snrpd2;Snrpd3	P62311;P62317;P62320
Cellular component	down-regulated	small nuclear ribonucleoprotein complex	3	7.5	0.00748	0.568	Lsm3;Snrpd2;Snrpd3	P62311;P62317;P62320
Cellular component	down-regulated	small ribosomal subunit	8	17.23	1.94e-08	1.96e-06	Rpsa;Rps20;Rps7;Rps23;Rps24;Rps3;Rps17;Rps27	P14206;P60867;P62082;P62267;P62849;P62908;P63276;Q6ZWU9
Cellular component	down-regulated	somatodendritic compartment	9	1.19	0.34	1	Rbm3;Rpsa;Ang;Rps3;Ybx1;Eif5a;Hnrnpu;Rhoa;Dnajb1	O89086;P14206;P21570;P62908;P62960;P63242;Q8VEK3;Q9QUI0;Q9QYJ3
Cellular component	down-regulated	spindle	3	1.43	0.351	1	Rps3;Hnrnpu;Chmp2a	P62908;Q8VEK3;Q9DB34
Cellular component	down-regulated	spindle microtubule	2	7.57	0.0287	1	Hnrnpu;Chmp2a	Q8VEK3;Q9DB34
Cellular component	down-regulated	spliceosomal complex	8	8.56	4.39e-06	0.00043	Lsm3;Snrpd2;Snrpd3;Ybx1;Hnrnpu;Rbmxl1;Ilf2;Ilf3	P62311;P62317;P62320;P62960;Q8VEK3;Q91VM5;Q9CXY6;Q9Z1X4
Cellular component	down-regulated	spliceosomal snRNP complex	3	8.02	0.00622	0.498	Lsm3;Snrpd2;Snrpd3	P62311;P62317;P62320
Cellular component	down-regulated	spliceosomal tri-snRNP complex	3	14.54	0.00113	0.0983	Lsm3;Snrpd2;Snrpd3	P62311;P62317;P62320
Cellular component	down-regulated	supramolecular complex	9	1.1	0.439	1	Vim;Ssb;Lsm3;Ybx1;Lcp1;Eif2s1;Arhgap18;Hnrnpu;Chmp2a	P20152;P32067;P62311;P62960;Q61233;Q6ZWX6;Q8K0Q5;Q8VEK3;Q9DB34
Cellular component	down-regulated	synapse	19	2.01	0.0025	0.212	Rpsa;Rpl29;Rps20;Rpl26;Rps7;Rps23;Rpl23a;Rps24;Rpl31;Rps3;Rps17;Rpl22;Ap2m1;Hnrnpd;Rps27;Snx9;Rpl38;Rhoa;Dnajb1	P14206;P47915;P60867;P61255;P62082;P62267;P62751;P62849;P62900;P62908;P63276;P67984;P84091;Q60668;Q6ZWU9;Q91VH2;Q9JJI8;Q9QUI0;Q9QYJ3
Cellular component	down-regulated	translation preinitiation complex	3	25.85	0.000198	0.018	Eif3d;Eif3j1;Eif2s1	O70194;Q3UGC7;Q6ZWX6
Cellular component	down-regulated	U2-type spliceosomal complex	3	5.35	0.0187	1	Lsm3;Snrpd2;Snrpd3	P62311;P62317;P62320
Cellular component	down-regulated	vesicle	22	1.56	0.0214	1	Ctss;Ltf;Fgfr1;Lyz1;Vim;Ang;Ppib;Btk;Ran;Ybx1;Hmgb1;Ap2m1;Fnbp1;Crispld2;Snx9;Rbmxl1;Gpnmb;Chmp2a;Prelp;Rhoa;Sytl4;Coro1c	O70370;P08071;P16092;P17897;P20152;P21570;P24369;P35991;P62827;P62960;P63158;P84091;Q80TY0;Q8BZQ2;Q91VH2;Q91VM5;Q99P91;Q9DB34;Q9JK53;Q9QUI0;Q9R0Q1;Q9WUM4
Cellular component	up-regulated	actin-based cell projection	4	3.09	0.0406	1	Angpt1;B4galt1;Pkhd1l1;Antxr1	O08538;P15535;Q80ZA4;Q9CZ52
Cellular component	up-regulated	anchoring junction	5	1.48	0.247	1	Slc4a1;B4galt1;Ptpn6;Arvcf;Abcc2	P04919;P15535;P29351;P98203;Q8VI47
Cellular component	up-regulated	apical part of cell	3	1.34	0.388	1	Vcam1;Abcc2;Umod	P29533;Q8VI47;Q91X17
Cellular component	up-regulated	basal part of cell	3	1.82	0.227	1	Slc4a1;B4galt1;Umod	P04919;P15535;Q91X17
Cellular component	up-regulated	basal plasma membrane	3	2.09	0.173	1	Slc4a1;B4galt1;Umod	P04919;P15535;Q91X17
Cellular component	up-regulated	bounding membrane of organelle	13	1.4	0.135	1	H2-Q10;H2-D1;H2-K1;Cfp;H2-Q8;B4galt1;Ap1g1;Sec23a;Nucb1;Copa;Umod;Cisd2;Plin3	P01898;P01899;P01902;P11680;P14430;P15535;P22892;Q01405;Q02819;Q8CIE6;Q91X17;Q9CQB5;Q9DBG5
Cellular component	up-regulated	brush border	2	4.95	0.0618	1	B4galt1;Abcc2	P15535;Q8VI47
Cellular component	up-regulated	cell periphery	32	1.2	0.13	1	Angpt1;Gpld1;Plin4;H2-Q10;H2-D1;H2-K1;Slc4a1;Cfh;P10404;H2-Q8;B4galt1;Gpx5;Ap1g1;Ptpn6;Vcam1;Ppic;Igfals;Arvcf;Postn;Ly6e;Antxr2;Lrig3;Adamtsl4;Pcsk9;Pkhd1l1;Ltbp4;Abcc2;Umod;Cela1;Antxr1;Papln;Angptl3	O08538;O70362;O88492;P01898;P01899;P01902;P04919;P06909;P10404;P14430;P15535;P21765;P22892;P29351;P29533;P30412;P70389;P98203;Q62009;Q64253;Q6DFX2;Q6P1C6;Q80T21;Q80W65;Q80ZA4;Q8K4G1;Q8VI47;Q91X17;Q91X79;Q9CZ52;Q9EPX2;Q9R182
Cellular component	up-regulated	cell projection	13	1.02	0.515	1	Angpt1;C4b;Cfh;B4galt1;Ptpn6;Sord;Pkhd1l1;Copa;Abcc2;Umod;Antxr1;Spast;Angptl3	O08538;P01029;P06909;P15535;P29351;Q64442;Q80ZA4;Q8CIE6;Q8VI47;Q91X17;Q9CZ52;Q9QYY8;Q9R182
Cellular component	up-regulated	cell projection membrane	4	2.2	0.109	1	B4galt1;Abcc2;Umod;Antxr1	P15535;Q8VI47;Q91X17;Q9CZ52
Cellular component	up-regulated	cell surface	8	3.22	0.00336	0.172	H2-Q10;H2-D1;H2-K1;Cfh;H2-Q8;B4galt1;Antxr2;Antxr1	P01898;P01899;P01902;P06909;P14430;P15535;Q6DFX2;Q9CZ52
Cellular component	up-regulated	cell-cell junction	4	1.99	0.143	1	Slc4a1;B4galt1;Arvcf;Abcc2	P04919;P15535;P98203;Q8VI47
Cellular component	up-regulated	cluster of actin-based cell projections	3	2.82	0.091	1	B4galt1;Pkhd1l1;Abcc2	P15535;Q80ZA4;Q8VI47
Cellular component	up-regulated	coated membrane	3	6.19	0.0127	0.559	Ap1g1;Sec23a;Copa	P22892;Q01405;Q8CIE6
Cellular component	up-regulated	coated vesicle	4	3.22	0.0359	1	Ap1g1;Sec23a;Pcsk9;Copa	P22892;Q01405;Q80W65;Q8CIE6
Cellular component	up-regulated	coated vesicle membrane	3	4.91	0.0233	0.955	Ap1g1;Sec23a;Copa	P22892;Q01405;Q8CIE6
Cellular component	up-regulated	collagen-containing extracellular matrix	2	2.62	0.177	1	Adamtsl4;Papln	Q80T21;Q9EPX2
Cellular component	up-regulated	cytoplasmic side of membrane	2	2.02	0.26	1	Slc4a1;Cfp	P04919;P11680
Cellular component	up-regulated	cytoplasmic vesicle	19	1.98	0.00259	0.142	H2-Q10;H2-D1;H2-K1;Bpifa2;Cfp;H2-Q8;Chgb;Ap1g1;Apoa1;Sec23a;Nucb1;Krtdap;Lrig3;Pcsk9;Apoa5;Copa;Plin3;Spast;Angptl3	P01898;P01899;P01902;P07743;P11680;P14430;P16014;P22892;Q00623;Q01405;Q02819;Q3V2T4;Q6P1C6;Q80W65;Q8C7G5;Q8CIE6;Q9DBG5;Q9QYY8;Q9R182
Cellular component	up-regulated	cytoplasmic vesicle membrane	7	3.12	0.00712	0.342	H2-Q10;H2-D1;H2-K1;H2-Q8;Ap1g1;Sec23a;Copa	P01898;P01899;P01902;P14430;P22892;Q01405;Q8CIE6
Cellular component	up-regulated	endocytic vesicle	4	4.69	0.0106	0.488	H2-Q10;H2-D1;H2-K1;H2-Q8	P01898;P01899;P01902;P14430
Cellular component	up-regulated	endocytic vesicle membrane	4	9.78	0.000748	0.0426	H2-Q10;H2-D1;H2-K1;H2-Q8	P01898;P01899;P01902;P14430
Cellular component	up-regulated	endomembrane system	26	1.28	0.0948	1	H2-Q10;H2-D1;H2-K1;Bpifa2;Cfp;H2-Q8;B4galt1;Chgb;Ap1g1;Sec23a;Nucb1;Krtdap;Postn;Mogs;Pcsk9;Apoa5;Plin1;Copa;Ces2a;Umod;Sost;Cisd2;Emc9;Plin3;Spast;Angptl3	P01898;P01899;P01902;P07743;P11680;P14430;P15535;P16014;P22892;Q01405;Q02819;Q3V2T4;Q62009;Q80UM7;Q80W65;Q8C7G5;Q8CGN5;Q8CIE6;Q8QZR3;Q91X17;Q99P68;Q9CQB5;Q9DB76;Q9DBG5;Q9QYY8;Q9R182
Cellular component	up-regulated	endoplasmic reticulum	10	1.6	0.0922	1	H2-Q10;H2-D1;H2-K1;H2-Q8;Sec23a;Mogs;Pcsk9;Cisd2;Emc9;Spast	P01898;P01899;P01902;P14430;Q01405;Q80UM7;Q80W65;Q9CQB5;Q9DB76;Q9QYY8
Cellular component	up-regulated	endoplasmic reticulum membrane	5	5.13	0.00293	0.158	H2-Q10;H2-D1;H2-K1;H2-Q8;Emc9	P01898;P01899;P01902;P14430;Q9DB76
Cellular component	up-regulated	endoplasmic reticulum subcompartment	9	1.68	0.0856	1	H2-Q10;H2-D1;H2-K1;H2-Q8;Sec23a;Mogs;Cisd2;Emc9;Spast	P01898;P01899;P01902;P14430;Q01405;Q80UM7;Q9CQB5;Q9DB76;Q9QYY8
Cellular component	up-regulated	endosome	6	1.41	0.254	1	Ap1g1;Nucb1;Pcsk9;Apoa5;Plin3;Angptl3	P22892;Q02819;Q80W65;Q8C7G5;Q9DBG5;Q9R182
Cellular component	up-regulated	external encapsulating structure	10	3.7	0.000358	0.0218	Angpt1;Gpld1;Igfals;Postn;Adamtsl4;Pkhd1l1;Ltbp4;Cela1;Papln;Angptl3	O08538;O70362;P70389;Q62009;Q80T21;Q80ZA4;Q8K4G1;Q91X79;Q9EPX2;Q9R182
Cellular component	up-regulated	extracellular matrix	7	3.6	0.0033	0.172	Angpt1;Postn;Adamtsl4;Ltbp4;Cela1;Papln;Angptl3	O08538;Q62009;Q80T21;Q8K4G1;Q91X79;Q9EPX2;Q9R182
Cellular component	up-regulated	extracellular membrane-bounded organelle	6	8.03	0.000103	0.00659	P01878;Bpifa2;Apoa1;Nucb1;Sord;Apoa5	P01878;P07743;Q00623;Q02819;Q64442;Q8C7G5
Cellular component	up-regulated	extracellular organelle	6	7.92	0.000111	0.00699	P01878;Bpifa2;Apoa1;Nucb1;Sord;Apoa5	P01878;P07743;Q00623;Q02819;Q64442;Q8C7G5
Cellular component	up-regulated	extracellular region	47	5.05	8.97e-24	6.55e-22	Angpt1;Pbsn;Ccl25;Gpld1;C3;C4b;Ighv1-61;P01787;P01878;H2-Q10;H2-D1;H2-K1;Cfh;Bpifa2;Pgk1;Apoa2;Cfp;H2-Q8;Chgb;Gpx5;Klkb1;Vcam1;Saa4;Apoc3;Pon1;Igfals;P84750;Apoa1;Nucb1;Fabp5;Igfbp5;Krtdap;Postn;Sord;Krt73;Dmkn;Pcsk9;Apoa5;Copa;Habp2;Umod;Cela1;Sost;Retn;Pcyox1;Angptl3;Apom	O08538;O08976;O35903;O70362;P01027;P01029;P01749;P01787;P01878;P01898;P01899;P01902;P06909;P07743;P09411;P09813;P11680;P14430;P16014;P21765;P26262;P29533;P31532;P33622;P52430;P70389;P84750;Q00623;Q02819;Q05816;Q07079;Q3V2T4;Q62009;Q64442;Q6NXH9;Q6P253;Q80W65;Q8C7G5;Q8CIE6;Q8K0D2;Q91X17;Q91X79;Q99P68;Q99P87;Q9CQF9;Q9R182;Q9Z1R3
Cellular component	up-regulated	extracellular space	17	12.9	1.23e-14	8.86e-13	Gpld1;Ighv1-61;P01787;P01878;Bpifa2;Apoa2;Saa4;Apoc3;Pon1;Igfals;Apoa1;Nucb1;Igfbp5;Sord;Apoa5;Pcyox1;Apom	O70362;P01749;P01787;P01878;P07743;P09813;P31532;P33622;P52430;P70389;Q00623;Q02819;Q07079;Q64442;Q8C7G5;Q9CQF9;Q9Z1R3
Cellular component	up-regulated	extracellular vesicle	4	6	0.00447	0.219	P01878;Bpifa2;Nucb1;Sord	P01878;P07743;Q02819;Q64442
Cellular component	up-regulated	Golgi apparatus	7	1.66	0.129	1	Cfp;B4galt1;Ap1g1;Sec23a;Nucb1;Postn;Copa	P11680;P15535;P22892;Q01405;Q02819;Q62009;Q8CIE6
Cellular component	up-regulated	Golgi apparatus subcompartment	7	1.78	0.0972	1	Cfp;B4galt1;Ap1g1;Sec23a;Nucb1;Postn;Copa	P11680;P15535;P22892;Q01405;Q02819;Q62009;Q8CIE6
Cellular component	up-regulated	Golgi cisterna	2	4.26	0.0803	1	B4galt1;Nucb1	P15535;Q02819
Cellular component	up-regulated	Golgi membrane	4	6.49	0.00338	0.172	Cfp;B4galt1;Ap1g1;Nucb1	P11680;P15535;P22892;Q02819
Cellular component	up-regulated	Golgi stack	2	3.81	0.097	1	B4galt1;Nucb1	P15535;Q02819
Cellular component	up-regulated	Golgi-associated vesicle	2	4.95	0.0618	1	Ap1g1;Copa	P22892;Q8CIE6
Cellular component	up-regulated	Golgi-associated vesicle membrane	2	10.71	0.015	0.645	Ap1g1;Copa	P22892;Q8CIE6
Cellular component	up-regulated	growth factor complex	2	49.52	0.000691	0.0408	Igfals;Igfbp5	P70389;Q07079
Cellular component	up-regulated	high-density lipoprotein particle	5	123.8	1.61e-10	1.09e-08	Apoa2;Apoc3;Pon1;Apoa1;Apom	P09813;P33622;P52430;Q00623;Q9Z1R3
Cellular component	up-regulated	insulin-like growth factor binding protein complex	2	79.23	0.000249	0.0154	Igfals;Igfbp5	P70389;Q07079
Cellular component	up-regulated	intracellular vesicle	19	1.8	0.00715	0.342	H2-Q10;H2-D1;H2-K1;Bpifa2;Cfp;H2-Q8;Chgb;Ap1g1;Apoa1;Sec23a;Nucb1;Krtdap;Lrig3;Pcsk9;Apoa5;Copa;Plin3;Spast;Angptl3	P01898;P01899;P01902;P07743;P11680;P14430;P16014;P22892;Q00623;Q01405;Q02819;Q3V2T4;Q6P1C6;Q80W65;Q8C7G5;Q8CIE6;Q9DBG5;Q9QYY8;Q9R182
Cellular component	up-regulated	lipoprotein particle	9	54.02	4.77e-14	3.39e-12	Gpld1;Apoa2;Saa4;Apoc3;Pon1;Apoa1;Apoa5;Pcyox1;Apom	O70362;P09813;P31532;P33622;P52430;Q00623;Q8C7G5;Q9CQF9;Q9Z1R3
Cellular component	up-regulated	lumenal side of membrane	5	30.95	5.25e-07	3.46e-05	H2-Q10;H2-D1;H2-K1;H2-Q8;Nucb1	P01898;P01899;P01902;P14430;Q02819
Cellular component	up-regulated	lytic vacuole	3	1.08	0.53	1	Ap1g1;Pcsk9;Pcyox1	P22892;Q80W65;Q9CQF9
Cellular component	up-regulated	membrane coat	3	6.53	0.011	0.495	Ap1g1;Sec23a;Copa	P22892;Q01405;Q8CIE6
Cellular component	up-regulated	membrane microdomain	2	1.26	0.473	1	Angpt1;Pgk1	O08538;P09411
Cellular component	up-regulated	membrane protein complex	9	1.44	0.172	1	H2-Q10;H2-D1;H2-K1;H2-Q8;Ap1g1;Ptpn6;Sec23a;Copa;Emc9	P01898;P01899;P01902;P14430;P22892;P29351;Q01405;Q8CIE6;Q9DB76
Cellular component	up-regulated	MHC protein complex	4	16.51	9.92e-05	0.00645	H2-Q10;H2-D1;H2-K1;H2-Q8	P01898;P01899;P01902;P14430
Cellular component	up-regulated	nuclear outer membrane-endoplasmic reticulum membrane network	9	1.66	0.0923	1	H2-Q10;H2-D1;H2-K1;H2-Q8;Sec23a;Mogs;Cisd2;Emc9;Spast	P01898;P01899;P01902;P14430;Q01405;Q80UM7;Q9CQB5;Q9DB76;Q9QYY8
Cellular component	up-regulated	organelle membrane	18	1.08	0.399	1	H2-Q10;H2-D1;H2-K1;Cfp;H2-Q8;B4galt1;Ap1g1;Sec23a;Nucb1;Sord;Lrig3;Mogs;Copa;Umod;Cisd2;Emc9;Plin3;Spast	P01898;P01899;P01902;P11680;P14430;P15535;P22892;Q01405;Q02819;Q64442;Q6P1C6;Q80UM7;Q8CIE6;Q91X17;Q9CQB5;Q9DB76;Q9DBG5;Q9QYY8
Cellular component	up-regulated	organelle subcompartment	15	1.79	0.0185	0.777	H2-Q10;H2-D1;H2-K1;Cfp;H2-Q8;B4galt1;Ap1g1;Sec23a;Nucb1;Postn;Mogs;Copa;Cisd2;Emc9;Spast	P01898;P01899;P01902;P11680;P14430;P15535;P22892;Q01405;Q02819;Q62009;Q80UM7;Q8CIE6;Q9CQB5;Q9DB76;Q9QYY8
Cellular component	up-regulated	phagocytic vesicle	4	10.29	0.000618	0.0371	H2-Q10;H2-D1;H2-K1;H2-Q8	P01898;P01899;P01902;P14430
Cellular component	up-regulated	plasma lipoprotein particle	9	54.02	4.77e-14	3.39e-12	Gpld1;Apoa2;Saa4;Apoc3;Pon1;Apoa1;Apoa5;Pcyox1;Apom	O70362;P09813;P31532;P33622;P52430;Q00623;Q8C7G5;Q9CQF9;Q9Z1R3
Cellular component	up-regulated	plasma membrane	15	1.27	0.197	1	H2-Q10;H2-D1;H2-K1;Slc4a1;Cfh;H2-Q8;B4galt1;Gpx5;Ap1g1;Ptpn6;Vcam1;Antxr2;Abcc2;Umod;Antxr1	P01898;P01899;P01902;P04919;P06909;P14430;P15535;P21765;P22892;P29351;P29533;Q6DFX2;Q8VI47;Q91X17;Q9CZ52
Cellular component	up-regulated	plasma membrane bounded cell projection	13	1.02	0.514	1	Angpt1;C4b;Cfh;B4galt1;Ptpn6;Sord;Pkhd1l1;Copa;Abcc2;Umod;Antxr1;Spast;Angptl3	O08538;P01029;P06909;P15535;P29351;Q64442;Q80ZA4;Q8CIE6;Q8VI47;Q91X17;Q9CZ52;Q9QYY8;Q9R182
Cellular component	up-regulated	plasma membrane protein complex	5	1.68	0.176	1	H2-Q10;H2-D1;H2-K1;H2-Q8;Ptpn6	P01898;P01899;P01902;P14430;P29351
Cellular component	up-regulated	protein-containing complex	28	1.11	0.297	1	Gpld1;Ighv1-61;P01787;P01878;H2-Q10;H2-D1;H2-K1;Apoa2;H2-Q8;Ap1g1;Ptpn6;Saa4;Apoc3;Pon1;Igfals;P84750;Apoa1;Sec23a;Igfbp5;Tfcp2l1;Pcsk9;Fbxo44;Apoa5;Copa;Sf3a1;Pcyox1;Emc9;Apom	O70362;P01749;P01787;P01878;P01898;P01899;P01902;P09813;P14430;P22892;P29351;P31532;P33622;P52430;P70389;P84750;Q00623;Q01405;Q07079;Q3UNW5;Q80W65;Q8BK26;Q8C7G5;Q8CIE6;Q8K4Z5;Q9CQF9;Q9DB76;Q9Z1R3
Cellular component	up-regulated	protein-lipid complex	9	52.43	6.46e-14	4.46e-12	Gpld1;Apoa2;Saa4;Apoc3;Pon1;Apoa1;Apoa5;Pcyox1;Apom	O70362;P09813;P31532;P33622;P52430;Q00623;Q8C7G5;Q9CQF9;Q9Z1R3
Cellular component	up-regulated	secretory vesicle	4	1.18	0.441	1	Bpifa2;Cfp;Chgb;Krtdap	P07743;P11680;P16014;Q3V2T4
Cellular component	up-regulated	side of membrane	11	3.13	0.000727	0.0422	H2-Q10;H2-D1;H2-K1;Slc4a1;Cfh;Cfp;H2-Q8;B4galt1;Nucb1;Antxr2;Antxr1	P01898;P01899;P01902;P04919;P06909;P11680;P14430;P15535;Q02819;Q6DFX2;Q9CZ52
Cellular component	up-regulated	spindle	2	1.22	0.492	1	Umod;Spast	Q91X17;Q9QYY8
Cellular component	up-regulated	supramolecular fiber	5	1.06	0.51	1	Slc4a1;Mybpc2;Krt73;Ltbp4;Spast	P04919;Q5XKE0;Q6NXH9;Q8K4G1;Q9QYY8
Cellular component	up-regulated	supramolecular polymer	5	1.05	0.518	1	Slc4a1;Mybpc2;Krt73;Ltbp4;Spast	P04919;Q5XKE0;Q6NXH9;Q8K4G1;Q9QYY8
Cellular component	up-regulated	transport vesicle	2	1.07	0.562	1	Ap1g1;Sec23a	P22892;Q01405
Cellular component	up-regulated	transport vesicle membrane	2	2.03	0.258	1	Ap1g1;Sec23a	P22892;Q01405
Cellular component	up-regulated	triglyceride-rich plasma lipoprotein particle	6	66.02	2.44e-10	1.63e-08	Apoa2;Apoc3;Apoa1;Apoa5;Pcyox1;Apom	P09813;P33622;Q00623;Q8C7G5;Q9CQF9;Q9Z1R3
Cellular component	up-regulated	vesicle	21	1.9	0.00235	0.132	P01878;H2-Q10;H2-D1;H2-K1;Bpifa2;Cfp;H2-Q8;Chgb;Ap1g1;Apoa1;Sec23a;Nucb1;Krtdap;Sord;Lrig3;Pcsk9;Apoa5;Copa;Plin3;Spast;Angptl3	P01878;P01898;P01899;P01902;P07743;P11680;P14430;P16014;P22892;Q00623;Q01405;Q02819;Q3V2T4;Q64442;Q6P1C6;Q80W65;Q8C7G5;Q8CIE6;Q9DBG5;Q9QYY8;Q9R182
Cellular component	up-regulated	vesicle coat	3	10.42	0.00298	0.158	Ap1g1;Sec23a;Copa	P22892;Q01405;Q8CIE6
Cellular component	up-regulated	vesicle membrane	9	1.86	0.0514	1	H2-Q10;H2-D1;H2-K1;H2-Q8;Ap1g1;Sec23a;Lrig3;Copa;Plin3	P01898;P01899;P01902;P14430;P22892;Q01405;Q6P1C6;Q8CIE6;Q9DBG5
KEGG	down-regulated	Adherens junction	2	3.07	0.138	1	Fgfr1;Rhoa	P16092;Q9QUI0
KEGG	down-regulated	Amyotrophic lateral sclerosis	3	1.14	0.495	1	Gpx1;Ang;Eif2s1	P11352;P21570;Q6ZWX6
KEGG	down-regulated	Apoptosis	2	2	0.264	1	Ctss;Eif2s1	O70370;Q6ZWX6
KEGG	down-regulated	Autophagy - animal	2	1.64	0.347	1	Hmgb1;Eif2s1	P63158;Q6ZWX6
KEGG	down-regulated	Chemokine signaling pathway	5	3.73	0.0105	0.326	Grk6;Ccl6;Ccl9;Ccl24;Rhoa	O70293;P27784;P51670;Q9JKC0;Q9QUI0
KEGG	down-regulated	Coronavirus disease - COVID-19	15	8.87	4.72e-11	1.56e-09	Rpsa;Rpl29;Rps20;Rpl26;Rps7;Rps23;Rpl23a;Rps24;Rpl31;Rps3;Rps17;Rpl22;Isg15;Rps27;Rpl38	P14206;P47915;P60867;P61255;P62082;P62267;P62751;P62849;P62900;P62908;P63276;P67984;Q64339;Q6ZWU9;Q9JJI8
KEGG	down-regulated	Cytokine-cytokine receptor interaction	3	1.43	0.352	1	Ccl6;Ccl9;Ccl24	P27784;P51670;Q9JKC0
KEGG	down-regulated	Endocytosis	4	2.26	0.0998	1	Grk6;Ap2m1;Chmp2a;Rhoa	O70293;P84091;Q9DB34;Q9QUI0
KEGG	down-regulated	Epstein-Barr virus infection	3	2.14	0.165	1	Vim;Btk;Isg15	P20152;P35991;Q64339
KEGG	down-regulated	Glutathione metabolism	2	3.82	0.0962	1	Lancl1;Gpx1	O89112;P11352
KEGG	down-regulated	Influenza A	2	1.8	0.306	1	Eif2s1;Dnajb1	Q6ZWX6;Q9QYJ3
KEGG	down-regulated	Leukocyte transendothelial migration	2	2.35	0.208	1	Msn;Rhoa	P26041;Q9QUI0
KEGG	down-regulated	Lipid and atherosclerosis	2	1.33	0.448	1	Eif2s1;Rhoa	Q6ZWX6;Q9QUI0
KEGG	down-regulated	Measles	2	1.94	0.276	1	Msn;Eif2s1	P26041;Q6ZWX6
KEGG	down-regulated	MicroRNAs in cancer	2	1.69	0.332	1	Vim;Rhoa	P20152;Q9QUI0
KEGG	down-regulated	Necroptosis	3	2.74	0.096	1	Hmgb1;Chmp2a;Macroh2a1	P63158;Q9DB34;Q9QZQ8
KEGG	down-regulated	Neutrophil extracellular trap formation	2	1.79	0.309	1	Hmgb1;Macroh2a1	P63158;Q9QZQ8
KEGG	down-regulated	Nucleocytoplasmic transport	2	2.62	0.177	1	Eef1a1;Ran	P10126;P62827
KEGG	down-regulated	Parathyroid hormone synthesis, secretion and action	3	3.63	0.0491	1	Fgfr1;Oxsr1;Rhoa	P16092;Q6P9R2;Q9QUI0
KEGG	down-regulated	Platelet activation	2	2.27	0.22	1	Btk;Rhoa	P35991;Q9QUI0
KEGG	down-regulated	Protein export	4	16.8	8.32e-05	0.00266	Srp54;Srp14;Srp9;Srp68	P14576;P16254;P49962;Q8BMA6
KEGG	down-regulated	Protein processing in endoplasmic reticulum	2	1.66	0.341	1	Eif2s1;Dnajb1	Q6ZWX6;Q9QYJ3
KEGG	down-regulated	Proteoglycans in cancer	3	2.04	0.181	1	Fgfr1;Msn;Rhoa	P16092;P26041;Q9QUI0
KEGG	down-regulated	Purine metabolism	2	2.12	0.244	1	Xdh;Gmpr	Q00519;Q9DCZ1
KEGG	down-regulated	Rap1 signaling pathway	2	1.29	0.464	1	Fgfr1;Rhoa	P16092;Q9QUI0
KEGG	down-regulated	Ras signaling pathway	2	1.18	0.508	1	Fgfr1;Rhoa	P16092;Q9QUI0
KEGG	down-regulated	Regulation of actin cytoskeleton	3	1.91	0.207	1	Fgfr1;Msn;Rhoa	P16092;P26041;Q9QUI0
KEGG	down-regulated	Ribosome	14	14.22	3.6e-13	1.22e-11	Rpsa;Rpl29;Rps20;Rpl26;Rps7;Rps23;Rpl23a;Rps24;Rpl31;Rps3;Rps17;Rpl22;Rps27;Rpl38	P14206;P47915;P60867;P61255;P62082;P62267;P62751;P62849;P62900;P62908;P63276;P67984;Q6ZWU9;Q9JJI8
KEGG	down-regulated	Salmonella infection	3	1.64	0.277	1	Rps3;Snx9;Rhoa	P62908;Q91VH2;Q9QUI0
KEGG	down-regulated	Spliceosome	4	4.34	0.0132	0.396	Lsm3;Snrpd2;Snrpd3;Hnrnpu	P62311;P62317;P62320;Q8VEK3
KEGG	down-regulated	Systemic lupus erythematosus	3	4.72	0.0253	0.734	Ssb;Snrpd3;Macroh2a1	P32067;P62320;Q9QZQ8
KEGG	down-regulated	Tight junction	2	1.71	0.326	1	Msn;Rhoa	P26041;Q9QUI0
KEGG	down-regulated	Tuberculosis	2	1.69	0.332	1	Ctss;Rhoa	O70370;Q9QUI0
KEGG	down-regulated	Viral protein interaction with cytokine and cytokine receptor	3	4.55	0.0278	0.778	Ccl6;Ccl9;Ccl24	P27784;P51670;Q9JKC0
KEGG	up-regulated	Alcoholic liver disease	2	2.82	0.158	1	C3;C4b	P01027;P01029
KEGG	up-regulated	Allograft rejection	2	13.88	0.00893	0.259	H2-Q10;H2-D1	P01898;P01899
KEGG	up-regulated	Antigen processing and presentation	2	7.85	0.0265	0.636	H2-Q10;H2-D1	P01898;P01899
KEGG	up-regulated	Apelin signaling pathway	2	3.01	0.142	1	Mylk3;Plin1	Q3UIZ8;Q8CGN5
KEGG	up-regulated	Autoimmune thyroid disease	2	10.94	0.0142	0.383	H2-Q10;H2-D1	P01898;P01899
KEGG	up-regulated	Cell adhesion molecules	2	2.91	0.15	1	H2-Q10;H2-D1	P01898;P01899
KEGG	up-regulated	Cellular senescence	2	2.6	0.179	1	H2-Q10;H2-D1	P01898;P01899
KEGG	up-regulated	Cholesterol metabolism	5	19.2	5.12e-06	0.000164	Apoa2;Apoc3;Apoa1;Pcsk9;Angptl3	P09813;P33622;Q00623;Q80W65;Q9R182
KEGG	up-regulated	Complement and coagulation cascades	4	8.91	0.000979	0.0303	C3;C4b;Cfh;Klkb1	P01027;P01029;P06909;P26262
KEGG	up-regulated	Coronavirus disease - COVID-19	2	1.69	0.331	1	C3;C4b	P01027;P01029
KEGG	up-regulated	Endocytosis	2	1.62	0.352	1	H2-Q10;H2-D1	P01898;P01899
KEGG	up-regulated	Epstein-Barr virus infection	2	2.04	0.257	1	H2-Q10;H2-D1	P01898;P01899
KEGG	up-regulated	Graft-versus-host disease	2	15.69	0.00703	0.211	H2-Q10;H2-D1	P01898;P01899
KEGG	up-regulated	Herpes simplex virus 1 infection	4	3.56	0.025	0.625	C3;H2-Q10;H2-D1;Cfp	P01027;P01898;P01899;P11680
KEGG	up-regulated	HIF-1 signaling pathway	2	3.5	0.111	1	Angpt1;Pgk1	O08538;P09411
KEGG	up-regulated	Human cytomegalovirus infection	2	1.83	0.298	1	H2-Q10;H2-D1	P01898;P01899
KEGG	up-regulated	Human immunodeficiency virus 1 infection	3	2.9	0.0839	1	H2-Q10;H2-D1;Ap1g1	P01898;P01899;P22892
KEGG	up-regulated	Human papillomavirus infection	2	1.27	0.473	1	H2-Q10;H2-D1	P01898;P01899
KEGG	up-regulated	Human T-cell leukemia virus 1 infection	2	1.84	0.296	1	H2-Q10;H2-D1	P01898;P01899
KEGG	up-regulated	Kaposi sarcoma-associated herpesvirus infection	3	3.09	0.0718	1	C3;H2-Q10;H2-D1	P01027;P01898;P01899
KEGG	up-regulated	Leishmaniasis	2	6.22	0.0407	0.814	C3;Ptpn6	P01027;P29351
KEGG	up-regulated	N-Glycan biosynthesis	2	7.52	0.0287	0.66	B4galt1;Mogs	P15535;Q80UM7
KEGG	up-regulated	Natural killer cell mediated cytotoxicity	2	3.68	0.102	1	H2-D1;Ptpn6	P01899;P29351
KEGG	up-regulated	NOD-like receptor signaling pathway	2	2.05	0.255	1	Antxr2;Antxr1	Q6DFX2;Q9CZ52
KEGG	up-regulated	Pertussis	2	5.08	0.0585	1	C3;C4b	P01027;P01029
KEGG	up-regulated	Phagosome	3	4.1	0.036	0.792	C3;H2-Q10;H2-D1	P01027;P01898;P01899
KEGG	up-regulated	PPAR signaling pathway	8	17.61	1.06e-08	3.5e-07	Plin4;Me1;Apoa2;Apoc3;Apoa1;Fabp5;Apoa5;Plin1	O88492;P06801;P09813;P33622;Q00623;Q05816;Q8C7G5;Q8CGN5
KEGG	up-regulated	Protein processing in endoplasmic reticulum	2	2.37	0.206	1	Sec23a;Mogs	Q01405;Q80UM7
KEGG	up-regulated	Staphylococcus aureus infection	3	5.82	0.0144	0.383	C3;C4b;Cfh	P01027;P01029;P06909
KEGG	up-regulated	Systemic lupus erythematosus	2	4.51	0.0721	1	C3;C4b	P01027;P01029
KEGG	up-regulated	Type I diabetes mellitus	2	11.28	0.0134	0.375	H2-Q10;H2-D1	P01898;P01899
KEGG	up-regulated	Viral carcinogenesis	3	3.2	0.0661	1	C3;H2-Q10;H2-D1	P01027;P01898;P01899
KEGG	up-regulated	Viral myocarditis	2	6.56	0.0369	0.792	H2-Q10;H2-D1	P01898;P01899
Molecular function	down-regulated	actin binding	4	2.46	0.0798	1	Lcp1;Mtss1;Dstn;Coro1c	Q61233;Q8R1S4;Q9R0P5;Q9WUM4
Molecular function	down-regulated	amide binding	7	2.45	0.0243	1	Lancl1;Srp54;Srp14;Ppib;Hmgb1;Ap2m1;Srp68	O89112;P14576;P16254;P24369;P63158;P84091;Q8BMA6
Molecular function	down-regulated	basal RNA polymerase II transcription machinery binding	2	4.82	0.0647	1	Hnrnpu;Edf1	Q8VEK3;Q9JMG1
Molecular function	down-regulated	basal transcription machinery binding	2	4.74	0.0667	1	Hnrnpu;Edf1	Q8VEK3;Q9JMG1
Molecular function	down-regulated	binding	96	1.14	0.00085	0.062	Eif3d;Grk6;Rbm3;Lancl1;H3-5;Saa3;Ltf;Eef1a1;Gpx1;Rpsa;Srp54;H1-2;Fgfr1;Lgals3;Srp14;Hmga1;Ca6;Vim;Ang;Ppib;Msn;Ccl6;Hmgb2;Ssb;Drg1;Btk;Clec3b;H1-4;H1-1;H1-5;Rpl29;Epb41;Srp9;Ccl9;Hdgf;Dnajc2;Rps20;Rpl26;Serpina7;Rps7;Lsm3;Snrpd2;Snrpd3;Hpcal1;Rpl23a;Ran;Rps24;Rps3;Ybx1;Hmgb1;Eif5a;Rpl22;Ap2m1;Xdh;Fat4;Flg2;Hs1bp3;Zc3h15;Eif3j1;Hnrnpd;Eif1a;Lcp1;Ewsr1;Isg15;Abcf1;Oxsr1;Rps27;Eif2s1;Fnbp1;Srp68;Eif…	O70194;O70293;O89086;O89112;P02301;P04918;P08071;P10126;P11352;P14206;P14576;P15864;P16092;P16110;P16254;P17095;P18761;P20152;P21570;P24369;P26041;P27784;P30681;P32067;P32233;P35991;P43025;P43274;P43275;P43276;P47915;P48193;P49962;P51670;P51859;P54103;P60867;P61255;P61939;P62082;P62311;P62317;P62320;P62748;P62751;P62827;P62849;P62908;P62960;P63158;P63242;P67984;P84091;Q00519;Q2PZL6;Q2VIS4;Q3TC93;…
Molecular function	down-regulated	carbohydrate derivative binding	25	1.59	0.0113	0.689	Grk6;Ltf;Eef1a1;Srp54;Fgfr1;Ang;Drg1;Btk;Clec3b;H1-4;H1-1;Rpl29;Hdgf;Ran;Hmgb1;Rpl22;Abcf1;Oxsr1;Crispld2;Hnrnpu;Gpnmb;Manf;Prelp;Rhoa;Macroh2a1	O70293;P08071;P10126;P14576;P16092;P21570;P32233;P35991;P43025;P43274;P43275;P47915;P51859;P62827;P63158;P67984;Q6P542;Q6P9R2;Q8BZQ2;Q8VEK3;Q99P91;Q9CXI5;Q9JK53;Q9QUI0;Q9QZQ8
Molecular function	down-regulated	carbon-oxygen lyase activity	2	3.62	0.106	1	Ca6;Rps3	P18761;P62908
Molecular function	down-regulated	cell adhesion molecule binding	4	2.1	0.124	1	Rpsa;Lcp1;Isg15;Gpnmb	P14206;Q61233;Q64339;Q99P91
Molecular function	down-regulated	chemokine receptor binding	3	5.89	0.0144	0.835	Ccl6;Ccl9;Ccl24	P27784;P51670;Q9JKC0
Molecular function	down-regulated	chromatin binding	6	3.66	0.00601	0.391	H1-2;H1-4;H1-1;H1-5;Hnrnpu;Macroh2a1	P15864;P43274;P43275;P43276;Q8VEK3;Q9QZQ8
Molecular function	down-regulated	chromatin DNA binding	5	13.21	3.67e-05	0.0029	H1-2;H1-4;H1-1;H1-5;Macroh2a1	P15864;P43274;P43275;P43276;Q9QZQ8
Molecular function	down-regulated	cis-trans isomerase activity	2	7.43	0.0296	1	Ppib;Pin4	P24369;Q9CWW6
Molecular function	down-regulated	cytokine activity	3	10.3	0.00304	0.21	Ccl6;Ccl9;Ccl24	P27784;P51670;Q9JKC0
Molecular function	down-regulated	cytokine receptor binding	3	1.47	0.334	1	Ccl6;Ccl9;Ccl24	P27784;P51670;Q9JKC0
Molecular function	down-regulated	cytoskeletal protein binding	12	1.8	0.0339	1	Ang;Msn;Drg1;Epb41;Rps3;Lcp1;Mtss1;Hnrnpu;Hdgfl3;Rhoa;Dstn;Coro1c	P21570;P26041;P32233;P48193;P62908;Q61233;Q8R1S4;Q8VEK3;Q9JMG7;Q9QUI0;Q9R0P5;Q9WUM4
Molecular function	down-regulated	DNA binding	14	1.31	0.18	1	H1-2;Hmga1;Hmgb2;H1-4;H1-1;H1-5;Hdgf;Rps3;Ybx1;Hmgb1;Hnrnpd;Hnrnpu;Rbmxl1;Macroh2a1	P15864;P17095;P30681;P43274;P43275;P43276;P51859;P62908;P62960;P63158;Q60668;Q8VEK3;Q91VM5;Q9QZQ8
Molecular function	down-regulated	DNA secondary structure binding	3	14.21	0.00119	0.0857	Hmga1;Hmgb1;Hnrnpd	P17095;P63158;Q60668
Molecular function	down-regulated	double-stranded DNA binding	9	1.06	0.483	1	Hmga1;Hmgb2;Hdgf;Rps3;Ybx1;Hmgb1;Hnrnpu;Rbmxl1;Macroh2a1	P17095;P30681;P51859;P62908;P62960;P63158;Q8VEK3;Q91VM5;Q9QZQ8
Molecular function	down-regulated	endopeptidase inhibitor activity	2	1.68	0.336	1	Ltf;Serpina7	P08071;P61939
Molecular function	down-regulated	endopeptidase regulator activity	2	1.43	0.409	1	Ltf;Serpina7	P08071;P61939
Molecular function	down-regulated	enzyme activator activity	6	1.22	0.367	1	Ctss;Ltf;Btk;Hmgb1;Arhgap18;Dnajb1	O70370;P08071;P35991;P63158;Q8K0Q5;Q9QYJ3
Molecular function	down-regulated	enzyme binding	20	1.52	0.0346	1	Vim;Ppib;Msn;Btk;H1-4;H1-5;Rps7;Rps3;Ybx1;Hnrnpd;Lcp1;Isg15;Oxsr1;Hnrnpu;Snx9;Rhoa;Dnajb1;Macroh2a1;Sytl4;Coro1c	P20152;P24369;P26041;P35991;P43274;P43276;P62082;P62908;P62960;Q60668;Q61233;Q64339;Q6P9R2;Q8VEK3;Q91VH2;Q9QUI0;Q9QYJ3;Q9QZQ8;Q9R0Q1;Q9WUM4
Molecular function	down-regulated	enzyme inhibitor activity	5	1.96	0.113	1	Ltf;Rps20;Serpina7;Rps7;Macroh2a1	P08071;P60867;P61939;P62082;Q9QZQ8
Molecular function	down-regulated	enzyme regulator activity	7	1.18	0.385	1	Ctss;Ltf;Rps20;Serpina7;Rps7;Arhgap18;Dnajb1	O70370;P08071;P60867;P61939;P62082;Q8K0Q5;Q9QYJ3
Molecular function	down-regulated	extracellular matrix binding	2	10.18	0.0164	0.935	Rpsa;Lgals3	P14206;P16110
Molecular function	down-regulated	G protein-coupled receptor binding	3	1.57	0.3	1	Ccl6;Ccl9;Ccl24	P27784;P51670;Q9JKC0
Molecular function	down-regulated	general transcription initiation factor binding	2	5.72	0.0476	1	Hnrnpu;Edf1	Q8VEK3;Q9JMG1
Molecular function	down-regulated	glycosaminoglycan binding	12	8.2	2.39e-08	2.06e-06	Ltf;Fgfr1;Ang;Clec3b;H1-1;Rpl29;Hdgf;Hmgb1;Rpl22;Crispld2;Gpnmb;Prelp	P08071;P16092;P21570;P43025;P43275;P47915;P51859;P63158;P67984;Q8BZQ2;Q99P91;Q9JK53
Molecular function	down-regulated	GTPase activity	2	5.39	0.0531	1	Ran;Rhoa	P62827;Q9QUI0
Molecular function	down-regulated	GTPase binding	2	1.05	0.569	1	Sytl4;Coro1c	Q9R0Q1;Q9WUM4
Molecular function	down-regulated	guanyl nucleotide binding	6	2.16	0.0595	1	Eef1a1;Srp54;Drg1;H1-4;Ran;Rhoa	P10126;P14576;P32233;P43274;P62827;Q9QUI0
Molecular function	down-regulated	guanyl ribonucleotide binding	6	2.16	0.0595	1	Eef1a1;Srp54;Drg1;H1-4;Ran;Rhoa	P10126;P14576;P32233;P43274;P62827;Q9QUI0
Molecular function	down-regulated	heat shock protein binding	3	4.74	0.0255	1	Dnajc2;Rps3;Dnajb1	P54103;P62908;Q9QYJ3
Molecular function	down-regulated	heterocyclic compound binding	55	1.53	9.56e-05	0.00736	Eif3d;Grk6;Rbm3;H3-5;Eef1a1;Srp54;H1-2;Fgfr1;Srp14;Hmga1;Vim;Ang;Msn;Hmgb2;Ssb;Drg1;Btk;H1-4;H1-1;H1-5;Srp9;Hdgf;Rps20;Rpl26;Rps7;Lsm3;Snrpd2;Snrpd3;Rpl23a;Ran;Rps3;Ybx1;Hmgb1;Eif5a;Rpl22;Xdh;Zc3h15;Eif3j1;Hnrnpd;Eif1a;Ewsr1;Abcf1;Oxsr1;Rps27;Eif2s1;Srp68;Eif1ax;Hnrnpu;Rbmxl1;Pin4;Ilf2;Edf1;Rhoa;Macroh2a1;Ilf3	O70194;O70293;O89086;P02301;P10126;P14576;P15864;P16092;P16254;P17095;P20152;P21570;P26041;P30681;P32067;P32233;P35991;P43274;P43275;P43276;P49962;P51859;P60867;P61255;P62082;P62311;P62317;P62320;P62751;P62827;P62908;P62960;P63158;P63242;P67984;Q00519;Q3TIV5;Q3UGC7;Q60668;Q60872;Q61545;Q6P542;Q6P9R2;Q6ZWU9;Q6ZWX6;Q8BMA6;Q8BMJ3;Q8VEK3;Q91VM5;Q9CWW6;Q9CXY6;Q9JMG1;Q9QUI0;Q9QZQ8;Q9Z1X4
Molecular function	down-regulated	hydrolase activity, acting on acid anhydrides	5	1.55	0.222	1	Eef1a1;Srp54;Drg1;Ran;Rhoa	P10126;P14576;P32233;P62827;Q9QUI0
Molecular function	down-regulated	hydrolase activity, acting on acid anhydrides, in phosphorus-containing anhydrides	5	1.55	0.22	1	Eef1a1;Srp54;Drg1;Ran;Rhoa	P10126;P14576;P32233;P62827;Q9QUI0
Molecular function	down-regulated	isomerase activity	2	1.92	0.279	1	Ppib;Pin4	P24369;Q9CWW6
Molecular function	down-regulated	kinase activator activity	2	2.02	0.26	1	Ltf;Hmgb1	P08071;P63158
Molecular function	down-regulated	kinase binding	7	1.35	0.261	1	Vim;Msn;Rps7;Rps3;Oxsr1;Rhoa;Macroh2a1	P20152;P26041;P62082;P62908;Q6P9R2;Q9QUI0;Q9QZQ8
Molecular function	down-regulated	kinase regulator activity	3	1.62	0.282	1	Ltf;Hmgb1;Macroh2a1	P08071;P63158;Q9QZQ8
Molecular function	down-regulated	lipid binding	9	1.81	0.0616	1	Ltf;Btk;Hmgb1;Hs1bp3;Mtss1;Snx9;Manf;Chmp2a;Sytl4	P08071;P35991;P63158;Q3TC93;Q8R1S4;Q91VH2;Q9CXI5;Q9DB34;Q9R0Q1
Molecular function	down-regulated	lipoprotein particle receptor binding	2	8.59	0.0226	1	Lancl1;Ap2m1	O89112;P84091
Molecular function	down-regulated	lyase activity	2	1.57	0.365	1	Ca6;Rps3	P18761;P62908
Molecular function	down-regulated	metal ion binding	16	1.26	0.194	1	Lancl1;Ltf;Ca6;Ang;Drg1;Clec3b;H1-4;Hpcal1;Ran;Xdh;Fat4;Flg2;Lcp1;Oxsr1;Aspn;Sytl4	O89112;P08071;P18761;P21570;P32233;P43025;P43274;P62748;P62827;Q00519;Q2PZL6;Q2VIS4;Q61233;Q6P9R2;Q99MQ4;Q9R0Q1
Molecular function	down-regulated	modification-dependent protein binding	2	1.62	0.352	1	Dnajc2;Isg15	P54103;Q64339
Molecular function	down-regulated	modified amino acid binding	2	2.69	0.17	1	Lancl1;Hmgb1	O89112;P63158
Molecular function	down-regulated	molecular function regulator	9	1.18	0.353	1	Ctss;Ltf;Rps20;Serpina7;Rps7;Ran;Arhgap18;Rhoa;Dnajb1	O70370;P08071;P60867;P61939;P62082;P62827;Q8K0Q5;Q9QUI0;Q9QYJ3
Molecular function	down-regulated	mRNA 3'-UTR binding	2	10.18	0.0164	0.935	Hnrnpd;Ilf3	Q60668;Q9Z1X4
Molecular function	down-regulated	mRNA binding	7	7.51	4.05e-05	0.00316	Eif3d;Ssb;Rpl26;Rps7;Hnrnpd;Hnrnpu;Ilf3	O70194;P32067;P61255;P62082;Q60668;Q8VEK3;Q9Z1X4
Molecular function	down-regulated	nuclease activity	2	1.54	0.375	1	Ang;Rps3	P21570;P62908
Molecular function	down-regulated	nucleic acid binding	48	2.27	2.32e-09	2.02e-07	Eif3d;Rbm3;H3-5;Eef1a1;Srp54;H1-2;Srp14;Hmga1;Vim;Ang;Msn;Hmgb2;Ssb;H1-4;H1-1;H1-5;Srp9;Hdgf;Rps20;Rpl26;Rps7;Lsm3;Snrpd2;Snrpd3;Rpl23a;Ran;Rps3;Ybx1;Hmgb1;Eif5a;Rpl22;Zc3h15;Eif3j1;Hnrnpd;Eif1a;Ewsr1;Abcf1;Rps27;Eif2s1;Srp68;Eif1ax;Hnrnpu;Rbmxl1;Pin4;Ilf2;Edf1;Macroh2a1;Ilf3	O70194;O89086;P02301;P10126;P14576;P15864;P16254;P17095;P20152;P21570;P26041;P30681;P32067;P43274;P43275;P43276;P49962;P51859;P60867;P61255;P62082;P62311;P62317;P62320;P62751;P62827;P62908;P62960;P63158;P63242;P67984;Q3TIV5;Q3UGC7;Q60668;Q60872;Q61545;Q6P542;Q6ZWU9;Q6ZWX6;Q8BMA6;Q8BMJ3;Q8VEK3;Q91VM5;Q9CWW6;Q9CXY6;Q9JMG1;Q9QZQ8;Q9Z1X4
Molecular function	down-regulated	nucleoside-triphosphatase activity	5	1.79	0.147	1	Eef1a1;Srp54;Drg1;Ran;Rhoa	P10126;P14576;P32233;P62827;Q9QUI0
Molecular function	down-regulated	nucleosome binding	5	15.61	1.61e-05	0.00129	H1-2;H1-4;H1-1;H1-5;Macroh2a1	P15864;P43274;P43275;P43276;Q9QZQ8
Molecular function	down-regulated	organic cyclic compound binding	55	1.5	0.000161	0.0122	Eif3d;Grk6;Rbm3;H3-5;Eef1a1;Srp54;H1-2;Fgfr1;Srp14;Hmga1;Vim;Ang;Msn;Hmgb2;Ssb;Drg1;Btk;H1-4;H1-1;H1-5;Srp9;Hdgf;Rps20;Rpl26;Rps7;Lsm3;Snrpd2;Snrpd3;Rpl23a;Ran;Rps3;Ybx1;Hmgb1;Eif5a;Rpl22;Xdh;Zc3h15;Eif3j1;Hnrnpd;Eif1a;Ewsr1;Abcf1;Oxsr1;Rps27;Eif2s1;Srp68;Eif1ax;Hnrnpu;Rbmxl1;Pin4;Ilf2;Edf1;Rhoa;Macroh2a1;Ilf3	O70194;O70293;O89086;P02301;P10126;P14576;P15864;P16092;P16254;P17095;P20152;P21570;P26041;P30681;P32067;P32233;P35991;P43274;P43275;P43276;P49962;P51859;P60867;P61255;P62082;P62311;P62317;P62320;P62751;P62827;P62908;P62960;P63158;P63242;P67984;Q00519;Q3TIV5;Q3UGC7;Q60668;Q60872;Q61545;Q6P542;Q6P9R2;Q6ZWU9;Q6ZWX6;Q8BMA6;Q8BMJ3;Q8VEK3;Q91VM5;Q9CWW6;Q9CXY6;Q9JMG1;Q9QUI0;Q9QZQ8;Q9Z1X4
Molecular function	down-regulated	peptidase inhibitor activity	2	1.54	0.373	1	Ltf;Serpina7	P08071;P61939
Molecular function	down-regulated	peptidase regulator activity	3	1.72	0.254	1	Ctss;Ltf;Serpina7	O70370;P08071;P61939
Molecular function	down-regulated	peptide binding	6	3.05	0.014	0.826	Lancl1;Srp54;Srp14;Ppib;Ap2m1;Srp68	O89112;P14576;P16254;P24369;P84091;Q8BMA6
Molecular function	down-regulated	phosphatidylinositol binding	2	1.42	0.414	1	Btk;Snx9	P35991;Q91VH2
Molecular function	down-regulated	phospholipid binding	5	1.83	0.139	1	Btk;Hmgb1;Hs1bp3;Snx9;Chmp2a	P35991;P63158;Q3TC93;Q91VH2;Q9DB34
Molecular function	down-regulated	poly-pyrimidine tract binding	3	18.74	0.000521	0.0391	Ssb;Rps7;Hnrnpu	P32067;P62082;Q8VEK3
Molecular function	down-regulated	protein binding	58	1.19	0.0386	1	Lancl1;H3-5;Saa3;Eef1a1;Gpx1;Rpsa;Fgfr1;Lgals3;Hmga1;Vim;Ang;Ppib;Msn;Ccl6;Hmgb2;Drg1;Btk;H1-4;H1-5;Epb41;Ccl9;Hdgf;Dnajc2;Rps20;Rps7;Snrpd3;Ran;Rps24;Rps3;Ybx1;Hmgb1;Rpl22;Ap2m1;Xdh;Hnrnpd;Lcp1;Ewsr1;Isg15;Oxsr1;Fnbp1;Srp68;Mtss1;Hnrnpu;Snx9;Gpnmb;Manf;Chmp2a;C1qtnf3;Ccl24;Edf1;Hdgfl3;Rhoa;Dnajb1;Macroh2a1;Dstn;Sytl4;Coro1c;Ilf3	O89112;P02301;P04918;P10126;P11352;P14206;P16092;P16110;P17095;P20152;P21570;P24369;P26041;P27784;P30681;P32233;P35991;P43274;P43276;P48193;P51670;P51859;P54103;P60867;P62082;P62320;P62827;P62849;P62908;P62960;P63158;P67984;P84091;Q00519;Q60668;Q61233;Q61545;Q64339;Q6P9R2;Q80TY0;Q8BMA6;Q8R1S4;Q8VEK3;Q91VH2;Q99P91;Q9CXI5;Q9DB34;Q9ES30;Q9JKC0;Q9JMG1;Q9JMG7;Q9QUI0;Q9QYJ3;Q9QZQ8;Q9R0P5;Q9R0Q1;Q9WUM4;…
Molecular function	down-regulated	protein dimerization activity	7	1.15	0.405	1	H3-5;Fgfr1;Ang;Ran;Xdh;Snx9;Macroh2a1	P02301;P16092;P21570;P62827;Q00519;Q91VH2;Q9QZQ8
Molecular function	down-regulated	protein domain specific binding	4	1.14	0.467	1	Lancl1;Gpx1;Fgfr1;Ap2m1	O89112;P11352;P16092;P84091
Molecular function	down-regulated	protein kinase activity	4	1.03	0.547	1	Grk6;Fgfr1;Btk;Oxsr1	O70293;P16092;P35991;Q6P9R2
Molecular function	down-regulated	protein kinase regulator activity	3	1.88	0.214	1	Ltf;Hmgb1;Macroh2a1	P08071;P63158;Q9QZQ8
Molecular function	down-regulated	protein tyrosine kinase activity	2	2.54	0.186	1	Fgfr1;Btk	P16092;P35991
Molecular function	down-regulated	protein-containing complex binding	29	4.01	5.11e-11	4.5e-09	Rbm3;Srp54;H1-2;Lgals3;Vim;H1-4;H1-1;H1-5;Epb41;Dnajc2;Snrpd2;Snrpd3;Rpl23a;Eif5a;Eif1a;Lcp1;Isg15;Abcf1;Eif2s1;Srp68;Mtss1;Hnrnpu;Snx9;Prmt3;Gpnmb;Edf1;Macroh2a1;Dstn;Coro1c	O89086;P14576;P15864;P16110;P20152;P43274;P43275;P43276;P48193;P54103;P62317;P62320;P62751;P63242;Q60872;Q61233;Q64339;Q6P542;Q6ZWX6;Q8BMA6;Q8R1S4;Q8VEK3;Q91VH2;Q922H1;Q99P91;Q9JMG1;Q9QZQ8;Q9R0P5;Q9WUM4
Molecular function	down-regulated	pyrophosphatase activity	5	1.57	0.214	1	Eef1a1;Srp54;Drg1;Ran;Rhoa	P10126;P14576;P32233;P62827;Q9QUI0
Molecular function	down-regulated	receptor ligand activity	9	2.63	0.00724	0.456	Saa3;Ccl6;Hmgb2;Ccl9;Hdgf;Hmgb1;Manf;Ccl24;Hdgfl3	P04918;P27784;P30681;P51670;P51859;P63158;Q9CXI5;Q9JKC0;Q9JMG7
Molecular function	down-regulated	ribonucleoprotein complex binding	10	10.18	4.96e-08	4.17e-06	Rbm3;Dnajc2;Snrpd2;Snrpd3;Eif5a;Eif1a;Abcf1;Eif2s1;Srp68;Prmt3	O89086;P54103;P62317;P62320;P63242;Q60872;Q6P542;Q6ZWX6;Q8BMA6;Q922H1
Molecular function	down-regulated	RNA binding	29	5.43	2.76e-14	2.48e-12	Eif3d;Eef1a1;Srp54;Srp14;Vim;Msn;Ssb;Srp9;Rpl26;Rps7;Lsm3;Snrpd3;Rpl23a;Ran;Rps3;Ybx1;Hmgb1;Eif5a;Zc3h15;Eif3j1;Hnrnpd;Eif1a;Eif2s1;Srp68;Eif1ax;Hnrnpu;Rbmxl1;Ilf2;Ilf3	O70194;P10126;P14576;P16254;P20152;P26041;P32067;P49962;P61255;P62082;P62311;P62320;P62751;P62827;P62908;P62960;P63158;P63242;Q3TIV5;Q3UGC7;Q60668;Q60872;Q6ZWX6;Q8BMA6;Q8BMJ3;Q8VEK3;Q91VM5;Q9CXY6;Q9Z1X4
Molecular function	down-regulated	RNA polymerase II general transcription initiation factor binding	2	13.74	0.00915	0.567	Hnrnpu;Edf1	Q8VEK3;Q9JMG1
Molecular function	down-regulated	rRNA binding	3	10.57	0.00283	0.198	Rpl23a;Rps3;Hmgb1	P62751;P62908;P63158
Molecular function	down-regulated	sequence-specific DNA binding	9	1.03	0.509	1	Hmga1;Hmgb2;Hdgf;Rps3;Ybx1;Hnrnpd;Hnrnpu;Rbmxl1;Macroh2a1	P17095;P30681;P51859;P62908;P62960;Q60668;Q8VEK3;Q91VM5;Q9QZQ8
Molecular function	down-regulated	signal sequence binding	3	9.81	0.0035	0.234	Srp54;Srp14;Srp68	P14576;P16254;Q8BMA6
Molecular function	down-regulated	signaling receptor activator activity	10	2.79	0.00308	0.21	Saa3;Ccl6;Hmgb2;Ccl9;Hdgf;Hmgb1;Gpnmb;Manf;Ccl24;Hdgfl3	P04918;P27784;P30681;P51670;P51859;P63158;Q99P91;Q9CXI5;Q9JKC0;Q9JMG7
Molecular function	down-regulated	signaling receptor binding	18	1.88	0.00627	0.401	Lancl1;Saa3;Fgfr1;Lgals3;Hmga1;Ccl6;Hmgb2;Ccl9;Hdgf;Hmgb1;Ap2m1;Lcp1;Isg15;Gpnmb;Manf;Ccl24;Hdgfl3;Sytl4	O89112;P04918;P16092;P16110;P17095;P27784;P30681;P51670;P51859;P63158;P84091;Q61233;Q64339;Q99P91;Q9CXI5;Q9JKC0;Q9JMG7;Q9R0Q1
Molecular function	down-regulated	single-stranded RNA binding	3	9.81	0.0035	0.234	Ssb;Rps7;Hnrnpu	P32067;P62082;Q8VEK3
Molecular function	down-regulated	snRNA binding	2	7.43	0.0296	1	Lsm3;Snrpd3	P62311;P62320
Molecular function	down-regulated	snRNP binding	2	24.98	0.00276	0.196	Snrpd2;Snrpd3	P62317;P62320
Molecular function	down-regulated	structural molecule activity	22	6.39	2.58e-12	2.3e-10	H3-5;Rpsa;H1-2;Hmga1;Vim;H1-4;H1-1;H1-5;Rpl29;Rps20;Rpl26;Rps7;Rps23;Rpl23a;Rps24;Rpl31;Rps3;Rps17;Rpl22;Rps27;Rpl38;Macroh2a1	P02301;P14206;P15864;P17095;P20152;P43274;P43275;P43276;P47915;P60867;P61255;P62082;P62267;P62751;P62849;P62900;P62908;P63276;P67984;Q6ZWU9;Q9JJI8;Q9QZQ8
Molecular function	down-regulated	sulfur compound binding	13	6.92	4.52e-08	3.84e-06	Lancl1;Ltf;Fgfr1;Ang;Clec3b;H1-1;Rpl29;Hdgf;Hmgb1;Rpl22;Crispld2;Gpnmb;Prelp	O89112;P08071;P16092;P21570;P43025;P43275;P47915;P51859;P63158;P67984;Q8BZQ2;Q99P91;Q9JK53
Molecular function	down-regulated	transcription coregulator activity	5	1.84	0.137	1	Hmga1;Hmgb2;Hnrnpu;Edf1;Dnajb1	P17095;P30681;Q8VEK3;Q9JMG1;Q9QYJ3
Molecular function	down-regulated	transcription factor binding	5	1.26	0.363	1	Hmga1;Hmgb2;Rps3;Hnrnpu;Edf1	P17095;P30681;P62908;Q8VEK3;Q9JMG1
Molecular function	down-regulated	translation factor activity, RNA binding	7	13.36	8.8e-07	7.22e-05	Eif3d;Eef1a1;Eif5a;Eif3j1;Eif1a;Eif2s1;Eif1ax	O70194;P10126;P63242;Q3UGC7;Q60872;Q6ZWX6;Q8BMJ3
Molecular function	down-regulated	translation regulator activity	8	9.24	2.41e-06	0.000195	Eif3d;Eef1a1;Eif5a;Eif3j1;Eif1a;Abcf1;Eif2s1;Eif1ax	O70194;P10126;P63242;Q3UGC7;Q60872;Q6P542;Q6ZWX6;Q8BMJ3
Molecular function	down-regulated	translation regulator activity, nucleic acid binding	8	11.95	3.36e-07	2.79e-05	Eif3d;Eef1a1;Eif5a;Eif3j1;Eif1a;Abcf1;Eif2s1;Eif1ax	O70194;P10126;P63242;Q3UGC7;Q60872;Q6P542;Q6ZWX6;Q8BMJ3
Molecular function	down-regulated	tubulin binding	3	1.23	0.444	1	Drg1;Rps3;Hdgfl3	P32233;P62908;Q9JMG7
Molecular function	down-regulated	ubiquitin-protein transferase inhibitor activity	2	45.8	0.000772	0.0571	Rps20;Rps7	P60867;P62082
Molecular function	down-regulated	ubiquitin-protein transferase regulator activity	2	11.45	0.013	0.78	Rps20;Rps7	P60867;P62082
Molecular function	up-regulated	active transmembrane transporter activity	2	1.11	0.541	1	Slc4a1;Abcc2	P04919;Q8VI47
Molecular function	up-regulated	alcohol binding	2	4.7	0.0676	1	Apoa2;Apoa1	P09813;Q00623
Molecular function	up-regulated	amide binding	7	3.61	0.00317	0.174	H2-Q10;H2-D1;H2-K1;H2-Q8;Ppic;Apoa1;Gltpd2	P01898;P01899;P01902;P14430;P30412;Q00623;Q8K0R6
Molecular function	up-regulated	anion transmembrane transporter activity	2	1.29	0.462	1	Slc4a1;Abcc2	P04919;Q8VI47
Molecular function	up-regulated	antigen binding	4	12.07	0.000333	0.0206	H2-Q10;H2-D1;H2-K1;H2-Q8	P01898;P01899;P01902;P14430
Molecular function	up-regulated	ATPase	3	1.52	0.317	1	Slc4a1;Abcc2;Spast	P04919;Q8VI47;Q9QYY8
Molecular function	up-regulated	ATPase-coupled transmembrane transporter activity	2	3.4	0.117	1	Slc4a1;Abcc2	P04919;Q8VI47
Molecular function	up-regulated	binding	60	1.05	0.257	1	Angpt1;Pbsn;Ccl25;C3;Ighv1-61;P01787;P01878;H2-Q10;H2-D1;H2-K1;Slc4a1;Me1;Cfh;Bpifa2;Pgk1;Apoa2;P10404;H2-Q8;B4galt1;Ap1g1;Ptpn6;Vcam1;Ppic;Apoc3;Pon1;Igfals;Arvcf;Apoa1;Sec23a;Nucb1;Fabp5;Igfbp5;Mylk3;Tfcp2l1;Mybpc2;Postn;Ly6e;Sord;Antxr2;Adamtsl4;Pcsk9;Apoa5;Copa;Habp2;Gltpd2;Ltbp4;Sf3a1;Abcc2;Umod;Cela1;Sost;Retn;Cisd2;Pcyox1;Antxr1;Tars1;Spast;Angptl3;Apom;Dnpep	O08538;O08976;O35903;P01027;P01749;P01787;P01878;P01898;P01899;P01902;P04919;P06801;P06909;P07743;P09411;P09813;P10404;P14430;P15535;P22892;P29351;P29533;P30412;P33622;P52430;P70389;P98203;Q00623;Q01405;Q02819;Q05816;Q07079;Q3UIZ8;Q3UNW5;Q5XKE0;Q62009;Q64253;Q64442;Q6DFX2;Q80T21;Q80W65;Q8C7G5;Q8CIE6;Q8K0D2;Q8K0R6;Q8K4G1;Q8K4Z5;Q8VI47;Q91X17;Q91X79;Q99P68;Q99P87;Q9CQB5;Q9CQF9;Q9CZ52;Q9D0R2;Q9QYY8;…
Molecular function	up-regulated	carbohydrate derivative binding	12	1.12	0.384	1	Cfh;Bpifa2;Pgk1;Igfals;Mylk3;Postn;Apoa5;Abcc2;Sost;Tars1;Spast;Angptl3	P06909;P07743;P09411;P70389;Q3UIZ8;Q62009;Q8C7G5;Q8VI47;Q99P68;Q9D0R2;Q9QYY8;Q9R182
Molecular function	up-regulated	carboxylic ester hydrolase activity	2	3.26	0.125	1	Pon1;Ces2a	P52430;Q8QZR3
Molecular function	up-regulated	catalytic activity, acting on a protein	13	1.21	0.271	1	Pgk1;Klkb1;Ptpn6;Ppic;Mylk3;Adamtsl4;Pcsk9;Fbxo44;Habp2;Cela1;Papln;Spast;Dnpep	P09411;P26262;P29351;P30412;Q3UIZ8;Q80T21;Q80W65;Q8BK26;Q8K0D2;Q91X79;Q9EPX2;Q9QYY8;Q9Z2W0
Molecular function	up-regulated	cation binding	19	1.02	0.5	1	Me1;Apoa2;P10404;B4galt1;Pon1;Sec23a;Nucb1;Postn;Sord;Antxr2;Apoa5;Habp2;Ltbp4;Umod;Cela1;Cisd2;Antxr1;Tars1;Dnpep	P06801;P09813;P10404;P15535;P52430;Q01405;Q02819;Q62009;Q64442;Q6DFX2;Q8C7G5;Q8K0D2;Q8K4G1;Q91X17;Q91X79;Q9CQB5;Q9CZ52;Q9D0R2;Q9Z2W0
Molecular function	up-regulated	cell adhesion molecule binding	3	2.31	0.14	1	Vcam1;Arvcf;Angptl3	P29533;P98203;Q9R182
Molecular function	up-regulated	channel regulator activity	2	3.89	0.0937	1	Gpld1;Pcsk9	O70362;Q80W65
Molecular function	up-regulated	cytokine binding	2	3.49	0.112	1	Ltbp4;Sost	Q8K4G1;Q99P68
Molecular function	up-regulated	cytokine receptor binding	2	1.44	0.405	1	Angpt1;Ccl25	O08538;O35903
Molecular function	up-regulated	endopeptidase activity	6	3.18	0.0114	0.593	Klkb1;Adamtsl4;Pcsk9;Habp2;Cela1;Papln	P26262;Q80T21;Q80W65;Q8K0D2;Q91X79;Q9EPX2
Molecular function	up-regulated	endopeptidase regulator activity	3	3.16	0.0696	1	C3;C4b;Papln	P01027;P01029;Q9EPX2
Molecular function	up-regulated	enzyme activator activity	5	1.5	0.24	1	Apoa2;Apoa1;Sec23a;Nucb1;Apoa5	P09813;Q00623;Q01405;Q02819;Q8C7G5
Molecular function	up-regulated	enzyme inhibitor activity	7	4.03	0.00171	0.0992	C3;C4b;Apoa2;Apoc3;Apoa1;Papln;Angptl3	P01027;P01029;P09813;P33622;Q00623;Q9EPX2;Q9R182
Molecular function	up-regulated	enzyme regulator activity	5	1.24	0.379	1	C3;C4b;Sec23a;Nucb1;Papln	P01027;P01029;Q01405;Q02819;Q9EPX2
Molecular function	up-regulated	G protein-coupled receptor binding	2	1.54	0.375	1	Ccl25;C3	O35903;P01027
Molecular function	up-regulated	glycosaminoglycan binding	6	6.03	0.000469	0.0286	Cfh;Igfals;Postn;Apoa5;Sost;Angptl3	P06909;P70389;Q62009;Q8C7G5;Q99P68;Q9R182
Molecular function	up-regulated	growth factor binding	3	5.72	0.0156	0.749	Igfals;Igfbp5;Ltbp4	P70389;Q07079;Q8K4G1
Molecular function	up-regulated	GTPase regulator activity	2	1.02	0.587	1	Sec23a;Nucb1	Q01405;Q02819
Molecular function	up-regulated	hydrolase activity	12	1.24	0.255	1	Gpld1;Klkb1;Ptpn6;Pon1;Adamtsl4;Mogs;Pcsk9;Habp2;Ces2a;Cela1;Papln;Dnpep	O70362;P26262;P29351;P52430;Q80T21;Q80UM7;Q80W65;Q8K0D2;Q8QZR3;Q91X79;Q9EPX2;Q9Z2W0
Molecular function	up-regulated	hydrolase activity, acting on ester bonds	4	1.15	0.462	1	Gpld1;Ptpn6;Pon1;Ces2a	O70362;P29351;P52430;Q8QZR3
Molecular function	up-regulated	identical protein binding	5	1.56	0.217	1	Slc4a1;Apoa2;Pon1;Apoa1;Cisd2	P04919;P09813;P52430;Q00623;Q9CQB5
Molecular function	up-regulated	ion channel regulator activity	2	3	0.144	1	Gpld1;Pcsk9	O70362;Q80W65
Molecular function	up-regulated	lipid binding	9	2.66	0.00641	0.346	Bpifa2;Apoa2;Apoc3;Pon1;Apoa1;Fabp5;Apoa5;Gltpd2;Apom	P07743;P09813;P33622;P52430;Q00623;Q05816;Q8C7G5;Q8K0R6;Q9Z1R3
Molecular function	up-regulated	lipid transfer activity	4	17.97	7.02e-05	0.00456	Apoa2;Apoa1;Apoa5;Gltpd2	P09813;Q00623;Q8C7G5;Q8K0R6
Molecular function	up-regulated	lipid transporter activity	5	6.97	0.000747	0.0441	Apoa2;Apoa1;Fabp5;Apoa5;Gltpd2	P09813;Q00623;Q05816;Q8C7G5;Q8K0R6
Molecular function	up-regulated	lipoprotein particle binding	4	31.1	7.56e-06	0.000507	Apoa2;Pon1;Apoa1;Pcsk9	P09813;P52430;Q00623;Q80W65
Molecular function	up-regulated	lipoprotein particle receptor binding	5	31.59	4.65e-07	3.16e-05	Apoa2;Apoc3;Apoa1;Pcsk9;Apoa5	P09813;P33622;Q00623;Q80W65;Q8C7G5
Molecular function	up-regulated	metal ion binding	11	1.28	0.238	1	Me1;B4galt1;Pon1;Sec23a;Nucb1;Sord;Habp2;Ltbp4;Umod;Tars1;Dnpep	P06801;P15535;P52430;Q01405;Q02819;Q64442;Q8K0D2;Q8K4G1;Q91X17;Q9D0R2;Q9Z2W0
Molecular function	up-regulated	metallopeptidase activity	3	3.65	0.049	1	Adamtsl4;Papln;Dnpep	Q80T21;Q9EPX2;Q9Z2W0
Molecular function	up-regulated	molecular function regulator	8	1.54	0.145	1	Gpld1;C3;C4b;Sec23a;Nucb1;Ly6e;Pcsk9;Papln	O70362;P01027;P01029;Q01405;Q02819;Q64253;Q80W65;Q9EPX2
Molecular function	up-regulated	organic anion transmembrane transporter activity	2	2.13	0.242	1	Slc4a1;Abcc2	P04919;Q8VI47
Molecular function	up-regulated	oxidoreductase activity	5	1.58	0.21	1	Me1;Pgk1;Gpx5;Sord;Pcyox1	P06801;P09411;P21765;Q64442;Q9CQF9
Molecular function	up-regulated	oxidoreductase activity, acting on a sulfur group of donors	2	7.35	0.0303	1	Pgk1;Pcyox1	P09411;Q9CQF9
Molecular function	up-regulated	oxidoreductase activity, acting on CH-OH group of donors	2	3.06	0.139	1	Me1;Sord	P06801;Q64442
Molecular function	up-regulated	oxidoreductase activity, acting on the CH-OH group of donors, NAD or NADP as acceptor	2	3.49	0.112	1	Me1;Sord	P06801;Q64442
Molecular function	up-regulated	peptidase activity	7	2.45	0.0236	1	Klkb1;Adamtsl4;Pcsk9;Habp2;Cela1;Papln;Dnpep	P26262;Q80T21;Q80W65;Q8K0D2;Q91X79;Q9EPX2;Q9Z2W0
Molecular function	up-regulated	peptidase inhibitor activity	3	3.41	0.0581	1	C3;C4b;Papln	P01027;P01029;Q9EPX2
Molecular function	up-regulated	peptidase regulator activity	3	2.53	0.116	1	C3;C4b;Papln	P01027;P01029;Q9EPX2
Molecular function	up-regulated	peptide binding	6	4.49	0.00215	0.12	H2-Q10;H2-D1;H2-K1;H2-Q8;Ppic;Apoa1	P01898;P01899;P01902;P14430;P30412;Q00623
Molecular function	up-regulated	phosphatase activity	2	1.6	0.355	1	Ptpn6;Pon1	P29351;P52430
Molecular function	up-regulated	phospholipid binding	3	1.61	0.285	1	Apoa2;Apoa5;Gltpd2	P09813;Q8C7G5;Q8K0R6
Molecular function	up-regulated	phosphoric ester hydrolase activity	3	1.74	0.249	1	Gpld1;Ptpn6;Pon1	O70362;P29351;P52430
Molecular function	up-regulated	primary active transmembrane transporter activity	2	3.34	0.121	1	Slc4a1;Abcc2	P04919;Q8VI47
Molecular function	up-regulated	protein binding	41	1.24	0.0362	1	Angpt1;Ccl25;C3;P01878;H2-Q10;H2-D1;H2-K1;Slc4a1;Me1;Cfh;Apoa2;H2-Q8;B4galt1;Ap1g1;Ptpn6;Vcam1;Apoc3;Pon1;Igfals;Arvcf;Apoa1;Nucb1;Fabp5;Igfbp5;Mybpc2;Postn;Ly6e;Sord;Adamtsl4;Pcsk9;Apoa5;Copa;Ltbp4;Abcc2;Sost;Retn;Cisd2;Antxr1;Tars1;Spast;Angptl3	O08538;O35903;P01027;P01878;P01898;P01899;P01902;P04919;P06801;P06909;P09813;P14430;P15535;P22892;P29351;P29533;P33622;P52430;P70389;P98203;Q00623;Q02819;Q05816;Q07079;Q5XKE0;Q62009;Q64253;Q64442;Q80T21;Q80W65;Q8C7G5;Q8CIE6;Q8K4G1;Q8VI47;Q99P68;Q99P87;Q9CQB5;Q9CZ52;Q9D0R2;Q9QYY8;Q9R182
Molecular function	up-regulated	protein dimerization activity	5	1.21	0.396	1	Slc4a1;Apoa2;Pon1;Apoa1;Cisd2	P04919;P09813;P52430;Q00623;Q9CQB5
Molecular function	up-regulated	protein-containing complex binding	8	1.63	0.116	1	Apoa2;Vcam1;Pon1;Apoa1;Pcsk9;Umod;Antxr1;Angptl3	P09813;P29533;P52430;Q00623;Q80W65;Q91X17;Q9CZ52;Q9R182
Molecular function	up-regulated	protein-lipid complex binding	4	27.89	1.19e-05	0.000785	Apoa2;Pon1;Apoa1;Pcsk9	P09813;P52430;Q00623;Q80W65
Molecular function	up-regulated	quaternary ammonium group binding	2	14.44	0.00839	0.445	Apoa2;Apoa5	P09813;Q8C7G5
Molecular function	up-regulated	receptor ligand activity	5	2.15	0.0828	1	Ccl25;Apoa1;Copa;Retn;Angptl3	O35903;Q00623;Q8CIE6;Q99P87;Q9R182
Molecular function	up-regulated	serine hydrolase activity	4	4.23	0.0148	0.725	Klkb1;Pcsk9;Habp2;Cela1	P26262;Q80W65;Q8K0D2;Q91X79
Molecular function	up-regulated	serine-type peptidase activity	4	4.44	0.0126	0.643	Klkb1;Pcsk9;Habp2;Cela1	P26262;Q80W65;Q8K0D2;Q91X79
Molecular function	up-regulated	signaling receptor activator activity	5	2.05	0.096	1	Ccl25;Apoa1;Copa;Retn;Angptl3	O35903;Q00623;Q8CIE6;Q99P87;Q9R182
Molecular function	up-regulated	signaling receptor binding	16	2.46	0.000548	0.0329	Angpt1;Ccl25;C3;P01878;Apoa2;Ptpn6;Vcam1;Apoc3;Igfals;Apoa1;Ly6e;Pcsk9;Apoa5;Copa;Retn;Angptl3	O08538;O35903;P01027;P01878;P09813;P29351;P29533;P33622;P70389;Q00623;Q64253;Q80W65;Q8C7G5;Q8CIE6;Q99P87;Q9R182
Molecular function	up-regulated	signaling receptor regulator activity	2	11.55	0.0129	0.645	Ly6e;Pcsk9	Q64253;Q80W65
Molecular function	up-regulated	steroid binding	2	5.18	0.0569	1	Apoa2;Apoa1	P09813;Q00623
Molecular function	up-regulated	sterol binding	2	6.85	0.0344	1	Apoa2;Apoa1	P09813;Q00623
Molecular function	up-regulated	sterol transfer activity	3	27.57	0.000167	0.0107	Apoa2;Apoa1;Apoa5	P09813;Q00623;Q8C7G5
Molecular function	up-regulated	sterol transporter activity	3	25.27	0.000218	0.0137	Apoa2;Apoa1;Apoa5	P09813;Q00623;Q8C7G5
Molecular function	up-regulated	sulfur compound binding	6	4.7	0.00171	0.0992	Cfh;Igfals;Postn;Apoa5;Sost;Angptl3	P06909;P70389;Q62009;Q8C7G5;Q99P68;Q9R182
Molecular function	up-regulated	transition metal ion binding	6	1.23	0.359	1	Me1;B4galt1;Sec23a;Sord;Tars1;Dnpep	P06801;P15535;Q01405;Q64442;Q9D0R2;Q9Z2W0
Molecular function	up-regulated	transporter activity	8	1.48	0.169	1	Slc4a1;Apoa2;Apoa1;Fabp5;Apoa5;Gltpd2;Abcc2;Apom	P04919;P09813;Q00623;Q05816;Q8C7G5;Q8K0R6;Q8VI47;Q9Z1R3
Pfam	down-regulated	Core histone H2A/H2B/H3/H4	2	7.07	0.0325	0.342	H3-5;Macroh2a1	P02301;Q9QZQ8
Pfam	down-regulated	DnaJ domain	2	7.24	0.0311	0.342	Dnajc2;Dnajb1	P54103;Q9QYJ3
Pfam	down-regulated	DZF domain	2	76.02	0.000255	0.00459	Ilf2;Ilf3	Q9CXY6;Q9Z1X4
Pfam	down-regulated	EF-hand domain pair	2	2.9	0.152	0.608	Hpcal1;Lcp1	P62748;Q61233
Pfam	down-regulated	FERM C-terminal PH-like domain	2	12.16	0.0116	0.151	Msn;Epb41	P26041;P48193
Pfam	down-regulated	FERM central domain	2	7.07	0.0325	0.342	Msn;Epb41	P26041;P48193
Pfam	down-regulated	FERM N-terminal domain	2	10.86	0.0145	0.174	Msn;Epb41	P26041;P48193
Pfam	down-regulated	HMG (high mobility group) box	2	6.61	0.0368	0.342	Hmgb2;Hmgb1	P30681;P63158
Pfam	down-regulated	HMG-box domain	2	43.44	0.000881	0.015	Hmgb2;Hmgb1	P30681;P63158
Pfam	down-regulated	Leucine rich repeat	3	2.76	0.0951	0.476	Lrrc59;Aspn;Prelp	Q922Q8;Q99MQ4;Q9JK53
Pfam	down-regulated	linker histone H1 and H5 family	4	50.68	8.41e-07	1.77e-05	H1-2;H1-4;H1-1;H1-5	P15864;P43274;P43275;P43276
Pfam	down-regulated	LSM domain	3	25.34	0.00021	0.00399	Lsm3;Snrpd2;Snrpd3	P62311;P62317;P62320
Pfam	down-regulated	PH domain	2	1.59	0.358	0.608	Btk;Plekho2	P35991;Q8K124
Pfam	down-regulated	Protein tyrosine and serine/threonine kinase	2	2.41	0.201	0.608	Fgfr1;Btk	P16092;P35991
Pfam	down-regulated	PWWP domain	2	16	0.00681	0.0953	Hdgf;Hdgfl3	P51859;Q9JMG7
Pfam	down-regulated	PX domain	2	6.76	0.0353	0.342	Hs1bp3;Snx9	Q3TC93;Q91VH2
Pfam	down-regulated	Ras family	2	2.38	0.206	0.608	Ran;Rhoa	P62827;Q9QUI0
Pfam	down-regulated	RNA recognition motif. (a.k.a. RRM, RBD, or RNP domain)	5	4.39	0.0057	0.0855	Rbm3;Ssb;Hnrnpd;Ewsr1;Rbmxl1	O89086;P32067;Q60668;Q61545;Q91VM5
Pfam	down-regulated	SH3 domain	3	4.22	0.0343	0.342	Btk;Fnbp1;Snx9	P35991;Q80TY0;Q91VH2
Pfam	down-regulated	Small cytokines (intecrine/chemokine), interleukin-8 like	3	12.67	0.00169	0.027	Ccl6;Ccl9;Ccl24	P27784;P51670;Q9JKC0
Pfam	down-regulated	Translation initiation factor 1A / IF-1	2	101.36	0.000128	0.00256	Eif1a;Eif1ax	Q60872;Q8BMJ3
Pfam	up-regulated	A-macroglobulin receptor binding domain	2	45.76	0.00082	0.0164	C3;C4b	P01027;P01029
Pfam	up-regulated	A-macroglobulin TED domain	2	45.76	0.00082	0.0164	C3;C4b	P01027;P01029
Pfam	up-regulated	ADAM cysteine-rich domain	2	21.68	0.00377	0.0415	Adamtsl4;Papln	Q80T21;Q9EPX2
Pfam	up-regulated	ADAM-TS Spacer 1	2	21.68	0.00377	0.0415	Adamtsl4;Papln	Q80T21;Q9EPX2
Pfam	up-regulated	Alpha-2-macroglobulin bait region domain	2	45.76	0.00082	0.0164	C3;C4b	P01027;P01029
Pfam	up-regulated	Alpha-2-macroglobulin family	2	45.76	0.00082	0.0164	C3;C4b	P01027;P01029
Pfam	up-regulated	Anaphylotoxin-like domain	2	82.37	0.000231	0.00508	C3;C4b	P01027;P01029
Pfam	up-regulated	Anthrax receptor C-terminus region	2	205.94	2.33e-05	0.000606	Antxr2;Antxr1	Q6DFX2;Q9CZ52
Pfam	up-regulated	Anthrax receptor extracellular domain	2	137.29	6.96e-05	0.00167	Antxr2;Antxr1	Q6DFX2;Q9CZ52
Pfam	up-regulated	Apolipoprotein A1/A4/E domain	2	102.97	0.000139	0.0032	Apoa1;Apoa5	Q00623;Q8C7G5
Pfam	up-regulated	Calcium-binding EGF domain	2	6.44	0.0387	0.155	Ltbp4;Umod	Q8K4G1;Q91X17
Pfam	up-regulated	Class I Histocompatibility antigen, domains alpha 1 and 2	4	35.82	4.25e-06	0.000115	H2-Q10;H2-D1;H2-K1;H2-Q8	P01898;P01899;P01902;P14430
Pfam	up-regulated	Fibrinogen beta and gamma chains, C-terminal globular domain	2	17.91	0.00551	0.0496	Angpt1;Angptl3	O08538;Q9R182
Pfam	up-regulated	Immunoglobulin C1-set domain	5	13.03	4.04e-05	0.00101	P01878;H2-Q10;H2-D1;H2-K1;H2-Q8	P01878;P01898;P01899;P01902;P14430
Pfam	up-regulated	Immunoglobulin domain	3	3.47	0.0557	0.167	Vcam1;Lrig3;Papln	P29533;Q6P1C6;Q9EPX2
Pfam	up-regulated	Immunoglobulin I-set domain	4	6.59	0.0032	0.0384	Vcam1;Mybpc2;Lrig3;Papln	P29533;Q5XKE0;Q6P1C6;Q9EPX2
Pfam	up-regulated	Immunoglobulin V-set domain	3	2.22	0.153	0.306	Ighv1-61;P01787;P84750	P01749;P01787;P84750
Pfam	up-regulated	Leucine rich repeat	2	2.5	0.191	0.306	Igfals;Lrig3	P70389;Q6P1C6
Pfam	up-regulated	Leucine Rich Repeat	2	10.56	0.0154	0.123	Igfals;Lrig3	P70389;Q6P1C6
Pfam	up-regulated	Lipocalin / cytosolic fatty-acid binding protein family	2	9.36	0.0193	0.135	Pbsn;Fabp5	O08976;Q05816
Pfam	up-regulated	Macroglobulin domain MG3	2	45.76	0.00082	0.0164	C3;C4b	P01027;P01029
Pfam	up-regulated	MG2 domain	2	45.76	0.00082	0.0164	C3;C4b	P01027;P01029
Pfam	up-regulated	Perilipin family	3	123.56	1.09e-06	3.05e-05	Plin4;Plin1;Plin3	O88492;Q8CGN5;Q9DBG5
Pfam	up-regulated	PLAC (protease and lacunin) domain	2	51.48	0.00064	0.0134	Adamtsl4;Papln	Q80T21;Q9EPX2
Pfam	up-regulated	Thrombospondin type 1 domain	3	14.04	0.00126	0.0176	Cfp;Adamtsl4;Papln	P11680;Q80T21;Q9EPX2
Pfam	up-regulated	Trypsin	3	4.72	0.0259	0.155	Klkb1;Habp2;Cela1	P26262;Q8K0D2;Q91X79
Pfam	up-regulated	UNC-6/NTR/C345C module	2	27.46	0.00235	0.0306	C3;C4b	P01027;P01029
Pfam	up-regulated	von Willebrand factor type A domain	2	7.49	0.0293	0.155	Antxr2;Antxr1	Q6DFX2;Q9CZ52
